# Supplementary material for: The tropical cookbook: Termite diet and phylogenetics—Over geographical origin—Drive the microbiome and functional genetic structure of nests
Source: Front Microbiol. 2023 Mar 14;14:1089525. doi: 10.3389/fmicb.2023.1089525 (PMC10043212; doi:10.3389/fmicb.2023.1089525)
Supplement: Supplementary file 1 [file Data_Sheet_1.FASTA]

>Merged2_2904114_1-831 # 1 # 831 # -1 # ID=2904114_1;partial=10;start_type=ATG;rbs_motif=GGA/GAG/AGG;rbs_spacer=5-10bp;gc_cont=0.669
MGNLFRQYWLPAMLAEELPGNDCPPVRVKLLSERLIAFRDSNGRYGLMDEFCAHRGVSLW
FGRNEESGLRCAYHGWKYDVTGQCLEIPSEPDERQSTLCRKIKLKSYPLVQIGDVLWTYM
GDPATTPELPEWEFARVPADQRFTSKRWQECNWLQALEGGIDSSHVSWLHSSGLKSDPLF
KGAAGNKYNLADRKPFFEVVESEGGLFVGVRRNADDGHYYWRITPWVMPAFTMIPPRGDH
PVHGHFWIPIDDENCWVYSYDYHTVRPLTAEELQAMK
>Merged2_4297466_1331-2197 # 1331 # 2197 # -1 # ID=4297466_3;partial=00;start_type=ATG;rbs_motif=GGAG/GAGG;rbs_spacer=5-10bp;gc_cont=0.666
MATVAAVIASTHHPFYYRASTSSGADRPPFADEWVAKIEAFRETLTAARPDVLVMVGSDH
FHQFWLDNMPQFLIGKAPYYDANWYNEEREFGLPRMLLRGHEDLSGYLPRKGIDSGVDLA
FSNALRIAHSVTCPLIPLRPEADLPIVPVYTNIFAPPLPQPSRFVALGRALRSMVESWPG
NERVAIIGTGHLSLELGGPRQFGPHGPDPEFDRKAVSWIASGDISGALAEVSLESLWNPG
NATHGFMDFLLMMGVAGENVKADYVDSLDLFHTMEAYFTWYPSAGAAS*
>Merged2_9284_3-857 # 3 # 857 # 1 # ID=9284_1;partial=10;start_type=Edge;rbs_motif=None;rbs_spacer=None;gc_cont=0.708
VAAWREFGAKVLGTAEGRGPEEGAVYLRMDDFPARLVIVPGARDRLLASGWEVPDDHAFT
AVRQALNDAGVPVKDATDAELAQRRVARMVRFDDPSGNQHEVFCGAALDGRPAITPYGTR
FVTGGMGMGHVVLPVTDGEQTLRFFTGVLGFRLRDSIPMAAELFGQPAGSPPLLMRFLGV
NPRHHSLALAPFPAPPGIVHLMIETESIDDVGRALDRCGRRGAPVSATXXRHANDLMVSF
YVRTPGGFDIEYGTGGLXVDDATWVXXQTTAISLWGHXFAGTGX*
>Merged2_4370622_615-1943 # 615 # 1943 # 1 # ID=4370622_2;partial=00;start_type=ATG;rbs_motif=GGAG/GAGG;rbs_spacer=5-10bp;gc_cont=0.656
MRRCGVLKAEDNEILTRVGPGTLMGDLLRRYWTPACLSAEIPEPGTAPARVRLLGENLVA
FRDTRGRVGLVQENCPHRGASLYFGRNEDAAIRCVYHGWAFDVDGRCVDMPSEPEPFCAK
VRMKAYPTHESGGIVWAYMGPRETMTPFRDFGTGGLDASEFRAAKQHSSCNWVQAMEGNI
DTAHISHQQQFDGIDLIPDDGSDKPGYPSNAMSWKFWRHDRAPRLDVEDTWYGYRYAGIR
TTPNGHTHVRITAYAVPYMTMVASIPFSAGIGMFIPIDDENCWRYIMMPKQRQNPRNLGG
ENLFAVAPFSTPITGRTDGIIPRMYTAENDFQIDRDYQRHGIFSGVSDFVSQDLMVTESM
GPIYDRTQEQLGSTDKAISRMRHILISAAKELAAGKKPPAVGADLNFRSIHGAEKILEAG
EDWRVLGTDDDPIVQEALGIDP*
>Merged2_3874858_1428-2258 # 1428 # 2258 # -1 # ID=3874858_3;partial=00;start_type=GTG;rbs_motif=AGxAGG/AGGxGG;rbs_spacer=5-10bp;gc_cont=0.704
MAQLTGVFAVAHSPGLTGFPDRVDRAKRDAVLAGFSQVAVRLRACAPQAIVAVSVEHFTN
FFLANLPAFAIATGDRHLGPVTAEMASFLGIAQRDYPGMRELGEHLYRYALAHDFDPALA
DGGFGFDENFCVPLELLGQAGTPIVPVIVNGVNPPYPTARRCYAFGAMLADAIAAADAVG
RVAVLATGGLSHWVGMPQAGTINEDFDRDFLARLEAGDAVRLTDYDDDQIEAAGNGAQEI
RAWLVAAGAAGVPFETLAYEPTPEWLTGTAVAAARM*
>Merged2_5433507_237-959 # 237 # 959 # -1 # ID=5433507_2;partial=01;start_type=Edge;rbs_motif=None;rbs_spacer=None;gc_cont=0.665
ASETDWKICAENFSGDGYHTPVAHQFGFQLGYFPSSGSSHNLGWAVHIPDKGHAIGLGHT
PGLPPFVGYPDALVEQMRQSLSEGQLDIFGKTRTAVGTVFPNLSFLIQPFSPVPGEPGVR
FCTMRLWHPTGAGRIEVYSWCLVPRDADDDYKERAYQAYTLSFGQAGTFEQDDFENWTNL
TRQAGSSVARTLEFPYQMGMDLTPVPDWPGPGVAVDRYVTENNFRNQWGTWWSYVGKDGQ
*
>Merged2_5524711_18906-19829 # 18906 # 19829 # 1 # ID=5524711_22;partial=00;start_type=ATG;rbs_motif=AGGAG;rbs_spacer=5-10bp;gc_cont=0.698
MSHVKELAYSVYEVSDIADWERFGTELLGMQLGEKADGLLTLRTDEKAHRWIITSGPADD
LAASGYEVASVADLERLVAALRAEGTEVTDGGAELAAARKVDRIFVTADPIGNRIELVTG
LADAAAPFHSDKLLGGFVTGAGGAGHEVLMEHGVDREKILDFYVRLLGFKISDFIKEELA
PGVIADVVFLHCNGRHHTVAFGNMPFPKKNHHFMLEVSDMRDVGLAYDRCMDARQPFEMT
LGMHPNDRMFSFYVRTPSGTNVEFGWGGLIIEDEEAWETVTYDKLSAWGHRPQQVVADLL
AAGPAGA*
>Merged2_4344130_373-933 # 373 # 933 # -1 # ID=4344130_2;partial=01;start_type=Edge;rbs_motif=None;rbs_spacer=None;gc_cont=0.663
ADLAAHLAEGLILDELDLTLMYNMEVDHGLTVPLSLVYGQPDAWPTRVIPLAVNVVQYPP
PTAHRCFMLGKAIRRAVERFDENLNVHIWGTGGMSHQLQGPRAGFINTPWDTAFMDRLVK
DPDGLAQMKHLEFVREAGAEGIELVMWLIMRGALGPEAKELYRFYHVPGSNTAVGHIVLQ
SAETPA*
>Merged2_5228169_723-1589 # 723 # 1589 # -1 # ID=5228169_3;partial=00;start_type=ATG;rbs_motif=AGGAG;rbs_spacer=5-10bp;gc_cont=0.660
MATVAAVIASTHHPFYYRASTSSGADRPPFADEWVAKIEAFRETLTAARPDVLVMVGSDH
FHQFWLDNMPQFLIGKAPYYDANWYNEEREFGLPRMMLPGHEELSGYLLRQGMDAGFDLA
FSNELRIDHSITCPIITLRPEADLPIVPVYTNIFAPPLPQPSRFVALGRALRAMIESWPG
NQRVAIIGTGHLSLELGGPRQFGPHGPDPEFDRKAVSWIGSGDISGALSEVSLESLWNPG
NATHGFMDFLLMMGVAGENVKADYVDSLDLFHTMEAYFTWYPAAGAAS*
>Merged2_4992258_3-503 # 3 # 503 # 1 # ID=4992258_1;partial=11;start_type=Edge;rbs_motif=None;rbs_spacer=None;gc_cont=0.687
KTQEPYWKPLFAGYEWTKAWAKENVPDVVILIYNDHASAFTPEVVPTFALGCADEFPPAD
EGYGPRPVPVVQGRADLAAHLAEGLILDGFDLTLMYNMEVDHGLTVPLSLVYGQPDAWPT
KVIPFAVNVVQYPPPTAHRCFMLGKAIRRAVERFDENLSVHIWGTGG
>Merged2_4180458_720-1151 # 720 # 1151 # 1 # ID=4180458_3;partial=01;start_type=ATG;rbs_motif=None;rbs_spacer=None;gc_cont=0.690
MARITHGLTTSHIPAVGAAIDRGKTQEPYWKPLFAGYEWTKAWAKENVPDVVILVYNDHA
SAFTPEVVPTFALGCADEFPPADEGYGPRPVPVVQGRADLAAHLAEGLILDELDLTLMYN
MEVDHGLTVPLSLVYGQPDAWPTR
>Merged2_5430661_32-883 # 32 # 883 # 1 # ID=5430661_1;partial=01;start_type=ATG;rbs_motif=GGAG/GAGG;rbs_spacer=5-10bp;gc_cont=0.702
MTDSGLPPVPDIVRSAYATLVVTDLAEARRFWVDLLGFVVTYEDSSALYLRGFDELTHHN
LSVRSGPEAAAGALGYRVRSDRDLALAEAYYAALGCRTARLPAGSVRGIGEIVRVEDPLG
FLIDFFASSAHPERLQQRYDLRRGAEVARLDHFNICVPDVPRAYEYYSGLGFGLSETIED
EQTVYAAWMYRKQTVHDVAFTGGAGPRLHHLGFFAHEPHSVLRICDIIGSLSLESCIERG
PGRHGVSNAFYVYLRDPDGHRLEIYTSDYYTGDPDHPVLRWSVL
>Merged2_4080326_3-1049 # 3 # 1049 # -1 # ID=4080326_1;partial=11;start_type=Edge;rbs_motif=None;rbs_spacer=None;gc_cont=0.662
ALLAAELPENDCPPVRVKLLSERLLAFRDSSGRLGLIDEFCAHRGVSLWFGRNEEGGLRC
PYHGWKYDVTGQCVEVPSEPQESGFCSRVRLTAYPLVERGGVLWTYMGPQGKAPPLPEWE
FATVSAPQRFVSKRLQECNWLQAMEGGIDSSHVSFLHRSDLNADPLFKGAKGNQYNMADA
KPVFEVVESAGGLYIGARRNAENGHYWRITQWVMPSFTMIAPRGNHAVHGHFWIPIDDEN
CWAWSFDYHPVRDLSGAELEAMLAGKGVHVKYVPGTFRPLANKDNDYLIDRAAQKAGRSY
SGVAGIAMQDASLQESMGPIVDRTRENLVSTDNGIIMARHRLMRAVRAL
>Merged2_455301_241-594 # 241 # 594 # 1 # ID=455301_1;partial=01;start_type=ATG;rbs_motif=GGA/GAG/AGG;rbs_spacer=5-10bp;gc_cont=0.638
MLRKEQNELLARTGPGVPMGQFFRAYWLPALLAEELPHNDCPPVRVKLLSERLLAFRDSE
GRYGLIDEFCAHRGVSLWFGRNEEGGLRCPYHGWKYDVTGQCMDVPSEPVESGFCNKI
>Merged2_521037_243-1151 # 243 # 1151 # 1 # ID=521037_2;partial=00;start_type=GTG;rbs_motif=AGGAGG;rbs_spacer=3-4bp;gc_cont=0.657
MSDLKSLGYITISTNDIDRWRHFAFGVLGFAEGKGPDASALYLRMDERAARLIVVPGETD
RILTIGWEVRDHPAMQRVKAALDGAGIPFKQLSVDDAEARRVEEVITFEDPAGQTLEVFH
GPVLDHSPVITPFGARFVTGDQGLGHVVLPATDPNGLFDFYTDVLGFRSRGAFRVPLPKE
FGPLRVRFLGINERHHSLAICPAAHLRDPRVVHIMVEVDTLDAVGRALDRVNAEGIQLSS
TLGRHTNDKMVSFYVRAPGDWDIEFGTAGMRVDETYYTAEEITADSYWGHQWIGEMPAAM
RL*
>Merged2_304988_1-1365 # 1 # 1365 # 1 # ID=304988_1;partial=10;start_type=Edge;rbs_motif=None;rbs_spacer=None;gc_cont=0.651
LRSLINTERGTVNRELYINEAIFQQEMEQIYRRCWLFLGHESQVPNPGDFFLSRMGTEEV
VVVRDRKDNKLRAFLNSCRHRGEKVCRYDQGNGLVFTCPFHAWTYDTSGRLVGAAGQNRA
NSYAGQLDKSEWGLVEVGQFENYHGTLWATWDKNAPSFEDYLGPFARSVAYMAEASDGTD
SGLEVFTPIQKWRLPTNWKVPAFTSATDLEHASMTHRSVNAAAIGPMRSKQGGDRGLRRN
RLPSTSYCVGDHNLGHGGGWVEWEVPGVADYVDGWFEDGVDDYYRAATQRKQEKYKDTFM
PPNGYDAGHFTVFPNFIMDSWRWRYWHPQEPGVVERWSLFGVDKEAPKYVKDAVRHYAMR
YNGPSGCTESDDMENWNYVYPASRGATARQWNYSFVSGFGRGVEREGFPPGFVFNGTHTE
ESHRSRFSRWLAFMEAESWDDLYPINKNANHRIW*
>Merged2_710582_450-821 # 450 # 821 # -1 # ID=710582_2;partial=01;start_type=Edge;rbs_motif=None;rbs_spacer=None;gc_cont=0.723
VNTYYPPNVPSAARCYDLGRAVRRAVADWNSGARVAVIASGGLSHFVVDEELDRSVLRAL
VGGDGDVLANIHRDRLRSGNSEILNWITAAGALEGLTATVLDDVPGYRTPAGTGAGMAFC
RWQ*
>Merged2_463952_980-2341 # 980 # 2341 # 1 # ID=463952_2;partial=00;start_type=GTG;rbs_motif=GGAGG;rbs_spacer=5-10bp;gc_cont=0.715
MLSLEDNERISRVGPGTPMGALMRQYWIPAMLSSELPQPDSDPVRVMLLGERLVAFRDTD
GKPGLLRDACPHRGASLFLGRNEECGLRCVYHGWKFATDGSCLDTPNEPVDRGFKSRIHA
VSYPLVERGGVVWAYLGPRPTPPPLPDFEGNVEGGSARAVLRDCNWLQALEGDIDTSHFS
FLHLGSAKPEDYPEGSFTRSTLVERAPRYEVLDTPAGSMYAAYRPFDPGRLYWRVANFAF
PFYTQPGPGTLGSKVNVRAWVPMDDGHTMFFMMFPPGGGNQANFARRSAGATAEAGGAGG
TGGSAGAGGAGGAMGTVPNGTGWYERFRLAENESNDWFLDRELQRSGGEYTGIRGIHTQD
QAVTESMGPVVAREDEHLGSSDVMIIRVRRRLLAAAADLEKEGSVPPGVDDPAVYRARSG
GIILDEGVDWVEATAELRDGTVTVPDVDRSHEP*
>Merged2_358908_532-1878 # 532 # 1878 # 1 # ID=358908_2;partial=00;start_type=GTG;rbs_motif=AGGA/GGAG/GAGG;rbs_spacer=11-12bp;gc_cont=0.682
MLSVEDNEILTRVGPGTPMGRFMREYWLPAMLSSELPEPDCPPVRVKMLGEDLVGFRDTS
GRVGLLQDLCPHRATSLFFGRNEHDGLRCIYHAWKFDVTGRCVDMPNEPPHSTFKDRVRA
VAYPTEERGGFVWVYMGDREVPPPLPGIEATVTDGMVASGQMVDCNWLQVMEGNLDTIHA
AFLHLGASEYEWYPEGSFNYYMLKQRWANFVAADTDYGAIYGAYRPGPEGHNYWRVGHFM
FPCWSSPPTGVLGHKIEAKCWVPIDDTHTLVFRLDPPRRGGGSPERIPNGTGWYDRFVSP
YNMDNDFLLDRDQQKNLGSFTGMGQMERGEFNANNEDSAVQVAMGPVTHREVEHLGTSDI
MVIRVRQRLLQAVEEYIEHKAAPPALDTPEVYGARTGGVFIPEGEDWLEFIEPLVQPYVD
REPPDPILDANAGRQVIGYHHTKPEPMF*
>Merged2_218740_1-435 # 1 # 435 # 1 # ID=218740_1;partial=11;start_type=Edge;rbs_motif=None;rbs_spacer=None;gc_cont=0.701
QLGGRVTEQIRLDDGRISAQWLHFGQKSYDLVYTDDWTGSRGRLHHIAFATDTREEILRA
ADLALERGVFIETGPHKHAIQQTFFLYLYEPGGNRIELANPMSRLIFAPDWQPVTWTQQE
RARGQAWGLKTIESFHTHGTPPVPA
>Merged2_360_3-731 # 3 # 731 # -1 # ID=360_1;partial=10;start_type=GTG;rbs_motif=GGAGG;rbs_spacer=5-10bp;gc_cont=0.653
MLTAARNEMLTRVGPGTPMGTLLRHYWQPIGGASELDGNPIKPVRLLGEDLVLYRDTSGG
YGLIDRHCPHRRADMAYGWVEPHGIRCAYHGWLMDQTGRCLEQPYEDTTNPKPSKAGCEA
KAYPVKECAGLLFAYMXXXPAPELPXWEPXTWANGFREIVLADIXCXWFQCQENSXDPVH
FEWMHDNWXXRLRGGXXNVASKHLKLKFEEFEHGFVYKRVREGQSEEDRYWTVGRVALWP
NGF
>Merged2_1907205_24-1241 # 24 # 1241 # 1 # ID=1907205_1;partial=01;start_type=GTG;rbs_motif=GGAGG;rbs_spacer=5-10bp;gc_cont=0.679
MLSKEDNEALTRVGPGTLMGDLLRRYWTPACLSAEIPEPGGTPARVRLLGESLVAYRDTL
GRIGLVQENCPHRGASLYFGRNEDDAIRCVYHGWAFDANGRCVDMPSEPEPFCDKVRIRA
YPTHESGGIVWAYLGPQASMTPFRDFGTEKLEPAAWSATKQLTDCNWVQAMEGNIDTAHI
SHLHQWNGVDDIPDDGSDKPGYPSNAMSWTFWRHDRAPRLELDETWFGYRYAGIRTTPNG
NTHVRVTAYIVPYSTLVASIPWNQRHGMFVPVDDNVTARYSFASRVPPNVRGYGGANLFA
VAPFSTPISTGRRRGLIPRDYRADNDYQIDRDVQRNSTFSGVADFVSQDLMVTESMGPIY
DRTQEKLGSTDLAVSRMRHILLRAAKNLVSGAEPPAVGERDYDCIF
>Merged2_67105_1254-2303 # 1254 # 2303 # -1 # ID=67105_3;partial=00;start_type=ATG;rbs_motif=AGGA;rbs_spacer=5-10bp;gc_cont=0.665
MANFYDEWLGMWEKTEQEKRAARKHIHEEELDWVETVQDSRTALLVARQSGFRTMGTVSM
VSEIAPGHHSGAHKHGEESILFLAGSGFSVVDNVRYDWKEHSLLNIPFGSVHQHFNTSDQ
TVRYLSVMTPDLEYYCGLNRTIQVEPWGQTTTIPDVETSTSGMSSEGHRVVLHREDASIA
AGEGDGVPVLPADMPEFDPEHPLVVGDLDGMSALPPGFHKSKVVQYMRIGKGTHDVVMHT
TEISGLLVDAPHEYGGMHAHMEAHLYCLRGTGYSLVDGEKVPWKPGTGFHVPGPQTPHRH
VNEGDEESELVRIAFGIRYFWERAAKREFPYLYLSPRQAVLERNAAGSR*
>Merged2_283194_2516-3016 # 2516 # 3016 # 1 # ID=283194_3;partial=00;start_type=GTG;rbs_motif=AGGA;rbs_spacer=5-10bp;gc_cont=0.633
MVAPPRRGPDRQHDTRLRRHPAGHAVVASAVRPSTSLPDGRTAADRAHRARSLDHWLATF
VNVLVPASRRCEDRVPDRHRSSLVVQDGVAALALDDARRTRRMLVGGRDLTGQIVAWPAP
PRRRSRLAVRVRVLQSRKPQSAQVIAVDRTTPIVKPASQIRSAVGV*
>Merged2_687544_3-404 # 3 # 404 # 1 # ID=687544_1;partial=10;start_type=Edge;rbs_motif=None;rbs_spacer=None;gc_cont=0.674
FAPPLPQPERFVALGRTIREIVDAWPSELRVAVIGTGHLSLELGGPRQFGPHGPDPEFDA
QAVEWIAKGDIDGCLASVTLDSLHAPGNATHGFMDFMLMMGIAGYHQADYADNLDLFHTM
EAYFTWYPNGVDA*
>Merged2_566377_1970-2947 # 1970 # 2947 # 1 # ID=566377_3;partial=00;start_type=ATG;rbs_motif=GGAG/GAGG;rbs_spacer=5-10bp;gc_cont=0.676
MAQLVGVLNTSHVWIGRSADKWDRVRQSRDIRDDVPTETMEERVEKAERVAAAVETLRSK
LAELRPDALLVFGDDQSENFPSPSLRLMPQISVYLGEQFSGFRYDNEGRKGEQQVVRNHP
ELARAITYGLMDEGFDPAYMLDLPVPEAGIGHAVMNPLGYFTDYDIPAVPIVLNAIYAPC
LTGKRSNQLGKAIRRIIERYPDDLRVVANGSGGLWHTTSAPQTWLNEEFDRIGMKYLAEG
DTTGWAAHFDSFSAEADDRSQWTDHRDRGASGLPAMAGPQFGTRETLDWIAASSTAEGSP
FTIVDMIQIYSSPIDCTFAYCDDVR*
>Merged2_818304_1-384 # 1 # 384 # 1 # ID=818304_1;partial=10;start_type=Edge;rbs_motif=None;rbs_spacer=None;gc_cont=0.674
RDELLASFVRADRGREYVDHHVMMFGRFERAGLNHVSFEVHDVDDVWAGHEWLQKQGYRH
CWGIGRHTLGSQIFDYWFDPWGRLHEHWTDSDLLNDEYQHRLVPRSQGLRSQWGPQGPQE
FRETASE*
>Merged2_526219_13-282 # 13 # 282 # -1 # ID=526219_1;partial=01;start_type=Edge;rbs_motif=None;rbs_spacer=None;gc_cont=0.659
TETMGAIQDRTKEHLGTTDVAIASMRRMLIDAAKALAVGKEPPAVAGDLDYKSIRVGEKV
LAPGEDWKVIGSDADPIVREALFGEAASI*
>Merged2_60049_1-903 # 1 # 903 # 1 # ID=60049_1;partial=11;start_type=Edge;rbs_motif=None;rbs_spacer=None;gc_cont=0.648
FRVLGEDLLAFRDSEGRVGVVDTYCPHRGAPLQFGRNEECGIRCLYHGWKFDVDGNCVDM
PNIDNGDVIKNHMRIVSYPVVEGAGLVWAYMGPPERKPPVPNFPYMDLPADRYYVTKYEL
HCNWFQAQEGDYDSTHGQFAHSLADAVDTVHAKGKLLPKTLPSIDTPLGQVIVFGLPLGD
GTMRVSAQHIILPSTCPPGVGTGNGTDAANIRIPIDDEHVWHFRLRYAVDRPLSPKELLE
FKMIGFAYAEHEPGSWRMRANKDNNYLQDRIVQQKYNFTGMAAFQPQDAAMIEDQWGPIC
D
>Merged2_790771_1820-3133 # 1820 # 3133 # 1 # ID=790771_3;partial=00;start_type=ATG;rbs_motif=GGAGG;rbs_spacer=5-10bp;gc_cont=0.621
MTTQSENDLLTRVGPGTAMGMLMRQYWLPACLSSELVADGDPLRLMLLGERLIAFRDTAG
RIGILDHRCPHRCASLFFGRNEEGGLRCVYHGWKFDAAGNCIDMPNLPPAQDFRQKVTAK
AYKAAERGGLVYVYMGEREVAPPLPALEVMLCPSDETELLCRQRECNWLQALEGDIDTSH
FSFLHTGKIEAGDIDPDHMDRFQLIDRAPEYQVSTTEWGTMYDAYRPAQPGYTYHRFAHF
VLPFWTLFPNGPLRDNIIAQAWVPLDDTHTMSYFLSWKRRTPVLKASRTGQLLPDLDRTS
PARPNTTDWFGRWRPASGMDNDYLIDREAQRTSSYTGIPGVFQQDAAMTESMDAISDRTL
EHLAPSDRMITVTRRRLLDAARSLRDHGTIPPGVDDPAMTSRARSGELIVPEGRSWLDAY
AQEMDQALHPGLAAAAE*
>Merged2_353562_1-780 # 1 # 780 # 1 # ID=353562_1;partial=10;start_type=Edge;rbs_motif=None;rbs_spacer=None;gc_cont=0.669
QGTLKPEAPTNLTVAVEQTPIGTMWATRRPLGGEEDAIGAQHLVFPCFPSAGLSALGVMN
SNIRVPIDDEHENHFRVRWTRRGFTEKELYEFRYGGYVFPLHEPGTYLAKQRKDNDYGFD
PVLQRQFNYSGVVPFPTQDLMMIEHQWGAIADRTREHLVASDRIIINIRRRFLQMARDMA
NGIEPEEPFRMKAILQEIQEPMRIPAGSPVESELVDTLLERFQTTRLADVNSSKSEADYD
IMWAPSVEMDPEKPVTPTA*
>Merged2_706972_2-1156 # 2 # 1156 # 1 # ID=706972_1;partial=10;start_type=Edge;rbs_motif=None;rbs_spacer=None;gc_cont=0.648
WLVVDIANDPLGHPNSEVGADPERPYASISIAHGIRRFEFMIHADESDEQAEDPAFLTRM
LARMVPHPDRVDVIRRRVYTHHSRIAGAFRSGRLLLAGDAAHLMPVWQGQGYNSGIRDAA
NLGWKLAAVVRGRADDKLLDTYDMERRKHARAMIDLSTMVGRVISPTNRRVATARDILVR
SASIVPTLKRYVLEMRFKPMPRYEHGAVVHDPQRPRRADSPVGTLFIQPRVDTRTQRDVL
LDEVLGDWFAVLCWNNNPREILGAEAFAAWKTVGARFVALRPLTQLHWTGHDDPDVVIVG
DRGGDLKSWFDTHSESVLFLRPDRCIAGACIAQLAPDLSASLLDVLTLRPGGGPKGGDVE
SATGSVLYVPQPAAESSGAVAGPA*
>Merged2_827626_123-1019 # 123 # 1019 # -1 # ID=827626_1;partial=01;start_type=Edge;rbs_motif=None;rbs_spacer=None;gc_cont=0.730
QPAIDTPRIGAGTRIGTVRLTVRDLDRAARFYEDLLGLVALEQPDGRIRFSASVGGPPLL
ELRGDPSAAPLNPRHTGLYHFAMLLPDRRALAVSLVRLAQARWPLQGASDHRTHEALYLA
DPEGNGIEIACDRDPSVWPRDPDGQVALRVAPLPLDVENLLGELDSAPLDPATDRSVPAG
TRIGHVHLQVSELERIEAFYHGLLGFDVIVRNPPMVLFVSAGGYHHHVGLNTWHSGGFGT
PPPGAVGLDSYDVVLESRREVDELAERARAAGLAVEPFGDGGALRLEDPSGNTVVLTA*
>Merged2_733022_3-233 # 3 # 233 # 1 # ID=733022_1;partial=10;start_type=Edge;rbs_motif=None;rbs_spacer=None;gc_cont=0.688
IDVDTWQASERKEGPSLWGHDRVWLSKEDNAKARALRLKTAAEGYRRPVQVMAGNYETMS
GVCPWWDAVKARTAAR*
>Merged2_513636_4735-6144 # 4735 # 6144 # 1 # ID=513636_5;partial=00;start_type=ATG;rbs_motif=AGGAG;rbs_spacer=5-10bp;gc_cont=0.661
MSITATVHTSKGDRALRSLINTEQGTINRELYVNEDIFAQEMEQIYRRCWLFLGHETLVP
NPGDFCVSRMGTEEVILVRDRSDHQIRAFLNSCRHRGEKVCRYDQGNTLLFTCPFHAWSY
DSSGRLVGAAGINHPLSYGGDLKKEDWGLVEVAQFKNYYGTLWATWDKNAPSFEDYLGPF
ADSVRYMCEASDGTEAGLEVYTPFQKWRLPTNWKVPAFTSSRDPEHGAMTHRSVNAAAIG
PLRDREGGGRGLKRKPLPNNKYVAGDHNLGHGGDWTEYLEPGVAPYVDGWYEDGVDEYFR
EAHERKAQKYADRIAPPQGHDAGHICVWPNFIMDSWRWRIWHPHSAGVVERWSLFGVDKA
APKHVKDAVRHYVMRYNGPTGCTESDDMENWNYVFPASRGAIAREWDYNFANGMGRGIER
PEYPAGLVFNTSRTEEAHRARFSRWLAFMEAESWDELYPVDAGANHRIW*
>Merged2_458172_2-1129 # 2 # 1129 # 1 # ID=458172_1;partial=10;start_type=Edge;rbs_motif=None;rbs_spacer=None;gc_cont=0.657
KTGLFDRNCPHRGASMYYGRNEECGLRCVYHGWKFDTSGQCTDMPSEPRPFADQIKIPAY
PTHESGGIVWAYMGPIESMTAFRDFGTEGLDEDKVFASKVFWDCNWVQSLEGNVDSAHIS
HLHQFFGVMDVPDDGSDEPGYPSHPWSWKLWWMARAPKIEVHDEWYGFRYAGLRTTPNGH
THARVTAYTVPYGTIIAGIPLNRFELFVVPIDDHSCYRYHFATGAVPNPKGHGGPPMTDT
PYERNFRPGVNPRNFTAANEYQVSREDQKKLTFSGIRDFISQDMAVTESMGTIYDRSKEH
LGTTDLAVIRMRQILLAAARGLAEGKEPPGLAGQGDFVKIHAAEKILGSGEDWRILGTDD
DPAVAEAYGVGVGSD*
>Merged2_557722_867-1139 # 867 # 1139 # -1 # ID=557722_3;partial=01;start_type=Edge;rbs_motif=None;rbs_spacer=None;gc_cont=0.663
MKWTMFGFEGDDEEMTRHRLRQGNLMGPAGFLGLEDNEAMKFVQDGMIRVPGGRHVVELD
PAVEAGTVDTLISEAAIRAMYRHWRQEMGL*
>Merged2_2763851_3-1082 # 3 # 1082 # -1 # ID=2763851_1;partial=11;start_type=Edge;rbs_motif=None;rbs_spacer=None;gc_cont=0.666
KLIAFRDTVGRVGIFDHRCPHRCASLFLGRNENHGLRCAYHGWKFDVHGQCVDQRSELHS
FAHRIKTTSYPVRESGGIVWAYLGPAGTATPFRDFGTESLPAEHVAAAKEIVYCNWVQSM
DGDVDTAHISNLHQFDAIEDVPDDGTDTPGYPSGYMSMRFWRHDPRALIEVDDTWHGFRY
AGIRQTPNGYRHARITAYIFPASNIISQIPFSTRQIFVVPADDYTTYRYNFTTQPPANPR
GLGGAPFFTYEKYPFEMMPRQGIVARRYNRDNDYLIDRVAQKGISYSGIRDFRSQDAMAT
ETAGPIYDRTREHLGSTDVAVIRMHRLLLRAAKAVTQGEQPPALAGAGDFRTIRGAEKIL
>Merged2_207846_1-318 # 1 # 318 # -1 # ID=207846_1;partial=11;start_type=Edge;rbs_motif=None;rbs_spacer=None;gc_cont=0.651
PLSKGGNEMLSKEDNAILTETDRGTPMGELFRRYWIPVLLSEEIPLPDCPPVRFRVLGED
LLAFRDSEGRVGVVDTYCPHRGAPLQFGRNEECGIRCLYHGWKFDV
>Merged2_715390_2016-3329 # 2016 # 3329 # 1 # ID=715390_2;partial=00;start_type=ATG;rbs_motif=GGAG/GAGG;rbs_spacer=5-10bp;gc_cont=0.625
MREQDSLDLTRVGSGTIMGELMRQYWLPAVLSHELKADGDPVRLLILGEKLMAFRDTDGR
VGILDHRCPHRCASLFIGRNEERGIRCVYHGWKFDVDGRCVDMPNVPPRMDFKDRVRAKA
YKTFERNGLVWVYMGERQDNPPPMPQIEATLIPDCEIWCLQRACNWLQALEGDIDTSHVG
FLHVGSLKPVDLDPDHPMRPTVLNRAPEYEVRAADWGTMYGAFRPNDDGQTSWRVAHFMF
PFWTQTPNTRFHSRALARAWVPMDDEHVMLFDITGGTDDGNPAYHSRLTTGEPLFEKFVY
APNTTDWHGRWRCRDNQINDWGLDRESQRNHIQYTGIANITIQDQAVTESMGPVTYHEWE
HLAPTDQMIALTRRRLLQSARSLREKGTPPPGSVDAAIYFGARAGSFLHEANSSMEQAYK
AELALAARWQDSPPKTG*
>Merged2_353835_882-1355 # 882 # 1355 # 1 # ID=353835_2;partial=00;start_type=GTG;rbs_motif=GGA/GAG/AGG;rbs_spacer=5-10bp;gc_cont=0.650
MITGIAHTGVCVPDCEAAVAFYRDVLGLRVLSPPYVMAGNAIRDDMGELVSDPTMKAAIV
GFPDGSDRVLEVIEYLNVEGGDAGRALTDSGLSHVGLICEDLDATRAELERKGVRFLVSG
IADVARVRTTWFVDPWGVVFILVEKSRPGRPYFAQWE*
>Merged2_460230_647-934 # 647 # 934 # 1 # ID=460230_2;partial=01;start_type=ATG;rbs_motif=GGAG/GAGG;rbs_spacer=5-10bp;gc_cont=0.660
MNYQPASHDFIVEDDARKTFFVNREVFVSDDVLERERRAIFDHCWVYVGHASELKNPGDF
KTRPVAGRPIIFCRDRGGEVRALINCCRHRGALVCR
>Merged2_694522_1-1095 # 1 # 1095 # 1 # ID=694522_1;partial=11;start_type=Edge;rbs_motif=None;rbs_spacer=None;gc_cont=0.669
PDSDQVRIKLLGEELIAWRDTAGKVGLIADKCPHRAASLFYARNEDHGLRCVYHGWKFDT
TGTCVDMPSEPPESNFKDKVQATTYPCTEAGGIIWTYMGPRETPPPMPGLECTEVPDGEY
DVGACLRGCNWLQALEGDLDTSHVNFLHSGARLLSDIPEGTDAYYMALHRAPRYMAVDTD
YGAMYGAYRPAAEGTHYWRIAQFLFPCFSHIPGWPTLTRAWVPMDDHHTMFFVMDKAYPN
RNPAPGVFWTSDPAARIQTSNTTDWYGRFRSAFSGDDDYSIDRNVQRTDHGMWGYTGIVG
VQTQDQAVTESMGPVLDRAGEHVGSSDVMVMRIRRRLLEAVEAYLDKNVPPPGVDHPEVY
RTRPV
>Merged2_835082_876-1454 # 876 # 1454 # 1 # ID=835082_2;partial=01;start_type=GTG;rbs_motif=GGAG/GAGG;rbs_spacer=5-10bp;gc_cont=0.665
MPIPKPNYDPPFNVTRASHAVLHVKDLAKARAFYVDLIGFIVSDEDKDALYLRGVAEACH
HSLVLRRADAAQAERVGLRCFTEEDLHKAKHYFDKAGLPAQWVELPYQGRTLHVADSLGV
PLEFCASMQTKPRLVVSFEHHHGAVPQRIDHFQLLVPDVQRQLEFYMGLGFRLSEYIAAD
GSDEPLFVFLQRK
>Merged2_689890_2423-2908 # 2423 # 2908 # -1 # ID=689890_5;partial=01;start_type=Edge;rbs_motif=None;rbs_spacer=None;gc_cont=0.687
DDENCWTWSYDYHPVRDLSEAEIAAMRDGKGVHVQYVPGTYRPLANKDNDYLIDRAAQKA
GRTYSGVAGIAMQDASLQESMGVIVDRTRENLVSTDNGIIMARHRLLRSIKAVENGEIPP
GVDPAHQRVRSAAVVLPRDQAFKDAASEALIAQPGVAPASV*
>Merged2_536054_1-615 # 1 # 615 # 1 # ID=536054_1;partial=11;start_type=Edge;rbs_motif=None;rbs_spacer=None;gc_cont=0.675
RSELRPFASRIKTTSYPVHESGGIIWAYLGPPGTMTPFRDFGTEDLPAGERAAAKEIVYC
NWVQSMDGDVDTAHISNLHQFDAIDDVPDDGTDRPGYPSGYMSMRFWRHDPRALIEVDDT
WHGFRYAGIRRTPNGHRHARISAWTFPSTTVIASIPFSTREIFVVPVDDTTTYRYNFNTQ
PPQNPRGLGGPPFYTFEKYPFEMMR
>Merged2_357128_125-862 # 125 # 862 # 1 # ID=357128_1;partial=01;start_type=ATG;rbs_motif=None;rbs_spacer=None;gc_cont=0.673
MAKLVAILATTHHPFFYKTSLLPPEEAPPFATEWVRKVEAYRETLTRARPDILVMVGSDH
FHQLWLDNMPQFLVGKAPFYDANWYNEEREFGLPRLRCRGNEELSAYMLREGLDRGFDLA
FSNELRIDHSITCPIITVRPGNDLPIVPIYTNIFAPPLPRPERFVALGRAIREIVDAWPS
ELRVAIIGTGHLSLELGGPRQFGPHGPDPEFDAQAVEWIAKGDIDGCLASVTLDSLHAPG
NATHGF
>Merged2_534825_563-1888 # 563 # 1888 # 1 # ID=534825_3;partial=00;start_type=TTG;rbs_motif=GGAG/GAGG;rbs_spacer=5-10bp;gc_cont=0.674
MLTAEDNELLCRVGPGTPMGELFRQYWLPALLSSELPEPDCDQVRVKLLGEELIAFRDSN
GDVGLLANLCPHRAASLFYARNEDCGLRCVYHGWKFDRSGRCVDMPSEPAESNFKDKVRA
VAYPCVERHGVVWTYMGPRDTPPPLPMLESNDAEGASVRGVMIRDCNWMQALEGDIDTVH
FSWLHIGHIEPDEAAGQFLKYQAMNRSPKYSVVDTPWGTSYGAVIPVSEEKSYVRQAHFL
FPCYTMIPQGALLSNRFSRAWVPMDDGHVIWFSFTAPPLLDLDLNATTPEKTVAGGRRPE
DLEPNSSDWYGRFRTAHPVERDYDLNRDEARSKTSYTGLPSVTMEDHAVTESMGPVLDRS
NEHLGTSDAMIIRTRQRLIVAAEALRDKGVVPPGVDEPEVYRQRSGGVILPKDTNWYDGT
AEGRRAYVQNSEEAIRASISL*
>Merged2_563243_1-303 # 1 # 303 # 1 # ID=563243_1;partial=10;start_type=Edge;rbs_motif=None;rbs_spacer=None;gc_cont=0.706
GIELIKEQDMAVQEDQDGPLMRRQEEHLGVTDRAIVGARRLLLRLADDLSRGIEPPQVGR
PESYRVHSLQVTAPREASPVELWVQAQPTPPVFAGIGAPE*
>Merged2_525293_1-135 # 1 # 135 # -1 # ID=525293_1;partial=10;start_type=ATG;rbs_motif=GGAGG;rbs_spacer=5-10bp;gc_cont=0.659
MVLSRDDNDLITQVDAGTPMGEYFRRFWLPAMLSSELPGPDCTPV
>Merged2_862927_1-207 # 1 # 207 # 1 # ID=862927_1;partial=10;start_type=Edge;rbs_motif=None;rbs_spacer=None;gc_cont=0.744
VLDGITSRDADTLRALPRAHLRSGNSEILNWVAAAGALEGLAASAVDYVPGYRSPAGTGT
GMAFAFWD*
>Merged2_694158_2868-3110 # 2868 # 3110 # 1 # ID=694158_5;partial=01;start_type=TTG;rbs_motif=GGAG/GAGG;rbs_spacer=5-10bp;gc_cont=0.704
MLSREDNELLVRVGPGTAMGALMRRYWIPAAFSSQIARPDGPPLRVRLLGEDLVLFRDSS
GRLGLIGEKCPHRTASLFFGR
>Merged2_863566_3-101 # 3 # 101 # -1 # ID=863566_1;partial=10;start_type=ATG;rbs_motif=GGA/GAG/AGG;rbs_spacer=5-10bp;gc_cont=0.667
MLTPEETETLTQVGPDSPLGTVLRRYWYPAFLL
>Merged2_313538_4206-4859 # 4206 # 4859 # -1 # ID=313538_5;partial=01;start_type=Edge;rbs_motif=None;rbs_spacer=None;gc_cont=0.650
TEVLANNWKLYAENVRDTYHASLLHTFFTTFKITRLSQAGGVMVSPNGGSHVSATYAPTA
TDDRAYEGMRAQNDDFQLADPNLLDTVDENGDRIQQQLLSIFPSFVFQQTHNVIGVRQFL
PRGTGQTDLNWIYLGYADDSAEMRARRLRQLNLVGPAGFVSMEDGCIGGFVERGAAAARG
QSAIVEMGGHGTATEETRTTEAAVRGFWKLWRAMMEV*
>Merged2_64448_3-665 # 3 # 665 # 1 # ID=64448_1;partial=10;start_type=Edge;rbs_motif=None;rbs_spacer=None;gc_cont=0.704
ERQNEGGFSKGRMKTSFRLGHGASDNLEYELAYPEFAQPDLDEYFVAAWETRKARLREEG
RPLGGRGPATMFPNMSFSAGFPRSILVAHPLSATETEVWRWYLVDKSAPDFVRDWLRRYY
LRYSGPGGMTEQDDMENWDYATQASRGVVARRYPYNYQQGLGEEVPSTLDRAVHSHHAIA
GEVNARAFYRRWAEFTDNLSWPELNTLAETEDRASGREQD*
>Merged2_1384701_1-810 # 1 # 810 # 1 # ID=1384701_1;partial=11;start_type=Edge;rbs_motif=None;rbs_spacer=None;gc_cont=0.648
LSSEVAERDGAPARVRLLGEDLVAFRDTNGSIGLVEEFCPHRGASLFYGRNEQCGLRCSY
HGWKFDVTGQCVDQRSELKSFAHRIKITSYPVHESGGMVWAYLGPAETMTPFRDFGTETL
PPEHVAAAKEIIYCNWVQSMDGDVDTAHISNLHQFDAIDDVPDDGTDRPGYPSGYMSMKF
WRHDPRALIEVEDTWHGFRYAGIRDTPNGYKHARITAYIFPASNIIAQIPVSTRQIFVVP
ADDFTTYRYNFTTQLPANPRGLGGPPFFTY
>Merged2_345129_1-771 # 1 # 771 # 1 # ID=345129_1;partial=10;start_type=Edge;rbs_motif=None;rbs_spacer=None;gc_cont=0.671
SHLHQWFGVMDNPDDGSDQPGYPSRAWSQKLWWMDRAPVVEVNDEWYGFRYAGLRDTPNG
HTHVRMTAYTIPYGTIIAAIPFSTRELFVVPIDDYSAWRYAFNTSPMPNPNGYGGSVPSR
QPFERPAPSDTGIRPRPATAANHYQMDRDFQRNESFSGIRDFVAQDLAVTESMGPIYNRS
KEHLGTTDLAIIRMRSMLINAAKALAEGQEPPGLAGQGDFRTIRSAEKIIAKGEDWRTLG
TDDDPGVVEAYASLAD*
>Merged2_282253_838-1107 # 838 # 1107 # -1 # ID=282253_2;partial=01;start_type=Edge;rbs_motif=None;rbs_spacer=None;gc_cont=0.759
IRAARGLAGGAVPPALGGTGDFRAIRGAEKVLADGEDWRVLGTDDDPVVIEALQAAAGQT
ANGQAGNGHAGNGHAANGQAGKPVEIDSL*
>Merged2_284084_460-924 # 460 # 924 # 1 # ID=284084_2;partial=01;start_type=ATG;rbs_motif=GGAGG;rbs_spacer=5-10bp;gc_cont=0.682
MLSPEENEVLTRVGPGTLMGELLRRYWTPACLSSELEADGSPLNIRLLCEDLVAFRDTSG
KVGLFDRNCPHRGASMYFGRNEDCGLRCVYHGWKFDVDGNCTDMPSEPRPFADRIQIPSY
PTHESGGIVWAYMGPKETMTPFRDFGTESLGEGEV
>Merged2_697123_662-856 # 662 # 856 # 1 # ID=697123_2;partial=01;start_type=ATG;rbs_motif=GGGGT;rbs_spacer=8bp;gc_cont=0.708
MLSEADNELVTSVGPGTPMGEVWRRFWIPVLSAADLGGPDGTPVRLRILGENLVAFRDSD
GAVGV
>Merged2_883057_372-797 # 372 # 797 # 1 # ID=883057_1;partial=01;start_type=ATG;rbs_motif=None;rbs_spacer=None;gc_cont=0.648
MITQEMNERLTRVGPGTPCGELMRRYWIPVAPFAQVLEQPVRKIRVLGEDLILYRDKRGT
LGLIGDRCLHRSVDLQYGFPDDCGLRCPYHGWLYDETGTCTERPMENPARIKSKLKGYPV
RELGGLVFAYLGPLPAPALPRW
>Merged2_86903_92-391 # 92 # 391 # 1 # ID=86903_1;partial=01;start_type=ATG;rbs_motif=GGGGG;rbs_spacer=5bp;gc_cont=0.623
MAAARLQVTGINHVVLHVADLERSRKFYMDVLGFEERGSGGGSRTMSFLRCGEQGLDLFE
VSGDVHGGEEMNHMALNVAVDDLDQLVAELSDVGIDASQR
>Merged2_55187_2-637 # 2 # 637 # 1 # ID=55187_1;partial=11;start_type=Edge;rbs_motif=None;rbs_spacer=None;gc_cont=0.642
QANAPAQRPWFSETSGEGAGQLATGRVAVNQMKTLPHVWKWNEYNGYLKQISEIARKAEV
SPIEFADRQSIXLLNPGLNGRLQVTXTIRCAISIYNPGDVAPVHLHSPNASRTILSNKGG
YTVVEGERVTANRGDLILTPNGTWHDHGNDSDEPVVWIDTLDWPLMEFLDAAWVDHNMPG
AQGNTNVQAVTVGEGYSRQLYGHGGIKPTFVS
>Merged2_347891_3-464 # 3 # 464 # -1 # ID=347891_1;partial=11;start_type=Edge;rbs_motif=None;rbs_spacer=None;gc_cont=0.656
ETPNMPPSSKFKDINRQGSYPAREGGGLIWVYMGPSEEEPPFPNYHFFDQPAESIQVRET
FINVNYLQVHEGQIDSSHVSVLHKALDRPDPRPVPEVANASGVVKFAAWQWETPPDGSPT
DNSPTFDQAPVFEVEDTEFGFQYAAVRNSIYGED
>Merged2_684778_1099-1797 # 1099 # 1797 # 1 # ID=684778_2;partial=01;start_type=ATG;rbs_motif=AGxAGG/AGGxGG;rbs_spacer=5-10bp;gc_cont=0.690
MLSAQDNEILTRVGRGTPMGDLLRRYWMPACLASEIAEPDGRPVRVGLLGEKLVAFRDSN
GQVGLISELCPHRGASMYFGRNEECGLRCVYHGWKFDVTGQCVDQPSELRSFADRIQARS
YPVHESGGIVWAYLGPPETMIPFRDCGTETLAPEHVSASKERVECNWVQSLDGEADTTHI
SNLHMFHHVAELPDDGTDKPGYPSNAMGLRLWRHDPKARIEIQDTWYGFRYAG
>Merged2_848782_1-342 # 1 # 342 # -1 # ID=848782_1;partial=10;start_type=ATG;rbs_motif=GGA/GAG/AGG;rbs_spacer=5-10bp;gc_cont=0.743
MPGTTETPREKAEKVHEDELAAFYADLDEVNLYPLWALTQQLLPPTPRPKAVPWLWPTET
LRALAERALRLVPVERGGERRVLSLGNPGMPGSPYVAGTLWAAIQCLGPGETAP
>Merged2_723912_261-413 # 261 # 413 # -1 # ID=723912_2;partial=01;start_type=Edge;rbs_motif=None;rbs_spacer=None;gc_cont=0.699
DLDGNPQPVVARTDASEMAVTIGADGFSYSRDGEELPSWKQGEYKLGHQL*
>Merged2_791632_1111-1920 # 1111 # 1920 # -1 # ID=791632_3;partial=01;start_type=Edge;rbs_motif=None;rbs_spacer=None;gc_cont=0.640
TSKRLQYCNWLQALEGGIDSSHVSWLHRDALASDPLMVGSRGNQYNMNDMQVRFEVADHP
AGLFIGARRNAEAGKHYWRITPWCMPSFTMIPPRGDHPVHGHFWIPIDDGNCWAWSFDYH
PTRALTGTELQAMRDGKGIHVKTFPGTYVPVANRDNDYMIDRAGQKAGRTYSGVAGIGMQ
DASLQESMGPIVDRSREHLLTTDNGIIMARQRLMRAARALAEKGTPPPGTDPATQRVRSA
AVVLPEGTAFAMMAADALRVTEGVAHRTV*
>Merged2_216946_2-1048 # 2 # 1048 # 1 # ID=216946_1;partial=10;start_type=Edge;rbs_motif=None;rbs_spacer=None;gc_cont=0.680
FDRDGNCTDMPSEPRPFAERIHLTAYPTHESGGIVWTYMGPPETITPFRDFGTDSLADDE
VMVWKVFWDCNWIQALEGNIDTAHISHLHQYFGAQDLPDDGSDEPGYPSRAWTWKAWWYD
RAPRVEVNDEWYGFRYAGIRRTPNGHDYIRTTAYTIPYATVIPKVPFDTLQIFVVPIDDY
TNMRYAFATQRSAKLEGYGGGAMPKLPYARPGSMDGVVPREYTAENDYQIDREFQKVSFS
GIRDFMSQDMAVTESMGAIYDRTKEHLGTTDIAVTRMRQLLLDAARAVAEGKEPPGLGGQ
GDFRSIRSAEKIIPKGEDWRPLGTDEDPAVHAAMAELAESAGLAEGEA*
>Merged2_856578_619-1944 # 619 # 1944 # 1 # ID=856578_2;partial=00;start_type=TTG;rbs_motif=GGAG/GAGG;rbs_spacer=5-10bp;gc_cont=0.670
MLTTEDNELLCQVGPGTPMGELFRQYWLPAMLSSELEGPDCDQVRVKLLGEELIAFRDTE
GKVGLVAEKCPHRAASMFYARNEECGLRCVYHGWKFDTTGACVDMPSEPPESNFKDKVGI
TAYPCVERHGVVWTYMGPRETPPPMPLLESNDSDDARVRGVMIRNCNWMQALEGDIDTVH
FSWLHVGHIQPEDATGDFMKYQTMNRSPKYSVVDTPWGTSYGAQIPVSEDKVYVRQAHFL
FPCYTMIPQGALLANRFSRAWVPMDDGHVIWFGFNAPPTLDLDLNATKEGVATAGGRKPE
DLLPNSTDWYGRFRTAHPAENDYDLNRDDARSNKSFTGLTSVTMEDHAVTETMGPVLDRS
SEHLGTSDAMIIRTRQRLIVAAEALRDKGTIPPGVDDPEVYSQRSGGMILPKDSNWFDAT
AEGRRAYVRNSDEAIRASVTI*
>Merged2_347181_3-146 # 3 # 146 # -1 # ID=347181_1;partial=10;start_type=GTG;rbs_motif=AGGAG;rbs_spacer=5-10bp;gc_cont=0.688
MLSQADNELLTRVGPGTLMGNLLRRYWIPACLSSEIAEPDGEPLRMKL
>Merged2_524302_2416-3714 # 2416 # 3714 # 1 # ID=524302_5;partial=00;start_type=ATG;rbs_motif=GGAGG;rbs_spacer=5-10bp;gc_cont=0.606
MRYDPEVIRSLVHRDHVHRSLYLDSDVFDLEMDRIFGRSWVYIGHDSLIPNPGDFVTVRV
GKQPLVMSRHTDGQVCVIYNSCGHRGAIVCNEYKGNASLFRCCYHGWTFKTNGDLDAIAM
RRGYGPSFDAANPALGMARVSHLANYRGFIFACLAEKAPTIEEHLGTARDSIDELVDRAP
DGEIDLSAGVHRYLFRGNWKLQLENTVDMYHVPFSHESSVSRSGKQFSRGAGQSAGSAIS
DRGSAAQRWEQRVAWGSKSNGHGYAGHQPVAEELPDTPAFREYFAALEQRHGRDRAFEIL
KPKRHNTAFYPNMTLQALNQHVRVIVPVAVDRTEVHVYPIRLKGAPDEMNDDFVRHLNLT
HSAASLIQTDDLECFHRCQNGLAAQSSDWVWFARGVDTDHQDEHGDYVNNGTVEIQQRAQ
YAAWLRLMSAEG*
>Merged2_793176_212-1066 # 212 # 1066 # -1 # ID=793176_2;partial=01;start_type=Edge;rbs_motif=None;rbs_spacer=None;gc_cont=0.694
GMMADDATDEGFNLRTDERSYRWQIERGPADDLVASGYLVESPEALDELRDALAGAGHEV
TEGDADLLASRQVSKAYVVSDPMGNRIELVAGHRDSDIPWKSDHLLSEFVTGQGGAGHEV
LMTRGVSREVYLDFYVGLLGFKISDTIVEELAPGVTADLIFLHCNPRHHTAAFGDMPNPK
RMHHFMVEVADMRDVGLAWDRCLAAKQPIEMTLGMHPNDHMFSFYVFTPSGFSVEYGWGG
LLIDDDTWKVTSYDRLHWWGHKPGHLVSEQLASSPARERPGAGS*
>Merged2_286554_3-851 # 3 # 851 # 1 # ID=286554_1;partial=11;start_type=Edge;rbs_motif=None;rbs_spacer=None;gc_cont=0.689
WKFDVDGNCTDMPSEPRPFADRIKLGAYPTHESGGIVWTYMGPKETMTVFRDFGTETLPD
ENIVARKWHTECNWVQSLEGDLDSAHVGWLHRWKGMDESPDDGSDKPGGVASRGTSAKAW
RHDPAPRIDIEEQWYGFRHAGLRKTPNGNITAGVSAYVIPYCTITGTLPIQAWVVPADDE
SCLRFNCAAKPPAPGQRVKGSFSSLPNYPYRDGGGASPSGVMRRLYRRDNDYLIDREMQR
TTTFTGIEDFVSQDLMATESMGPIYDRTREHLGSIDRAIIALR
>Merged2_294593_2-253 # 2 # 253 # 1 # ID=294593_1;partial=10;start_type=Edge;rbs_motif=None;rbs_spacer=None;gc_cont=0.702
SGYSVVDGTRFDWEAGDMWVVPSWSTVEHHSAGGADLFSLGDTPVLRAIGIYREETLPGA
QEVRSTFDRSAAGRLETTPTTVA*
>Merged2_890710_3-332 # 3 # 332 # -1 # ID=890710_1;partial=10;start_type=ATG;rbs_motif=AGGAG;rbs_spacer=5-10bp;gc_cont=0.685
MPAVEQTGSARRQLGEPARYDWDELVREDRAHRLIYTDPAIFEAEMTRIFGGTWTYLAHE
SEIPNANDFITRRLGRRPLIVVRDGGGRIRALYNRCTHRGTTLCRSEKGN
>Merged2_357403_209-1204 # 209 # 1204 # 1 # ID=357403_2;partial=00;start_type=GTG;rbs_motif=None;rbs_spacer=None;gc_cont=0.719
MSLLTPRPEESLEFFTSLLGLSVVSSSPGVWYLRGYGDYEAYCLRLEASSRAGIGHLALR
TWSASALSRRVEWLRSAGVDGTWVDPDGGKGPAYEFRDPDGHVCRIYYETSKYVPPSDER
PAMKSNHSRYRGVGANVRRMEHVNLMAASVRGCREFWEDGFGLRTFEIIRSADGSGSEDG
AWLSSTAQGHEIIYVRDHLGARSRLHHVAFWVDSREDVLRAADLMNDASVPIEAGPSRHI
PIQGFYLYTREPGGNRVEICSGGYLAFDPDDAPVVWTSGEYAAKPGWGARLPSTFRTYGT
PALGVPEEADVSDWPAPVSDGPAPVSDGPGP*
>Merged2_796927_54-674 # 54 # 674 # 1 # ID=796927_1;partial=01;start_type=ATG;rbs_motif=GGAG/GAGG;rbs_spacer=5-10bp;gc_cont=0.576
MLETLTTQGSKLGHLIRPDRIHGSVYRDPELFQREMEEIFHKVWVYLGHESEVPNPGDYV
RRQIGLQPVVIVRGSDGTVRVFFNRCRHRGNLVCHHEYGNAGALRCAYHGWTYSNQGELV
APTFDEAYDSSMRNEDFGLTPVPRQDAYRGLIFASTSPTGISLEQHLGAARQFLDLIIDR
SPEGEIELSAGMQKMRYRANWKMLPEN
>Merged2_685134_1328-1813 # 1328 # 1813 # 1 # ID=685134_3;partial=01;start_type=ATG;rbs_motif=AGGAG;rbs_spacer=5-10bp;gc_cont=0.693
MLRKEHNDLLTRSGPGTPGGALFRSYWLPALLASELPENGCPPVRVQLLSERLLAFRDSE
GRLGLVDEFCAHRGVSLWFGRNEDGGLRCPYHGWKYDVTGQCVEVPSEPAESGFCSRIRL
TAYPLIERGGVLWTYMGPPEQSPPLPEWEFATVTDPQRFVSK
>Merged2_882337_3-395 # 3 # 395 # 1 # ID=882337_1;partial=10;start_type=Edge;rbs_motif=None;rbs_spacer=None;gc_cont=0.692
LYYLDDVGQAYDLALRKPEMIGTTLGRHANDHVTSFYSWSPSQFLVEYGWGGRTIDTAGW
TAHERTEGPSLWGHDRMWLSPEAREQARDLRRSVAEAGGRVPVNVMDGNYLRARDVCPWW
NASLAARKSG*
>Merged2_339362_2923-3345 # 2923 # 3345 # -1 # ID=339362_4;partial=00;start_type=GTG;rbs_motif=AGGAGG;rbs_spacer=3-4bp;gc_cont=0.681
MSTPFTLPDSYIVDVHQPEKSAENVFLIARDVQRTRTISGFPGGARYQDRAMTETMEPVL
DRTDEHLGTTDLAIVAMRQRLMAMAKDLENGVAPPLTLDPSLVKDAIGFNVLSPAPEFAD
VLAEFGHGSERTGATSTSLA*
>Merged2_705997_94-1119 # 94 # 1119 # 1 # ID=705997_1;partial=01;start_type=ATG;rbs_motif=AGxAGG/AGGxGG;rbs_spacer=5-10bp;gc_cont=0.668
MLSKEDNELITQTDRGTPMGEVFRRFWLPALLSEELPGADCNPVRVKMLGEDLVAFRDSD
GKPGVIDAYCPHRGAPMFFGRNEDCGLRCLYHGWKFDVDGNCVDMPNIPHGETAKNRMHT
IAYPAVEAANMIWVYMGPEDRRPPFPEFPYLEVGKENVYVTRYEINCNWLQAQEGDYDPS
HAKYVHSTLGDNKDVAGDVFGPGRQSTLKPEAPLNLTVAIENTPPGVVFATRRPGATDDT
IMGAQLVMPCFPSAGLSPAGVFNANIRVPIDDEHENHFRLRWTRRGFTDKELYDFKYGGY
IFPLHEPGTYLAKQRKDNDYGFDPVLQRQFNYSGVVPFPTQD
>Merged2_695745_705-872 # 705 # 872 # 1 # ID=695745_2;partial=01;start_type=ATG;rbs_motif=AGGAGG;rbs_spacer=3-4bp;gc_cont=0.685
MATLSAVLATTHHPFYLKATELTPPEQRIPQASEWKRKVEAYRETLTAAQPELLVM
>Merged2_525962_2-226 # 2 # 226 # -1 # ID=525962_1;partial=10;start_type=ATG;rbs_motif=GGAG/GAGG;rbs_spacer=5-10bp;gc_cont=0.640
MLPTTNFEPPFRITRASHVAITVKDLTASRDFYRDVIGLVVTEETNDAVYLRGLEESAHH
SLTLYQEKGGAAKAL
>Merged2_312679_1977-2258 # 1977 # 2258 # -1 # ID=312679_3;partial=01;start_type=Edge;rbs_motif=None;rbs_spacer=None;gc_cont=0.681
SDVGITMMRQRFFAELKAIEEGREPSGIIRSANAAACIDLPNMAREFNTEGIVLADYEQD
PILRQRLREFRHHAGQPAEVRQAFVAAMGIPGP*
>Merged2_345708_1652-2797 # 1652 # 2797 # 1 # ID=345708_3;partial=01;start_type=GTG;rbs_motif=GGAGG;rbs_spacer=5-10bp;gc_cont=0.667
MRAEENVMLTQTGKGTPMGELLRRYWHPIAAAGEFDDTQTKRVRLLGEDLVLYKDHSGTY
GLLALHCPHRRADLSYGFVEDCGLRCSYHGWAFDEKGNCISAPFEDTASGNSRFREQIHQ
PAYPVEEKAGLLFAYLGPQPAPLLPNWEAFGWENGFAQIIIAPLDCNWLQAAENNLDPVH
FEWLHNNWSNVQASDDGSYAPAPAHVKIEIDDWEYGFGYKRMLEGSPDGDVTYAMPRMAI
MPNVFVPGGTHFEYRVPIDDTHTLSVVWAWQAVPEDRVPYVQPRIPHWFAKITDPVTGRW
VSTHVINQDTIAWIGQGTITDRENEHLGRSDVGVVKLRNQLKADMEAVARGEDPKGVIRD
PAKNVCVRFPNDRTAQLTRAPS
>Merged2_79901_1-609 # 1 # 609 # 1 # ID=79901_1;partial=10;start_type=Edge;rbs_motif=None;rbs_spacer=None;gc_cont=0.660
FPPADEGWGPRPVPVVKGHPKLAAHIAQSVILDEFDLTIVNRMEVDHGLTVPLNLMFGSP
EQWPCPVIPLAVNVVLYPPPTGRRCYMLGQAIRRAVSSYPEDLRVVIMGTGGMSHQISGP
RAGLINSDFDKAFLDGMSADPERLARIPHLEYMREAGAEGIEMVMWLIMRGALDDNVKEV
YRFYTVPASNTAVGHIILENAP*
>Merged2_706756_2-1123 # 2 # 1123 # -1 # ID=706756_1;partial=10;start_type=ATG;rbs_motif=AGGAG;rbs_spacer=5-10bp;gc_cont=0.693
MANVADNKILTQVGPGTPMGELLRRYWLPAGLSSEVAEPGGAVVRVGLLGEKLVMYRGTD
GKVGLLDEACPHRGTSLFYARNEEGPDGGCGLRCVYHAWQFNSDGACIDMPSVAPTSRFK
ERVTMPSYPVHESGGLVWAYLGPPETMTPFRNFGSDERDPATAPVTKVATSCNWVQAIEA
NLDSSHTSWLHWYHGAEDVADDGTDVAGGYISSQMRWRIWNHDRHPHLEVQDTWYGFRYT
GLRQTPNGNTHCRVTSLCLPFSVLVASTPFGTSQSVHIPVDDEHTMIYRAPGVAVSYPES
VRDLVGGAGFAGTPYAGNPFSSVRGSGGVFERQLTPENDYAFDRGSQADVTFSGISDFQA
QDFMVTESMGPIVD
>Merged2_738612_145-1128 # 145 # 1128 # 1 # ID=738612_2;partial=00;start_type=TTG;rbs_motif=GGA/GAG/AGG;rbs_spacer=5-10bp;gc_cont=0.683
MSGDTSNSDEPINDVAHLAHIELLTPKPEASYEYFTKVLGLVDTGTQGESVYLRGLWDYE
KYCLKLTAAKAAGVGHVAMRASSQAALERRVKTIESMGLGIGWEEGEHGHGPSYRFRDTD
DHPFEIYYETERYVAPPELKAPMKNQPQRRTGQGVGVSRLEHVNLLAKDVRGCRLTMRDG
LGMRVIEMQMADEVEEAGAWTTSSVQGHEVIYTKDNLGHNGRLHHVAFWVDSREQVLQAA
DLYQDSGVFIEAGPSRHTVIQSYFLYCYEPGGNRIEVTTGGYLVFDPKPEPTIWTAAEWA
DRSKRGWGAPLPETFNIYGTPVPEPES*
>Merged2_359921_368-751 # 368 # 751 # -1 # ID=359921_2;partial=01;start_type=Edge;rbs_motif=None;rbs_spacer=None;gc_cont=0.680
SKFDKAFLDNLTQDPQQLVRIPHIEYMREAGAEGIEMVMWLIMRGALDDKVDELYRFYTV
PASNTAVGHIILQNRAAGKGKGAKGKAAAGKARGAKGTKGAKGKRAAGKLKRAAALVRTE
RRRGRPS*
>Merged2_847483_1684-2970 # 1684 # 2970 # 1 # ID=847483_3;partial=00;start_type=ATG;rbs_motif=GGAGG;rbs_spacer=5-10bp;gc_cont=0.653
MLRREQNDLLTQTGPGTPMGEMFRRYWIPALLAEELADADGPPVRVQLLSERMIAFRDTA
GRAALIEEFCAHRGVSLWFGRNEACGLRCPYHGWKYDVTGQCVDLPSEPATSSFRAMIRL
RAYPLIERGGVLWTYMGPPEHQPPLPEFEFAMVPPEQTYTSKRLQYCNWLQALEGGIDSS
HVSWLHRDALASDPLMVGSRGNQYNMDDMQVRFEVADHPAGLFIGARRNADAGHHYWRIT
PWCMPSFTMIPPRGNHPVHGHFWIPIDDGNCWAWSFDYHATRALTGTELQAMRDGKGIHV
KTIPGTYIPVANRDNDYMIDRAGQKAGKTYSGVAGIGMQDASLQESMGPIVDRSREHLLT
TDNGIIMARQRLMRAARALAEQGTPPPGTDPATQRVRSAAVVLPEGTAFAVMAADALRVT
EGVAHRTV*
>Merged2_860817_2218-2745 # 2218 # 2745 # -1 # ID=860817_4;partial=01;start_type=Edge;rbs_motif=None;rbs_spacer=None;gc_cont=0.570
VFPNSLRLVIPLESLRSQGYRHAQHFTEEEMELGYCHHFQIRLPVDDTHTLQYQVNFMPS
RTIRSDPAGDDVPFEYCDLRTDDGEYNLNLVAAQDTYVWESQGAVADRSQEHLGASDRGV
AMLRRMLKEQIALVRDGKDPIGTIRDPGKNGLIDLGVFHEPFGLRRTEKPILASI*
>Merged2_341476_11238-11927 # 11238 # 11927 # 1 # ID=341476_10;partial=01;start_type=GTG;rbs_motif=AGGAG;rbs_spacer=5-10bp;gc_cont=0.646
MATIVGGIASSHTPTIGFALDTNKQADPVWAPIFEGYKPVQAWLAEKKPDVLFFIYNDHV
TSFFFDHYSHFALGVGERFTVADEGGGPRKLPAVNGHPGLARHIAAGLTADEFDLSYFQA
KGLDHGCFSPLSLLWPHEPTWPGAIVPLQVGVLEFPIPTARRCFKLGQSLRRAIESYPED
LKVAIVATGGLSHQVHGERAGFNNTPWDMEFLDLLEKDPEKLTQITIAEY
>Merged2_517304_445-1305 # 445 # 1305 # 1 # ID=517304_2;partial=00;start_type=ATG;rbs_motif=GGA/GAG/AGG;rbs_spacer=5-10bp;gc_cont=0.602
MAELSAVLATTHHPFYLRATTAPPEERIPEADEWQRKVEAYRETLTAARPDILVMVGSDH
FHQFFYDNYPAFLIGKQPVYDATFYNEEREFGLPKFVLQGDEELSGYLLQGLLDKDFDFS
ISHELKLDHSVICPIITTRPDADLPVVPIYTNIFAAPMPSPRRFYQLGLAIRELIQQYPS
DKRIAAIGTGHLSLELGGPRQFAETGPDPEFDRRAIDWLASGNIEEILKNVTAESLSASG
NATGGFLDFVLMLGIAGAQTADYVDELDLFHTREMYMTWYPEGDPR*
>Merged2_731030_3-572 # 3 # 572 # 1 # ID=731030_1;partial=10;start_type=Edge;rbs_motif=None;rbs_spacer=None;gc_cont=0.702
VTPWVLPNFTMVPPRADHPMHGHFWVPIDDENCWAYSFDYHPARQLTDTEVAALRAGLGV
HSANDAFYRPLANNDNDNLIDREAQRRGLTYSGVKGIALQDASLQESMGPLVDRTKERLV
PTDAGIIKARQKLRRAALALAENGTEPVGNLPRHQQIRSVAIVLPADQSFIGGIGEAMVA
RPGVPQTTV*
>Merged2_285849_1364-2728 # 1364 # 2728 # 1 # ID=285849_2;partial=00;start_type=ATG;rbs_motif=AGxAGG/AGGxGG;rbs_spacer=5-10bp;gc_cont=0.632
MLSKEDNAILTETDRGTPMGELFRRYWIPVLLSEEIPLPDCPPVRFRVLGEDLLAFRDTE
GKVGVVDTYCPHRGAPLQFGRNEECGIRCLYHGWKFDVDGNCTEMPNIDNGDVIKNHMRI
VSYPVYEGAGMIWAYMGPENRKPPIPNFPYMDLPADHYYVTKYELHCNWFQAQEGDYDST
HGQFAHSLADAVDTVRAKGKLLPKTLPSIDTPLGQVIVFGRPMGDGNMQLSVQQIILPST
CPPGTGSGNGVGAANIRIPIDDEHEWHFRLRYAVDRPLSPKELLEFKMIGFAYAEHEQGS
WRMKANKDNGYLQDRVVQQKFNFTGMPAFQPQDAAMIEDQWGPICDRTKEHLVAPDIAIV
IQRNRLLTMAKNLAAGREPEEPFLLAENPIIQHLEEPLAPVPDGKVIDEATMEKIVRGLS
TARVPNYAEAFDSDSLREYANRTWDEIASESRTD*
>Merged2_688650_3995-4843 # 3995 # 4843 # -1 # ID=688650_6;partial=00;start_type=ATG;rbs_motif=AGGAG;rbs_spacer=5-10bp;gc_cont=0.617
MIELRDLAYVRLGASNLEDAERFATKGLGLQVSDTLAKSIYMRSDERLHTLCYFEGNPQD
QTVAFEVDDGDALEAAGATLDALGHAVHAGTPGECAARKVKAFIGFEDPTGNYIELVVRP
ERSGKRYFASRDAGITGFSHVGLFTTDPVRDERFWTQVCNARVSDRIGDIALLRVNAIHH
TVALAFGRGPGVHHINHQVGSNDDVLRSYYHLRKERVPIVFGPGRHPTSGARFLYFKGPD
GMVFEYSVGVDEIKDEEHHQPRQFGFEPSSLCMWGARWDPSR*
>Merged2_829353_713-1255 # 713 # 1255 # -1 # ID=829353_2;partial=01;start_type=Edge;rbs_motif=None;rbs_spacer=None;gc_cont=0.678
LAPFHKIISSIPHAAHVWAPIDDENTMLYSVDFHPSRPLTAADLARSKSGDGNHTENHPG
TDHAVRNRANDYLIDRELQASGASYTGMKGFGTQDCAIQESMGPIADRSAEHLLACDAAI
VKIRRLLLQMLKDHEAGQPLPGMNAASYRVRSGRFEAPKGVPFAQAMAHYVNRDAPIAAE
*
>Merged2_80846_185-646 # 185 # 646 # 1 # ID=80846_1;partial=01;start_type=ATG;rbs_motif=GGAG/GAGG;rbs_spacer=5-10bp;gc_cont=0.723
MNLDALGYVGIATKNLDDWESYGTRFLGMQTVDRSRSSLALRMDDRRQRVVVQAGDGEGP
SFYGWEVADAAALEALAAHLESAGVRLARGSRALADERHVADLIVFADPIGNRLEAFHGA
ETAAAAFRPGRSISGFRTGPLGMGHAVLTAQRLD
>Merged2_306019_638-1162 # 638 # 1162 # 1 # ID=306019_2;partial=01;start_type=ATG;rbs_motif=GGAGG;rbs_spacer=5-10bp;gc_cont=0.657
MINGKVTGVRSIELGVRNLAHSAEFYTKVWALEEVASEGDAIHFRATGGEHHVLTLRERG
KPSLLGVNFAASDRAAVDQLCGKARGHGVEVAADPAALPSSAGGGYGFRFESPDGLPMTI
SADAMQHPNVDVDRSRPTKISHIVLNSAHTDEQLPFFIDVLGFRHSDSTRMMEFL
>Merged2_840368_79-474 # 79 # 474 # 1 # ID=840368_1;partial=01;start_type=ATG;rbs_motif=GGAG/GAGG;rbs_spacer=5-10bp;gc_cont=0.631
MLPTTNFEPPFRITRASHVAITVKDLTASRDFYRDVIGLVVTEETNDAVYLRGLEESAHH
SLTLYQEKGGAAKALHVGLRVQRDDDIVKAENFFKANGIDYARVEKPHQGPTIQFRDPVG
THIELTSSMTTV
>Merged2_514216_1-378 # 1 # 378 # 1 # ID=514216_1;partial=10;start_type=Edge;rbs_motif=None;rbs_spacer=None;gc_cont=0.693
NRNLCIFPNLVINDGSSVTVRHFYPLAPDRMHVIAWALGPVEETEAQRARRLHAFLTFYG
PGGFATPDDVAALEAAQLGYAAWREVPWSDLSRGMGKSSEEQLATDEGHLRVFWRKWQAM
MGTPA*
>Merged2_310683_1953-2618 # 1953 # 2618 # 1 # ID=310683_4;partial=01;start_type=ATG;rbs_motif=AGGA;rbs_spacer=5-10bp;gc_cont=0.617
MLTHRDREDDDRRARVSWPSEGVRRIPFAVYSDPEIFEQEQQRVFRGPIWHYLGLEAQIP
EPGCFTTAQVGNTPVIMVRGVDGEVRAMVNRCSHKGTPLVIVPSGKVDQFMCIYHNWCFD
LAGKMLSAAFERGVRGKGGMASSFRKEEHGLQRVRVHCIRGLVFGTLNDLTPPFEEYVGK
GHVDNINRVCGRPLKVLGQYSQRLPSNWKLYIENVKDPYHAS
>Merged2_362947_2867-3403 # 2867 # 3403 # -1 # ID=362947_5;partial=00;start_type=ATG;rbs_motif=GGAGG;rbs_spacer=5-10bp;gc_cont=0.603
MGTSASIPSRLHHTAYVAKDLEATRHFYEDIIGLPLQATWCEVDELFGAERVYCHLFFGL
GDGSALAFFKFAKDEDQELFGPQLAPSPFRHIALNVDEETQKGIEERLIAAGYKEPDTYV
LKHGYCKSLYVTDPNGMIVEFTLDSPQAVVLADERRTRAHAELRRWLAGDHTSNNTYR*
>Merged2_688650_4875-5762 # 4875 # 5762 # -1 # ID=688650_7;partial=00;start_type=ATG;rbs_motif=AGxAGG/AGGxGG;rbs_spacer=5-10bp;gc_cont=0.643
MTDGNMGAAALRGPLTDLCYVRLAVAQLAPAAAFASDILGLQRVPDKNAMLFRSDDRYHT
LSLVPDTATSSVGLEIADEAALDRVARALQENGFSARRASEEECAQRFGRSAVIVKDASG
NEIDLVLRPTRSGRRYFPSRDAGVTGLEGVGLRSTALKEDLRLWTTILGARVSDHVGDIT
YLSFDRKHHRIVLYPSQRAGILYVNYGVESLDAIMQGHYFIQKHQTRIVHGPGREPASGQ
LFVRFEGPEGQVFAYTHGLGDLAPGHRPRQFSTDPSSLCEWGSECQGVPELQLGD*
>Merged2_724844_380-655 # 380 # 655 # 1 # ID=724844_2;partial=01;start_type=ATG;rbs_motif=GGA/GAG/AGG;rbs_spacer=5-10bp;gc_cont=0.721
MPGTAEPSHERAEKVHEDELAAFYADLDEVNLYPLWALTQQLLPPTPRPRAVPWLWPTET
LQALAERALRLVPVERGGERRVLSLGNPGMPG
>Merged2_338760_424-879 # 424 # 879 # -1 # ID=338760_2;partial=01;start_type=Edge;rbs_motif=None;rbs_spacer=None;gc_cont=0.704
GDGEGHALAYVHRRVMDAAAPVPVVPVFLNTYFAPTQPRPARCYALGQAIARAVAAYPKE
ARVGIIASGGLSHFLVDEDFDRAILAACADKDAAFLQSLPRNKLNAGSSEILNWVGVAGA
VEHLALDWFDYVPGYRTPAGTGTGLSFARWA*
>Merged2_890584_1294-1587 # 1294 # 1587 # -1 # ID=890584_2;partial=01;start_type=Edge;rbs_motif=None;rbs_spacer=None;gc_cont=0.694
DFISQDMAVTESMGPIYDRSKEHLGTTDLAVIRMRQILLAAARGLAEGKEPPGLGGQGDF
VKIRAAEKILAADEDWRVLGTDEDPAVVEAYGVAQDA*
>Merged2_713831_189-1136 # 189 # 1136 # -1 # ID=713831_1;partial=00;start_type=ATG;rbs_motif=GGAGG;rbs_spacer=5-10bp;gc_cont=0.672
MPCIKATDIAYGRLRSPDLDVMEEFLTRFGLVRSERTPTALYMRGTDPPHHIHVTEKGDP
RFVGFAYYAGNEDDLQRLARVPGASAVEEIDEPGGGRRVRLTEPNGYQIEVVHGLATLPP
IPARRQPLNTGDQPTARAGELMRLAKGPSHVKRVAHGVLMTAKFDETIAWFRDTLGFICS
DDVYAGDRSNVIGSFNRCDRGDIYVDHHVFFCLRHEKTGLNHLSFEVPDIDDVAVGHDHL
ASAGKYEHMWGIGRHVLGSQVYDYWADPWGRVHEHWADSDRLNVANGSNLVSAEEGLVSQ
WGEAPPEKFINHASA*
>Merged2_698415_378-761 # 378 # 761 # 1 # ID=698415_2;partial=01;start_type=ATG;rbs_motif=GGxGG;rbs_spacer=5-10bp;gc_cont=0.669
MAQLVAILATTHHPFYYRTSQLPPDEAPPFAAEWVRKVAAYRETLTRARPDLLVMIGSDH
FHQLWLDNMPQFLIGKAPFYDANYYNEQREFGLPRLLLRGHEELSAYLLREGMDRGFDLA
FSNELRVD
>Merged2_559192_1335-1829 # 1335 # 1829 # 1 # ID=559192_3;partial=01;start_type=ATG;rbs_motif=GGAG/GAGG;rbs_spacer=5-10bp;gc_cont=0.703
MTTKTSATQTSATQTSAAQISARAPQALGYLGVRAKDLGDWASYGSGLLGLQRIDKSRAS
LAFRMDDRKQRIFVEADGGEGISCFGWEMADAAALDALAAHLEQNGVRVARGARTLADER
QVKDLIVFADPLGNRLEAFHGAALASEPFAPGRAISGFRTGPLGL
>Merged2_531676_335-1051 # 335 # 1051 # -1 # ID=531676_2;partial=01;start_type=Edge;rbs_motif=None;rbs_spacer=None;gc_cont=0.646
LSHQVHGERAGFNNTPWDMEFLDLLEKDPEKLTQITIAEYAERGGFEGSEVIMWLIMRGA
LSKKVKKLHQTYYLPSMTPIAALIFEDDSEETAAESTEAYRDRIGHELAGVEKLPGTYPF
TLARSVKAYRLNDFLHRLIEPAHRKRFKEDPEPLFEEYALTEEERDLVRRRDWRGLIHYG
VIFFLLEKMGAVLGTTNLHIYAAMRGQSLEDFQKTRNAQVLYSVAAQDGKDPQWNKAS*
>Merged2_70795_820-1308 # 820 # 1308 # 1 # ID=70795_2;partial=01;start_type=ATG;rbs_motif=GGAGG;rbs_spacer=5-10bp;gc_cont=0.654
MTLVESPAPGARSLQERHQIDIATTRPGTPGGLFMRRFWHAVYRSQDLRPGDAKPVRVMS
EDFALYRGQSGEAQVVAHRCPHRGAPMHLGCVEDDAIRCVYHGWKFDNSGQCVDQPAEEA
GFARKVGLRTYPTREYLGLVFAYFGDGEPPPFPHFPHRQSEGL
>Merged2_286079_1510-2484 # 1510 # 2484 # 1 # ID=286079_4;partial=00;start_type=ATG;rbs_motif=GGA/GAG/AGG;rbs_spacer=5-10bp;gc_cont=0.693
MAVTALGYVGVRSDRLDDWADFACRLIGMQKVDRGAKALAFRMDDRMQRLLVSDEPGDTL
AVMGFEVAARSDLQVYAARLDRAGVKVEPGSRDLAGRRFVDDLIVFHDPDGNRIELFCGA
MQAADPFVPGRPIEGFRTGPLGMGHVVLHVRDATALLPFYRDLLDFRVSDYGLSPYPLYF
MHVNGRHHSFAMVGSGQSGLHHLMVEFENLDDVGQGYDLAQLDDGRIAYTLGRHLNDYVT
SYYARTPSGFFVENGWGGRVIDPATWTPHETFDGPSSWGHERLNLGADLRARLRDMRLDS
AARGRRVPHVVDCPWLYGELASRR*
>Merged2_82394_2-421 # 2 # 421 # 1 # ID=82394_1;partial=10;start_type=Edge;rbs_motif=None;rbs_spacer=None;gc_cont=0.710
PALEEQLRRMQAKAVSHILYRVWDVEASVAFFVDALGFVRQPRGNITYARLGDFLVEFAR
TDPPAEPPTGYVFGVEVDDIDEAVAELTAKGAEVIRPIFEPTSFWGRQAVVSVPGAPPLA
LREWRAPDGPRFEGWTPKS*
>Merged2_355813_463-1650 # 463 # 1650 # 1 # ID=355813_1;partial=00;start_type=ATG;rbs_motif=AGGAG;rbs_spacer=5-10bp;gc_cont=0.557
MVAKHLAANPAASDEMQTADIDDFVHTGPGTLAGRYLRRFWLPVYQSEDLAPEWSIPLKI
MGETLTLFRSSSGKAYLIGNRCAHRGTQLSTGIVEGEGIRCAYHGWKYDGKGQCVDQPSE
PCSFAERVRIKGYPTREYLGLIFAYMGQGELPLMPHYPHFENDGIVVSHSRTWPFNYFQH
LENAIDEVHIGFLHASSPYQSNINAEVPTISTVEADFGLVQYGHRTNGITRATYYHMPNI
SSWAQPSGYPEETGWRDMLGFRVPIDDHNHVTFTVTHAHVAADKRADFIRHRKAEREELE
KLTSIEKIADCVLSGKMRFQDIPYRGNGADMTRIQDRIIMMGQGSIVDRPHETLGQADAA
IVLLRQIWRRELKALRDGEPLKQWAPNIPAPSPGV*
>Merged2_723673_3-590 # 3 # 590 # -1 # ID=723673_1;partial=10;start_type=ATG;rbs_motif=None;rbs_spacer=None;gc_cont=0.650
MAKLVAILATTHHPFFYRTSQLPPGEAPPFAAEWVGKVEAYRETLTRARPDILVMVGSDH
FHQLWLDNMPQFLVGKAPFYDANWYNEEREFGLPRLHLAGSEELSAYMLREGLDKGFDLA
FSNELRIDHSITCPIITVRPDADLPIVPIYTNIFAPPLPRPERFVELGRTIREIVDAWPS
DLRVAVIGTGHLSLEL
>Merged2_856385_1-378 # 1 # 378 # 1 # ID=856385_1;partial=11;start_type=Edge;rbs_motif=None;rbs_spacer=None;gc_cont=0.728
RHTPGAIRFVLEGQGVWTTTEGDACDMEPGDLILTPAWRWHDHQSAGESRMLWFDGLDLP
MIESLDAVFFEPYPDLRQPAAGPHNRSEAAAHAGPRYTPGAVAGPLDPTPSPLLRYRWAD
TDAALD
>Merged2_525712_1376-2428 # 1376 # 2428 # 1 # ID=525712_3;partial=01;start_type=ATG;rbs_motif=AGGAG;rbs_spacer=5-10bp;gc_cont=0.628
MSKATDGQDLTRVGPGTVMGEMMRQYWIPAALSSELKVDADPMRLMLLGEPLIAFRDSSG
RVGVLDHQCPHRCASLFLGRNEEGGIRCVYHGWKFDVEGRCLEMPNVPPSQDFKEKIRAK
SYKAHELAGLVWVYMGGRAVPPPLPMHEVLFVPEQDRIVNMLQREANWLQGLEGDIDTSH
FGFLHAGHVKAEDFEEGHPARHTVANRAPEYKITETEWGTMYGAYRPEPNGKMHWRMAHF
SLPFWTQTPNADFADHVVAKAWVPMDDTHTMLISIYGGRAKGSTYSSSRLRSGSGIGGAE
PLDYLPNTTDWFGRFRPVQNSGHDWPIDRDAMRGNRIYSGIRNIVMQDQAV
>Merged2_295192_2600-3730 # 2600 # 3730 # -1 # ID=295192_4;partial=01;start_type=Edge;rbs_motif=None;rbs_spacer=None;gc_cont=0.682
VRRVLAHIDAGTTDEGPAWREPVQNYLDPHRFADELAVLRSAPSVFVPSATIPRPGDHVE
RVSFGVPLLAVRDGGGRVRVFRNACRHRGMALVEGMGCAHALVCPYHGWTYRLDGSLAHV
PHAEGFPDLDVSLRGLVEVASREVGGLIVIESLEPGPTTTVEALAAGAPWRDKMATTLIA
ARSTVFAINWKVLIEQFLEGYHIRSTHRDTFYPLQYDDLTVVETFGPNSRIAFPYRNIER
LRDRPESSWTIGHRVTFVYHLFPNVVLGTFPDRMVIFAIEPIDVEHSGFTTYAMNGASYA
TNGDAPAAPRRDEPGNGRTEGPTLVERGAIEDNTMSAAVQRGLHAGANDFVEFGRHESAI
GHFHAELDRRLRALTD*
>Merged2_709676_1-153 # 1 # 153 # -1 # ID=709676_1;partial=10;start_type=ATG;rbs_motif=GGAGG;rbs_spacer=5-10bp;gc_cont=0.621
MASSVSDLVDARNGQISREIFVNAEIYRQELETLFTRAWLFVGHESQIPNP
>Merged2_688650_8086-9381 # 8086 # 9381 # -1 # ID=688650_12;partial=00;start_type=ATG;rbs_motif=AGGAG;rbs_spacer=5-10bp;gc_cont=0.610
MNGQSQPPALLIDQAQGVFKVARRNFVDLAIFQAEKERVFDRSWLYLGHSSEIPNPGDFL
TRKVAGRGILFTRDSKGQLRALLNTCPHRGAQVCRERKGNAKSFQCFYHGWVFGADGKLR
SQPGEASYAEGFKGRDTSHMQPVPRFETYRDFNFVSFDSNIVPLVDYLAGAREYLDVICD
QTDAGMSIVAGSQEYSIRANWKLLTENSIDGYHAATTHATYFDILMRSTDNLTGGMGAGG
YGYDLGNGHGVLEYGAPWGRPVAQWIPGWGEAGKLEVGRIHDTLVRRHGKERADRIAHKN
RNLFIFPNLVINDIMALTVRTYFPAAPDYMTINAWALAPNDESAWARKYRLNNFLEFLGP
GGFATPDDAEALEHCQRGFENSKEALWNDISKGMGKDQPRYDDELQMRAFWTQWNKQMFP
DPVSGIDNAAA*
>Merged2_80050_1993-2340 # 1993 # 2340 # 1 # ID=80050_3;partial=01;start_type=TTG;rbs_motif=GGA/GAG/AGG;rbs_spacer=5-10bp;gc_cont=0.704
MGIGTSHPPQLSSGADNWALHAERDARAKSYVGPDGYDTTFEERVEHADPKIAPQLEMDV
WKDKDTRAQGHLDALGEELRKANLDVIVIVGDDQRELFGPKGNPALGLFLGEELWD
>Merged2_892575_231-581 # 231 # 581 # 1 # ID=892575_1;partial=01;start_type=ATG;rbs_motif=GGGGT;rbs_spacer=8bp;gc_cont=0.698
MLSEADNELVTSVGPGTSMGEVWRRFWIPVLSAADLGGPDGTPVRLRILGENLVAFRDSD
GAVGVIQAACPHRRAMLFWGRIEECGLRCAYHGCKFVVNGACVDAPSEPDPRFKDRI
>Merged2_366571_959-2278 # 959 # 2278 # 1 # ID=366571_2;partial=00;start_type=ATG;rbs_motif=None;rbs_spacer=None;gc_cont=0.618
MLTSEENELLTQVGPDTPMGKVLRRYWFPAFLLSDLPVPDCPPIGVQVLGENFVAFRDTN
GRVGFIDELCCHRGASLTYGRVEECGIRCIYHGWKFDVEGNVLETPNGGNSRVKDHVKQG
SYPVVEAGGLGWVYIGPPGTEPALPHFPWMDLPADQITAAEVVFDCNWMQVQEGSLDSSH
LGIMHVDGGVVMAPGPPMVGSLRMDGIHWTDKIQPPGAAPGMPTPDNDPVIEVENTPFGF
QYCAIRKMSNSDDKYVRIAACTLPYVVHITSTRGAVIVVPRDDETCSTLSVGGRRPNQAN
RLSSPREPTADQLRQFRFPSDGRRYTLPPQDRRAMLSKTSFAGWRDGGRPQDASVQGVNG
RLRIYHRRTEHLVQADSAIVRLRHLLLDSIKRLENGEQPHGLGEFDYRTIQSASGVIGPN
DRWQDLVANNKGQVAELNA*
>Merged2_221240_2-484 # 2 # 484 # 1 # ID=221240_1;partial=11;start_type=Edge;rbs_motif=None;rbs_spacer=None;gc_cont=0.716
LRRYWTPACLTAEIGEPGSAPARVRLLGENLVAFRDTAGRVGLVQENCPHRGASLYFGRN
EDASIRCVYHGWAVAAAGRWGDMPSEPVPFGDKVRIRAYPGHESGGIVWAYLGPQESMTP
FRDFGTEAPGEYMATKQISACNWVQAMEGNIDTVHISHLHQ
>Merged2_464751_518-760 # 518 # 760 # -1 # ID=464751_2;partial=01;start_type=Edge;rbs_motif=None;rbs_spacer=None;gc_cont=0.691
WFVDTREELLRAADLFVDADVPIEAAPSKHAVAQGMFLYVYEPGGNRVEVTTGTHFIYAP
DYETVVWSEAERARGQAWGV*
>Merged2_292082_182-700 # 182 # 700 # 1 # ID=292082_2;partial=00;start_type=GTG;rbs_motif=GGAGG;rbs_spacer=3-4bp;gc_cont=0.738
MTDSAPPPAAPPPAAGDAAAHFTTEALGEPEGPGAFVRTDDLTPVEFLPGLGFRPVLGNR
VLTNFVNFAPGARAPRHVHEEEQFVIVLEGELTFDLDGDVRVLRKGDVAVVPSWVPHGAW
TTDQPCLEIDVFSPPRASLLQLAAQQQASTSPLPSPTPPSPPSASDQVTPPV*
>Merged2_311298_106-957 # 106 # 957 # 1 # ID=311298_2;partial=00;start_type=ATG;rbs_motif=GGAG/GAGG;rbs_spacer=5-10bp;gc_cont=0.628
MAKIVASVNCSHVPAIGAAWDNGKAETPYWAPVFKGFEESKKWIADLKPDVVILAYNDHA
SAFSLEIIPTFGLGCAAEFQPADEGWGPRPVPVVKGHPVLAAHIAQSVILDEFDLTIINK
MDVDHGLTVPLTLMFGQPQEWPCMIIPLPVNVVVYPPPTGNRCYNLGKALKKAVESFPED
LRVVVFGTGGMSHQLQGKRAGLINRDLDTYLLDNLSKNPREVAKIPFIEYVREGGSENIE
MVMWLISRGALEDDVREVYRFYHVPASNTALGHLILENSSFQR*
>Merged2_72880_1153-1626 # 1153 # 1626 # 1 # ID=72880_2;partial=00;start_type=ATG;rbs_motif=GGAGG;rbs_spacer=5-10bp;gc_cont=0.667
MPKVTGLGHIGLYIKDPAVMVDFYSEFLGMTVTDRGPDDRIVFLSAHPAAEHHEVALVHD
PARRTDAQQISFTVGSLEDLRTFYAQITEREYPVDRVISHGNAFGCYFRDPEGNQVEVYW
HTGRDCPQPHGDPIDLTASDEELMAAVEGMPMAAAPS*
>Merged2_863846_2-331 # 2 # 331 # -1 # ID=863846_1;partial=10;start_type=ATG;rbs_motif=GGAG/GAGG;rbs_spacer=5-10bp;gc_cont=0.691
MLSHEDNEGLVRVAKGTQLGDLFRLYWIPFLPSRDLVRDGQPRRIRLLGEDLVAFRDSDG
RVGLVDHACPHRGAPLVFGRNEDCGLRCVYHGWKFDVTGAVTDVPAEPTR
>Merged2_55878_550-1821 # 550 # 1821 # -1 # ID=55878_2;partial=00;start_type=GTG;rbs_motif=AGGAG;rbs_spacer=5-10bp;gc_cont=0.690
MLSVEDNKILTQTGRGTPMGELFRRFWIPALLSSELPKTGGPAVKVQLLGEKLIAFRGAG
GKVGLMESRCPHRHANLYWGRNEEDGIRCVYHGWKFDFEGQCVDMPAEPADSEYKSRVKA
VAYPTHEAGGIIWAYMGPKDLQPEFPEHEWALMPEDQIYVTKRHQRCNFFQNVEGELDTA
HVQFLHRELKKEHTFTPQKVFEEAGNPEYTIAETPVGLLAIAQRTLPDASNYWRITPFMM
PAFTIVPTAPGNRFTFTAAIPIDDESMWGFTVSWAADRALTAEEFEQDKSGMRLHVSTHP
DFTPVANMDNDYLRDFEAMATENFTGIMGIRSQDLPVQEDQDGPVCQRESEHLGTTDRAI
VAARRVLLRTAKALANGQEPTQPQHAKAFRQRSFAGEGPADATWAELFDAAQAEELRTLG
IHA*
>Merged2_853980_33-545 # 33 # 545 # 1 # ID=853980_1;partial=01;start_type=ATG;rbs_motif=AGGAG;rbs_spacer=5-10bp;gc_cont=0.684
MSTENAILPTPPDVVRCAYMELVVTDLAASRAFYVDVLGLTVTEEDESTVYLRSLEEFIH
HNLVLRQGPIAAVAAFSYRVRTPGDLDKAVAFYTELGCRVERRAEGWVKGIGDSVRVEDP
LGFPYEFFHDVEHVERLAWRYDLYTPGALVRLDHFNQVTPDVPRAVRHYQD
>Merged2_348061_817-1728 # 817 # 1728 # 1 # ID=348061_2;partial=00;start_type=GTG;rbs_motif=GGAG/GAGG;rbs_spacer=5-10bp;gc_cont=0.595
MKPPTVRGIRSVDIELSEPGRAAEFYANTWNLTEIERLGESIWFRGTAPYHHILAIHRGR
GPAAIRRITFDAADRDTVDTLHKKVVESGCAGESPHEISVPGGGYGFGFADPEDRNLAIV
CDVGDHHSSADVADRPRKIAHVNINAAQIEKTNRFFVDVLGFRWVDHSGPLYFFHCDNAD
HSSIVTGPTRHPTLNHVSFEMPDLESCMRGGGRMRDAGYPIEWGPGRHGAGNNVFCYFAG
PEEFPIEYTAEVLQIDDAYEFHGPDHWKWPPGRLDRWGITPPHTARWKRIQDMVVFASGS
YRL*
>Merged2_558920_235-543 # 235 # 543 # 1 # ID=558920_2;partial=01;start_type=ATG;rbs_motif=AGGA;rbs_spacer=5-10bp;gc_cont=0.673
MTEERIKASSGFYITKEAPIQSPNPVPTPSAPAPDILRCAYMELVVTDLAASRAFYVDVL
GLTVTEEDENAVYLRSLEEFIHHNLVLRKGPVAAVAAFSYRVR
>Merged2_717356_3-941 # 3 # 941 # -1 # ID=717356_1;partial=10;start_type=ATG;rbs_motif=GGxGG;rbs_spacer=5-10bp;gc_cont=0.659
MAGSIRLDEDVRRAWKSARLSPLWESPTAHKPPAPPDPALHWSWEAVRPLLEKTMAITSP
ELVERRVMTLVADPRYATDTATVRTLSAAFQMLLPGERARPHRHTMSALRFVLEGAGAAT
YVDGKPCPMAERDLILTPAWTWHEHVHEGDTAVIWLDVLDVPLHGWLGTAAFQPGPVNEA
PRTLPDAAFQAANIVPIVDGYDRSHSPVFRYPYAAARTALEAAPVAADGSRRVRYANPLT
GGAAMALMDVTLLQIEQRSTTPLRTNANAVCCVVEGAGHSKVGDATVHWKRNDVFTLPQH
NWVTHFAESAPAR
>Merged2_841164_305-607 # 305 # 607 # -1 # ID=841164_2;partial=01;start_type=Edge;rbs_motif=None;rbs_spacer=None;gc_cont=0.696
GHRVEIYTQDYYTGDPDNPVITWDVHDNQRRDWWGNPVVPSWYTEASLVLDLDGEPQPVV
ARTDASEMAVTIGADGFSYSRDGEELPSWKAGEYKLGHQL*
>Merged2_679997_4294-5286 # 4294 # 5286 # 1 # ID=679997_5;partial=00;start_type=ATG;rbs_motif=GGA/GAG/AGG;rbs_spacer=5-10bp;gc_cont=0.538
MNEQLNAIDAKLSALHMRGQWKSEEFLQRAIGGPAPAGQPVLWRWPDVDRLLQEISVAMP
ESALARRSLVLGNPELPRGTTQTMNLAVQMTLPGEIAWAHRHSISAFRFVLEGSSELFTV
VNGHRCPMQDHDLIVTPNWAWHDHHNHSDRKAYWLDILDVPLVLGLNQTFYEPYGDKAQP
LTDASAIDDGSLKSIHYPWRDIYPALMSECLSGIHPHRGVLLAYTDANGRSVTPTMACAV
QLLPKGFESKLLRQTASAICCVINGSGSTFVGGEEIRWNKHDCFVIPNWSWHCHRNSSSS
DDAVLFLVDDSPALRALHFYREEFGGARVV*
>Merged2_837010_428-637 # 428 # 637 # -1 # ID=837010_3;partial=01;start_type=Edge;rbs_motif=None;rbs_spacer=None;gc_cont=0.671
TQGRITDRTKEHLGASDRGIAMLRRMLAEQIDLVEAGGSPMALVWDEAKNDIIRFDYLRP
EHATGFAKA*
>Merged2_364578_1-585 # 1 # 585 # 1 # ID=364578_1;partial=11;start_type=Edge;rbs_motif=None;rbs_spacer=None;gc_cont=0.670
ELDRDGSPLEVRLLGEDLIAFRDTNGKVGLFDVNCPHRGASMYYGRNEDCGLRCIYHGWK
FDVDGNCTEMPSERRSFAERITIPHYPVHESGGIVWTYMGPAETMTPFRDFGTEGLEADE
IAATKLFWDCNWVQALEGNIDTAHISHLHQWFRNQEVPDNDSDQPGYPDISWLGKVCWAD
RAPLVEVQDEWYGFR
>Merged2_893375_4361-5611 # 4361 # 5611 # -1 # ID=893375_7;partial=00;start_type=ATG;rbs_motif=AGGA;rbs_spacer=5-10bp;gc_cont=0.566
MSEHLHSRVSWPNEGVCRVPFAVYSDPHIFEEEQLRIFRGPIWHFLGLEAQIPAPGCFIT
VQVGNTPVIVVRDRDGEVRAMINRCSHKGTPLAIVPSGKVDQFMCIYHNWCFDLGGKMLS
AAFERGVRGKGGMTSSFRKDEHGLQRLRVHRIRGLVFGTLNDSTPLFEEYVGQGHIDNIN
RVCGRPLKVLGQYSQRLQSNWKLYIENVKDPYHASILHAFNGVMKQDRLTMEGGIIMGTR
GWHHISYSKMQTDRGDEVYNKAQMRSAELSEYGFGLRDHSMTDIWDDYGDGVTMTIETIF
PNFVLQQLRNCLAVRTIVPKGTHQAELMWTAFGYADDDEKRTQGRLKQANMIGPAGLIAM
EDGMIGGLVQKGIAGDLDKAAVIEMGGHGIESIPGSRVSEGSVRGFWSGYRELMRL*
>Merged2_336502_3-155 # 3 # 155 # 1 # ID=336502_1;partial=10;start_type=Edge;rbs_motif=None;rbs_spacer=None;gc_cont=0.673
FDPWGRLHEHWTDSDLLNDEYQHRLVPRSQGLRSQWGPQGPQEFRETASE*
>Merged2_456473_1903-2922 # 1903 # 2922 # 1 # ID=456473_2;partial=00;start_type=GTG;rbs_motif=AGGAG;rbs_spacer=5-10bp;gc_cont=0.594
MADIVYGFGSSHGPLLSTPADKWDLRAQADRENPELAFRGGRYTFAELYEMRKGEKDFHK
EIEIEVREERHRRNQRAMDRLGQKLADVNPDVIVLVGDDQEEWFHGDVRPSFSVYCADQV
VNTALDHEEVKTMQPGLAIAMAANHPNENHIYPVPSLAHHIIDQAIEDEFDIAVSTEQPK
NAKGLVGIGHAVGFIYRRILKDRPVPIVPVLLNTFYPPNQPTAKRCYNFGRSIGKAIKSW
NGENKNKRVAVCASGGISHFVVDEEFDERMLTAIKNRDVKTIFAEPGSNFRSGTSETKNW
IAAAGILADTDLNMALVDYVPCYRSEAGTGSGMGYAIWE*
>Merged2_846270_1345-1722 # 1345 # 1722 # -1 # ID=846270_2;partial=00;start_type=ATG;rbs_motif=GGAG/GAGG;rbs_spacer=5-10bp;gc_cont=0.632
MSTAPHRPGETAVGPVDSFVEGKFVIVDVGRHSVGVIRLRSGELNAVRNFCPHKGAPVCR
GIVGGTWPPSEPGELTFDRESEILVCPWHGFEYDLKDGFELYKDRPTHLRFFPVSVRDGI
VYVTG*
>Merged2_61579_1-291 # 1 # 291 # 1 # ID=61579_1;partial=10;start_type=Edge;rbs_motif=None;rbs_spacer=None;gc_cont=0.691
IRNQDLAVQEDQDGTICRRDEEHLGVTDRGIVGARRLLLNLAKGLAKGVEPPHVAHPEAF
RVRSVAAIAAKGVDPVDVFRSGQPESVDAQSIGAAY*
>Merged2_684047_2-202 # 2 # 202 # 1 # ID=684047_1;partial=10;start_type=Edge;rbs_motif=None;rbs_spacer=None;gc_cont=0.632
SQDPQRLVNIPHVEYMREAGAEGVEMVMWLVMRGALDDDVKEVYRFYTVPASNTAVGHII
LENAAG*
>Merged2_724639_738-1172 # 738 # 1172 # 1 # ID=724639_3;partial=00;start_type=ATG;rbs_motif=GGAGG;rbs_spacer=5-10bp;gc_cont=0.708
MPGQIPTGQIHHIRLTVTDLEQSREFYTSLLGFEVAVESPPPGDPGAAEAYKILFGGVVM
ARGGLLLGLRPVAPAGDRFSPDRVGLDHLSFSVGSRADLDRAVQLLDEAGVTHGQITSLP
SFGIDVLSLEDPDGVQLELTAPAG*
>Merged2_286004_422-784 # 422 # 784 # 1 # ID=286004_2;partial=01;start_type=ATG;rbs_motif=GGAGG;rbs_spacer=5-10bp;gc_cont=0.697
MTDTHATARADAILAELADGLPRGEVPAVLYGDRDIYERERRNIFARCWVFLAHESEIEA
KGDYVLRKIGEDNFVVVRDEGGGVNVLFDACRHRGVQICRADSGNTSHFRCPYHGWTYDT
K
>Merged2_838231_4540-5367 # 4540 # 5367 # 1 # ID=838231_3;partial=01;start_type=ATG;rbs_motif=AGxAGG/AGGxGG;rbs_spacer=5-10bp;gc_cont=0.674
MLSPQDVDFFCRVGPGTPVGEVYRRYWTPALLSEDHPRPGCPPVELPILGEDLVAFRDRD
GKVGVLDRYCSHRGASLGIAAVEDCGLRCIYHGWLFDTEGKIVETPNMPATSKFKDINRQ
GSYPAREGGGFVWVYMGPPEDEPPFPHYFWFDIPEGQVAARESQMAVNYLQIQEGSIDSS
HVGVLHHDMHAKAPEPDEAVANTPGLVRYGGWYSEVALDGAPLDNVPSVDFAPVFDVENT
DFGFHYAATRRSIYGDDRRYVRVTAFVFPYIGYIPP
>Merged2_73244_1-384 # 1 # 384 # -1 # ID=73244_1;partial=10;start_type=ATG;rbs_motif=AGxAGG/AGGxGG;rbs_spacer=3-4bp;gc_cont=0.674
MLSHDDLEFFCRVGKGTPLGEVYRRYWTPALPSSDLPRPGCPPVEFRILGEDLVAFRDRD
GKVGVLDRYCSHRGASLGIAAVEDCGLRCIYHGWLFDADGQIRETPNMPPSSKFKDINRQ
GSYPAREG
>Merged2_848543_1-303 # 1 # 303 # -1 # ID=848543_1;partial=10;start_type=ATG;rbs_motif=GGAG/GAGG;rbs_spacer=5-10bp;gc_cont=0.640
MLSPEENELLTRVGPGTLMGNLLRRYWTPACLSTELEADGSPLNVRLLGEDLVAFRDSEG
KVGLFDRNCPHRGASMYFGRNEECGLRCVYHGWKFDTSGQC
>Merged2_351099_4832-5827 # 4832 # 5827 # 1 # ID=351099_7;partial=00;start_type=ATG;rbs_motif=AGGAG;rbs_spacer=5-10bp;gc_cont=0.639
MTTLDAIDIGSAALLVIDMQNGFVHEKGTLGISGVDTRRLAAVVPEQKRLIERCQKVGIP
VIWTVQEHFALDASRAHKRLAAHTAKRAQVSCLAGTWDAQIIDELKELAALNPTYVLRKH
RFGAFYETRLELLLRQLGVRTLFIAGTTTNACVETTVREAYLRDYDVVAVTDCISGVNSE
WEAAAQKVWAQYFCVLQSAAEVHAWIDAQCAPRIIDFAHMLLQVGDIEASKRFYTDLLGF
TPRNAAPLPDGRPFVPFRQGLALTSGGPGNAPQIDHMAFRVSDVRATAQRLKAADVKFFN
ELHDGIYGLTIYIADPDGNKVELFQEGMKLS*
>Merged2_693118_1-426 # 1 # 426 # -1 # ID=693118_1;partial=10;start_type=GTG;rbs_motif=AGGAG;rbs_spacer=5-10bp;gc_cont=0.709
MLSTEDNEALCRVGPGTLMGGLLRRYWTPACLSAEIPEPGSAPARVRLLGESLVAFRDTA
GRIGLVQENCPHRGASLYFGRNEDQAIRCVYHGWAFDADGTCVDMPSEPKPFCEKVRITA
YPVHESGGIVWAYLGPRETITP
>Merged2_719679_3-227 # 3 # 227 # -1 # ID=719679_1;partial=10;start_type=ATG;rbs_motif=AGGA;rbs_spacer=5-10bp;gc_cont=0.680
MTDERITTSSGFYITKEAPIEASDPIPTPSAPAPDILRCAYMELVVTDLAASRGFYVDVL
GLTVTEEDESTVYLR
>Merged2_72913_328-879 # 328 # 879 # 1 # ID=72913_2;partial=00;start_type=ATG;rbs_motif=GGAG/GAGG;rbs_spacer=5-10bp;gc_cont=0.650
MINLSGIGHVLLLVSDEEASTRFYRDVLGFRIAEQDPEHGGVFMTLGDGFHTIDIMQHPA
PQDAARPHRGQLGLAHIAFKVASYAALREAYAHLLETGVEIQRAADHVCQRSIYFADPDG
NGLEIYYEMPRALALFPNGRGDEDEVLPLSSAGHPLPQWLAEDWPGPAAMAKVERLRDQA
PRA*
>Merged2_886421_2-538 # 2 # 538 # 1 # ID=886421_1;partial=11;start_type=Edge;rbs_motif=None;rbs_spacer=None;gc_cont=0.639
ETDDAVYLRGLEESAHHSLTLHQEKGEAAKALHIGLRVQRDEDIVKAENFFKANDIDYAR
VEKPHQGPTIQFRDPDGTHIELTSSMTTVERKMQQFDEFVAGAPQRIDHFQVVSYDVQTA
TDFWAGLGMRLAEYTAKDGTDELWGSWMEVKGNTHDLVFTNGRGPRLHHFAFTVPDGLS
>Merged2_303271_2-262 # 2 # 262 # 1 # ID=303271_1;partial=10;start_type=Edge;rbs_motif=None;rbs_spacer=None;gc_cont=0.770
LGQSDKAIKAYRRLLRDEIGKAAAGQRPLMALDAAAARGIQGPATMDGIGPARAWESYWM
DVDVRRRQAAPWAEGGAGRRGLTAAQ*
>Merged2_299643_1-504 # 1 # 504 # 1 # ID=299643_1;partial=11;start_type=Edge;rbs_motif=None;rbs_spacer=None;gc_cont=0.679
GTLHKSVWEIGAFPVPFAANMMGYHIQASPGHSLSFSMAPDASEPGPKFFGFPDRLAQTF
STARISAEHLDVASRSRVIVGNVFPNFSILALPMTEDGASHPPTAVLTIRTWQPISEGKL
EIWNWFVGYKNMTPEEKDRSYRAGLGTFSMGGSFEMDDTEPWITVGRT
>Merged2_566292_6760-7251 # 6760 # 7251 # 1 # ID=566292_9;partial=01;start_type=ATG;rbs_motif=GGAG/GAGG;rbs_spacer=5-10bp;gc_cont=0.734
MRMPTDPTQPGEQAQAHEAELAAFYADLDEVNLYPLWALTQQLLPPTPRPRAVPWLWPTQ
TLQALAERALRLVPVERGGERRVLSLGNPGMPGSPYVAGTLWAAIQCLGPGETAPAHRHT
PGAIRFVLEGQGVWTTTEGDACDMEPGDLILTPAWRWHDHQSAG
>Merged2_565192_437-976 # 437 # 976 # 1 # ID=565192_2;partial=01;start_type=ATG;rbs_motif=AGGA;rbs_spacer=5-10bp;gc_cont=0.700
MAKIVLGLGTSHTPMLLASDETLPRFRETDEKIRHRDKEGRPATYAELLERADPRMAAMV
APAALVARQNQARAAAAQLRASLAQGRLDALIVMGDDQDESYLEDCRPAFAVYYGATIRN
SNEQHAQYRQRFPQWYVDNRQGFFEDEAPRAYPVDAELALHLIDFLMEHGFDPAASSRLR
>Merged2_362588_3-716 # 3 # 716 # 1 # ID=362588_1;partial=11;start_type=Edge;rbs_motif=None;rbs_spacer=None;gc_cont=0.688
GTPMGELLRRFWLPALLSTEVPTPDCDPIRTRHLGEDLVAFRDSNGRVAVLDAFCPHRRA
PLFFGRNEECGLRCVYHGWKFDADGTCLDVPSEPPESKFNEHISIKSYPTYEAGGVVWLY
MGPREHMPERPPELPFTLLPEEEQGGLKFLVESSYLQNLEGELDTAHVSFLHSNLVGNEE
LSRLVSLDGYNTDRHPRLSIIDTDYGFVYAGRRTRTDGDFYWRVTQFLLPIYALIPLS
>Merged2_56049_3-617 # 3 # 617 # -1 # ID=56049_1;partial=10;start_type=ATG;rbs_motif=GGAGG;rbs_spacer=5-10bp;gc_cont=0.685
MLTTEENIRLTSTGPGTPMGEVFRRFWLPALLSDXVAEPDGPAVRFRLLSERLVAFRDSQ
GRLGILDERCPHRHASLYWGRNEESGLRCAYHGWKFDVTGQCLDMPAEPEGSRMKDAVCA
ISYDTHEAGGVVWVYMGPKDKKPPFPQWEFTTLPETHSVAHKRLQQCNWLQNLEGEVDTA
HLNFLHRSFADGSGIMPPSDLAKKR
>Merged2_845895_3-539 # 3 # 539 # 1 # ID=845895_1;partial=10;start_type=Edge;rbs_motif=None;rbs_spacer=None;gc_cont=0.728
ESMFAEHLGAETQPVRGANGDSAALFASGVLPDGGEVKARSGPAGCSPVVNYSYARTRPV
LERLAATGRPDPRHGARVRYTNPATGGWAMPTMGAHLALLPQGFQGQRYRATDSTIFVCV
EGYGTTTVGDQELAWSAGDVFVAPSWQHYAHAAGPASVLFSISDRPAQELLGIWREID*
>Merged2_690724_10067-11389 # 10067 # 11389 # -1 # ID=690724_8;partial=00;start_type=ATG;rbs_motif=GGAG/GAGG;rbs_spacer=5-10bp;gc_cont=0.621
MNPKRNELLCRVEGEAAMGKLARQHWLPACMIEEVLEPDGAPLRVRLLGERIVVFRDTMG
RVGALAEACPHRGASLAFGRNEECGLRCLYHGWKFDVNGNALDMYSEPVDAQMRSTMKAR
AYPVRESGGFVWVWLGDPGAAADFDPPNWASVPDNKISIVKMHVACSWAQVLEGSIDSAH
SSSLHSSNMPTATGISGATATDSAWFRPSADKSPRIEVQKTPFGFRYVAIRRPIVDADKQ
DYVRMTLYVAPFTVHIPPNNQYNLSQMLIPIDDVNTMFYWIAWHPTKGISQDAWRRFCGA
EIGKDVEPVTFRKIRNLENNFLQDREAMRAGDFTGIYGIPAQDMAMWESMGPIADRSQDR
LGSSDKAIFTFRTMMHQAADAVSRGERAIGTGHLRVPGAKLASFEGMVPKGADWRAINVS
EEEKQVTAGQPVADASLSER*
>Merged2_56501_3472-4422 # 3472 # 4422 # -1 # ID=56501_5;partial=00;start_type=ATG;rbs_motif=GGA/GAG/AGG;rbs_spacer=5-10bp;gc_cont=0.654
MALTGIDAVVFGVADLKEAMRFLDDWGVSRVSASTDKLVYRTRDGAEVIVRPREAPELPS
PIEDGNTVREVVWGAADEAELSKTVDALRDLPSFHVGADGLARVSDPNGMSLAFRLTRRT
PVVVRPTPTNAPGSHQRVNQRSPVHERAHPINIGHVVVFAGDFPAMRSFYTDKLGFAVSD
EYPGHGVFMRCQTVGDHHNLFVLNRPGKPGINHVAFTVTDIHEVIGGGIAMGKQGWKTEI
GPGRHPISSAYFWYFENPLGAPLEYYADEDYCTEEWKPGRHERKPELFAEWAIVGGIDGK
TRRQMASVDQSGRGHA*
>Merged2_564506_2660-3985 # 2660 # 3985 # 1 # ID=564506_4;partial=00;start_type=ATG;rbs_motif=AGGAG;rbs_spacer=5-10bp;gc_cont=0.591
MISAAENELLTRVGRDTPMGKFMREFWIPACLSSELVADGQQIRLMLLGEKLIAFRDTGG
RVGIFDHRCPHRCASLFLGRNEDHGIRCAYHGWKFDVEGNCLDQPNLPDKNRYPAGVKAK
AYQIREQGGLVFVYMGHRAVAPPLPEIDAIMPDQPDDRNIALTHRECNWLQAVEGDVDTS
HLGFLHAGHIDGTKMDPNDPATYSVLNKAPTINVTETEFGAMYSAQRAAMAGHEHHRFAS
FIFPFWVVYPSDRMERNLSANAWVPINDEHTMIFNIDLQRASGKFKSLRYSDGTVIPGLA
RPLQYLPPTTDWMGRWRPVPNKGNDHLADWDMKRRGDSYTGIVGIPLQDQAIQETMDTIV
DRCEEHLASSDRMVMLTRRVLLKAVKEHRETGKVPFVLDKPELCRRARGGDVVSSVGTDW
LDAYEAAMEADRIRPPSVAAE*
>Merged2_786257_1030-1431 # 1030 # 1431 # -1 # ID=786257_3;partial=00;start_type=ATG;rbs_motif=GGAG/GAGG;rbs_spacer=5-10bp;gc_cont=0.647
MRFTIDRIDHIVMNVADLEITAAWYQRVLGMEREEFGPKRRTALKFGGQKINVRPADSDP
GTWVTGVNDRPGSTDLCFITAVPSEEVIAHLHDCGVTVLEGPVERAGALGPMRSVYCRDP
DGNLIEISSYLTA*
>Merged2_73466_7003-8301 # 7003 # 8301 # -1 # ID=73466_6;partial=00;start_type=ATG;rbs_motif=AGGAG;rbs_spacer=5-10bp;gc_cont=0.623
MPNSEGDRRGTAYGGYYRKQNGEPDWYLCQVGRGTPAGEYHRRFWQPVCYESELGDVPLR
VRALGEDLVAFKDLRGRIGVLHLHCCHRNASLEYGMLTDSGIRCCYHGRVFDIDGTIVEM
PGEPAADRLRRQANQGAYPTHTFGGIVFAYLGPPDRVPVFPLLDRFKVEGLRIVPGVRFD
FACNWMQIKENAVDPHHTQILHVIPQLRGMDHFAAEFGNFPELVWADTPAGVIYLAVRRV
GSNVWIRSAETFGSNIHQINSIFESGREVKPASLPFMTFWTLPVDDDHSITFFISHVADN
EAMPFDQRRRLEIFGQYNDRPYRDRQWIPGDHDAQVSQGPINVHALEQLGTQDRGIVMFR
RFIRRGIQAVEKGEDPTGFFMHQNEVPPTFANDRVVRVEDVGGCPDDPAVLRDLGQRVAK
DYLAHPPMRDLI*
>Merged2_532092_14661-15917 # 14661 # 15917 # 1 # ID=532092_16;partial=00;start_type=ATG;rbs_motif=GGAG/GAGG;rbs_spacer=5-10bp;gc_cont=0.588
METSRRIQWDDLIQPGMVHGSLYYDEMIFKEEWAKIWFKTWVYVGHESEVPNKNDFVTKS
IGPMPVLMVRNRTGHIDLLLNRCPHRGNAVCVQEKGNRKSFTCPYHSWTFANDGSLINFA
FPEGYHGADKSNLGLSKVARVASYRGFVFASMAAAGPTLVEHLGGAARTLDQACDNSPTG
ELCLSAGFLHHRTRANWKFILENECDGYHPGFVHSSIFSVSDSAIGSLYGADAAAITRGF
GNGHTEVDLRPEFRRRDKPMSWFGTAADKLPDYVAQMNLAYGEHHARRIMIDGMPHVMIF
PNLFIAEIQIFVIQPVSVTESIQHVTAIQFKDSPEINRRLRQQTMGSVGPAGFLLADDTE
MYERNQRGLEIRKPEYLYLKRGAHRERRDEDGYLIGHSTDDLPSREIWVHYRSLMKAS*
>Merged2_307186_1086-1424 # 1086 # 1424 # 1 # ID=307186_3;partial=01;start_type=ATG;rbs_motif=AGxAGG/AGGxGG;rbs_spacer=5-10bp;gc_cont=0.705
MLSQEENDILTKVGPGTLMGNLLRRYWTPALLSSEVSEPGGAPVKVRLLGEDLVAFRDTA
GEVGLVAQNCPHRGASLYFGRNEDCAIRCVYHGWAFDRGGQCVDMPSEPRPFA
>Merged2_349300_2-613 # 2 # 613 # 1 # ID=349300_1;partial=10;start_type=Edge;rbs_motif=None;rbs_spacer=None;gc_cont=0.639
GDRKGAAVVETEKKQTASSWRDRKSFVVGNGHGWTSNTALDDGKRTSPVFDEYKRVLAQA
VGTDRANEILTPRLHNSLIYPNMSIMGLNIHVRVIKPIAVDRTEVNIYPIRLVGAPEAMN
RANIRLLNVTHSAASFVQTDDLESFVRAQKGLQSVLTDWVDISRGLGAEEPDRDINATRG
LATHEMVVRAQYRAWLGYMQETA*
>Merged2_83672_403-906 # 403 # 906 # 1 # ID=83672_2;partial=01;start_type=ATG;rbs_motif=GGAG/GAGG;rbs_spacer=5-10bp;gc_cont=0.692
MLSKEDVDFFCRVGPGTPTGEVYRRYWTPALLSEDVPRPGCAPVEFRILGEDLVAFRDRD
GKVGVLDRYCSHRGASLGIAAVEDCGLRCIYHGWLFDGDGKIVETPNMPATSKFKDINRQ
GAYPAREGGGFVWVYMGPPEDEPPFPHYFWFDIHADQLAAREIQMAVN
>Merged2_841256_3-422 # 3 # 422 # -1 # ID=841256_1;partial=10;start_type=ATG;rbs_motif=AGxAGG/AGGxGG;rbs_spacer=5-10bp;gc_cont=0.724
MLSTEDNDLICRVGPGTPMGDLLRRYWVPACLSAELADPGGAPLRVRLLGEDLVAFRDHS
GGVGLLEEACPHRGASLYFGRNDGPANGGVAAHGGETGSGLGGAPAFDRTAFDQPCGLRC
VYHGWQFDRSGACIDMPSEP
>Merged2_514316_1736-2686 # 1736 # 2686 # 1 # ID=514316_4;partial=00;start_type=ATG;rbs_motif=GGA/GAG/AGG;rbs_spacer=5-10bp;gc_cont=0.681
MALTGIDAVVFGVADMKEAARFLDDWGTTPVSAGADRLLYRTRDGAEVIVRPLQAPDLAA
PIEGGNTVREVVWGVADAAALDRTVAALRGLPGFHVGADGLARVSDPNGMSLAFRVTRRT
PIVVKPTPANAPGSHRRINQRSPVHERDHPINIGHVVVFAGDFPAMRSFYTEQLGFAVSD
EYPGHGVFMRCQTVGEHHNLFVLNRPGKPGINHVAFTVTDIHEVIGGGIAMAKKGWKTEI
GPGRHPISSAYFWYFENPLGAPLEYYADEDFCTEEWQPGSHERKPELFAEWAIAGGIDGK
TRRQLASVDHSGRGHA*
>Merged2_706509_1307-1930 # 1307 # 1930 # -1 # ID=706509_3;partial=01;start_type=Edge;rbs_motif=None;rbs_spacer=None;gc_cont=0.676
ADLAERRVDEMIQFADPSGNPLAVFHGAALEHRRVVSPYGHTFVTGEQGLGHVVLTTRDD
AEALHFYRDVLGFRLRDSMRMPPQVVGRPADGAPAWLRFFGCNPRHHSLAFLPLPTPSGI
VHLMVEVENSDDVGLCLDRALRRKVPMSATLGRHVNDQMLSFYMKTPGGFDVEFGCEGRK
VDDDGWIARESTAVSLWGHDFTVGMRG*
>Merged2_94068_759-1331 # 759 # 1331 # 1 # ID=94068_2;partial=01;start_type=ATG;rbs_motif=GGAG/GAGG;rbs_spacer=5-10bp;gc_cont=0.642
MLPTTNFEPPFRITRASHVGITVKDLAASRDFYRDVIGLVVTEETSDAVYLRGLEESAHH
SLTLYQEKGEAAKALHVGLRVQCDEDIVKAENFFKANDIDYARVEKPHQGPTIQFRDPVG
THIELTSSMTTVERKMQQFDEFIAGAPQRIDHFQVVSCDVQTATGFWAGLGMRLAEYTAK
DGTDELWGSWM
>Merged2_464734_1-348 # 1 # 348 # -1 # ID=464734_1;partial=10;start_type=GTG;rbs_motif=AGGAG;rbs_spacer=5-10bp;gc_cont=0.727
MLSAEDNELLTSVGPGTEMGDLLRRYWTPACLSAEVADAGGAPVRVRLLGEDLVAFRDTA
GEVGLVAEHCPHRGASLYFGRNEDCAIRCVYHGWAFDRGGQCVDMPSEPRPFADRI
>Merged2_366628_1-630 # 1 # 630 # -1 # ID=366628_1;partial=11;start_type=Edge;rbs_motif=None;rbs_spacer=None;gc_cont=0.681
DGKVGVLDRYCSHRGASLGIAAVEDCGLRCIYHGWLFDADGKIVETPNMPATSKFKDINR
QGSYPAREGGGFVWVYMGPPEDEPPFPHYFWFDIPADQLAARESQMAVNYLQIQEGSIDS
SHVGVLHHDMHAKAPEPDEAVAKTPGLVRYGGWYNEVALDGGPLDNVPSVDFAPVFDVEN
TDFGFHYAATRRSIYGEDRRYVRVTAFVFP
>Merged2_726522_4341-4979 # 4341 # 4979 # -1 # ID=726522_6;partial=01;start_type=Edge;rbs_motif=None;rbs_spacer=None;gc_cont=0.660
WKLYVENVKDSYHASILHLFFTTFEINRLSQRGAIIVSPDGGHHVSYSAIAPDADDGKDY
AQQNLRSDSAFGLADPSPLEGVDEFGDGVTLQILSVFPGFVLQQIQNQIAVRQILPRGVD
QTQLNWTYLGFADDTPELRRMRLRQSNLVGTAGFVSMEDGCVGGFVQRGIAGASDIEAVL
EMGGVDAVSSESRVTEASIRGFWKAYRRETAL*
>Merged2_300858_3175-3858 # 3175 # 3858 # -1 # ID=300858_4;partial=01;start_type=Edge;rbs_motif=None;rbs_spacer=None;gc_cont=0.661
PYKGRTLQVGDPLGVPLEFCASMELRPRLVVSFERHHGAVPQRIDHFQLLVPDVQRQLEF
YMGLGFRLSEYIAADGSDEPLFVFLQRKGNPHDIVFAPGAGPRLHHAAFSIPESYLFFYV
CDLASNMGFAENIEFGPGRHGPGHALFVYLRDPDGHRIELFNTHYQCIDIEEEPVRWDAS
AAGKRRWQLPARAQWFAQASRFKDLAPQQPARQGDPLTLEKYLNVTG*
>Merged2_456473_421-1686 # 421 # 1686 # 1 # ID=456473_1;partial=00;start_type=ATG;rbs_motif=None;rbs_spacer=None;gc_cont=0.610
MLKHEDNERLTRVGPGTPMGTLLRRYWQPVLLSWELEENDGPPMRVRILGEDLVAFRATD
GQVGLIDAYCRHRRAPMFYGRNEECGLRCVYHGWKFDVEGRCVDLPNIAASDRVRQGVRI
KAYPTVEKAGIIWTYMGPPERRRAPPNFEWMRAHDTHRNVTKTLQENNYLQALEGGLDTS
HSSFLHNEGIGTRTVRNLDTAPRLEVFPTDYGYYYVSFRKISDAEQYVRVYQYIMPFQQI
RGDVSDDLGHRKEVAKIDGHFWVPIDDHHTMTWNFIYGFDKSVPLTPEFREWEERRAGRS
ADMVIPGTFRLKRNLSNDHMIDRELQKKTYTGIKGIATQDIALQEGMGPIVDRSQELLVG
SDSAIVAMRRILLEATSAVERGEDPPAIDPETTCDLRGHDSVIPIDADWRQALAGEMMAR
W*
>Merged2_350991_1923-2363 # 1923 # 2363 # 1 # ID=350991_2;partial=01;start_type=ATG;rbs_motif=GGAG/GAGG;rbs_spacer=5-10bp;gc_cont=0.689
MAVTDAAHVTDSAQLSADVASLRILSEEENERLTRVGAGTPMGEVMRRYWIPACLAEEVA
EADGPPVRVRLLGEDLIAFRDSSGTVGLTDAFCRHRRAPLFFGRNEECGIRCVYHGWMFD
SRSGECVDLPTDPAHSRMKVRVRITAY
>Merged2_348061_2100-2993 # 2100 # 2993 # 1 # ID=348061_3;partial=00;start_type=ATG;rbs_motif=GGA/GAG/AGG;rbs_spacer=11-12bp;gc_cont=0.662
MSISPVNPWTWFPIVASKDLHAGAVLPATLHGERLVAWRSNEGRVGVWNDRCPHRSMSLS
LGSTLGDVLVCPYHGWEFGADGNCRRIPAHPATTPSRAARARVYPSIEASGYVWACLGEP
ASPQPDCGLLAGASLSPIRAMHVRADAETVALILLSHPLGARPEQALPAPACRLDGDTLS
VTHAGEAESAVCRVRVGLPPIVACQMVIAGEALAYAGLVQPTGEDSAVIHLALLGEGTLA
ARLALNAALSRLRSAMPTLTQSVLLPELRELLADPAAISVMSKGPDHGENSRSSRAQ*
>Merged2_708813_6720-7976 # 6720 # 7976 # -1 # ID=708813_9;partial=00;start_type=ATG;rbs_motif=GGAG/GAGG;rbs_spacer=5-10bp;gc_cont=0.572
MLKTLTTEGSKLEHLIRPDRIHGSVYRDPELFDREMDEIFHKVWVYLGHESEVPDPGDYI
RRQIGLQPVIVVRGRDGAVRVFFNRCRHRGNLVCHHEHGNAGTLRCAYHGWTYSNQGELV
APTFDEAYDSSMRNEDFGLTPAPRQGAYRGLIFASASPTGVSLEEHLGAARQFLDLIIDR
SPDGEIELSAGMQKMHYRANWKMLPENSVEGSYHGQFIHKFAFDLFDSRTGRNRLALDEE
FVLYMQGGHMVEDFRGVRHHPRQGPTESRKAYIEMLDKKYGPEYAKDLHFGHAPILFVFP
NFLYVQTHIRRLQPVSVAETHVYYQPALLKGVPPQINQEILRSHETSFGPAGFLSPDDIE
IMERNQVGIRAQGNEWLFIGRGIHREESLPNGGTRGHDMDENHLRGFWRHYGQLMRGA*
>Merged2_795749_1674-1925 # 1674 # 1925 # -1 # ID=795749_3;partial=01;start_type=Edge;rbs_motif=None;rbs_spacer=None;gc_cont=0.726
GGVPVAVVRAGGSVYAVRDECTHEEVPLSEGEVYDGTVECWLHGSCFDLATGKPTGPPAS
KAVAVYPVQIDGDDVLVGVPDQN*
>Merged2_738236_3-599 # 3 # 599 # -1 # ID=738236_1;partial=10;start_type=ATG;rbs_motif=AGGAG;rbs_spacer=5-10bp;gc_cont=0.672
MTRYANDPAALKALVQPGRVHRDLYVDPEIFRLEMKHLFANTWVYVGHASQLAHASDYLT
TTIGDQPVLAMRDGDGTIRVFYNRCVHKGVKLVSETCGNAGRFLRCPYHAWSYRNDGSLL
AIPFRGGYDGTGLDDTEAAAGLTPVGATRVYRDFIFARLSRTGIDFAAFFGDSLSSIDNM
VDRSPEGRLVLEGAPLRYL
>Merged2_289580_1563-2834 # 1563 # 2834 # -1 # ID=289580_3;partial=00;start_type=ATG;rbs_motif=GGAGG;rbs_spacer=5-10bp;gc_cont=0.608
MLTAEQNDRLTRIGPGTPAGELMRRYWHPVATRSELEGRWTFRVRLLGENLVLFRDRQGR
LGLIAESCPHRGASLAYGIPTEDGIRCPYHGWEFGPGGHCLDQPNERDSASFKERVKTAA
YPVEELNGMLFAYLGPEPRPLLPRWDGFVAEGTIRMLGRALVPVNWLQAMENSLDPIHTE
WLHGHHYEFVKEREGVKVAISARHEKIAFHEFDYGITKHRLLAGHSEDSDDWRVGHPVVF
PNMLSVGNGDESSRYYAFQIRVPVDDTHTMHMWYTAYVPPKDVHVPAHLLDKVHVYQVPW
QKENGDFVLDNIDGQDMMAWITQGAIANRPNEHLGAADQGIVLFRRILQREIEKVQQGRD
PIAVIREAAHNARIDLPNERKKHHNSDGFASWLMRTHAAYSPIAQDLIGIFESHKPTDIR
LAG*
>Merged2_719163_227-712 # 227 # 712 # -1 # ID=719163_1;partial=01;start_type=Edge;rbs_motif=None;rbs_spacer=None;gc_cont=0.710
NPRGLGGPGYQSDPNWPFGTFGGRGPNGRGGFGGVRARQWTAENDYGVDREGQRSTSFSG
IPEFGSQDYMVTETMGPIYDRTKEHLGTTDIGIATMRRMLIDAAKGLAEGKEPPALAGAG
DFLNIRSAEKILEPGEDWKVLGKHEDPTVIESKEAAGALAD*
>Merged2_732003_934-2082 # 934 # 2082 # 1 # ID=732003_3;partial=01;start_type=TTG;rbs_motif=GGAG/GAGG;rbs_spacer=5-10bp;gc_cont=0.681
MLSKEDNELVTQIGPGTVMGALMRQYWIPAMLSSELPKPDSPPVRVLLLGEKLVGYRDSS
GRPALVDHLCPHRGAGMFFARSEGDGIRCVYHGWKFDLEGTCVDMPSEPAGSNFKEKVRI
KAYPCVERGGIVWAYMGPRSEPPPLPDIEGNMLAEGEYQATMYMRPCNWLQALEGDIDTV
HAAFLHGGAQGPEDFPEGTFSHYEVKQRDPRFVAVDTDYGAIYGAYRPAQPGKNYWRIGE
FMFPFWTQPPPGLLGKKILSTAWVPMDDTHTMVFGVAALSNTRPGAGPGNPAFYKEGNSG
WYGRHPMAQDEENDYFIDRDDQAGLVSYTGIPGGAVPEDTAVQVAMGEVLDRTIEHLGTT
DIMIIRVRRRLAQAAVDLAEKDI
>Merged2_828158_1191-1691 # 1191 # 1691 # -1 # ID=828158_3;partial=00;start_type=GTG;rbs_motif=GGxGG;rbs_spacer=5-10bp;gc_cont=0.653
MTSVLDDVSFCHLVVGVTDMDRALEFYRDVLGMEVVFETLVSGEPFDAVLHAKRRQEGRV
VGGLLGGLMVELLSLGGNPPDHKPARRGITGIHNVSLSVADLDDTHRRITAAGYTPDQEP
FEIGGVRMFFVKDPDGTAVEFIELPNGVRSTYEMHRGVPLAKGPAR*
>Merged2_360931_2896-3720 # 2896 # 3720 # 1 # ID=360931_5;partial=00;start_type=ATG;rbs_motif=GGAG/GAGG;rbs_spacer=5-10bp;gc_cont=0.680
MAEIVAAFGVPHTPAFPALVARQGPDCEVARLYAEVAKHLEAVAPDVLVLFDSDHFNTFF
FDNLPTFLVGVTDTIEGPNDQTPMPRYRLKGHAPLAAHVRAAGLERGFDLSLSADFDVDH
SILVPLHFLTPHMRIPIVPIFVNGLVPPLPGARRCHALGEMVREAVKHWPQKARVAVLAS
GSFSLEIGGPKVPHGERAGTPDQEWTRRVQHLLAHAEIDDLLEEATAARMLRAGNIGGEL
LNWIAMLGVIGKRRPRFIEPQLEHGHSFGAWRWD*
>Merged2_556956_1280-1654 # 1280 # 1654 # 1 # ID=556956_2;partial=01;start_type=GTG;rbs_motif=AGGAG;rbs_spacer=5-10bp;gc_cont=0.648
MADESVSEAKIDVDKLKAMQRPKGIPFHISKIGHVVLNVSDMERSVRFYTEVLGFSVSDV
YGDDMAKGGMVFMRYSHDHHGIALVGTLPEHSQSIELNHIAFEVGTLDEVFAARDQLAAH
GVDID
>Merged2_93039_4294-5646 # 4294 # 5646 # 1 # ID=93039_5;partial=00;start_type=GTG;rbs_motif=GGAG/GAGG;rbs_spacer=5-10bp;gc_cont=0.589
MATLAEVKDPTPGSMSPLAFLEERYQMELERVFGRSWIFVGHESLIPNPSDYFTSYIAED
PVIVQRGRDGKVRVYLNRCRHRGNLLCVLDRGNERSFVCSYHAWTYTDGALTGVPGLRDA
YRGQVDRSKLGLIEARTAVYGGLIFATWNSGIISLEDYLGDAKWWLDNFLLREELGGLEV
IPGQQRYIYPINWKLIAENFCGDYYHFAASHGSVLGALAKTTDKRIAATGATTAKADKPL
YFCAAANYGRGVAHGFYEISVGQAPRNQELALAQQLGPEAVEWFHERERYLNEKLKAYEP
RPYSFHVANIFPNFALVGVGSAFYGKGLILHHPRGANKTEAWLWCAVEKNAPESVKKRQR
FVLMQRQSAAGLVAPDDHENFERMSDTIDAGVGRQVPFHYGMAIGHEDDDPRPDEWRAQA
AWPGKVSPQVSELNQRDFYRHWARLMEAAQ*
>Merged2_684679_9351-10382 # 9351 # 10382 # 1 # ID=684679_10;partial=01;start_type=ATG;rbs_motif=AGxAGG/AGGxGG;rbs_spacer=5-10bp;gc_cont=0.660
MLTAEDAKVITEVDAGTPIGELFRRFWLPAMLSTELPGPDCTPVRVRLLGEDLVAFRDSG
GAVGVVDAYCPHRNAPMFFARNEEGGLRCIYHGWKFDTDGRCTDMPNCWEGESFRDRVRI
QSYPAWEGGGMVWLYMGPPDKVPPKPAYEFLDAPEDHRYVQKFFVNCNYLQSLENEFGDN
HAAFLHSQLGVSSNGGPGRAIIGKDYASLSQKPTDPKLRTIVDTDFGQVGVYRRPDTPDG
KNQYFVGTPFWFPCFSSAGALNAPGVMNLNIKVPVDHENFVFFRYKWSERPISQKVRAEM
TDGGFEFPELIPGTFLPKQNKSNDYEIDRVKQRFFNYSGMINTP
>Merged2_786104_1307-2596 # 1307 # 2596 # -1 # ID=786104_3;partial=00;start_type=ATG;rbs_motif=GGAG/GAGG;rbs_spacer=5-10bp;gc_cont=0.616
MLAHDNERLVRVGPGTEMGTLLRHYWMPALLAEEIAEPDGPPVRLRLLGEDLVAFRDTQG
RVGILEAHCAHRRAHLFFGRNEECGLRCIYHGWKYDVDGNCVDVPSEPEGAELLKPKAKR
VSYPTAVRGGVVWIYMGPKDFPAEPPNFEWSTLPPRQCTATKRLQRCNWAQAVDGSIDSA
HASFLHSRTKPVAGRKPLPRFWTDDRHPIFEVKEVPAGLLIGARRKMNDDQNRYFWGITQ
FLMPFHQMFSPVTDDEDSSACNYSGHSFVPIDDENIWLWSFSANPHREYTDEELAWHGGR
DGYWGPVDENYLPRMNKFNDYGIDRAAQRDGLYSGIVSVPDQDAAVQESMGAVVDRTKEL
LGRSDRAVITFRRKILKMAEECAKGQPPEASKHGDWYNVRPATVMLDRALPFERGAAWLL
AGKQPLAAE*
>Merged2_364486_2108-3259 # 2108 # 3259 # -1 # ID=364486_4;partial=00;start_type=ATG;rbs_motif=None;rbs_spacer=None;gc_cont=0.727
MTVSDAPSRATAVKITAVDAPDQPVVTPELESLYRGFEQELLIPLWTEIGDLMPRHPASK
AAPHLWRWESLRALAAQAGKIVPVGRGGERRAIALANPTLGGRPFATPTLWAAIQYLMPG
EDAPEHRHTQHAFRFVVEGEGVWTVVGGDAVPMRRGDFLPQGGWNWHAHHNATTAPMAWI
DGLDIPFQYTNEAQFFEFGRDQISEAERTTPELSRSEQLWGHPGLTPVGVPHTTPGSPLL
AYKWEHTDAALRDQLALAKAGYAGTVEPGHAAVRYTNPVDGSDVLPTIRAELHRVIRGAQ
TTPLRETGSSVFCVFDGAGRVTVGDHTWSLTRGDLFVVPSWEPWSVTSEAGSSDSDSGAL
DLFRFSDAPIFEALHLFRSQKDA*
>Merged2_681043_167-994 # 167 # 994 # 1 # ID=681043_1;partial=01;start_type=ATG;rbs_motif=AGGA;rbs_spacer=5-10bp;gc_cont=0.690
MSPTPTREELARSGTLEDLYGKLGQIGIGPGWAKATPSLWASPRKSFAPAHWTYAQARGA
LDAAGRLINTELAERRNLILVNPKAESGYGTVRTLVAAYQMIMPGEWARAHRHTPNALRL
ILDSEPGTYTEVDGVKIAMEPGDVLLTPNWSSHGHGNDSGASAYWLDFLDVPLVQLLEPM
FFEPAENEAGEAGANAAPPTKDSPFVFPLTDTLRRLDAAVPDPTGPFGTHVQLGNPAMDT
IALFMMRLAPHQRTAPHRATANNIYAVVRGTGATTI
>Merged2_721427_1-867 # 1 # 867 # -1 # ID=721427_1;partial=10;start_type=GTG;rbs_motif=None;rbs_spacer=None;gc_cont=0.694
MITLLATDDHEILTRVGPGTLMGNLLRRYWTPALLSAELPAPDGAPVRVRLLGEDLVGFR
DSDGRVGLVANHCPHRGASMYFGRNEECGLRCVYHGWKFDVDGHCTDMPSEPRPFADRIT
ITAYPTHESGGIVWAYMGPAETMTAFRDFGTDSLPTEHVVARKWRTACNWVQSIEGDIDS
AHVSWLHHWKGIEDIPDDGTDAPGVASAAMSTRIWVHDRAPRIEVEAEWYGFRHAGLRTT
PNGNITAGVSSYVIPYATLTGNLPIQAWVVPIDDESCWRYNIAAKPPDA
>Merged2_695936_33-1394 # 33 # 1394 # 1 # ID=695936_1;partial=00;start_type=ATG;rbs_motif=AGGA;rbs_spacer=5-10bp;gc_cont=0.640
MADASSVDRRLAPYCAYYNRPPERQDLPLHQVERGTPGGEYLRRFWHPVMLKIELGELPR
AIRVLGEDLVIFRDKSGHIGLLNRFCGHRGASLEFGLVAEHGIRCCYHGWLYDVDGTVLE
TPAEPPDSPLKQKFNQGAYPVRESGPFIFAYMGPPELMPTLPEFESFTYPEGNELAPYRL
EWPCNWLQIQENAADPVHTSYLHAIVSGQQFSPAFNALPMLDFIDTPLGFLAIATRRVKD
HVFIRSSDIILPNIAQVGPANETGSREKFIISGAVTRWVVPIDQEHSFTIGVRHLNDVID
PERKHRASDMGIGKGGLIGQTDDRPYEERQLEPGDYDAIVNQGAIANLRNEHLGTTDAGV
ARLRRQVMLGIKAVQDGEELKVPRRYDNSPVPTYSHDIVVKLPGEADLASGNALRSFARR
AVEVVIETGTLPPAEREASARERIVGLAATALA*
>Merged2_890492_230-1306 # 230 # 1306 # 1 # ID=890492_2;partial=00;start_type=ATG;rbs_motif=GGA/GAG/AGG;rbs_spacer=5-10bp;gc_cont=0.694
MAQIVLGLGTSHTPVLSIPGELWDSYAQRDRQNRELMFPPEGIALPYDVALATHVPPEIQ
AKMGTEEVFKAQFARCQAALDTLRDTLAEVDPDVTVIVTDDQDEWFFEDNMPVFAVYWGQ
SVPLRPRTAPPGAPEWMHYLLEGLGDVPLDLPVPSDLGRHVVESLMDAEFDVAHLAYMND
VHGGSIARRYPAPDGELDLSRDTPPREVGIPHGFAFVVKRIFENRPRPILPVFQNTCYPP
NNVRPGRAYDFGRALATAIESWETDARVAVVCSGGLSHFVVDEELDRSLLEGLVKKDEET
LRNLPRHRLYSATSESLNWVTVGGAMSDLPLQGEVVDYVPGYRSPAGTGGGWAFMRWQ*
>Merged2_817484_332-1639 # 332 # 1639 # -1 # ID=817484_2;partial=00;start_type=ATG;rbs_motif=AGGAG;rbs_spacer=5-10bp;gc_cont=0.672
MLSPDDNELVTRVGPGTLMGTLMREYWLPALLSSELPRPDSDPVRVVLLGEQLVAFRDTD
GTVGLLAHACPHRGASLYYGRNEECGLRCVYHGWKFDVAGNCLDMPSEPPESNFRTKVSA
KAYPCVERGGLVWAYMGPREVPPPLPDIEATMLPHDETRVFAVQRECNWLQSLEGDVDTV
HVGFLHAGSRRVEQAKEGTFSYYSLRDRSPRYRVVDTDYGAMYGAYRPAGPGELYWRIAQ
FLFPFWVQTPTGVLGSRIASKAWVPMDDNHTMLFGVRSESASEGRGEQLSLLPDTPGFHG
RHRFVLNAENDYRIDRERQRTNESYSGIPGYRPGDLPFAEDQVVTESMGPVIDRSAEHLG
TSDVMVIRVRMRLLEAAQSLADKGIVPPGVDDPAVYRVRSGGVVLPEDTDWLEGIRDLLP
AFLDHPELAGTKEFG*
>Merged2_336631_859-2208 # 859 # 2208 # -1 # ID=336631_2;partial=00;start_type=ATG;rbs_motif=AGxAGG/AGGxGG;rbs_spacer=5-10bp;gc_cont=0.681
MLSQEDNEILTRVGPGTLMGNLLRRYWIPACLSAEVADAGGPPARVRLLGENLVAFRDTE
GQVGLVAENCPHRGASLYFGRNEDCAIRCVYHGWAFDRSGQCVDMPSEPRPFAERIQVPA
YPTHESGGIVWTYMGPAETQTPFRDFGTDSLPEDQVAAFKTLSPCNYVQAMEGNLDSAHI
SFLHQFNAIDDIPDDGSDKPGYNSNGMSMKIWRHDKAPRFEMEEHWYGYRYGALRTTPNG
HTHVRINAFVYPFNTLVASIPFSTRQSMFVPIDDEHCWRYGLATQPRYNPDNLGGPPYAG
LEQWPYANTVRTRTNTGFRSGSAVVQRQWTAENEYQIDRSIQADRSSRGSFTGVAEFNSQ
DLMVTESMGPIYDRTKEHLGTTDIGIATMRRMLIDAAKDLAAGKEPPAVGEHDYRSIRVG
EKILEAGEDWKVIGTDDDAIVKESLASQG*
>Merged2_857623_2-808 # 2 # 808 # -1 # ID=857623_1;partial=10;start_type=ATG;rbs_motif=GGAGG;rbs_spacer=5-10bp;gc_cont=0.677
MMSAEHNDLLTRVGPATGLGKLMRMYWQPAALAEELDGQRPVKAVRLCGEDFVLFRDGHG
RYALMDRHCPHRGADLAFGRLEPAGLRCAFHGWLFDVTGQCLDTPAEPADSPLCGNIRQR
SHPVVEKAGILWAYLGGGEPPAFCDIDCFTAPAPYTFAFKGLFECNWLQALEVGIDPAHA
SFLHRFFEDEDASAAYGRQFRGASADSDLPMTRVLREYARPVINVEATEYGLRLIALRPI
DGERTHVRVTNQLFPNAFVIPMSTDMTIT
>Merged2_218220_1032-1382 # 1032 # 1382 # -1 # ID=218220_3;partial=01;start_type=Edge;rbs_motif=None;rbs_spacer=None;gc_cont=0.701
HVGLWTAAADDILHNCDQMATSGLLASKERGPGRHGISNAIFLYVRDPDGHRVELFASDY
LTVDPDLQPIRWSLRDPQRQTLWGHPAPRSWFEEGSVFATTPVRAPVMAPQPVVAR*
>Merged2_793144_1659-2984 # 1659 # 2984 # 1 # ID=793144_3;partial=00;start_type=ATG;rbs_motif=GGAG/GAGG;rbs_spacer=5-10bp;gc_cont=0.624
MPAFKAPESYEEFLAEYGRTTADSLAGQMLRHYWHPVCFSRDLKDLPYGVRMLGEDLVAF
RGPDGTIGLVGRSCPHRRASLEYGQVRPEGLMCSYHGWTFNAAGRCIAMPLEPADSPLMA
RASIPSYPVQEWGGVVWCYMGADKDNPPPLPKLDMLSRDDGELRMERGDIRDYTYLNWQE
NFVDNGHVHVLHTLVPGVIPDDIRPYINTTVDSDWRNSQFNVVETGYGMKTVLVQNTADP
NLKFVNTLSIVFPHCYRMSNNGGVPPDWSDDRRETGGLLRIIDDDHFEVMRLGLFRTGNY
RRGFRASDPGLNRNVKDRLHGTAEKKDYDYREYPAWEGSTALEDLIMQKSTGSPLTREKE
LLGTSDAGVVRLRRIFRKCMEDVAAGSKPKAIAADASGIVEADTFKGFVTVDQLKIGPEN
MPSSRDGRGLLRDARGTLAFA*
>Merged2_714180_2-334 # 2 # 334 # -1 # ID=714180_1;partial=10;start_type=ATG;rbs_motif=None;rbs_spacer=None;gc_cont=0.703
MTLSVTHTPVYCTDLDAALAFYTGQLGFEVHDDVAMGPQMRWLTLGAPGSSRDPGVGHEI
LLAAVDHHIPPADRQVMREIVAKGDLAVLISVDDLDKTFETLRAAGTEILQ
>Merged2_563500_3-542 # 3 # 542 # -1 # ID=563500_1;partial=10;start_type=GTG;rbs_motif=AGGAG;rbs_spacer=5-10bp;gc_cont=0.676
MPILGLGHTGLWVNDLALMRDFYERVLGLTVTDADEEQGIVFLSAQPDVEHHEFVLQRGR
TAPPGSKLPHQFSWRVDSVETLQTYHHRFKAEGVPVQQEVTHGNAYGIYFFDPEGNRCEV
YLRIDRDVRQPFRKSLNLEQPVEDVHAEAERLLRDGTPPYQPATWTPIPDSAEEQEPTPA
>Merged2_840796_3047-4297 # 3047 # 4297 # -1 # ID=840796_4;partial=00;start_type=GTG;rbs_motif=GGAGG;rbs_spacer=5-10bp;gc_cont=0.682
MLTIEENERITQTGPGTPMGNLFRRFWIPVLLSSELVERDGQPVRFQVLSERLIAFRDSD
GRIGLLEERCPHRHASLYWGRNEECGLRCAYHGWKFTVDGDCVDSPAEPAGSRLRDSVTA
VAYPTQEAGGLIWAYMGPADKQPEFPHFEWTFLPDDHYRVSKRLQQCNYLQNLEGELDTA
HVNFLHRRWQAGGSVMPPADLARKRYLLSEADFGLLCLARSDSGPDDYYWRMTPFLLPTF
THPPVGSNSFLAAIPMNDENMWGFAVSWSPDRPLAGEDTVGSASTIKVDPKTFVPEANMS
NDYLRDLDRQRTNSFTGIELIKEQDMAVQEDQDGPLMRRQEEHLGVTDRAIVGARRLLLR
LADDLERGIEPPQAQHPESYRLRSLQVTAAREVPPVELWREAQPTPAVFAGVGAPE*
>Merged2_702608_245-1135 # 245 # 1135 # 1 # ID=702608_2;partial=01;start_type=ATG;rbs_motif=GGAG/GAGG;rbs_spacer=5-10bp;gc_cont=0.681
MLAADDHEILTRVGPGTLMGNLLRRYWTPALLSAELPAPDGAPVRVRLLGADQVAFRDTD
GRVGLVANHCPHRGASMYFGRNEECGLRCVYHGWKFDVDGACTDMPSEPRPFADRIKITA
YPTHESGGIVWAYMGPRETMTVFRDFGTDTLAAEHIVARKWRTACNWVQSIEGDIDSAHV
SWLHHWKGIEDIGDDGTDAPGVASAAMSTRIWVHDRAPRIEVEVEWYGFRHAGLRTTPNG
NITAGVSSYVIPYATLTGNLPIQAWVVPIDDESCWRYNIAAKPPTAFERKGKSVLDL
>Merged2_348063_3-773 # 3 # 773 # -1 # ID=348063_1;partial=10;start_type=ATG;rbs_motif=AGxAGG/AGGxGG;rbs_spacer=3-4bp;gc_cont=0.661
MLSHDDLEFFCRVGKGTPLGEVYRRYWTPALPSADLPKPGCPPVEFRILGEDLVAFRDRD
GKVGVLDRYCSHRGASLGIAAVEDCGLRCIYHGWLFDTEGRIRETPNMPPSSKFKDINRQ
GSYPAREGGGLIWVYMGPPEEEPPFPNYHFFDQPAESIQVRETFINVNYLQVHEGQIDSS
HVSVLHKALDRPDPRPVPEVANANGVVKFAAWQWETPPDGSPTDNSPTFDQAPVFEVEDT
EFGFQYAAVRNSIYGED
>Merged2_288951_498-1850 # 498 # 1850 # -1 # ID=288951_2;partial=00;start_type=ATG;rbs_motif=GGA/GAG/AGG;rbs_spacer=5-10bp;gc_cont=0.647
MLTHEDNELLTRVGPGTLMGNLLRRYWTPACLSSELAEADGEPLRVKLLGEKLVAFRDSD
GKVGLVQEGCPHRGASLFYGRNEECGLRCPYHGWKFTTDGQCVDQPSEVRPFPEQIKARA
YPTHESGGIVWTYMGPADTITAFRDFGTEGLAPEQQQASKEFIDCNWIQSLDGDLDTSHI
SSLHQWHAIADIPDGGTDRPGYPTDFDSLRFWWHDRRPVLEVNDEFYGYRYCGLRQTPNG
HTHARVYAYIAPYTAMISSVPFGARHLTIVPSDDHTTWRYSYTVQRVVDPENLSGPSFND
HPSFPYVRPQRKGLIERHYTKGNDYGISRDAQKYVSFSGVPEFRSQDLMVTETAEPTYDG
FIYDRTQEHLGSGDLAIIRMHSLLLSSARALAEHGTVPPGIGEYDFRSIRSAEKVLAEGE
DWRTLGTNDDPTVQLSERLVQEEQTQKTTV*
>Merged2_288523_1-1368 # 1 # 1368 # 1 # ID=288523_1;partial=11;start_type=Edge;rbs_motif=None;rbs_spacer=None;gc_cont=0.718
VSAGAGYDPARQFAAVAQFSRSCQILVVGPRVAATGLGDLVAFARANPGRLSYAHSGAGG
LPHLAGELFKSAAAVDILAVPYKSGAESVTALLGGEVDMTFESVTILLPLIAAGRLRALA
VTASGRIAPAGELPTMSEAGLPGYEVTTFYGLVAPAGTPEAVVGRLNAAVNDGPRTPALA
ADIAGLGAVAAPATPAEFAAFIAAEARRWSAVAAAAGVHVDCRRPVRSDCGEDVMARMVF
AGGTSHTPMLLAGDDTLPRFAETDRRMKHRDRDGRPVTYGDLLEQADPALAARVAPEHLV
ARQNLARAAVRHFRAAVGAAGLDAVIVFGDDQNESYRDDCRPMFAVYCGDTIRNGNVQHT
TYNDMPEWYIRNRSQFFEPDAARDYPVHGALAAHLAETLVACDFDIAVSKSLRPGEGEGH
AMAYVHRHVMDAAAPVAIVPVFLNTYFPPNQPTPPR
>Merged2_66924_81-629 # 81 # 629 # -1 # ID=66924_1;partial=01;start_type=Edge;rbs_motif=None;rbs_spacer=None;gc_cont=0.725
AGPHNRSEAAAHAGPRYTPGAVAGPLDPTPSPLLRYRWADTDAALDRLGKETGDDWVSLE
FTNPATGASVLPTLSCSMHRLAAGGASAAYRRMGNTVFVVYTGSGYSVVDGTRFDWEAGD
MWVVPSWSTVEHHSAGGADLFSLGDTPVLRAIGIYREETLPDLQEVRSTFDRAAAGQLAT
SA*
>Merged2_525293_269-1201 # 269 # 1201 # -1 # ID=525293_2;partial=01;start_type=Edge;rbs_motif=None;rbs_spacer=None;gc_cont=0.665
GPPESMTPFRDFGTEGLAPDEIQVSKEWIDCNFVQSLDGDLDTSHISTLHQWHATKDLPD
GGTDRPGYPSNYDSVRFWRHDPATRLEVNDEFYGYRYVGLRTTPNGHTHARVYAYIMPFT
AMISRIPFGSRHLTIVPADDYGTWRYSYSVGKVENPHGHGGAPYATNTGWPYTAQRNEGV
IERIYTAENDYMIDREAQKYVSTTGIPEFRAHDLMVTESAQPTYDGRIYDRTEEHFGSGD
FAVIKMHQLLLDSAKALAQHGKTPPAIGDYDFTTIHSAEKILEVGEDWRTLGTSDDPSVQ
ESLKILAEKA*
>Merged2_352850_147-554 # 147 # 554 # -1 # ID=352850_2;partial=00;start_type=ATG;rbs_motif=None;rbs_spacer=None;gc_cont=0.711
MLTAIDHIGVAVEDLDAALPHYTDVLGLPLVHRETLAEQGLEAALVDVGDSHVELLAPLT
PDTTVGRFIAARGPGMHHVAYRVDEIERALAALADSGVRLIDERPRTGIRGSRVAFLHPS
STGGVLTEIVEPVVH*
>Merged2_531187_3-641 # 3 # 641 # 1 # ID=531187_1;partial=11;start_type=Edge;rbs_motif=None;rbs_spacer=None;gc_cont=0.665
AFHGWLFDVTGQCLDTPAEPADSPLCGNIRQRTHPVVEKAGILWAYLGGGAPPAFGDIDC
FTAPAPYTFAFKGLFECNWLQALEVGIDPAHASFLHRFFQDEDTAAAYGRQFRGQSADSH
MPMTRVMREFDRPVINVEHTEFGLRLVALRPIDGEHTHVRVTNQLFPNAFVIPMSTDMTI
TQWHVPVDDENCYWYAIFTSYGAPVDRARMRAQ
>Merged2_384788_379-1443 # 379 # 1443 # 1 # ID=384788_2;partial=00;start_type=ATG;rbs_motif=AGGA;rbs_spacer=5-10bp;gc_cont=0.661
MGEILGLGCTHYPGLLLPDEKLPGGFHHLLTAPNVPAAYKDRARWPDPLLAELGNDAGVS
AARHYGARMAEGFRAVRRSLDQFNPDIVVLWGDDQYENFREDIIPAFCVFGLDDDFGIQP
WQNGNGGKPNRWNEPGDWTMKLRGHRPGANFLARALIDRGIDMSYAYKPLHIDGLAHAFT
NTLLYLDWDRRGFPWPVVPFAINCYGSNLIHAKGGMAALFKPPPPADAPPDPPAPQPWRC
MEAGKAVAEIFAESPWRVAVIASSSWSHCFLSPTNGYLWPDHAADRAMFEALERSDFDAW
RQRPRDAMEQAGQHEMLNWMALVGAMETLGKKPTVHDYVETHLFLSDKCFVTYR*
>Merged2_351545_322-795 # 322 # 795 # -1 # ID=351545_2;partial=00;start_type=ATG;rbs_motif=GGAGG;rbs_spacer=5-10bp;gc_cont=0.669
MPKVTGLGHIGLYIKDPAVMVDFYSDFLGMTVTDRGDDDRIVFLSAHPAVEHHEVALVHD
PGRQTDAQQISFTVDSLADLRTFYVQITERGYPIDRVISHGNAFGCYFRDPENNQVEVYW
HTGRDCPQPHGDPIDLAASEEELMTAVEGMPLAATPS*
>Merged2_735201_403-1755 # 403 # 1755 # 1 # ID=735201_2;partial=00;start_type=GTG;rbs_motif=GGAGG;rbs_spacer=5-10bp;gc_cont=0.608
MTADLPVDRMIDPDRGVISREIFVSPDFYRVELERLFARAWLFIGHESQIPHPGDFFVSR
MGEESVILCRDAQQKVHVFLNSCRHRGMKVCRYESGNTSLFVCPYHSWSYTTDGKLQGVP
LYRALYEGTLNRDEWSLIEVPRLDIYKGTVWASWDAAAPPLLDYLGGAVDHLDQVLDCRD
GRPGGSEVIGVHKWIFPANWKFPSENFLGDTYHNPSHRSVDMIGIGPSGQRGVSGRRDNE
YNKGQHVWVGHPAGHGMHSVLMPPEFEYESSYAQYPIVDEYFRHCFYERKQRLGEKARLL
PFTGCIFPNTAYHGRQPRGLCVWHPHSPTETEAWRFFLVDADAPAEVKDVLRRFYMRYSG
PAGMTEQDDMENWLYATKASSGTIARRYPFNYQASMGAYRVDEPIRGQVSLQITDQTPRN
FYRVYANYLKGAGWDALVGRGEAPLRTAAE*
>Merged2_459602_936-1727 # 936 # 1727 # 1 # ID=459602_3;partial=01;start_type=TTG;rbs_motif=GGA/GAG/AGG;rbs_spacer=5-10bp;gc_cont=0.683
MLTREDNELLCRVGPGTPMGELFRQYWLPALLSSELPGPDCDQVRVKLLGEELIAFRDTD
GEVGLLANLCPHRAASLFYARNEDCGLRCVYHGWKFDRTGACVDMPSEPPESNFKDKVRA
IAYPCVERHGVIWTYLGSRETPPPLPDLEPNNVEGADVRSVMVRDCNWMQALEGDIDTVH
FSWLHIGHIQPEDAVGDFMRYQTMNRSPRYSVVDTPWGTSYGAVIPVSDEKVYVRQAHFL
FPCYTMIPQGALLSNRFARAWVPM
>Merged2_719586_199-1008 # 199 # 1008 # 1 # ID=719586_2;partial=01;start_type=ATG;rbs_motif=GGAG/GAGG;rbs_spacer=5-10bp;gc_cont=0.683
MLSQEMNDRLSRVGPGTPCGNLLRRYWQPVALASQLTPEQPKIKVRILGEDLVLAMTPGG
GYALFAEQCSHRSCSLLYGFLENDGVRCAYHGWKFAYSGQCVDQPFEAPNQNFLDRVGIR
AYPARRLSGLIFAYFGPDPAPLLPNWDVLVKRSGWRQLWLRGLECNWLQIQENTADTIHT
YYLHARTLRELGYPGGERDRIAAAYYERPVESYDFERCEWGIEKTAVYGGERAGIEPRPP
LIFPNNLRNGDGVRDDRMHWRVTVDDENTQ
>Merged2_835378_628-1692 # 628 # 1692 # 1 # ID=835378_3;partial=01;start_type=ATG;rbs_motif=AGxAGG/AGGxGG;rbs_spacer=5-10bp;gc_cont=0.690
MLNAADNELVTSVGPGTPMGEVWRRFWIPVMSAADLGGPDGTPVRLRILGENLVAFRDSD
GAVGVIQAACPHRRAKLFWGRNEECGLRCAYHGWKFDVHGACVDAPSEPDPRFKDRIRAR
SYKAIERAGLVWLYMGSAEAEPEFPHFPWGAYGDEQLTSTTWLQRSNWLQSLEGDFDSAH
VSFLHSYLDPDDGPPAFIEGYRHYIAMDKAPRLSVVDTGYGYVYAGRRTIGEDRYYWRAT
QWVAPNASQVGGGVQMRFLTPIDDAHSVSCSVQLKSDNSIGGGGSVATPFTLPDGYVVDV
HQPEKSAENDFLIDRDVQRTRTFSGIPGGARDQDRAMTETMEPVLDRTDEHLGTT
>Merged2_517636_2815-3789 # 2815 # 3789 # 1 # ID=517636_3;partial=00;start_type=ATG;rbs_motif=AGGAG;rbs_spacer=5-10bp;gc_cont=0.679
MSLRYQPEIAKLGAAHLVTPDLEKSLWFFRDIIGLHVVAQSETKAYLRAEMEHEHHSLVL
EQGERTRLDHVSWRVRRPEDLESFHTLLNENGNDVTVQAADNEDGYGESLRLAMPSGHKL
RLYYDVEKPAVAEADRSVLLNQRYRSWHHGISARRIDHVNLWTTQDPTLNHTWLTDNLGF
KLREYIQTPAGRIGGWMSVTPLVHDVAVMGMPSAPTQARMHHLAFWLDNAQDVLRAADIV
VEAGIKPDQGPGKHGVSQAMFLYVRDPGSGHRVEIFSNGYLIFDPDWEPVEWGVDRIATA
LTMWGPTDYVPFTDDNVMNTTTEA*
>Merged2_345535_197-1573 # 197 # 1573 # -1 # ID=345535_2;partial=00;start_type=ATG;rbs_motif=GGAGG;rbs_spacer=5-10bp;gc_cont=0.646
MLSKEDNAILTETDRGTPMGELFRRYWIPVLLSEEIPLPDCPPVRFRVLGEDLLAFRDSD
GRVGVVDTYCPHRGAPLQFGRNEECGIRCLYHGWKFDVDGNCTDMPNIDNGDVIKNHMRI
VSYPTVEGAGLVWAYMGPPERKPPVPNFPYMDVPADHYYVTKYELHCNWFQAQEGDYDST
HGQFAHSLADAVDTVHAKGKLLPKTLPSIDTPLGQIIVFGLPLGDGTMRVSAQHIILPST
CPPGVGTGNGTDAANIRIPIDDEHVWHFRLRYAIDRPLTPKELLEFKMIGFAYAEHEPNS
WRMKANKDNNYLQDRIVQQKYNFTGMAAFQPQDAAMIEDQWGPICDRTKEHLVAPDIAIV
IQRNRLLTMAKNLAGGREPEEPFLLAENPIVQHLPAPLDPVPDAKTIDEDTMEKIARGMS
TARIPNYVEAFDSDSLREYANRTWDEITEAENADRPGS*
>Merged2_345424_181-1185 # 181 # 1185 # 1 # ID=345424_2;partial=01;start_type=ATG;rbs_motif=GGAG/GAGG;rbs_spacer=5-10bp;gc_cont=0.678
MLRTEINELLSQTGPGTPMGALFRRYWQPVLLAEELPANDCPPVRVKVLSERLLAFRDSS
GRYGLIDEFCAHRGVSLWFGRNEQGGLRCAYHGWKYDVTGQAIEVPSEPETSNFCANVKL
RSYPLIKAGDVLWAYLGDPDKQPPLPEWEFVTVPEGQAYTSKRFQECNWLQALEGGIDSS
HVSFLHSGDLDSDPLFKGSRGNAYNKGDLKPFFEVADYEGGLLIGARRNAEEGHYYWRVT
PWVLPNFTMVPPRADHPMHGHFWVPIDDENCWAYSFDYHPARQLTETEVAAMRAGLGVHS
ANDAHYRPLANSGNDYLMDREAQRRGATYSGVKGI
>Merged2_292253_1-1122 # 1 # 1122 # 1 # ID=292253_1;partial=11;start_type=Edge;rbs_motif=None;rbs_spacer=None;gc_cont=0.668
AFRDTNGAVGVVDAYCPHRNAPMFFGRNEEAGLRCIYHGWKFDTDGRCTDMPNCWEGESF
KDRVRIQSYPAWEGGGMVWLYMGPRDKMPPKPAYEFLDVPDDHRYVQKFFVNCNYLQSLE
NEFGDNHAAFLHSQLAVGSNGGPGSAIIGKDYAPLSQKPTDPKLRTIVDTDFGQVGVYRR
PDTPDGRQQYWVGTPFWFPCFSSAGALNAPGVMNLNIKVPVDYENFVFFRYKWSERPISQ
KVRAEMTDGGFEFPELIPGTFLPKQNKSNDYEIDRVKQRFFNYSGMINTPVEDIAMVENQ
RGPVADRTREVLVSTDSFIIQVRRRLLDAAKALAEGTEPTEPWNPASYRFRPGMVTVEPG
TPVAEAIKPVLDPV
>Merged2_80050_2-889 # 2 # 889 # 1 # ID=80050_1;partial=10;start_type=Edge;rbs_motif=None;rbs_spacer=None;gc_cont=0.678
AASKEFIDCNFVQSLDGDLDTSHISNLHQWHAIADLPDGGTDRPGCPSNYDSLRFWRHDP
KARIEIEDEYYGYRYVGLRTTPNGYTQARVYAFIMPFTPLISNPPIPTRQLTIVPADDHT
TWRYSYTTQINPNPRNLGGPPFFTAPDFPYDRFGNTGVLERHYTAANDYGISREAQKNVS
FSGVPEFRAQDLMVTESAQPTYDGFIYDRTQEHLGSGDLAIIKMHTLLLESAKALAEHGT
EPPGIGEYDYRSIRAAERILDAGEDWRPLGTDEDPTVIESEAAKSALAASQAAGK*
>Merged2_367852_494-1618 # 494 # 1618 # 1 # ID=367852_2;partial=01;start_type=ATG;rbs_motif=AGGAG;rbs_spacer=5-10bp;gc_cont=0.673
MLSKEDNEILTQVGAGTPMGDLLRRYWMPACLSSEVAEADGDVVRVRLLGERLVAFRDSE
GKIGLLDEECPHRGASMYFGRNEDCGLRCIYHGWKFDVTGQCVDQPSEVRSFAERIKMRS
YPTHESGGIVWAYLGAPETMTPFRDFGTESLAPEDISVSKEIVNCNWVQSLDGEADTTHI
SNLHMFNAIDDLPDDGTDQPGYPSNWMSTKFWRHDPKAVIELQDTWYGFRYAGIRRTPNG
HRHARITAFILPTTAMIASVPFGTRHIMHAPIDDGATIRYTFSTTGPANPKGYGGKPFFT
APGYPYVDMRGSGIIHRNETAANDYGFSREAQRRTSFSGIPDFKVQDNVVTESPGRIYDR
THEHLGSGDLAVAKL
>Merged2_464734_376-1311 # 376 # 1311 # -1 # ID=464734_2;partial=01;start_type=Edge;rbs_motif=None;rbs_spacer=None;gc_cont=0.689
MGPPETMTPFRDFGSETLPADEVHASKVQTYCNWIQTLDGNIDTVHASFLHLYNAGVRDE
PYDDTDRPGYPSIAEGTRLKYLGETPRLEVHDDWYGFRYAGLRTTPNGHTYARISTYIVP
YATQIANIPFTTRQLLTVPIDDTHTWRYTYVTQSPRYENPGRVSDGPFMSAPGNPYGKYR
QGDGVQQRLFTEENEYGLDRDVQNDPGPDGTFSGIPDHGSQDYMVTETMGPIYDRTREHL
GTTDLAIVRFHSLLLAAAQAVAEGKEPPAVGADHDYRGIRAAEKILAPGEDWRILGTNDD
PIVAQSLAQQA*
>Merged2_696712_630-1328 # 630 # 1328 # 1 # ID=696712_2;partial=01;start_type=ATG;rbs_motif=GGAG/GAGG;rbs_spacer=5-10bp;gc_cont=0.697
MTLADTITGHDTQAVREAYYERISGYDMAPLWERLRELVVTEPRTQCAPAIWRWRDVRAM
VLESADLITAKEAERRVLVLENPALRGRSRITNTLYGGLQLIMPGEIAPAHRHTASAIRF
VIEGDGAYTAVEGERALMSPGDFVLTANWLAHDHGNTSDRPMVWLDVLDLPTVNFFESMF
AEHLGEDTQAVRGADGDSAAFFGSGVLPDGAEVKARSGPAGCSPVVNYRYART
>Merged2_55299_4711-5784 # 4711 # 5784 # -1 # ID=55299_6;partial=00;start_type=ATG;rbs_motif=GGAGG;rbs_spacer=5-10bp;gc_cont=0.709
MAEIMGLGMFHGPHPGLTDETMANIYFRRILADPQTPPELTAPANWPDGLRSEWGADDGV
SAARRHRDTALGACRQARTIIDEFRPDLVVIFADDQYENFREDVLPPFCVYAADEFALAD
VARGAPKVGGGLAPVPLPHPALQPAVRGSREAGTWLANELVRSDFDVACAWRLHHMDHLG
HAFSHSVDYLDWDRAGFGYPVIPLHVSCYGSHLRVPSPGATITPGRLTEGGTGTAPPESP
TPRRCYDIGRAVAQILADSPYRALIIGSASWSHASLTPMHGYLWGDVEADRKHLDELASG
RFAAWRDIPAGQMQASGQHEMRNWICLAGAMEGASAEVLGYAETYLFNSSKCVAVFR*
>Merged2_79161_68-1423 # 68 # 1423 # 1 # ID=79161_1;partial=00;start_type=ATG;rbs_motif=GGxGG;rbs_spacer=3-4bp;gc_cont=0.710
MLSHDDLEFFCRVGPGTPVGEVYRRYWTPGLPAADLPRPGCPPVEFRLLGEDLVAFRDKD
GKVGVLDRYCSHRGASLGIAAVEDCGLRCIYHGWLFDTEGRIVETPNKPATSKYKDINRQ
GAYPAREAGGLIWVYMGPPADEPPFPNYHFMNQPAEDINVRETVINVNYLQVQEGSIDSS
HVSVLHRPIDRPVAVPVPEVASATGVVRFGGWQWETPPDGSPTDNSPSEDRAPVFEVEDT
DFGFQYAAIRSSVYGPDRRYVRVTAFVFPYIGYIPPRGTPAITVPVDDYTTASFSVSLPN
FDPEGKLNPVLYGTAERPPLPPRGQRYLDVPPQDRQAMEEGRSFCGWVGVPMQDAAVHNS
MGRMYDRHNEHLVSPADAAVVRFRHILRDEARRIGRGERVRYAFGEVPTEDIAAGSGIVP
DGHHWHELVPKNLASSAPSPSPTSTEKAPVA*
>Merged2_534212_2705-3736 # 2705 # 3736 # -1 # ID=534212_5;partial=00;start_type=ATG;rbs_motif=GGAG/GAGG;rbs_spacer=5-10bp;gc_cont=0.627
MTHSNLPPVPDIIRSAYATLYVTNLADARWFWVDLLGFVVTYEDSSAIYLRGFDELTHHN
LILQASEQSAAGPLGFRVRSSADLDRAEAYFDALGCRHKRLPAGAVRGLGEVVRVEDPLG
FLIDFFDRSEHTARLQQRYDLRRGAEVARLDHFNICVPDVPRAYEYYSGLGFGLSETIED
GQTLYAAWMYRKQTVHDMAFTGGAGPRLHHLGFFAHDAHSVLRICDIIGSLHSEEYIERG
PGRHGVSNAFYVYLRDPDGHRLEIYTSDYYTGDPDHPVLRWSVHDPRRRDFWGNAVIPSW
YTDASLVLDLDGKIQSITEIKQRAESPERVGADGFTAPPDHDA*
>Merged2_817923_3-584 # 3 # 584 # -1 # ID=817923_1;partial=11;start_type=Edge;rbs_motif=None;rbs_spacer=None;gc_cont=0.603
PFWMPSFSAAGGLNSPGVFPLNIKVPVDDEHLMFYRYKWSEQPLSSKALHEMKHGGAEFP
ELIPGTFIPRQNKSNDYEIDRVKQRFFNYSGMINTPVQDLAVVEDQRGPITDRTRETLVS
TDMYLVQVRQRLFDAAKALQSGVEPKEPWNPLAYRFRPNQRVEVRAGTPIEEAIAPALKP
IPRGENAKPEFQLV
>Merged2_840796_5933-7240 # 5933 # 7240 # -1 # ID=840796_6;partial=00;start_type=ATG;rbs_motif=GGA/GAG/AGG;rbs_spacer=5-10bp;gc_cont=0.670
MLSPEDNELVTQVGPGTLMGTLMREYWIPALLSSELPRPDSDPVRVMLLGEQLVAFRDTN
GTVGLLAHACPHRGASLYYGRNEDCGLRCIYHGWKFDTAGHCLDMPSEPAESNFRDKVSA
KAYPCAERGGLVWAYMGRREVPPPLPDIEATMLPLDETRVFAVQRECNWLQALEGDVDTV
HVGFLHAGSRRVEQAKEGTFSYYSLRDRSPRYRVVDTDYGAMYGAYRPAGPGELYWRIAQ
FLFPCWVQTPTGILGNRIASKAWVPMDDTHTMLFGVRSDAAAEGRGEQMSLLPDTPGFHG
RHRYVLNADNDYRIDRERQRANQSYAGIPGYLPGDLPFAEDQVVTESMGAVIDRSAEHLG
TSDVMVIRVRMRLLEAAQALVEKGLVPPGVDDPAVYRVRSGGVVLPEDTDWLEGIRDLLP
AFVDHPELAGLKEFG*
>Merged2_840796_7419-8720 # 7419 # 8720 # 1 # ID=840796_7;partial=00;start_type=ATG;rbs_motif=GGA/GAG/AGG;rbs_spacer=5-10bp;gc_cont=0.645
MLSHEENEILCRVGPGTLMGNLLRRYWTPACLSAELDRDGSPLEVRLLGEDLIAFRDTDG
RVGLVDVNCPHRGASMYYGRNEDCGLRCIYHGWKFDVDGNCVDMPSERRSFADRITLPHY
PVHESGGIVWTYMGPAETMTPFRDFGTEGLAPEEIAATKLYWDCNWVQSLEGNIDTAHIS
HLHQWFRKDEIPDDGSDKPGYPSSTWGGKLSWFDRAPVVEVQDEWYGFRYVGLRETPNGH
TFVRLTAFTMPSLTVIASIPFATRQLIVVPIDDHRSWRYSFSTGPNSNPMGYGGGAPSRS
PHVMPKPSDLGIRPRTATAANHYQIDREFQRTESFSGIRDFVAQDYAVTESMGPIYDRTK
EHLGTTDLAVIRMRSMLLDAARHLAAGKEPPGLAGEGDFRSIRSAEKIIAAGEDWRYLGT
DEDPAVIEAYARI*
>Merged2_1077050_827-1954 # 827 # 1954 # -1 # ID=1077050_2;partial=00;start_type=ATG;rbs_motif=AGGA;rbs_spacer=5-10bp;gc_cont=0.687
MTSSAKTAHEDLHSEHGASRGDRAACASDPVIKVEDLAWLEFEKPDLDAAERFAHAFGLT
TAYQDGRELHLRGTLAGSASVVVRQASTSRYRATAFRAASRSDLDRLARANGTSVRELRG
AGGGAVVDLRDPSGMPVRVVADVEDLPELPRRQPLTFNFGEVRRANATQRPPREPARVER
LGHVVLETPSFNRTLDWYLRNLGLIVSDFLYFPGQRERGPTMAFIRCDRGAAPADHHTLA
MVLGPGARYVHSAYQVTDLDAVAAGGEYLKDHGYHHAWGIGRHIQGSQIFDYWRDPDGFM
VEHFADGDMFDNTVEVGWAPMTASGLAQWGPPVTRDFLGAKPSAQMIRDLISALRDDDNE
FDVQRLIGLLKVARS*
>Merged2_2735439_1653-2972 # 1653 # 2972 # 1 # ID=2735439_3;partial=00;start_type=GTG;rbs_motif=GGAGG;rbs_spacer=5-10bp;gc_cont=0.674
MLRREDNEKLTRTGRGTPMGRLLRQHWQPAALVSEIDEQRPAKAIRLLGEDLVLFRTETN
GWALVDRFCAHRGVDLAYGRLEDGGIRCLYHGWLYGPDGQCLEQPAEPPDSRFHEKVRIA
GYSCVEKNGIIFAYLGKNQPPPFPAYDCFTAPAAYTFAFKGLWECNWLQGLEGGLDPSHV
SFLHRFLKEDPRETYGQQFSEEVDGTGTKLSALVAGHFRPDISVEDAPHGLRIFATRDIS
STKKHVRVTNYTFPNAFTVPIGKTKIFTQWHVPTDDTNHYWYMIYYDLAEPVDQETLLRQ
RLEGVTLPDYRARRNKGNHWGYDPAEQRELTYTGMGLDINTHDQFAVESMGPVQDRTTER
LGTSDRAVTAARRLLLRAADNPSERAGRGPAAALTGPAAADGVCPGDRWREAWQTLYAER
IEHSPWASQAPRSVRVSDV*
>Merged2_3691947_1-483 # 1 # 483 # -1 # ID=3691947_1;partial=10;start_type=ATG;rbs_motif=GGAGG;rbs_spacer=5-10bp;gc_cont=0.702
MIRSVGYLRFSSADVDAWREFGVKVLGMVEGRGPEEGALYLRMDDFPARLVIVAGADDKL
LAVGWEVASADELTAVARRLSEAGFSPKEGTAAECASRRVARLLHVTDPAGNDLEIFSGA
SLDVRPFVSGSGTRFVTGDMGLGHVVLPDNTDGAAFRFYTE
>Merged2_1201268_350-709 # 350 # 709 # 1 # ID=1201268_2;partial=01;start_type=ATG;rbs_motif=GGAGG;rbs_spacer=5-10bp;gc_cont=0.686
MIRSAGYLRFSSVDVDAWREFGVKVLGMVEGRGPEEGVLYLRMDDFPARLVIVPGEEDKL
LATGWEVASSEELTAVAHRLTEAGFSPKEGTAEVCASRRVARLLHVTDPAGNDLEIFSGA
>Merged2_3165233_642-1268 # 642 # 1268 # -1 # ID=3165233_3;partial=01;start_type=Edge;rbs_motif=None;rbs_spacer=None;gc_cont=0.715
LIGARRRSANTAAGRGYYWRVTQWIMPCFQYIPRVGDGPISGHAWVPIDDENCWAWTVTY
HPDRPLTDKERAECEDGFGIHAKLVPGTNMMEQTKENDYHMDRRLQRLGLSLSGIPGIAA
QDAAVQESMGPRFDPGRERLGSADAAVMAMRARLLSEARLVADGQDPSGLDPAVQRVRSA
SAYLGQDESWVDATAEARKAVSSFYETR*
>Merged2_1902147_49-894 # 49 # 894 # -1 # ID=1902147_1;partial=00;start_type=ATG;rbs_motif=GGA/GAG/AGG;rbs_spacer=5-10bp;gc_cont=0.694
MARITAGLTTSHIPAVGAAIDLGKTAEPYWKPLFAGYEWTKAWAKENLPDVVVLVYNDHM
SAFTPEVVPTFALGCGDEFPPADEGYGPRPVPVVPGHADLAAHMAEGLILDEFDLTLMYD
LKVDHGLTVPLSLVYGQPEQWPVRVIPLAVNVVQYPPPTAHRCYALGQAIRRAVAAFDEN
LTVHVWGTGGMSHQLQGPRAGFINSPYDNAFFDRLVKDPEGLAQVKHLELVREAGAEGIV
LVMWLFMRGALGPEVEELHRFYHVPGSNTAVGHIVLRPADA*
>Merged2_6415_3-515 # 3 # 515 # 1 # ID=6415_1;partial=10;start_type=Edge;rbs_motif=None;rbs_spacer=None;gc_cont=0.702
FDLTLMYGMEVDHGLTVPLSLVYGQPEQWPVRVIPLAVNVVQYPPPTXHRCYALGQAIRX
VVRXFDXDLXVHVWGTGGMSHQLQGPXAGFINSPYDXAFXDRLVKDPEGLARVGHLELVR
EAGAEGIELVMWLIMRGALGPEVEELHRFYHVPGSNTAVGHLVLRAADTH*
>Merged2_1840541_1722-3050 # 1722 # 3050 # -1 # ID=1840541_5;partial=00;start_type=GTG;rbs_motif=GGA/GAG/AGG;rbs_spacer=5-10bp;gc_cont=0.691
MADLKAILADVREGMIPAHIYNDADVHALERDRLFARTWVFLAHESEIAEPGDYVVRRIV
DDSFIVVRDEGGAVRVLFNMCLHRGMQVCRAELGNASHFRCPYHGWSYRNDGRLAGLPFH
ADAYGGERGLARAEQALLPAPAVGIHRGLVFASLSDDVPPLADYLGDFAFFLDFYAQQSP
AGIELRGPQRWRIKSNWKIGAENFCGDSYHTPRTHASVVEVGLFAEPKASKRKEGALYFA
GPGGGTTYTLPPGTFRERLSYVGSPDEMIDVMGRTWSPAHRQMVEQDGFMVSAATIFPNL
SLVHNWPMINADGLVRPFISLRQWQPVSEAETEVLSWFAVDASAPDYYKEQSYKAYLMCF
GSSGMFEQDDVENWVSITSTAKGMMARRLRLNSRMGLAANGEVISAAPASWSGPGTAYVG
YGEHNQRRLLGLWADYLEGARQ*
>Merged2_1171440_1124-2401 # 1124 # 2401 # -1 # ID=1171440_3;partial=00;start_type=GTG;rbs_motif=GGAGG;rbs_spacer=5-10bp;gc_cont=0.689
MLSEERNRLLCQTGPETPMGELLRRYWHPIAGAAEFTRRTVKPVRILGEDLTLYRDQSGR
HGLVDRHCPHRRADLSYGFVEERGLRCNYHGWLFDGDGTCLHQPFEETRHPEGSFKDKVR
IKSYPVREKAGLLWAYLGPQPAPELPDWDRFYARGFKQITLSEVPCNWLQCQENSIDPVH
FEWLHDNWGKVLRGEDGPRAPSHRRLGFDEFDYGFVYRRVREDTTEEDALWTTGRACLWP
NCLYTGHFEWRVPIDDENTLSVGWFIDELPGEAPFEQDVIPCWDAPVKDPQTGRWISSHI
MNQDFIAWLGQGVIADRSKEHLGESDRGVIRLRKRFLDDLETIAEGRDPMAVIRDASANR
EVRLPMIERRPAPDGPRPFPFLAGQPAEIWEEFQRVWRKCEASPTVGDPGRRAQTSSHQS
RCSPP*
>Merged2_3557047_234-1322 # 234 # 1322 # -1 # ID=3557047_2;partial=01;start_type=Edge;rbs_motif=None;rbs_spacer=None;gc_cont=0.675
CLHRGMQVCRAELGNTSHFRCPYHGWSYRNDGRLAGLPFHADAYGGERGLARSEQALLPA
PAVGIHRGLVFASLSADVPPLREYLGDFAFYLDFYAQQSPAGLELRGPQRWRIKSNWKIG
AENFCGDSYHTPRTHASVVEVGLFAEPKASKRKEGALYFAGPGGGTTYKLPPGTFRERLS
YVGYPDQMIDRMGRTWSPAHRQMVERDGFMVSAATIFPNLSLVHNWPRINADGLVRPFIS
LRQWQPVTEAETEVLSWFAVDASAPDSFKEESYKAYLMCFGSSGMFEQDDVENWVSITST
AKGMMARRLRLNSRMGLTTDGQVVSAAPASWSGPGTAYVGYGEHNQRSLLGLWADYLEGA
NP*
>Merged2_2229966_1218-2348 # 1218 # 2348 # -1 # ID=2229966_3;partial=00;start_type=ATG;rbs_motif=GGAG/GAGG;rbs_spacer=5-10bp;gc_cont=0.655
MNMTRSAERDGHSPDGALPGEHSGRSRNPVIKVLDIAWLEFERPDLTRAEAFAQAFGFHT
AQRGRDEVQLRGTLPGGPCLILRRGPRRRFAGVAFRACDEADVRRLADAHGAPTRPLPDA
IGGLSVELADPSRMPVSIVAGMAELPELSAQQPLPLNFGAEPRRINETQRPRRAPARVQR
LGHLVMQSTKYLETLNWYLDNLGMIVSDFLYFPGQRDRGPTMSFIRCDRGLTPADHHTLA
LALGPANRYVHSAYQVSDLDALAAGGEFLREHGYSRSWGIGRHIQGSQIFDYWRDPDGYL
FEHFADGDLFDNTLEPGWAPFTASGLAQWGPPASRDFLGTDLKSARHELVSIATALRGHN
EFDIGRLAGLLKVPNS*
>Merged2_2489813_31-1152 # 31 # 1152 # -1 # ID=2489813_1;partial=00;start_type=GTG;rbs_motif=None;rbs_spacer=None;gc_cont=0.739
MSAPGQPDVTPALEELYRGFERELLVPLWTEIGDLMPAHPRPEALPCLWRWENLRSLAAR
AGEIVPVGRGGERRAIALANPGLGGRPFATPTLWAAIQYLMPGENAPEHRHTQHAFRFVL
EGEGVWTVVDGDPVAMRRGDFLPQAGWAWHAHVNAADEPMAWLDGLDIPFQYVTDAQFFE
RGRDTLSEATRATPEISRSERLWGHPGLVPVSAANAGTGPGSPLLVYRWEHTDRALADQL
ALEAQGFGGTVEPGHAAVRFTDPANGADVLPTMRAEFHRIARGRRTKPVRETGSSVYAVF
DGSGSVTVGNKTWPVSRGDLFVVPSWEPFSATSGAGSGSEAGSEAGTSGSGALDLFRFSD
SPVFEALKLNRAG*
>Merged2_2764328_341-1240 # 341 # 1240 # -1 # ID=2764328_2;partial=01;start_type=Edge;rbs_motif=None;rbs_spacer=None;gc_cont=0.658
SLAFRMDDRKQRIMIDAGGGEGIAFFGWEVANAGALEAFAGRLEANGVKVARGSRALADE
RRVADLIVLNDPVGNRVEIFHGAEVTSEPFRPGRNISGFRTGPLGLGHVVLQVERFEDAI
AFYRDVLGFRISDYFLRPYPVYFFHVNPRHHSLAFAATGKNGVHHMMLELLSLDDVGQGY
DLANEEEGRLAVSLGRHCGDWVTSFYTWTPSAFMVEYGWGARDIDVDNWQPSERKEGPSL
WGHDRAWMSPERRREAQAMRIANAQAGLRRPVQVIEGNFAMMTGVCPWFDSVKGRQQRT*
>Merged2_2980402_262-1533 # 262 # 1533 # -1 # ID=2980402_1;partial=01;start_type=Edge;rbs_motif=None;rbs_spacer=None;gc_cont=0.645
VTSPPDAAAAARSRYDQLIKHDKVHGSLYTDPDIFTEELRKIWYRTWVFVGHESEVSQPG
DYVRKRLGLQDVIMTRDRDGQLHLLLNRCAHRGNQVCADAKGNSSTFRCPYHGWTYRNTG
ELIGFPFFKGYGGRELDLALGRVPRMDTHRGFVFGSFAADGPSLAEHLGAAAGEIDRLAR
LSPHGEVELTAGWLQHQTRANWKLLAENETDGYHPQFVHGSIFGVTGSPIGALYSDSSTA
VTRDLGQGHSENDLRPEFRKFAEPMRWFGTTEDRVPDYVAAIKKRYGAEAEKILVEGGPH
VMIFPNLFIAEIQVFNIQPVAVGECIQYSTAVQLAGAPELNKRMVSQCMGSVGPAGMLLA
DDTEMYERNQFGLQALTPEWLDVRRGLNRERVDENGFTIGGATDETGMRGFWSHYKMLME
AQS*
>Merged2_3491689_1-699 # 1 # 699 # 1 # ID=3491689_1;partial=10;start_type=Edge;rbs_motif=None;rbs_spacer=None;gc_cont=0.715
AGWEVASSDELTAVALRLEEAGVPVKEGSADECASRRVALLLHVTDPAGNDLEIFSGASL
DARPFVSGSGARFVTGDMGLGHVVLPDNTGGAAFRFYTEVLGFRLRDSMRLAPELFGKEP
GEPLFMRFLGCCARHHSLALAPFPADPSGVVHLMVEVASLDEVGRALDRCQRRGAPVAAT
LGRHANDQMVSFYVKTPGGFDIEYGTYGMLVDDATWIARETTAISHWGHQWS*
>Merged2_1382060_427-807 # 427 # 807 # -1 # ID=1382060_2;partial=01;start_type=Edge;rbs_motif=None;rbs_spacer=None;gc_cont=0.698
PPPTAHRCYALGQAIRRAVAAFDSDLTVHVWGTGGMSHQLQGPRAGFINSPYDNAFFDRL
VKDPEGLAQVKHLELVREAGAEGIELVMWLIMRGALGPEVEELYRFYHVPGSNTAVGHIV
LRPADA*
>Merged2_2481469_587-1771 # 587 # 1771 # 1 # ID=2481469_2;partial=01;start_type=ATG;rbs_motif=GGA/GAG/AGG;rbs_spacer=5-10bp;gc_cont=0.635
MTEGRDELVDVFDNVRRGMIPAHIYNDQELFELEKQRLFSRAWTFVGHESEIPQDGDYVV
RRVLDDSFIITRDSDGTVRALFNMCLHRGMQVCRAEMGNASNFRCPYHGWTYRNDGRLTG
LPFHREAYGGDEGFAKGQTLLPAPNFASYNGLLFISMDPKAEPLEDFLGDFRFYLDYYTK
QSAGGVEVRGPQRWRIRANWKIGAENFAGDMYHTPHTHASIVDIGLFREPKAQKRKDGAT
YWAHRGGGTTYKLPPGGFEERMRYVGYPDDMIGRIKDVWTPQQQRVVGEDGFMISAATCF
PNLSLVHNWPKVHDREDQVLPFISIRLWQPISENETEVCSWFAVDSAAPPQYKQDSYKAY
LMCFGSTGMFEQDDVENWVSLTTTAGGSMARRLLL
>Merged2_1952322_513-1196 # 513 # 1196 # 1 # ID=1952322_2;partial=01;start_type=ATG;rbs_motif=GGAG/GAGG;rbs_spacer=5-10bp;gc_cont=0.680
MTMPSRQDLARSGTLEELYGKLEKVCMGPGWNKPTPSLWAEPRKTLLPAHWRYEQARGAL
DAAGRLINTALAERRNLILVNPAEGNTYGTTRTLVAAYQMIMPGEWARAHRHTPNALRLI
LDAEPGTYTQVDGVNIAMEPGDVLLTPNWSTHGHGNDSRACAYWLDFLDAPLVQLLEPMF
FQHTGEQGQAAFETEPAPPTTDSAFVFTLKDTLRRIDAATPEPDGPFG
>Merged2_2774148_147-443 # 147 # 443 # 1 # ID=2774148_2;partial=01;start_type=ATG;rbs_motif=GGA/GAG/AGG;rbs_spacer=5-10bp;gc_cont=0.694
MTETTPDTRADRILSELAEGLPKGEVPAVVYGDRGLYERERRNIFARCWVYLAHESEIEA
KGDYVLRKIGEDYFVVVRDEDGGVNVLFDACRHRGVQIC
>Merged2_2171664_741-1550 # 741 # 1550 # 1 # ID=2171664_2;partial=01;start_type=ATG;rbs_motif=GGA/GAG/AGG;rbs_spacer=5-10bp;gc_cont=0.699
MAAGEFTNAHPALHGFWHPVALSSDIGSEPVAVTLLGAGWVLARFGGVISAFADECPHRR
ARLSAGVMAGGALQCPYHGWRFSGDGRCVQIPALESAAPIPVRAALRPAAEVAERDGLIW
LAPTSPRAPLPDLAVPSCLDGEAVATVRLPVVDVRANAAIMVDNFLDEAHFPFVHAATIG
GAGPEPIPRADVVRDGLSFTAVREHTFTNRADPAVLDGTRPAVQRRRMTYRYHAPLTATL
LLEYLDADSWQFLAFAAAPEDEHSCRIYRT
>Merged2_1037395_509-1453 # 509 # 1453 # 1 # ID=1037395_2;partial=00;start_type=ATG;rbs_motif=AGGA;rbs_spacer=5-10bp;gc_cont=0.684
MPLLHEVAHVSHVELLTPEPDKSLWFFTDVLGLTENGSTGDSVYLRAWDDYEHHTLKLTA
SATSGIRRTGLRAASEDALKRRVAAIESAGLGTGWRDGDPGIGPVYLFRDPDGHEFELYW
ETEWYRPDGALKPSLKNQAQAYPGRGVSVRRLDHVNYLAAKVEPNGKFICDELGARVTEQ
IVLDDGSISGQWLHFAQKSYDLVYSGDWTGSAGRLHHIAFATDTREDILRAADICLDKGV
FIETGPHKHAIQQTFFLYVYEPGGNRIELCNPGARLVLAPDWEPVSWTEEERAKGQAWGL
ATIESFHTHGTPPV*
>Merged2_2806330_1-603 # 1 # 603 # -1 # ID=2806330_1;partial=11;start_type=Edge;rbs_motif=None;rbs_spacer=None;gc_cont=0.700
RRASLYFGRTETEDSPDGRCGLRCAYHGWKYDITGQCVDMPNEPPTSRFKEHVRITSYPV
AERGGVLWAYMGPPGLKPPLPELEWLVVPRGHRYLSVRHEGVSFTQAMDGGIDSSHISML
HADTKLWRGGVERAGLAAAAFDAAPRFFVEPTEYGLLIGARRNSADHGYYWRVTQWIMPC
FQYIPRVGDGPISGHAWVPID
>Merged2_3176786_357-896 # 357 # 896 # 1 # ID=3176786_2;partial=01;start_type=GTG;rbs_motif=GGAGG;rbs_spacer=5-10bp;gc_cont=0.709
MTSPQPQAAQHPAATRPPLHDVAHLGHIELLTPKLCESLWFFVEVLGLTETCREGNSVYL
RTWDDYEHHTVKLTAHDTSGIRRVGLRASSQAALAARVAAIEAAGLGIGWKDGDPGIGPT
YLFRDPDGHEMELYWETEWYAPPDELKPSLKNQAQAYPGRGVCVRRLDHVNYLAREVPPS
>Merged2_1911394_1-594 # 1 # 594 # 1 # ID=1911394_1;partial=10;start_type=Edge;rbs_motif=None;rbs_spacer=None;gc_cont=0.680
LYWETEWYQPSGALKPSLKNQAQAYPGRGVCVRRIDHVNYLASDVEPNGKFICDQLGARV
TEQIILDDGTVSAQWMHFAQKTYDIVYSGDWTGSAGRLHHIAFAADTREDILRAADICLD
KDVFIETGPHKHAIQQTFFLYVYEPGGNRIELCNAGARLVVAPDWAPVTWTQAERAKGQA
WGLATIESFHTHGTPPV*
>Merged2_2495439_4530-4826 # 4530 # 4826 # 1 # ID=2495439_5;partial=01;start_type=ATG;rbs_motif=GGAGG;rbs_spacer=5-10bp;gc_cont=0.697
MTETTAESRADRILAELAEGLPRGEVPAVLYGDRGLYERERRNIFARCWVFLGHESEIEA
KGDYVLRKIGEDYFVVVRDEDGGVNVLFDACRHRGVQIC
>Merged2_3654251_3-1280 # 3 # 1280 # 1 # ID=3654251_1;partial=10;start_type=Edge;rbs_motif=None;rbs_spacer=None;gc_cont=0.632
MTTREQNDFLTATGPGTPMGNLVRRYWIPALLSFEIAEPDSPPVRLKLLGERLIAFRDSR
GRVGVMDEFCAHRGVSLWFGRNEDSGLRCPYHGWKYDVTGQCVEVPSEPIESGFCKKIKL
AAYDCIERGDTIWVYMGQASEKPPLPNFEWASVPSSQRFVSKRSQECNWLQALEGGIDSV
HVSFLHRHDLRSDTLHVSQGAEFTRETEASFEVVETKGGMVIAVRRPAMQGKLYWRLTQW
IMPFHTMIPPYGDNALNGHAFVPIDDENCMVWCFTHHPTRPLSAHELETMRNGGGIHVKL
LPGSFRPVVNKDNDYMIDRVAQKHHKSYSGVKGIAMQDAAIQESTGSVQDRSKENLVSTD
NGVIMARQRLRKAALGLTRGQSPDGLDPATHAVRSAALVLPEAASFYDAAGDALIAKAGI
AHASV*
>Merged2_2219544_200-766 # 200 # 766 # -1 # ID=2219544_2;partial=00;start_type=ATG;rbs_motif=AGGAG;rbs_spacer=5-10bp;gc_cont=0.675
MEWRNQEFDLGGVNHLALVCSDMKRTVEFYTEVLGMRLIKTLDLPFGAGQHFFFDMGGGN
ALAFFWFADAPDPVPGISAPVTVPGLGEWTSAVGSMNHVAFNVPEEKFLEYRDKLKARGV
RVSPVLDHDDSELGVAMELHPGVYVRSFYFQDPDGIMLEFACWRRAVGQPGDVRHTPKTA
ADRRGVRV*
>Merged2_1557288_349-1272 # 349 # 1272 # 1 # ID=1557288_2;partial=00;start_type=ATG;rbs_motif=AGGA;rbs_spacer=5-10bp;gc_cont=0.701
MALHRLTSATIGVPDVPGTVAYYTDFGLTPKAGGWLATRDGGRQLRLVTAPTRRLVELRV
GVDDGDDLGRIAGQMRRLDLPVRRDDTSLSAAEPVAGFRVTAEIAPRLTQPAVPVPASNG
PGRTERSGARAPGILRTDPVRPRRLGHIVVGSTDYEATMRFFTAGLGFRPSDYVKGVGAF
LRCSADHHNVAVMGAPVSFLHHTSWQVDDVDDIGRGAHAMLEDHPERHLWGLGRHYIGSN
FFWYLKDPAGNFSEYYSDMDCIIDDQLWTPQDFEGAQGMFAWGPPPPPSLIRPDDLAELM
TGVHKAT*
>Merged2_1083616_1-915 # 1 # 915 # 1 # ID=1083616_1;partial=10;start_type=Edge;rbs_motif=None;rbs_spacer=None;gc_cont=0.625
SRCQPAVWHFDEVKSLVMESGSLITAEEAKRRVLILENPALRGESRVTNTLFAGIQMILP
GEVAPAHRHAAAAIRFVLDGEGAYTAVEGEKAFMSPGDFVITANWAPHDHGNTSKKPMLW
LDVLDVPAVNFYEASFAEDFDAPTQETKRQDGDSLNFYGSGVLPDGTAVTNRTPIINYTY
ARTRPIIERMKRAGNVDKRHGARVHYANPVTGGPVLPTMGACLSMLPKGFKGEPYRSTDG
TIFVCVEGAGSTNVEGKVLEWRPNDVFVVPSWKRYAHTAAKESVLFSISDRPAQEALGLW
REEQ*
>Merged2_3575058_1737-2336 # 1737 # 2336 # 1 # ID=3575058_3;partial=01;start_type=ATG;rbs_motif=GGAG/GAGG;rbs_spacer=5-10bp;gc_cont=0.632
MVTTDVNWTPLPVPWAVQAADRIPKQRYYDPEFYALENELLWPRVWQMACRLEEIPKAGD
YVEYEILDDSIIVVRVDAETVRAYHNACRHRGVKLVEGNGNRRTFVCPFHGWCWGIDGRN
TFVLRPEEFDEHNLSPEDLRLVSVRCELWGGCAWINLDDDAPPLRDCFEPFASIYDAWKV
ESLRVEWWESCRLPVNWKLA
>Merged2_3166481_2780-4162 # 2780 # 4162 # -1 # ID=3166481_5;partial=00;start_type=ATG;rbs_motif=GGA/GAG/AGG;rbs_spacer=5-10bp;gc_cont=0.651
MTQTTPATGADKILQELAEGLPTGSVPATLYGNKELYEREKRNIFARCWVFLAHESEIEA
KGDYVLRKIGEDYFVVVRDEDGGINVLFDACRHRGVQICRADSGNTSHFRCPYHGWTYDT
KGNLVGAPLWKNAFGGMSKAENGLVGAAKVQSYHGLIFATLDRSAPPLEEYLGGMAWYLD
LVFGLNEQGVEVLGAPQRFVIDANWKSGADNFSGDDYHLGTLHKSVWAIGAFPVPFAANM
MGYHIQASPGHSLSFSMAPDEDEPGPKFFGFPARLASTFTSDRIDDNQLDVARRSRVFVG
NVFPNFSILALPMTEDGANYPPTAVLTVRVWQPISETKFEIWNWFLGYKNMTPEEKDRSY
RAGLGTFSMGGAFEMDDTEPWITVGRTGRSTAADVLGLKLNYQMGLPGIGIAHPVSDWPG
PGRVYWTRYEEGVQRNLFGFYHGMMTAAPGDWPSFEFGSD*
>Merged2_3262961_337-780 # 337 # 780 # 1 # ID=3262961_2;partial=01;start_type=ATG;rbs_motif=GGAGG;rbs_spacer=5-10bp;gc_cont=0.658
MAVATADKAKPDPKHNLQAARQAYYDKISKYDMAPLWEVLKDLVTKEPKTQCAPALWKFE
DARKFVLEAGDVITAEEAERRVLVLENPALRGKSRVTNSLFAGIQLILPGEIAPAHRHVA
SAIRFVLDGEGAYTAVEGEKAMMSPGDF
>Merged2_2167148_402-1688 # 402 # 1688 # 1 # ID=2167148_2;partial=00;start_type=ATG;rbs_motif=AGGAG;rbs_spacer=5-10bp;gc_cont=0.688
MLSHEQNERLVRTDRGTEMGDLLRRYWIPALLAEEIAEPDCPPVRVKLLGENLIAFRDSQ
GRLGLLDEFCSHRTASLFFGRNEECGLRCAYHGWKYDVDGNCVDMPSEPPESRFKDKIQQ
TSYPAVERGGVIWAYMGPVGSEPEPPELEWATLPPGRVFVSKRIQRTNFMQAMEGGIDSS
HVSFLHRFDISDDPMHAGTPGLEYLKADTRPRFEVIPSDGGLLIGARRNVDDDQYYWRIT
QWIMPWYTIIPPFGTHNPLGGHAWVPIDDENCWAWSVNYHPTRDLTEDELRSMRRGEGIH
VKYIPGTYEPAANAGNDYLIDREAQRARKSFSGVEGISAQDFSLQESMGPVVDRTKERLG
TSDAAIIMARRRLLAAAADNAEGKPVPGTDPVHHQVRSASVLLPKTMPFQDGAAEDLKVH
PGEPFTSI*
>Merged2_1036998_256-894 # 256 # 894 # 1 # ID=1036998_1;partial=01;start_type=ATG;rbs_motif=AGGAG;rbs_spacer=5-10bp;gc_cont=0.637
MMSTVVGGAMLPHAPQFFTMPDTEDKALVVHVREVAAEIGKKLRALDPDLWIIFSNDHAE
QFFHHACPPFAVHVGGEATGEFAGRKFHWKIPSEIGFELVRQLYRQNFDPAFTSTAKIDY
AIGIPLTHLGHTGPVLPIYVNAYLPPQPTMERCYLFGQAIARTVTAMGLKTVILASGGMS
HFPGTDRYSNPELSWDNQVLEKLKAGHLKSLIG
>Merged2_4713829_3-1235 # 3 # 1235 # -1 # ID=4713829_1;partial=10;start_type=ATG;rbs_motif=GGAGG;rbs_spacer=5-10bp;gc_cont=0.687
MLRAEDNEILTRVGPGTPMGNLLRRYWTPALLSAEIPEPGGDPARVRLLGENLVAFRDAR
GRIGLVQENCPHRGASLYFGRNSGAALRCVYHGWAFDVDGRCVDMPSEPVPFCGKVRMRA
YPVHESGGIVWAYLGPRETMTPFRDFGTDGHDDTGFIAAKQHTTCNWVQSMEGNIDTAHV
SHLHQFDQIDDIPDDGSDKPGYPSNAMSWKFWRHDRAPRLDIDDTWYGYRYAGIRTTPNG
HTHVRITAYAVPYSTMVASIPFSVGHGMFVPIDDENCWRYSLIPKTRRNPRGLGGENLFA
VAPFSTPITGRRDGITPRVYTAENDYKIDRDYSRHGIFSGVSDFVSQDLMVTESAGPIFD
RTEEHLGSTDRAISRMRHLLISAAKGLAEGKEPPAVGAGLDFRSIRGAEKI
>Merged2_2107_3-968 # 3 # 968 # 1 # ID=2107_1;partial=10;start_type=Edge;rbs_motif=None;rbs_spacer=None;gc_cont=0.678
ARMVPHPDRVDVIRRRVYTHHSRIAGAFRSGRLLLAGDAAHLMPVWQGQGYNSGIRDAAN
LGWKLAAVVTGRADDRLLDTYDIERRKHARAMIDLSTMVGRVISPTDRRIATARDLLVRS
ASIVPSLKRYVLEMRFKPMPRYEQGAVVHNAGHKKPGSAESPVGTXFVQPXVDTXTXRDV
XXDDVLGDWFAVLCWNNNPRKILGDEAFANWKXVGARFXALRPLTQLHWTGHDDPDVVIX
GDRVGXLXAWFDTHQESVLFLRPDRCIXGACIAQLAPELSASLVDTLTLTPGGGDRRSDT
GSVLYVAQPAAESSGAVAGPA*
>Merged2_2564162_3-479 # 3 # 479 # 1 # ID=2564162_1;partial=10;start_type=Edge;rbs_motif=None;rbs_spacer=None;gc_cont=0.690
TGDPTGQESRSGGHRAAASVMAMGITIHASFLPHDDPDAALAFYRDTLGFEVRNDVGYGG
MRWITVGPPGQPGTSIVLHPPGVDPGITDGERRTIAEMMAKGTYGTIVLATADVDRAFER
LQAGETEVVQEPTDQPYGVRDCAFRDPAGNLVRIQARS*
>Merged2_2753233_2-862 # 2 # 862 # 1 # ID=2753233_1;partial=11;start_type=Edge;rbs_motif=None;rbs_spacer=None;gc_cont=0.695
LSLLSQLAHVELTTPNPQESLEFWTEVVGLEETARAGQSVYLRAWGDRFHHTLQLTEGPQ
VGLGHIGWRSAGPDELETAVERLSAAGAGEAWVENSVGHGRAFQYRAPGGHLHELFWEVE
RYTPPPGMESPFPNRPQRYVPRGIAARCIDHVTITAADPRGDAEWYRDTLGHRFMEYTVI
PDRPDFPVFCMTTVCERSHDLGIVWDPTPVRGRINHFAYFVDSREELLRAADVFLNQDVA
IEFGPGRHGMGEQDYLYVRDPSGMRVEINAGGYRNYEPDWEPVRFEP
>Merged2_2478516_397-1329 # 397 # 1329 # -1 # ID=2478516_2;partial=00;start_type=ATG;rbs_motif=GGAGG;rbs_spacer=5-10bp;gc_cont=0.712
MAEIVIGVGASHSTLMNTHADRVRHADRAERFRQGLAAARDRIAAARPDVALIAGSNHFR
GFWLDLLPAFTLGVGDVIASGESGTPSGPQRTDPAFARHLANTLVERDGFDLAFSARLQI
DHGQTHAIQYLLDGLTIPVVPLVVNVFAPPLPTLRRCEDLGAAIRAAVGSFPGTRRVAVI
GSGGLSHQLPWPDWRDPKSDDDEFMVRAWTDGRDNWRDYDARRRQIILAAESSINDDFDR
DFLSMLERGESGLSVRWTSSDLERRGGNGAQEIRTWLIMAAALGHAPATRLAYEPLPEWL
TGMGVVSIEP*
>Merged2_1637798_379-1410 # 379 # 1410 # 1 # ID=1637798_2;partial=00;start_type=ATG;rbs_motif=AGGAGG;rbs_spacer=5-10bp;gc_cont=0.720
MTGDQPAAPAERCRDIAHVSAVELRSAVPEQTVDFFVRLLGMSEVAREGPRTYVHAWDDY
ERFTVCVTGSETSGIGRTWLRAASPAALQRRVQAIEASGHGIGWTDPQQGIGPAYLFTDS
DGHEMALYWETEWYVAPEGQRPALKNQAAPFPGRGANVRRIDHVNYLAADIPAVARFLPD
VLGAQLTEQIVLDDGVPSAVWYHVADKSYDLVYTSDWTGTTGRLHHVAFATDQREDILRA
ADVMLEAGIHIETGPHKHAIQQTFFLYVWEPGGNRIELCNAGARLVLAPDWRPISWTREE
RAKGQAWGLQTIDTFHTHGTPPVAGPSGTPAAAGQSGTDGASA*
>Merged2_2466682_1-540 # 1 # 540 # -1 # ID=2466682_1;partial=11;start_type=Edge;rbs_motif=None;rbs_spacer=None;gc_cont=0.704
PPAGATEDGLWLRDPDGTAVQLLDEPQAPARPAAEVLVNMGGTRQRFDVAQWRQATEDVL
PRRLGHSLLFTAQPARMTEFYTRVLGLRLSDTIHHDLVTFLNAGPGDHHVFGFISRTHRG
FHHASFEVPSIDAIAVGADRMRGKGREAGWGIGRHTIGSNFFHYNPDPWGSWIEWFSDID
>Merged2_2163007_1236-2117 # 1236 # 2117 # 1 # ID=2163007_3;partial=00;start_type=ATG;rbs_motif=GGAG/GAGG;rbs_spacer=5-10bp;gc_cont=0.692
MTASVVALGYVVVDATDLGKWETFASGLLGMAVGEKSGDRLLLRVDEKSYRLDIREADQD
KATVVGWEVLGAAELAALSEAVQKAGFEVTRGTREEIDERKVIDLVRFTDPEGLTLELFY
GLKKDAERFVSPAGASFVTGEHGLGHVFQIVKNPEAYDHLYREVLGFRLSDEVDFAPGRS
GVFLHCNGRHHSFAYAPIPVKPGVGHLMVEVDDLDRVGRAWDKVLDGAAPISSTFGRHSN
DEMISFYVRTPSNFQLEYGYGGLIIDPGSHRPSRLDTTSFWGHKRTDPGEPDV*
>Merged2_4109215_1-762 # 1 # 762 # -1 # ID=4109215_1;partial=11;start_type=Edge;rbs_motif=None;rbs_spacer=None;gc_cont=0.696
PAHHSVILRQAPTYGLDHMSFKVAEARDLDHYTGRVEAAGIAVKRFAPRELGPGWGEAIR
FEAPSGHLVELVYGMEKVGNMLPLTNPPPRPANLVGIAPPRLDHIFIMAEDVDGVTAFFR
DVLEFRLTEQIIANDGHQLATWLERSHTPHDIAIVTGPNGALHHFAFWLDDWNAVREAAD
LLAFNGVTIDVAPTRHGVTRGYTVYFFDPVGNRNEVFTGGYQTGPDFATINWTADQTGKG
IFYITRELNEAFTS
>Merged2_5721_236-1141 # 236 # 1141 # 1 # ID=5721_2;partial=00;start_type=ATG;rbs_motif=AGGAG;rbs_spacer=5-10bp;gc_cont=0.746
MTGIASLGYLRIESADVAAWREFGVRVLGMVEGRGPDAGALYLRMDDFPARLVIVPGEQD
RLLASGWEVAGEDDLARTGRALDQAGVAVKSGTXAELAEXRVGQMLRFDDXAGNALEXFX
GAAXEHRPAVSPYGNRFVTGXQGLGXVVLXVSXGDAALRFYTEXLGFRLRDSMXMAPELX
GQPXGGPPLWMRFLXCNPRHHXXALAPFPAPAGIVHLMIEVASLDDVGRAXDRCARRGAR
MSATLXRHANDLMVSFYVATPGGFDIEYGTDGRLVDXATWVSREXTAISLWGHRFAVPGG
X*
>Merged2_4364943_1-984 # 1 # 984 # 1 # ID=4364943_1;partial=11;start_type=Edge;rbs_motif=None;rbs_spacer=None;gc_cont=0.639
TLMRQYWIPAAQSVELERDGAPVRLMLLGEKLIAFRDTEGRVGVMDHRCPHRCASLFLGR
NEEGGIRCIYHGWKYDVAGNCIDMASVPPHQDFKHKVKAKAYPAVERAGVVWVYMGSKAE
VPSLPAFEILDVPDDEVSVTFIQRDCNYLQAIEGEIDTSHFGFLHAGHVHPDDVAEDNPV
FHTITNRAPEYHVADAPWGTQYAAYRSAGGGSTYWRFANFLFPFWSQVPAGEFASHVHAR
AWVPLDDGHTMFCFLRWKRGISSQTQPPPAFKDGRPIGGTGRGYKFLPNTTEWLGRFRLV
ANESNDWGMDREAQSSNAIYSGIDGIHL
>Merged2_3200990_321-1607 # 321 # 1607 # -1 # ID=3200990_2;partial=00;start_type=ATG;rbs_motif=GGAGG;rbs_spacer=5-10bp;gc_cont=0.693
MLSAADNDVLTRTGRGTPMGELFRRFWFPALLESEVPEAGGPPVKVGLLGEKLVAFRGTD
GAVGLLEARCPHRHANLYWGRNESDGLRCVYHGWKFGLDGQCLDMPAEPSDSTYKDRVRA
VAYPTRVAGGIVWAYLGPAEHQPPFPDLEWTRLPSDWFRASKRLQRCNWFQNVEGELDTA
HVQFLHRNLDGGFTREGLSIVTKASSPKYTITETAAGMLAIAERDIPQTDDKYWRITPFL
MPSFTLVPTEPDDLNTFTAAVPIDDENMWGFTVTWRQDRPFDSEDMANHESGQVLHVNVD
PETFIPLANRENNFLMDRERQRTVNFTGIEGIRNQDLPVQEDQDGPVCDRSTEHLGTTDR
AIVAARRLLLRAAKALAAGTEPTQPHAGSAYLTRSLALRAHGEESWEKLWDSAQPKPGDA
FFSDGSDK*
>Merged2_3195434_1-324 # 1 # 324 # -1 # ID=3195434_1;partial=10;start_type=ATG;rbs_motif=GGAG/GAGG;rbs_spacer=5-10bp;gc_cont=0.679
MATVAAVIASTHHPFYYRASTSTGAGRPPFADEWVAKIEAFRQTLTRAEPDVLVMVGSDH
FHQLWLDNMPQFLVGKAPFFDANWYNEEREFGLPRMRLAGDEDLAAYL
>Merged2_2615107_153-1163 # 153 # 1163 # 1 # ID=2615107_1;partial=00;start_type=ATG;rbs_motif=GGAG/GAGG;rbs_spacer=5-10bp;gc_cont=0.618
MNLNALGYSGISARTLDDWESFGTRFLGMQLVDKSRGALALRMDDRKQRVIVHRGESEGP
SFYGWEVADAAALDALAAHLEKSGVKIARGSRALAEERRVADLIVFSDPIGNRLEAFHGA
EIASDPFKPGRSISGFRTGPLGMGHAVLTAERLDEVLPFYTEVLNFKPTDYILEPFKAYF
FHINPRHHSLAFIDTGKNGIHHMMVELCYLDDVGQAYDLALKKPEMIGTTLGRHVNDHMT
SFYSYSPSQFLVEYGWGGRSIDPSNWTPHERVEGPSLWGHDRMWLDEKGRDEARQLRIHT
AQAGGREPVDVLDGNYMRAADVCPWWSANVQARKTG*
>Merged2_2845574_1-1122 # 1 # 1122 # 1 # ID=2845574_1;partial=10;start_type=Edge;rbs_motif=None;rbs_spacer=None;gc_cont=0.667
DAIVYIFNDHVTSFFFDHYSAFTLGIGEEYAVADEGGGPRDLPAIKGDPALAQHIATSLV
TDEFDLSYFQDKPLDHGFFSPMSVLLEREDGQWPTTIVPLQVGVLQFPIPTAARCYKLGK
ALRRAIESYPADIDVAIVSTGGLSHQVHGEGAGFNNPEWDQKFLDAITDDPTALTQMTHA
EYAALGGFEGAEVIMWLVMRGALSDKVRRVHSSYYLPSMTGIATLVLENEAAQDIPEAVA
GRHRERMALQLKGVEEMKGTYPFTIAASVKAYRLNKYLHAMTVPAHRARFLKDPEASFAE
AGLTEEEADLVRNRDWPGLIHYGVIFFMLEKLAAVTGESNLHVYAAMRGESLEDFLKTRN
TQVVYSVAGSGQP*
>Merged2_2170384_1641-2066 # 1641 # 2066 # -1 # ID=2170384_4;partial=00;start_type=ATG;rbs_motif=AGxAGG/AGGxGG;rbs_spacer=3-4bp;gc_cont=0.674
MADAEVLAGRAKPRGRYPHYRRAGDFVFVSGTSSRRADNTFAGARADEMGTVTLDIREQT
RAVITNIAGILEEAGARLRDVVQVTAYLASMNDFGGYNEVYGEFFDSYGPARTTVAVHQL
PHPHILIEIQAVAYVPQGGRQ*
>Merged2_4782971_1-693 # 1 # 693 # -1 # ID=4782971_1;partial=10;start_type=ATG;rbs_motif=AGGAG;rbs_spacer=5-10bp;gc_cont=0.703
MATVAAVIASTHHPFYYRASTAEGDGRPPFADEWVAKIMSFRQTLARARPDVLVMVGSDH
FHQLWLDNMPQFLVGKAPFYDGNFYNEEREFGLPRMLLRGHEELSGYLLREGLDAGFDLA
FSNELRIDHSITCPIITLRPDGDLPIVPVYTNIFAPPMPQPWRFVQLGQAIRAMVESWPS
DQRVAIIGTGHLSLERGGPRQFGPHGPDPEFDRKAVSWIATGDVQSALAEV
>Merged2_3183193_427-915 # 427 # 915 # 1 # ID=3183193_2;partial=01;start_type=ATG;rbs_motif=None;rbs_spacer=None;gc_cont=0.646
MAADLVPIRLSLTDGDRYTVWAPRWRDAGDEWEAFLGKDEDLYAFETLADLVAFVRTNTD
NDLVDHPAWQRLTEANAHKLEPADDKQFDLIAVEELVSEKPTEESVTALANTLAIVSSIG
SVCELPAVMKFFNGNPTLGTLSGGVGHFTGKAGLKRWNVIAEV
>Merged2_3400436_172-969 # 172 # 969 # 1 # ID=3400436_1;partial=01;start_type=ATG;rbs_motif=AGGA;rbs_spacer=5-10bp;gc_cont=0.717
MQAPGAFADMTALRECWHPVAFATELAGKPVHADLLGQPLVLWRGPDGRPHANSDLCVHR
GTALSLGWVSGDELVCPYHGWRYRADGRCVAIPQLEDPSRVPPKARIGAFGCQERYGLVW
VALEEPRWPLPEVPELEDDTWSLVTAGPYRWRCDAARQVENFTDFGHFPWVHPGLLGDPD
RPVVPRHEVRTERNVLHYAIVRPEAPNSDEFPVFGNAQDGPPERRSRYELHLPYTLALRL
GWGGERGMVYFFASQPLAADRCAGYV
>Merged2_3653108_1-705 # 1 # 705 # -1 # ID=3653108_1;partial=10;start_type=ATG;rbs_motif=GGAG/GAGG;rbs_spacer=5-10bp;gc_cont=0.647
MTVNEQAAPRQRATESRIDIDIATTRPGTPGGIFMRQFWHPVCRSRDLPAGSAKPLRIMS
EDFAIYRTRAGVPQVVPYRCPHRGAPLHLGWVEDEAIRCVYHGWKFDRCGQCIEQPAEEA
GFARKVTLQTCPTREYLDLVFAYFGHNDPPPFPYFPHRTTPGLIQVWNAEHVPCNYLQSF
ENSMDEVHVAFTHQPGGSHAKLSVDLPIITAEETDWGMLRFGTRRTGKVRQTLHY
>Merged2_2816502_2-313 # 2 # 313 # -1 # ID=2816502_1;partial=10;start_type=TTG;rbs_motif=AGGAG;rbs_spacer=5-10bp;gc_cont=0.663
MPHFPKPAAGSWTENYPDLGTAPVDYTDSIDPAFFDAERDAVFRKTWLNVGRVERLPRTG
SYFTRELPAAGKGTSVIITKTKDGTVKAYHNVCRHRGNKLVWND
>Merged2_4391940_1-894 # 1 # 894 # -1 # ID=4391940_1;partial=10;start_type=GTG;rbs_motif=AGGAG;rbs_spacer=5-10bp;gc_cont=0.648
MSDLKSLGYVTISTNDINRWRQFAFSVLGFAEGKGSDPSALYLRMDERAARLIVVPGESD
RVLTVGWEVRDHPALQRVKAALDGAGVPFKQLSTEEAEARRVEEVITFEDPAGTTLEVFH
GAVLDHSPVITPFGAKFVTGDQGMGHVVVPATDPNGLFDFYTEVLGFRSRGAFRVPLPKE
FGPVRVRFLGINERHHSLAIVPAAHQRDPRLVHIMVEVDTLDAVGQALDRVNAEGFQLSS
TLGRHTNDKMVSFYVRAPGDWDIEFGTDGMPVDETYYTAEEITADSYWGHQWVGEMPA
>Merged2_5501781_2-823 # 2 # 823 # 1 # ID=5501781_1;partial=10;start_type=Edge;rbs_motif=None;rbs_spacer=None;gc_cont=0.701
GLELRGPQRWRVKANWKIGAENFAGDSYHTPHTHASVVDIGLFREPKASKRKEGALYTAG
PGAGTTYKLPPGGDFAGQLRYVGYPDAMITAMAAAWSARQRALVAESGFMVSAATLFPNL
SLVHNWPQIDEAGTVAPFISLRQWQPVSERETEVLSWFGVDAAAPEEFKRNSYKAYLMCF
GISGMFEQDDVENWVSITDMAAGSMARRLNLNSRMGLASDGKPLRPPLAAFAGPGLAYQG
FGEYGQRHWLAQWGDHLEREPDTHAVRDMGGAR*
>Merged2_946976_337-1029 # 337 # 1029 # -1 # ID=946976_2;partial=01;start_type=Edge;rbs_motif=None;rbs_spacer=None;gc_cont=0.659
AQGLQEIRNRLEVEGTPYKEATAAELADRRVDEMIRFSDPSGNCLEVFHGAALEHRRVVS
PYGHKFVTGEQGLGHVVLSTRDDAEALHFYRDVLGFKLRDSMRMPPQVVGRPADGAPAWL
RFFGCNPRHHSLAFLPLPTPSGIVHLMVEVEEADDVGLCLDRALRKKVPMSATLGRHEND
LMLSLYMKTPGGFDVEFGCEGRQVEDDDWIARESTAISLWGHDFSVGFKG*
>Merged2_4523629_653-1273 # 653 # 1273 # -1 # ID=4523629_2;partial=01;start_type=Edge;rbs_motif=None;rbs_spacer=None;gc_cont=0.697
SHPERLQQRYDLRRGAEVARLDHFNICVPDVPAAFRLYSSLGFGLSETIEDEDTLYAAWM
FRKQTVHDVAFTGGDGPRLHHLGFFAHESHQVLRICDILGSLHAEAQIERGPGRHGVSNA
FYVYLRDPDGHRVEIYTSDYFTGDPDHPVLRWSVRDLRRRDFWGHPVIPSWYTEASAVLD
LDGRPRPLLPEQQPAEVKVGADGFTQ*
>Merged2_1560149_34-786 # 34 # 786 # -1 # ID=1560149_1;partial=01;start_type=Edge;rbs_motif=None;rbs_spacer=None;gc_cont=0.611
THASIVEIGLFREPKAQKRKDGATYWAQCGGGTTYKLPPGNFEQRMRYVGYPEEMIERIK
HVWTPRQQQLVGEDGFMISAASCFPNLSFVHNWPKVIDEAGDAQNNEAVLPFISIRLWQP
ISENETEVCSWFAVDSAAPPEYKKNSYKAYLMCFGSTGMFEQDDVENWVSLTNTAGGSMA
RRLLLNSRMGLLSDDHPVVDPLPPRSFHGPGHAQVGYNENNQRALLRLWADHLEMPPVST
AITALGMATI*
>Merged2_4068200_470-1378 # 470 # 1378 # 1 # ID=4068200_2;partial=00;start_type=ATG;rbs_motif=GGA/GAG/AGG;rbs_spacer=5-10bp;gc_cont=0.699
MGEVAGAALLAHVPTIVLPEKDRRELNHGQDTTLVAGLAELRRDVFEVLDYDTVVVLDSH
WATTVEFVVTAQHRRAGLFTSEELPRGMVRRPYDFPGDPELARAIAAKAEVNGTWITAID
DPYLPIFYATTNLWEYLGRGLDKRWISIGVCQTADTEDNLRLGRALGQAIAEVDRKVVLI
ASGALSHTFWPLRELRKHEAAGVEHIFTPQAAAADAERLDWFGRGDHARVLETMPEFYRF
KPEARFGHYLMMIGALGEGDCTATSRQYGEYENSVGTGQVHLWFQRPAGGFPRPRATHLE
AS*
>Merged2_4456644_2-427 # 2 # 427 # -1 # ID=4456644_1;partial=11;start_type=Edge;rbs_motif=None;rbs_spacer=None;gc_cont=0.671
FICSALGARVTEQIMLDDGTVSAQWLHFAQKSYDLVYTNDWTAANGRLHHLAFATDTRED
ILRAADICLDKRVFIETGPHKHAIQQTFFLYVYEPGGNRIELCNPCARLIFAPDWAPISW
TEAERAKGQAWGLATIPSFHTH
>Merged2_4503754_2-829 # 2 # 829 # 1 # ID=4503754_1;partial=10;start_type=Edge;rbs_motif=None;rbs_spacer=None;gc_cont=0.674
DPVGGLEALPGCHRYDSPANWKLIAENIIGDNYHFAHTHISRLRVRHAFQERGILTPMTT
APHSALHGSAKYSVTAGYRSCAPLGLGAMLAYSEALLERDVADARPLGPAAVEWVRDRHD
RMSKALAGYEPRPDSFVNGLLFPNLGLMGYMSPMMGRHFLWFHPRGPAAHEIWQWTMVER
EAPEAVKELAVQRVYQGQHMAGVVAPDDVENFERIVEASHSPRTWREPMNYDIHLGHDQD
QLPHLPGNVGAEPSEVNQREFYRFWLELMRPDGDE*
>Merged2_2550351_237-1277 # 237 # 1277 # -1 # ID=2550351_2;partial=00;start_type=ATG;rbs_motif=GGAG/GAGG;rbs_spacer=5-10bp;gc_cont=0.701
MAHPGDPQALAGGRVVAPFDIVRVAHAELVVTDLGRSREFYVDHLGFVVTEETPRALYLR
AYEDRHHHCLVVREGREALVDHLAFLLASEDDVDRAADFYARLGCPTRRLEPGQEPGQGR
AVRVRDPLGFPIEYFATMEREERLTQAFHLHRGGRIQRLDHFNLHVPDVQAAFDYYYGDL
GFRCSEYIEGEGPGDTTLYAAWLFRKPTVHDVALTAGAGPRLHHLAFWTPETLALTGLCD
QLGGAHAHHVIERGPGRHGVSNAFYLYLRDPDGHRIELYTADYWTGDPDLQPIRWSVEDD
QRRSFWGHPVPERWYRESSLVADLEGHPAAIAEPPALERSVEILPT*
>Merged2_4824183_2-607 # 2 # 607 # -1 # ID=4824183_1;partial=10;start_type=ATG;rbs_motif=GGAG/GAGG;rbs_spacer=5-10bp;gc_cont=0.665
MATVAAVIASTHHPFYYRASTSTGDDRPPFADEWVAKITAFRETLTRANPDVLVLVGSDH
FHQLWLDNMPQFLVGKAPFYNANWYNEEREFGLPRMFFTGNEDLSTHILRNGLDAGFDLA
FSNELRIDHSVTCPMITLRPQADLPIVPIYTNIFAPPLPQPKRYVQLGKAIRELVESWPT
DQRVAIIGTGHLSLELGGPRQF
>Merged2_12860_479-967 # 479 # 967 # 1 # ID=12860_2;partial=01;start_type=ATG;rbs_motif=None;rbs_spacer=None;gc_cont=0.663
MSHSPLLNLPGPAQDLLDDIDGALAQAREFVEGFXPELVVIFAPDHYNGFFYXLMPPFCI
GTXAQGVGDYGTHKXPXDXPEATAVACAKXVLSAXVDXAXSANMDVDHGTVXXLXXLFXR
AXARPVIPIFINSVATPXGPLHRCRTLGTAVGSYLATLSKRVL
>Merged2_1176378_1-444 # 1 # 444 # -1 # ID=1176378_1;partial=10;start_type=ATG;rbs_motif=GGA/GAG/AGG;rbs_spacer=11-12bp;gc_cont=0.759
MTAIRPGRTRPAVAPTDCWYVLAPSDSVGRSLRAYGVAGLPLVGFRTVAGQVVALHDRCV
HRPYPLSAGHLDGDELSCGLCGFVYGPNGQCVRVPTQSRVPVGAAVRTYPVREEQGLVWV
WAGEPGRARLHRLPDLPWLVQDGWTTVG
>Merged2_12860_1-531 # 1 # 531 # 1 # ID=12860_1;partial=10;start_type=Edge;rbs_motif=None;rbs_spacer=None;gc_cont=0.663
YEQGAVVHSEPRRSDSPVGTLFVQPRVDTREQQNVLLDDVLGGGFAVLCWNNNPREILHA
TAFANWKALGAKFVAARPLSQLHWTGHDDPDVLVVGDRGGELKAWFDTXQESVLFXRPDR
CIAGXCXAQXAPELSASLFXALTLXXAGGDVQSAHSSVLYVPQPATESARAGAGPP*
>Merged2_4355823_3-716 # 3 # 716 # 1 # ID=4355823_1;partial=10;start_type=Edge;rbs_motif=None;rbs_spacer=None;gc_cont=0.709
PGSWTEPEAGKGPFYAFEDPDGHPVRLYYETTKYAPAADSDRPAMKSNHQRYLGAGANVR
RLEHVNLMAADVRACRVFWESGFGLRTFEIIRDADGWEDGAWLSSTVQGHEIIYVRDYLG
GRGRLHHLAFWVDSREDVLRAADLMNDAGVPIEAGPSRHIPIQGFYLYTREPGGNRIEIC
SGGYLGFDPDDNPVIWSPPEYAAKPGWGARLPSTFRTYGTPPLGAPEEAVTSDWPAP*
>Merged2_3237679_398-1306 # 398 # 1306 # -1 # ID=3237679_2;partial=00;start_type=ATG;rbs_motif=AGGAG;rbs_spacer=5-10bp;gc_cont=0.651
MSDLKSLGYITISTNDIERWRRFAFGVLGFAEGKGPDPSALYLRMDERAARLIVVPGETD
RVLTVGWEVRDHPALQRVKAALDGAGVPFKQLSADEAEARRVEEVITFEDPAGTTLEVFH
GAVLDHSPVITPFGAKFVTGDQGMGHVVVPATDPGGLFDFYTEVLGFRSRGAFRVPLPKE
FGPVRVRFLGINERHHSLAIVPAAHQRDPRLVHIMVEVDTLDAVGRALDRINAEGFQLSS
TLGRHTNDKMVSFYVRAPGDWDIEFGTDGMRVDENYYTAEEITADSYWGHQWVGEIPAAM
RL*
>Merged2_4473518_1401-2537 # 1401 # 2537 # 1 # ID=4473518_3;partial=00;start_type=ATG;rbs_motif=3Base/5BMM;rbs_spacer=13-15bp;gc_cont=0.639
MIEVTEIADVGLVRDRCLAAAHHPVHVILGMHPNDMMSGFYVETFSGFNVEYGWGSILTE
AAAWEVNTLDKLNRWGNMPAGPVARCSPPPTPTRRLETDMTLDPNMIGKDVQTPNWKIHY
YEAGEGHPVVLLHGGGPGATGWSNYQPNIEALSQHFRVIAPDMPGWGDSDPVDFDTIDHV
KVLVELFDALGIDKAAIVGNSMGGHNSIRFTIEHPERISHLITMGPPVQPKPFLFGPGGP
SEGIKIMYGTYHNPTPEMFERLVEIMVFDKEKFASPELMKERSANALKRPEHLENVAKKI
PFAPIPIWLDQSKLGDITAPTLLIHGRDDRVATMEGSLMLNAQIPNSRAHLINRCGHWAQ
LEHAAEFNRLVTDFVLNN*
>Merged2_2562444_38-784 # 38 # 784 # 1 # ID=2562444_1;partial=01;start_type=ATG;rbs_motif=AGGA;rbs_spacer=5-10bp;gc_cont=0.689
MTSLLHDVAHLSHAELLTPEPERSLWFFTQVLGLTENGRDGNSVYLRTWDDYEHHTVKLT
AHDTSGIRRVGLRASSQAALEARVAAIEAAGLGISWKDGDPGIGSTYLFRDPDGHELELY
WETEWYQPPATLRPALKNQAQAYPGRGVCVRRLDHVNYLARDVPPNGDFVREVLGGRATE
QIMLDDGTIAAQWLHFTNKGYDLVYTRDWTGTRGRLHHVAFAPDTREDIIRAADICLDHG
VFIETGPHK
>Merged2_2528118_203-889 # 203 # 889 # -1 # ID=2528118_2;partial=01;start_type=Edge;rbs_motif=None;rbs_spacer=None;gc_cont=0.715
ETAADPAAGTLTAHDPVTRVRAVLQVAPRLTQPVTGPTPYNGPGRPERAGTRAPGILRTG
PVIPRKLGHVVLGTTDFDATTAFFRDGLGFKASDYVKDVGAFLRCSTDHHNVLVLRAPVV
FPHHSSWQVDDIDEIGRGAHALLAEHPERHVWGLGRHHAGSNFFYYFRDPSGTFSEYYSD
MDCVPEDQIWTPETFEGARGLFSWGPPPPPSFLHPDDLADLMAGSHSR*
>Merged2_10803_2-1129 # 2 # 1129 # 1 # ID=10803_1;partial=11;start_type=Edge;rbs_motif=None;rbs_spacer=None;gc_cont=0.652
RLIEPGRVHRDVYTDPXIFXLEMEXIFGRAWLFVGHXSQVPQPGDFVTTEXGLQPVVMTR
HRDGRVXVLXNRCTHRGAKVVNERKGNAPRLTCXYHGWSFDXDGQLAXVPVPEGCAPXFD
KEQFALXRXPRVGEYRXFVFASMAAKGPSFEDXIGPMKXNIDDLVDRAPDGALALDAGIH
RYVYNGNWKLQVENVLDSYHVPFGHASTVNTQGVQFARREGDQKGATVVETDKKRTAASW
KERKSFIAGNGHGWTSNTTLDDGKRSSPAFDEYKQVLAEKVGADRAEQILTPRLHNSLIY
PNMSIMGLNIHVRVIKPIAVDRTEVNIFPIRLVGAPAAMNFGNIRLLNVTHSAASFVQTD
DLESFARAQKGLASHL
>Merged2_2451723_2-499 # 2 # 499 # -1 # ID=2451723_1;partial=10;start_type=ATG;rbs_motif=GGA/GAG/AGG;rbs_spacer=5-10bp;gc_cont=0.675
MLKREINELLTQTGPGTPMGDLFRQYWIPALLAEELPENDCAPVRVKLLSERLIAFRDTE
GRYGLVDEFCAHRGASLWFGRNEESGLRCVYHGWKYDVNGQCVEIPSEPEERHSRLCSKI
KLTSYPLVKIGDVLWTYMGEEAKTPDLPQWEFARVPAGQAFTSKRW
>Merged2_3592924_792-1679 # 792 # 1679 # 1 # ID=3592924_2;partial=01;start_type=ATG;rbs_motif=AGGA/GGAG/GAGG;rbs_spacer=11-12bp;gc_cont=0.693
MASDLPPVPDIVRSAYATLVVTDLAEARRFWVDLLGFVVTHEDSSAIYLRGYDELTHHNL
ILRAGPVAAAGPLGFRVRSHDDLDRASEYFGALGCRFSRLPAGTVRGVGEIVRVEDPLGF
LIDFFDRADHPERLQQRYDLRRGAEVARLDHFNICVPDVPRAFSYYSDLGFGLSETIEDG
QTLYAAWMYRKQTVHDVAFTGGAGPRLHHLGFFAHDPHSVLRMCDILGSLNEYQYIERGP
GRHGVSNAFYVYLRDPDGHRLEIYTSDYYTGDPDHPVLRWSVQDPRRRDFWGNAVI
>Merged2_2539760_3-779 # 3 # 779 # -1 # ID=2539760_1;partial=10;start_type=ATG;rbs_motif=GGAG/GAGG;rbs_spacer=5-10bp;gc_cont=0.668
MSRPPLHDVAHLGYLELLTPEFDKSVWFFTEVLGLTVVSSEGSSVYLRTWDDYERHTIKL
TGHHTSGIARVGMRAESAEALDRRVKAIEASGLGIGWKDGDPGIGATYAFYDPDGHEMDL
YYETEWYSEVRPPELAPSLKNQAQAYPGRGVSVRYLDHVNYLAEDSAACGDFMVDQLGAR
ITERIQLDDGTYSAVWTHFAQKSYDVVYTNDWTGTRGRLHHIAFRTDTREDILRAADIAL
DKGVFIETGPHKHAIQQTF
>Merged2_3652080_214-1356 # 214 # 1356 # -1 # ID=3652080_2;partial=01;start_type=Edge;rbs_motif=None;rbs_spacer=None;gc_cont=0.735
DSPSPVHLRAVSAPNQPDVTPALEELYRGFERELLVPLWTEIGDLMPVHPRSKALPYLWR
WENLRKLAAQAGEIVPVGRGGERRAIALANPGLNGRPFATPTLWAAIQYLMPGENAPEHR
HTQHAFRFVLEGEGVWTVVDGDPVAMRRGDFLPQAGWHWHAHHNATTGPMAWIDGLDIPL
QYLAESQFFEYGRDEIGDAERITPERSRSERLWGHPGLRPLAASARPATPGSPLLAYRWD
ATDRALSDQLALEREGYAGTVEPGHAAVRYTDPATGADVLPTIRVEFHRVARGAQTAPVR
ETGSSVYTVFDGSGTVTVGDKTWAVARGDLFTVPSWEPFSARSEAGATDSDSRALDLFRF
SDSPVFEALKLDRTQTEETT*
>Merged2_5417927_4961-5986 # 4961 # 5986 # 1 # ID=5417927_6;partial=00;start_type=ATG;rbs_motif=GGxGG;rbs_spacer=5-10bp;gc_cont=0.697
MADIVLGVGTSHTPQISSGWELWSDHANRDQGSPLLGPDGEFHTFPDLVRADDEKLKAEL
DPAVWEGKQARIEHGVKALGESLKDSRIDVLVVIGDDQKEIFDEEAVPSIGLFAGDELWD
YPPSGERAAFMKKFPGLAAAEWARHGEEPTPHRIHSALSTHLAAELTAADFDITVSSKQR
DQHTLGHAFTFPRYRLGLPATVPIVPVFLNTYYQPNVPSPRRCYALGQAIAAGIRSFGQD
LRVGVLASGGLSHFVVLEDWDRKVLDAMAAHDGDALAAIPRRYFRSGTSEVLNWIAVAGA
LKGAPMTVVDYVPGYRSMAGTGTGMGFVVWEPERSKVEQPA*
>Merged2_692601_132-1466 # 132 # 1466 # -1 # ID=692601_2;partial=00;start_type=ATG;rbs_motif=GGAG/GAGG;rbs_spacer=5-10bp;gc_cont=0.593
MDDFLPKASRSWVDAKNGWVSRNAFTADEVFDLELDRVFDRTWTFVAHESEIPNPGDYVS
RMLGGVPVIVVRDDSGIIRGHLNSCRHRGSKVCRSDAGNTRYFTCPYHGWTYQRNGALVT
TTFDKYLAKESLTELGLVPITQIASYKGLIFGCWSADTEPLDDYLGDFRFYLDAFFARTP
QGMQVLAPPHRWRTKANWKIGALNFIGDSQHTPTTHAGPLTLDPVRAARSGLARVSDDSF
QIVTDRGHGCTLTYLRAGLPAEAYNTRAAEIVALYAGVLDPDRVGVLERLRVAVGTVFPN
FSFIESQAAPARKAVIMRLWQPVSATEMEILSWVLAESEASGEYKSSVLKAGFHNFGAAG
VFEQDDLELWISATNASNNRIARKYPYSFQTALPFMDKPVADHKWPGCAYRPADTEVAQF
LFMRRWDELMTAGDQAMAIDGALK*
>Merged2_4072461_111-1400 # 111 # 1400 # 1 # ID=4072461_2;partial=00;start_type=ATG;rbs_motif=AGGAG;rbs_spacer=5-10bp;gc_cont=0.690
MLSAADNELLTRTGKGTPMGELFRRFWVPALLESEVPEAGAPPVKVKLLGESLVAFRGQD
GKVGLLESRCPHRHANLYWGRNEQDGLRCVYHGWKFGLDGQCLEMPAEPDDSTYKDRVRA
VAYPTHVAGGLVWAYLGPSDAKPAFPDLEWTKLPSDWYRVSKRYQRNNWLQNVEGELDTA
HVQFLHRNLDGGFNREGLSIVTKAGAPKYTITETDAGMLAIAERDVPETEDKYWRITPFM
MPSFTLVPTGPDELNTFTGAVPIDDESMFGYTVTWRQDQPFNAEDIENHEGGRLLHVNVD
PSTFVPLANYDNEYLRTREAQENESFTGIPGIRNQDLAVQEDQDGPICDRTTEHLGTTDR
AIVATRRILLRAAKGLAAGTEPTQPHAASGYLTRSLALRAHGEVPWEKLWDSAQPKPGDK
FFDSSEVKA*
>Merged2_213633_1-918 # 1 # 918 # -1 # ID=213633_1;partial=10;start_type=ATG;rbs_motif=GGA/GAG/AGG;rbs_spacer=5-10bp;gc_cont=0.670
MLSAEENELLTRVGPGTPGGELLRRYWHPICGVDDLDREPLRTYEFRLLGEDLVVYRDRS
GQLGVVDKFCPHRRASLAYGVVEDDGIRCQYHGWKFTADGTCVEQPFEDEVQPSGRFRER
CPIKAYRAAELGGLIFIYMGPTPAPLLPRWGILTWDETVRDIAITKLPCNWLQAQENSLD
STHTEHLHDYAKRYFAQVLSGQEPDFKRTRWHTEIGFDVYEHGIIKRRTTNDRGREHPRW
AVGHSILFPNILWHNATMQYRVPVDDTHTTHISLYAWRAAPGKKAPAQAVVPSREVPLID
ENGRYN
>Merged2_309112_368-754 # 368 # 754 # -1 # ID=309112_2;partial=01;start_type=Edge;rbs_motif=None;rbs_spacer=None;gc_cont=0.680
LPRPERFVALGRTIREIVDAWPSQLRVAVIGTGHLSLELGGPRQFGPHGPDPEFDARAVE
WIAKGDIDGCLASVTLDSLHAPGNATHGFMDFMLMMGVAGYQQADYADNLDLFHTMEAYF
TWYPNGVD*
>Merged2_838484_1-165 # 1 # 165 # 1 # ID=838484_1;partial=10;start_type=Edge;rbs_motif=None;rbs_spacer=None;gc_cont=0.697
TSEVLNWIAVAGALKGAPMTVVDYVPGYRSMAGTGTGMGFVVWEPEGAKVEQPA*
>Merged2_821265_1238-1669 # 1238 # 1669 # 1 # ID=821265_3;partial=01;start_type=ATG;rbs_motif=GGAG/GAGG;rbs_spacer=5-10bp;gc_cont=0.699
MITRDWPRSLTRVPYWVYQDDDVYRAEQEKLFHGPFWSYLCLEAELAEPGDYCATFIGEQ
PVLVTRDADGQVYAFENRCAHRGALIAMDDHGHARDFTCVYHAWTYNLQGDLTAVAFADG
VGGKGGKPPDFCMERHGPRKLRLA
>Merged2_860960_538-1869 # 538 # 1869 # 1 # ID=860960_2;partial=00;start_type=ATG;rbs_motif=None;rbs_spacer=None;gc_cont=0.665
MATQTHPPLTRLRSGYALEEIVRPEEGLISRRIFSDPEIHELEIEKIFGKSWFFLGHESE
IPEPGDLVSRPCGLDPAILLRDDEGVVRAFLNSCRHRGMRICRTDRENVSFLRCPYHGWS
YRNNGELLNAAAEDHYGEGELVKEELGLIPVAKLASYQGLIFATWNEQAPPLDEYLGDVR
WYLDIVFGRTGGVEVVGTPQIWDVETSWKFATDNFTDNFHVFSAHHSLVELGMLPNDPDF
ACYGHMLTPGNGHVLHFVKGAPGDDAFMGLGLPHDLRTKFDSNLDPEQAKIAHEHGISAG
TVWPNFHWLQLPTAGTMNSEPKPFLNIRIHQPLSPTRTRMWSWIMVDRDASPEHRKESYE
TYVRTFGPSGIFDQDDMENWEDCTRASLGPAARRHSLHHKMGINRPVDRDWPGPGVAYAD
SYGEMTQRAWYGEWLRVMTEQPA*
>Merged2_4784363_264-929 # 264 # 929 # -1 # ID=4784363_1;partial=01;start_type=Edge;rbs_motif=None;rbs_spacer=None;gc_cont=0.661
HQGRTLRAVDPFGTPLEFYATMERVPSMLQRYAFHRGARIQRIDHINCFTPDVQASYDFF
TDLGFRLTEYTETDEDDARLWAVWLHRKGNVHDVAFTNGAGPRLHHIGLWTAGAADILHI
CDVMATSGFLANMERGPGRHGISNAFFLYVRDPDGHRVELFACDYLTVDPDLEPIRWSLR
DPQRQTLWGHPAPKSWFTEGSAFVGTPVREPVMAPLPVVAR*
>Merged2_360034_2-445 # 2 # 445 # 1 # ID=360034_1;partial=10;start_type=Edge;rbs_motif=None;rbs_spacer=None;gc_cont=0.680
VHLGPLGQVSLPVTDIERSVAFYRDTLGLPHLYTYGSLAFLDCAGTRLYLAQCGDDGAPV
PPTASVLYIQVPDIGLAHASLLERGVAFLGAPHRIHVHPDGTEEWMAFFHDPDGNTLALI
SQVPVAEARFSSTLGPKSGAAATSESM*
>Merged2_817531_531-1295 # 531 # 1295 # -1 # ID=817531_2;partial=01;start_type=Edge;rbs_motif=None;rbs_spacer=None;gc_cont=0.678
HQWFRNQEVPDNDSDQPGYPDISWLGKVCWADRAQLVEVKDEWYGFLYVCIRDTPKGHKH
VRLTAFTMPSLTIIAAVPFSTRELIVVPIDDERSWRYSFRTGVDPNPKGYGASDPPVRTP
HRMVGPTERGIRTRTANAANHYEIDREFQKNESFSGIRDFVAQDYAVTESMGAIYNRTKE
HLGTTDLAVIRMRSMLLAAARGLAEGKEPPGLSGQGDFRTIRSAEKIIEAGEDWHTLGTD
EDPGVVEAYSTLAD*
>Merged2_280507_213-569 # 213 # 569 # 1 # ID=280507_2;partial=00;start_type=GTG;rbs_motif=GGAGG;rbs_spacer=5-10bp;gc_cont=0.653
MADYDVRMVVLSTDDLDESIKFYTETLGFKLKFRDGAHYAALDGGSITLALATKIDHPIP
GQVVVGIKTDDVDGAAAAIEAHGGGIVKQAYNDAHERRAVVYDHKGNGLVFYSPLPRD*
>Merged2_298271_349-657 # 349 # 657 # -1 # ID=298271_2;partial=00;start_type=ATG;rbs_motif=GGA/GAG/AGG;rbs_spacer=11-12bp;gc_cont=0.693
MTFQRACALSDLPETGAIGVEIDGVPVAVVRSGGQVFALRDVCTHEEVPLSEGEVYGHTI
ECWLHGSCFDLTTGKPTGPPATTPAVPYKVKISGEDVLVDLS*
>Merged2_4936679_699-1565 # 699 # 1565 # 1 # ID=4936679_2;partial=00;start_type=ATG;rbs_motif=None;rbs_spacer=None;gc_cont=0.750
MAFESMTLCVSHSPGYARDSGERFGPRFRAGMAVVRDAVRAFAPTLVIFFGSDHRRAFTD
VVPSFSVVTGAEGRGDLLSPTGPYDVPRETAVALAAHLLDEGFDIAVTRHVALDHGFGQT
AGDLFGRLDAVPVVPVFVNCASAPLARPGRAAGLGAAAGAFARTLDERVLFLGSGGLSHD
PPTLALTAEGLPQEERDKISAAHREAAKDRIRPDWDAALLRRLGSADPAWASGITQADID
PAGAGANEARTWLAAYAAGARPLKPVVYEPVREWLTGMGICVSEGTAA*
>Merged2_366181_3-581 # 3 # 581 # 1 # ID=366181_1;partial=11;start_type=Edge;rbs_motif=None;rbs_spacer=None;gc_cont=0.651
VRLLGEDLVAFRDTEGQVGLVAQNCPHRGASLYFGRNEDCSIRCVYHGWAFDRSGQCVDM
PSEPRPFAERIQVPAYPTHESGGIVWTYMGPRETITPFRDFGTDSLPADQISAVKGDTDC
NWVQSMEGNLDSAHISFLHQFNAIDEIPDDGTDAPGYPSNAMSMKFWRYDKAPRFEMEET
WYGYRYGALRTTP
>Merged2_206768_215-589 # 215 # 589 # 1 # ID=206768_2;partial=01;start_type=ATG;rbs_motif=GGGGGT;rbs_spacer=5bp;gc_cont=0.696
MASRHRITAFQGVRHVSAEENVRLTRVGPGTPMGEVLRRYWMPACLSAEILDPDGPPVRV
RLLGEDLVAYRDTSGAVGLVDAFCAHRRAPLFFGRNEECGIRCVYHGWKYDTTGQCVDLP
SEPEF
>Merged2_305928_3-389 # 3 # 389 # -1 # ID=305928_1;partial=10;start_type=ATG;rbs_motif=AGxAGG/AGGxGG;rbs_spacer=5-10bp;gc_cont=0.698
MLSQEENELLTRVGPGTPMGNLLRRYWIPACLSNEVEPDGSPLRVRLLGEDLVAFRDTDG
SVGLVDQACPHRGASLYFGRNEECGLRCVYHGWKFDTAGQCVDMPSEPRPFADRIQVPAY
PTHESGGLV
>Merged2_898147_3-659 # 3 # 659 # 1 # ID=898147_1;partial=11;start_type=Edge;rbs_motif=None;rbs_spacer=None;gc_cont=0.635
DLDAVHTSWLHSYFAMADIPDDGTDVPGGYPSHMMTHRAWWHDRHPALEVEDEWFGFRYA
ALRDTPNGNTHVRTYCYVMPCTSILAGIPLNTRQLMLVPRDDYSNYRYTFETQVIHNPNQ
HGGPSERTWDGYPYLRNRIGTNGIAPVATHPDESEHHYGIDREAQKTVSFTGISDFRGHD
RMATSSMGVMYDRTREHWGSTDVALIRMHTLLLKAAEDL
>Merged2_707403_1-555 # 1 # 555 # 1 # ID=707403_1;partial=11;start_type=Edge;rbs_motif=None;rbs_spacer=None;gc_cont=0.641
DLDTTHISNLHQFNAIEEIPDGGTDRPGYPSNYDSMRFWRHDPAARIEVNDEYYGYRYAG
LRTTPNGHTHCRISVYIMPFTAIIANVPFATRHLAIVPIDDHTTWRYSYTTQVNPNPRKL
GGPPFFTVDKFPYARLPNTGVLERHHTAENDYLIDRQVQKSVSFSGVPEFRAQDLMVTES
AQPTY
>Merged2_718215_3-443 # 3 # 443 # 1 # ID=718215_1;partial=11;start_type=Edge;rbs_motif=None;rbs_spacer=None;gc_cont=0.737
GRDAVSDAERATPDHSRSERLWGHPGLQPVSKTVRDAAKAPGSPLLAYRWENTDRALADQ
LALEKEAPGSVVEPGHAAVRFSDPFTGEDVLPTMRAEMHRIARGAETKPVRETGSSVYTV
FDGSGTVTVGSKTWSVARGDLFAVPSW
>Merged2_708948_2-568 # 2 # 568 # 1 # ID=708948_1;partial=11;start_type=Edge;rbs_motif=None;rbs_spacer=None;gc_cont=0.649
LLGEDLIAFRDTNGVVGLVEAYCRHRRAPLYFGRNEECGIRCVYHGWKYDTVTGQCVDLP
SEPAHSRMKERVRIVAYPTFEAGGLIWTYMGPPESTPPHPDYEWLRVGPTHLGISKTLQA
CNFMQAIEGGIDSAHVGFLHNENIKNTKQLAAADNAPELQVDLTDYGFRYVGIRNVREDE
IYVRGYQFL
>Merged2_728312_1889-2137 # 1889 # 2137 # 1 # ID=728312_4;partial=01;start_type=ATG;rbs_motif=None;rbs_spacer=None;gc_cont=0.723
MTRVGASEPLPPEQACDAVAVEQRISVVTLGVTDLARARAFYEALGWSGASQPDDEVCFF
QAGGMVFGLWTALGGHGAPGVEL
>Merged2_3873200_1971-2699 # 1971 # 2699 # -1 # ID=3873200_3;partial=01;start_type=Edge;rbs_motif=None;rbs_spacer=None;gc_cont=0.689
DDGSDKPGYPSNVMSWKFWRHDRAPRLEIENTWYGYRYAGIRTTPNGHTHVRVTAYLVPY
TTLVASVPWNQRQGLFVPVDDVSTARYNIAVDTPPNIHDYGGESLFAIAPFTNLIMSGRA
GVIPREYTAENDYRIDRDVQRTATFSGVADFVSQDFMVTESMGPVYDRTQEKLGTTDKAV
SRMRHILISAARDLAAGQEPPGLAGDFRGIYGAEKILEPGEDWRVLATPDDPAFAEAIAA
SR*
>Merged2_4535760_14492-15283 # 14492 # 15283 # -1 # ID=4535760_14;partial=01;start_type=Edge;rbs_motif=None;rbs_spacer=None;gc_cont=0.669
VQVGEKSDDRLLLRVDEKSYRLDVRKSQENKASVVGWEVLGAAELSELSEAVQKAGFEVT
RGTREEIDERKVIDLVKFTDPEGVSLELFYGLKKDANRFVSPTGATFVTGDHGLGHVFQI
VRDPEKYRHLYQEVLGFRLSDEVDFAPGRSGVFLHCNGRHHSFAYAPIPVKPGVGHLMVE
VDDLDLVGRAWDKVLDGAAPISSTFGKHSNDEMISFYVRTPSSFQLEYGHGGLVIDPENH
RPSRLDTSNFWGHKRTDPGEPDV*
>Merged2_364682_3-320 # 3 # 320 # 1 # ID=364682_1;partial=10;start_type=Edge;rbs_motif=None;rbs_spacer=None;gc_cont=0.676
KNVAFAGIRDFVSQDMAVTESMGPIYDRSKEHLGTTDLAVIRMRQLLIGAAKALEEGKEP
PGLAGDFTKIRSAEKILGEGEDWRTLGTDDDPAVAEAYGLLSPRS*
>Merged2_519024_448-960 # 448 # 960 # 1 # ID=519024_1;partial=01;start_type=ATG;rbs_motif=GGAG/GAGG;rbs_spacer=5-10bp;gc_cont=0.624
MLTIEENERITKTGPGTPMGSLFRRFWLPVLLSSELSEPDGPAVRFSVLSERLIAFRDSS
NRIGLLEERCPHRHASLYWGRNEEDGLRCAYHGWKFEVDGTCVDQPAEPSGSRAKEAVCA
VSYATHEAGGIIWAYMGPPNLQPPFPHFDWTFLPDSHVVVHKRRQLCNYLQ
>Merged2_215732_2-316 # 2 # 316 # -1 # ID=215732_1;partial=10;start_type=ATG;rbs_motif=GGAG/GAGG;rbs_spacer=5-10bp;gc_cont=0.648
MLSTDDNELVTQIGPGTVMGGLMRQYWVPAMLSSELPGPNCPPLRVLLLGEKLIGFRDSS
GQPALVDHLCPHRGAGMYFGRNEDGGLRCVYHGWKFDGSGACVDM
>Merged2_901238_460-699 # 460 # 699 # -1 # ID=901238_2;partial=01;start_type=Edge;rbs_motif=None;rbs_spacer=None;gc_cont=0.692
HLGTTDAMIIRTRQRLIEAAEALAKENIAPPGALDQTVYRVRSGGLMLPKGADWFEATTE
ARRAFVDNSEEAIRASVTP*
>Merged2_206950_1-390 # 1 # 390 # 1 # ID=206950_1;partial=10;start_type=Edge;rbs_motif=None;rbs_spacer=None;gc_cont=0.628
LPGSANIRVWHPKGPNRFEIWSWTVVEKEAPEQVKRAQQRSSTFTEGAAGTIEVDDGENW
DLIGSILEFGYQSRRMSWNYQMGLGHERDDDPVYPGRINPTYFGEGPQRAFYRRWLEFMT
SEEWPHVAV*
>Merged2_535640_2-400 # 2 # 400 # -1 # ID=535640_1;partial=10;start_type=ATG;rbs_motif=GGxGG;rbs_spacer=5-10bp;gc_cont=0.637
MLSKEDNELITQTNRGTPMGEVFRRFWLPALLSEELPGADCNPVRVKMLGEDLVAFRDSD
GKSGVIDAYCPHRGAPMFFGRNEDCGLRCLYHGWKFDVDGNCVDMPNIPHGQTAKNRMHT
IAYPAVEAANMIW
>Merged2_797219_437-676 # 437 # 676 # -1 # ID=797219_2;partial=01;start_type=Edge;rbs_motif=None;rbs_spacer=None;gc_cont=0.696
AIQQTFFLYLYEPGGNRIELANPMSRLVFAPDWKPVTWTAAERAKGQAWGLKTIESFHTH
GTPPVPATPVPATPVPATP*
>Merged2_698541_3-407 # 3 # 407 # 1 # ID=698541_1;partial=11;start_type=Edge;rbs_motif=None;rbs_spacer=None;gc_cont=0.699
HTAWGFTATWHHARPLNEEEIEGVTGGGGVHVHVDPATFLPLANKGNQYLIDRELQATRS
FTGIFGVRNEDLAVQEDQDGTICRRDEEHLGVTDRGIVGTRRLLLTLAKNLQKGIDPPQV
QHPQAFRVRSLTATA
>Merged2_220809_1022-1666 # 1022 # 1666 # 1 # ID=220809_2;partial=01;start_type=ATG;rbs_motif=GGxGG;rbs_spacer=5-10bp;gc_cont=0.716
MSDLDAALAWFWHPVATAAELDAAGGILATRLLGRDLVLARLADGSLALLVDRCPHRSTR
LSVGWVEGASIRCAYHGWRWDAAGRCVEIPSAPTSPIPSRFCQDAFDVEERHGLVWGRLQ
AGAPTAIPPVPASDGAMMRVVAGDPYTWPTSAARRVENFVDLAHFPWVHDGSLARRSDTV
PPEVDMERVGGELRFTFDQPDLPSADETALIGTSD
>Merged2_856879_1-390 # 1 # 390 # 1 # ID=856879_1;partial=10;start_type=Edge;rbs_motif=None;rbs_spacer=None;gc_cont=0.756
VADFETGTPEVRERITHADITPEQIAEREAAVLAAGKRRAAGEGPAKLANEPWDREVLRV
LASGSLEQADEWTSEWVLEGGAGAHEIRAWLAAYAALSAGGPYETVEENYWASRPWGCGF
GIVTAVVSA*
>Merged2_209023_3-602 # 3 # 602 # -1 # ID=209023_1;partial=11;start_type=Edge;rbs_motif=None;rbs_spacer=None;gc_cont=0.677
SNAMSWKFWRHDRAPRLELDETWYGYRYAGIRATPAGNTHVRVTAYAIPYSTMVASIPYS
SGHGMFVPIDDNTCFRYFTGPASRRVPRDLGGANLFAVAPFSTPISAHTNGIIPRRYLPD
NDYLIDRDVQRTSTFSGVADFVSQDLMVTESMGPVYDRTQERLGSTDLAITRMRHILLRA
AAELADGKEPPAVADGLDYR
>Merged2_4110262_614-1720 # 614 # 1720 # 1 # ID=4110262_1;partial=01;start_type=ATG;rbs_motif=GGAG/GAGG;rbs_spacer=5-10bp;gc_cont=0.633
MTRYANNPAALKALVQPGRVHRDLYVDSEVFYLEMKHLFANTWVYVGHASQIPNPSDYVT
TTIGDQPVLAVRHSDGTIRVFYNRCVHKGVKLVSETCGNAGRFFRCPYHAWSYRTDGTLL
AIPFRGGYDGTGLDDTEAARGLAPVGATRVYRDYIFARLAPAGIDFDAFFGDSLSSIDNM
VDRSPEGKLMLEGAPLRYMHPCNWKMLIENQTDTCHPMVAHESSAGTAVSVWEREEATML
ARGGRKPMAVEVYAPFVAPYEFFEKMGIRVWANGHGHTGVTTSIHADYSAVAGYFEQMVA
AYGEERARAILGESRHNTIYFPNIMVKGPIQTLRVFKPLTADRTLVESYTFRLAGAPDML
FERTLMYNR
>Merged2_525360_513-644 # 513 # 644 # 1 # ID=525360_2;partial=01;start_type=ATG;rbs_motif=GGAGG;rbs_spacer=5-10bp;gc_cont=0.674
MLTREDNDLITQVDAGTPMGEYFRRFWLPAMLSSELPGPDCTPV
>Merged2_460259_2-523 # 2 # 523 # 1 # ID=460259_1;partial=11;start_type=Edge;rbs_motif=None;rbs_spacer=None;gc_cont=0.695
QVVGVDPTRMEVDGNAYVVANLGDRVIAAPDKCPHRGVPLSAGTVEDGCLVCPYHGWRYG
ADGRAVEIPALGPDAALPPKARLDLIDFEQLGADEAVRPASSLVLTNDEPALRRAWHPVC
RSDEVVPNSTLAVSLLGDTVSLARGDDAGAVTAPGAYAVAEHLGHIWVAPEEPV
>Merged2_57874_244-1113 # 244 # 1113 # 1 # ID=57874_2;partial=01;start_type=ATG;rbs_motif=AGGAG;rbs_spacer=5-10bp;gc_cont=0.677
MLSATDNARLTQVGPGTPGGELLRRYWQPFLPASVLADHPVQKVRLLGEDLVVYKDRSGT
VGLIGDRCAHRLVGMHFGIPDQRGLRCPYHGWCYSETGQCVDTPLESPNSRLKDRVKLKA
YPVQEMGGLLFAYLGPGPAPILPPWDLLVMPNAVRQIGYTVMPCNWLQCHENSYDPVHTV
YLHGYSFQYQLERMGQLDSADRERHPAFYYTTSLAQGFDHVTVKRDRYEVQQAYVFTKAR
GATHDWERWTLYTAFPQLTRPSRANGPRHIFLFSVPIDDTHTYQINYEVY
>Merged2_513313_1-717 # 1 # 717 # 1 # ID=513313_1;partial=11;start_type=Edge;rbs_motif=None;rbs_spacer=None;gc_cont=0.679
EGGVGLVKFGFKVADPADIDTIETAAKAFGCVTERMSAGDNLEVSDGIRIIAPSDHVLEI
YHGMTPLGTEVGCQNPEVFPRHLVGVGAPRIDHALVTAEDVALSERFFREVLGFYPTERV
TSTLDDDADLVGTWMTAGNTVHDIAIINGPNSKLHHFAFELHDWSAIRHAGQLFSMDDVS
IDIGPTQHGITRGETIYFFDPSGNRNEVFAGGYVAYPDRPTVTWSADQLGKAIFYIQRE
>Merged2_707347_2285-2521 # 2285 # 2521 # 1 # ID=707347_3;partial=01;start_type=ATG;rbs_motif=GGAGG;rbs_spacer=5-10bp;gc_cont=0.688
MLSPEENEVLTRVGPGTLMGELLRRYWTPACLSSEVEPDGSPLNVRLLGEDLVAFRDTSG
KVGLLGRNCPHRGASMYFG
>Merged2_522835_3-434 # 3 # 434 # 1 # ID=522835_1;partial=10;start_type=Edge;rbs_motif=None;rbs_spacer=None;gc_cont=0.676
LHHVAFSTHEKHNILAICDKLGALRISDCIERGPGRHGVSNAFYLYLRDPDGHRVEIYTQ
DYYTGDPDNPVVIWDVHDNQRRDWWGNPVVPSWYTEGSLVLDLDGNPQPVIPRTEDSEMA
VTTGADGFSYTRQDEAGSGPLAG*
>Merged2_679738_618-1064 # 618 # 1064 # 1 # ID=679738_2;partial=01;start_type=ATG;rbs_motif=AGGAG;rbs_spacer=5-10bp;gc_cont=0.700
MLSEEQNQRLTQVGPGTPAGELLRRYWHPVAATAELEKEWVLPVQLLGERLALFRTEKGE
LGLVQERCPHRSASLAYGVPDADGLHCPYHGWYFNREGRCIAQPYEDLPGQGTFKDRIRI
AAYPAQELGGLVWAYLGPLPAPELPRWDL
>Merged2_459681_316-963 # 316 # 963 # 1 # ID=459681_2;partial=01;start_type=ATG;rbs_motif=AGGA;rbs_spacer=5-10bp;gc_cont=0.637
MTSLEHVKTPSRLTNAQLYDWDELVQEDRVHRLLYTDPAVFDAEMTHIFAGTWVYLAHES
QIPNVNDYVTAKLGLRPLILTRDSDGVIRALYNRCTHRGTTLCRWDRGNARSFQCPYHGW
NFLNTGKLRGVPWPDGYADNLTKDPKYNLAQVPRVASYRGFVFGTLNVEAPSLEEHLGPI
KQPIDEWLDRNPGGRVVVCEANRFKFKGNWKLAYDN
>Merged2_560872_9656-10159 # 9656 # 10159 # 1 # ID=560872_10;partial=01;start_type=ATG;rbs_motif=AGGA;rbs_spacer=5-10bp;gc_cont=0.708
MADNQPERPRSGSSSVGRRSWATWPTYDSAALGLTNYWYPVMWSGSLGRKPVSAQFLGER
IMLCRDGDQVRVLHDRCVHRGVPLSVGDRLYPGTITCPYHGWTYRLDSGVMCAAITDGPD
SPIKGKASVRSYPATERHGLVWVYAGTGEPPPLSDDLPDEFGRGRVRV
>Merged2_64963_1-459 # 1 # 459 # -1 # ID=64963_1;partial=11;start_type=Edge;rbs_motif=None;rbs_spacer=None;gc_cont=0.647
MGNLLRRYWTPACLSAELPERDTTIRVRLLGEDLVAFRDSEGKVGLVEEACPHRGASLYY
GRNEDCGLRCVYHGWKFDVDGNCTDMPSEPRPFADRIKIKAYPTHESGGMVWTYMGPPET
ITPFRDFGTDSLAEDEVMVWKVFWDCNWLQALE
>Merged2_464758_210-398 # 210 # 398 # -1 # ID=464758_2;partial=01;start_type=Edge;rbs_motif=None;rbs_spacer=None;gc_cont=0.698
FVCVEGAGATRIGDTEFAWSAGDVFVAPSWQPYAHSAGPKSVLFSISDRPAQELLGVWRE
ID*
>Merged2_213095_350-751 # 350 # 751 # 1 # ID=213095_2;partial=00;start_type=ATG;rbs_motif=GGAGG;rbs_spacer=5-10bp;gc_cont=0.677
MYVTRGHESGRPSQQRDQTFSGTVWADPVIAGPGVPTVNTVVFEPHGRTHWHEHENGQLL
LVTHGSGVVQVRDGERACVRPGDVVWFPAGEVHWHGAGLDTFMTHIAISLGATNWLDPVA
DGDYEASCRSLDD*
>Merged2_885476_1-261 # 1 # 261 # 1 # ID=885476_1;partial=11;start_type=Edge;rbs_motif=None;rbs_spacer=None;gc_cont=0.636
AIVATGGLSHQVHGERAGFNNTPWDMEFLDLLEKDPEKLTQITIAEYAERGGFEGSEVIM
WLIMRGAMAKKVKKLHQTYYLPSMTPI
>Merged2_309309_3-464 # 3 # 464 # 1 # ID=309309_1;partial=10;start_type=Edge;rbs_motif=None;rbs_spacer=None;gc_cont=0.764
PVFVNCAAPPLARPGRAADLGAAVGAFARNLDERVLFLGSGGLSHDPPTLALTTQGLPQS
ERDKISAAHREAAKDRIRPDWDAALMDRLGSADPAWASAVTQAEIDPAGVGANEARTWLA
AYAAGGRPLKPVVYEPVREWLTGMGICVSEDAA*
>Merged2_562313_3-146 # 3 # 146 # -1 # ID=562313_1;partial=10;start_type=ATG;rbs_motif=GGAG/GAGG;rbs_spacer=5-10bp;gc_cont=0.681
MSNSCGRVWPAEGLTRVPYWVYHDRALYAAEQELLFRGNAWTFLCLDA
>Merged2_76481_1-471 # 1 # 471 # -1 # ID=76481_1;partial=10;start_type=ATG;rbs_motif=GGAGG;rbs_spacer=5-10bp;gc_cont=0.686
MLSTEENELLCRVGPGTPMGELLRRFWLPALLSSEVPTPDCDPIRTRHLGEDLVAFRDSQ
GRVAMLDAFCPHRRAPLFFGRNEECGLRCVYHGWKFDADGSCVDVPSEPPESHFHDHISI
KSYPTYEAGGVVWLYMGPKDKMPERPPALPFTLLPEE
>Merged2_5023062_6617-7540 # 6617 # 7540 # -1 # ID=5023062_9;partial=00;start_type=ATG;rbs_motif=3Base/5BMM;rbs_spacer=13-15bp;gc_cont=0.702
MTIMRVERVVYGVPDLEECARFFDDFGLGRVSHDGPGERFETRTGQVIELRPVNDRDLPA
PVQDGPSLREIVWGVDTAEALDDLAGKVAKDRSVAVTGDEVHAVDETGFGVGLAVSHPRQ
PATNYPGANRSGAVGRWNSPLSHPGRVRPLRLCHVALDIPKPGKDEAVAFYTDRLGFIPT
DRPAKVGVFMRAPGDTDHHTLLLCHRPDRAGINHCAYEVANVDEVIVGANDMIDKGWHEA
RRLGRHTVGSNIFRFVHAPCGGRVEFAADMDRVDDSYGPNDYEETPPHTIWTLKTERNQE
GGQANEH*
>Merged2_315081_534-722 # 534 # 722 # 1 # ID=315081_2;partial=01;start_type=GTG;rbs_motif=AGxAGG/AGGxGG;rbs_spacer=5-10bp;gc_cont=0.725
MLSQEENDILTRVGPGTLMGNLLRRYWIPACLTAEVPDAGGAPARVRLLGEDLVAFRDTS
GNV
>Merged2_529346_1158-1370 # 1158 # 1370 # -1 # ID=529346_2;partial=01;start_type=Edge;rbs_motif=None;rbs_spacer=None;gc_cont=0.671
TTELDQIDEATHVPQDAHYWEKSVPMRDRWGTAGPPSNLMQFAMSGGLYLGSEPPEGVRC
EDVIGRRLRS*
>Merged2_558884_337-786 # 337 # 786 # 1 # ID=558884_2;partial=01;start_type=ATG;rbs_motif=GGAGG;rbs_spacer=3-4bp;gc_cont=0.649
MARIVLGIGTSHTPVLSIPGELWESYATRDRQNRELMFPPEGVAMPYDVALATHVPKEIQ
ERCGDEEKFKEQFARCQTALDTLAETIDAADPDFTVIISDDQDEWFFEDNMPVFAVYWDS
MVPLRPRQPPPDAPEWMNHMMKGYGDVPVD
>Merged2_693030_217-615 # 217 # 615 # 1 # ID=693030_2;partial=00;start_type=ATG;rbs_motif=GGAGG;rbs_spacer=5-10bp;gc_cont=0.639
MAEAARHLFGVGIVVEDLDRAVGFYTDVIGLKEVQRIDVPDKKLVEAIMQFPAAPGPAVV
LMHFSDGANHSYVDIGGKVVFGVEDVVQIVETARAAGREVTREPSEYPGFGLIGMIKDPD
GLTLELVQQTAS*
>Merged2_294437_260-1642 # 260 # 1642 # -1 # ID=294437_2;partial=00;start_type=ATG;rbs_motif=GGAGG;rbs_spacer=3-4bp;gc_cont=0.587
MLSKEDNEAITQVGPGTLMGKFMREYWVPAMLSSELPHADCDPVRVKLLGEELVGFRDTS
GRVGLIQDRCPHRGASFFLGRNEQDGIRCVYHGWKFGVDGSCTDMPNEPPESDFKSRVRA
LTYPCEERGDVVFAYMGPREVPPPLPDIEAAMAPEGCYTQAFLTPCNWLQVLEGNIDTAH
AQFLHSGAAEPEWYPEGSFNHYALKQRYARFVVTETDYGTRYGAYRPGPPGYNYWRIGKF
MFPFWTSEAAGYLGQKVRENAWVPMDDSHTLIFIMEAKAFKGDRAVWADGARKSPDIEPH
QIGVLPNTSDWYGRFRTKYNWENDWLMDRELQRDLGNFTGMPYTAMNEDTAVQVTMGPTF
DRSTERLGTTDLMIIRTRQRLLEAAHAFAEHKASPPGVDTPEVYLERTGSVMIPEDADWL
EYTEDLRKPFVDHGPADPVLSAGPTFNTRYYRHERQGPMF*
>Merged2_4338381_3-743 # 3 # 743 # -1 # ID=4338381_1;partial=10;start_type=ATG;rbs_motif=GGAGG;rbs_spacer=5-10bp;gc_cont=0.636
MPCIKATDIAYGRLRSPDLDVMEEFLTCFGLVRSERTPTALYMRGTDPPHHIHVTEKGDP
KFIGFAYYAESEDDLKRLTRVPGATAVENIDEPGGGKRVRLTEPNGYQIEVVHGLATLPP
IPAKRQRLNTGDQPTARAGELMRLPRGASHVKRVAHGVLMTAKFDETVAWFRDTLGFICS
DDVYAGERSNLIGSFNRCDRGDTYVDHHVFFCLRHEKTGLNHLSFEVPDIDDVAVGHDHL
ASFGRYE
>Merged2_733181_145-654 # 145 # 654 # 1 # ID=733181_1;partial=01;start_type=GTG;rbs_motif=AGxAGG/AGGxGG;rbs_spacer=5-10bp;gc_cont=0.702
MLNAADNELITRTGPGTPMGALFRRFWIPALLSTELPKPDCVPVAFALLSEQLVAFRDSS
GQVGVLEARCPHRHASLFWGRNEEGGLRCVYHGWKFDRAGTCLDMPAEPIDSNYKDGVRA
VAYPAREAGGLIWVYMGPKEKEPEFPHFEWGLVEEDQRLVTKRLQLCNYL
>Merged2_336871_1-687 # 1 # 687 # -1 # ID=336871_1;partial=11;start_type=Edge;rbs_motif=None;rbs_spacer=None;gc_cont=0.681
ADTTHISNLHMFHHVADLPDDGTDRPGYPSNAMGMTFWRHDPKAKLEIQETWYGFRYAGI
RRTPNGHPYVRITAFLLPSSAYIANVPFGTRQIMHAPIDDVSTHRYTFSTQAPANPHGYG
GPPFFATPGYPYTEDRTRFAKGIVDRGLTPENDYGFTQNAQRKLSFSGIPDFKAQDNMVT
ETAGPIYDRTREHLGSGDVAVIKLHQALLSAARALSEGRLDELPGRPGQ
>Merged2_534813_2-643 # 2 # 643 # -1 # ID=534813_1;partial=11;start_type=Edge;rbs_motif=None;rbs_spacer=None;gc_cont=0.692
GLPVTHGSADEAALRGVERLLRFPGPKGITQEVYTAPAVSAEPLRMLASGFVTGDCGMGH
IAITSTRPERVRGYFSTVYDARLTDRIDETISGVKLTIRFLRVNERHHSLAIAATRGLPV
DPVRSRVQHLNIQAANLDDVARSYQRVHELGFRMALSVGQHTNDKELSYYARTPSGFEWE
VGWNPVVIDEDTWQPATHQGISVWGHTPVGQTII
>Merged2_524443_1-129 # 1 # 129 # 1 # ID=524443_1;partial=10;start_type=Edge;rbs_motif=None;rbs_spacer=None;gc_cont=0.628
DLDYKSIRVGEKVLAPGEDWKVIGSDADPIVREALFGEAASI*
>Merged2_726024_241-489 # 241 # 489 # -1 # ID=726024_2;partial=01;start_type=Edge;rbs_motif=None;rbs_spacer=None;gc_cont=0.651
QDRTKEHLGSTDVAIATMRTLLINAAKGLAEGKEPPAVAGDLDYKGIRVGEKVLEPDEDW
KVIGTDADPIVREALFGEAASI*
>Merged2_556612_2-295 # 2 # 295 # 1 # ID=556612_1;partial=10;start_type=Edge;rbs_motif=None;rbs_spacer=None;gc_cont=0.690
TTFSGVEDFVSQDLMVTESMGPNYDRTREHLGSLDKGIVAVRQTLIAAAKLVAEGGEAPA
TGDLDYRSITAIERVLAPGEDWRTVSTEMEDDSLVGD*
>Merged2_282375_279-740 # 279 # 740 # 1 # ID=282375_2;partial=01;start_type=ATG;rbs_motif=GGA/GAG/AGG;rbs_spacer=5-10bp;gc_cont=0.682
MLSAEDNERLCQVGPDSPMGQALRQYWVPAFQLADLPENDCPPIRVRVLGEDFVAFRDTD
GRYGFLDELCCHRNASLTYGRVEDHGLRCIYHGWKYDVDGRILEMPNCDDPRYLDRFRQG
NYPVVAAGGLGWVYLGPAGKEPDFPSFPWATASN
>Merged2_282873_3-476 # 3 # 476 # 1 # ID=282873_1;partial=10;start_type=Edge;rbs_motif=None;rbs_spacer=None;gc_cont=0.730
FATRARPNPKGIGGPPFFTAPNYPFDNTRQGGAIQRDFNAANDYGFSREAQRTRSFSGIP
NFKVQDNLVTETAGRVYDRTHEHLGSGDLAVIRLHQRLLEAARGLQAGATPPALAGQGDF
RGVRSAEKVLTEDEDWRLLGTDDDPAVVDAGLAPADR*
>Merged2_4099601_38017-39288 # 38017 # 39288 # 1 # ID=4099601_38;partial=00;start_type=GTG;rbs_motif=AGGAG;rbs_spacer=5-10bp;gc_cont=0.696
MLSVEDNELLTRTGRGTPMGELFRRFWIPALLSSELPKQGGPAVKVQLLGEKLIAFRGAG
GKVGLLESRCPHRHANLYWGRNEEDGLRCVYHGWKFGFDGGCMDMPAEPVDSNYRERVKA
VAYPTHEAGGIIWAYMGPKELEPEFPEHDWALMPEDHIYVTKRHQRCNYFQNVEGELDTA
HVQFLHRELKKEHTFTPQKVFDEAGNPEYTIAETPVGLLAIAQRALPDSSNYWRITPFMM
PSSTIVPTMPGNRYTFTAAVPIDDESMWGFTVSWAADRPLNAEELEQDRSGTRLHVLTNP
DFTPVANMDNDYLRDFEAMATENFTGIAGIRSQDLPVQEDQDGPICQRESEHLGTTDRAI
VAARRVLLRTAKALANGQEPTQPQQAGAFRQRSFAGEGPAETTWAELFDAAQAEELRTLG
IHA*
>Merged2_63835_2-937 # 2 # 937 # -1 # ID=63835_1;partial=10;start_type=ATG;rbs_motif=AGGAG;rbs_spacer=5-10bp;gc_cont=0.682
MTGEATPGTAVAADDIRGLVRSDRVHRRAYADPAIFDLEMDRIFGRLWIYVAHESQLSKP
GDFVRTRLGSQEVVVTRHTDGGIYVLHNRCPHRGARICMRDGGTSRLFSCPYHAWVFRTD
GTLSTVPHRQSYPADFDFSDSKNHMQRVGGVDSYRGFVFATLAASPQPLRAQLGAIAEVI
DNLVDRAPDGEIEIADSSFTLHYRGNWKLHPENAADVFHPSFVHASSVRPAERATPNASI
LDHDQTREMLLANGFDKDDWENIELSALPGGHSFMTSFYKSGVLVHEDADPVARRYREAL
TARHGAARTAEI
>Merged2_795186_3-605 # 3 # 605 # -1 # ID=795186_1;partial=11;start_type=Edge;rbs_motif=None;rbs_spacer=None;gc_cont=0.713
YVRQAHFLFPCYTMIPQGALLANRFVRAWVPMDDDHVIWFNMTAPALAELGLNDIEPSAV
ERGVRARGGKEELEPARTDWYDRGFRTAHPVERDYDLDRASARRGDTYTGLPSVTMEDHA
VTESMGPILDRSNEHLGTSDAMIIRTRRRLILAAEALRDKEIVPPGVDDPEVYRQRSGGV
VLPAGADWFEATAEGRRAYVE
>Merged2_715389_724-1290 # 724 # 1290 # -1 # ID=715389_2;partial=01;start_type=Edge;rbs_motif=None;rbs_spacer=None;gc_cont=0.688
PWTTIVAFVPYTINPQFCVPIDDHSCWRYNPSVPRLAFPEEVPRGSVFDFTPYRTRTNSP
VAGIIERDFTAANDYRIERDVQRSSTFTGISDFNSQDSMVQESMGAISRRQNEHLGHGDA
AVIRMRDRLIDSALGLGSGKVPVALGGSGDFSEIRGAEKILEPGEDWRRLGTASDPVVQA
TEGLLPRR*
>Merged2_850397_1007-1381 # 1007 # 1381 # 1 # ID=850397_2;partial=01;start_type=ATG;rbs_motif=GGAG/GAGG;rbs_spacer=5-10bp;gc_cont=0.691
MEVKELGHLVLYVRNVERSAAFYRDVLGWRQIVGPGTPGAERTRPWPSAAFSAPGGRTHH
ELLLIEVGEQAQDLPQGRHIGLYHFGIKIGDTDDELRAAIDDLAQHDVRFVGASDHTVTH
SLYIL
>Merged2_4011088_1-567 # 1 # 567 # -1 # ID=4011088_1;partial=10;start_type=ATG;rbs_motif=GGxGG;rbs_spacer=5-10bp;gc_cont=0.705
MADIVLGVGTSHTPQISSGWELWTDHAKRDQGSPLLGADGEFHTFADLERADDEKLRAEL
APAVWESKQARIEKGVTTLGERIAAARLDVLVVIGDDQKEIFDEEAVPSIGLFGGDELWD
YPPSGEHLERMSKFPGLAAAQWARHGDEPTPHRIHADLTRHLAGELTAADFDLTMASIQR
DKHTLGHAF
>Merged2_694591_198-533 # 198 # 533 # -1 # ID=694591_1;partial=01;start_type=Edge;rbs_motif=None;rbs_spacer=None;gc_cont=0.699
HQWGAIADRTREHLVASDRCIISVRRRLLKLARDMENGVEPEEPFRIKNIRQETPDPVRV
PAGADVESEHVDALLTSLQTTRLSAADNREYDIMWSPSVEVDPEKPVSPTA*
>Merged2_57965_2-148 # 2 # 148 # -1 # ID=57965_1;partial=10;start_type=ATG;rbs_motif=GGA/GAG/AGG;rbs_spacer=5-10bp;gc_cont=0.639
MLTASENELLCRVEGDAPMGRLMRRHWVPALLSEQVAEPDGAPVRVQLF
>Merged2_358235_2-112 # 2 # 112 # 1 # ID=358235_1;partial=10;start_type=Edge;rbs_motif=None;rbs_spacer=None;gc_cont=0.730
DYAAIRGAEKILEPGEDWRVLGTGADPVVQEAYEAS*
>Merged2_4780640_2-865 # 2 # 865 # 1 # ID=4780640_1;partial=10;start_type=Edge;rbs_motif=None;rbs_spacer=None;gc_cont=0.669
APPLPEWEFAMVPAPQRFVSKRLQECNWLQAMEGGIDSSHVSFLHRGDLSSDPLFKGARG
NQYNMADQRPVFEVVESAGGLYVGARRNAENGQYYWRITQWVMPSFTMIAPRGNHAVHGH
FWIPMDDENCWAWSFDYHPMRDLSAAEVDAMNDGKGVHVKYVPGSFRPLANKDNDYLIDR
AAQKAGLTYSGVAGIAMQDASLQESMGPIVDRSKENLVSTDNGIIMARHRLLRAVKALTD
KGEVPPGVDPAHQRVRSAAVLLPRDQAFKDAAKDALMARPGAAPASV*
>Merged2_788282_1-90 # 1 # 90 # -1 # ID=788282_1;partial=10;start_type=ATG;rbs_motif=GGAGG;rbs_spacer=3-4bp;gc_cont=0.656
MPAIKVRELAYGRLRAPDLDAEEEFLTAFG
>Merged2_355450_3-215 # 3 # 215 # 1 # ID=355450_1;partial=10;start_type=Edge;rbs_motif=None;rbs_spacer=None;gc_cont=0.695
WVLERIERNDVAALEHLFTFDSNSLRGGTGETRAWITLAAAMNRPGQVLDYMPIHPCYTG
VAFVSWSAQN*
>Merged2_213633_1064-1711 # 1064 # 1711 # -1 # ID=213633_2;partial=01;start_type=Edge;rbs_motif=None;rbs_spacer=None;gc_cont=0.670
EHPRWAIGHSILFPNILWHNATMQWRVPTDDTHTTHISLYAWRAAPGKKAPVQDVVPSRE
VQLLEPNGRFAGLTTLFNQDYMCWATQGEIALRDQEKLGRSDRGVQEFRKMLREQIDLVE
AGKEPSINIFRDAADNQGLEWPRIPHESRDLVGAPGGPPSNGKYRYQPSETGYSRDADKI
EATMATWVDFYAEKQSAPDYVHAHQSAKAGANAEA*
>Merged2_336145_21-368 # 21 # 368 # -1 # ID=336145_1;partial=01;start_type=Edge;rbs_motif=None;rbs_spacer=None;gc_cont=0.698
SGMPTVPIQDAAITWSQGAIVDRSTENLGTTDAMIVRVRRALLNAAHALRENGTVPPGIE
EPGMYRQRSGWSMVPDDQDFWEYLRPWREAFQEIDAAALSTDPTVARRDPAAAAD*
>Merged2_463965_194-601 # 194 # 601 # 1 # ID=463965_1;partial=00;start_type=ATG;rbs_motif=None;rbs_spacer=None;gc_cont=0.672
MTLSITHTPVYCTDLDEALAFYTQHLGFEVHDDVAMGPQMRWLTVHAPGDTHDLLLAAID
HHIAPADRQAMAEIVAKGDLAVFLQVGNVDTIFEKLRAAGTEILQEPTDQPYGVRDAAVR
DPSGNHLRLSQPLRA*
>Merged2_736294_3-158 # 3 # 158 # -1 # ID=736294_1;partial=10;start_type=ATG;rbs_motif=GGAGG;rbs_spacer=5-10bp;gc_cont=0.705
MDGSAVQTNRGISPHAWPPGVTRVPYWVYQEADVARREQTHIFQGPVWNFLC
>Merged2_76143_1-408 # 1 # 408 # 1 # ID=76143_1;partial=11;start_type=Edge;rbs_motif=None;rbs_spacer=None;gc_cont=0.657
PFAVNVVQYPVPSGRRCFMLGKAIRKAIESYDEPLKVQIWGTGGMSHQLQGPRAGLINKE
FDQAFLDRLIAEPEQLAAMPHIDYVREAGSEGIELVMWLSARAAMSDVNGGRKPTVRHRF
YHVPASNTAVGHLILE
>Merged2_5421543_1818-2711 # 1818 # 2711 # -1 # ID=5421543_4;partial=00;start_type=ATG;rbs_motif=AGGAG;rbs_spacer=5-10bp;gc_cont=0.715
MIRSLGYLRFSSTDVGAWRDFGTKVLGMVEGRGPDEGVLYLRMDEFPARLVIVPGEEDKL
LTAGWEVASSAELDAVAQRLAGAGYSPKEGSAADCASRRVDRLLHVTDPSGNDLEIFSGA
ALDDRPFFGGYGTTFVTGEQGLGHVVLPDGTTEDGATFHFYTEVLGFRLRDSMRLAPELF
GKPAGEPLFMRFLGCCARHHSLALAPFDADPSGVVHLMIEVSSLDEVGRALDRAGRRGAK
VAATLGRHANDFMVSFYVKTPGGFDIEYGTDGLVVDDATWVARETTAISQWGHQWSV*
>Merged2_81029_699-1196 # 699 # 1196 # -1 # ID=81029_2;partial=01;start_type=Edge;rbs_motif=None;rbs_spacer=None;gc_cont=0.693
MFMVMPKRREEMCEGVRGAPKPIEVLPNGTGWYDRFRLVANEDNDYLMDRDAQERDEEYS
GITGIHVQDQAITESMEPVYDRSLEHLGSSDAMVIRARRRLIAAAKALEADGTAPPGVDN
PSDYAQRSGGVILRDDEDWVTATESLRAGYTDHPDLDPAIIGGFV*
>Merged2_792959_1869-2306 # 1869 # 2306 # 1 # ID=792959_3;partial=00;start_type=ATG;rbs_motif=GGAGG;rbs_spacer=5-10bp;gc_cont=0.639
MSGDNDFTVSHVGLCVSDLERSLRFYRDGLGFTVEEEHAIGNEFADGLEVERDVVLTSLF
IRREGLAIELLYYKSPATHGTPSTSRSQLGLTHLSFYVSDLDAAIDRLLQCGGTLIDTTR
TKQPGIELVFLADPDGVRVELMQAG*
>Merged2_885163_1-366 # 1 # 366 # -1 # ID=885163_1;partial=10;start_type=ATG;rbs_motif=GGAGG;rbs_spacer=5-10bp;gc_cont=0.653
MATLTAVLASTHHPFFLKATELTPEAERIPQAAEWKAKVESYRETLTAAQPELLVMIGSD
HFHQFFLDNYPTFLIGKQPVYDATFYNEEREFSIPPYTLAGDEDLSGYMFQGLLDRGFDF
SI
>Merged2_206581_2-1237 # 2 # 1237 # -1 # ID=206581_1;partial=10;start_type=ATG;rbs_motif=GGAG/GAGG;rbs_spacer=5-10bp;gc_cont=0.635
MEQGHHLDQAHHRDGAPAASVIAGSVVPPDLRWPTGDDRIPDWIYSDPRIYEIEQERIFR
GRSWNFVGLDCEVPNPGDYSRSYVGSLPVVVTRDGDGEIQVFENRCAHRGVEFCRSYRGN
TNAFICPYHNWTYDLHGRLTGVPFRRGAKGKGGMPTGFNATDHGLRRFKVGRRHGVIFAT
LCPDMEPVEDYLGTDITREFDTIFSGRELKLLGIQRNILQCNWKLYQENLKDPYHATLLH
TYLTTFGLFVTSNESHILVDPKGRHSALLSRRPPGRPQLSESDRSDINAFHEAMPLNDPR
VLEFVREFDSKWSGDAMTIWPNLTALRQTNILNTRLIVPRGPNELMMIWAFFGFAGDSEE
MTRHRLRQNNIFGPGGFLGIEDNEALRFVQEGLVRSMPRDGLAMLGDDGETP
>Merged2_384888_347-1345 # 347 # 1345 # 1 # ID=384888_2;partial=01;start_type=GTG;rbs_motif=GGAG/GAGG;rbs_spacer=5-10bp;gc_cont=0.604
MLTVEQNERVTRVGSGTPMGEVFRRYWVPAALSAEVPVPDCPPVRARVLGEDLVVFRDSR
GELGVVDAFCPHRRAPLFFGRNEEAGLRCVYHGWKFDCAGNCVDMPSEPPTSVLKSRVSL
KAYPTYEAGGMVWAYMGPRGEMPAVPDYEFLRAPAAQYRVSKTFEGCNWLQALEGGIDTA
HVSFVHNNNLSDKTTVLQRDTHPRLEVEDRPYGFTYAGVRDVGDGRFHLNGYQFIMPFIQ
IRGGQTYGGHIAGHLWVPIDDYNVSIYNFIMLIDDSDVITDEHWVSYEHQNGRGPQDYIE
GTYWLKANPSNDYFIDREVQRTKTFTGIEGVNT
>Merged2_565383_170-514 # 170 # 514 # -1 # ID=565383_2;partial=01;start_type=Edge;rbs_motif=None;rbs_spacer=None;gc_cont=0.626
YMNPVTGGPVMQTIGASMQMLRPGEHTKSHRHTGSFVYQVAKGQGYSVIDGKRFDWRERD
IFCVPSWAWHEHANTSDTDDACLFTFNDLPVMQALGLYREEAFGDNGGQQLVLA*
>Merged2_365102_3431-4090 # 3431 # 4090 # 1 # ID=365102_5;partial=01;start_type=ATG;rbs_motif=GGA/GAG/AGG;rbs_spacer=5-10bp;gc_cont=0.685
MDTGTAYGFTPGKANLDLAQVGPGTPYGEVLRRYWQPVALSGGATTTPAAIRVLGEDLIL
FRTRAGAAGLLYPRCAHRGASLFYGGVEDEGIRCCYHGWVFDPQGNCLEQPCEPEGGLHR
DRVRQPWYPVQERYGLVWAYMGDPAKKPLLPRFDVLEDVGPDAQLIADDSGVGGGGPEFL
DFNWLQHWENVLDPFHVPILHARFSGFQFAAEMAVIPQVK
>Merged2_358699_3-662 # 3 # 662 # -1 # ID=358699_1;partial=10;start_type=GTG;rbs_motif=AGGAGG;rbs_spacer=3-4bp;gc_cont=0.653
MTSLINSPGSSLRGLVDLDAGLVSREIYVNEELYRRELEQVWARAWLYIGHESQVPNVGD
FVVSRMGEEEVILSRDRKGVIHVFLNTCRHRGMKVCRYDDGNALVFTCPFHGWSYDTNGN
LVGVPYYDKAYGETLDKSQWGLPEVAKMCNYYGSIWATWDAKAPEFVDYLGPYADAVRRC
FQSSDGEDNGVEVFTPVNKWIIPCNWKFPGFSFDGDRAHG
>Merged2_898107_123-446 # 123 # 446 # 1 # ID=898107_2;partial=01;start_type=ATG;rbs_motif=GGAG/GAGG;rbs_spacer=5-10bp;gc_cont=0.633
MARITASVYTSHVPAIGAAIDLGKSDEPYWQPVFKGYEFSKRWMKEHAPDVIFLVFNDHA
SAFSLEMIPTFAIGTAAEFSPADEGWGPRPVPKVIGHPKLASHIAHSV
>Merged2_520408_2632-3408 # 2632 # 3408 # 1 # ID=520408_3;partial=01;start_type=ATG;rbs_motif=GGAGG;rbs_spacer=3-4bp;gc_cont=0.638
MIGLGLASSHAPAMFVPEELLPKVYAAIPADMKNSQPESAKAETPEVLTAYMARVDAAFA
TLRHCLQEYRPDALIVVGDDEHEMFSEACTPAITVFTGDALWGTSAPPYMDQPPSASRIE
FPVNAALARVVLRGLMRRSFDPANSAVMRPMGRPDRGAPHMMSFTAHKVFLGLDIPIIPV
FLNVQYPPMPSGQRCWDLGRALADIFADRKEKIAIYGSGGLSHDPFGPRAGWIDQPLDRW
ILERIAHDRGEELTSLFSF
>Merged2_3886709_3-395 # 3 # 395 # 1 # ID=3886709_1;partial=11;start_type=Edge;rbs_motif=None;rbs_spacer=None;gc_cont=0.692
DYPVHGALARHLAEALGAADFDVAVSTTLRDGEGEGHAMAYVHRHVMDAGTPVPIVPVFL
NTYFPPNQPAPRRCYRLGEAVRRAVESFPGEARVGVLASGGLSHFLVDEDLDRAILKALA
EKDSAFLQRLP
>Merged2_885819_695-1249 # 695 # 1249 # -1 # ID=885819_3;partial=01;start_type=Edge;rbs_motif=None;rbs_spacer=None;gc_cont=0.562
VAGNKTMILTDPKGRHSTLCNARPKGRPENDQSKSEIRSFHSAMKLADPRVIQLIPEKDS
VWTSNAITIWPNLVLLRQTNILGARHIVPMGPNEFMLIWTTFGYADDDSEMQQHRLRQNN
IFGPGGFIGIDDNEAIRFVQDGLMHSVPRHGVAPLGKDVEDPEVVITDRAIRGMYRNYRN
EMGL*
>Merged2_341515_1-321 # 1 # 321 # -1 # ID=341515_1;partial=11;start_type=Edge;rbs_motif=None;rbs_spacer=None;gc_cont=0.648
DHGCFSPLSLLWPHEPTWPGAIVPLQVGVLEFPIPTARRCFKLGQSLRRAIESYPEDLKV
AIVATGGLSHQVHGERAGFNNTPWDMEFLDLLEKDPEKLTQITIAEY
>Merged2_83109_2341-2796 # 2341 # 2796 # -1 # ID=83109_3;partial=01;start_type=Edge;rbs_motif=None;rbs_spacer=None;gc_cont=0.680
QGIGHGFSYVIHRLFDDKPVTILPVYQNTCYPPNQVRPNRAYDFGKGIAEAIASWPEDIR
VAVVASGGLSHFVVDEEIDHMILDGLVKKDEEALRGLPRHRLYSATSESLNWVAVGGAMS
QTSLQAEVIDYVPVYRSLAGTGGGWAFARWM*
>Merged2_522046_3-722 # 3 # 722 # -1 # ID=522046_1;partial=10;start_type=ATG;rbs_motif=GGAGG;rbs_spacer=3-4bp;gc_cont=0.672
MLSTEDNDLVTRVGPGTVMGRLMREYWIPAMLSSELPRPDCPPLRVLLLGEKLIGFRDSS
GRPALVDHLCPHRGAGMFFARNEGDGLRCVYHGWKFDVGGSCVDMPSEPATSNFKEKIRI
KSYRCVERGGIIWAYMGSREEPPPLPDIEATMLPEGEYQATMYLRPCNWLQALEGDIDTV
HAAFLHGGAQGPDDFPEGTFNHYEVKQRDPRFVAMDTDYGAIYGAYRPARPGQNYWRIGE
>Merged2_314593_3-764 # 3 # 764 # 1 # ID=314593_1;partial=10;start_type=Edge;rbs_motif=None;rbs_spacer=None;gc_cont=0.677
PPLSDDLPDEFGRGRVRVVGRIEPGRAGNWRYAAENGFDEGHAKFLHRNSWWMRFRPLPA
WSLTTVQPGPDPRWLVRHQDGVFWDDEFEGLGTFTNETRIRRIAKRLRRRREPARRIAEL
KIPEMVSVRLPYILRVAYRNFIHYEWAVPEDAEHHRYVQLLVSFPENWLDDLLFRIHYAV
YIRWVFHVRFTGQDAWMVRNMDVPPERLYRPDSSITEWRRLVESQHREPAERLASRPLRA
AGQGRQADEPARS*
>Merged2_292432_1-213 # 1 # 213 # 1 # ID=292432_1;partial=10;start_type=Edge;rbs_motif=None;rbs_spacer=None;gc_cont=0.671
DWLARGDVDAVLEDVTFEKLSQSGNATPGFLDLVLMLGVAGPMAASYVDDLDLFHTREMY
VTWYPNGDPR*
>Merged2_855882_214-498 # 214 # 498 # -1 # ID=855882_1;partial=01;start_type=Edge;rbs_motif=None;rbs_spacer=None;gc_cont=0.733
VGQCDLHWIYLGYADDAPEMRARRLRQLNLAGPAGFVSMEDGCIGGFVERGAATAPDRSA
VVEMGGAGTESQDTRATEVAIRGFWRVWRGLVGV*
>Merged2_848444_3-491 # 3 # 491 # -1 # ID=848444_1;partial=11;start_type=Edge;rbs_motif=None;rbs_spacer=None;gc_cont=0.703
GWELWTDHAKRDQGAQLLGTDGEFHTFGDLVRDDDEKLKAELDPAVWESKQARIEQGVKT
LGEHLAASRLDVLVVIGDDQKEIFDEEAVPSIGLFAGDQLWDYPPSGEHLERMSKFPGLA
AAQWARHGEQATPHRIHSALSNHIAEELTAADFDVTVSSKQRD
>Merged2_862374_1-603 # 1 # 603 # -1 # ID=862374_1;partial=11;start_type=Edge;rbs_motif=None;rbs_spacer=None;gc_cont=0.647
RGATMYFGRNEEGGLRCPYHGWKFDVHGKCMDTPTEPPDQTNLRDHVTAKSYPVHECNKM
VWIYMGPRETPPPFPEFPMNLIPEENAGEPIIMMEEANYLQNLEGDLDTSHLDWLHSRLT
VDAEPPKYGNVGFWNPDPDRVTRLDVHKTEYGTFYAGTRRLPDGTLWHRVNQFILPFFTM
ISGRKGVGLRCFVPLDDHYSM
>Merged2_817227_2-343 # 2 # 343 # -1 # ID=817227_1;partial=10;start_type=ATG;rbs_motif=AGGA;rbs_spacer=5-10bp;gc_cont=0.670
MALSAEENRLLTEVGPGTIMGNLLRRYWTPACLSSELAKPRTNLRVRLLGEDLVAFRDSE
GNLGLLEEHCPHRGASLYYGRNEVECGLRCVYHGWKFDTTGQCTDMPSEARSFA
>Merged2_63117_241-759 # 241 # 759 # -1 # ID=63117_2;partial=00;start_type=ATG;rbs_motif=GGAGG;rbs_spacer=5-10bp;gc_cont=0.644
MPQPEGAELERIRARRQELRERYLRPIAERPPSTVQGVHHLALICKDTEETITFYQEFLG
FPLVELVENRDYAGSNHFFFDIGDHNMLGFFDFPGHDHPPFSETIGGVQHLAISISPEQF
DAAKQKLDEAGVEYLGPDRGADDSMYFRDPNGIGLELYRSQLGVFEGQRLLD*
>Merged2_715309_201-977 # 201 # 977 # 1 # ID=715309_2;partial=01;start_type=ATG;rbs_motif=AGGAG;rbs_spacer=5-10bp;gc_cont=0.651
MNILGLDGITYGADDLAACRRFFLDWGLSLAAETPDRLAFETLNGCTVGVVRSDDPDLPA
AIEPGPTAREVVWGVPSIADLAGIRAACAEAPGFLETGDEIVCKDPIGLTLRFRVSKKRE
VDVKGVGVNVWGSVARVDAATPMYPKAEPVELDHIVLFVPNLKEMECFYVERLGFHVSDR
FPGRAVFLRCTQIGGHHNLFLLETGDRRGLEHVAYAVRDLHELIAGGINVNRGGWKTELG
PGRHPVSSAFFWYVQCPAG
>Merged2_518724_9919-10236 # 9919 # 10236 # 1 # ID=518724_16;partial=01;start_type=ATG;rbs_motif=GGA/GAG/AGG;rbs_spacer=5-10bp;gc_cont=0.604
MTDQNLVSATPDFRSPRGRVGHVNLKLADLARSLAFYQGVLGMKVTKRIGDEAAFLAFDD
YHHDLCINTWESRDGPAPATGTTGLYHAAIAYESREALVQVYMRLA
>Merged2_728073_3-674 # 3 # 674 # -1 # ID=728073_1;partial=11;start_type=Edge;rbs_motif=None;rbs_spacer=None;gc_cont=0.662
PSEVRPFPERIKARSYPTHESGGIVWTYMGPADTITPFRDFGTEGLAPEQQQASKEFIDC
NWIQSLDGDLDTSHISSLHQWHAIADIPDGGTDRPGYPTDFDSLRFWWHDRRPVLEVNDE
FYGYRYCGLRQTPNGHTHARVYAYIAPYTAMISSVPFGARHLTIVPSDDHTTWRYSYTVQ
RVIDPENLSGPSFNDHPSFPYVRPQRKGLIERHYTKDNDYGISR
>Merged2_691016_398-817 # 398 # 817 # -1 # ID=691016_1;partial=00;start_type=ATG;rbs_motif=GGAG/GAGG;rbs_spacer=5-10bp;gc_cont=0.655
MKYLHTMVRVTDIDASLRFYRDALGLTEISRKDNPGGRFTLVFLAAPGDESAQVELTHNW
DPEEYTGGRNFGHLAYAVPDIYATCQRLMDHGVTINRPPRDGRMAFVRSPDNISVELLQQ
GGALEPAEPWKSMPNTGAW*
>Merged2_60190_544-1608 # 544 # 1608 # -1 # ID=60190_2;partial=00;start_type=ATG;rbs_motif=GGAGG;rbs_spacer=5-10bp;gc_cont=0.732
MATTRFHDDTPGVDGLYADMAAADLQPLWTQSGLLTSTPGRLTPHVWRWKTLRDLAERAG
DLVGIERGGDRRVLSLSHPDLGGLPYATHTLWGAVQFLRGGELAPGHRHTPAALRFVLEG
SGVWTLVNGDALHMAPGDLILTPSWTWHEHHNPGTEPMIWFDGLDLPLVRNLDAVFFEPG
GEKLTPYEPAPVSRSEQLYSGAGLLAASEQQVVREPASGRSSPLLAYRRAAVDAALSRLI
EATGQRAARVRYTDPETGRDIMATLRAEMHRVLAGHRTAPVRTTGSGIWVVFCGSGATVI
DGQRIDWSAGDMFVTPSWGAVSHEAADDADLFLLSDAPVLEALGLFRAQAGGGA*
>Merged2_566698_3631-4575 # 3631 # 4575 # 1 # ID=566698_5;partial=01;start_type=ATG;rbs_motif=AGGAG;rbs_spacer=5-10bp;gc_cont=0.564
MTETKTETTLTDERVGEHPALPIGTAYGRKQATHNALLSEVGPGTPCGEFMRRYWLPVAL
SAQVTERPLKVYPLGEELIVFRDKSGRAGLLYPRCMHRGTSLYYGKVEERGIRCCYHGWL
FDIQGRCLEQPCEPNGGLMREAARQPWYPVQERYGLVFAYMGPPEKMPLLPRIDSLELLE
ENEHLHSFCDSGTLYDPRVEYPNGLPYNWLQAWENVMDPYHVYILHAVFSEVQFHDLFAQ
MPKVEFERVERGVLYHARRKMRDGSLIDRISYAFLPNMSSIPPIDLALGKSRGVQWWMPT
GDHQYILYNVQVKNS
>Merged2_835830_1873-2886 # 1873 # 2886 # 1 # ID=835830_4;partial=01;start_type=ATG;rbs_motif=GGAGG;rbs_spacer=5-10bp;gc_cont=0.691
MSGQTGGPGTAADSQYLREDHEADTFGVRRDVMTRPDLLDTERRTVFGQGWYYVGHDSEI
PSPGDYRRTVAAGRPVMFIRGHDGIIRVLYNSCTHRGAMICRADAGNTSRFQCFYHGWTF
DTQGNLATVPGREGFGPKFDPARYALAAPAQAEGYRGFWFMSPDPAAPPLAEYLDGVRDY
IDLSVDSAEPLGGWEVLPGAAKFTVRANWKLMVENSIDKYHFPTVHLTYSQYQSRRRKEL
GRSEPANERWLSGNQTLGFGTKNGHGGFIQFMPGRPIATQSSLWSEEANSEVRRLHDELV
ARYGEQRGREMTEHARHLLIYPNTIFQDSATGMRVRVI
>Merged2_356077_717-1721 # 717 # 1721 # 1 # ID=356077_2;partial=00;start_type=GTG;rbs_motif=GGAG/GAGG;rbs_spacer=5-10bp;gc_cont=0.668
MNFYDRWLELWDEAEAERAKSRRAIHYEELDWTETAQDAKIALLVAPETGFRTWGSESMR
GEIPPGWHSGAHKHGEEAMHIISGEGFSIVDGIRYDWAAGSTLAIPFGAAHQHFNTGEEP
VEFVSAMAVHFEHFVGIHHTEQLERCGPTSSIPQAERSPDGMPPGGGSRIVLAWEDSPLV
ADKRETPAVSRVSAPQVLGTVAGMESMVTEHHLDRRWFMQINTDRGGFKVHEIEISSLMS
DAPRTRGGRHAHMEAHIHFLSGHGYSLLGEDKERVDWKAGSTLHIAGPQTIHQHVNESDE
PSRMLRIAPGIRYFVEQFAKSVFPYMYLEGKSAL*
>Merged2_835736_1022-1345 # 1022 # 1345 # 1 # ID=835736_2;partial=01;start_type=GTG;rbs_motif=GGAG/GAGG;rbs_spacer=5-10bp;gc_cont=0.738
MLSTEDNELICRVGRGTPMGELLRRYWVPACLSDELPEPGGAPLRVRLLGEDLVAFRDHE
GGVGLVEEACPHRGASLYYGRNDDCGIRCVYHGWAFDRSGACVDMPSE
>Merged2_884008_2-901 # 2 # 901 # -1 # ID=884008_1;partial=10;start_type=ATG;rbs_motif=AGGAG;rbs_spacer=5-10bp;gc_cont=0.610
MVALIGSQGSGLRSLVDLDAGTVNRTIYVNEDIYRQEMEQIYGRAWLFVGHEAQVPKPGD
YVVSRMGEEEVLLVRDRREQIHVFLNTCRHRGMKVCRYDDGNALVFTCPFHGWSYDTDGR
LVGVPYFEAAYQKELEKDAWGLHEVAQMCNYYGSIWATWDKDAPSFEDYLGAFAPTVRRC
FEASDGTDNGVELLNPVYKWYIPTNWKFPSFSFDGDLTHAAMTHRSINVAAIGPAGEANG
GSRSPIRAPFPETRVNMSIRELGHGGNAAIHHQPGLPEYADTWLSDPAIDDYYRAAHEKR
>Merged2_820147_239-817 # 239 # 817 # 1 # ID=820147_1;partial=01;start_type=GTG;rbs_motif=AGGAG;rbs_spacer=5-10bp;gc_cont=0.658
MATIVGGIASSHTPTIGFALDTNKQADPVWAPIFEGYKPVQAWLAEKKPDVLFFIYNDHV
TSFFFDHYSHFALGVGERYTVADEGGGPRKLPAVNGHPGLARHIATGLTADEFDMSYFQG
KGLDHGCFSPLSLLWPHEPTWPGAIVPLQVGVLEFPIPTAKRCFKLGQALRRAIESFPED
LKVAIVATGGLSH
>Merged2_730434_2-349 # 2 # 349 # -1 # ID=730434_1;partial=10;start_type=ATG;rbs_motif=GGAGG;rbs_spacer=5-10bp;gc_cont=0.687
MLSKEDNEILTQVGAGTPMGELLRRYWMPACLSTEVAEPDGDVARVRLLGERLVAFRDSE
GKVGVIDEECPHRGASMYYARNEDCGLRCIYHGWKFDRSGQCVDQPSEIRSFADHI
>Merged2_281313_1761-1943 # 1761 # 1943 # -1 # ID=281313_3;partial=01;start_type=Edge;rbs_motif=None;rbs_spacer=None;gc_cont=0.661
AAQSLADKGIVPPGVDDPAVYRVRSGGVVLSEDTDWLEGIRDLLPAFLDHPELAGTKEFG
*
>Merged2_85065_1-231 # 1 # 231 # 1 # ID=85065_1;partial=10;start_type=Edge;rbs_motif=None;rbs_spacer=None;gc_cont=0.714
EILRCPWHGWEFDVKNGQSWFDPARTRVRSYPVKVVAGADLLEEEPPAPGLLPGPYTAET
YPIAVEGEYLVIDIPS*
>Merged2_209306_383-1192 # 383 # 1192 # 1 # ID=209306_2;partial=01;start_type=ATG;rbs_motif=AGGAG;rbs_spacer=5-10bp;gc_cont=0.654
MLSAEDNELLTSVAAGTPMGDLLRRYWTPVLLSSELRPDGSPVRVRLLSEDLVAFRDTDA
EVGLFAENCPHRGASMYFGRNEECGLRCVYHGWKFDRSGQCVDMPSEPRPFADRIRIPSY
PIHEAGGIVWTYMGPAETMTPFRDFGIEAMTLEQRMASKLYIDCNWVQSIEGNVDTAHIS
FLHTFDAIDGIPDDGSDAPGYPSDHVSMTFRRFDRAPRLEIEDEPYGFRYVGLRTTPKGN
THARMSAYIFPYGTIIAAIPFATGHIWTVP
>Merged2_307277_3-719 # 3 # 719 # -1 # ID=307277_1;partial=10;start_type=ATG;rbs_motif=AGGAG/GGAGG;rbs_spacer=11-12bp;gc_cont=0.689
MPSSLGVGITHYPLLAGTDENMSGLLRWTLQDPDIPNAEKDVSAWPARMREEWSDDSGAV
AAAGHRRALVTDLARCRKALDEFRPDFLVVWGDDQFENFREEVVPPFCVLAYDDMRVEPF
GPMRKHGWDNYWGLPGDTQYTLHGAPEEARALTDALINDGFDMAYSYRKREETPFPHAIL
NTQTFLDWEHAGREFPYPIVPITVNCYGQHAIARKGGLARFADIADEQLDPVGPTPARC
>Merged2_723067_685-1041 # 685 # 1041 # 1 # ID=723067_3;partial=01;start_type=ATG;rbs_motif=AGGAG;rbs_spacer=5-10bp;gc_cont=0.664
MPLTGVTRLGYVHARVTDLADAKNHYQNTLGLYPVHEEPGRVYYKGWDEYDHHSLVLEES
GVGLVKFGFKVADPADIDTIEAAAKAFGCVTERMSAGDNLEVSDGIRIIAPSDHVLEIY
>Merged2_216974_782-1792 # 782 # 1792 # 1 # ID=216974_2;partial=00;start_type=ATG;rbs_motif=AGGAG;rbs_spacer=5-10bp;gc_cont=0.659
MPQRLLTSLSHVELLTPDLQKSVEYARDILGLDVVATHGDSVYMRCWGDYYLYSLMFTAA
PEPGVGHLSWRTEGPEQLEQAVSRLQDAGDEGHWVQESYGHGRAYRFTSPGGQEHELFWE
VERAACPPGEESTYPERPQRKQSRGIGVRILDHTTVTTPDVREVCDWLSDRFGTRIMAAV
EPVAGAPWVFAVTTNNEKAHDLGLIQDFEGKRGRLHHVAFWVETNHDLTEGAKFIIEHGH
DVDQGPGHHGIGEQNYLYFRDPVGLRYELNSGGYRNYVPDWEPVIWHPEQGSNNAYRTEV
DMPSVSLVNIPPGIVGAGEKQVDPSTDTAEAALARS*
>Merged2_685199_73-996 # 73 # 996 # 1 # ID=685199_1;partial=00;start_type=ATG;rbs_motif=AGGAG;rbs_spacer=5-10bp;gc_cont=0.668
MGKLALAAKITHVPSMYLSELPGPRQGFRQAAIDGHHEIGRRCRELGVDTIVVFDTHWLV
NANYHINCAAQFEGLYTSNELPHFIANMTYGFPGNPELGRLLAEQCNRLGVETMAHDATT
LAPEYGTLVPMRYMNADQHFKVISVSALCTSHYLNDSARLGWAMRKAVEEHYDGTVAFLA
SGSLSHRFAQNGQAPEFATKVWSPFLETLDHRVVRMWQDGDWADFCAMLPEYAVKGHGEG
FMHDTAMLLGALGWSRYDGKAEVVTPYFGSSGTGQINAIFPVTAQDGSAIPAAQASNPAG
VASTSRL*
>Merged2_788123_851-1804 # 851 # 1804 # -1 # ID=788123_2;partial=00;start_type=ATG;rbs_motif=AGGAG;rbs_spacer=5-10bp;gc_cont=0.638
MTGIQGYIKPNRRPGELGVHSLDRFHFVVPDLRTAQDFYGEFGLAATEKGSRVQLAASAT
PHVWGTIGEGARKKHQYISFGVFEEDFEPFTRRLQDMGVPRLDPPAGEESNGLWFRDHDG
NLTEIKVGPKVSPTEKSRLVTRSVGGGQRGQCYRSQMKRTLPRRLSHMLLFTTDVRKATE
FYSRVLGLRLTDHSGDDIAFMHAIHGSDHHMLAFARSSAPGLHHFSWDVGSVDEIGAGAM
HMLGKGYARGWGLGRHVLGSNYFHYVRDPWGSYSEYSADIDYVPVDCDWPSGDHEPDDSL
YAWGPNLPEDFINNYEA*
>Merged2_681471_4455-5441 # 4455 # 5441 # -1 # ID=681471_6;partial=00;start_type=ATG;rbs_motif=None;rbs_spacer=None;gc_cont=0.608
MPTSAEASSTGRPAPVLDVAHLGHAELLTPKLSESLDFFVNILGMEQEAVDGNSAYLRGF
GDYERYCLKLTEAPTPGLGHIALRARSQQALDARVQSLGKTGLGRGWIDGDVGHGPAYRF
LDPDGRQFEIYHETERYRAPAHLAPAMLNQFQKRVGRGVGVRRLEHVNLTSLDVRRVREF
LQRELGYRALEVILSEDGREWGTWMTVTVQGHELIYLQENVADFGRLHHLAFWVDTREEV
LRAADLFQDAGVFIEAGPAKHTPIHSFYLYVYEPGGNRIEVTSGGYLVFDPDGPPTTWQE
SRYKGSRAWGRGFPPSFDTYATPVLEPD*
>Merged2_364572_1-198 # 1 # 198 # -1 # ID=364572_1;partial=10;start_type=ATG;rbs_motif=GGA/GAG/AGG;rbs_spacer=5-10bp;gc_cont=0.636
MLRKEQNELLARTGPGLPMGQLFRAYWLPALLAEELPDNDCPPVRVKLLSVRLLAFRVSE
GRYGLI
>Merged2_288581_207-1157 # 207 # 1157 # -1 # ID=288581_2;partial=01;start_type=Edge;rbs_motif=None;rbs_spacer=None;gc_cont=0.649
NSTFKDRIKTPAYPVEVLGGLIWAYLGPEPVPLLPHWEYLVRPNTYRATGWVDLPCNWLA
PMENSMDPVHIEWLHTYYTQYAHDLKRRFGGGDPNRTPSVPRPRRHHKRIGFDTFEYGLI
KRRVYEGGSEEDTEWKDGHPLVFPNWLSVGNAQIRVPVDDTMTKIWYYHDWAFPEHVAVP
VQESIPSYEIWLYDDNGDWIIDTTEGQDMLAWITQGDIADRTEEHVGASDRGVLLYRKLL
QEEMLKVEQGIDPMCVLRDPAENEMISLPLEQHPWTPTTPDEARRYVQRPGLAQAPRELK
DFVWKLAMEAFGIEAA*
>Merged2_708038_351-1628 # 351 # 1628 # -1 # ID=708038_1;partial=00;start_type=ATG;rbs_motif=GGAGG;rbs_spacer=5-10bp;gc_cont=0.596
MLSREKNERLVRVGPGTEMGELMRRYWHPIATSAELSEPDGKPLRVELLGQRFVLFRNTR
GEVGCLDELCMHRGASLGIGRVEEGGIRCLYHGWKFALDGEILETPNHADCRLRQRLRAP
ASPVVESNGTIWTYIGPKELQPPFRTLPSDMVPDQNRLVFRIKTNVNYLALWEGGLDSSH
VSTLHTNQARPTWGAARGVAIGLEDWAPMDDLAPQFAVENTPFGYHYAATRRVPPSRGDG
AGKKNVRITPAIMPTGRIIGGPVNFMIWETPINDEWTNTFFTVFAATAINKDRVYKLLGL
DDPRYWSEEEQVFKGSWDNSFFQDRSVMYQNFTGMRGIEVEDASIGTSYGPIYDRSKEHL
VSADIAVVRIRERLLENLDIVKAGGKPLGADIADLSHLIAPDVDVPEDMDWQEIAPAHRL
PVAAE*
>Merged2_281313_1-123 # 1 # 123 # -1 # ID=281313_1;partial=10;start_type=GTG;rbs_motif=GGAGG;rbs_spacer=5-10bp;gc_cont=0.642
MLTIEENETITRTGPGTPMGNLFRRFWIPVLLSSELAAPDG
>Merged2_520064_1-417 # 1 # 417 # -1 # ID=520064_1;partial=10;start_type=GTG;rbs_motif=GGGGG;rbs_spacer=9bp;gc_cont=0.681
MARLVAVLATTHHPFFYRTSRLPPDEAPPFAAEWVAKVAAYRETLSAARPDVLVMVGSDH
FHQLWLDNMPQFLVGKAPYYDANWYNEEREFGLPRLRLAGHEALSAYMLREGLDRGFDLG
FSNELRVDHSITCPIITVR
>Merged2_295430_3-263 # 3 # 263 # 1 # ID=295430_1;partial=10;start_type=Edge;rbs_motif=None;rbs_spacer=None;gc_cont=0.625
IDDVFIGHEHLAGLGKYEHMWGIGRHLLGSQVYDYWADPWGRVHEHWADTDRLNVQNGGN
LVSAEEGLRSQWGTRPPEKFIGYVSP*
>Merged2_354758_2-355 # 2 # 355 # -1 # ID=354758_1;partial=10;start_type=ATG;rbs_motif=GGGGGT;rbs_spacer=6bp;gc_cont=0.664
MASPEENEILSRVGPGTLMGNLLRRYWTPALLSAELPNPDDPPVRVRLLGEDLVAFRDSA
GKVGLVAQNCPHRGASMYFGRNEECGLRCVYHGWKFDTDGNCTDMPSEPRPFADRIKL
>Merged2_61629_1-594 # 1 # 594 # 1 # ID=61629_1;partial=11;start_type=Edge;rbs_motif=None;rbs_spacer=None;gc_cont=0.660
LHQFDAIDDIPDDGTDQPGYPSGYMSMRLWRHDPRAAIEVHDEWHGFRYAGIRRTPNGHR
HARITAYIFPAATIIAQIPFSTRQIFVVPADDTLTYRYNFTTQPAANPRSLGGPAFFTYE
KYPFEMIPRNGIVHRTYTRENDYQIDRVSQKGTTYSGISDFRSQDAMATETAGPIYDRTR
EHLGSTDVAVIRMHRQLL
>Merged2_731740_2237-2515 # 2237 # 2515 # 1 # ID=731740_4;partial=01;start_type=ATG;rbs_motif=GGA/GAG/AGG;rbs_spacer=5-10bp;gc_cont=0.710
MSLRVVGVDHVVLNVADVERSLAFYGQTLGLAPVRVDEWRRGEVPFPSVRVEDSFIIDLF
PAPPSGANLDHFCLVVEDTDLAALAASGRFEVV
>Merged2_682364_2-373 # 2 # 373 # -1 # ID=682364_1;partial=10;start_type=ATG;rbs_motif=AGxAGG/AGGxGG;rbs_spacer=5-10bp;gc_cont=0.685
MLSQEENDILTKVGPGTLMGNLLRRYWAPALLSSEVADAGGAPARVRLFGEDLVAFRDTD
GKVGLVAENCPHPGASLYFGRNEDCSIRCVYHGWAFDRDGNCTDMPSEPRPFADRIKLTA
YPTH
>Merged2_817608_627-1571 # 627 # 1571 # -1 # ID=817608_2;partial=00;start_type=ATG;rbs_motif=AGGAG;rbs_spacer=5-10bp;gc_cont=0.568
MISGFVCMSHTPLLDRNRPKREVEKAFSAAVTRASQKIAAWEPDVCVVFFPDHFNGFFFD
LMPSFCVGVRASSVGDFGTAPGKLQIPEDLAIDCARACLTGGVDTAISYRMTVDHGAAQP
IELLSEVSTLSRIIPVFINCAAAPRPLFGRVRELGDAIGRWAAPRPERVLIIGSGGLSHD
PPIPSIESASPEVQAGLIDGRNPNHAARLLRQNRIIGLGRAFGAGEKPVRPINPDWDRRF
LNAVQAGDMRFCDQWNEDELTEAAGRGGHEVRTWIAALSAIHVAGRFKATEEFYQPIDEW
ITGTAITTASPVGD*
>Merged2_79916_73-342 # 73 # 342 # 1 # ID=79916_2;partial=00;start_type=ATG;rbs_motif=None;rbs_spacer=None;gc_cont=0.670
MMAIDSHAGFPPSGLAVAHEADESVLFSFSDRPQQERPACRPDLGLGGGKVGLALAVRQG
ENRPRAHTHQIASRPMALIVRSPRAPVDP*
>Merged2_855476_130-465 # 130 # 465 # -1 # ID=855476_2;partial=01;start_type=Edge;rbs_motif=None;rbs_spacer=None;gc_cont=0.705
NPTPEYRAARQQRVIDGAKAFAAGKASIRDLNPEWDNAFLDILETGDLSPVDSRSNEQVI
ADGGGSAHEVRTWIAAYSALAAAGPYEIKSRFYQAIPELIAGFAVTTAVPA*
>Merged2_702976_1-612 # 1 # 612 # -1 # ID=702976_1;partial=11;start_type=Edge;rbs_motif=None;rbs_spacer=None;gc_cont=0.703
DLHGVPQMKAAYSGKLRRQDWGLVRCPKVRDYKGLVFASWDPEAPDFDDYAGDFHWWLDN
LADAFDGTEAGTEVFRGVQKWRIKSNWKFVSENFLGDTYHGASTHASVEAVGIGPGGRGH
RRHGERQNEGGFSRGRMKTSFRLGHGASDNLDYELAYPEFAQKDLDDYFVAAWETRTARL
REQGRPLGGRGPATMFPNMSFSAG
>Merged2_853162_3-290 # 3 # 290 # -1 # ID=853162_1;partial=10;start_type=ATG;rbs_motif=AGGAGG;rbs_spacer=3-4bp;gc_cont=0.615
MSQATRPGQWVEQDSGPELGDEASGAFNMRISTDRYTSREYALQERERIWMRAWQIVGRV
SELPNVGDWKQYRILDQSFVIVRGKDKKLRGFVNAC
>Merged2_736306_1-561 # 1 # 561 # -1 # ID=736306_1;partial=10;start_type=GTG;rbs_motif=AGGA;rbs_spacer=5-10bp;gc_cont=0.643
MQADENVLLTQTGKGTPMGELLRRYWHPIAAAGEFDDQPTKQVRLLGEDLVLYKDRSGQY
GLLALHCPHRRADLSYGFVEDCGLRCSYHGWAFDEKGSCISAPFEDTASGNSRFRDQIHQ
PAYPVEEMAGLLFAYMGPLPAPLLPRWESFTWEKGLAHIVLAPLDCNRLQAAENNIDPVH
FEWLHNN
>Merged2_885471_2172-2861 # 2172 # 2861 # 1 # ID=885471_3;partial=01;start_type=ATG;rbs_motif=GGAG/GAGG;rbs_spacer=5-10bp;gc_cont=0.662
MFGVDHLNGFLYRALPQFCVGLEAVSIGDYDTPAGPLLVPFDLATRCASTCLAGGVDVAV
SAEMRVDHGFSQPLKVLMGGLGSVPTIPVFVNAAGLPRSPMARSLQLGAIVGRWAAGLGL
RVLFIGSGGISHDPPVPVLADADAAPSLRNRLLDGLAGDAQRKREADTVALTREFAAGRT
DLRPLDPDFDQKFLDMMSSGSFDAVYDWDDDWLTERYGRGVHEVRTWLAA
>Merged2_560972_550-720 # 550 # 720 # -1 # ID=560972_2;partial=01;start_type=Edge;rbs_motif=None;rbs_spacer=None;gc_cont=0.608
GRHVNDQMLSFYMKTPGGFDVEFGCEGRKVDDHDWIARESTAVSLWGHDFTVGMRG*
>Merged2_345129_2455-2748 # 2455 # 2748 # 1 # ID=345129_3;partial=01;start_type=ATG;rbs_motif=AGGAGG;rbs_spacer=3-4bp;gc_cont=0.656
MPLTQEENELLCRVGPGTLMGNLLRRYWTPACLSSELPKPRTNLRVRLLGEDLVAFRDAD
GEIGLIDEHCPHRGASMYYSRNEADCGLRCVYHGWKFD
>Merged2_514497_3-425 # 3 # 425 # 1 # ID=514497_1;partial=10;start_type=Edge;rbs_motif=None;rbs_spacer=None;gc_cont=0.669
QWPYAPTFRRSGTGITPRQWTAENDYQIDRDLQSDKSARGTFSGIADFVSQDLMVTESMG
AIYDRSKEHLGTSDQCIIRMRQLLINAAKGLADGKEPPAVEGDRDYRSIRVGEKILEPGE
DWKRIGTDEDPTVQELMLAD*
>Merged2_886409_3-92 # 3 # 92 # 1 # ID=886409_1;partial=10;start_type=Edge;rbs_motif=None;rbs_spacer=None;gc_cont=0.533
YNKADYADNLDLFHTMEAYFTWYPNGTDF*
>Merged2_293902_579-761 # 579 # 761 # 1 # ID=293902_2;partial=01;start_type=ATG;rbs_motif=AGGA;rbs_spacer=5-10bp;gc_cont=0.694
MSPTPTREELARSGTLEDLYGKLGQIGIGPGWAKATPSLWASPRKSFAPAHWTYAQARGA
L
>Merged2_856578_1984-2598 # 1984 # 2598 # 1 # ID=856578_3;partial=01;start_type=ATG;rbs_motif=GGA/GAG/AGG;rbs_spacer=5-10bp;gc_cont=0.663
MAEIVLGAGSSHTPMLAVPGEMWGTFQERDEGNTELVFPPDGISMSWEDALENYVPEEIK
ARYGDNDTWVEQYIRTQSAIDTLRKTFAEVNPDVTVIISDDQDEWFFEDNMPSLAVYWGE
TAHIRPRSVPADAPDFAKRTAAGYGDKEVELPVAHELGRHVIEHLMDHDFDVSHIAYTPD
LYGGKVMRRYPKAGGGEITATRDTA
>Merged2_729822_3-539 # 3 # 539 # 1 # ID=729822_1;partial=10;start_type=Edge;rbs_motif=None;rbs_spacer=None;gc_cont=0.700
TIWVPIDDHHCWRFLVGGRRLRSDGPTSGARGPLPISPGQYTFADGKTIDTLIPDNNKAN
LYGMDREKQRTVNFTGMGAIPTEDQAMNEGMGYIADRSLEHLASTDVAIVAMRRRLLAMI
RDLQNGIEPAQPTNPDLYRVRPLDVNSPHAELAGLLDARADDVAIGDPSVLSAGQPAS*
>Merged2_221403_314-1660 # 314 # 1660 # -1 # ID=221403_2;partial=00;start_type=ATG;rbs_motif=GGAG/GAGG;rbs_spacer=5-10bp;gc_cont=0.644
MLSVEDNNVLCRVGPGTPMGNLFRQYWLPALLATELPDNDGDQVRVKLLGEELIAWRDSE
GKVGLIADKCPHRAASMFYARNEEGGLRCVYHGWKFDVTGACVDMPSEPPESNFKERIKA
VSYPCIERGGIIWTYMGPRETPPPLPDLEPNAAEGATCRAIMIRNCNWMQALEGDIDTAH
FSWLHAGHIKPEDAEGLFIKLQTTDRHPRMSALDTPWGTSYAAISEASPDRNYVRQAHFL
FPCYTMIPQTPIMANRSCRAWVPMDDEHVIWFGLNAPRLAPDLQLRGVRHGKAMAGGRAP
DGRTVEPLLENSTDWYGRFRTAHLVERDYDLDRDKARAMSSYTGLTSVTMEDHAVTESMG
PVLDRANEHLGTSDAMIIRTRQRLIGAAEALRDKGIVPPGVDEPEVYRQRSGGIILSKDV
DSWFEATAMARRAYVDNSEQEIRASVEL*
>Merged2_4264125_3-449 # 3 # 449 # 1 # ID=4264125_1;partial=10;start_type=Edge;rbs_motif=None;rbs_spacer=None;gc_cont=0.716
VRELSAAEVEAMLAGKGIHVRYQPGTFRPLANKDNDYLIDRAAQKAGRTYSGVAGIAMQD
ASLQESMGPIVDRTRENLVSTDNGIIMARHRLMRAVRALNDRGEVPPGVDPAHQRVRSAA
VVLPREQAFKDAARDALVARPGTAPASV*
>Merged2_557860_1-363 # 1 # 363 # 1 # ID=557860_1;partial=11;start_type=Edge;rbs_motif=None;rbs_spacer=None;gc_cont=0.667
PDVLVLFDSDHFNTFFFDNLPTFLVGVTDTIEGPNDQTAMPRYRLKGHARLAAHVRAAGL
EHGFDLSLSQDFDVDHSILVPLHFLTPHMRIPIVPIFLNGLAPPLPGARRCHALGEMVRE
A
>Merged2_737634_3-404 # 3 # 404 # -1 # ID=737634_1;partial=10;start_type=TTG;rbs_motif=AGGAG;rbs_spacer=5-10bp;gc_cont=0.689
MAHVTELAYVVYEVSDLDDWKHFGVDLLGMMADDATDEGFNLRTDERSFRWQIEKGPADD
LAASGYLVESREALDELRDALTAAGHQVTEGDADLRAKRQVDAVYLTSDPMGNRVELVTG
HRNSDIPWKSDHLL
>Merged2_793972_1-780 # 1 # 780 # -1 # ID=793972_1;partial=11;start_type=Edge;rbs_motif=None;rbs_spacer=None;gc_cont=0.690
ARCPHRHASLYWGRNEDGGLRCAYHGWKFDRSGACLDMPAEPAGSPYPEAVKAVAYETHE
AGGLIWVYMGPKDRKPEFPLHEWTLVGEGHLLVTKRLQQCNWLQNLEGELDTAHVNFLHR
DIDSPEAGIMPPEKLARKQFLLTETDFGLVAMARSEEPDDQYYWRMTPYQLPSFTIIPGF
GTTMTLAVPIDDTNMWGFTIRWDPERPMKPGEGYMQDVDPVTWLPLANLQNDYLRDRDRQ
LHSNFTGIREIRTQDMAVQE
>Merged2_708077_1-909 # 1 # 909 # 1 # ID=708077_1;partial=11;start_type=Edge;rbs_motif=None;rbs_spacer=None;gc_cont=0.749
AERALRLVPVERGGERRVLSLGNPGMPGSPYVAGTLWAAIQCLGPGETAPAHRHTPGAIR
FVLEGSGVWTTVNGDATDMEPGDHVLTPALSWHEHTSAGERRMLWFDGLDQPMIEALDAI
FFEPYPELRQPESGEPHNRSEVTAPPGPRHTPGRVDGPLDPGPSPLLVYRWADTDAELAR
LLAAGSGSGSGTDMASLEFTNPATGASVLPTLSCGMHRLPAGGSSRPTRRTGNTVFVVFR
GSGHSVIDGTRFDWGAGDMFVVPSWSVVEHHGGEGADLFSLGDAPVLRAIGIYREETLAA
PQE
>Merged2_900105_483-1727 # 483 # 1727 # -1 # ID=900105_2;partial=00;start_type=ATG;rbs_motif=GGAG/GAGG;rbs_spacer=5-10bp;gc_cont=0.639
MDIDWPRADFSRLRYRLYHDASIYEQEHERVFRGPTWSVLCLSAEIPNPGDFTLTHVGQI
PVVVNRLKSGGIGAFVNRCAHRGAAVVRVPFGNAADFTCIYHAWCYSEAGDLVGVPFQRG
VNGKGGMPPEFEMQAHGLTRLRVEVWNGVVFGSFSDAAEPIESYLGPMLCEHLGEIFNRP
LKILGYQRQRVCANWKLYLENVRDAYHGSLLHEFNRTFGLSRLTQVSGAYMDDRHRHSLL
FQYAGSDDTARARAAYASDKVQRANYMTLNDADIVRFVKENPRGVTTRILSIFPNAVVNQ
IYNCLAMRKVRLHSHDQFEIIFTLFGYDDDDDAMTAHRLNQCNMVGPAGLISMEDAEAIE
LVQRSTAPDQSECGVIEMGGTGPIRSLDTRVNEVPIRGFYSYYAELMTNGAGRA*
>Merged2_836553_272-397 # 272 # 397 # 1 # ID=836553_2;partial=01;start_type=ATG;rbs_motif=GGAG/GAGG;rbs_spacer=5-10bp;gc_cont=0.714
MLSTEDNDLICRVGPGTPMGDLLRRYWVPASLSAELADPGGA
>Merged2_77178_128-1195 # 128 # 1195 # 1 # ID=77178_2;partial=01;start_type=ATG;rbs_motif=AGGAGG;rbs_spacer=3-4bp;gc_cont=0.678
MLSTEDNELLCRVGPGTPMGELLRRFWLPALLSDEVPTPDCDPIRTRHLGEDLVAFRDTS
GRVAVLDAFCPHRRAPLFFGRNEECGLRCVYHGWKFDADGTCLDVPSEPPESGFKDHISV
KSYPTYEAGGVVWLYMGPPELKPDRPPELPFTLLPESEQGGIKFLVESSYLQNLEGELDT
AHVSFLHSNLTGSADLSSLVRLDGYNNDRHPRLSIIDTDYGFVYGGRRTRTDGDYYWRVT
QYLLPIYGLIPRSGGYTGGATIWVPIDDHHCWRFLVGGRGLRSTGPTSGARGPLPVSRGM
YTFADGRTIDTYLADNNKSNLYGMDRQKQRTVNFTGMGAIPTEDQAMNEGMGYIAD
>Merged2_843676_2-382 # 2 # 382 # 1 # ID=843676_1;partial=10;start_type=Edge;rbs_motif=None;rbs_spacer=None;gc_cont=0.717
NDAHYRPLANKDNDYLMDREAQRLGKTYSGVKGIALQDASLQESMGPVVDRTKERLVPTD
AGIIKARQKLRRAALALAQDGTEPAGNLPRHQQIRSVAIVLPADQSFTGGIGEAMIARPG
VPQTTV*
>Merged2_828233_3-152 # 3 # 152 # -1 # ID=828233_1;partial=10;start_type=ATG;rbs_motif=GGAG/GAGG;rbs_spacer=5-10bp;gc_cont=0.713
MPVRNPVAVPPFDVVRASHVEIGVHDLGRARSFYVDCLGLIETAREGDAL
>Merged2_702626_1-96 # 1 # 96 # -1 # ID=702626_1;partial=10;start_type=ATG;rbs_motif=AGGAG;rbs_spacer=5-10bp;gc_cont=0.656
MSWGLIAQMGHVSIQTTDVEASVADATQLLGL
>Merged2_288623_3-599 # 3 # 599 # 1 # ID=288623_1;partial=11;start_type=Edge;rbs_motif=None;rbs_spacer=None;gc_cont=0.625
TSHAPIMHRLISETSTRGGFKPSNPFVRGKAPKLIVDITDYGYQYAGIRPLGEDEMHIRT
YQFIMPFHQIRPSKSESGLQLDAGHCWVPIDDVTTMVFNWSYCPDGPLSEEDRLERGLGN
GPLHVDPVTFRSKANRENNYMLDRLVQRTESYTGIDGINVQDRAIQESMGKIVDRSKEHL
GPADKAIIQTRKLLRDAVK
>Merged2_87075_3870-4871 # 3870 # 4871 # -1 # ID=87075_7;partial=00;start_type=ATG;rbs_motif=GGAG/GAGG;rbs_spacer=5-10bp;gc_cont=0.643
MKPELCKLSHLELVTPDVARSSWFFCDLLGMHEVERDGTRVYLRCFGELDHHSVTLREGP
TGIDHIAFRTMRPEDLSAFARQLEAEGVEVTPVAAGAEAGQGEGIRFLAPALGAPLELFF
EIERPQAPERLRSKLPTNSAKFNGSAVRRLDHVNLATGLDDLEAAELWTRRALGFKRREF
VRLDNGGVGGSWLSVTAQAHDLAITVDADGRQGRLNHIAFNLEEFADVVRLADVLTDNDV
QIYIPPGRHGITQGHFCYLREPGSGHRLELFSGGYLIFDPDWEPVEWSIADLSSHGLKWV
GPPEWTRENNLNAVNTPATTTPAVALERRTEAP*
>Merged2_350398_3-623 # 3 # 623 # 1 # ID=350398_1;partial=11;start_type=Edge;rbs_motif=None;rbs_spacer=None;gc_cont=0.694
RGPAACCTRAGWGWRCTGCTASAYQRECNWLQGLEGDVDTAHIGFLHYGQDRLEDEIPGT
FRYYTIADRAPKYAVLDTPYGAMYGAYRPASPGHTYWRIAQWMFPFWTMPPTGLLGGHMV
ARAWVPMDDTHMLMFMVRPKVSAERREDMGPEVRGAPTPIEVRPNGTGWLDRFRLVENED
NDYIMDRDAQERDEQYSGITGIHVQDQ
>Merged2_364770_7282-8244 # 7282 # 8244 # 1 # ID=364770_7;partial=00;start_type=ATG;rbs_motif=GGAGG;rbs_spacer=5-10bp;gc_cont=0.590
MGKIVNAVATSHAFAMLDPSIWDEVREQNRRRYIERQGKEPPALRQLADADPADDVIRFA
RIQKAQAQLRWELAATKPDIFVIIGDDQNENLSSAVMPQIAIYTGGDYVGKMRRGGRARS
YRAAQDFSARLLETGIRRSFDLASIGSFADNALISHAHVQALEALFPEEVPPTVLVFLNA
IHPPAPEPSRCFAFGELLADVIRQSPGDEHVAICGSGGLSHFTAGYPWKKYKGPFTYGGI
SEDFDRKLVGQLESGAIHQITALSGDDLLQHGEVEFRSWIVIAGAMQGAKTALAVYEPFY
RAIMGMGVASWTAQAATAAT*
>Merged2_287272_3-995 # 3 # 995 # 1 # ID=287272_1;partial=11;start_type=Edge;rbs_motif=None;rbs_spacer=None;gc_cont=0.673
HESEIEANGDYVVRKIGEDNFIVSRDERGAIHVLFDACRHRGVQVCRADSGNTSHFRCPY
HGWTYGTDGSLVGAPLWRNAFGGMAKESNGLTAAAKVSSYHGLIFATLDPTAPPLEAYLG
GMAWYLDLLFGLDGEGMEVLGAPQRFVIDANWKSGSENFSGDDYHLGTLHRSVWEIGAFP
VPFRENMMGYHIQAAPGHSLSFSMANDPDEPGPKFFGFPDDLAARFDASRISEHQLEIAR
RSRVMVGNVFPNFSILALPMTEDGSTHAPTGIVTIRCWQPRGPGQIEIWNWFLGYKRMTP
EQKDRTYRAGLGTFSVGGVFEMDDTEPWITV
>Merged2_351907_2-577 # 2 # 577 # 1 # ID=351907_1;partial=10;start_type=Edge;rbs_motif=None;rbs_spacer=None;gc_cont=0.644
ELHMSETKVDTAPAIDQSKLPSRLHHTAYVTRDQEATRHFYEDLIGLPLIATWTEADELF
GAERVYLHCFYGLGDGSALAFFQFADPGDAELFDTEVPASPFRHIALQVSKEVQDGIETR
LQEARWKPEETYVLEHGYCRSLYTPDPNGFLLEFTLDAPNAEAISTTRLASAHADLKRWL
GGDHSSNNDYR*
>Merged2_900927_3888-5159 # 3888 # 5159 # -1 # ID=900927_6;partial=01;start_type=Edge;rbs_motif=None;rbs_spacer=None;gc_cont=0.566
YPTATAFTTPFGTVPLWDGIADALNGVPGAAPNDETHKDEHAIEVQLPFIQKVMSETPFV
PINAGQIRGDVLADVIEHLLTDETLLIISSDLSHYLPYDVANQLDALTLGQILTLEGSLQ
HEQACGATPINGVLELARRNDWQPELLAACNSGDTAGDKDRVVGYCAIAFFETVIEPDDA
EYSQLGESLPTRDDAEYSQLGESLPTRDDADYVDRRGDFDLNDGVATSGQAGSDDVGAVV
IAQARAAIEQQLGLPAETPPQWGDWAGQRSGTFVTLTKNGELRGCIGSLVDDRPLAESVP
ANALRAAFADPRFAPVSAGEWPEIAVEVSVLTEPAPVLVEDGLGGFRAPATEAEALDALQ
VGVDGVIFSAQGRQSTFLPQVWEQLPDKKQFLDHLRAKAGLPADYWGNDVELLRYRVKAY
EQN*
>Merged2_859707_2-607 # 2 # 607 # 1 # ID=859707_1;partial=10;start_type=Edge;rbs_motif=None;rbs_spacer=None;gc_cont=0.677
FGFVAMARSDEGPDQYYWRMTPFIVPSFTNIPGFGTTMTLAVPIDDTNMYGFTIRWDPAK
PIDVAKAIPMDVREGDFLPVANMQNDYLRDRELMLHGNFTGIAEIRTQDMAVQEDQDGPI
CRREEEHLGTTDRAIVGARRLMLRLSEELETGVEPSMASHPEAYCIRSVAVTAPRDADPV
ELWKAAQPEQAVAGLYVGTAI*
>Merged2_820803_47-961 # 47 # 961 # 1 # ID=820803_1;partial=01;start_type=ATG;rbs_motif=GGAG/GAGG;rbs_spacer=5-10bp;gc_cont=0.633
MAVVQQAPVSRRSRFLDEDWEARVFRVHRDVYRDAGVFALERERLWGRGWLFLGHASELP
VAGDFKVRTVGGRPLIFLRDEWGEVRVFYNSCPHRGTAVCRDEEGNAKRLRCFYHAWTFD
TAGRLVSLPGPDAYPEGSGFRERLGLRPAPRVEVLRDFVFVSFAESGPSLGEYLGGAAEF
IELVADHSGAGMRVVPGTQRYTVRANWKLAVENAMDGYHFAPSHITFLEYLQRTGYVTSD
AGGRGHILGNGHVVGIQNGHSGRVGLDWEPRFGEAEKERIAANRQRLWERVGPERASRIA
DYSRT
>Merged2_789933_462-1673 # 462 # 1673 # -1 # ID=789933_2;partial=00;start_type=ATG;rbs_motif=AGGA;rbs_spacer=5-10bp;gc_cont=0.622
MDNANPNPDGSAYGRVRQTHDAELTEVGPSTPCGEFMRRYWHPVAVSKNLMTTPQNVRIL
GEDLVLFRDGRGRPGLLTPRCAHRGASLFYGKVDEAGIRCCYHGWQFDVEGRCIDQPCER
NGSHLLHRIRQPWYPLEERYGLVFAYMGPPAKKPILPRWDALEDLDEDETIFATDSSFSV
GGDDSVKIIPWNWLQDWENSADPWHVYILHSSFSGTQFAPQMAVRPQVDWEYTDLGVKYI
AYRKLPDGRELDRISPLLFPNLISTPDVELAPGPTTTVGWVVPTDDVTHRRFHAMRVPKG
LAGRPRQMYVEKRAKPWIEMTEAERQASPGDWEAQMSQGPITLHSQEHLATSDKGIAMVR
RLLKRQIRVVQEGGDPIGVTFDPASALFKTGGGNFFRPAGTAR*
>Merged2_817227_576-1178 # 576 # 1178 # 1 # ID=817227_2;partial=01;start_type=ATG;rbs_motif=GGxGG;rbs_spacer=5-10bp;gc_cont=0.652
MLAQEENEILTKVGPGTLMGNLLRRYWTPACLSAEVERDGSPLEVRLLGEDLIAFRDTNG
RVALVDVNCPHRGASLYYGRNEDCGLRCIYHGWKFDVDGNCTDMPSERRSFAESIKLPSY
PVHESGGIVWTYMGPPETITPFRDFGTEALAPDEITASKILWDCNWVQSIEGNIDTAHIS
HLHQFFGVMDIEDGDSDQPGY
>Merged2_520061_396-578 # 396 # 578 # 1 # ID=520061_2;partial=01;start_type=ATG;rbs_motif=GGAG/GAGG;rbs_spacer=5-10bp;gc_cont=0.639
MLQIKRAGHSTLTTPDIERTIDYFTRIVGLSLAAREKNRAILATKSGLEAIVLERGSAGG
A
>Merged2_697550_1-102 # 1 # 102 # -1 # ID=697550_1;partial=10;start_type=ATG;rbs_motif=GGAG/GAGG;rbs_spacer=5-10bp;gc_cont=0.637
MTVNPVRLNHAVLFVSDLERSIAFYQRAFGMTVI
>Merged2_830721_3-776 # 3 # 776 # -1 # ID=830721_1;partial=10;start_type=ATG;rbs_motif=GGAGG;rbs_spacer=5-10bp;gc_cont=0.676
MLTTEENERLTRTGPGTPMGEVFRRFWLPALLAKEVAEPDGLAVRFKLLGERLVAFRDSR
GQVGILDERCPHRHASLYWGRNEESGLRCSYHGWKFDTDGQCLDLPAEPEGSRMKEAITA
TSYDVHEAGGIVWVYMGPKDKKPEFPHYEFTKLPDDHTAAHKRLQQCNWLQNVEGEVDTA
HLNFLHRSFEDGLGVMPRADLARKRFFLAETDFGFVAMARSDEGPDQYYWRMTPFIVPSF
TNIPGFGTTMTLAVPIDD
>Merged2_531456_855-1217 # 855 # 1217 # 1 # ID=531456_3;partial=00;start_type=ATG;rbs_motif=GGA/GAG/AGG;rbs_spacer=11-12bp;gc_cont=0.634
MELLAIHHVALNVVDLEDAVSFYQNVLGLALRGDRPKSIGAGAWLSAGTFEVHLSLGDPP
TRVGQHFAITVDDFDAAWSVIQRSGYDAREPQASGDGALRQCYVSDPSRNWVEIRERAIG
*
>Merged2_837960_499-1005 # 499 # 1005 # -1 # ID=837960_1;partial=00;start_type=ATG;rbs_motif=GGA/GAG/AGG;rbs_spacer=5-10bp;gc_cont=0.580
MTDQHSVSATPNFRSPRGRVGHVNLKVADLARSLAFYQGVLGMKVTKRIGDEAAFLAFDN
YHHDLCINTWESRNGPVPATGTTGLYHAAIVYESRQALVQVYMRLVGQNITIDQAVDHGV
SESLYLHDPDGNPLELYWDRPEETWFSEKGDLKMDFRRVDPEQLLGRV*
>Merged2_79178_1485-2660 # 1485 # 2660 # -1 # ID=79178_3;partial=01;start_type=Edge;rbs_motif=None;rbs_spacer=None;gc_cont=0.688
GFRDSSGKPALVDHLCPHRGAGLFFARNEGNGLRCVYHGWKFDGDGSCVDMPSEPADSNF
KAKIRIKSYPCVERGGIIWTYMGPRSEPPSLPDIEGNMLPEGGYQATMYLRPCNWLQALE
GDIDTVHAAFLHGGAQGPDNFPEGTFNHYEVKQRDPRFVAMDTDYGAIYGAYRPARPGEN
YWRIGEFMFPFWTQPPPGLLGKKILSTAWVPMDDTHTMVFGVAAKASAPARNGGPGSDLF
YGEGNSGWYGRHPMAQNEENDYFIDRDDQADLKSYTGIPGGAVPEDTAVQVAMGEVLDRT
IEHLGTTDIMIIRVRQRLLQAAVELSEKNTTPPGVDSPEVYRVRSGGVFLPEGADWLEGI
KDLVPAFTDHPELDPAVVGPFRPTRGLPDKA*
>Merged2_565871_2-346 # 2 # 346 # 1 # ID=565871_1;partial=10;start_type=Edge;rbs_motif=None;rbs_spacer=None;gc_cont=0.632
YMNPVTGGPVMQTIGASMQMLRPGEHTKSHRHTGSFVYQVAKGQGYSVIDGNRFDWRERD
IFCVPSWAWHEHTNTSDTDDACLFTFNDLPVMQALGLYREEAFGDNGGQQPVLA*
>Merged2_512364_1-1167 # 1 # 1167 # -1 # ID=512364_1;partial=10;start_type=TTG;rbs_motif=AGGAG;rbs_spacer=5-10bp;gc_cont=0.686
MLAAEENAFLTQTGPGTAMGTLLRRYWVPALEASSVQEPGSPPVRLTIMGERLVAFRDHS
GTIGVLQEFCAHRRASLFYGRNESTDSRDGNCGLRCSYHGWKYDVTGQCVDLPNEPPQSR
FKKHIKLTSYPAAERGGIVWIYMGPAETKPELPELEWAMVPEAHRFASLRVQQSNFLQAM
EGGIDSSHVSFLHSDAHLWNPGWTHDNRGDRRHLASSTSPRFFIQPTDYGMFIGARRVTA
DEEHYWRITQWLMPWFTMVPHDKGESIAAHAWVPVDDCRCLAWSINYHPERPLLKKETDF
YRGGGGIHAELIPGTNDPVRNADNHYQINRVLQQTVSFTGISGIAMQDVAMQESMGPVVE
REYEHLGSSDAAIIAARKRLAAEARALQD
>Merged2_304922_76-240 # 76 # 240 # 1 # ID=304922_2;partial=00;start_type=ATG;rbs_motif=GGAG/GAGG;rbs_spacer=5-10bp;gc_cont=0.661
MTAITELGYIALGVSSLAKWQEFAAEILGLEVVDEGEPRRRYRASKRMSATSCS*
>Merged2_364770_1784-3001 # 1784 # 3001 # 1 # ID=364770_3;partial=00;start_type=ATG;rbs_motif=None;rbs_spacer=None;gc_cont=0.564
MWNGEREPRDLNEMVEEITSITTESTVLPGRKSPWPRYEAAALGFRNYWYPAIQSRQLGH
KPVAVKILGEKLVFVRSQGKCYALEDRCPHRGVPLSVGRCKFPGTDTITCVYHGWTFDVT
NGLCVAALSDGPKSAIAAQVRVPAYPVEERRGLVWVFIGDQQPPPPIEQELPEEILDQGS
VLCIRSSCRDGNWRLAAENGFDPTHAAYLHRNAWLTTLRRFPAHKTEVRPFIEKGALKYS
QGPSVSTAEYPGLGQWPQREDRWWKQARKRPTEEELRLPGYLRVDPFPTLGIVHFEWYVP
VDGRHHRYFQILVKKATGLKAWRFRLAYWAWWRWLAHVHFNGQDAEMVRLSDPFYQDEGG
WEREILFRPDRVLTAWRKFCHENGRTVQQINRTDRTRNILSRSSP*
>Merged2_521164_340-756 # 340 # 756 # 1 # ID=521164_2;partial=00;start_type=GTG;rbs_motif=GGA/GAG/AGG;rbs_spacer=5-10bp;gc_cont=0.681
MVDGIRLPMKYGDVLLTPGWSWHSRYGDDGYWIDVLDVPLVHLLEPMFYEAFPRGDQLAT
APPGVHPFRYPLESVDAELAGVRARNGVRRLVLPSQPHIPTMALAHVAFAPGATGADRTT
ANRGFAVVRGEVPPSSAA*
>Merged2_345431_315-416 # 315 # 416 # 1 # ID=345431_2;partial=01;start_type=GTG;rbs_motif=GGGGT;rbs_spacer=8bp;gc_cont=0.676
MLSEEDNEVLTRVGPGTLMGNLLRRYWIPACLSA
>Merged2_82625_1258-2583 # 1258 # 2583 # 1 # ID=82625_2;partial=00;start_type=ATG;rbs_motif=GGA/GAG/AGG;rbs_spacer=11-12bp;gc_cont=0.579
MPAVKAPETYTEFMTEYPRTTAGSLAGRMLRHYWHPVCLSRDLKDIPYGVRMLGEDLVAF
RDVNGTVGLVGRSCPHRRASLEYGQIRPEGLMCSYHGWTFDTGGRCVAMPLEPADSPLMK
RATVPSYPVQEYGGVVWCFMGDDKDNPPPLPKLDILSRDDGELRLEGGDIRDYSYLNWIE
NIVDNGHVLVLHTLVPGEIPDDLHPYVNATVDADWRNSKFHVFETNFGIKTVLVQNTADP
NLKFVNTLSVVFPNAWRMSNNGGVPPDWSNDRRESGGLLRIIDDTHFEVIRCGFFREGNY
RKGFRSSDPNLSRSVKDRLRGTVEKKDYDNREYPAWEGSTALEDLIMQRSQGSPATREKE
LLGTSDAGVVRFRRMFRSCLDEVAAGNKPKALLPDQQGILETDTFKGLVSVDELKIGPEN
MPSSRDGRGLLRDATGKLAFA*
>Merged2_561719_2214-3050 # 2214 # 3050 # 1 # ID=561719_4;partial=01;start_type=ATG;rbs_motif=AGGA;rbs_spacer=5-10bp;gc_cont=0.673
MSSIPCEPAIDYRILVSGGRVHGSLYRDPEIFERELREIWSKVWVYIGHESEVPRPGDFL
RREIGRQPVLMVRGDDGKVRVLFNRCRHRGNLLCNRERGQTDTFRCPYHGWTYGRDGALL
EPTFEEGYAQDLSREQFGLTPLPRQDSYRGLVFASATASGISLREHLGAVTEFIDLFIDL
SPTGRINLGAGVQKLRYQGNWKLLPENSLEGDYHGPFIHRIAFELHSRRTGLSMSSLYEN
QVPDVIRSLPGGHMVEDYRGAAMSPPQRPPSPARQAYID
>Merged2_354569_3-383 # 3 # 383 # 1 # ID=354569_1;partial=10;start_type=Edge;rbs_motif=None;rbs_spacer=None;gc_cont=0.680
IDRGLTLENDYGLTKPGQDRLSFSGIPDFKAQDNMVTETPGPIWDRTEEHLGSGDVAIIK
LHQALLHAAKALSDGDLDALPARPGQGDFRSVRSAEKILEEDEDWQVLGTDDDPVVTEGL
ASRASD*
>Merged2_523991_1-207 # 1 # 207 # 1 # ID=523991_1;partial=10;start_type=Edge;rbs_motif=None;rbs_spacer=None;gc_cont=0.609
AGFLSPDDIEIMERNQIGVRAQGNEWLFIGRGIHREESLPNGGTRGHDMDENHLRGFWRH
YGQLMSEA*
>Merged2_299810_59-199 # 59 # 199 # -1 # ID=299810_1;partial=00;start_type=ATG;rbs_motif=AGGAG;rbs_spacer=5-10bp;gc_cont=0.567
MAVATAKQEIEPGRKHNIEAMREEYYQRIAKHDMMPLWMVLNSVVT*
>Merged2_792766_2-520 # 2 # 520 # 1 # ID=792766_1;partial=10;start_type=Edge;rbs_motif=None;rbs_spacer=None;gc_cont=0.680
VTLMALSNKLGWLVLTTGNKSEAAVGYSTLYGDTAGGFAVIKDVAKTMVYRLCRWRNEQN
DDLTGPRDPSTEPFISEAILDKAPSAELRADQRDDQSLPPYDILDPIIEDYVEGDLTAAE
LVAAGHDEATVRRIVRLVDTAEYKRRQTPPGVRVTPKAFGRDRRMPITNRYR*
>Merged2_886851_1-405 # 1 # 405 # 1 # ID=886851_1;partial=10;start_type=Edge;rbs_motif=None;rbs_spacer=None;gc_cont=0.738
DANAFDGGPTEWTNLSVDPPAGRASGIRAGQADGIPLVVVDLGDGVGSAGGGPVSVLADR
CSHRGGPLSGGELAGGCIRCPWHASQFDVVTGAVVHGPATEPQPVYEVRGHGDGWQVRRD
EPRALRANSVRARS*
>Merged2_210399_3958-4647 # 3958 # 4647 # -1 # ID=210399_4;partial=01;start_type=Edge;rbs_motif=None;rbs_spacer=None;gc_cont=0.657
APRCEVEDTWYGYKYGALRTTPNGHTHVRINAFGVPFNTLVANVPFAVNQGLFVPIDDHN
CWRYFIATQPPANPRQLGGAPFFAVPQYPFAPLLLNRSQMRGGVTPRQWTSENEYQIDRE
AQRNSTFSGVGDFASQDMMVTESMGAIQDRTKEHLGSTDVAIIRMRTLLVNAAKDLAAGK
EPPAVASDLDYRSIRVGEKVLGPGEDWKVIGTDSDPIVREAVFGEPASI*
>Merged2_886360_2295-2489 # 2295 # 2489 # -1 # ID=886360_4;partial=01;start_type=Edge;rbs_motif=None;rbs_spacer=None;gc_cont=0.718
WLEIGRGYTSDQPGDHGGRRGTNSTSEIYIRNMYDAWRGYMLNAAAAATTPGAAIAGPAT
EAAQ*
>Merged2_882769_3-170 # 3 # 170 # -1 # ID=882769_1;partial=10;start_type=ATG;rbs_motif=GGAG/GAGG;rbs_spacer=5-10bp;gc_cont=0.625
MTDTSTTSTQGAKTGMQLTIHSSMLPHEDPEASLAFYRDTLGFEVRNDVGYGGMRW
>Merged2_886327_272-475 # 272 # 475 # -1 # ID=886327_2;partial=01;start_type=Edge;rbs_motif=None;rbs_spacer=None;gc_cont=0.716
AVIRMRSMLLAAARGLAEGKEPPGLTGQGDFTVIRSAEKIVEPGDDWRILGTDEDPGIVE
AYGLLAD*
>Merged2_892342_401-778 # 401 # 778 # 1 # ID=892342_2;partial=01;start_type=ATG;rbs_motif=None;rbs_spacer=None;gc_cont=0.656
MRRAARGRSRAAQAAVPSGAAGNTGCPRNATVQSYYRDLRATAVEATHLHAAVTAGIQEH
VDVAGLVTAQDHGLLAQAGDEEIAGVRNLALVADEQPGPREQRLEFLPIDIGVDEDFPAD
LPVPGI
>Merged2_289416_3-272 # 3 # 272 # -1 # ID=289416_1;partial=10;start_type=ATG;rbs_motif=GGAG/GAGG;rbs_spacer=5-10bp;gc_cont=0.633
MTPLPVPLAVQDADRIPKQRYYDPDFYALENERFWPRVWQMACRLEEIPKPGDFVEYEIL
DQSIIVVRVDRENVRAYHNACRHRGVKLVE
>Merged2_737704_8128-9345 # 8128 # 9345 # -1 # ID=737704_8;partial=00;start_type=ATG;rbs_motif=None;rbs_spacer=None;gc_cont=0.644
MGQTFRRYWLPLGLSTDLAQPDGPPIRVRLLGEDLVAFRDSAGDVGLLDAYCAHRRAPLF
FGRNEECGLRCVYHGWKYDTQGNCVDMPSEPPFSKFRLRVSIKAYPTYEAGGVIWAYLGP
TELMPAPPNLEFMRAGAAFVRVSRTVENCNYLQAMEGGIDTAHSSFAHNNDLENPNLLRS
LDPHPQLDAATTDYGFQYASLRNVSDESMYVRVYQFVMPNHQSRGGLIDLEGKPAEIPAV
HGHIWVPIDDENVMVYNWMYVADESITITDEWWDASEHEMGRGPQDFIPGTAELKANLAN
DFFIDREVQRTSTFTGIPGVNTQDYAVQVGMGPIVDRSKEALGSTDLAIQTLRRLLVAAM
DEAASEATMRGADPATYAHLRGADMLAPRGSDWRDVSKEVVRAYW*
>Merged2_688729_970-2286 # 970 # 2286 # 1 # ID=688729_3;partial=00;start_type=ATG;rbs_motif=GGA/GAG/AGG;rbs_spacer=5-10bp;gc_cont=0.688
MSEYVDDDREMPRFRVNRKAMADPEVFKKERELIFDHSWLYLGHETELRKPNDFRTRTVG
GRPLVFARDAKGEIRVWVNSCPHRGAMLCREPKGNARFLTCFYHGWSFSSAGELVSIPDD
ASYGEDFVRPGLATPARVDSYRGFVFVSYDPDVVDLKTYLAGAAEYLDLVVDQSEVGMQV
LDGTHEYSARTNWKLLVENSIDGYHAASTHQRYFAMVMAARGALDPSLLGDSRGIDLGNG
HAVSAGAGSTAALFGRPVSEAGAAERAERFARLRARYGDAWVDRIEGARNLVIFPNLIVI
DLVMGVVIRRLEPVSEGYLEVSAWHLAPPEEGAEMHRQRLDNFLTFWGPGGLATPDDVEA
LETCQRSYAALKELPWSDISRGMAKQVPAASDEFQMRTWWRRWNELMTGETSPVEEHAPL
SGVYVGQRREHAEQTAGA*
>Merged2_350559_2-496 # 2 # 496 # -1 # ID=350559_1;partial=10;start_type=ATG;rbs_motif=GGA/GAG/AGG;rbs_spacer=5-10bp;gc_cont=0.632
MPVPQHVFDPPFNIVRASHVILDVTDLRLSRDFYESMVGLHVEDADDDAVYLRGAEEHQH
HSLVLCKARAPACGRLGFKVGEAADLDKAAAFFGDNGIACSFADQPFQGRTLHVTDPFGI
PLELYATMERRPHLLRRYDLYKGCHPQRIDHFNVFAAEVQGTVDF
>Merged2_702123_53-1411 # 53 # 1411 # 1 # ID=702123_1;partial=00;start_type=ATG;rbs_motif=AGGAG;rbs_spacer=5-10bp;gc_cont=0.634
MLDRESNELATRVGPGTTMGNLLRQYWTPALLSSELPESDCTPVRVVLLGERLIAFRDSS
GKVGLLQNHCPHRGASLFYGRNEEGGLRCVYHGWQFDVAGSCVDMPSEPPGRDFKERVKA
VAYPCVERGGMVWAYMGPRTSPPPLPDLEVTQLPEGQYSIYAVQRECNWLQALEGDIDTV
HAALLHGGSRQLKDVEEGTFSYYTLRERAARYNVVDTDYGSMYGAYRSAGPGELYWRIAQ
FLFPFWTQPPTELLGKRIMSRAWVPMDDTHTMIFGITAHSSGRGERPMSLLPNTSDWYGR
FRHAQNAENEYGLNRGLQRANVSYTGISGARAGDLPFAEDQMVTEAMGAILDRTVEHLGT
SDVMVSRARARLIAAAQALEQAGTVPPAVDAPAAYRVRSGGVILPEGTDWLDGIAHLLPA
YVSHPGLGQPSDNLAQQLEYRPVHPHSDSPDG*
>Merged2_827233_267-1505 # 267 # 1505 # -1 # ID=827233_1;partial=00;start_type=ATG;rbs_motif=GGA/GAG/AGG;rbs_spacer=5-10bp;gc_cont=0.646
MSAEVPLHQQGTADPIDTGTAYGRQPSTFNEEWVRVGPGTPMGELLRRYWHPIALSTEAG
STPKPVRALGEDLILFRDGQGRPGLVHNRCCHRGTTLYYGKVEERGIRCCYHGWLFDIEG
RCLEQPCEPEAGAKSAKRVRQPWYPVRERYGLIFAYMGPPERKPVLPRYRCLEEMQSGEF
VEADGLSIGGGGPIVIPCNWFQHFDNVPDVFHVYVLHTTFSGVQFVEQMGVLPQVQWELT
DKGIKTVSLRPAPNGQQFRRVSEGVLPTLRIIPNPFVKDYGGLVESIGWVLPIDDTHFMI
YTAVRVKEPGEWQRYKGNWEELTPEERRARPGDYEAQVGQGEITFHSEEHLTSTDRGVVM
LRRLFQREIDKVKRGEDPIGLIWDEANDLVDFEAGNFLEDAPATHEGSTDDE*
>Merged2_345863_5840-6598 # 5840 # 6598 # 1 # ID=345863_6;partial=01;start_type=ATG;rbs_motif=AGxAGG/AGGxGG;rbs_spacer=5-10bp;gc_cont=0.621
MSLVFSGICSHAPGITGRKNQADPSLRDPFYAAFGWMREKLAESRPDALVIVGAEHFANF
FMSNMPSFAIGMAESYSGPIEDSDWLGIARTSIPGNPSLSRKLIQEVMQTVDLTYAEEWK
FDHGIMVPLHFLTPRYDVPVVPVNINCQGPPLTPLHRAWAFGEALRRAADSVPQRIALIG
TGGISHWPATPDSGKINEPWDRELLERWQRNDKDALLSYSDQETYRDAGQGGFEIRTFLS
VAAAARGRGHLQY
>Merged2_65906_1-435 # 1 # 435 # -1 # ID=65906_1;partial=11;start_type=Edge;rbs_motif=None;rbs_spacer=None;gc_cont=0.657
SLVERSRDRAYLATKPGLEAIALEPGKINALSRMSFQVAPGTDLGDVTRALAKDGVTCER
RKGISPGIAEAAVFTDPKGTLVEIFTDYVFAKDDGRSTGIMPLKLGHVAYRVDDVQKTVQ
FYCDVLGFRVSDWRDSTFAFLRCNT
>Merged2_289581_660-1139 # 660 # 1139 # -1 # ID=289581_3;partial=01;start_type=Edge;rbs_motif=None;rbs_spacer=None;gc_cont=0.656
APDTTYRDAGLRSDDEGFRLADPALLELRREFGDDIQLQILSVFPGFILQQIYNCLAVRQ
VVPRGTDQMDLHWTYLGFTDDTPDLRALRLKQCNLVGPAGFVSMEDGCVGGFVQRGSATA
SDEESVVEMGGSGTESQSTRATEAAVRGFWKTWRELMEV*
>Merged2_56883_5996-6373 # 5996 # 6373 # -1 # ID=56883_9;partial=00;start_type=ATG;rbs_motif=AGGA;rbs_spacer=5-10bp;gc_cont=0.624
MSAALHTPGETAVGPVDNFVEGKFVIVDVGRHSVGVIRLRSGELKAVRNVCPHKGAPVCR
GIVGGTWPPSEPGELTFDRESEILVCPWHGFEYDLKDGLELYKDRPTHLRLFPVSVRDGI
VYVTG*
>Merged2_217475_2597-3874 # 2597 # 3874 # -1 # ID=217475_5;partial=00;start_type=GTG;rbs_motif=GGAG/GAGG;rbs_spacer=5-10bp;gc_cont=0.572
MLSVDDNYTLTHVGPGTPMGELLRRYWYPLAASSELQPGQPAIRRRILGENLALYRLPDG
TIGAIQEACPHRRASLAYGVVEETGIRCPYHGWLFDRDGRCVEQPAEPRDSAFKDRISAR
AYLADELGGMIFVYMGPKPAPLIPAFDAFMWPNVWRELWYAVLPMNWLQVMENSMDPHHV
EWLHGRYADYVQQRSGAAPKTIFGRKHVKVAFDEFEYGIVKRRLLEGQSEDDDDWKVGHP
VVFPHMLRVGFAWRHQFQIRVPMDDENTLHLWYNVYKPPTTNFVMAPQECMPVTEIPIYT
ADGDYRTDFIDGQDIMAWATQGRIVDRSVEHLGTSDIGIIKLRKMFWREMDRLNKGEDPM
GVIREPVEGGIINLPQEGSKKLGLAGASYWRSSFEQGTFRFSPIRDQIRSLFEQFQEIEE
RAGAS*
>Merged2_897001_269-1390 # 269 # 1390 # -1 # ID=897001_1;partial=00;start_type=TTG;rbs_motif=GGA/GAG/AGG;rbs_spacer=11-12bp;gc_cont=0.678
MAVVPTRSTGIDPDFWYPLARSGDLKPGQTRAVTFAGEPIVLVRPKTGAPYALEDRCCHR
QVPLSLGVVSQDGQLQCGYHGWTYDRTGECVSIPYRDESFPTGVRGYACREMYGFVFVFP
GNQELAKVTALPDLPYYGDRRFKSRVHDREIACHYSFMHENLMDMNHQFLHRSLMGRIRA
KLLDIREGEDWLEVDYSFARTEGKRTRGERVIIGTGNNDDDADIMTIRTGYPYQTLRYWT
DGKTDEPPALHLWNVYVPVDRAQRRNHTYGMITVQKPPVPGAIHLMWPVVSLFTERIFAQ
DRAIVEAEQRAFDAQGADLNNEVFPLIRSLKALLARRGVPLASPAPAPACGGLGAAPGCD
LSCPSADAPQQTV*
>Merged2_364770_5914-7257 # 5914 # 7257 # 1 # ID=364770_6;partial=00;start_type=ATG;rbs_motif=GGA/GAG/AGG;rbs_spacer=5-10bp;gc_cont=0.579
MSVMEPGLDHLGLLGQDVFSPAAYALELDRVFGRCWLFVGHVSMVPKPHDFFTNFMGESN
VIVQRDAQSKVRVFLNKCRHRANMVCPFDRGTARSFTCSYHGWTYKDGALTGIPHLKDAY
LGELDASDLGLIEVPRVATIGGLIFANWDAHAVSLDDYLGDVKWYLESFLCRDEIGGLEV
LPGAHRYVMPANWKLLAENFAGDHYHFGITHAGVAHALNQERDGRIALTAEAVKGKNLEF
AVAAGYRAGPAHGLLQLQYGEGPYLLDLEHARKLGPEAVEWVTERQRQHEESLKTYRAKP
YSFHVGNIFPNFSLIGVGTALYGKGLICHHPRGATKTETWMWCAVEKNAPQVVKDRQRFV
LMQRQAAAGLVAPDDHENFERISDVINTRESRMSPLHYGMAIAHDEEDARPRDLDGAEQW
PGHIVRNYSEVMQRDFYRYWRELMQRE*
>Merged2_704541_901-1584 # 901 # 1584 # -1 # ID=704541_2;partial=01;start_type=Edge;rbs_motif=None;rbs_spacer=None;gc_cont=0.705
DTWYGFRYTGLRQTPNGNTHSRVTSLCLPFSVLVASTPFGTSQSVHVPVDDEHTMIYRAP
GVAVSYPESVRDLVGGAGFAGTPYAGNPFASVRGSGGVFERQLTRANDYAFDRGSQADVT
FSGITDFQAQDFMVTESMGPIVDHGKEHLTTSDLAISRFRAQLVAAAKRVANGEVPPALA
GEAGHDFRTIRSAEKILAPGEDWRVLGTDDDPMVAEALLLSADAAKG*
>Merged2_218917_341-1294 # 341 # 1294 # 1 # ID=218917_2;partial=00;start_type=ATG;rbs_motif=GGAG/GAGG;rbs_spacer=5-10bp;gc_cont=0.722
MRLASYEWRGEHSFGAVLGERITDLGGHPAVAAGQPRTALQEYPRSGAAGREVPAGPGPA
LAEVSFDPVIPDPASTPLDAGDVIVTRTPAGVGLFMDPPASRTPGDLVEVDISGIGTLSN
QMAQEAPMSAATDLHEHADPGLRRPNRLHHNAFVTTDLEATRHFYEDVIGMPLVATWAEV
DHSPDRDRTYCHTFFELSDGSALAFFQFDDPGREPPVARQTSPSVHIALNCDESTQRDIL
DRLRSAGYSETDAYLRDHGYCLSLYVHDPNGLRLEFTVDIAQMPQIMAEQRATAHQTLKR
WLAGDHASNNTYRPEHH*
>Merged2_368400_1756-2784 # 1756 # 2784 # 1 # ID=368400_3;partial=01;start_type=ATG;rbs_motif=AGGAG;rbs_spacer=5-10bp;gc_cont=0.675
MLSVEDNEALTRVGPGTLMGDLLRQYWVPALLAEEVAEPDGAPVRLRLLGENLVGFRTTS
GKVVIIQDACPHRGASFFFGRNEEEGIRCVYHGWKFGADGRCLDMLNEPADNRFMERVRV
VTYPCVERGGLVWTYMGPREVPPPLPDLEPNMMVEGRGRVSPNMFNWNWFQCMENNMDTA
HQGILHFGAVPLEDALDPVKAQEAYPGPVEDLKFIVANRATTFKVKETDWGASYGAYRPG
DDGHDYYRTMHWLFPWVTMSPVIKLGTQTNCVITVPLDDTHAMSWGFTTGRYDQPPGNPG
FANNRGVLPNNAGFLGRFRLKFFYDTAEDGSFDFGIDREVQKT
>Merged2_363599_3-329 # 3 # 329 # -1 # ID=363599_1;partial=10;start_type=ATG;rbs_motif=GGAG/GAGG;rbs_spacer=5-10bp;gc_cont=0.670
MLTHEENELLTRVGPGTLMGNLLRRYWTPACLSAEIAEPDGEPLRVKLLGERLVAFRDSE
GKVGLVQEGCPHRGASLFYARNEECGLRCPYHGWKFTTDGQCVDQPSEI
>Merged2_5029654_1-567 # 1 # 567 # -1 # ID=5029654_1;partial=11;start_type=Edge;rbs_motif=None;rbs_spacer=None;gc_cont=0.704
VHDLGRARAFYVDCLGLIETAREGDALYLRGLEERNHHSIVLRQTPAPEIGVLGFKVASN
ADIDRAAVWFAAQGLAVSYPERPHQGRTLRTTDPFGAPLEFYATMERVPSMLQRYAHHRG
ARIQRIDHVNCFTPDVQASYDFFTAIGFRLTEYTETDEDDARLWAVWLHRKGNVHDLAFT
NGTGPRLHH
>Merged2_304922_240-791 # 240 # 791 # 1 # ID=304922_3;partial=01;start_type=ATG;rbs_motif=None;rbs_spacer=None;gc_cont=0.621
MRLDGPNGNPIEIFHGPHVQYSKPFYPERRMYGKFLTGSGGLGHCILRNHDLDRTYKFYR
LLGMTGGVEYRIPTPDGKVLEAMFFHCNDRDHTIAFGLGGRKRLNHVMIEAESFDDFAYT
YELVRSRKIPIGITPGKHSNDHQYTFRSYCVSSHHAAVATRLDASSQTAPVARRLTPGPR
PLPP
>Merged2_214886_2955-3395 # 2955 # 3395 # 1 # ID=214886_4;partial=00;start_type=ATG;rbs_motif=GGA/GAG/AGG;rbs_spacer=11-12bp;gc_cont=0.639
MALELKFHHGGISVPDLEASIRWYSEVLGFELEQRLELPHVPAKIALLKRADMRIELFEV
PGATPLPAERRVPDEDLRTHGNKHVAFAIRSVDETEPELLAKGVDIVFVGRFKFGSNIFL
RDNAGNLIELVQQPDLFAPPASSAQA*
>Merged2_841455_1-348 # 1 # 348 # 1 # ID=841455_1;partial=10;start_type=Edge;rbs_motif=None;rbs_spacer=None;gc_cont=0.687
MLAAGDVDARNGARVHYANPVTGGPVLPTMGAFLAMLPKGFAGKPYRATDATVFVCVEGS
GTTEVDGEKLHWGPNDVFVVPPWKRYSHQASEQAVLFSISDRPAQKALGIWREEV*
>Merged2_339357_1-666 # 1 # 666 # 1 # ID=339357_1;partial=10;start_type=Edge;rbs_motif=None;rbs_spacer=None;gc_cont=0.668
LAIDITDYGFCYAGIRPLGEAEQHVRFYQFILPFHQIRPSKTETGAPADAGHAWVPMDDG
RTMVFNWVSSLSDAPLSEEDRLERSLGNGPLHVDPLSFRSHANRENDYLLDRSVQRAESF
TGIDGINVQDRAIQESMGRIVERSKEHLGPADKAIIEARKLLREAIGAVASGTAPAGTNP
SYYTLHAAEAILPSDADWRCAFAPATGGQTRVAEPAPVSSG*
>Merged2_80945_435-1484 # 435 # 1484 # -1 # ID=80945_2;partial=01;start_type=Edge;rbs_motif=None;rbs_spacer=None;gc_cont=0.669
GLRCSYHGWAFDEKGSCISAPFEDTASGNSRFRDQIRQPAYPVEEMAGLLFAYMGPLPAP
LLPRWESFTWENGFAQIVLAPLDCNWLQAAENNIDPVHFEWLHNNWSTIQAGSTGPYAPT
HVKIEIDDWDYGFGYKRILEGSPDNDVTYAIPRLHMMPNIFVPSGTHFEYRVPVDDTHTL
SLVWHWTPVPEDRRPYVQERIPHWHAKITDPITGRWVSTHVINQDTIAWIGQGAITDREN
EHLGRSDIGVVKFRNQLHADLEAIARGEDPTGVVRDPERNVVIRWPNDRTERLTRAPSRE
QLLAQLARGSALREPGDYFQFYAGQPEHVRRAYEQAMGFERDEVVRAAP*
>Merged2_855289_2323-2547 # 2323 # 2547 # -1 # ID=855289_3;partial=01;start_type=Edge;rbs_motif=None;rbs_spacer=None;gc_cont=0.693
LGHSDVAVIRMRDRLIESVRGLGLGKVPVALGGSGDFSEIRGAEKILEPGEDWRRLGTAS
DPVVQAAEGLLPRR*
>Merged2_287725_9543-10181 # 9543 # 10181 # 1 # ID=287725_10;partial=01;start_type=ATG;rbs_motif=GGAGG;rbs_spacer=5-10bp;gc_cont=0.640
MLDQLDRIPREAARWPGDGVDRVPYWIFQDRDVYAAEQQRIFRGPCWNYLCLSVEVKRTG
DYVTTFVGDTPVIVARDSDGELYAFENRCAHRGALIALQSRGNTPAFTCVYHAWSYDRQG
NLKEVAFKDGVKGKGGMPASFCMAQHHPRKLRLAEAFGIVFGSFSNDVPPLQEHLGEEIY
SRIGRVMDGRTPVVLCRYTQALPNNWKLYMENV
>Merged2_692753_4455-5729 # 4455 # 5729 # -1 # ID=692753_4;partial=00;start_type=ATG;rbs_motif=AGxAGG/AGGxGG;rbs_spacer=5-10bp;gc_cont=0.613
MLTAEQNDKLTRTDPGAPMGELMRRYWIPALLSEEIPQPDSDPREVRLLGEDLVAFRDTN
GVAGLFDLYCPHRRASMALGRNEEGGLRCIYHGWKIDVNGNVLDTPCEPPNSRLKDNVHH
RAYPTHETAGIVWTYMGPPEQKPPFPDWSFLAPKEDGTTPKVSARKMWEECNWAQAYEGA
IDSFHSGILHSGFELLHWTPDQIARVYNRPSRSLYGPIECEDTDYGFRYGAFRTPNKEPD
LYDYVRITEFIFPFYFLTPPDIGKSGSIGAFVPIDDYNTMAFSVFVAQESSVVQYRKSRA
PNVELDNEYRSLRNRRNNYLQDREMMRRRELSTSFSGIDTSPGAQDLAVVETMGAISDRT
QEHLGASDIGIAGWRRRVLGAVDDFLAGGSPPGSKPPAPYGEILASAGMIPKGSGAWKAL
TWDA*
>Merged2_359911_421-825 # 421 # 825 # 1 # ID=359911_2;partial=00;start_type=ATG;rbs_motif=GGA/GAG/AGG;rbs_spacer=5-10bp;gc_cont=0.640
MMQFNIDRLDHLVLNVRDVEISAAWYQRVLGMERETFGPHNRTALRFGGQKINLRPAETT
QAEWFTGRVIAPGGEDLCFITAVGPDEVVRHLQTCGVPIERGPVQTHGALGPIRSVYCRD
PDGNLIEIASYLPR*
>Merged2_528455_5004-5588 # 5004 # 5588 # 1 # ID=528455_5;partial=00;start_type=ATG;rbs_motif=AGGAG;rbs_spacer=5-10bp;gc_cont=0.557
MSSAEKPAGSMPAVPLGLNHIVLNVRDMAESHKFWTEIVGLKQVGELKETPTRKSPPKMR
FYSGLSKNGFHHHDLALVENPDLPPPPAEWGMLGMPMAVNHIAISFPDRDAWLRHLAYLQ
EKDVKFDRRVEHGMTHSVYIHDPNGYGVELLYDLPREVWEGDIDAALNFAVQLPTEGAEA
LVDRADVPVFGTSS*
>Merged2_4099601_14466-15341 # 14466 # 15341 # -1 # ID=4099601_16;partial=00;start_type=ATG;rbs_motif=AGGAG;rbs_spacer=5-10bp;gc_cont=0.670
MSATVRSLGYVILGCTDIDQWRTFAPHVLGMELVEHTETSLRFRMDEFSYRFQVEQGAPE
GVHTIGWHVKGADELQELIAQVEKYGYAVTHHGVGSELAKARNVVDVASFTDPDGLTLEL
VYGLGQALTPFVSPVGTTFVANRELGLGHVFQLVSDVEKYNELYRDALGFKLSDLIGPAT
FYHCNPRHHSFAFVPTPNDDRRRDQGVGHIMLETTDIDGVGRAIDNMYAHGAKEKASLGK
HTNDKMISFYVETPSRTQIEYGTGGIFIDDEVWVPTTYPSAHYWGHDREGR*
>Merged2_354058_903-1265 # 903 # 1265 # -1 # ID=354058_3;partial=01;start_type=Edge;rbs_motif=None;rbs_spacer=None;gc_cont=0.579
VIIRQWQPISGTEMEVLSWVLAEKEALQSYKDDVLRKGFHNFGASGVFEQDDLELWASAT
FASNNEIAKQFPYSFHTALPYIEKPEQDHKWPGRAFKPADTEVAQLEFMRQWDRCMTSDR
*
>Merged2_728768_2-535 # 2 # 535 # -1 # ID=728768_1;partial=10;start_type=GTG;rbs_motif=AGGAG;rbs_spacer=5-10bp;gc_cont=0.659
MATIIGGIASSHTPTIGFALDTNKQADPVWAPIFEGYKPVQAWLAEKKPDVLFFIYNDHV
TSFFFDHYSHFALGVGERFTVADEGGGPRKLPAVNGHPALARHIAAGLTADEFDLSYFQA
KGLDHGCFSPLSLLWPLEPSWPGAIVPLLVGVLEFPIPTAMRCYKLGLALRRAIVSFP
>Merged2_4059780_32-1096 # 32 # 1096 # -1 # ID=4059780_1;partial=01;start_type=Edge;rbs_motif=None;rbs_spacer=None;gc_cont=0.647
NAGRFFRCPYHGWSYRTDGTLLAVPFRNGYDGTGLEETEAANGLAPVGATHVYRDFIFAR
LARTGLDFDAFFGDSLSSIDNMVDRSPEGKLVLEGAPLRYMHPCNWKMLVENQTDTCHPM
VAHESSAGTAVSVWEREQAKGGRKPMAVEVYAPFVAPYEFFEKMGIRVWANGHGHTGVTT
SIHADYSAVPGYFDQMVAAYGEKRAKAILGESRHNTIYFPNIMVKGPIQILRVFKPLAAE
RTLVESHTFRLAGAPDMLFERTLMYNRLINAPTSIVGHDDLEMYERAQLGLHADGFEWVN
VQRLLASYEVADETAVVGGTSERQMRNQFHAWIKFMTTSMPESAGQARYEEAAE*
>Merged2_216727_1295-2629 # 1295 # 2629 # 1 # ID=216727_3;partial=00;start_type=GTG;rbs_motif=AGGAG;rbs_spacer=5-10bp;gc_cont=0.627
MSTVPLPRPYGGYDKDLRKSENAALTHVSKGSPCGEFLRRFWQPIMLTSEVRDLPKRVRV
LSEDLVLFRDLRGRLGCLDLHCSHRGTSLEFAIITDRGLSCCYHGWLYDVDGTILETPGE
PPTSRIKTGLCHGAYPVREHGGLIFGYFGPPGELPPFFVTDAVATEGNELHPYYLPFACN
WLQVHENSMDPIHSVFLHTRVSGVQFSESFGVVPVTTYQQTELGVISTTTRRVGDFVWVR
VNDDLTPNIAQFGPPWEDGSTPKLFAPAAITRWVVPTDDINCVTIGWRHFNAVVDPERRG
RPEEIGFGKVDFFGQTPDRPHEDRQRWPGDYDAQVSQRPIAVHALENLGSTDIGVALIRR
NLQQGISALQRQEPVKRLPIDGDGVLNTYAHDTILHLPPRNDDDDAYLVQVGKAVTEITV
ATWSEPTATRRQAAIDRVRRLGLC*
>Merged2_834313_872-1078 # 872 # 1078 # 1 # ID=834313_2;partial=00;start_type=ATG;rbs_motif=AGxAGG/AGGxGG;rbs_spacer=5-10bp;gc_cont=0.614
MLRKEQNDLVTQTGPDTPTGRLFRCYWTPVLLGACGQRWSTGPWSIDRAAPGAVFRTPAT
LGFHVKAK*
>Merged2_282513_1565-1822 # 1565 # 1822 # 1 # ID=282513_3;partial=00;start_type=ATG;rbs_motif=GGA/GAG/AGG;rbs_spacer=5-10bp;gc_cont=0.655
MSTRVSRALKTKSTHSGIDGIAVQDGSLQESMRPIVDRSKENLASTDNGIIMARHRLMRA
ARTLAEEARSRAVWRSRTSACAWPR*
>Merged2_737364_3-587 # 3 # 587 # 1 # ID=737364_1;partial=10;start_type=Edge;rbs_motif=None;rbs_spacer=None;gc_cont=0.655
LFFTTFELNRLSQTGGIIVDPTGGHHVSFSVIDSTPSPSDDYDAESLRADSELKLADPSL
LQGFKEFPDDVTLQILSTFPTFILQQIQNAIAVRQVVPRGVGRTDLHWTLLGFAEDTPEQ
RLIRLKQANLVGPAGYISMEDGCVGGFVQRGIAGAGGEQAVIEMGGTETCSSESRVTEAS
VRGFWKAYRTLMAL*
>Merged2_215796_8821-9663 # 8821 # 9663 # 1 # ID=215796_8;partial=01;start_type=ATG;rbs_motif=AGGA;rbs_spacer=5-10bp;gc_cont=0.674
MASIVFGAATSHTPMLNSAAEEWPLFEELDRKRAHLDKDGRGATYDELSASAPVTVLAEL
APDKIAQRHGEALAAVDRLRDGLAEAALDAVIVVGDDQKEVYHEDNMPCILVYRGATIPN
VPNRTTRPPAPGAVPRPPWAQRASAGYFEEKETRHYPVDAVLATHLIGALVDREFDVATA
NALPDGEGEGHAFGFVHRRIMTSLATPIVPVCLNTYYPPNQPSPRRCFKLGRAIREAVES
YPQALRVGVVASGGLSHFTVDEELDREIIRALRAKDAEALQ
>Merged2_444_21719-22690 # 21719 # 22690 # -1 # ID=444_15;partial=00;start_type=ATG;rbs_motif=AGGAG;rbs_spacer=5-10bp;gc_cont=0.646
MLDTQQAVADLSRSRSLEQLYGVLADVGMGPGWNKPEPSLWPAPRKTLVPAHWSYRIGKA
ALDAAAPLIGTELAERRNLILANPVTGNTYGTSRTLVAAYQMVKAGEVARSHRHTPNALR
LVVDTAPKAYTIVQGRKIPMRPGDVVLTPNWLWHGHANEGDAAAYWIDVLDAPLVQLLEP
MFLEHFPDGIERTDEIDVTSPMVFPVGATMARLDATAPAADGSCSIELGSPALDTMALHV
LRLEAEKPTTTLQTTASNVYAVIDGAGVSDIDGRTFAWERGDVLVAPAWRPHSHCATTAK
AHLLRVTDEPALRHLGWLRSRAT*
>Merged2_68481_1-474 # 1 # 474 # -1 # ID=68481_1;partial=10;start_type=ATG;rbs_motif=GGAG/GAGG;rbs_spacer=5-10bp;gc_cont=0.715
MTYQSMTLCTSHSPGFARDEAEQFGDDFRRGLRRARDLVAEFAPTLVVFFGSDHRRAFTD
TIPTFSVAWGAEGMGDLLSPTGSYDIPRPIAQGLSEHLIRAGFDIAVSRKVSLDHGFGQT
YGDLLGSLDAVPTIPVFLNSATIPLAPPARATALGLAV
>Merged2_459392_1-642 # 1 # 642 # 1 # ID=459392_1;partial=11;start_type=Edge;rbs_motif=None;rbs_spacer=None;gc_cont=0.678
YMGPRETPPPLPDLEPNNAEGAAVRSVMVRDCNWMQALEGDIDTVHFSWLHIGHIQPEDA
VGDFMRYQTMNRSPKYSVVDTPWGTSYGAVIPVSDEKVYVRQAHFLFPCYTMIPQGALLS
NRFARAWVPMDDEHVIWFIFNAPPLLDLNLNATKEGVATAGAGAPEALLPNSSDWYGRFR
TAHPAERDYDLNRDDARSMKSYTGLTSVTMEDHA
>Merged2_348633_3-437 # 3 # 437 # 1 # ID=348633_1;partial=10;start_type=Edge;rbs_motif=None;rbs_spacer=None;gc_cont=0.731
LGATVGAFLSQLDERVLYIGSGGLSHNPPTLALTMDILPEEERRKLSRDHRDAARDDIRP
DWDHDFLAKLGRTDPAWAHAFTQSDIDPAGVGANEVRTWLAAYAAGAKPLQPLVYEAVPE
WITGMGIAVSDIARASAAEATALA*
>Merged2_4119095_2-652 # 2 # 652 # 1 # ID=4119095_1;partial=11;start_type=Edge;rbs_motif=None;rbs_spacer=None;gc_cont=0.647
PNPSDYLTTTIGDQPVLAVRHSDGTIRVFYNRCVHKGVKLVSEACGNAGRFFRCPYHAWS
YRTDGTLLAIPFRGGYDGTGLDETEAALGLAPVGATRVYRDFIFSRLARNGIDFDAFFGD
SLSSIDNMVDRSPEGKLVLEGAPLRYMHPCNWKMLVENQTDTCHPMVAHESSAGTAVSVW
EREQAKGGRKPMAVEVYAPFVAPYEFFEKMGIRVWAN
>Merged2_304540_2-970 # 2 # 970 # -1 # ID=304540_1;partial=10;start_type=ATG;rbs_motif=GGA/GAG/AGG;rbs_spacer=5-10bp;gc_cont=0.662
MNANLPIDSRYAWPEEGLRRIPDWVYTDEAIYQREVDRIFHGRTWNFVALECEIPNPGDF
IRSHVGPTPVVVSRADDGSIHVFENRCVHRAAEFCRRLHGNAREFVCPYHQWTYDLRGNL
IGVPFRRGVGGKGGMPRDFRAADHGLRRLNVTAHRGVVFASYRDDMETLQDYLGPEVLAE
FEATFDGRKLTLLGHYRHTLNGNWKLYHENLKDPYHATLLHTFLVTFGLLVAGNRSLMLA
DASGRHGVMASAKSDGKAVSGDTRKEMRAYREGMTLAEPRFMDFIDEFDSPWSVTMSTIW
PNLVVQREMNTLGVRHIVPAGPN
>Merged2_4077591_13168-14079 # 13168 # 14079 # -1 # ID=4077591_13;partial=00;start_type=ATG;rbs_motif=AGGAG;rbs_spacer=5-10bp;gc_cont=0.689
MAQLVAILATTHHPFYYRTSLLPPEEAPPFAAEWVAKIAAYRETLTRARPDVLVMVGSDH
FHQLWLDNMPQFMVGKAPFYDANWDNEVREFGLPKLLLRGDEELSAYLLREGLDRGFDLG
FSNELRVDHSITCPIITVRPEADLPIVPVYTNIFAPPLPQPERFVKLGQTIREIIDAWPS
DLRVAVIGSGHLSLELGGPRQFGPAGPDPEFDAQAVAWIANGDIDGCLKNATLESLHAPG
NATHGFMDFMLMMGVAGYQPADHADSLSLFHTMEAYFTWYPHPELIDPPLAALSNLSATG
GAA*
>Merged2_709358_1024-2052 # 1024 # 2052 # 1 # ID=709358_3;partial=01;start_type=GTG;rbs_motif=GGA/GAG/AGG;rbs_spacer=5-10bp;gc_cont=0.683
MLSVEENEILTRVGPGTLMGNLLRRYWIPACLSAEVAEAGGAPARVRLLGENLVAFRDTA
GEVGLVAENCPHRGASLYFGRNEDCAIRCVYHGWAFDRTGQCVDMPSEPRSFAERIQVPA
YPTHESGGVVWTYMGPKESMTPFRDFGTESLPEENVSAFKTHSTCNWVQSMEGNLDSAHI
SFLHQFNGIDDIPDDGTDTPGYPSNWMSMKFWRYDKAPRFEMEETWYGYRYGALRTTPNG
HTHVRINAFVFPFNTQVANVPFAMNQGLFVPIDAEHSWRYFIATQPPAKPRGLGGPPFFA
APQYPFAPLLLNRSQMKSGVTPRAWTPENEYQVDRDAQRTTSF
>Merged2_712075_572-1903 # 572 # 1903 # -1 # ID=712075_2;partial=00;start_type=GTG;rbs_motif=GGAGG;rbs_spacer=5-10bp;gc_cont=0.652
MTTAREGQELTQIGPGTAMGELMRRYWIPALASCELERDGPPLRLMLLGEKLVAFRDSAG
RVGVMDHRCPHRCASLFLGRNEAGGLRCVYHGWKFDVAGNCLDMPSVPPPDFKQKVKAKA
YRTSERGGVIWVYMGARADAPALPAFEILDMPQDEIKVSFIQRDCNYLQALEGEIDTSHF
GFLHAGHVDADDVGEDEPLRHTVTERAPRYHLAKSPWGTQYAGYRPAGEGEVYWRFANFL
FPFWTQAPNGEFKSHIHARAWVPLDDSHTMFVFLWWKHAVSAMALPQPAYKDGTPIGGTG
RGNRFLPNTSDWLGRWRLDANAGNDWKIDRRAQKDGNIYSGIDGIHLQDQAITESMGGIV
DHELEHLAPSDQMITFTRRRLLTAARALRDHGVAPPGAEDAHVYSEARSGYLVSNDGPDW
QWVYANRLREAVHPSPSAMQAAK*
>Merged2_528083_101-967 # 101 # 967 # -1 # ID=528083_1;partial=01;start_type=Edge;rbs_motif=None;rbs_spacer=None;gc_cont=0.666
VMESGGLITAEEAVRRVLILENPGLAGESKVTNTLFAGIQMIMPGEVAPAHRHVSSAIRF
VLDGQGAYTAVDGERSFMSRGDFVITANWAPHDHGNTSEQPMLWLDVLDFPAVNFFETSF
AQEFDSATQKTTREDGDSLNFYGSGVLPDGKWDKDYSPVINYTYARTRPIVARMLAAGDV
DARHGARVHYANPVTGGPVLPTMGAFLAMFPKGFSGQPYRATDATVFVCVEGSGTTEVDG
EKLQWGPNDVFVVPPWKRYSHQAAEQAVLFSISDRPAQKALGIWREDA*
>Merged2_855282_49-477 # 49 # 477 # -1 # ID=855282_1;partial=01;start_type=Edge;rbs_motif=None;rbs_spacer=None;gc_cont=0.727
TADTEDFLRAGRALADAIAATDRKVLVIASGAMSHTFWPLRELRAHEASDPVHIRTPQAR
EADLERIGWLQAGDHAKVLDTMPEFLTFRPEARFGHYLIMAGALGEGAVTAPATAYSDYE
NAVGTGQVHLWFPRPAKGWTSA*
>Merged2_5256423_2-274 # 2 # 274 # -1 # ID=5256423_1;partial=10;start_type=GTG;rbs_motif=AGGAG;rbs_spacer=5-10bp;gc_cont=0.722
MLTREDNEALTRVGPGTPMGDLLRCYWTPACLSAEIPAPGGAPVRVRLLGESLVAFRDTT
GRVGLVQENCPHRGASLYFGRNEDAAIRCVY
>Merged2_4295503_689-1222 # 689 # 1222 # -1 # ID=4295503_3;partial=01;start_type=Edge;rbs_motif=None;rbs_spacer=None;gc_cont=0.713
AGELTAADFDLTMASIQRDKHTLGHAFTFPRYRLGLSAAVPIVPVFLNTYYQPNVPSPRR
CYALGQAIADGIRSFGEDLRVGVLASGGLSHFVVLEDWDRKILDYMAADDGEALGAIPRR
YFRSGTSEVLNWIAVAGALKGAPMTVVDYVPGYRSMAGTGTGMGFVLWEPAAAPAAV*
>Merged2_4049143_2332-2829 # 2332 # 2829 # 1 # ID=4049143_4;partial=01;start_type=ATG;rbs_motif=None;rbs_spacer=None;gc_cont=0.727
MSTSPVDYESPVRLQAVAGAGKPEVTPALEQLYRGFEQELLIPLWTEIGDLMPVHPRSKA
VPHRWRWENLRRLAAQAGELVPVGRGGERRAIALANPGLGGRPVATPTRWAAIQYQMPRE
DAPEHRHTQHAFRFVIEGEGVWTVVDGDPVAMRRGDFLPQAGWYWH
>Merged2_5214583_1529-2905 # 1529 # 2905 # 1 # ID=5214583_3;partial=00;start_type=ATG;rbs_motif=AGGA;rbs_spacer=5-10bp;gc_cont=0.691
MTDHSQVLADVRRGMIPAHIYHDEEIFQLERERVFGRSWMFVGHESEVPRPGDYVVRRVL
DDSFIVARGEDGQVRAMFNMCLHRGMQVCRAELGNASHFRCPYHGWSYRNDGKLIGLPFH
REAYGGEAGFRKADQALLPAPALDSYRGLIFISLDPSAPPLRDYLGDFAFYLDFYAHQSP
EGIELRGPQRWRIKANWKIGAENFAGDSYHTPQTHSSVVEIGLFREPKASKRKEGALYWA
GRGGGTTYKLPPGGFAERMRYVGYPDEMVERAGRTWGEGQRRMIAEDGFMISAASLFPNL
SLVHNWPKVADGPHSGTGDEVLPFISLRQWQPVGPGETEVLSWFAVDACAPEEFKRLSYK
AYLMCFGSTGMFEQDDVENWVSITSTAAGSMARRLLLNSRMGLRRDDKPVTPPLAHFSGP
GTAYVGYGEYNQRALLALWADCLERPPASGARVELGSS*
>Merged2_4403330_10081-11250 # 10081 # 11250 # -1 # ID=4403330_14;partial=00;start_type=ATG;rbs_motif=GGAG/GAGG;rbs_spacer=5-10bp;gc_cont=0.709
MKPEDQRDIARRTLEYLDGGTTALAAHTLEEPLDGYLSPETFEAEKRAVFGAYPLFVGLT
GDLPGPGSWFTFDATGTSILVSRDRTGTVRAFVNTCRHRGARVVPEGCGAGARSFTCPFH
AWSYGLDGHLIGMPGQEGFSDLRRDDYGLIELPARERYGMLFVGATPGATFSVDEYLSGL
AEHFAELGLETWHSMAAVHPHPVRANWKVAWATHLETYHFEFLHRKTAGPLVHGNTGIAD
FYGDHALMTSTMKTIDTLRDRPEGEWGSPVDDGHINLNYRLFPNLSLSVVNGDRLEIFTV
YPGGSLTEAVALHYAYRREAPAPDEAGALEEAVRWACQTVVDGEDYWMCSTIDPGLRAPV
APRSFLIGRNEPVLQHLTLALRRVMGTGA*
>Merged2_5053139_2-415 # 2 # 415 # -1 # ID=5053139_1;partial=10;start_type=ATG;rbs_motif=GGA/GAG/AGG;rbs_spacer=5-10bp;gc_cont=0.657
MPHFAKPAEGSWTEHYPELGTSPVDYTDSVDPAYYELEREAVFRRTWLQVGRVEQIPRTG
NYFTRELAVADTSLVIVRGKDAAIRAFHNVCRHRGNKLVWNDYPGEEVKGTCRQFTCKYH
GWRYNLDGDLTFVQQEEE
>Merged2_4048750_1461-2441 # 1461 # 2441 # -1 # ID=4048750_3;partial=00;start_type=ATG;rbs_motif=3Base/5BMM;rbs_spacer=13-15bp;gc_cont=0.724
MSQIIAVAGTSHSPVLAMEPEVMWNQRADADRQNPELYDNDGVIRPYADLEAEAGGRFDA
ELTLDAWNAKYARAQSALARLGQDLRDLAPDLVIVIGDDQDELFTRRNRPAIAIYHGEKM
ATHLPIDHGSETFNEVQRLLGMDGAVYPAHAAAGEHLIRSLVADDFDVSACAETDAEGGF
GHAFAFVAGRLLAGYQVPVVPVLLNTYFPPNQPSPARCYDLGAALKRAVSTLPGDLRVAV
VASGGLSHFVVDDALDRAILTAMESGDAGTLRGIDPARLNSGSSESRNWIAAAGAAADLT
TRWTEYIPAWRTRAGTGIGLAFGLWA*
>Merged2_4450007_1375-2544 # 1375 # 2544 # -1 # ID=4450007_4;partial=00;start_type=ATG;rbs_motif=AGGA/GGAG/GAGG;rbs_spacer=11-12bp;gc_cont=0.691
MKPEDQREIARRTLEYLDGNTTALAEHTLEEPLDGYLSPETFEAEKRAVFGKYPLFVGLT
GDLPGPGSWLTFDVTGTSILVSRDKTGTVRAFVNTCRHRGARVVPEGCGTKARTFTCPFH
AWSYGLDGKLVGMPGKEGFSDIRKEDHGLIELPAQERYGMIFVGATPEATVSVDEYLGGL
AEHFAELGLENWHSMAAVHPHPIQANWKIAWATHLETYHFAYLHKKTAGPLVHGNTGIAD
FYGDHALMTSTMKTIDSLRDQPEGEWGSPVDDGHINLNYRLFPNLSLSVVNGDRLEIFTV
YPGGSLTDAVALHYAYRREAPAPDEAASLEEAVRWACQTVVDGEDYWMCSTIDPGLRAPV
APQSFLIGRNEPVLQHLTLALRRAMGTQE*
>Merged2_4227573_8395-9375 # 8395 # 9375 # 1 # ID=4227573_7;partial=00;start_type=GTG;rbs_motif=AGGA;rbs_spacer=5-10bp;gc_cont=0.715
MSQIIAVAGTSHSPVLAMEPEVMWSQRADADRKNPELYDNAGVIRPYADLEQEAAGRFAA
ELTLDAWNAKYTQAQAALARLGQDLTELAPDLLIVIGDDQDELFTRRNQPAIAVYYGEEM
ATHLPIDHGSETFNEVQRLLGMDGAVYPAHPDAGLHIINSLVADDFDIAASAGTEAGGGF
GHAFAFVAGRLLAGYRVPVVPVLINTYFPPNQPSPGRCFDLGTALKRAVDTLPGDLRVAV
IASGGLSHFVVDEELDRTVLDAMRAGDGETLRKIDPARLNSGTSETRNWIAAAGAATHLT
PRWTEYIPAWRTPAGTGVGLAFGLWA*
>Merged2_4038435_11987-12868 # 11987 # 12868 # -1 # ID=4038435_12;partial=00;start_type=ATG;rbs_motif=AGGAG;rbs_spacer=5-10bp;gc_cont=0.681
MASVVGLGYVLVSATDLPAWKAFACDLLGLQAAEETAGRLLLRMDEKSYRIDIRRAEEDR
VTTLGWEVAGRRELAELARALTEAGYAVKEENAEAARERQVTAMVSLDDPEGVRLELFYG
LKKDRNRFVSPTGARFKTGTGGVGHAFQIVRDPGPYEELYEDILGFRLSDHIEFGPEILG
TFLHCNPRHHSFAYAPIPPAPQGVGHLMFEVDDLDLVGRAWDKVTGGAAPVALSFGKHSN
DEMLSFYAVTPSGFQVEYGYGGKVIDDETWAPSRYDVTSYWGHKRTDPSIPEI*
>Merged2_4064215_2866-3777 # 2866 # 3777 # 1 # ID=4064215_4;partial=00;start_type=GTG;rbs_motif=AGGAG;rbs_spacer=5-10bp;gc_cont=0.701
MIRSLAYLGVVTPAHDEWNTFGPEVLGLQTAEPGPDGAVRLKMDEAVWRLSVHPGEQKDL
AYIGWSVADRADAEEVARALAGAGVQAREGDAETAKERAVEGFYWFTDPFGFRHELSWGR
TVVPASFRPGRPLTGFKTGEQGMGHVVLLVPSLEKADAFFAGVLGFRLSDHIFDGQINAR
FYHINGRHHSLAVAEAPITALQHMMLEVTSMDDVGQCLDECKKRGVAITRQLGRHSNDRM
TSFYMLSPADFHIEYGYGGIAVEDPWVPKTYDRISIWGHQHTKDPVPPGLVIAGPETAGP
EGE*
>Merged2_4827604_6515-7525 # 6515 # 7525 # -1 # ID=4827604_8;partial=00;start_type=GTG;rbs_motif=GGAG/GAGG;rbs_spacer=5-10bp;gc_cont=0.717
MPVSPPDIVRAAYATLTVTSLGEARRFWVDLLGFVVTYEDSSSLYLRGYDELTHHNLVLR
SGPVAGCEALAYRVRSPEDLARAEAYYRALGCAVRRCPAGTVRGIGPTVRVEDPLGFTVE
FFASAEHPERLQQRYDLRRGAEVARLDHFNICVPDVGAAYRYYSGLGFGLSETIEDSGTL
YAAWMFRKQSVHDVAFTGGAGPRLHHLGFFAHEAHSVLRICDIIGSLHLEDRIERGPGRH
GVSNAFYVYLRDPDGHRLEVYTSDYYTGDPDHPVLRWSVRDPRRRDFWGHPVVESWYNEA
SPVLDLSGAVRPVSDIAQTPESTVRVGADGYTAPPE*
>Merged2_4456146_135-1355 # 135 # 1355 # 1 # ID=4456146_1;partial=01;start_type=GTG;rbs_motif=AGGAG;rbs_spacer=5-10bp;gc_cont=0.729
MLSDERNRLLTQTGPGTPMGGLLRRYWHPVAGAAEFTPSPAGGGRTVKPVRLFGEDLTLY
RDAGGTYGLVDRHCPHRRADMSYGFVEERGLRCNYHGWLFGADGACLGQPFEETLRPGGT
FRDKIRIKAYPVRELAGLLWAYLGPDPAPELPAWDRFGDRGFKQAVFSEVPCNWLQCQEN
SIDPVHFEWLHDNWGKVLRGDGGPRAPRHERLGFDEFDYGFRYRRVREDTTEQDELWTTG
RCCLWPNALYTGHFEWRVPVDDETTLSVGWFIDELPGDAPFEQEVIPAWDAPVRDPETGR
WLTSHIMNQDFVAWVGQGVIADRSREHLGESDRGVILLRKRFSDDLEAVEAGRDPKGLIR
DPAASRRVPLPVIPRAVAPEPRPFPFLAGQPAQVWEDFTKAWQACEA
>Merged2_4606425_89-1030 # 89 # 1030 # 1 # ID=4606425_2;partial=00;start_type=GTG;rbs_motif=AGGAG;rbs_spacer=5-10bp;gc_cont=0.732
MTLAVTALSHSPLLGFADPSPELAATLEKEFDVARAFVRDYDPELVVLFGPDHYNGFFYD
LMPPFAIGTGTARGVGDYATSTRPFNVPVDVAEGCAKAILEAGVDIAVSKRMSVDHGIVQ
PLQVLFGEVDAYPVVPVFLNAVAQPLAPLSRVRALGAAAGKYLAGLDQRVLLVGSGGLSH
DPPVPSWDDAAEGAREALIANRNPTPEYRAARQQRVIDGAKAFAAGTATIRDLNPEWDNA
FLDMVESGDLSGVDAWSTEQVIADGGGSAHEVRSWIAAYSALAAAGPYEVTSRFYKDIPA
LIAGFAVTTARQA*
>Merged2_5055687_2199-2930 # 2199 # 2930 # 1 # ID=5055687_4;partial=01;start_type=ATG;rbs_motif=GGAG/GAGG;rbs_spacer=5-10bp;gc_cont=0.671
MTASVVALGYVVAEATDLGQWETFASDLLGVQVAEKTDDRLLLRIDQKTYRLDVRKSERN
QVTVVGWEVLGAAELAELAEAVAKAGFEVTPGTREEINERKVIDLVKFTDPEGLSLELFY
GLKKDRDRFTSPTGAAFVTGEHGLGHVFQIVRDPEKYNHLYKDVLGFRLSDEVDFGPDKS
GVFLHCNGRHHSFAFAPIPVKPGVGHLMIEVDDLDLVGRAWDKVLDGAAPISSTFGKHSN
DEMI
>Merged2_4535760_10884-12191 # 10884 # 12191 # -1 # ID=4535760_11;partial=00;start_type=ATG;rbs_motif=AGGAG;rbs_spacer=5-10bp;gc_cont=0.703
MLSAADNELLTRTGKGTPMGELFRRFWIPALLESEVPEAGAPPVKVGLLGEKLVAFRGKD
GAVGLLEARCPHRHANLYWGRNEEDGLRCVYHGWKFGFDGQCLEMPAEPEDSTYMNRVRA
VAYPTHVAGGLVWAYMGPSEHQPPFPDLEWTGLPSDWFGASKRLQRCNWFQNVEGELDTA
HVQFLHRNLDGGFARKGLSVVSKASSPKYTIAETAAGMLAIAERDVPDTGDKYWRITPFM
MPSFTLVPTGPDDLNTFTAAVPVDDENMWGFTVTWRQDRPFDAEDIENHTGGRILHVQVD
PETFIPLANRENNFLMDRERQRTQNFTGIEGIRNQDLPVQEDQDGPLCDRSSEHLGTTDR
AIVAARRMMLKAAKALAAGTEPTQPHAADAFLTRSLALQAGADEPWEKLWDAAQPKPGDK
FFESSGSSSATEVQA*
>Merged2_3189998_2-730 # 2 # 730 # -1 # ID=3189998_1;partial=10;start_type=ATG;rbs_motif=AGxAGG/AGGxGG;rbs_spacer=5-10bp;gc_cont=0.682
MTELDTVLGDVRTGMIPAHIYNDDEIFRLERERLFSRAWMFVGHESEVPGPGDYVVRRVL
DDSFIVTRGEDGRIRALFNMCLHRGMQVCRAEMGNASHFRCPYHGWSYRNDGRLVGLPFH
KDAYGGEAGFPRKGQALLPAPALDTYNGLIFISLDPDAPPLPDYLGDFRFYLDYYTKQSP
GGIELRGPQRWRIKANWKIGAENFAGDMYHTPQTHTSVVEIGLFREPKAEKRKDGATYWV
GNG
>Merged2_1967820_644-1135 # 644 # 1135 # -1 # ID=1967820_2;partial=01;start_type=Edge;rbs_motif=None;rbs_spacer=None;gc_cont=0.677
YWYMIYYDLAEPVDADTLLRQRLEGVTLPDYRSRRNKDNHWGYDPAEQRELTYTGMGLDI
NVHDQFAVESMGPIQDRTAERLGSSDRSVIATRRLLLRAADDRDLPGRPATPDAAAALTG
PAAADGVCPGEAWREHWETLYTERIKHSPWAAQAAVSVRAKDV*
>Merged2_1901293_244-1284 # 244 # 1284 # -1 # ID=1901293_2;partial=00;start_type=ATG;rbs_motif=None;rbs_spacer=None;gc_cont=0.706
MADIVVGIASSHTPQLSSGVDMWPDHAERDRRNPRLLGRDARYHAYGDLLELAPPNLDPE
LTPEAWEAKYARCQDAIDSLAGTLRAARADVAIVIGDDQREMFTDDGIPAFACFAGHELT
DMSPDEEALEKVPAGIRAAFWAVHGSVHGSVHGDGEAGDGMPEPTRHPVSADLSLHIAEG
LTADGFDLTLLTRQPDGRTLGHAFTFPRYRLGLSENTPIVPIFVNTYYPPNVPSAARCYD
LGRSVRRAVTTWNSRARVAVIASGGLSHFVVDEKLDRSVLAALVDGDASVLQGLHRDRLR
SGNSEILNWVTAAGALEGLTATVLDYVPGYRTPAGTGAGMAFCRWR*
>Merged2_3663054_1-486 # 1 # 486 # 1 # ID=3663054_1;partial=10;start_type=Edge;rbs_motif=None;rbs_spacer=None;gc_cont=0.665
SYYLPSMTGIATLVLENKAADGLPETIAARHRERMSLQLKGIEEMKGTYPFTIASSVRAY
RLNKYLHAMTEPAHRARFLEDPEASFAEAGLTEEEADLVRNRDWPGLIHYGVIFFMLEKL
AAVTGESNLHVYAAMRGESLDDFLKTRNTQVIYSVAGSGKS*
>Merged2_2827139_1-741 # 1 # 741 # 1 # ID=2827139_1;partial=10;start_type=Edge;rbs_motif=None;rbs_spacer=None;gc_cont=0.686
AGRTPVVLGRFTQMLPNNWKLYVENVKDSYHASILHLFFTTFGINRLSQRGAIIVSEHGG
HHVSYSAIDRSAGPGDEYSKQNIRSDGTYRLTDPSMLQGFSEVGDDITLQILTVFPGFVL
QQIQNSVAVRQILPAGVGQTKLNWTYLGFEEDTEEQRLVRLKQANLVGPAGYVSMEDGVI
GGFVQRGIAGAGGEYSTVQMGGDGYASSESRVTEASVRGFWQVYREALGFELTDAGGPNE
PEESRA*
>Merged2_2130228_635-1876 # 635 # 1876 # -1 # ID=2130228_3;partial=01;start_type=Edge;rbs_motif=None;rbs_spacer=None;gc_cont=0.700
GTEMGDLLRRYWIPALLAGELPGPDCDPVRVQLLGERLIAFRDTEGRIGLLDEFCSHRTA
SLFFGRNEECGLRCAYHGWKYDVDGNCVDMPSEPPESRFHEKIKQTSYPTHERGGVIWAY
LGPAESMPEPPELEWATLPPGRVFVSKRIQRSNFMQAMEGGIDSSHVSFLHRFDIAGDPM
HAGTPGLEYLKADTRPKFEVAPSEGGLLIGARRNADDERYYWRITQWIMPWYTIIPPFGT
HNPLGAHAWVPIDDEHCWAWSINYHPTRDFREEELESMRRGEGIHVKYKPDTWEPAANAD
NDYLIDRDAQRAKRTFSGVEGISAQDFSLQESMGTIVDRTKERLGTSDAAIIMARRRLLA
AAADNAQGKPVPGTDPVHHRVRSASVLLPKTAAFTDGAAEALRVHPGEPFTSV*
>Merged2_2610814_533-1588 # 533 # 1588 # -1 # ID=2610814_2;partial=01;start_type=Edge;rbs_motif=None;rbs_spacer=None;gc_cont=0.702
YWGRNESDGLRCVYHGWKFGLDGQCLDMPAEPSDSTYKNRVRAVAYPTHVAGGIVWACLG
PAERKPPFPDLEWTRLPPDWFRASKRLQRCNWFQNVEGELDTAHVQFLHRNLDGGFTREG
LSIVTKAGAPKYTISETDAGMLAIAERNVPESDDKYWRITPFLMPSFTMVPTGPDDLNTF
TAAVPVDDENMWGFTVTWRQDRPFDDADRANHESGQVLHVNVDPETFIPLANRENNFLMD
RERQRTVNFTGIEGIRNQDLPVQEDQDGPVCDRTTEHLGTTDRAIVATRRLLLRTAKALA
AGTEPAQPHAANAFLTRSLALRAHREEPWEKLWDSVQPKPGDAFFEAGSAS*
>Merged2_1969835_1-792 # 1 # 792 # -1 # ID=1969835_1;partial=11;start_type=Edge;rbs_motif=None;rbs_spacer=None;gc_cont=0.670
EVPATLYGNRELYEREKRNVFARCWVYLGHESEIPVKGDYVLRKIGEDYFVVVRDEDGGI
NVLFDACRHRGVQICRADSGNTSHFRCPYHGWTYDTKGNLVGAPLWKNAFGGMDKKANGL
SAARVASYHGLIFATLDPSAPPLKEYLGGMAWYLDLLFGLNEHGVEVLGAPQRFVIDANW
KSGADNFSGDDYHLGTLHKSVWEIGAFPVPFAANMMGYHIQASPGHSLSFSMAPNDDEPG
PKYFGFPERLTSSFNSDRISDHQL
>Merged2_1495728_172-906 # 172 # 906 # -1 # ID=1495728_2;partial=01;start_type=Edge;rbs_motif=None;rbs_spacer=None;gc_cont=0.678
LGTLHRSVWEIGAFPVPFAANMMGYHIQASPGHSLSFSMAPNDDEPGPKFFGFPERLAET
FNSDRISADQLDVARRSRVLVGNVFPNFSILALPMTEDGAHHPPTAVVTIRTWQPLGENK
FEVWNWFCGYKNMTPEEKDRSYRAGLGTFSMGGAFEMDDTEPWITVGRTGRSAAAEALDF
KLNYQMGLPGIGISYQVKDWPGPGVVYWTRYEEGVQRNLLRFYHAMMTAAPGQWPALTFE
DESQ*
