# Supplementary material for: The tropical cookbook: Termite diet and phylogenetics—Over geographical origin—Drive the microbiome and functional genetic structure of nests
Source: Front Microbiol. 2023 Mar 14;14:1089525. doi: 10.3389/fmicb.2023.1089525 (PMC10043212; doi:10.3389/fmicb.2023.1089525)
Supplement: Supplementary file 2 [file Data_Sheet_2.FASTA]

>Merged2_2904114_1-831 # 1 # 831 # -1 # ID=2904114_1;partial=10;start_type=ATG;rbs_motif=GGA/GAG/AGG;rbs_spacer=5-10bp;gc_cont=0.669
ATGGGCAACCTGTTCCGGCAGTACTGGCTCCCCGCCATGCTCGCCGAGGAGTTGCCGGGGAACGACTGCC
CGCCGGTTCGCGTCAAGCTGCTCTCGGAGCGCTTGATCGCATTCCGCGACAGCAACGGCCGGTACGGGCT
CATGGATGAGTTCTGCGCCCACCGGGGCGTCTCGCTGTGGTTCGGCCGCAACGAGGAGTCGGGTCTGCGC
TGCGCCTATCACGGCTGGAAGTACGACGTCACCGGGCAGTGCCTGGAGATCCCGTCCGAACCGGACGAAC
GGCAGAGCACGCTGTGCCGGAAGATCAAGCTGAAGAGCTACCCGCTCGTCCAGATCGGCGACGTCCTGTG
GACGTACATGGGCGACCCGGCGACGACGCCGGAGCTCCCGGAGTGGGAGTTCGCCCGCGTGCCCGCGGAC
CAGCGGTTCACGTCGAAGCGCTGGCAGGAATGCAACTGGCTGCAGGCCCTGGAGGGCGGGATCGACTCCA
GCCACGTATCGTGGCTGCATTCGTCGGGCCTGAAGAGCGATCCGCTGTTCAAGGGCGCCGCGGGCAACAA
ATACAACCTGGCGGACCGCAAGCCGTTCTTCGAGGTCGTCGAGTCAGAGGGCGGGCTGTTCGTCGGCGTC
CGCCGGAACGCCGACGACGGTCACTACTACTGGCGGATCACCCCGTGGGTGATGCCGGCCTTCACGATGA
TCCCCCCGCGCGGCGACCACCCCGTGCACGGCCACTTCTGGATCCCGATCGACGACGAGAACTGCTGGGT
GTACAGCTACGACTACCACACCGTGCGCCCGCTGACCGCCGAGGAGCTCCAGGCCATGAAG
>Merged2_4297466_1331-2197 # 1331 # 2197 # -1 # ID=4297466_3;partial=00;start_type=ATG;rbs_motif=GGAG/GAGG;rbs_spacer=5-10bp;gc_cont=0.666
ATGGCCACAGTCGCAGCGGTCATCGCCTCAACGCACCACCCGTTCTACTACCGGGCGAGCACATCGTCCG
GCGCGGACCGGCCCCCGTTCGCGGATGAGTGGGTGGCCAAGATCGAGGCATTCCGCGAGACGCTCACCGC
CGCCCGTCCCGACGTGCTCGTGATGGTCGGCAGCGATCACTTCCACCAGTTCTGGCTGGACAACATGCCG
CAGTTCCTCATCGGCAAAGCGCCGTACTACGACGCGAACTGGTACAACGAGGAGCGCGAGTTCGGGCTGC
CCCGCATGCTCCTGCGCGGTCACGAGGACCTGTCGGGATACCTGCCGCGCAAGGGCATAGATTCCGGCGT
TGACCTCGCGTTCAGCAACGCGCTGCGGATCGCCCACAGCGTCACCTGCCCGCTCATCCCGCTCCGCCCC
GAGGCGGACCTGCCGATCGTGCCGGTATACACGAACATCTTCGCGCCGCCGCTGCCGCAGCCGTCGCGTT
TCGTGGCTCTCGGGCGCGCGCTGCGCTCCATGGTCGAGTCCTGGCCGGGCAACGAGCGGGTGGCAATCAT
CGGCACCGGGCACCTGTCGCTAGAGCTCGGAGGGCCACGGCAGTTCGGTCCGCACGGCCCGGACCCCGAA
TTCGACAGGAAGGCGGTCTCCTGGATCGCCTCGGGCGACATCTCGGGCGCACTTGCCGAGGTCTCGCTGG
AGTCGCTGTGGAACCCCGGGAACGCCACCCACGGTTTCATGGACTTCCTGCTGATGATGGGAGTGGCGGG
AGAGAACGTCAAGGCTGACTACGTGGACTCTCTCGACCTGTTCCACACGATGGAGGCCTACTTCACCTGG
TACCCCTCAGCAGGAGCCGCCTCGTGA
>Merged2_9284_3-857 # 3 # 857 # 1 # ID=9284_1;partial=10;start_type=Edge;rbs_motif=None;rbs_spacer=None;gc_cont=0.708
GTGGCCGCATGGCGGGAGTTCGGAGCCAAGGTGCTGGGGACGGCGGAGGGCCGCGGGCCCGAGGAGGGGG
CCGTCTACCTGCGCATGGACGACTTCCCCGCGCGGCTGGTGATCGTGCCCGGCGCACGCGACCGGCTGCT
GGCCTCCGGCTGGGAGGTTCCGGATGATCACGCCTTCACCGCCGTCCGGCAGGCACTGAACGACGCGGGT
GTGCCCGTCAAGGACGCCACCGATGCCGAGCTGGCCCAGCGCCGTGTGGCGCGCATGGTCCGTTTCGACG
ATCCGTCGGGGAACCAGCACGAGGTCTTCTGCGGTGCGGCGCTGGACGGGCGGCCCGCGATCACCCCGTA
CGGTACGCGGTTCGTGACCGGCGGCATGGGCATGGGCCACGTCGTGCTGCCCGTCACCGACGGTGAGCAG
ACGCTACGGTTCTTCACGGGCGTGCTCGGCTTCCGGCTGCGCGACTCGATTCCGATGGCCGCCGAGCTTT
TCGGCCAGCCGGCAGGGTCGCCGCCCCTGCTGATGAGGTTTCTTGGCGTCAACCCGCGCCACCACTCCCT
GGCGCTTGCGCCGTTTCCAGCGCCACCCGGTATCGTGCACCTGATGATTGAGACAGAGTCGATCGATGAC
GTGGGCCGCGCCCTGGACCGCTGCGGCCGCCGCGGCGCTCCCGTCAGCGCGACGCTNGGNCGGCACGCCA
ACGACCTGATGGTGTCCTTCTATGTGCGCACTCCTGGCGGGTTCGACATCGAGTACGGCACCGGCGGGCT
GGTNGTCGACGACGCGACCTGGGTGANNNGGCAGACCACCGCGATCAGCCTGTGGGGGCACNNTTTTGCC
GGCACCGGGCANTGA
>Merged2_4370622_615-1943 # 615 # 1943 # 1 # ID=4370622_2;partial=00;start_type=ATG;rbs_motif=GGAG/GAGG;rbs_spacer=5-10bp;gc_cont=0.656
ATGCGGAGGTGCGGCGTGCTCAAGGCGGAAGACAACGAGATCCTGACAAGGGTGGGGCCTGGGACGCTGA
TGGGGGATCTGCTGCGGCGGTACTGGACGCCGGCCTGTCTGAGCGCGGAGATCCCAGAGCCTGGCACAGC
GCCGGCGCGAGTGCGGCTGCTTGGGGAGAACCTGGTCGCGTTCCGTGACACGCGCGGGCGGGTGGGGCTG
GTCCAGGAGAACTGCCCGCATCGGGGGGCGTCGCTGTACTTCGGCCGCAACGAGGATGCGGCGATCCGCT
GCGTGTATCACGGCTGGGCGTTCGACGTGGACGGCAGGTGCGTGGACATGCCGAGTGAGCCGGAGCCGTT
CTGCGCGAAGGTGCGGATGAAGGCGTATCCGACGCACGAGTCCGGCGGGATCGTGTGGGCGTACATGGGC
CCCAGGGAGACGATGACGCCGTTCCGCGACTTCGGGACCGGCGGGCTAGACGCCAGTGAGTTCCGTGCGG
CGAAGCAGCACTCGTCGTGTAACTGGGTGCAGGCGATGGAGGGCAACATCGACACGGCCCACATCTCCCA
CCAGCAACAATTCGACGGAATCGACCTCATCCCCGACGACGGCTCCGACAAGCCCGGCTACCCGTCCAAC
GCCATGTCGTGGAAGTTCTGGCGGCACGACCGGGCGCCGCGTCTCGACGTCGAGGACACCTGGTACGGGT
ACAGGTACGCCGGGATTCGCACGACGCCGAACGGCCACACGCACGTGCGCATCACCGCTTACGCGGTGCC
CTACATGACGATGGTCGCCAGCATCCCGTTCAGCGCGGGCATCGGAATGTTCATCCCGATCGACGACGAA
AACTGCTGGCGTTACATCATGATGCCTAAGCAGCGGCAAAATCCGCGCAACCTCGGCGGCGAGAACTTGT
TCGCGGTCGCCCCGTTCTCGACGCCGATAACCGGTCGCACCGACGGGATCATCCCCCGAATGTACACGGC
GGAGAACGATTTCCAGATAGACCGGGATTACCAGCGCCACGGCATCTTCAGCGGTGTGTCGGATTTCGTC
AGCCAGGACCTCATGGTGACCGAGTCGATGGGTCCGATCTACGACCGCACTCAGGAGCAGCTCGGCTCCA
CCGATAAGGCGATCAGCCGGATGCGGCACATCCTGATCTCGGCGGCCAAGGAGCTGGCCGCTGGCAAGAA
GCCGCCGGCCGTGGGTGCCGACCTGAATTTCCGGTCGATCCACGGCGCCGAGAAGATCCTCGAGGCCGGA
GAGGACTGGCGCGTCCTCGGCACCGACGACGACCCAATCGTCCAGGAAGCCCTCGGGATCGACCCCTGA
>Merged2_3874858_1428-2258 # 1428 # 2258 # -1 # ID=3874858_3;partial=00;start_type=GTG;rbs_motif=AGxAGG/AGGxGG;rbs_spacer=5-10bp;gc_cont=0.704
GTGGCCCAGCTGACCGGCGTCTTCGCTGTCGCGCACTCGCCGGGCCTGACCGGCTTTCCCGACCGCGTCG
ACCGGGCCAAGCGCGACGCCGTGCTCGCCGGGTTCAGTCAAGTGGCCGTGCGCCTGCGTGCCTGTGCGCC
GCAGGCCATCGTGGCGGTCTCCGTGGAGCACTTCACGAACTTCTTCCTCGCGAACCTGCCCGCGTTCGCG
ATCGCGACGGGCGATCGCCACCTCGGGCCCGTCACCGCCGAGATGGCGAGCTTCCTCGGCATCGCGCAAC
GGGACTACCCCGGAATGCGCGAGCTAGGCGAGCATCTTTACAGGTACGCGCTGGCGCACGACTTCGACCC
GGCGCTGGCCGACGGCGGGTTCGGCTTCGACGAGAATTTCTGCGTTCCGCTCGAACTGCTGGGGCAGGCG
GGAACCCCGATCGTTCCAGTCATCGTCAACGGGGTCAACCCGCCGTACCCGACCGCACGGCGCTGCTACG
CGTTCGGGGCAATGCTCGCGGACGCCATCGCGGCGGCGGATGCCGTCGGCCGCGTCGCCGTCCTCGCTAC
TGGCGGGTTGTCGCACTGGGTGGGGATGCCGCAGGCGGGCACGATCAACGAGGACTTTGACCGCGATTTC
CTCGCCCGGCTGGAAGCAGGCGACGCCGTCCGGCTGACCGACTACGACGACGACCAGATCGAGGCCGCCG
GGAACGGCGCGCAGGAAATCAGGGCGTGGCTGGTGGCGGCGGGCGCGGCGGGCGTCCCTTTCGAGACGCT
GGCATACGAGCCTACTCCGGAGTGGCTCACCGGCACCGCGGTCGCCGCGGCACGCATGTGA
>Merged2_5433507_237-959 # 237 # 959 # -1 # ID=5433507_2;partial=01;start_type=Edge;rbs_motif=None;rbs_spacer=None;gc_cont=0.665
GCGTCCGAGACGGACTGGAAGATCTGCGCGGAGAACTTCTCCGGGGACGGCTACCACACCCCGGTGGCTC
ACCAGTTCGGCTTCCAGCTGGGCTACTTCCCCTCGTCCGGCAGCAGCCACAACCTGGGCTGGGCGGTGCA
CATCCCGGATAAGGGACATGCGATCGGGCTCGGGCACACGCCCGGCCTGCCGCCGTTCGTCGGCTACCCG
GACGCCCTGGTTGAGCAGATGCGGCAGTCCCTGTCCGAGGGCCAGCTCGACATCTTCGGCAAGACCAGGA
CCGCGGTCGGCACCGTCTTCCCGAACCTGTCGTTCCTCATCCAGCCGTTCAGCCCGGTTCCGGGCGAGCC
GGGCGTCCGGTTCTGCACGATGCGGCTGTGGCACCCGACGGGGGCGGGCCGGATCGAGGTGTATTCCTGG
TGCCTGGTGCCCAGGGACGCGGACGATGACTACAAGGAGCGTGCCTACCAGGCGTACACGCTGTCGTTCG
GCCAGGCGGGCACGTTCGAGCAAGATGATTTCGAGAACTGGACGAACCTCACCAGGCAGGCAGGGTCGAG
CGTGGCGCGCACCCTGGAATTCCCGTACCAGATGGGGATGGACCTCACTCCGGTGCCCGACTGGCCGGGT
CCGGGCGTCGCTGTGGACAGGTACGTCACCGAGAACAACTTCCGCAATCAGTGGGGCACTTGGTGGAGCT
ATGTCGGGAAGGACGGCCAATGA
>Merged2_5524711_18906-19829 # 18906 # 19829 # 1 # ID=5524711_22;partial=00;start_type=ATG;rbs_motif=AGGAG;rbs_spacer=5-10bp;gc_cont=0.698
ATGTCCCACGTGAAGGAACTGGCCTACTCCGTCTACGAGGTCAGCGACATCGCCGACTGGGAGCGCTTCG
GCACCGAGCTGCTCGGCATGCAGCTCGGCGAGAAGGCCGACGGCCTGCTGACCCTGCGCACCGACGAGAA
GGCGCACCGGTGGATCATCACCTCCGGTCCCGCCGACGACCTGGCCGCCAGCGGCTACGAGGTCGCCAGC
GTCGCCGACCTGGAGCGGCTCGTCGCCGCGCTGCGCGCCGAGGGGACCGAGGTCACCGACGGCGGCGCCG
AGCTGGCCGCCGCCCGCAAGGTCGACCGGATCTTCGTCACCGCCGACCCGATCGGCAACCGGATCGAGCT
GGTCACCGGCCTGGCCGACGCCGCCGCGCCGTTCCACTCCGACAAGCTGCTCGGCGGCTTCGTGACCGGC
GCCGGCGGCGCCGGCCACGAGGTCCTCATGGAGCACGGCGTGGACCGCGAGAAGATCCTCGACTTCTACG
TCCGGCTGCTCGGCTTCAAGATCAGCGACTTCATCAAGGAGGAGCTCGCGCCCGGCGTCATCGCCGACGT
CGTGTTCCTGCACTGCAACGGCCGGCACCACACGGTCGCCTTCGGCAACATGCCGTTCCCGAAGAAGAAC
CACCACTTCATGCTCGAGGTCTCCGACATGCGGGACGTGGGCCTGGCCTACGACCGGTGCATGGACGCCC
GCCAGCCGTTCGAGATGACCCTGGGCATGCACCCCAACGACCGCATGTTCTCCTTCTACGTCCGGACCCC
GTCCGGCACGAACGTGGAGTTCGGCTGGGGCGGCCTCATCATCGAGGACGAGGAGGCGTGGGAGACGGTC
ACCTACGACAAGCTCAGCGCCTGGGGCCACCGGCCGCAGCAGGTCGTGGCCGACCTGCTCGCCGCCGGGC
CGGCCGGAGCCTGA
>Merged2_4344130_373-933 # 373 # 933 # -1 # ID=4344130_2;partial=01;start_type=Edge;rbs_motif=None;rbs_spacer=None;gc_cont=0.663
GCCGACCTGGCGGCCCACCTGGCGGAAGGGCTCATACTGGACGAGCTGGACCTCACCCTGATGTACAACA
TGGAGGTCGATCACGGCCTCACCGTCCCGCTGTCGCTCGTCTACGGTCAGCCGGACGCCTGGCCGACCAG
GGTCATCCCGCTCGCGGTGAACGTGGTGCAGTACCCGCCGCCGACCGCCCACCGCTGCTTCATGCTCGGC
AAGGCGATCCGCCGCGCCGTGGAGCGCTTCGATGAGAACCTCAACGTCCACATCTGGGGCACCGGCGGCA
TGAGCCACCAGCTGCAAGGCCCGCGCGCGGGCTTCATCAACACGCCATGGGACACCGCGTTCATGGACCG
GCTGGTCAAGGACCCGGACGGTCTTGCTCAGATGAAACACCTGGAGTTCGTGCGCGAAGCCGGAGCGGAA
GGCATCGAGCTGGTCATGTGGCTGATCATGCGCGGCGCTCTCGGCCCCGAGGCCAAGGAGCTGTACCGCT
TCTATCATGTGCCCGGGTCCAACACCGCCGTCGGGCACATTGTGCTGCAGTCAGCGGAGACCCCGGCCTG
A
>Merged2_5228169_723-1589 # 723 # 1589 # -1 # ID=5228169_3;partial=00;start_type=ATG;rbs_motif=AGGAG;rbs_spacer=5-10bp;gc_cont=0.660
ATGGCCACAGTCGCAGCGGTCATCGCCTCGACCCACCACCCCTTCTATTACCGGGCGAGCACCTCCTCTG
GCGCTGACCGGCCTCCGTTCGCGGATGAATGGGTGGCTAAGATCGAGGCCTTCCGCGAGACCCTCACCGC
CGCCCGTCCCGACGTGCTCGTGATGGTCGGCAGCGATCACTTCCACCAGTTCTGGCTGGACAACATGCCG
CAGTTCCTCATCGGCAAGGCGCCCTATTACGACGCGAACTGGTACAACGAGGAACGCGAGTTCGGGCTGC
CCCGCATGATGCTGCCCGGGCACGAGGAACTGTCGGGATACCTGCTGCGCCAGGGCATGGACGCCGGATT
CGACCTCGCGTTCAGCAACGAGCTGCGCATCGATCACAGCATCACCTGCCCGATCATCACGCTGCGTCCG
GAGGCGGACCTGCCGATCGTGCCGGTGTACACGAACATCTTCGCGCCGCCGCTGCCGCAGCCGTCGCGTT
TCGTGGCTCTCGGGCGGGCGCTGCGCGCCATGATCGAATCCTGGCCGGGGAACCAGCGGGTGGCGATCAT
CGGCACCGGGCACCTGTCGCTCGAGCTCGGCGGGCCAAGGCAGTTCGGCCCGCACGGCCCCGACCCCGAG
TTCGACAGGAAGGCGGTCTCCTGGATCGGCTCCGGCGACATCTCAGGCGCGCTGTCCGAGGTCTCGCTTG
AGTCGCTGTGGAACCCGGGGAACGCGACCCACGGGTTCATGGATTTCCTGCTGATGATGGGTGTGGCGGG
AGAGAACGTCAAGGCCGACTACGTGGACTCCCTCGACCTGTTCCACACGATGGAGGCCTACTTCACCTGG
TATCCCGCTGCTGGAGCCGCCTCGTGA
>Merged2_4992258_3-503 # 3 # 503 # 1 # ID=4992258_1;partial=11;start_type=Edge;rbs_motif=None;rbs_spacer=None;gc_cont=0.687
AAGACCCAGGAGCCGTACTGGAAGCCGCTGTTCGCCGGCTACGAGTGGACGAAGGCCTGGGCGAAGGAGA
ACGTCCCCGACGTCGTCATCCTGATCTACAACGACCACGCGTCGGCGTTCACGCCGGAAGTGGTCCCCAC
CTTCGCGCTCGGCTGCGCCGACGAGTTCCCGCCGGCCGATGAGGGGTACGGCCCCCGGCCGGTGCCGGTC
GTGCAGGGCCGCGCCGACCTGGCGGCCCACTTGGCGGAAGGGCTCATCCTGGACGGGTTCGACCTCACCC
TGATGTACAACATGGAGGTCGATCACGGTCTCACCGTCCCGCTGTCGCTCGTCTACGGCCAGCCGGACGC
CTGGCCGACCAAGGTCATCCCGTTCGCCGTGAACGTGGTGCAGTACCCGCCGCCCACCGCCCACCGCTGC
TTTATGCTCGGCAAGGCGATCCGCCGTGCCGTGGAGCGCTTCGACGAGAACCTCAGCGTCCACATCTGGG
GCACCGGCGGC
>Merged2_4180458_720-1151 # 720 # 1151 # 1 # ID=4180458_3;partial=01;start_type=ATG;rbs_motif=None;rbs_spacer=None;gc_cont=0.690
ATGGCCCGCATCACGCACGGGCTGACCACGAGCCACATCCCAGCCGTCGGTGCCGCGATCGACCGTGGCA
AGACCCAGGAGCCGTACTGGAAGCCGCTGTTCGCCGGCTATGAGTGGACGAAGGCCTGGGCGAAGGAGAA
CGTCCCCGACGTCGTCATCCTGGTCTACAACGACCACGCGTCGGCGTTCACGCCGGAAGTGGTCCCCACC
TTCGCGCTCGGCTGCGCCGACGAGTTCCCGCCGGCCGATGAGGGGTACGGGCCCCGGCCGGTGCCGGTCG
TGCAGGGTCGCGCCGACCTGGCGGCCCACCTGGCGGAAGGGCTCATACTGGACGAGCTGGACCTCACCCT
GATGTACAACATGGAGGTCGATCACGGCCTCACCGTCCCGCTGTCGCTCGTCTACGGTCAGCCGGACGCC
TGGCCGACCAGG
>Merged2_5430661_32-883 # 32 # 883 # 1 # ID=5430661_1;partial=01;start_type=ATG;rbs_motif=GGAG/GAGG;rbs_spacer=5-10bp;gc_cont=0.702
ATGACTGATTCCGGGCTGCCCCCGGTGCCCGACATCGTCCGGTCGGCGTACGCGACCCTGGTCGTGACCG
ACCTCGCCGAAGCGCGGCGGTTCTGGGTTGACCTGCTCGGCTTCGTCGTGACCTACGAGGATTCGTCCGC
CCTGTACCTGCGCGGGTTCGACGAGCTCACGCACCACAACCTGAGCGTGCGGTCCGGGCCGGAGGCGGCG
GCCGGCGCGCTTGGGTACCGGGTCCGGTCGGATCGCGACCTGGCCCTGGCGGAGGCCTACTACGCGGCGC
TGGGCTGCCGGACCGCGCGGCTGCCCGCGGGCTCGGTGCGCGGGATCGGCGAGATCGTCCGGGTCGAGGA
CCCGCTCGGGTTCCTGATCGACTTCTTCGCCTCGTCCGCTCATCCCGAGCGGCTGCAGCAGCGGTACGAC
CTGCGGCGCGGGGCCGAGGTCGCGCGGCTCGACCATTTCAACATCTGCGTGCCTGACGTGCCGCGCGCCT
ACGAGTACTACTCCGGGCTCGGGTTCGGGCTGTCGGAGACGATCGAGGACGAGCAGACGGTGTATGCCGC
CTGGATGTACCGCAAGCAGACCGTGCACGACGTCGCGTTCACCGGCGGCGCCGGGCCGCGCCTGCACCAC
CTGGGCTTCTTCGCGCACGAGCCGCATTCCGTGCTGCGGATCTGCGACATCATCGGGTCGCTGTCCCTGG
AGTCGTGCATCGAGCGCGGGCCCGGCCGGCACGGCGTGTCGAACGCCTTCTACGTGTACCTGCGCGACCC
CGACGGGCACCGGCTGGAGATCTACACCTCCGACTACTACACCGGAGACCCGGACCACCCGGTTTTGCGG
TGGTCGGTACTG
>Merged2_4080326_3-1049 # 3 # 1049 # -1 # ID=4080326_1;partial=11;start_type=Edge;rbs_motif=None;rbs_spacer=None;gc_cont=0.662
GCACTGCTTGCCGCAGAGCTACCAGAAAACGACTGTCCGCCAGTGCGGGTGAAGCTCTTGTCCGAACGGC
TGCTGGCGTTTCGCGATTCGAGCGGACGGCTTGGCTTGATCGACGAGTTCTGCGCCCATCGCGGCGTATC
GTTGTGGTTCGGCCGCAACGAAGAGGGCGGCCTGCGCTGCCCCTATCACGGCTGGAAGTACGACGTCACC
GGCCAGTGCGTCGAGGTGCCCTCCGAGCCTCAGGAAAGCGGCTTCTGCAGCCGCGTCAGGCTCACCGCCT
ATCCGCTGGTCGAGCGCGGCGGCGTGCTGTGGACCTACATGGGACCCCAGGGGAAGGCGCCGCCGCTTCC
GGAATGGGAGTTCGCCACCGTCTCCGCGCCGCAGCGCTTCGTGTCCAAGCGCCTGCAGGAATGCAACTGG
CTGCAGGCCATGGAGGGCGGGATCGACTCGAGCCACGTGTCGTTCCTGCATCGCAGCGACCTCAACGCCG
ACCCCCTCTTCAAGGGTGCGAAGGGCAACCAGTACAACATGGCCGACGCCAAGCCGGTGTTCGAAGTCGT
CGAGAGCGCCGGCGGCCTCTATATCGGGGCGCGGCGCAACGCCGAGAACGGCCACTACTGGCGCATCACC
CAGTGGGTGATGCCCTCCTTCACGATGATCGCGCCGCGCGGCAACCACGCCGTCCACGGTCATTTCTGGA
TCCCCATCGACGACGAGAACTGCTGGGCGTGGAGTTTTGACTACCACCCCGTGCGCGATCTCTCGGGGGC
CGAGCTCGAGGCCATGCTCGCGGGCAAGGGCGTCCACGTCAAATACGTGCCCGGCACCTTCCGGCCGCTC
GCCAACAAGGACAACGACTATCTGATCGACCGCGCCGCCCAAAAGGCGGGGCGTTCCTATTCCGGCGTCG
CCGGCATCGCCATGCAAGACGCCTCGCTGCAGGAGAGCATGGGGCCGATCGTCGACCGCACCCGCGAGAA
CCTGGTCTCGACCGACAACGGTATCATCATGGCGCGCCACCGCCTGATGCGCGCCGTCAGGGCGCTG
>Merged2_455301_241-594 # 241 # 594 # 1 # ID=455301_1;partial=01;start_type=ATG;rbs_motif=GGA/GAG/AGG;rbs_spacer=5-10bp;gc_cont=0.638
ATGCTTAGGAAAGAACAAAACGAGCTTTTGGCCCGGACCGGACCCGGCGTGCCGATGGGGCAGTTTTTTC
GCGCCTATTGGCTGCCGGCGCTGCTCGCCGAGGAATTGCCGCACAACGACTGCCCGCCGGTGCGGGTCAA
GCTGTTGTCCGAGCGGCTGCTTGCGTTTCGCGATTCAGAAGGGCGCTACGGCCTGATCGACGAGTTCTGC
GCCCATCGCGGCGTGTCGCTGTGGTTCGGGCGCAACGAGGAGGGCGGGCTGCGCTGCCCCTATCACGGCT
GGAAATACGACGTCACCGGCCAGTGCATGGACGTGCCGTCGGAACCGGTCGAGAGCGGCTTCTGCAACAA
AATC
>Merged2_521037_243-1151 # 243 # 1151 # 1 # ID=521037_2;partial=00;start_type=GTG;rbs_motif=AGGAGG;rbs_spacer=3-4bp;gc_cont=0.657
GTGAGCGATCTGAAAAGCCTTGGCTACATCACCATTTCGACCAATGACATCGACCGCTGGCGCCATTTCG
CCTTCGGCGTCCTTGGTTTCGCCGAAGGCAAGGGGCCTGACGCCTCCGCGCTGTACCTGCGGATGGACGA
GCGCGCGGCGCGGCTCATCGTGGTGCCGGGTGAGACCGACCGGATACTCACCATCGGCTGGGAGGTGCGT
GACCACCCGGCGATGCAACGGGTCAAAGCGGCCCTGGACGGCGCCGGGATTCCGTTCAAGCAACTGTCGG
TCGACGACGCCGAGGCCCGCCGCGTCGAGGAAGTGATCACCTTCGAGGACCCGGCCGGCCAGACTCTCGA
GGTGTTCCACGGTCCGGTGCTTGACCACAGCCCGGTGATCACCCCGTTCGGCGCGAGGTTCGTCACCGGC
GACCAGGGTCTCGGCCATGTGGTGCTACCGGCCACCGATCCCAACGGGCTTTTCGACTTCTACACCGACG
TACTGGGTTTCCGTTCCCGCGGCGCGTTCCGGGTGCCGTTGCCGAAAGAGTTCGGACCGCTACGGGTTCG
CTTCCTCGGGATCAACGAGCGCCACCACAGCCTGGCGATCTGCCCGGCCGCGCATCTGCGGGACCCGCGT
GTCGTGCACATCATGGTGGAGGTAGACACCCTCGACGCTGTGGGCCGGGCGCTGGACCGCGTCAACGCCG
AGGGCATCCAGTTGTCCTCCACGCTGGGCCGGCACACCAATGACAAGATGGTGTCGTTCTACGTCCGGGC
ACCCGGTGACTGGGACATCGAGTTCGGCACGGCCGGTATGCGGGTCGACGAAACCTATTACACGGCAGAG
GAAATCACCGCTGACAGCTACTGGGGCCACCAGTGGATCGGCGAGATGCCCGCGGCGATGCGGCTGTAG
>Merged2_304988_1-1365 # 1 # 1365 # 1 # ID=304988_1;partial=10;start_type=Edge;rbs_motif=None;rbs_spacer=None;gc_cont=0.651
CTCCGTTCCCTCATTAATACCGAACGGGGCACTGTCAATCGCGAGCTCTACATCAATGAGGCCATCTTCC
AGCAGGAGATGGAGCAGATCTATCGGCGCTGCTGGCTGTTCCTCGGGCACGAGAGCCAGGTGCCGAACCC
GGGCGATTTCTTCCTCTCCCGCATGGGCACCGAAGAGGTCGTCGTCGTACGCGACCGCAAGGACAATAAG
CTCCGAGCCTTCCTCAACTCCTGCCGCCACCGGGGGGAGAAGGTCTGTCGCTACGACCAGGGCAACGGCC
TCGTCTTCACCTGCCCCTTCCACGCCTGGACCTACGACACCTCCGGTCGCCTGGTCGGTGCCGCCGGCCA
GAACCGCGCCAACTCCTACGCCGGCCAACTGGACAAGTCGGAGTGGGGGCTCGTCGAGGTCGGCCAGTTC
GAGAACTACCACGGAACGCTGTGGGCCACCTGGGACAAGAACGCGCCGTCGTTCGAGGACTACCTGGGTC
CTTTTGCCCGGAGCGTTGCCTATATGGCCGAGGCGAGTGACGGGACGGATTCCGGCCTGGAGGTGTTCAC
CCCGATCCAGAAGTGGCGCCTGCCCACGAACTGGAAGGTGCCCGCATTCACCTCCGCCACGGACCTCGAG
CACGCCTCGATGACCCACCGCTCGGTCAACGCCGCCGCCATCGGGCCGATGCGCTCGAAGCAGGGCGGTG
ACCGCGGGCTCCGCCGCAACCGCCTCCCGTCCACGTCGTACTGCGTCGGGGACCACAACCTCGGCCACGG
CGGCGGCTGGGTCGAATGGGAAGTGCCCGGGGTCGCCGACTATGTCGACGGATGGTTCGAGGACGGCGTC
GACGACTATTACCGGGCCGCGACCCAGCGGAAGCAGGAGAAGTACAAGGACACGTTCATGCCGCCGAATG
GGTATGACGCGGGACACTTCACCGTCTTCCCGAACTTCATCATGGACAGCTGGCGGTGGCGCTATTGGCA
CCCGCAGGAGCCCGGTGTCGTCGAGCGTTGGAGCCTGTTCGGCGTGGACAAGGAAGCGCCGAAGTATGTC
AAGGACGCCGTTCGCCACTACGCCATGCGCTACAACGGGCCGAGCGGCTGCACCGAGTCCGACGACATGG
AGAACTGGAACTACGTCTATCCCGCCAGCCGGGGGGCGACCGCACGCCAGTGGAACTACAGCTTCGTCAG
CGGGTTCGGCCGCGGGGTCGAGCGCGAGGGCTTCCCGCCCGGCTTCGTCTTCAACGGCACCCACACCGAG
GAGTCCCACCGGTCGCGCTTCAGCCGGTGGCTGGCCTTCATGGAGGCCGAAAGCTGGGACGACCTCTATC
CGATCAACAAGAACGCCAACCACAGGATTTGGTAA
>Merged2_710582_450-821 # 450 # 821 # -1 # ID=710582_2;partial=01;start_type=Edge;rbs_motif=None;rbs_spacer=None;gc_cont=0.723
GTCAACACCTATTACCCGCCCAACGTGCCGTCGGCCGCGCGCTGCTACGACCTGGGCCGGGCGGTCAGGC
GCGCCGTGGCGGACTGGAATTCCGGCGCCCGGGTCGCGGTCATCGCGTCGGGCGGGCTGAGCCACTTCGT
CGTGGACGAGGAACTCGACCGGTCGGTGCTGCGCGCGCTGGTCGGCGGCGACGGCGACGTCCTGGCGAAC
ATCCACCGCGACCGGCTCCGCTCGGGCAACTCGGAAATCCTCAACTGGATCACCGCCGCCGGGGCCCTCG
AAGGGCTCACGGCGACCGTCCTGGACGACGTCCCCGGTTACCGGACGCCCGCGGGCACCGGAGCCGGCAT
GGCGTTCTGCCGCTGGCAGTGA
>Merged2_463952_980-2341 # 980 # 2341 # 1 # ID=463952_2;partial=00;start_type=GTG;rbs_motif=GGAGG;rbs_spacer=5-10bp;gc_cont=0.715
GTGTTGAGTCTGGAGGACAACGAGCGGATCAGCCGGGTCGGCCCCGGCACGCCGATGGGCGCCCTGATGC
GCCAGTACTGGATCCCCGCCATGCTCTCCTCCGAGCTGCCGCAGCCCGACAGCGACCCGGTCCGGGTGAT
GCTGCTCGGCGAGCGGCTCGTGGCGTTCCGCGACACCGACGGCAAGCCGGGCCTCTTGCGTGACGCCTGC
CCGCACCGCGGCGCAAGCCTCTTCCTCGGCCGGAACGAGGAGTGCGGCCTGCGCTGCGTGTACCACGGCT
GGAAGTTCGCCACCGACGGCTCCTGCCTCGACACCCCGAACGAGCCGGTCGACCGGGGCTTCAAGTCGCG
CATCCACGCCGTGTCCTACCCACTCGTCGAGCGCGGCGGCGTCGTCTGGGCCTACCTGGGCCCGCGCCCG
ACCCCGCCGCCGCTGCCGGACTTCGAGGGGAACGTCGAGGGTGGATCGGCGCGGGCGGTGTTGCGCGACT
GCAACTGGCTGCAGGCGTTGGAAGGTGACATCGATACGTCGCACTTCTCCTTTCTCCACCTGGGTTCCGC
CAAGCCCGAGGACTACCCGGAGGGGAGCTTCACGCGGTCCACGCTCGTCGAGCGCGCCCCCCGCTACGAG
GTGCTCGACACGCCGGCGGGCTCGATGTACGCCGCCTACCGGCCGTTCGATCCGGGGCGGCTGTACTGGC
GGGTCGCCAACTTCGCCTTCCCCTTCTACACGCAGCCCGGCCCCGGCACGCTCGGGAGCAAGGTCAACGT
GCGCGCGTGGGTGCCGATGGACGACGGGCACACCATGTTCTTCATGATGTTCCCGCCCGGCGGGGGCAAC
CAGGCCAACTTCGCCCGCCGTTCTGCCGGGGCGACGGCTGAGGCGGGCGGCGCGGGCGGGACCGGTGGCT
CGGCCGGGGCGGGCGGGGCGGGCGGGGCGATGGGCACGGTTCCGAATGGCACCGGGTGGTACGAGCGGTT
CCGCCTCGCCGAGAACGAGAGCAACGACTGGTTCCTCGACCGGGAACTGCAGCGAAGCGGCGGCGAGTAC
ACGGGGATCCGCGGCATCCACACCCAGGACCAGGCCGTGACCGAGTCCATGGGTCCGGTCGTCGCCCGCG
AGGACGAGCACCTCGGGAGCTCCGACGTGATGATCATCCGGGTGCGCCGCCGCCTGCTCGCCGCGGCCGC
GGACCTCGAAAAGGAGGGCAGCGTCCCTCCCGGCGTCGACGACCCAGCTGTGTACCGCGCCCGTTCCGGC
GGCATCATCTTGGACGAGGGCGTCGACTGGGTCGAAGCCACCGCCGAGCTCCGTGACGGCACCGTCACGG
TCCCCGACGTCGATCGCAGTCACGAGCCCTGA
>Merged2_358908_532-1878 # 532 # 1878 # 1 # ID=358908_2;partial=00;start_type=GTG;rbs_motif=AGGA/GGAG/GAGG;rbs_spacer=11-12bp;gc_cont=0.682
GTGCTGTCGGTAGAGGATAATGAGATCCTGACGCGGGTCGGCCCGGGCACGCCCATGGGCAGGTTCATGC
GGGAGTACTGGCTGCCGGCGATGCTCTCGTCCGAGCTGCCGGAGCCCGATTGCCCGCCGGTTCGGGTGAA
GATGCTCGGCGAGGATCTCGTCGGGTTCCGGGACACCTCCGGGAGGGTGGGCCTGCTCCAGGACCTGTGC
CCGCACCGGGCAACGAGCCTGTTCTTCGGCCGGAACGAGCACGACGGGCTCCGGTGCATCTACCACGCCT
GGAAGTTCGACGTCACCGGCCGTTGCGTCGACATGCCGAACGAGCCGCCGCACTCGACGTTCAAGGACCG
GGTCCGGGCCGTGGCCTACCCGACCGAGGAGCGGGGCGGCTTCGTCTGGGTGTACATGGGCGACCGGGAG
GTCCCGCCGCCGCTGCCCGGGATCGAGGCAACGGTCACCGACGGCATGGTGGCGAGCGGCCAGATGGTCG
ACTGCAACTGGCTGCAGGTGATGGAGGGCAACCTCGACACCATCCACGCCGCGTTTTTGCACCTCGGCGC
CTCGGAGTACGAGTGGTACCCGGAGGGCTCGTTCAACTACTACATGTTGAAGCAGCGCTGGGCGAACTTC
GTCGCCGCCGACACGGACTACGGGGCGATCTACGGCGCCTACCGGCCCGGCCCCGAAGGGCACAACTACT
GGCGGGTCGGCCACTTCATGTTCCCGTGCTGGTCGAGCCCGCCGACGGGCGTGCTCGGGCACAAGATCGA
GGCGAAGTGCTGGGTGCCCATCGACGACACCCACACCCTCGTCTTCCGCCTCGACCCGCCGCGCCGGGGC
GGGGGGAGCCCGGAACGGATCCCGAACGGCACCGGTTGGTACGACCGCTTCGTGTCCCCGTACAACATGG
ACAACGATTTCCTGCTCGACCGGGACCAGCAGAAGAACCTCGGCAGCTTCACCGGCATGGGCCAGATGGA
GCGCGGGGAGTTCAACGCCAACAACGAGGACTCGGCGGTCCAGGTGGCGATGGGGCCGGTCACGCACCGG
GAGGTCGAGCACCTCGGCACCTCGGACATCATGGTGATCCGGGTCCGTCAGCGCCTCCTGCAGGCGGTGG
AGGAGTACATCGAGCACAAGGCCGCGCCGCCGGCGCTCGACACCCCCGAGGTGTACGGGGCGCGGACCGG
TGGCGTGTTCATCCCCGAGGGGGAGGACTGGCTCGAGTTCATCGAGCCGCTCGTCCAGCCGTACGTGGAC
CGGGAGCCCCCCGATCCCATCCTGGATGCGAACGCCGGGCGCCAGGTGATCGGGTACCACCACACCAAAC
CGGAGCCGATGTTTTAG
>Merged2_218740_1-435 # 1 # 435 # 1 # ID=218740_1;partial=11;start_type=Edge;rbs_motif=None;rbs_spacer=None;gc_cont=0.701
CAGCTCGGCGGCCGGGTCACCGAGCAGATCCGCCTCGACGACGGGCGGATCTCCGCGCAGTGGCTGCACT
TCGGCCAGAAGTCCTACGACCTCGTCTACACCGACGACTGGACCGGGTCCAGGGGACGGCTGCACCACAT
CGCGTTCGCGACCGACACCCGCGAGGAGATCCTGCGCGCCGCCGACCTGGCGCTGGAGCGGGGCGTGTTC
ATCGAGACCGGCCCGCACAAGCACGCCATCCAGCAGACCTTCTTCCTCTACCTGTACGAGCCGGGCGGCA
ACCGGATCGAGCTCGCCAACCCCATGTCCCGGCTGATCTTCGCCCCGGACTGGCAGCCCGTCACCTGGAC
CCAGCAAGAGCGGGCCAGGGGGCAGGCGTGGGGGCTGAAGACCATCGAGTCGTTCCACACCCACGGCACC
CCGCCGGTGCCCGCG
>Merged2_360_3-731 # 3 # 731 # -1 # ID=360_1;partial=10;start_type=GTG;rbs_motif=GGAGG;rbs_spacer=5-10bp;gc_cont=0.653
GTGCTCACCGCTGCCCGCAACGAGATGCTCACCCGCGTGGGGCCCGGCACCCCGATGGGGACGCTGCTGC
GCCACTACTGGCAACCGATCGGCGGTGCCAGCGAGCTTGACGGCAATCCGATCAAGCCCGTCCGCCTGTT
GGGCGAGGACCTGGTCCTCTACCGCGACACGTCCGGCGGCTATGGCCTGATCGACCGCCACTGCCCGCAC
CGGCGCGCCGACATGGCCTATGGCTGGGTCGAGCCGCACGGCATCCGCTGTGCCTATCACGGCTGGCTCA
TGGACCAGACCGGACGCTGTCTCGAGCAGCCCTACGAGGACACGACCAACCCGAAACCGTCGAAGGCCGG
CTGCGAAGCGAAAGCCTATCCGGTCAAGGAATGCGCCGGACTTCTGTTTGCCTACATGGGNCCNCNGCCG
GCGCCCGAGCTGCCGGTNTGGGAGCCGTTNACCTGGGCGAACGGCTTTCGCGAGATCGTGCTCGCCGACA
TTCCNTGCAANTGGTTTCAGTGCCAGGAGAACTCGNTCGATCCGGTGCATTTCGAGTGGATGCACGACAA
TTGGGGNANNCGGCTGCGCGGCGGCNANNNCAATGTCGCGTCCAAACATCTAAAACTGAAATTCGAGGAA
TTCGAACACGGCTTTGTCTATAAGCGCGTGCGCGAAGGCCAGAGCGAGGAGGACCGCTACTGGACCGTCG
GCCGCGTGGCCTTGTGGCCGAACGGTTTT
>Merged2_1907205_24-1241 # 24 # 1241 # 1 # ID=1907205_1;partial=01;start_type=GTG;rbs_motif=GGAGG;rbs_spacer=5-10bp;gc_cont=0.679
GTGCTCAGTAAAGAAGACAACGAGGCCCTGACGCGGGTCGGCCCGGGCACGCTCATGGGCGACCTGCTGC
GCCGGTACTGGACGCCTGCGTGTCTCTCGGCGGAGATCCCGGAGCCCGGCGGCACGCCCGCGCGCGTCCG
GTTACTGGGCGAGAGCCTGGTGGCCTACCGGGACACCCTGGGCCGCATCGGCCTCGTGCAGGAGAACTGC
CCGCACCGGGGCGCGTCGCTGTACTTCGGCCGCAATGAGGATGACGCCATCAGGTGCGTGTATCACGGCT
GGGCGTTCGACGCCAACGGCCGGTGCGTGGACATGCCGAGCGAGCCGGAGCCGTTCTGCGACAAGGTCCG
GATCAGGGCGTACCCGACGCATGAATCAGGCGGGATCGTCTGGGCTTACCTGGGCCCGCAGGCCAGCATG
ACCCCGTTCCGGGACTTCGGCACCGAGAAGCTCGAGCCAGCGGCGTGGTCGGCTACCAAGCAGCTCACCG
ACTGCAACTGGGTGCAGGCGATGGAAGGGAACATCGACACCGCGCACATCTCGCACCTGCACCAGTGGAA
CGGCGTCGACGACATTCCCGATGACGGGTCGGACAAGCCGGGTTATCCGTCGAACGCGATGTCGTGGACG
TTCTGGCGGCATGACCGGGCGCCGCGGCTGGAGCTGGACGAGACGTGGTTCGGTTACCGGTATGCGGGCA
TCCGGACCACCCCGAACGGCAACACTCACGTGCGCGTCACCGCCTACATCGTGCCCTACTCGACGCTGGT
CGCGAGCATTCCGTGGAACCAGCGGCACGGCATGTTCGTCCCGGTCGACGACAACGTCACGGCGCGGTAC
TCGTTCGCCAGCCGGGTGCCGCCCAACGTGCGCGGCTACGGCGGCGCCAACCTGTTCGCGGTGGCCCCCT
TCAGCACGCCGATCAGCACCGGCCGCCGACGGGGGCTCATCCCGCGGGACTACCGCGCCGACAACGACTA
CCAGATCGACCGGGACGTGCAGCGGAACTCGACGTTCAGCGGAGTGGCGGACTTCGTGAGCCAGGACCTC
ATGGTGACCGAGTCGATGGGCCCCATCTACGACCGGACCCAGGAGAAGCTCGGCAGCACCGACCTCGCCG
TCAGCCGGATGCGTCACATCCTGCTGCGGGCGGCGAAGAATCTAGTGTCGGGTGCGGAACCGCCAGCTGT
CGGGGAGCGCGACTACGACTGCATCTTC
>Merged2_67105_1254-2303 # 1254 # 2303 # -1 # ID=67105_3;partial=00;start_type=ATG;rbs_motif=AGGA;rbs_spacer=5-10bp;gc_cont=0.665
ATGGCGAATTTCTATGACGAGTGGCTCGGCATGTGGGAAAAGACCGAGCAGGAGAAGCGAGCGGCCCGAA
AGCACATCCACGAAGAGGAGCTCGATTGGGTCGAGACCGTCCAGGATTCGCGCACGGCGTTGCTGGTCGC
CCGCCAGAGCGGGTTCCGCACCATGGGGACCGTGTCCATGGTCTCGGAGATCGCCCCCGGTCACCACTCG
GGCGCCCACAAGCACGGCGAAGAATCGATCCTGTTCCTCGCGGGAAGCGGCTTCAGCGTGGTCGATAACG
TGCGCTACGACTGGAAGGAGCACAGCCTCCTCAACATTCCTTTCGGCTCCGTCCACCAGCACTTCAATAC
GAGCGATCAGACGGTCCGGTACCTGTCGGTGATGACGCCGGACCTCGAGTACTACTGCGGGTTGAACCGG
ACGATCCAGGTCGAGCCATGGGGCCAGACGACCACCATCCCGGACGTGGAGACGTCGACCTCGGGCATGA
GCTCGGAGGGACACCGGGTGGTGCTCCACCGCGAGGACGCCAGCATCGCAGCCGGCGAGGGTGACGGGGT
CCCGGTCCTGCCGGCGGACATGCCGGAGTTCGACCCGGAGCATCCCCTCGTCGTCGGGGACCTGGACGGC
ATGAGCGCCCTGCCTCCCGGCTTCCACAAGTCCAAGGTCGTGCAGTACATGCGGATCGGCAAGGGGACCC
ACGACGTCGTCATGCACACCACGGAGATCAGCGGCCTCCTGGTCGACGCGCCGCACGAGTACGGCGGGAT
GCACGCCCACATGGAGGCGCACCTTTACTGCCTGAGGGGCACCGGGTACTCGTTGGTCGACGGCGAAAAG
GTGCCGTGGAAGCCGGGGACCGGGTTCCACGTGCCGGGCCCCCAGACGCCGCACCGGCACGTGAACGAGG
GAGACGAGGAGTCCGAGCTGGTGCGGATCGCGTTCGGCATCCGCTACTTCTGGGAGCGGGCGGCCAAGCG
CGAGTTCCCCTACCTCTACCTGTCCCCCCGCCAGGCCGTGCTGGAGCGTAACGCGGCGGGGTCGCGCTAG
>Merged2_283194_2516-3016 # 2516 # 3016 # 1 # ID=283194_3;partial=00;start_type=GTG;rbs_motif=AGGA;rbs_spacer=5-10bp;gc_cont=0.633
GTGGTCGCGCCGCCGCGCCGGGGACCAGACCGGCAGCACGATACTCGACTTCGGAGGCATCCGGCCGGTC
ACGCGGTGGTTGCATCGGCGGTGAGACCAAGTACGAGCCTTCCAGATGGGAGAACAGCGGCGGATCGAGC
GCATCGAGCCAGATCACTAGATCACTGGCTCGCTACCTTTGTGAATGTGCTCGTGCCAGCATCCCGACGG
TGTGAGGATCGAGTCCCCGACCGTCATCGGTCGTCTCTCGTCGTCCAGGACGGTGTAGCCGCACTCGCAC
TTGATGATGCTCGCCGCACTCGACGTATGCTTGTGGGCGGGCGCGATCTCACTGGGCAGATCGTCGCGTG
GCCTGCACCGCCTCGCCGCCGATCTCGCCTCGCCGTTCGTGTCAGAGTCCTTCAGAGCCGTAAACCACAA
AGTGCACAGGTAATTGCTGTTGACAGGACAACGCCGATCGTCAAGCCGGCGAGCCAGATTCGGTCGGCTG
TCGGTGTGTGA
>Merged2_687544_3-404 # 3 # 404 # 1 # ID=687544_1;partial=10;start_type=Edge;rbs_motif=None;rbs_spacer=None;gc_cont=0.674
TTCGCCCCGCCGCTCCCGCAGCCGGAGCGCTTCGTGGCCCTCGGCCGGACGATCCGCGAGATCGTCGACG
CCTGGCCGAGTGAGCTGCGGGTGGCGGTCATCGGGACCGGTCATCTCTCCTTGGAACTCGGGGGTCCACG
CCAGTTCGGCCCGCATGGCCCGGATCCCGAGTTCGACGCCCAGGCCGTGGAGTGGATCGCCAAGGGCGAC
ATCGACGGGTGCCTGGCGTCGGTGACCCTCGACAGCCTGCACGCCCCCGGAAATGCCACGCACGGCTTCA
TGGACTTCATGCTGATGATGGGCATCGCCGGCTACCACCAGGCCGATTATGCCGACAACCTGGACCTCTT
CCACACGATGGAGGCCTACTTCACCTGGTACCCGAACGGGGTCGACGCATGA
>Merged2_566377_1970-2947 # 1970 # 2947 # 1 # ID=566377_3;partial=00;start_type=ATG;rbs_motif=GGAG/GAGG;rbs_spacer=5-10bp;gc_cont=0.676
ATGGCCCAGCTTGTCGGTGTTCTCAACACCAGTCACGTTTGGATCGGCCGCTCGGCGGACAAGTGGGACC
GCGTCCGCCAGTCACGCGACATCCGGGACGACGTCCCGACGGAGACGATGGAGGAGCGGGTCGAGAAGGC
GGAGAGGGTGGCGGCCGCCGTCGAGACGCTCCGCAGCAAGCTTGCCGAGCTGCGTCCGGACGCCCTCCTC
GTCTTCGGTGACGACCAGAGCGAAAACTTCCCGTCACCCAGCCTCCGGCTCATGCCGCAGATCTCGGTCT
ATCTGGGAGAGCAATTCTCAGGTTTTCGCTACGACAACGAGGGGCGCAAGGGCGAGCAGCAGGTCGTCCG
GAACCATCCCGAGCTGGCGCGGGCGATCACCTACGGGCTCATGGACGAGGGGTTCGACCCCGCGTACATG
CTCGACCTCCCCGTCCCGGAGGCGGGCATCGGCCACGCGGTGATGAACCCCCTCGGGTACTTCACGGACT
ACGACATCCCCGCCGTGCCGATCGTGCTCAACGCGATCTACGCGCCGTGCCTCACCGGCAAGCGGAGCAA
TCAGCTCGGGAAGGCGATCCGGCGCATCATCGAGCGCTACCCCGACGACCTCCGGGTCGTTGCCAACGGG
TCGGGAGGGCTCTGGCACACGACGAGCGCCCCGCAGACCTGGCTCAACGAGGAGTTCGACCGCATCGGGA
TGAAGTACCTCGCCGAAGGCGACACCACGGGCTGGGCGGCGCACTTCGACAGCTTCAGCGCGGAGGCCGA
CGACCGGAGCCAGTGGACCGACCATCGCGACCGCGGCGCCAGCGGGCTCCCCGCGATGGCGGGCCCGCAG
TTCGGCACCCGTGAGACCCTCGACTGGATCGCCGCGTCGTCGACCGCCGAGGGGAGCCCCTTCACGATCG
TCGACATGATCCAGATCTACTCGTCGCCGATCGACTGCACCTTCGCCTACTGCGACGACGTCCGGTAG
>Merged2_818304_1-384 # 1 # 384 # 1 # ID=818304_1;partial=10;start_type=Edge;rbs_motif=None;rbs_spacer=None;gc_cont=0.674
CGTGACGAACTGCTGGCGAGCTTCGTGCGCGCCGACCGCGGCCGCGAGTACGTCGACCACCACGTCATGA
TGTTCGGCCGCTTCGAGCGCGCCGGACTGAACCACGTCTCGTTCGAGGTCCACGACGTCGACGACGTCTG
GGCGGGCCACGAGTGGCTGCAGAAGCAGGGGTACCGGCACTGCTGGGGCATCGGCCGGCACACGCTGGGC
AGCCAGATCTTCGATTACTGGTTCGATCCGTGGGGCCGCCTGCACGAGCACTGGACCGACTCCGACCTGC
TCAACGACGAGTACCAGCACCGCCTGGTGCCGCGCAGCCAGGGTCTTCGCTCCCAGTGGGGTCCGCAGGG
ACCGCAGGAATTCCGGGAAACCGCCAGCGAATAG
>Merged2_526219_13-282 # 13 # 282 # -1 # ID=526219_1;partial=01;start_type=Edge;rbs_motif=None;rbs_spacer=None;gc_cont=0.659
ACCGAGACGATGGGGGCGATCCAGGACCGCACCAAGGAGCACCTCGGGACCACCGACGTCGCCATCGCCT
CGATGCGCCGGATGCTCATCGACGCCGCGAAGGCGTTGGCCGTGGGCAAAGAGCCTCCTGCGGTGGCAGG
TGATCTCGACTACAAGTCCATCCGCGTCGGAGAGAAGGTTCTCGCGCCGGGCGAGGATTGGAAGGTCATC
GGGAGCGATGCGGATCCGATCGTGCGGGAGGCGTTGTTCGGGGAGGCCGCTTCCATCTAG
>Merged2_60049_1-903 # 1 # 903 # 1 # ID=60049_1;partial=11;start_type=Edge;rbs_motif=None;rbs_spacer=None;gc_cont=0.648
TTTCGGGTGCTCGGGGAGGACCTGCTGGCATTTCGCGATTCCGAGGGGCGTGTCGGCGTCGTCGACACGT
ATTGCCCGCACCGTGGCGCCCCGCTGCAGTTCGGGCGGAACGAGGAGTGCGGCATCCGTTGCCTCTACCA
CGGCTGGAAGTTCGACGTGGACGGCAACTGCGTCGACATGCCGAACATCGACAACGGCGACGTGATCAAG
AACCATATGCGGATCGTCTCGTACCCCGTGGTCGAGGGTGCCGGTCTGGTCTGGGCGTATATGGGCCCGC
CGGAGCGCAAGCCGCCGGTACCCAATTTCCCCTACATGGACCTGCCCGCGGACCGCTATTACGTCACGAA
GTACGAGCTCCACTGCAACTGGTTCCAGGCCCAAGAGGGTGACTACGACAGCACGCACGGGCAATTTGCC
CACTCCCTCGCCGATGCGGTCGACACCGTGCACGCCAAGGGAAAACTACTTCCGAAGACTTTGCCGTCGA
TCGACACCCCGCTCGGTCAGGTCATCGTGTTTGGCCTCCCGCTCGGCGACGGCACCATGCGGGTGTCCGC
TCAGCACATCATCCTGCCTTCGACGTGCCCGCCCGGGGTGGGGACCGGCAACGGGACCGACGCGGCCAAT
ATCCGCATCCCGATCGACGACGAGCACGTGTGGCACTTCCGCCTCCGCTACGCGGTGGACCGCCCGCTGT
CGCCCAAGGAGCTCTTGGAGTTCAAGATGATCGGCTTCGCCTACGCCGAGCACGAGCCGGGCTCGTGGCG
GATGCGGGCGAACAAGGACAACAACTACCTGCAGGACCGCATCGTCCAGCAGAAGTACAACTTCACCGGG
ATGGCGGCGTTCCAGCCGCAGGACGCGGCGATGATCGAGGACCAGTGGGGCCCGATCTGCGAC
>Merged2_790771_1820-3133 # 1820 # 3133 # 1 # ID=790771_3;partial=00;start_type=ATG;rbs_motif=GGAGG;rbs_spacer=5-10bp;gc_cont=0.621
ATGACCACGCAAAGCGAAAACGACTTGCTGACACGCGTCGGGCCGGGCACTGCGATGGGCATGCTGATGC
GGCAGTACTGGTTGCCGGCATGCCTGTCATCCGAACTGGTAGCCGACGGTGACCCTCTGCGCCTCATGCT
GCTTGGCGAGCGATTGATCGCATTCCGTGACACCGCGGGCCGCATCGGCATCCTGGACCACCGCTGCCCA
CATCGCTGCGCGTCCCTTTTCTTTGGCCGCAACGAGGAGGGTGGGCTGCGCTGCGTCTATCATGGCTGGA
AATTCGATGCGGCCGGAAACTGCATCGACATGCCGAATCTTCCGCCGGCGCAGGACTTCCGGCAAAAGGT
CACGGCGAAGGCCTACAAGGCGGCCGAACGGGGCGGGCTGGTCTACGTCTATATGGGCGAGCGCGAGGTC
GCGCCGCCATTGCCAGCGCTGGAGGTCATGCTCTGCCCCTCTGATGAAACTGAGTTGCTCTGTCGGCAGC
GCGAATGCAACTGGCTGCAAGCGTTGGAAGGCGATATCGACACCTCGCATTTCAGCTTCCTGCATACAGG
AAAGATAGAGGCCGGCGACATCGATCCAGACCATATGGATCGTTTCCAGTTGATCGACCGTGCTCCGGAG
TACCAGGTCAGCACGACCGAATGGGGCACGATGTATGACGCCTATCGACCGGCGCAGCCTGGCTATACCT
ATCACCGCTTCGCCCATTTTGTGCTACCGTTCTGGACGTTGTTTCCGAATGGACCGCTGCGCGACAACAT
CATCGCCCAGGCGTGGGTGCCGTTGGACGACACGCACACGATGTCGTATTTCCTGAGTTGGAAGCGGCGG
ACACCTGTTCTGAAGGCGTCGCGGACTGGTCAGTTGCTCCCCGATCTCGATCGCACCAGTCCGGCGCGGC
CCAACACCACGGATTGGTTCGGACGCTGGCGTCCGGCGTCCGGGATGGACAACGATTACCTGATCGATCG
GGAAGCTCAGAGGACGTCAAGTTACACCGGAATCCCTGGTGTGTTCCAACAGGACGCGGCCATGACCGAA
AGCATGGACGCCATTTCCGACCGCACCCTGGAGCATCTCGCGCCGAGTGATCGGATGATCACGGTGACTC
GTCGGCGCTTGCTCGACGCCGCGCGGTCCCTGCGCGATCACGGCACCATTCCGCCCGGCGTCGACGATCC
GGCGATGACCAGCCGCGCTCGGTCCGGCGAACTGATCGTGCCGGAGGGTCGGTCGTGGCTTGACGCTTAC
GCACAGGAGATGGACCAGGCATTGCATCCCGGATTGGCGGCGGCTGCGGAATAA
>Merged2_353562_1-780 # 1 # 780 # 1 # ID=353562_1;partial=10;start_type=Edge;rbs_motif=None;rbs_spacer=None;gc_cont=0.669
CAGGGCACGCTCAAGCCGGAAGCGCCGACCAACCTGACCGTGGCCGTCGAGCAGACGCCGATCGGCACGA
TGTGGGCCACCCGCCGGCCGCTCGGGGGCGAAGAGGACGCCATCGGCGCCCAGCACCTCGTCTTCCCCTG
CTTCCCGAGTGCCGGCCTGTCCGCACTCGGCGTGATGAACTCCAACATCCGGGTGCCGATCGACGACGAG
CACGAGAACCACTTCCGGGTGCGCTGGACGCGGCGTGGGTTCACCGAGAAGGAGCTGTACGAGTTCCGCT
ACGGCGGGTACGTGTTCCCGCTGCACGAGCCGGGCACCTACCTGGCGAAGCAGCGCAAGGACAACGACTA
CGGCTTCGACCCGGTGCTGCAGCGCCAGTTCAACTACTCCGGCGTGGTCCCCTTCCCGACCCAGGACCTG
ATGATGATCGAGCACCAGTGGGGCGCGATCGCCGACCGTACCCGTGAGCACCTCGTCGCCTCCGACCGCA
TCATCATCAATATCCGCCGCCGGTTCCTCCAGATGGCGAGGGACATGGCGAACGGGATCGAGCCCGAGGA
GCCCTTCCGGATGAAGGCCATCCTGCAGGAGATCCAAGAGCCGATGCGGATCCCCGCCGGCAGCCCCGTC
GAGTCCGAACTGGTCGACACGCTGCTCGAGCGGTTCCAGACCACCCGGCTCGCAGACGTCAACAGCTCGA
AGTCCGAAGCCGACTACGACATCATGTGGGCGCCGTCGGTCGAGATGGACCCCGAGAAGCCGGTGACCCC
GACCGCGTAA
>Merged2_706972_2-1156 # 2 # 1156 # 1 # ID=706972_1;partial=10;start_type=Edge;rbs_motif=None;rbs_spacer=None;gc_cont=0.648
TGGCTCGTCGTCGACATCGCCAACGACCCGTTGGGGCATCCGAACAGTGAGGTCGGCGCCGATCCGGAAC
GCCCCTATGCCTCGATCTCGATCGCGCATGGTATTCGGCGGTTCGAGTTCATGATTCACGCCGACGAGTC
CGACGAGCAGGCGGAGGATCCGGCCTTTCTCACGCGGATGCTGGCACGCATGGTGCCGCATCCTGACCGG
GTCGACGTGATCCGGCGCCGCGTGTACACGCACCACTCGCGAATCGCGGGCGCGTTCCGCAGCGGCCGCT
TGTTGCTGGCCGGCGACGCTGCCCACCTGATGCCGGTCTGGCAGGGGCAGGGCTACAACAGCGGTATTCG
GGATGCGGCGAATCTGGGATGGAAACTGGCGGCGGTGGTGCGTGGCCGGGCCGACGACAAGTTGTTGGAC
ACCTACGACATGGAGCGCCGCAAGCACGCTCGGGCGATGATCGACCTTTCCACCATGGTGGGGCGGGTCA
TCTCGCCCACGAATCGGCGGGTGGCTACCGCGCGGGACATTCTGGTGCGGTCCGCGTCAATCGTGCCCAC
GCTCAAGCGATATGTGCTGGAGATGCGATTCAAGCCGATGCCGCGCTACGAGCACGGCGCCGTCGTGCAT
GATCCGCAACGGCCACGTCGTGCCGATTCTCCGGTTGGCACGCTGTTCATTCAGCCTCGCGTCGATACCC
GGACGCAGCGCGACGTCTTGTTGGACGAGGTGCTCGGCGATTGGTTCGCCGTGCTGTGCTGGAACAACAA
CCCGCGCGAGATCCTTGGCGCCGAGGCGTTTGCGGCGTGGAAAACGGTGGGCGCACGCTTTGTTGCGCTA
CGGCCCTTGACTCAACTGCACTGGACCGGACACGACGATCCCGATGTGGTAATCGTCGGCGATCGGGGCG
GCGATCTCAAATCCTGGTTCGACACGCATTCGGAATCGGTGCTGTTCCTACGTCCCGACCGGTGCATCGC
GGGCGCCTGCATCGCTCAGCTTGCCCCCGATCTGAGCGCCTCGCTGCTTGATGTCCTCACCCTCAGGCCG
GGAGGGGGTCCAAAAGGAGGTGATGTCGAAAGTGCCACTGGCTCTGTGCTGTATGTCCCACAGCCCGCTG
CTGAGTCTTCCGGGGCCGTCGCGGGACCTGCTTGA
>Merged2_827626_123-1019 # 123 # 1019 # -1 # ID=827626_1;partial=01;start_type=Edge;rbs_motif=None;rbs_spacer=None;gc_cont=0.730
CAGCCTGCGATTGACACGCCGCGGATCGGCGCCGGCACCCGGATCGGCACGGTGCGCCTGACGGTCCGTG
ACCTGGACCGCGCGGCGCGCTTCTACGAGGATCTCCTGGGCCTGGTCGCCTTGGAGCAGCCGGATGGGCG
GATCCGTTTTTCCGCGAGCGTCGGCGGACCGCCGCTGCTGGAGCTGCGCGGCGATCCCTCGGCGGCACCA
CTGAACCCGCGGCACACCGGGCTCTACCACTTCGCGATGCTGCTCCCGGACCGGCGGGCGCTGGCGGTGT
CGCTGGTACGCCTGGCGCAGGCCCGCTGGCCGCTCCAGGGCGCTTCCGACCACCGGACCCACGAGGCCCT
GTACCTCGCGGACCCGGAGGGCAACGGAATCGAGATCGCCTGCGACCGCGACCCCTCGGTCTGGCCCCGC
GATCCGGACGGCCAGGTGGCGCTGCGGGTGGCGCCGCTGCCGCTCGACGTCGAGAACCTGCTCGGCGAGC
TCGACTCCGCGCCGCTCGACCCCGCGACCGACAGGAGCGTCCCCGCGGGGACGCGGATCGGCCACGTCCA
CCTGCAGGTCTCGGAGCTCGAGCGGATCGAGGCCTTCTACCACGGCCTGCTGGGGTTCGACGTGATCGTC
CGCAACCCGCCGATGGTGCTGTTCGTCTCCGCGGGCGGCTACCACCACCACGTCGGGCTCAACACCTGGC
ACAGCGGCGGTTTCGGGACTCCCCCGCCCGGCGCTGTCGGGCTTGACTCCTATGACGTCGTGTTGGAGAG
CCGGCGCGAGGTCGACGAGCTGGCCGAGCGGGCGCGGGCGGCGGGGCTGGCGGTCGAGCCGTTTGGCGAC
GGCGGCGCGCTGCGCCTGGAGGATCCGAGCGGCAATACCGTGGTGCTGACGGCCTGA
>Merged2_733022_3-233 # 3 # 233 # 1 # ID=733022_1;partial=10;start_type=Edge;rbs_motif=None;rbs_spacer=None;gc_cont=0.688
ATCGACGTCGACACCTGGCAGGCGAGCGAACGCAAGGAAGGCCCCAGCCTGTGGGGCCACGACCGCGTCT
GGCTGTCGAAGGAGGACAATGCCAAGGCGCGGGCGCTGCGACTGAAGACCGCCGCCGAGGGCTATCGGCG
GCCGGTGCAGGTGATGGCGGGCAATTACGAAACCATGTCCGGCGTCTGCCCGTGGTGGGACGCCGTCAAG
GCCAGGACCGCGGCGCGGTAA
>Merged2_513636_4735-6144 # 4735 # 6144 # 1 # ID=513636_5;partial=00;start_type=ATG;rbs_motif=AGGAG;rbs_spacer=5-10bp;gc_cont=0.661
ATGAGCATCACAGCCACCGTGCATACCAGCAAAGGCGACCGCGCCCTGCGCTCGCTGATCAACACCGAGC
AAGGCACGATCAATCGCGAGCTGTACGTCAACGAAGACATCTTCGCCCAGGAGATGGAGCAGATCTATCG
GCGGTGCTGGCTGTTCCTCGGGCACGAGACCCTGGTCCCGAACCCTGGCGACTTTTGCGTGTCGAGAATG
GGGACGGAAGAGGTCATCCTCGTCCGCGACCGGTCCGACCATCAGATTCGGGCGTTCCTGAACTCCTGCC
GCCACCGGGGTGAGAAGGTCTGCCGGTACGACCAGGGCAACACGCTGCTCTTTACCTGCCCCTTCCACGC
GTGGTCGTACGATTCGAGCGGCCGCCTCGTGGGCGCGGCGGGCATCAACCATCCTCTCTCGTACGGCGGT
GACCTGAAGAAGGAGGACTGGGGCCTCGTCGAGGTGGCCCAGTTCAAAAACTACTACGGCACGCTGTGGG
CGACCTGGGACAAGAACGCTCCTTCGTTCGAGGATTACCTCGGCCCGTTCGCCGACAGCGTCCGCTACAT
GTGCGAGGCGAGCGACGGCACCGAAGCCGGCTTGGAGGTCTACACGCCGTTCCAGAAGTGGCGCCTGCCG
ACCAACTGGAAGGTCCCGGCGTTCACGTCCTCCCGGGACCCCGAGCACGGGGCGATGACGCACCGGTCGG
TCAACGCCGCGGCCATCGGCCCGCTGCGTGACCGGGAAGGCGGGGGCCGCGGGCTCAAGCGCAAGCCGCT
CCCCAACAACAAGTACGTCGCCGGTGACCACAACCTCGGCCATGGTGGCGACTGGACGGAATACCTGGAG
CCCGGCGTCGCACCGTATGTGGACGGCTGGTACGAGGACGGTGTCGACGAGTACTTCCGCGAGGCCCACG
AGCGCAAGGCCCAGAAGTACGCCGACCGCATCGCGCCGCCGCAGGGCCACGACGCCGGCCACATCTGTGT
CTGGCCCAACTTCATCATGGACAGCTGGCGGTGGCGGATCTGGCATCCCCACAGCGCCGGCGTCGTCGAG
CGCTGGAGCCTGTTCGGCGTGGACAAGGCTGCGCCGAAGCACGTCAAGGACGCGGTCCGGCACTACGTCA
TGCGCTACAACGGGCCCACCGGCTGCACCGAATCCGACGACATGGAGAACTGGAACTACGTCTTTCCGGC
GAGCCGGGGTGCCATCGCGAGGGAGTGGGATTACAACTTCGCGAACGGCATGGGGCGTGGCATCGAGCGG
CCCGAATATCCGGCCGGCCTCGTCTTCAACACCTCGCGGACGGAAGAGGCGCACCGGGCGCGGTTCAGCC
GCTGGCTCGCCTTCATGGAGGCCGAGAGCTGGGACGAGCTGTACCCGGTCGACGCCGGCGCCAACCACCG
GATCTGGTAG
>Merged2_458172_2-1129 # 2 # 1129 # 1 # ID=458172_1;partial=10;start_type=Edge;rbs_motif=None;rbs_spacer=None;gc_cont=0.657
AAGACCGGCCTCTTCGATCGCAACTGCCCGCACCGCGGTGCGTCGATGTACTACGGGCGGAACGAGGAGT
GCGGGCTGCGCTGCGTATACCACGGGTGGAAGTTCGACACGTCGGGTCAGTGCACCGACATGCCATCCGA
GCCACGCCCGTTCGCGGACCAGATCAAGATCCCGGCGTACCCGACGCACGAGTCGGGGGGCATCGTCTGG
GCCTATATGGGTCCGATCGAGTCGATGACGGCGTTCCGGGATTTTGGCACCGAGGGCTTGGACGAGGACA
AGGTGTTCGCGTCGAAGGTGTTCTGGGATTGCAACTGGGTGCAGTCGCTCGAGGGCAACGTGGACAGTGC
GCACATCTCGCACCTGCACCAGTTCTTCGGGGTGATGGACGTCCCCGACGACGGCTCCGACGAGCCCGGC
TATCCGTCCCATCCGTGGAGCTGGAAGCTGTGGTGGATGGCGAGGGCACCGAAGATCGAGGTGCACGACG
AGTGGTACGGGTTCCGCTACGCCGGGCTCCGCACCACCCCGAACGGGCACACGCATGCGCGCGTCACGGC
GTACACCGTGCCCTACGGGACGATCATCGCGGGGATCCCTTTGAACCGCTTCGAGCTGTTCGTGGTCCCG
ATCGACGACCATTCCTGCTACCGGTACCATTTTGCAACCGGTGCGGTGCCGAACCCGAAGGGCCACGGCG
GTCCGCCGATGACCGACACGCCGTACGAGCGCAACTTCCGGCCTGGAGTGAACCCGCGCAACTTCACGGC
GGCCAACGAGTACCAGGTGTCGCGAGAGGACCAGAAGAAGCTGACCTTCAGCGGCATCCGGGATTTCATC
AGCCAAGACATGGCGGTGACCGAGTCGATGGGCACGATCTACGACCGGTCGAAGGAGCATCTCGGCACCA
CCGACCTCGCCGTCATCCGCATGCGCCAGATCCTCCTCGCCGCCGCCCGTGGGCTCGCAGAGGGCAAAGA
GCCGCCCGGGCTCGCCGGCCAGGGTGACTTCGTCAAGATCCACGCGGCCGAGAAGATCCTTGGCTCGGGG
GAGGACTGGCGGATCCTCGGCACCGACGACGACCCGGCCGTCGCCGAGGCCTACGGGGTCGGCGTAGGGA
GCGATTAG
>Merged2_557722_867-1139 # 867 # 1139 # -1 # ID=557722_3;partial=01;start_type=Edge;rbs_motif=None;rbs_spacer=None;gc_cont=0.663
ATGAAGTGGACGATGTTCGGGTTCGAGGGCGACGACGAGGAGATGACCCGGCACCGCCTGCGGCAGGGCA
ACCTGATGGGGCCGGCGGGCTTTCTCGGCCTCGAGGACAACGAGGCGATGAAGTTCGTGCAGGACGGCAT
GATCCGGGTGCCGGGCGGCCGTCATGTCGTCGAACTCGACCCGGCGGTGGAAGCCGGGACGGTGGACACG
CTGATCTCGGAAGCCGCCATCCGTGCCATGTACCGGCACTGGCGCCAGGAGATGGGACTTTGA
>Merged2_2763851_3-1082 # 3 # 1082 # -1 # ID=2763851_1;partial=11;start_type=Edge;rbs_motif=None;rbs_spacer=None;gc_cont=0.666
AAGCTGATAGCGTTCCGCGACACGGTTGGCCGCGTCGGCATTTTCGATCACCGATGCCCACACCGTTGCG
CGTCGCTTTTTCTCGGCCGCAATGAGAACCACGGCCTGCGCTGCGCCTACCACGGCTGGAAGTTCGACGT
GCACGGACAGTGTGTCGACCAGCGCAGCGAGTTGCACTCGTTCGCCCATCGAATCAAGACCACGTCCTAT
CCGGTACGTGAGTCAGGCGGCATCGTCTGGGCTTACCTGGGACCGGCCGGGACCGCGACACCGTTCCGCG
ACTTCGGTACCGAGAGCCTGCCCGCCGAGCACGTCGCGGCGGCCAAGGAGATCGTCTACTGCAACTGGGT
GCAGTCGATGGACGGGGACGTGGACACCGCGCACATCTCCAATCTGCACCAGTTCGACGCCATCGAGGAC
GTGCCAGACGACGGCACCGACACGCCGGGATACCCGTCGGGCTACATGTCGATGAGGTTCTGGCGGCACG
ACCCCCGCGCCCTCATCGAGGTCGACGACACGTGGCACGGGTTCCGCTACGCCGGGATCCGGCAGACGCC
GAACGGGTACCGGCACGCGCGGATCACCGCCTACATCTTCCCGGCCAGCAACATCATCTCCCAGATCCCG
TTCAGCACCCGGCAGATCTTCGTCGTGCCGGCCGACGACTACACCACCTACCGGTACAACTTCACGACCC
AGCCGCCGGCCAACCCGCGCGGTCTCGGTGGCGCGCCGTTCTTCACCTACGAGAAGTATCCGTTCGAGAT
GATGCCGCGGCAGGGCATCGTGGCGCGCCGCTACAACCGGGACAACGACTACCTGATCGACCGGGTGGCG
CAGAAAGGCATCTCCTACAGCGGCATCAGAGACTTCCGCAGCCAGGACGCCATGGCGACCGAGACCGCGG
GTCCGATCTACGATCGCACCCGCGAGCACCTGGGCAGTACCGACGTCGCCGTGATCCGGATGCACCGGCT
GCTGCTGCGGGCCGCCAAGGCCGTCACGCAGGGCGAGCAGCCGCCGGCGCTGGCCGGCGCGGGCGACTTC
CGCACGATCCGCGGCGCGGAGAAGATTCTC
>Merged2_207846_1-318 # 1 # 318 # -1 # ID=207846_1;partial=11;start_type=Edge;rbs_motif=None;rbs_spacer=None;gc_cont=0.651
CCTTTGAGCAAGGGGGGTAACGAAATGCTGAGCAAAGAAGACAACGCGATCCTGACGGAAACCGACCGGG
GAACGCCGATGGGCGAGCTGTTCCGGCGCTACTGGATCCCGGTGTTGCTGTCTGAGGAAATCCCGCTGCC
GGACTGCCCACCGGTCCGCTTTCGGGTGCTCGGCGAGGACCTGCTCGCGTTCCGCGATTCCGAGGGCCGG
GTCGGCGTCGTCGACACCTATTGCCCGCACCGTGGCGCGCCGCTGCAGTTCGGGCGGAACGAGGAGTGCG
GTATCCGCTGCCTCTACCACGGCTGGAAGTTCGACGTG
>Merged2_715390_2016-3329 # 2016 # 3329 # 1 # ID=715390_2;partial=00;start_type=ATG;rbs_motif=GGAG/GAGG;rbs_spacer=5-10bp;gc_cont=0.625
ATGCGGGAGCAAGACAGTCTGGATCTCACACGGGTCGGATCAGGCACCATCATGGGTGAGCTCATGAGGC
AGTACTGGCTGCCCGCCGTGCTGAGTCACGAGCTGAAGGCCGATGGCGACCCGGTGAGACTCCTCATTCT
CGGCGAAAAGCTTATGGCCTTTCGCGACACCGACGGCCGCGTCGGCATCCTCGACCACCGCTGCCCGCAC
CGCTGTGCATCGCTGTTCATCGGCCGTAACGAGGAACGCGGCATCCGCTGTGTATATCACGGCTGGAAAT
TCGATGTGGACGGACGCTGTGTCGACATGCCCAACGTCCCGCCCCGCATGGACTTCAAGGATCGGGTGCG
CGCCAAGGCCTATAAGACCTTCGAGCGCAACGGACTGGTCTGGGTGTACATGGGAGAGCGCCAGGACAAT
CCTCCGCCAATGCCCCAGATCGAGGCCACGCTAATTCCCGACTGCGAGATCTGGTGCCTGCAGCGTGCCT
GCAACTGGCTTCAGGCCCTCGAGGGTGACATCGACACATCGCACGTCGGATTTCTGCACGTCGGTTCGCT
CAAGCCCGTCGATCTGGATCCCGATCATCCGATGCGCCCGACGGTGCTCAACCGCGCTCCCGAATACGAG
GTCAGGGCGGCCGACTGGGGCACCATGTACGGCGCTTTCCGGCCAAACGACGACGGCCAGACATCCTGGC
GTGTGGCCCACTTCATGTTTCCCTTCTGGACGCAGACACCGAACACCCGCTTCCACAGCCGGGCGCTCGC
CCGCGCATGGGTGCCGATGGATGACGAGCATGTGATGTTGTTCGATATCACGGGAGGCACCGACGACGGC
AATCCGGCCTATCACTCCCGCCTCACGACTGGTGAGCCATTGTTCGAGAAATTCGTGTACGCGCCCAACA
CGACCGACTGGCATGGACGCTGGCGCTGCCGCGACAACCAGATCAATGACTGGGGGCTCGACCGCGAATC
ACAACGCAATCACATCCAGTACACAGGCATCGCTAACATCACCATTCAGGATCAGGCGGTCACAGAGAGC
ATGGGCCCGGTCACGTATCATGAGTGGGAGCACCTGGCACCCACGGACCAGATGATCGCGCTCACACGCC
GGCGTCTGCTGCAGAGCGCACGGTCCCTGCGTGAGAAAGGGACACCGCCTCCCGGCTCTGTGGATGCTGC
CATCTACTTCGGCGCCCGGGCCGGTTCATTCCTGCACGAAGCGAACAGCAGCATGGAGCAGGCGTATAAG
GCCGAGCTTGCATTGGCCGCGCGCTGGCAGGACTCGCCCCCCAAGACCGGTTGA
>Merged2_353835_882-1355 # 882 # 1355 # 1 # ID=353835_2;partial=00;start_type=GTG;rbs_motif=GGA/GAG/AGG;rbs_spacer=5-10bp;gc_cont=0.650
GTGATTACCGGGATAGCCCACACCGGGGTGTGCGTGCCGGATTGTGAGGCCGCGGTGGCGTTCTACCGGG
ACGTGTTGGGCCTGCGTGTGCTCTCGCCGCCATATGTCATGGCGGGTAATGCCATTCGCGACGACATGGG
TGAGCTGGTGTCCGACCCCACGATGAAAGCGGCCATCGTCGGGTTCCCCGACGGCAGCGATCGCGTGCTG
GAGGTGATCGAGTACCTCAACGTCGAAGGCGGTGACGCAGGGAGAGCCCTGACCGATTCGGGACTGTCCC
ACGTCGGGCTGATCTGCGAGGACCTGGACGCCACCCGGGCCGAACTCGAGCGCAAGGGAGTGCGCTTTTT
GGTCAGCGGCATCGCAGACGTCGCGAGAGTCCGCACCACCTGGTTCGTCGACCCGTGGGGGGTGGTGTTC
ATCCTGGTGGAGAAGAGTCGGCCCGGGCGACCCTACTTCGCGCAATGGGAATGA
>Merged2_460230_647-934 # 647 # 934 # 1 # ID=460230_2;partial=01;start_type=ATG;rbs_motif=GGAG/GAGG;rbs_spacer=5-10bp;gc_cont=0.660
ATGAATTACCAGCCCGCGAGCCACGACTTCATCGTCGAGGACGACGCGCGAAAGACCTTCTTCGTCAATC
GCGAGGTATTCGTCTCCGACGACGTGCTGGAGCGCGAGAGACGCGCCATCTTCGACCACTGCTGGGTCTA
TGTCGGCCACGCCTCGGAGCTCAAGAACCCCGGCGACTTCAAGACCCGTCCGGTGGCCGGCCGGCCGATC
ATCTTCTGCCGCGACCGCGGCGGCGAGGTGCGGGCGCTGATCAATTGCTGCCGCCATCGCGGCGCGCTGG
TGTGCCGC
>Merged2_694522_1-1095 # 1 # 1095 # 1 # ID=694522_1;partial=11;start_type=Edge;rbs_motif=None;rbs_spacer=None;gc_cont=0.669
CCCGACTCCGACCAAGTACGCATCAAACTCCTCGGCGAAGAACTCATCGCCTGGCGCGACACCGCCGGCA
AAGTCGGCCTCATCGCCGACAAATGCCCCCACCGCGCCGCCAGCCTCTTCTACGCCCGCAACGAAGACCA
CGGACTCCGCTGCGTCTACCACGGCTGGAAATTCGACACCACCGGCACCTGTGTCGACATGCCCTCCGAA
CCACCCGAATCCAACTTCAAAGACAAGGTCCAAGCCACCACCTACCCCTGCACCGAAGCCGGCGGCATCA
TCTGGACCTACATGGGACCGAGGGAGACACCACCCCCCATGCCGGGCCTCGAGTGCACGGAGGTCCCCGA
CGGCGAGTACGACGTCGGGGCATGTCTGCGGGGTTGCAACTGGCTGCAGGCGCTCGAGGGAGACCTCGAC
ACGAGCCACGTCAACTTCCTCCACTCCGGTGCCCGTCTCCTCTCCGACATCCCCGAGGGCACCGACGCCT
ACTACATGGCGCTGCATCGCGCCCCTCGCTACATGGCCGTCGACACCGACTACGGGGCCATGTACGGCGC
GTACCGTCCGGCGGCGGAGGGGACCCATTACTGGCGGATCGCGCAGTTTCTCTTTCCCTGCTTCAGCCAC
ATCCCCGGGTGGCCGACGCTCACGCGGGCGTGGGTCCCGATGGACGACCACCACACGATGTTCTTCGTGA
TGGACAAGGCCTACCCCAACCGGAACCCGGCGCCGGGTGTGTTCTGGACCTCGGACCCCGCGGCGCGCAT
CCAGACGAGCAACACGACCGACTGGTACGGCCGCTTCCGCAGCGCCTTCTCGGGCGACGACGACTACAGC
ATCGACCGCAACGTCCAGCGGACCGATCACGGCATGTGGGGCTATACCGGGATCGTCGGCGTCCAGACGC
AGGACCAGGCGGTGACCGAGTCGATGGGCCCGGTGCTCGACCGGGCAGGCGAGCACGTCGGAAGCTCCGA
CGTCATGGTCATGCGGATCCGGCGCAGGCTGCTCGAGGCGGTCGAGGCCTACCTCGACAAGAACGTGCCG
CCTCCGGGCGTCGACCATCCGGAGGTGTACCGCACCCGCCCCGTG
>Merged2_835082_876-1454 # 876 # 1454 # 1 # ID=835082_2;partial=01;start_type=GTG;rbs_motif=GGAG/GAGG;rbs_spacer=5-10bp;gc_cont=0.665
GTGCCGATCCCCAAGCCGAACTACGACCCGCCCTTCAACGTCACCCGCGCCAGCCACGCGGTGCTCCACG
TCAAGGACCTCGCCAAGGCCCGCGCCTTCTACGTCGATCTGATCGGCTTCATCGTCAGCGACGAGGACAA
GGACGCGCTCTATCTGCGCGGCGTCGCCGAAGCCTGCCACCATTCGCTGGTGCTGCGGCGCGCGGACGCC
GCGCAAGCCGAGCGCGTCGGCCTGCGCTGCTTCACCGAGGAGGATCTGCACAAGGCCAAGCACTATTTCG
ACAAGGCCGGCCTGCCGGCGCAATGGGTGGAGCTGCCCTATCAGGGCCGCACGCTGCATGTCGCCGATTC
GCTCGGGGTGCCGCTCGAGTTCTGCGCCAGCATGCAGACCAAGCCGCGCCTGGTGGTGAGTTTCGAGCAT
CACCACGGGGCGGTGCCGCAGCGCATCGACCACTTTCAGCTGCTGGTCCCGGACGTGCAGCGCCAGCTCG
AATTCTACATGGGGCTTGGCTTCCGCCTGTCCGAATATATCGCCGCCGACGGCAGCGACGAGCCGTTGTT
CGTGTTCCTGCAGCGCAAG
>Merged2_689890_2423-2908 # 2423 # 2908 # -1 # ID=689890_5;partial=01;start_type=Edge;rbs_motif=None;rbs_spacer=None;gc_cont=0.687
GACGACGAGAACTGCTGGACGTGGAGTTACGACTATCACCCGGTGCGCGATCTGAGCGAGGCCGAGATCG
CCGCCATGCGCGATGGCAAGGGCGTTCATGTCCAGTACGTCCCGGGCACCTACCGGCCGCTCGCCAACAA
GGACAACGACTACCTGATCGACCGCGCCGCGCAGAAGGCCGGCCGCACCTACAGCGGCGTCGCCGGCATC
GCGATGCAGGACGCCTCGCTGCAGGAGAGCATGGGGGTGATCGTCGACCGCACGCGCGAGAACCTCGTGT
CCACGGACAACGGGATCATCATGGCGCGCCACCGGCTGCTGCGCTCCATCAAGGCGGTGGAGAACGGCGA
AATTCCCCCGGGCGTCGATCCCGCGCACCAGCGCGTGCGCTCGGCGGCGGTGGTGCTGCCGCGCGACCAG
GCCTTCAAGGACGCCGCCAGCGAAGCCCTCATCGCCCAACCCGGTGTCGCGCCGGCGTCCGTCTAG
>Merged2_536054_1-615 # 1 # 615 # 1 # ID=536054_1;partial=11;start_type=Edge;rbs_motif=None;rbs_spacer=None;gc_cont=0.675
CGCAGTGAGCTGCGCCCGTTCGCCAGCCGGATCAAGACAACGTCCTACCCGGTGCATGAGTCCGGCGGCA
TCATCTGGGCTTATCTCGGCCCGCCGGGCACGATGACGCCATTCCGGGATTTCGGCACCGAGGATCTCCC
GGCCGGCGAGCGGGCCGCGGCCAAGGAGATTGTCTACTGCAACTGGGTGCAGTCCATGGACGGCGACGTG
GACACCGCCCACATCTCCAACCTGCACCAGTTCGACGCCATCGACGACGTGCCCGACGACGGCACCGACC
GGCCGGGCTACCCGTCGGGCTACATGTCGATGCGGTTCTGGCGGCACGACCCGCGGGCGCTGATCGAGGT
GGACGACACCTGGCACGGGTTCCGCTACGCCGGGATACGGCGCACCCCGAACGGGCACCGGCACGCCAGG
ATCTCCGCCTGGACCTTCCCGTCGACCACGGTCATCGCCTCGATCCCGTTCAGCACCCGGGAGATCTTCG
TGGTGCCGGTGGACGACACCACGACCTACCGCTACAACTTCAACACCCAGCCGCCGCAGAACCCCCGTGG
CCTCGGCGGGCCGCCGTTCTACACCTTCGAGAAGTACCCGTTCGAGATGATGCGG
>Merged2_357128_125-862 # 125 # 862 # 1 # ID=357128_1;partial=01;start_type=ATG;rbs_motif=None;rbs_spacer=None;gc_cont=0.673
ATGGCCAAGCTCGTCGCGATCCTGGCGACCACCCACCATCCGTTCTTCTACAAGACGAGCCTGCTCCCTC
CCGAGGAGGCGCCGCCGTTCGCCACCGAGTGGGTGCGCAAGGTCGAGGCCTACCGCGAGACCCTGACCCG
TGCCCGCCCCGACATTCTGGTCATGGTGGGGTCGGACCATTTTCACCAATTGTGGCTCGACAACATGCCA
CAGTTCCTGGTCGGCAAGGCACCCTTCTACGACGCCAACTGGTACAACGAGGAGCGCGAGTTCGGGCTCC
CGCGCCTTCGATGCCGGGGCAACGAGGAGCTCTCCGCCTATATGCTCCGCGAGGGTCTGGATCGGGGATT
CGACCTCGCCTTCTCGAACGAGCTGCGTATCGACCACTCGATCACCTGCCCGATCATCACGGTCCGGCCC
GGCAACGACCTGCCGATCGTCCCGATCTACACGAACATCTTCGCCCCGCCCCTTCCCCGCCCCGAGCGCT
TCGTGGCCCTCGGCCGGGCGATCCGCGAGATCGTCGACGCCTGGCCGAGCGAGCTGCGGGTGGCGATCAT
CGGGACCGGTCATCTCTCCTTGGAGCTCGGCGGACCCCGCCAGTTCGGCCCGCACGGTCCGGACCCCGAG
TTCGACGCCCAAGCGGTGGAGTGGATCGCCAAGGGCGACATCGACGGGTGCCTGGCGTCGGTGACCCTCG
ACAGCCTCCACGCCCCCGGCAACGCCACGCACGGCTTC
>Merged2_534825_563-1888 # 563 # 1888 # 1 # ID=534825_3;partial=00;start_type=TTG;rbs_motif=GGAG/GAGG;rbs_spacer=5-10bp;gc_cont=0.674
TTGCTGACCGCCGAGGACAACGAACTGCTCTGCCGGGTCGGGCCGGGCACCCCGATGGGTGAGCTCTTCC
GCCAGTACTGGCTGCCGGCGTTGCTGTCGAGCGAGCTTCCCGAGCCGGATTGCGACCAGGTTCGGGTGAA
GTTGCTCGGCGAGGAGCTGATCGCGTTCCGCGATTCGAACGGCGATGTCGGGCTCTTGGCGAACCTGTGC
CCGCATCGTGCGGCGAGCCTGTTCTACGCGCGCAACGAGGACTGTGGTCTGCGTTGCGTGTACCACGGTT
GGAAGTTCGACCGGTCGGGGCGTTGTGTGGACATGCCGAGCGAGCCGGCGGAGAGCAATTTCAAGGACAA
GGTGCGGGCGGTCGCCTATCCCTGCGTCGAGCGTCACGGTGTCGTGTGGACCTACATGGGCCCTCGCGAC
ACGCCGCCCCCGCTGCCGATGCTCGAGTCGAACGACGCCGAGGGCGCCAGCGTTCGCGGGGTGATGATCC
GGGACTGCAACTGGATGCAGGCGCTCGAGGGTGACATCGACACCGTCCACTTCTCCTGGCTGCACATCGG
GCACATCGAGCCGGACGAGGCCGCGGGCCAGTTCCTCAAGTACCAGGCGATGAACCGCTCGCCCAAGTAC
TCGGTCGTGGACACGCCGTGGGGGACCTCGTACGGCGCGGTGATCCCGGTGTCGGAGGAGAAGAGCTACG
TGCGCCAGGCGCATTTCCTCTTTCCCTGTTACACGATGATCCCGCAGGGCGCGCTGCTCTCGAACCGCTT
CTCCCGGGCGTGGGTCCCGATGGACGACGGCCACGTGATCTGGTTCTCCTTCACCGCTCCGCCGCTGCTC
GACCTGGACCTGAATGCCACGACGCCGGAGAAGACCGTCGCCGGCGGCCGCCGCCCCGAGGATCTCGAGC
CCAACTCGTCGGACTGGTACGGGCGGTTCCGCACGGCGCACCCGGTGGAGCGCGACTACGACCTGAACCG
GGACGAGGCGCGGTCGAAGACGAGCTATACCGGCCTGCCGAGCGTGACGATGGAGGACCACGCCGTGACC
GAGAGCATGGGGCCGGTCCTCGATCGGTCGAACGAGCACCTCGGGACATCCGACGCGATGATCATCCGCA
CCCGCCAGCGCCTGATCGTTGCCGCCGAGGCCCTCCGCGACAAGGGGGTCGTCCCGCCTGGGGTGGACGA
GCCGGAGGTCTACCGCCAGCGTTCCGGGGGCGTCATCCTCCCGAAGGACACCAACTGGTACGACGGCACC
GCCGAAGGCCGGCGCGCGTACGTCCAAAACTCGGAAGAGGCGATTCGCGCCTCGATCTCCCTCTAG
>Merged2_563243_1-303 # 1 # 303 # 1 # ID=563243_1;partial=10;start_type=Edge;rbs_motif=None;rbs_spacer=None;gc_cont=0.706
GGGATCGAGCTGATCAAAGAGCAGGACATGGCGGTCCAGGAGGATCAGGACGGTCCGCTCATGCGCCGGC
AGGAGGAACATCTCGGCGTCACCGACCGGGCGATCGTCGGGGCTCGCCGGCTCCTGCTGCGCCTCGCCGA
CGACCTCTCGCGGGGCATCGAGCCGCCCCAGGTGGGGCGTCCCGAGTCGTACCGGGTGCATTCTCTCCAG
GTCACGGCGCCGCGCGAGGCTTCACCGGTCGAGCTCTGGGTCCAGGCACAGCCCACGCCGCCGGTCTTCG
CCGGGATCGGCGCACCCGAATGA
>Merged2_525293_1-135 # 1 # 135 # -1 # ID=525293_1;partial=10;start_type=ATG;rbs_motif=GGAGG;rbs_spacer=5-10bp;gc_cont=0.659
ATGGTGCTTTCGCGCGACGACAACGATCTCATTACCCAGGTCGACGCAGGCACGCCGATGGGGGAGTACT
TCCGGCGCTTCTGGCTGCCGGCGATGCTCTCCTCGGAGCTGCCCGGGCCTGACTGCACGCCCGTG
>Merged2_862927_1-207 # 1 # 207 # 1 # ID=862927_1;partial=10;start_type=Edge;rbs_motif=None;rbs_spacer=None;gc_cont=0.744
GTGCTGGACGGCATCACCAGCCGCGACGCGGACACCCTCCGGGCGCTGCCGCGCGCGCACCTGCGGTCGG
GGAACTCCGAGATCCTCAACTGGGTGGCGGCGGCCGGGGCGCTGGAAGGCCTTGCCGCCAGCGCCGTCGA
CTACGTTCCCGGCTACCGCAGCCCGGCGGGCACCGGCACCGGGATGGCCTTCGCGTTCTGGGACTGA
>Merged2_694158_2868-3110 # 2868 # 3110 # 1 # ID=694158_5;partial=01;start_type=TTG;rbs_motif=GGAG/GAGG;rbs_spacer=5-10bp;gc_cont=0.704
TTGCTCTCCAGGGAGGACAACGAACTGCTCGTCCGCGTCGGGCCGGGAACGGCCATGGGCGCGTTGATGC
GCCGCTACTGGATCCCGGCGGCGTTCTCCAGCCAGATCGCCAGGCCCGATGGCCCGCCGCTGCGGGTGCG
GCTGCTCGGCGAGGACCTGGTGTTGTTTCGCGACAGCTCGGGCCGCCTCGGCCTGATCGGCGAGAAATGC
CCGCACCGCACCGCCTCGCTGTTTTTCGGCCGC
>Merged2_863566_3-101 # 3 # 101 # -1 # ID=863566_1;partial=10;start_type=ATG;rbs_motif=GGA/GAG/AGG;rbs_spacer=5-10bp;gc_cont=0.667
ATGCTCACGCCGGAAGAGACCGAGACACTCACGCAGGTAGGCCCGGATTCGCCGTTGGGGACGGTGCTGC
GGCGGTACTGGTACCCGGCGTTCCTCCTG
>Merged2_313538_4206-4859 # 4206 # 4859 # -1 # ID=313538_5;partial=01;start_type=Edge;rbs_motif=None;rbs_spacer=None;gc_cont=0.650
ACCGAGGTGCTGGCGAACAATTGGAAGCTCTACGCCGAGAACGTGCGCGACACGTACCATGCGAGCCTGC
TCCACACCTTCTTCACCACCTTCAAGATCACCCGCCTCTCCCAGGCCGGCGGGGTGATGGTGAGCCCGAA
CGGCGGTTCGCATGTCTCGGCGACGTATGCGCCGACCGCCACGGACGATCGGGCCTATGAGGGGATGCGC
GCACAGAACGACGACTTCCAGCTGGCCGATCCCAATCTCCTGGACACGGTGGACGAGAACGGGGATCGGA
TCCAACAGCAGCTGCTCTCGATCTTTCCGAGCTTCGTGTTCCAACAGACGCACAATGTCATCGGCGTGCG
CCAATTCCTGCCGCGCGGGACCGGCCAGACCGACCTCAACTGGATCTATCTCGGCTACGCAGACGACAGT
GCCGAGATGCGCGCCCGCCGCCTCCGCCAGCTCAACCTCGTGGGCCCAGCGGGATTTGTCTCGATGGAAG
ATGGCTGCATCGGTGGCTTCGTCGAGCGCGGCGCCGCCGCCGCCCGCGGGCAAAGCGCCATCGTCGAGAT
GGGCGGGCACGGAACCGCAACTGAGGAGACCCGTACGACCGAGGCGGCGGTTCGCGGCTTCTGGAAGCTC
TGGCGCGCCATGATGGAGGTCTGA
>Merged2_64448_3-665 # 3 # 665 # 1 # ID=64448_1;partial=10;start_type=Edge;rbs_motif=None;rbs_spacer=None;gc_cont=0.704
GAGCGGCAGAACGAGGGCGGCTTCTCCAAGGGCCGGATGAAGACCTCCTTCCGCCTCGGCCACGGGGCGT
CGGACAACCTCGAGTACGAGCTGGCCTACCCGGAGTTCGCCCAGCCGGACCTGGACGAGTACTTCGTCGC
GGCGTGGGAGACCCGCAAGGCCAGGCTCCGGGAAGAGGGCCGCCCGCTGGGCGGCCGGGGCCCGGCCACC
ATGTTTCCCAACATGTCCTTCTCCGCCGGGTTCCCCCGTTCCATCCTGGTCGCCCACCCGCTGAGCGCCA
CCGAGACGGAGGTGTGGCGCTGGTACCTGGTGGACAAGAGCGCGCCGGACTTCGTCCGGGACTGGCTGCG
CCGCTACTACCTGCGCTACTCGGGCCCGGGCGGCATGACCGAGCAGGACGACATGGAGAACTGGGACTAC
GCCACCCAGGCCAGCCGCGGCGTGGTCGCCCGCCGCTATCCGTACAACTACCAGCAGGGACTGGGCGAGG
AAGTGCCCTCCACCCTGGACCGGGCCGTGCACTCCCACCACGCGATCGCGGGCGAGGTCAACGCGCGGGC
CTTCTACCGCCGGTGGGCCGAGTTCACCGACAACCTGTCCTGGCCCGAGCTGAACACGCTGGCCGAGACC
GAGGACCGCGCGTCCGGACGCGAGCAGGACTGA
>Merged2_1384701_1-810 # 1 # 810 # 1 # ID=1384701_1;partial=11;start_type=Edge;rbs_motif=None;rbs_spacer=None;gc_cont=0.648
CTCAGCTCGGAAGTGGCCGAGCGGGACGGTGCGCCCGCCAGGGTGCGACTGCTGGGCGAGGATTTAGTCG
CATTCCGCGACACCAACGGGAGCATCGGCCTGGTCGAGGAGTTCTGTCCGCATCGCGGCGCCTCCCTCTT
CTATGGCCGGAACGAGCAGTGCGGGCTGCGCTGCAGCTACCACGGCTGGAAGTTTGACGTCACCGGCCAG
TGCGTCGACCAGCGCAGCGAGCTGAAGAGCTTCGCGCACCGAATCAAGATCACGTCCTATCCCGTGCACG
AGTCCGGCGGTATGGTCTGGGCCTACCTGGGCCCCGCAGAGACGATGACGCCGTTCCGCGATTTCGGCAC
CGAGACACTGCCTCCCGAGCACGTGGCCGCTGCCAAGGAGATCATCTACTGCAACTGGGTGCAGTCCATG
GACGGCGACGTCGACACCGCCCACATTTCGAACCTGCACCAGTTCGACGCTATCGACGACGTGCCCGATG
ACGGCACGGACAGGCCCGGCTACCCGTCTGGGTACATGTCGATGAAGTTCTGGCGCCATGACCCGCGCGC
TCTCATCGAGGTGGAGGACACCTGGCACGGATTCCGCTACGCCGGGATTCGCGACACACCCAACGGGTAC
AAGCACGCCCGCATCACGGCCTACATCTTCCCGGCGAGCAACATAATCGCCCAGATCCCGGTCAGCACCA
GGCAGATCTTCGTCGTGCCTGCCGACGACTTCACCACCTACCGGTACAACTTCACGACGCAGCTGCCGGC
CAACCCCCGCGGCCTCGGCGGGCCGCCGTTCTTTACGTAC
>Merged2_345129_1-771 # 1 # 771 # 1 # ID=345129_1;partial=10;start_type=Edge;rbs_motif=None;rbs_spacer=None;gc_cont=0.671
TCTCACCTGCACCAGTGGTTTGGGGTCATGGACAATCCCGACGACGGTTCCGACCAGCCTGGCTACCCGT
CCCGGGCCTGGTCCCAGAAGTTGTGGTGGATGGACCGTGCCCCGGTCGTGGAGGTCAACGACGAGTGGTA
CGGCTTCCGCTACGCGGGCCTGCGGGACACCCCAAATGGCCACACCCACGTCCGGATGACCGCCTACACG
ATCCCCTACGGCACGATCATCGCCGCGATCCCGTTCTCCACCCGTGAGCTGTTCGTCGTGCCGATCGACG
ACTACAGCGCCTGGCGCTACGCCTTCAACACGAGTCCGATGCCGAACCCGAACGGGTACGGGGGAAGCGT
GCCGTCGCGGCAGCCTTTCGAGCGGCCCGCCCCCTCCGACACCGGGATCCGGCCGCGACCCGCCACCGCC
GCGAACCACTACCAGATGGACCGGGACTTCCAGCGCAACGAGTCGTTCAGCGGGATCCGCGACTTCGTCG
CCCAGGACCTGGCCGTGACAGAGTCGATGGGGCCGATCTACAACCGGTCGAAGGAGCACCTCGGCACGAC
CGATCTGGCGATCATCAGGATGCGGAGCATGCTCATCAATGCCGCCAAGGCCCTGGCAGAGGGGCAAGAA
CCCCCGGGCCTCGCCGGCCAGGGGGACTTCCGAACGATCCGCTCGGCCGAGAAGATCATCGCCAAGGGCG
AAGACTGGCGGACCCTCGGGACCGACGACGATCCCGGTGTCGTCGAGGCGTACGCCTCGCTCGCCGACTG
A
>Merged2_282253_838-1107 # 838 # 1107 # -1 # ID=282253_2;partial=01;start_type=Edge;rbs_motif=None;rbs_spacer=None;gc_cont=0.759
ATCCGGGCCGCCCGGGGACTGGCCGGCGGGGCGGTCCCGCCGGCGCTCGGCGGCACCGGGGACTTCCGCG
CCATCCGCGGCGCGGAGAAGGTGCTGGCTGACGGCGAGGACTGGCGCGTGCTGGGCACCGACGACGACCC
GGTCGTCATCGAGGCACTGCAGGCAGCAGCCGGCCAGACCGCGAACGGGCAGGCCGGCAACGGCCACGCT
GGCAACGGGCACGCGGCCAACGGGCAGGCGGGCAAGCCGGTCGAGATCGACAGCCTCTGA
>Merged2_284084_460-924 # 460 # 924 # 1 # ID=284084_2;partial=01;start_type=ATG;rbs_motif=GGAGG;rbs_spacer=5-10bp;gc_cont=0.682
ATGCTGTCGCCTGAGGAAAACGAGGTTCTGACCCGGGTGGGCCCCGGCACCTTGATGGGGGAGCTGTTGC
GTCGCTACTGGACGCCGGCGTGCCTGTCGTCGGAGCTCGAGGCGGACGGCTCGCCGCTGAACATCCGGCT
GCTGTGCGAGGACCTGGTCGCCTTCCGCGACACGTCGGGCAAGGTCGGCCTGTTCGACCGGAACTGCCCG
CACCGCGGCGCGTCGATGTACTTCGGGCGGAACGAGGACTGCGGGCTTCGCTGCGTGTACCACGGGTGGA
AGTTCGACGTGGACGGGAACTGCACCGACATGCCGTCCGAGCCCCGCCCCTTCGCCGACCGCATCCAGAT
CCCCTCGTACCCGACGCACGAGTCGGGGGGCATCGTGTGGGCCTATATGGGTCCGAAGGAGACGATGACG
CCGTTCCGGGACTTCGGCACGGAGTCTCTGGGCGAGGGCGAGGTG
>Merged2_697123_662-856 # 662 # 856 # 1 # ID=697123_2;partial=01;start_type=ATG;rbs_motif=GGGGT;rbs_spacer=8bp;gc_cont=0.708
ATGCTGAGCGAAGCAGACAACGAGCTGGTGACGAGCGTCGGGCCTGGCACACCGATGGGCGAGGTGTGGC
GCCGGTTCTGGATCCCGGTGTTGAGCGCGGCGGACCTGGGCGGCCCTGACGGCACGCCTGTGCGGCTGCG
GATCCTCGGCGAGAACCTGGTGGCGTTCCGCGACTCAGACGGCGCCGTCGGGGTG
>Merged2_883057_372-797 # 372 # 797 # 1 # ID=883057_1;partial=01;start_type=ATG;rbs_motif=None;rbs_spacer=None;gc_cont=0.648
ATGATCACTCAGGAAATGAACGAACGGCTCACGCGCGTTGGGCCCGGGACTCCCTGCGGCGAGCTCATGC
GCCGCTACTGGATACCGGTTGCCCCGTTCGCCCAGGTTCTTGAGCAGCCGGTGCGAAAGATCCGCGTGCT
TGGCGAGGATCTGATCCTGTATCGCGACAAGCGTGGCACGCTCGGTTTGATCGGTGACCGCTGCCTGCAT
CGAAGCGTTGATCTCCAGTATGGCTTTCCGGACGATTGCGGCCTGCGCTGCCCCTATCACGGCTGGCTTT
ACGACGAGACCGGGACCTGCACGGAGCGGCCGATGGAAAACCCGGCGCGCATCAAGAGCAAGCTCAAGGG
CTATCCCGTGCGGGAGCTCGGCGGTCTGGTGTTCGCGTATCTCGGGCCGCTGCCGGCCCCGGCCTTGCCG
CGCTGG
>Merged2_86903_92-391 # 92 # 391 # 1 # ID=86903_1;partial=01;start_type=ATG;rbs_motif=GGGGG;rbs_spacer=5bp;gc_cont=0.623
ATGGCTGCGGCAAGGCTTCAGGTGACCGGGATCAACCACGTCGTGCTCCATGTCGCCGACTTGGAGCGAA
GCAGGAAGTTCTATATGGACGTACTGGGGTTCGAAGAGCGTGGGAGCGGTGGCGGATCGCGCACGATGAG
CTTCCTGCGCTGCGGAGAGCAGGGCCTGGACCTGTTCGAGGTTTCGGGGGACGTCCATGGTGGAGAGGAG
ATGAACCACATGGCTCTCAATGTGGCCGTGGACGATCTCGACCAACTCGTGGCGGAGCTGTCTGACGTGG
GCATCGACGCCTCGCAGCGC
>Merged2_55187_2-637 # 2 # 637 # 1 # ID=55187_1;partial=11;start_type=Edge;rbs_motif=None;rbs_spacer=None;gc_cont=0.642
CAGGCGAACGCGCCGGCGCAACGGCCCTGGTTCAGCGAAACCAGCGGCGAAGGCGCGGGCCAGCTGGCGA
CCGGCCGCGTCGCCGTCAACCAGATGAAGACCCTTCCCCATGTGTGGAAGTGGAATGAATACAACGGCTA
TCTCAAGCAAATTTCGGAGATTGCCCGGAAGGCCGAGGTGTCCCCCATCGAATTTGCCGACCGCCAGAGC
ATTCTNCTGCTCAATCCCGGGCTCAACGGCCGGCTGCAAGTCACCAANACCATCCGCTGCGCCATCTCGA
TCTACAATCCCGGCGACGTCGCCCCCGTGCACCTGCATTCGCCGAACGCGAGCCGCACCATCCTTTCCAA
CAAGGGCGGCTACACGGTGGTCGAAGGCGAGCGCGTCACTGCCAATCGCGGCGACCTGATCCTGACCCCC
AACGGCACCTGGCACGATCACGGCAACGACTCCGACGAACCGGTGGTCTGGATCGACACCCTGGACTGGC
CGTTGATGGAATTTCTGGATGCCGCCTGGGTCGACCACAACATGCCTGGCGCGCAGGGCAACACCAACGT
GCAGGCGGTCACCGTCGGCGAAGGCTACTCGCGGCAGCTTTACGGCCACGGCGGCATCAAGCCGACCTTC
GTCAGC
>Merged2_347891_3-464 # 3 # 464 # -1 # ID=347891_1;partial=11;start_type=Edge;rbs_motif=None;rbs_spacer=None;gc_cont=0.656
GAGACGCCGAACATGCCGCCGTCGTCGAAATTCAAGGACATCAACCGCCAGGGCAGCTACCCGGCCCGGG
AGGGCGGCGGGTTGATCTGGGTGTACATGGGTCCGTCGGAAGAGGAGCCGCCCTTCCCGAACTACCACTT
CTTCGACCAGCCCGCCGAGTCGATCCAGGTCCGGGAGACGTTCATCAACGTCAACTACCTCCAGGTACAC
GAGGGGCAGATCGACAGTTCGCACGTGTCCGTGCTCCACAAGGCGCTCGACCGCCCCGACCCGAGGCCCG
TCCCCGAGGTGGCGAATGCCAGCGGCGTCGTGAAGTTCGCCGCCTGGCAGTGGGAGACTCCGCCCGACGG
CTCGCCCACCGACAACAGCCCGACCTTCGACCAGGCACCGGTGTTCGAGGTGGAAGACACCGAGTTCGGG
TTTCAGTATGCCGCCGTCCGCAATTCGATCTACGGCGAGGAC
>Merged2_684778_1099-1797 # 1099 # 1797 # 1 # ID=684778_2;partial=01;start_type=ATG;rbs_motif=AGxAGG/AGGxGG;rbs_spacer=5-10bp;gc_cont=0.690
ATGCTTTCGGCGCAGGACAACGAGATCTTGACCCGCGTGGGCCGGGGGACGCCGATGGGCGATCTGCTCC
GCCGGTACTGGATGCCGGCGTGCCTCGCCTCCGAGATCGCCGAGCCGGACGGGCGCCCCGTGCGCGTCGG
GCTGCTCGGGGAGAAGCTCGTCGCCTTCCGGGACTCGAACGGCCAGGTCGGCCTGATCTCCGAGCTGTGC
CCGCACCGGGGCGCGTCGATGTACTTCGGCCGGAACGAGGAGTGCGGGCTTCGCTGCGTGTACCACGGCT
GGAAGTTCGACGTCACCGGTCAGTGCGTGGACCAGCCGAGCGAGCTTCGGAGCTTCGCCGATCGCATCCA
GGCCCGGTCCTATCCCGTGCACGAGTCGGGGGGCATCGTCTGGGCCTATCTCGGGCCGCCCGAGACGATG
ATTCCCTTCCGCGACTGCGGGACCGAGACGCTCGCCCCCGAGCATGTCTCGGCCAGCAAGGAGCGGGTGG
AGTGCAACTGGGTGCAGAGCCTCGACGGCGAGGCCGACACGACCCACATCTCGAACCTGCACATGTTCCA
CCACGTCGCCGAGCTCCCCGACGACGGCACCGACAAGCCCGGTTACCCGTCGAACGCCATGGGACTGCGG
CTCTGGCGTCACGACCCGAAGGCACGGATCGAGATCCAGGACACGTGGTACGGGTTCCGCTACGCCGGC
>Merged2_848782_1-342 # 1 # 342 # -1 # ID=848782_1;partial=10;start_type=ATG;rbs_motif=GGA/GAG/AGG;rbs_spacer=5-10bp;gc_cont=0.743
ATGCCGGGAACCACGGAAACGCCGCGCGAGAAGGCCGAGAAGGTCCACGAGGACGAGCTGGCTGCGTTCT
ACGCCGACCTCGACGAGGTCAACCTCTACCCGCTGTGGGCCCTCACCCAGCAGCTCCTCCCGCCGACCCC
GCGACCGAAGGCGGTCCCGTGGCTGTGGCCGACCGAGACCCTCCGGGCGCTCGCCGAGCGGGCGCTGCGG
CTCGTGCCGGTGGAGCGCGGTGGGGAGCGGCGGGTGCTCAGCCTCGGGAACCCGGGCATGCCGGGCTCCC
CCTACGTCGCCGGCACCCTGTGGGCGGCGATCCAGTGCCTCGGTCCGGGCGAGACGGCGCCG
>Merged2_723912_261-413 # 261 # 413 # -1 # ID=723912_2;partial=01;start_type=Edge;rbs_motif=None;rbs_spacer=None;gc_cont=0.699
GACCTCGACGGCAACCCGCAGCCCGTCGTCGCCCGCACCGACGCGAGCGAGATGGCCGTCACGATCGGCG
CCGACGGCTTCTCGTACTCGCGCGACGGCGAGGAGCTGCCGTCGTGGAAGCAGGGGGAATACAAGCTGGG
GCACCAGCTGTGA
>Merged2_791632_1111-1920 # 1111 # 1920 # -1 # ID=791632_3;partial=01;start_type=Edge;rbs_motif=None;rbs_spacer=None;gc_cont=0.640
ACGTCGAAACGGCTGCAGTACTGCAACTGGCTGCAGGCGCTGGAGGGAGGCATCGATTCCAGCCACGTAT
CCTGGCTTCACCGTGACGCACTGGCCTCCGATCCTCTGATGGTCGGATCGCGTGGCAATCAGTACAACAT
GAACGACATGCAGGTCCGGTTCGAGGTTGCCGACCACCCTGCCGGTCTGTTCATCGGCGCACGTCGCAAT
GCCGAGGCCGGGAAGCATTACTGGCGAATCACACCATGGTGCATGCCGTCGTTCACCATGATTCCGCCGC
GCGGCGACCATCCCGTGCACGGGCACTTCTGGATTCCGATAGACGACGGCAACTGCTGGGCGTGGAGTTT
CGACTATCACCCGACCCGGGCTCTGACCGGGACTGAGTTGCAGGCGATGCGGGACGGCAAGGGGATCCAT
GTGAAGACCTTCCCCGGCACCTACGTTCCGGTCGCAAACCGGGACAACGACTATATGATCGACCGCGCGG
GACAGAAGGCGGGAAGGACCTACAGCGGTGTGGCCGGGATCGGCATGCAGGACGCATCGTTGCAGGAAAG
CATGGGACCGATCGTCGACCGTTCGCGCGAGCATCTGCTGACGACCGACAACGGCATCATCATGGCACGC
CAACGGCTGATGCGTGCGGCGCGGGCACTAGCCGAGAAGGGCACGCCACCGCCCGGCACCGATCCGGCGA
CACAGCGGGTGCGTTCCGCTGCGGTGGTGCTCCCCGAAGGAACCGCCTTTGCCATGATGGCTGCCGACGC
GCTGCGAGTGACAGAGGGCGTCGCTCACCGGACCGTCTGA
>Merged2_216946_2-1048 # 2 # 1048 # 1 # ID=216946_1;partial=10;start_type=Edge;rbs_motif=None;rbs_spacer=None;gc_cont=0.680
TTCGACCGGGACGGCAACTGCACCGACATGCCGTCCGAGCCGCGGCCCTTCGCAGAGCGCATCCACCTCA
CCGCGTACCCGACGCACGAGTCCGGGGGCATCGTCTGGACCTATATGGGGCCGCCGGAGACGATCACCCC
CTTCCGGGACTTCGGGACCGACTCCCTCGCCGACGACGAGGTCATGGTCTGGAAGGTGTTCTGGGACTGC
AACTGGATCCAGGCGCTCGAGGGCAACATCGACACCGCCCACATCTCCCATCTCCACCAGTACTTCGGCG
CCCAGGACCTCCCCGACGACGGGTCGGACGAGCCCGGCTATCCGTCGAGGGCGTGGACCTGGAAGGCGTG
GTGGTACGACCGCGCCCCGCGGGTCGAGGTGAACGACGAGTGGTACGGGTTCCGCTACGCCGGCATCCGG
CGCACGCCGAACGGTCACGACTACATCCGGACCACCGCCTACACGATCCCGTACGCGACGGTGATCCCGA
AGGTCCCCTTCGACACGCTGCAGATCTTCGTCGTGCCGATCGACGACTACACGAACATGCGCTACGCGTT
CGCGACACAGCGCAGCGCCAAGCTCGAGGGCTACGGCGGGGGCGCCATGCCGAAGCTCCCCTACGCCAGG
CCGGGCAGCATGGACGGGGTGGTCCCCCGGGAGTACACCGCGGAGAACGACTACCAGATCGACCGTGAGT
TCCAGAAGGTCTCCTTCAGCGGGATCCGGGACTTCATGAGCCAGGACATGGCGGTCACGGAGTCGATGGG
CGCCATCTACGACCGCACGAAGGAGCACCTCGGCACGACCGACATCGCGGTGACGAGGATGCGCCAGCTC
CTCCTCGACGCCGCCCGGGCGGTCGCCGAGGGGAAGGAGCCGCCGGGCCTCGGCGGGCAGGGCGACTTCC
GTTCGATCCGCTCGGCCGAGAAGATCATCCCCAAGGGGGAGGATTGGCGGCCGCTCGGAACCGACGAGGA
TCCGGCGGTGCATGCGGCGATGGCCGAGCTCGCCGAATCAGCTGGGCTGGCCGAGGGGGAAGCATAG
>Merged2_856578_619-1944 # 619 # 1944 # 1 # ID=856578_2;partial=00;start_type=TTG;rbs_motif=GGAG/GAGG;rbs_spacer=5-10bp;gc_cont=0.670
TTGCTGACCACCGAGGACAACGAACTGCTTTGCCAGGTCGGTCCCGGCACCCCGATGGGGGAGCTGTTCC
GCCAGTACTGGCTCCCGGCCATGCTCTCGAGCGAGCTGGAGGGCCCGGATTGTGACCAGGTCCGGGTGAA
GCTTCTCGGTGAGGAGCTGATCGCCTTCCGTGACACCGAGGGCAAGGTCGGCCTCGTCGCCGAGAAGTGC
CCGCACCGGGCCGCCAGCATGTTCTACGCCCGCAACGAAGAGTGCGGTCTCCGCTGCGTGTACCACGGCT
GGAAGTTCGACACGACCGGCGCGTGCGTCGACATGCCGAGCGAGCCGCCGGAGAGCAACTTCAAGGACAA
GGTCGGCATCACGGCCTACCCGTGCGTCGAGCGCCACGGCGTGGTGTGGACCTACATGGGCCCGCGCGAG
ACCCCGCCGCCGATGCCGCTGCTCGAGTCCAACGACTCCGACGACGCCCGCGTGCGTGGCGTGATGATCC
GCAACTGCAACTGGATGCAGGCGCTCGAGGGCGACATCGACACGGTGCACTTCTCGTGGCTGCACGTCGG
GCACATCCAGCCCGAGGATGCGACCGGCGACTTCATGAAGTACCAGACCATGAACCGGTCGCCCAAGTAC
TCCGTCGTCGACACCCCGTGGGGCACCTCTTACGGGGCGCAGATCCCCGTGTCGGAGGACAAGGTCTACG
TCCGCCAGGCACACTTCCTCTTCCCCTGCTACACGATGATCCCGCAGGGCGCGCTTCTCGCGAACCGGTT
CTCCCGTGCCTGGGTCCCGATGGACGACGGCCACGTGATCTGGTTCGGTTTCAACGCCCCGCCGACGCTC
GACTTGGACCTGAACGCGACGAAGGAGGGCGTGGCGACCGCCGGCGGCCGCAAGCCGGAGGACCTTTTGC
CTAACTCGACCGACTGGTACGGGCGGTTCCGCACGGCGCACCCCGCGGAGAACGACTACGACCTGAACCG
CGACGACGCCCGCTCCAATAAGAGCTTCACGGGTCTCACCAGCGTGACCATGGAGGACCATGCGGTCACC
GAGACCATGGGGCCGGTGCTCGACCGCTCGAGCGAGCACCTCGGGACCTCGGATGCGATGATCATCCGGA
CCCGGCAGCGGCTCATCGTCGCGGCCGAGGCGCTCCGCGACAAGGGGACCATCCCGCCCGGCGTCGATGA
TCCCGAGGTGTACAGCCAGCGTTCGGGGGGCATGATCCTCCCGAAGGACTCGAACTGGTTCGACGCCACG
GCCGAAGGCCGGCGCGCCTATGTCCGCAATTCGGACGAGGCGATCCGCGCCTCGGTCACGATCTGA
>Merged2_347181_3-146 # 3 # 146 # -1 # ID=347181_1;partial=10;start_type=GTG;rbs_motif=AGGAG;rbs_spacer=5-10bp;gc_cont=0.688
GTGCTGTCTCAGGCGGACAACGAGCTGTTGACCCGGGTCGGTCCCGGCACGCTGATGGGGAACCTGCTGC
GCCGGTACTGGATCCCGGCGTGCCTCTCGTCGGAGATCGCAGAGCCCGACGGCGAGCCGCTGCGCATGAA
GCTC
>Merged2_524302_2416-3714 # 2416 # 3714 # 1 # ID=524302_5;partial=00;start_type=ATG;rbs_motif=GGAGG;rbs_spacer=5-10bp;gc_cont=0.606
ATGCGCTACGATCCGGAGGTCATTCGATCGCTCGTGCATCGCGACCATGTGCACCGATCGCTGTATCTCG
ACTCGGACGTTTTTGACCTGGAAATGGATCGCATATTCGGTCGCTCCTGGGTCTACATCGGCCATGACAG
CCTGATCCCCAATCCGGGCGACTTCGTCACAGTTCGCGTCGGCAAGCAGCCGCTGGTGATGTCGCGGCAT
ACCGACGGCCAGGTTTGCGTGATTTACAATAGCTGCGGCCACCGCGGCGCTATCGTCTGCAACGAGTACA
AGGGCAACGCCTCGCTGTTCCGCTGTTGCTATCACGGCTGGACCTTCAAGACCAATGGCGACCTGGATGC
CATCGCCATGCGGCGCGGCTACGGCCCGAGCTTTGATGCGGCGAATCCGGCACTCGGCATGGCACGCGTT
TCTCACCTTGCGAATTACCGCGGCTTTATCTTCGCCTGCCTGGCCGAGAAGGCGCCTACCATCGAGGAAC
ATCTCGGCACTGCGAGGGACAGCATCGACGAACTGGTGGACCGTGCCCCGGATGGCGAAATCGATCTGAG
TGCTGGCGTTCACCGATACTTGTTCCGCGGCAACTGGAAGCTTCAGCTCGAGAATACCGTAGACATGTAT
CACGTGCCGTTCTCGCATGAATCGAGCGTCAGCCGCAGCGGAAAACAGTTCAGTCGCGGTGCCGGACAGA
GCGCCGGCTCCGCTATCAGCGATCGGGGCAGTGCGGCGCAGCGTTGGGAACAGCGCGTCGCATGGGGATC
AAAGTCCAACGGCCACGGCTATGCCGGACATCAGCCGGTCGCCGAAGAATTGCCCGACACGCCGGCCTTT
AGGGAATATTTTGCCGCGCTCGAACAGCGGCACGGGCGCGATCGCGCGTTCGAAATCCTCAAGCCGAAAC
GGCATAATACGGCGTTCTACCCCAACATGACGTTGCAGGCCCTCAATCAGCATGTTCGCGTGATAGTGCC
GGTGGCGGTCGACCGCACCGAAGTTCATGTCTACCCGATCAGGTTAAAGGGCGCCCCGGACGAAATGAAC
GATGATTTCGTGCGCCACCTAAACCTGACCCACTCCGCGGCGTCGCTGATCCAGACCGACGATCTGGAAT
GCTTCCATCGCTGCCAGAATGGGCTCGCAGCGCAGAGTTCGGACTGGGTCTGGTTCGCTCGCGGCGTAGA
TACCGACCACCAGGACGAGCACGGCGATTACGTCAACAACGGCACGGTTGAAATCCAGCAACGCGCGCAA
TACGCCGCGTGGCTGCGGCTGATGAGCGCGGAAGGGTGA
>Merged2_793176_212-1066 # 212 # 1066 # -1 # ID=793176_2;partial=01;start_type=Edge;rbs_motif=None;rbs_spacer=None;gc_cont=0.694
GGCATGATGGCCGACGACGCCACCGACGAGGGCTTCAACCTCCGGACGGACGAGCGGTCCTACCGCTGGC
AGATCGAGAGGGGCCCGGCCGATGACCTCGTCGCCTCCGGCTACCTGGTCGAGTCTCCGGAGGCCCTGGA
CGAGCTGCGCGACGCGCTGGCCGGGGCCGGGCACGAGGTGACCGAGGGCGACGCGGACCTGCTCGCCAGC
CGGCAGGTCAGCAAGGCCTACGTCGTCAGCGACCCGATGGGCAACCGGATCGAGCTGGTGGCCGGGCACC
GGGACTCCGACATCCCGTGGAAGAGCGATCACCTGCTGTCGGAGTTCGTCACCGGCCAGGGCGGCGCCGG
GCACGAGGTGCTGATGACCCGCGGCGTCAGCCGCGAGGTGTACCTGGACTTCTACGTCGGCCTGCTCGGC
TTCAAGATCTCCGACACCATCGTGGAGGAGCTGGCGCCGGGCGTCACCGCCGACCTGATCTTCCTGCACT
GCAACCCGCGCCACCACACGGCGGCGTTCGGGGACATGCCGAACCCCAAGCGCATGCACCACTTCATGGT
CGAGGTGGCCGACATGCGCGACGTCGGGCTGGCCTGGGACCGCTGCCTGGCCGCGAAGCAGCCGATCGAG
ATGACCCTCGGCATGCACCCGAACGACCACATGTTCTCCTTCTACGTCTTCACCCCGTCCGGGTTCTCGG
TCGAGTACGGCTGGGGCGGCCTGCTCATCGACGACGACACCTGGAAGGTCACCTCCTATGACCGGCTCCA
CTGGTGGGGCCACAAGCCCGGCCACCTGGTCAGCGAGCAGCTGGCCTCCTCGCCCGCGCGGGAGCGTCCG
GGAGCGGGCAGCTGA
>Merged2_286554_3-851 # 3 # 851 # 1 # ID=286554_1;partial=11;start_type=Edge;rbs_motif=None;rbs_spacer=None;gc_cont=0.689
TGGAAGTTCGATGTGGACGGGAACTGCACGGATATGCCGTCCGAGCCGCGGCCGTTCGCGGATCGGATCA
AGCTGGGGGCGTACCCGACGCACGAGTCGGGCGGGATCGTGTGGACCTACATGGGGCCGAAGGAGACGAT
GACGGTCTTCCGGGACTTCGGCACCGAGACGCTTCCCGACGAGAACATCGTGGCCCGCAAGTGGCACACC
GAGTGCAACTGGGTGCAGTCCCTCGAAGGCGACCTCGACTCCGCCCACGTCGGCTGGCTCCATCGCTGGA
AGGGGATGGACGAGTCGCCCGACGACGGCAGCGACAAGCCCGGCGGGGTCGCCTCCCGGGGGACGTCCGC
GAAGGCCTGGCGCCACGACCCGGCCCCGAGGATCGACATCGAGGAGCAGTGGTACGGCTTCCGCCACGCG
GGGCTCCGGAAGACCCCGAACGGGAACATCACCGCCGGCGTCAGCGCCTACGTGATCCCCTATTGCACCA
TCACCGGCACCCTTCCCATCCAGGCGTGGGTGGTGCCCGCCGACGACGAGAGCTGCCTGCGGTTCAACTG
CGCGGCGAAGCCCCCGGCCCCCGGCCAGCGGGTGAAGGGGTCCTTCTCCAGCCTGCCGAACTACCCCTAT
CGCGACGGCGGGGGCGCGTCGCCGTCGGGGGTGATGCGCCGCCTCTACCGGCGGGATAACGACTACCTGA
TCGACCGGGAGATGCAGCGCACCACCACGTTCACCGGGATCGAGGACTTCGTCAGCCAGGACCTGATGGC
GACCGAGTCCATGGGGCCGATCTACGACCGCACCCGGGAGCACCTCGGGTCGATCGACCGGGCGATCATT
GCGCTCCGC
>Merged2_294593_2-253 # 2 # 253 # 1 # ID=294593_1;partial=10;start_type=Edge;rbs_motif=None;rbs_spacer=None;gc_cont=0.702
TCCGGCTACAGCGTGGTGGACGGGACGCGCTTCGACTGGGAGGCGGGCGACATGTGGGTCGTGCCGTCTT
GGTCGACCGTGGAGCACCACAGCGCCGGCGGCGCCGACCTGTTCAGCCTCGGCGACACACCGGTGCTACG
GGCCATCGGCATCTACCGGGAGGAGACGCTTCCGGGCGCCCAAGAGGTCCGCTCGACGTTCGACCGTTCC
GCTGCCGGGAGGCTCGAAACGACCCCGACCACGGTGGCGTAG
>Merged2_890710_3-332 # 3 # 332 # -1 # ID=890710_1;partial=10;start_type=ATG;rbs_motif=AGGAG;rbs_spacer=5-10bp;gc_cont=0.685
ATGCCAGCTGTGGAGCAGACCGGATCGGCGCGACGGCAACTTGGCGAGCCGGCGCGCTACGATTGGGACG
AGCTGGTGCGCGAGGACCGCGCGCACCGGTTGATCTACACCGATCCGGCGATCTTCGAGGCCGAGATGAC
GCGCATCTTCGGCGGCACCTGGACCTATCTGGCGCACGAGAGCGAGATCCCGAACGCCAACGATTTCATC
ACCCGCCGCCTCGGCCGCCGGCCGCTGATCGTGGTGCGCGACGGCGGCGGCAGGATCCGCGCGCTCTACA
ACCGCTGCACCCATCGCGGCACCACGCTGTGCCGCTCCGAGAAGGGCAAC
>Merged2_357403_209-1204 # 209 # 1204 # 1 # ID=357403_2;partial=00;start_type=GTG;rbs_motif=None;rbs_spacer=None;gc_cont=0.719
GTGTCGCTGCTGACGCCCCGGCCCGAGGAGAGCCTGGAGTTCTTCACGTCGCTGCTGGGGCTGTCGGTGG
TCTCCTCGTCTCCCGGCGTGTGGTACCTGCGGGGCTACGGGGACTACGAGGCCTACTGCCTTCGGCTGGA
GGCGTCCTCGCGGGCCGGGATCGGGCACCTGGCCCTGCGGACCTGGTCGGCTTCCGCGCTGTCGCGGCGG
GTGGAGTGGCTGCGCTCCGCCGGCGTGGACGGGACCTGGGTGGATCCCGACGGCGGGAAGGGGCCGGCCT
ACGAGTTCCGGGACCCGGACGGGCACGTATGCCGGATTTATTACGAAACTTCGAAATATGTGCCGCCCTC
GGACGAGCGGCCGGCCATGAAGTCGAACCACTCCCGGTACCGCGGCGTGGGCGCGAACGTGCGGCGGATG
GAGCACGTGAACCTGATGGCCGCCTCCGTGCGGGGGTGCCGGGAATTCTGGGAAGACGGGTTCGGGCTGC
GCACGTTCGAGATCATCCGTTCCGCCGACGGGTCCGGTTCCGAGGACGGCGCCTGGCTGTCCTCGACCGC
GCAGGGCCACGAGATCATCTACGTCCGCGACCATCTCGGCGCCCGGTCGCGCCTGCACCACGTGGCGTTC
TGGGTGGACTCCCGGGAGGACGTGCTCCGGGCGGCGGACCTGATGAACGACGCTTCCGTCCCCATCGAGG
CCGGGCCGTCGCGGCACATCCCCATCCAGGGCTTCTACCTGTACACCCGGGAGCCCGGCGGCAACCGGGT
CGAGATCTGCAGCGGGGGCTACCTGGCCTTCGACCCCGACGACGCGCCCGTCGTGTGGACCTCCGGCGAG
TACGCGGCCAAGCCCGGCTGGGGGGCGCGGCTGCCCTCGACCTTTCGCACCTACGGCACCCCGGCCCTGG
GAGTGCCCGAGGAGGCCGACGTCTCGGACTGGCCCGCCCCGGTCTCGGACGGGCCCGCGCCGGTCTCGGA
CGGGCCCGGCCCGTGA
>Merged2_796927_54-674 # 54 # 674 # 1 # ID=796927_1;partial=01;start_type=ATG;rbs_motif=GGAG/GAGG;rbs_spacer=5-10bp;gc_cont=0.576
ATGCTTGAGACCTTGACGACGCAAGGCAGTAAGCTCGGACACTTGATCCGGCCGGACCGCATTCACGGGT
CTGTCTATCGCGATCCCGAGCTGTTCCAGCGGGAGATGGAAGAAATCTTCCACAAAGTCTGGGTTTATCT
GGGTCACGAAAGCGAAGTGCCAAATCCCGGAGACTACGTCCGGCGCCAGATCGGTTTGCAGCCGGTCGTT
ATCGTGCGCGGGAGCGATGGGACGGTTCGTGTTTTTTTCAATCGCTGCCGGCATCGTGGCAATCTCGTCT
GCCATCACGAGTACGGCAATGCCGGGGCATTGCGATGTGCATATCACGGCTGGACATACTCGAATCAGGG
CGAACTCGTCGCTCCGACTTTCGACGAGGCCTACGACAGTTCGATGCGCAATGAGGATTTCGGCCTCACT
CCCGTGCCGCGCCAAGATGCTTATCGCGGCCTGATCTTCGCCAGCACCAGCCCGACTGGTATCAGTCTCG
AACAGCATCTGGGCGCGGCGCGTCAATTTCTCGACCTGATAATCGATCGCTCGCCGGAAGGCGAGATCGA
GCTTTCCGCCGGCATGCAGAAAATGCGCTATCGTGCGAACTGGAAAATGCTGCCCGAGAAT
>Merged2_685134_1328-1813 # 1328 # 1813 # 1 # ID=685134_3;partial=01;start_type=ATG;rbs_motif=AGGAG;rbs_spacer=5-10bp;gc_cont=0.693
ATGCTGCGGAAGGAGCACAACGATCTTCTCACCCGGAGCGGTCCGGGCACGCCGGGCGGGGCGCTGTTCC
GCAGCTACTGGCTGCCGGCGCTGCTCGCCTCCGAACTGCCGGAGAACGGCTGTCCGCCGGTGCGGGTGCA
GCTCCTGTCCGAGCGGCTGCTGGCGTTTCGCGATTCCGAGGGGCGGCTCGGCCTGGTCGACGAATTCTGC
GCCCATCGCGGCGTCTCGCTGTGGTTCGGCCGCAACGAGGACGGCGGCCTGCGCTGCCCCTATCACGGCT
GGAAGTACGACGTCACCGGCCAGTGCGTCGAGGTGCCTTCCGAGCCTGCGGAAAGCGGCTTCTGCAGCCG
CATCAGGCTCACCGCCTATCCGCTGATCGAGCGCGGCGGCGTGCTGTGGACATACATGGGACCGCCGGAG
CAGTCGCCGCCGCTGCCGGAATGGGAATTCGCCACCGTCACCGATCCGCAGCGCTTCGTCTCCAAG
>Merged2_882337_3-395 # 3 # 395 # 1 # ID=882337_1;partial=10;start_type=Edge;rbs_motif=None;rbs_spacer=None;gc_cont=0.692
CTGTACTACCTGGACGATGTCGGTCAGGCCTACGACCTGGCCCTGCGCAAGCCGGAGATGATCGGCACCA
CGCTCGGCCGCCACGCCAACGATCACGTGACGTCGTTCTATTCGTGGTCGCCGTCGCAGTTTCTGGTCGA
ATACGGCTGGGGCGGACGCACCATCGACACCGCCGGCTGGACGGCGCACGAGCGCACCGAAGGGCCGAGC
CTGTGGGGCCACGACCGCATGTGGCTCTCCCCCGAGGCCCGCGAACAGGCGCGGGATTTGCGCAGAAGCG
TTGCCGAGGCGGGCGGCCGGGTGCCGGTCAACGTGATGGACGGCAATTACCTGCGCGCCCGCGACGTCTG
CCCGTGGTGGAACGCCAGCCTCGCCGCGCGCAAGAGCGGGTGA
>Merged2_339362_2923-3345 # 2923 # 3345 # -1 # ID=339362_4;partial=00;start_type=GTG;rbs_motif=AGGAGG;rbs_spacer=3-4bp;gc_cont=0.681
GTGTCGACACCGTTCACCCTCCCCGACAGCTATATCGTCGACGTGCACCAGCCGGAGAAGTCGGCGGAGA
ACGTCTTTTTGATCGCCCGGGATGTGCAGCGGACCCGGACCATCAGCGGGTTCCCCGGGGGCGCCCGTTA
CCAGGACCGGGCGATGACCGAGACGATGGAGCCCGTCCTCGACCGAACCGATGAGCACCTCGGGACCACC
GACCTGGCGATCGTCGCCATGCGCCAGCGGCTGATGGCCATGGCGAAGGACCTGGAGAACGGGGTGGCGC
CACCGCTCACCCTCGACCCGTCGCTCGTCAAGGACGCGATCGGCTTCAACGTGCTGTCGCCGGCACCCGA
GTTCGCCGACGTGCTGGCGGAGTTCGGTCACGGCAGCGAGCGCACGGGGGCGACGTCGACCTCTCTCGCC
TGA
>Merged2_705997_94-1119 # 94 # 1119 # 1 # ID=705997_1;partial=01;start_type=ATG;rbs_motif=AGxAGG/AGGxGG;rbs_spacer=5-10bp;gc_cont=0.668
ATGCTGTCCAAGGAAGACAACGAGCTGATCACACAAACTGATCGCGGCACGCCTATGGGAGAGGTGTTCC
GCCGCTTCTGGCTCCCGGCCCTTCTCTCCGAAGAGCTCCCCGGCGCGGACTGCAACCCGGTCCGGGTCAA
GATGCTCGGCGAAGACCTCGTCGCCTTCCGCGACAGCGACGGCAAGCCCGGCGTCATCGACGCCTACTGC
CCGCACCGTGGCGCGCCGATGTTCTTCGGCCGCAACGAAGACTGCGGGCTCCGCTGCCTCTATCACGGGT
GGAAGTTCGACGTCGACGGCAACTGCGTCGACATGCCCAACATCCCGCACGGCGAGACGGCCAAGAACCG
GATGCACACGATCGCCTACCCCGCGGTCGAGGCGGCCAACATGATCTGGGTCTACATGGGCCCGGAGGAC
CGCCGGCCCCCGTTCCCCGAGTTCCCGTACCTCGAGGTGGGCAAAGAGAACGTCTATGTCACCCGGTACG
AGATCAACTGCAACTGGCTGCAGGCGCAGGAGGGCGACTACGACCCGAGCCACGCCAAGTACGTCCACTC
CACCCTCGGTGACAACAAGGACGTCGCGGGCGACGTGTTCGGGCCCGGCCGGCAGTCGACGCTGAAGCCC
GAGGCGCCCCTCAACCTGACGGTGGCGATCGAGAACACGCCGCCCGGCGTCGTCTTCGCGACCCGCCGGC
CCGGGGCCACCGACGACACGATCATGGGTGCGCAGCTCGTCATGCCGTGCTTCCCGAGCGCCGGCCTCTC
CCCTGCGGGCGTCTTCAACGCCAACATCCGGGTGCCGATCGACGACGAGCACGAGAACCACTTCCGGCTC
CGCTGGACCCGGCGCGGCTTCACCGACAAGGAGCTCTACGACTTCAAGTACGGCGGGTACATCTTCCCGC
TGCACGAGCCGGGCACGTACCTGGCGAAGCAGCGCAAGGACAACGACTACGGCTTCGACCCGGTGCTGCA
GCGCCAGTTCAACTACTCCGGCGTGGTCCCCTTCCCGACCCAGGAC
>Merged2_695745_705-872 # 705 # 872 # 1 # ID=695745_2;partial=01;start_type=ATG;rbs_motif=AGGAGG;rbs_spacer=3-4bp;gc_cont=0.685
ATGGCAACCCTGAGCGCGGTGCTCGCCACAACGCACCACCCCTTCTACCTCAAGGCGACGGAGCTGACGC
CCCCCGAGCAGCGCATTCCGCAGGCATCCGAGTGGAAGCGCAAGGTCGAGGCCTACCGCGAGACGCTGAC
CGCCGCGCAGCCCGAGCTGCTGGTGATG
>Merged2_525962_2-226 # 2 # 226 # -1 # ID=525962_1;partial=10;start_type=ATG;rbs_motif=GGAG/GAGG;rbs_spacer=5-10bp;gc_cont=0.640
ATGCTGCCGACTACGAATTTCGAACCGCCGTTCCGGATCACGCGCGCAAGCCACGTCGCGATCACCGTCA
AGGATCTGACCGCGAGCCGCGACTTCTACCGCGATGTCATCGGCCTCGTCGTCACCGAGGAGACGAATGA
TGCGGTGTACTTGCGTGGCCTCGAGGAGTCCGCGCACCACAGCCTCACCCTGTATCAGGAGAAGGGCGGC
GCGGCGAAGGCGCTC
>Merged2_312679_1977-2258 # 1977 # 2258 # -1 # ID=312679_3;partial=01;start_type=Edge;rbs_motif=None;rbs_spacer=None;gc_cont=0.681
AGCGACGTCGGCATCACGATGATGCGGCAGCGCTTTTTCGCCGAGCTCAAGGCCATCGAAGAGGGCAGGG
AGCCGAGCGGCATCATCCGCAGCGCCAACGCCGCGGCCTGCATCGACCTGCCCAACATGGCGCGCGAATT
CAACACCGAGGGCATCGTGCTCGCCGACTACGAGCAGGACCCGATCCTGCGCCAGCGCCTGCGCGAGTTC
CGCCACCATGCCGGCCAGCCGGCCGAGGTGCGCCAGGCCTTCGTGGCGGCCATGGGCATCCCGGGTCCGT
AA
>Merged2_345708_1652-2797 # 1652 # 2797 # 1 # ID=345708_3;partial=01;start_type=GTG;rbs_motif=GGAGG;rbs_spacer=5-10bp;gc_cont=0.667
GTGCGTGCTGAGGAAAACGTGATGCTGACCCAGACGGGCAAGGGAACCCCGATGGGCGAGCTGCTGCGCC
GCTACTGGCACCCGATCGCGGCGGCCGGCGAGTTCGACGACACGCAGACCAAGCGGGTGCGGCTCCTCGG
CGAGGACCTCGTGCTGTACAAGGACCATTCCGGCACCTACGGCCTGCTCGCCCTGCACTGCCCGCACCGG
CGGGCCGACCTGTCCTACGGCTTCGTGGAGGACTGCGGGCTGCGCTGCAGCTACCACGGCTGGGCGTTCG
ACGAGAAGGGCAACTGCATCTCGGCGCCCTTCGAGGACACCGCCTCGGGCAATTCCCGCTTCCGGGAGCA
GATCCACCAACCGGCCTATCCCGTCGAGGAAAAGGCGGGCCTCTTATTCGCGTACCTCGGGCCACAACCC
GCGCCCCTTTTGCCCAACTGGGAAGCCTTCGGCTGGGAGAATGGGTTCGCCCAGATCATCATCGCTCCGC
TCGATTGCAACTGGCTGCAGGCCGCCGAGAACAACCTCGACCCGGTGCACTTCGAGTGGCTGCACAACAA
TTGGTCGAACGTCCAGGCCAGCGACGACGGCTCCTATGCCCCCGCCCCGGCGCACGTGAAGATCGAGATC
GACGACTGGGAGTACGGCTTCGGTTACAAGCGGATGCTCGAAGGCTCGCCGGACGGCGACGTGACCTACG
CCATGCCCCGCATGGCGATCATGCCCAATGTCTTCGTCCCAGGCGGCACGCACTTCGAGTACCGGGTCCC
GATCGACGACACCCACACCCTGTCGGTGGTCTGGGCGTGGCAGGCCGTCCCCGAGGACCGGGTTCCCTAT
GTGCAGCCGCGGATCCCCCACTGGTTCGCCAAGATCACCGATCCGGTCACCGGGCGTTGGGTCTCCACCC
ACGTCATCAACCAGGACACGATCGCCTGGATCGGTCAGGGGACCATCACCGACCGCGAGAACGAGCATCT
CGGCCGCTCGGACGTCGGCGTGGTCAAGCTCCGCAACCAGTTGAAGGCGGACATGGAGGCCGTGGCCCGA
GGCGAGGACCCCAAGGGCGTCATCCGCGATCCGGCCAAGAACGTCTGCGTCCGCTTCCCAAACGACCGGA
CCGCGCAGCTGACCCGCGCCCCGAGT
>Merged2_79901_1-609 # 1 # 609 # 1 # ID=79901_1;partial=10;start_type=Edge;rbs_motif=None;rbs_spacer=None;gc_cont=0.660
TTCCCCCCCGCCGACGAAGGCTGGGGGCCACGCCCGGTGCCGGTGGTCAAGGGCCACCCGAAACTCGCAG
CCCACATCGCGCAGTCGGTGATCCTCGACGAGTTCGACCTCACCATCGTCAACCGGATGGAGGTCGACCA
CGGCCTCACCGTACCCCTCAACCTGATGTTCGGCTCGCCCGAGCAATGGCCGTGTCCGGTGATCCCGCTC
GCCGTCAACGTCGTCCTGTACCCGCCGCCCACCGGCCGGCGCTGCTACATGCTGGGGCAGGCCATCCGCA
GGGCGGTGTCGTCCTACCCGGAGGACCTGCGGGTCGTCATCATGGGCACCGGCGGGATGTCGCACCAGAT
TTCCGGGCCGCGCGCCGGGCTGATCAACAGCGACTTCGACAAGGCGTTTCTCGACGGCATGAGCGCCGAT
CCGGAGCGGCTGGCGCGCATTCCCCACCTCGAATACATGCGCGAGGCCGGCGCCGAGGGCATCGAGATGG
TAATGTGGCTGATCATGCGCGGCGCCCTCGACGACAATGTAAAAGAAGTCTATCGCTTTTATACCGTGCC
CGCGTCCAACACGGCGGTCGGACACATCATCCTGGAGAACGCCCCTTAA
>Merged2_706756_2-1123 # 2 # 1123 # -1 # ID=706756_1;partial=10;start_type=ATG;rbs_motif=AGGAG;rbs_spacer=5-10bp;gc_cont=0.693
ATGGCGAATGTTGCCGATAACAAGATCTTGACCCAGGTGGGTCCGGGTACCCCGATGGGCGAGCTGCTCC
GCCGGTACTGGCTCCCCGCCGGGCTGTCGAGCGAGGTGGCGGAGCCGGGCGGCGCGGTGGTCCGGGTGGG
CCTCCTCGGCGAGAAGCTCGTGATGTACCGGGGGACCGACGGCAAGGTGGGGCTGCTCGACGAGGCGTGC
CCGCACCGTGGGACGTCGCTGTTCTACGCCCGGAACGAGGAGGGGCCCGACGGTGGCTGCGGTCTTCGTT
GCGTGTACCACGCCTGGCAGTTCAACTCGGACGGGGCGTGCATCGACATGCCGAGCGTTGCCCCGACGTC
GCGGTTCAAGGAGCGGGTGACGATGCCGTCGTACCCGGTGCACGAGTCGGGGGGCCTGGTGTGGGCGTAC
CTCGGGCCGCCGGAGACGATGACGCCGTTCCGGAACTTCGGCAGCGACGAGCGCGACCCGGCGACCGCCC
CCGTGACGAAGGTGGCCACCAGCTGCAACTGGGTCCAGGCGATCGAGGCGAACCTCGACAGCTCCCACAC
GTCGTGGCTGCACTGGTACCACGGCGCGGAGGACGTCGCCGACGACGGCACGGACGTCGCGGGCGGCTAC
ATCTCGAGCCAGATGCGCTGGCGTATCTGGAACCACGACCGTCATCCGCACCTCGAGGTGCAGGACACCT
GGTACGGGTTCCGCTACACCGGGTTGCGCCAGACGCCGAACGGCAACACCCACTGCCGGGTCACGTCGCT
CTGCCTGCCGTTCTCGGTGCTCGTCGCGTCGACGCCCTTCGGCACGAGCCAGAGCGTGCACATCCCGGTC
GACGACGAGCACACGATGATCTACCGGGCTCCGGGTGTGGCGGTGTCCTACCCCGAGAGCGTCCGGGATC
TCGTCGGCGGGGCCGGCTTCGCCGGGACCCCGTACGCGGGGAACCCGTTCTCCAGCGTCCGGGGCTCGGG
CGGGGTCTTCGAGCGCCAGCTCACCCCGGAGAACGACTACGCGTTCGATCGTGGCTCGCAAGCGGACGTG
ACCTTCAGCGGGATCTCCGACTTCCAGGCGCAGGACTTCATGGTGACCGAGTCGATGGGCCCGATCGTCG
AC
>Merged2_738612_145-1128 # 145 # 1128 # 1 # ID=738612_2;partial=00;start_type=TTG;rbs_motif=GGA/GAG/AGG;rbs_spacer=5-10bp;gc_cont=0.683
TTGAGCGGAGACACGTCCAATTCGGACGAGCCGATAAACGACGTCGCGCACCTCGCCCATATCGAGCTGC
TGACCCCGAAGCCGGAGGCTTCCTACGAGTACTTCACGAAGGTCCTCGGGCTCGTCGATACGGGAACCCA
GGGCGAGTCGGTGTACCTGCGGGGCCTCTGGGACTACGAGAAGTACTGCCTCAAGCTGACGGCGGCGAAG
GCGGCGGGGGTGGGCCACGTCGCGATGCGGGCGTCGAGCCAGGCGGCGCTCGAACGCCGGGTGAAGACCA
TCGAGTCGATGGGGCTCGGGATCGGCTGGGAGGAAGGCGAGCACGGCCACGGCCCCTCGTACCGCTTCCG
GGACACCGACGACCACCCCTTCGAGATCTACTACGAGACCGAGCGCTACGTCGCGCCGCCAGAGCTGAAG
GCGCCGATGAAGAACCAGCCGCAGCGGCGCACCGGCCAGGGCGTCGGCGTCTCGCGACTCGAGCACGTGA
ACCTGCTGGCGAAGGACGTGCGCGGCTGCCGGCTGACGATGCGGGACGGCCTCGGCATGCGCGTCATCGA
GATGCAGATGGCCGACGAGGTCGAAGAGGCGGGGGCGTGGACCACCTCCTCGGTCCAGGGCCACGAGGTG
ATCTACACGAAGGACAACCTCGGGCACAACGGCCGCCTGCACCACGTCGCCTTCTGGGTGGACTCGCGCG
AGCAGGTGCTGCAGGCGGCGGACCTCTACCAGGACAGCGGGGTCTTCATCGAGGCCGGCCCGTCGCGCCA
CACGGTGATCCAGTCCTACTTCCTGTACTGCTACGAGCCGGGGGGTAACCGCATCGAGGTCACCACCGGC
GGCTACCTGGTCTTCGACCCGAAGCCCGAGCCGACCATCTGGACGGCCGCCGAGTGGGCCGACCGGAGCA
AGCGGGGGTGGGGGGCGCCGCTGCCCGAGACGTTCAACATCTACGGCACGCCGGTACCGGAGCCGGAAAG
CTAG
>Merged2_359921_368-751 # 368 # 751 # -1 # ID=359921_2;partial=01;start_type=Edge;rbs_motif=None;rbs_spacer=None;gc_cont=0.680
AGCAAGTTCGACAAGGCGTTCCTGGACAACCTGACCCAAGACCCGCAGCAGCTGGTCCGCATCCCGCACA
TCGAATACATGCGCGAGGCCGGTGCCGAGGGCATCGAGATGGTGATGTGGCTGATCATGCGCGGCGCGCT
CGACGACAAGGTGGACGAGCTCTACCGCTTCTACACCGTGCCGGCCTCGAACACCGCGGTGGGCCACATC
ATCCTGCAGAACCGGGCCGCAGGCAAAGGCAAGGGCGCCAAGGGCAAGGCTGCCGCCGGCAAAGCCAGGG
GCGCCAAGGGTACCAAGGGAGCCAAGGGCAAGCGCGCCGCCGGCAAGCTCAAGCGGGCCGCCGCCCTGGT
CCGCACCGAGCGGCGTCGCGGCCGCCCGTCCTAG
>Merged2_847483_1684-2970 # 1684 # 2970 # 1 # ID=847483_3;partial=00;start_type=ATG;rbs_motif=GGAGG;rbs_spacer=5-10bp;gc_cont=0.653
ATGTTGCGCAGGGAACAAAACGACCTGCTGACGCAGACGGGACCGGGCACGCCGATGGGCGAGATGTTCC
GCCGCTACTGGATCCCGGCGCTGCTCGCGGAGGAACTCGCGGACGCGGATGGCCCGCCGGTCCGCGTGCA
GCTCCTCTCCGAACGAATGATCGCGTTCCGTGACACCGCGGGCCGCGCCGCGCTGATCGAGGAATTCTGT
GCGCATCGTGGCGTATCCCTGTGGTTCGGGCGCAACGAGGCGTGCGGTCTGCGTTGCCCGTACCACGGCT
GGAAATACGACGTGACCGGCCAGTGCGTGGATCTACCCTCCGAACCCGCAACCAGCAGCTTCCGCGCCAT
GATCAGACTGCGCGCCTATCCGCTGATCGAGCGTGGCGGCGTGCTGTGGACCTATATGGGGCCGCCGGAG
CACCAGCCGCCCTTACCGGAGTTCGAATTCGCCATGGTGCCACCGGAGCAGACCTACACGTCGAAACGGC
TGCAGTACTGCAACTGGCTGCAGGCGCTGGAGGGAGGCATCGATTCGAGCCACGTATCCTGGCTTCACCG
TGACGCCCTGGCCTCCGATCCTCTGATGGTCGGATCGCGCGGCAATCAGTACAACATGGATGACATGCAG
GTCCGGTTCGAGGTTGCCGACCACCCCGCCGGTCTGTTCATCGGCGCGCGTCGTAATGCCGACGCCGGAC
ACCATTACTGGCGAATCACACCATGGTGCATGCCGTCGTTCACCATGATTCCGCCGCGCGGCAACCACCC
CGTGCACGGGCATTTCTGGATTCCGATCGATGACGGCAACTGCTGGGCGTGGAGCTTCGACTATCACGCG
ACCCGCGCTCTGACCGGGACAGAGTTGCAGGCGATGCGGGATGGCAAGGGAATCCATGTAAAGACCATCC
CCGGCACCTACATTCCGGTTGCAAACCGGGACAACGACTACATGATCGACCGCGCGGGACAGAAGGCGGG
AAAGACCTACAGCGGTGTGGCCGGGATCGGCATGCAGGACGCATCGTTGCAGGAAAGCATGGGACCGATC
GTCGATCGTTCGCGCGAGCATCTGCTGACGACCGACAACGGCATCATCATGGCACGGCAACGCCTGATGC
GTGCGGCGCGGGCACTGGCCGAGCAGGGCACGCCGCCGCCGGGCACGGATCCGGCAACGCAGCGGGTGCG
TTCCGCCGCGGTGGTGCTCCCCGAGGGGACCGCCTTTGCCGTGATGGCCGCCGACGCGCTGCGGGTGACA
GAGGGGGTCGCTCACCGGACCGTCTGA
>Merged2_860817_2218-2745 # 2218 # 2745 # -1 # ID=860817_4;partial=01;start_type=Edge;rbs_motif=None;rbs_spacer=None;gc_cont=0.570
GTGTTCCCGAACAGTCTTCGGTTGGTCATCCCCCTGGAATCATTGCGCTCTCAGGGCTATAGGCACGCGC
AGCATTTTACCGAGGAGGAAATGGAGCTGGGCTATTGCCATCATTTCCAGATTCGTCTTCCGGTCGACGA
TACGCACACATTGCAGTATCAGGTCAATTTCATGCCATCCCGAACGATCCGGTCCGATCCCGCCGGGGAC
GACGTGCCGTTTGAATACTGCGATCTTCGCACCGATGATGGCGAATACAATTTGAACCTGGTGGCGGCGC
AGGACACCTATGTCTGGGAATCGCAAGGCGCGGTCGCCGATCGTTCGCAAGAGCACCTGGGGGCGTCGGA
TCGCGGCGTTGCAATGCTGCGTCGGATGCTAAAGGAGCAGATCGCGCTGGTGCGCGATGGCAAAGACCCT
ATTGGCACCATACGGGACCCCGGGAAGAATGGACTTATCGATCTCGGCGTTTTCCATGAGCCGTTCGGAC
TGCGCCGAACCGAAAAGCCAATCCTCGCGTCTATTTAA
>Merged2_341476_11238-11927 # 11238 # 11927 # 1 # ID=341476_10;partial=01;start_type=GTG;rbs_motif=AGGAG;rbs_spacer=5-10bp;gc_cont=0.646
GTGGCGACCATAGTCGGAGGCATCGCGTCCTCGCACACGCCGACCATCGGCTTCGCGCTGGATACGAACA
AGCAGGCGGACCCCGTCTGGGCGCCCATCTTCGAAGGCTACAAGCCGGTGCAAGCCTGGCTGGCCGAGAA
GAAGCCCGACGTGCTGTTCTTCATCTACAACGACCACGTCACCTCCTTCTTTTTCGATCACTACTCCCAC
TTCGCCTTAGGCGTCGGCGAGCGTTTCACGGTGGCCGACGAAGGCGGCGGACCGCGCAAGCTGCCGGCCG
TCAACGGCCATCCAGGACTGGCGCGGCACATTGCGGCGGGCCTGACGGCCGATGAGTTCGATCTGTCCTA
TTTCCAGGCGAAGGGGCTCGATCACGGCTGCTTCTCGCCGCTGTCGCTGCTGTGGCCGCATGAGCCCACC
TGGCCAGGGGCGATCGTGCCGCTGCAGGTGGGGGTGCTCGAGTTTCCGATCCCGACGGCAAGGCGCTGCT
TCAAGCTGGGGCAGTCCCTGCGCCGTGCGATCGAGAGCTATCCGGAGGACCTGAAAGTCGCGATCGTCGC
CACCGGCGGCCTGTCTCACCAGGTGCACGGTGAGCGTGCCGGCTTCAACAACACCCCCTGGGACATGGAG
TTCCTGGATCTGCTCGAGAAGGACCCTGAGAAGCTCACCCAGATCACCATCGCCGAGTAC
>Merged2_517304_445-1305 # 445 # 1305 # 1 # ID=517304_2;partial=00;start_type=ATG;rbs_motif=GGA/GAG/AGG;rbs_spacer=5-10bp;gc_cont=0.602
ATGGCTGAACTCAGTGCCGTGCTGGCGACGACGCACCACCCGTTCTATCTGCGGGCGACCACCGCGCCGC
CGGAGGAGCGGATCCCCGAGGCCGACGAGTGGCAGCGCAAGGTCGAGGCGTACCGGGAAACCTTGACGGC
TGCGCGGCCGGACATTCTGGTGATGGTCGGTTCCGATCACTTCCATCAGTTCTTCTACGACAACTATCCG
GCTTTCCTGATCGGCAAGCAGCCGGTCTACGATGCGACGTTCTACAACGAGGAGCGCGAGTTCGGGCTGC
CGAAGTTCGTGCTCCAAGGTGATGAGGAGTTGTCCGGCTATCTGCTGCAAGGCTTGCTGGACAAGGATTT
CGACTTCTCGATCAGTCATGAGCTGAAACTTGATCACTCGGTGATCTGTCCGATCATCACCACCCGGCCC
GATGCCGATCTTCCGGTGGTGCCGATCTATACCAACATCTTCGCCGCTCCGATGCCGAGCCCGCGCCGTT
TTTATCAGCTCGGCTTGGCGATCCGCGAGCTGATCCAGCAATATCCTTCAGACAAACGGATTGCGGCGAT
CGGCACCGGTCACCTGTCACTAGAGCTGGGCGGTCCGCGGCAGTTCGCCGAGACCGGACCGGATCCCGAG
TTCGACCGGCGGGCGATCGACTGGCTGGCCAGCGGCAACATCGAGGAGATCTTGAAAAATGTCACCGCGG
AGTCGTTGAGCGCGTCCGGCAATGCGACTGGTGGCTTCCTGGATTTCGTTCTGATGTTGGGAATCGCGGG
TGCCCAGACCGCGGACTATGTGGACGAGCTTGATCTTTTTCATACCCGCGAGATGTACATGACCTGGTAT
CCGGAAGGCGATCCGCGATGA
>Merged2_731030_3-572 # 3 # 572 # 1 # ID=731030_1;partial=10;start_type=Edge;rbs_motif=None;rbs_spacer=None;gc_cont=0.702
GTGACACCGTGGGTGCTGCCTAACTTCACGATGGTGCCGCCCCGCGCCGACCACCCGATGCACGGCCACT
TCTGGGTGCCGATCGACGACGAGAACTGCTGGGCCTACAGCTTCGACTACCACCCGGCCCGCCAGCTCAC
CGACACCGAAGTCGCGGCCCTGCGGGCGGGTCTTGGCGTTCACAGCGCCAACGACGCCTTCTACCGCCCG
CTGGCCAACAATGACAACGACAACCTCATCGACCGCGAGGCGCAGCGCCGCGGCCTCACCTACTCCGGGG
TGAAGGGCATCGCGCTGCAGGACGCCTCGCTGCAGGAGAGCATGGGCCCGCTCGTCGACCGCACCAAGGA
GCGCCTGGTGCCGACCGACGCAGGCATCATCAAGGCCCGCCAGAAGCTGCGCCGGGCCGCTCTCGCGCTC
GCCGAGAACGGCACCGAGCCGGTCGGCAACCTGCCCCGGCACCAGCAGATCCGGTCGGTCGCCATCGTCC
TGCCCGCTGACCAGTCGTTCATCGGCGGCATCGGCGAGGCGATGGTCGCCCGGCCCGGCGTCCCCCAGAC
CACCGTGTGA
>Merged2_285849_1364-2728 # 1364 # 2728 # 1 # ID=285849_2;partial=00;start_type=ATG;rbs_motif=AGxAGG/AGGxGG;rbs_spacer=5-10bp;gc_cont=0.632
ATGCTGAGCAAAGAAGACAACGCAATTCTGACAGAGACCGACCGTGGGACGCCGATGGGGGAACTTTTCC
GGCGCTACTGGATCCCTGTGTTGTTGTCCGAGGAAATTCCGCTGCCGGACTGCCCTCCGGTCCGTTTTCG
CGTGCTCGGTGAGGACCTCCTGGCGTTTCGCGATACCGAAGGGAAGGTCGGTGTCGTCGACACCTACTGC
CCGCACCGTGGCGCGCCGCTGCAGTTCGGGCGGAATGAAGAGTGTGGCATCCGCTGCTTGTACCACGGCT
GGAAGTTCGACGTCGACGGCAACTGCACCGAGATGCCGAATATCGACAACGGCGACGTCATCAAGAACCA
CATGCGTATCGTCTCCTACCCGGTGTACGAGGGCGCAGGGATGATCTGGGCCTACATGGGTCCGGAGAAC
CGGAAGCCGCCGATTCCCAATTTCCCCTATATGGACCTGCCCGCCGACCACTACTACGTGACGAAGTACG
AGCTCCACTGCAACTGGTTCCAGGCGCAAGAGGGCGACTACGACAGCACGCACGGGCAGTTTGCGCACTC
GCTCGCCGATGCCGTCGACACGGTCCGCGCCAAGGGGAAGCTCCTCCCGAAGACGCTTCCGTCCATCGAT
ACCCCCCTCGGCCAGGTCATCGTCTTCGGCCGTCCGATGGGTGACGGCAACATGCAGCTGTCCGTCCAGC
AGATCATCCTGCCCTCGACGTGCCCGCCCGGAACGGGCAGTGGCAACGGCGTCGGGGCTGCCAACATCCG
CATCCCGATCGACGACGAGCACGAGTGGCACTTCCGCCTTCGTTACGCGGTGGATCGTCCTCTGTCGCCG
AAGGAGCTCTTGGAGTTCAAGATGATCGGCTTCGCCTACGCCGAGCACGAGCAGGGCTCGTGGCGGATGA
AGGCGAACAAGGACAACGGCTACCTGCAGGACCGGGTCGTCCAGCAGAAGTTCAACTTCACCGGAATGCC
CGCCTTCCAGCCGCAGGACGCCGCAATGATCGAGGACCAATGGGGCCCGATCTGCGACCGCACCAAGGAG
CACCTGGTGGCGCCCGATATCGCCATCGTGATCCAGCGGAACCGGCTCCTGACCATGGCGAAGAACCTGG
CCGCTGGGCGCGAGCCCGAGGAGCCGTTCCTTCTCGCAGAGAACCCGATCATCCAGCACCTCGAGGAACC
GCTGGCACCGGTCCCGGATGGCAAGGTCATCGACGAGGCCACGATGGAGAAGATCGTGCGTGGGTTGAGC
ACCGCGAGGGTCCCCAATTACGCCGAGGCGTTCGACAGCGACTCGCTGCGTGAGTACGCCAATCGCACCT
GGGACGAGATCGCCTCGGAGTCCCGCACGGACTGA
>Merged2_688650_3995-4843 # 3995 # 4843 # -1 # ID=688650_6;partial=00;start_type=ATG;rbs_motif=AGGAG;rbs_spacer=5-10bp;gc_cont=0.617
ATGATTGAACTCAGAGACCTTGCCTACGTACGTCTCGGGGCATCGAATCTTGAGGATGCGGAGCGGTTCG
CCACCAAGGGTCTTGGCCTCCAGGTCAGCGACACTTTGGCGAAATCCATCTATATGCGATCCGACGAGCG
GTTGCATACGCTGTGCTATTTCGAGGGCAATCCGCAGGACCAGACGGTGGCGTTCGAGGTGGACGACGGG
GACGCACTGGAAGCTGCCGGGGCGACCCTCGATGCACTCGGGCACGCCGTGCACGCTGGCACGCCCGGCG
AGTGCGCGGCGCGTAAGGTAAAGGCCTTTATCGGTTTTGAGGACCCGACCGGAAACTACATCGAACTGGT
CGTGCGCCCGGAGCGCAGCGGCAAGCGGTACTTTGCCTCGCGCGATGCTGGGATCACAGGATTCAGTCAC
GTGGGCCTGTTCACTACCGATCCGGTGCGGGACGAACGGTTCTGGACCCAGGTCTGCAATGCCCGCGTCA
GCGACCGGATTGGGGACATCGCCCTGCTGCGGGTCAACGCGATCCATCATACCGTGGCTCTGGCGTTCGG
GCGCGGTCCCGGGGTGCACCACATCAACCATCAGGTCGGCAGCAACGACGACGTTCTGCGCTCGTACTAT
CACCTGCGGAAGGAGCGTGTTCCGATCGTGTTTGGCCCCGGCCGCCATCCGACCTCGGGGGCGAGGTTTC
TATATTTCAAGGGCCCAGACGGAATGGTGTTCGAATACTCGGTCGGCGTCGACGAGATCAAGGACGAGGA
ACACCACCAACCCCGGCAGTTTGGGTTTGAACCATCGAGCCTGTGCATGTGGGGTGCAAGGTGGGACCCT
TCCCGATAG
>Merged2_829353_713-1255 # 713 # 1255 # -1 # ID=829353_2;partial=01;start_type=Edge;rbs_motif=None;rbs_spacer=None;gc_cont=0.678
CTGGCGCCGTTCCACAAGATCATCTCCTCGATCCCGCACGCCGCCCATGTCTGGGCGCCGATCGACGACG
AGAATACGATGCTCTACAGCGTCGACTTTCATCCCTCGCGGCCGCTCACCGCCGCAGACCTCGCCCGCTC
GAAATCGGGCGACGGCAACCACACCGAGAACCACCCCGGCACCGACCACGCCGTACGCAACCGCGCCAAC
GACTATCTGATCGATCGGGAGCTGCAGGCGAGCGGCGCCTCCTATACCGGCATGAAGGGATTCGGCACCC
AGGACTGCGCCATCCAGGAATCGATGGGGCCGATCGCCGACCGCAGCGCCGAGCATCTGTTGGCCTGCGA
CGCGGCCATCGTGAAGATCCGGCGCCTGCTGCTGCAGATGCTCAAGGACCACGAGGCCGGCCAGCCGCTG
CCGGGGATGAATGCGGCAAGCTACCGGGTGCGGTCCGGGCGGTTCGAGGCGCCCAAGGGGGTGCCGTTCG
CGCAGGCCATGGCGCACTACGTCAACCGCGATGCGCCGATCGCCGCCGAATGA
>Merged2_80846_185-646 # 185 # 646 # 1 # ID=80846_1;partial=01;start_type=ATG;rbs_motif=GGAG/GAGG;rbs_spacer=5-10bp;gc_cont=0.723
ATGAACCTCGACGCGCTGGGCTATGTCGGCATCGCCACCAAAAATCTCGACGATTGGGAAAGCTACGGCA
CGCGCTTCCTCGGCATGCAGACCGTCGACAGGAGCCGGTCCAGCCTGGCCTTGCGCATGGACGACCGCAG
GCAGCGCGTGGTGGTGCAGGCCGGCGACGGCGAGGGACCCTCGTTCTACGGCTGGGAGGTGGCCGACGCC
GCCGCGCTCGAGGCGCTGGCCGCGCATCTGGAAAGCGCGGGCGTCCGGCTGGCGCGCGGCTCGCGCGCGC
TGGCCGACGAGCGCCATGTCGCCGACCTGATCGTGTTCGCCGATCCGATCGGCAACCGGCTGGAGGCGTT
CCACGGCGCCGAGACCGCCGCCGCGGCGTTCCGGCCGGGCCGCTCGATTTCCGGCTTCCGCACCGGGCCG
CTCGGCATGGGCCATGCCGTGCTCACCGCGCAGCGGCTCGAC
>Merged2_306019_638-1162 # 638 # 1162 # 1 # ID=306019_2;partial=01;start_type=ATG;rbs_motif=GGAGG;rbs_spacer=5-10bp;gc_cont=0.657
ATGATCAACGGCAAGGTGACGGGCGTGCGCAGCATAGAGCTCGGCGTGCGCAATCTTGCGCATTCGGCGG
AATTCTACACCAAGGTCTGGGCGCTCGAGGAGGTTGCCAGCGAGGGCGATGCCATCCATTTTCGCGCCAC
CGGCGGCGAGCACCACGTGCTTACGCTGCGCGAGCGGGGCAAACCGAGCCTGCTCGGTGTCAACTTCGCC
GCTTCCGATCGTGCGGCGGTCGACCAGCTCTGTGGCAAGGCGAGGGGCCATGGGGTCGAGGTCGCGGCCG
ATCCGGCGGCGCTGCCGTCCTCGGCCGGCGGCGGCTACGGCTTCCGCTTCGAAAGCCCCGACGGTCTGCC
GATGACCATTTCCGCCGACGCCATGCAGCACCCGAACGTCGACGTCGATCGCTCGCGGCCGACCAAGATC
AGCCACATCGTGCTCAACAGCGCCCATACCGACGAGCAGCTGCCGTTTTTTATCGACGTGCTCGGCTTCA
GGCACTCCGACAGCACCCGCATGATGGAATTCCTG
>Merged2_840368_79-474 # 79 # 474 # 1 # ID=840368_1;partial=01;start_type=ATG;rbs_motif=GGAG/GAGG;rbs_spacer=5-10bp;gc_cont=0.631
ATGCTGCCGACTACGAATTTCGAACCGCCGTTCCGGATCACGCGCGCAAGCCACGTCGCGATCACGGTCA
AGGACCTGACCGCGAGCCGCGACTTCTACCGCGATGTCATCGGCCTCGTCGTCACCGAGGAGACGAATGA
TGCGGTGTACTTGCGTGGCCTCGAGGAGTCCGCGCATCACAGCCTCACCCTGTATCAGGAGAAGGGCGGG
GCGGCGAAGGCGCTCCACGTCGGCCTGCGTGTTCAGCGTGACGACGACATCGTCAAGGCGGAGAACTTCT
TCAAGGCGAACGGTATCGACTATGCCCGCGTGGAGAAACCCCATCAGGGGCCGACGATCCAGTTCCGCGA
CCCGGTCGGCACGCACATCGAGCTGACGAGTTCGATGACGACGGTC
>Merged2_514216_1-378 # 1 # 378 # 1 # ID=514216_1;partial=10;start_type=Edge;rbs_motif=None;rbs_spacer=None;gc_cont=0.693
AACCGCAACCTGTGCATCTTTCCCAATCTGGTCATCAACGACGGCTCGTCGGTCACCGTGCGCCACTTCT
ATCCGCTCGCCCCCGACCGCATGCACGTGATCGCCTGGGCGCTGGGGCCGGTGGAGGAGACCGAGGCGCA
GCGCGCGCGGCGGCTGCATGCCTTCCTCACCTTCTATGGGCCCGGCGGCTTTGCCACGCCCGACGACGTC
GCCGCGCTCGAAGCCGCGCAGCTCGGTTACGCCGCCTGGCGCGAGGTGCCGTGGTCTGACCTCTCGCGCG
GCATGGGCAAGTCGTCGGAGGAGCAGCTCGCCACCGACGAGGGGCACCTGCGCGTATTCTGGCGCAAGTG
GCAGGCGATGATGGGGACGCCGGCATGA
>Merged2_310683_1953-2618 # 1953 # 2618 # 1 # ID=310683_4;partial=01;start_type=ATG;rbs_motif=AGGA;rbs_spacer=5-10bp;gc_cont=0.617
ATGTTGACCCATCGGGACAGGGAAGACGACGATCGACGCGCCAGGGTCTCGTGGCCAAGTGAAGGCGTGC
GCCGGATACCATTTGCGGTCTATTCGGATCCGGAGATTTTCGAGCAAGAACAACAGCGCGTCTTTCGCGG
CCCGATCTGGCATTACCTCGGGCTGGAGGCGCAAATTCCGGAACCCGGCTGCTTCACCACGGCGCAAGTG
GGCAACACGCCGGTGATCATGGTGCGGGGCGTCGATGGCGAGGTGCGGGCGATGGTCAACCGCTGCTCGC
ACAAGGGCACGCCCCTGGTGATCGTGCCGTCCGGCAAGGTCGACCAGTTCATGTGCATTTATCACAACTG
GTGCTTCGACCTGGCCGGCAAGATGCTATCGGCGGCGTTCGAACGCGGGGTTCGCGGCAAAGGCGGCATG
GCCTCTAGCTTCCGCAAGGAAGAGCACGGACTGCAACGCGTGCGCGTTCACTGCATTCGCGGCCTGGTGT
TCGGCACGCTGAACGACCTGACCCCTCCGTTCGAGGAGTACGTGGGCAAGGGACACGTCGACAACATCAA
TCGTGTCTGCGGACGGCCGCTAAAGGTCTTGGGACAGTACAGCCAGCGGCTGCCGTCGAACTGGAAGCTT
TACATCGAGAACGTGAAGGATCCTTACCACGCCTCG
>Merged2_362947_2867-3403 # 2867 # 3403 # -1 # ID=362947_5;partial=00;start_type=ATG;rbs_motif=GGAGG;rbs_spacer=5-10bp;gc_cont=0.603
ATGGGAACCAGCGCAAGCATACCGTCGAGACTGCATCACACCGCTTACGTCGCAAAGGACCTCGAGGCGA
CCCGGCACTTTTACGAAGACATCATCGGCCTGCCGCTCCAGGCGACCTGGTGCGAAGTAGACGAGTTGTT
CGGCGCCGAGCGGGTTTATTGCCATCTGTTTTTCGGGCTGGGTGATGGCAGCGCGCTCGCGTTCTTCAAG
TTCGCAAAGGACGAAGATCAGGAACTCTTCGGACCCCAGCTGGCCCCTTCACCCTTTCGCCACATCGCGC
TCAATGTCGATGAAGAGACCCAGAAAGGCATCGAGGAGCGCCTGATTGCCGCCGGCTACAAAGAGCCGGA
TACCTACGTGCTGAAGCACGGCTACTGCAAGTCGCTCTACGTCACCGATCCCAATGGCATGATCGTCGAG
TTCACCCTCGATAGTCCCCAGGCAGTGGTATTGGCGGACGAGCGCCGCACCAGGGCGCATGCCGAGCTGC
GCCGCTGGCTGGCCGGCGACCACACGTCCAACAACACCTACCGATAG
>Merged2_688650_4875-5762 # 4875 # 5762 # -1 # ID=688650_7;partial=00;start_type=ATG;rbs_motif=AGxAGG/AGGxGG;rbs_spacer=5-10bp;gc_cont=0.643
ATGACGGATGGAAATATGGGAGCCGCCGCGCTTCGAGGCCCGCTGACCGACCTTTGCTATGTCAGACTTG
CCGTCGCGCAGCTGGCGCCGGCAGCCGCGTTTGCGTCGGACATTCTCGGCCTTCAGCGCGTGCCCGACAA
GAACGCGATGCTGTTTCGGTCCGACGATCGCTATCATACGCTGTCACTGGTGCCGGATACGGCGACGTCA
TCCGTCGGTCTCGAGATCGCCGACGAGGCGGCTCTCGACCGCGTCGCGAGGGCACTCCAGGAGAACGGGT
TCTCCGCACGCCGTGCAAGTGAGGAGGAATGCGCGCAGCGGTTTGGGCGGAGCGCGGTGATTGTCAAGGA
CGCGAGCGGCAACGAGATCGACCTCGTGCTGCGGCCGACCCGCAGCGGGCGGCGCTACTTCCCGAGCCGC
GATGCCGGCGTCACAGGCCTCGAGGGGGTCGGGTTGCGCAGCACCGCTTTGAAGGAGGACCTGCGACTCT
GGACCACGATCCTGGGGGCGCGGGTCAGCGACCATGTCGGCGACATCACGTATCTCAGCTTTGACCGCAA
GCATCACCGAATTGTACTCTACCCCTCGCAGCGGGCGGGAATCCTCTACGTGAACTACGGCGTTGAGAGC
CTCGACGCGATCATGCAGGGGCATTATTTCATCCAGAAGCATCAGACCAGGATCGTTCACGGTCCCGGGC
GGGAGCCGGCGTCAGGGCAGCTCTTCGTGAGATTTGAGGGGCCGGAGGGGCAGGTCTTTGCCTACACTCA
TGGCCTCGGCGACCTCGCCCCCGGTCATCGCCCACGACAGTTTTCGACTGACCCATCGTCGCTATGCGAA
TGGGGCAGCGAATGCCAGGGCGTCCCGGAATTGCAACTGGGCGACTAG
>Merged2_724844_380-655 # 380 # 655 # 1 # ID=724844_2;partial=01;start_type=ATG;rbs_motif=GGA/GAG/AGG;rbs_spacer=5-10bp;gc_cont=0.721
ATGCCGGGGACCGCGGAACCGTCGCACGAAAGGGCCGAAAAGGTTCACGAGGACGAGCTGGCTGCGTTCT
ACGCCGACCTGGACGAGGTCAATCTCTACCCGCTGTGGGCGCTCACCCAGCAGTTGCTCCCGCCGACGCC
GCGACCGAGGGCGGTGCCGTGGCTGTGGCCGACCGAGACCCTCCAGGCGCTCGCCGAGCGGGCGCTCCGG
CTCGTGCCGGTGGAGCGGGGTGGGGAGCGGCGGGTCCTGAGCCTCGGTAACCCGGGGATGCCGGGA
>Merged2_338760_424-879 # 424 # 879 # -1 # ID=338760_2;partial=01;start_type=Edge;rbs_motif=None;rbs_spacer=None;gc_cont=0.704
GGCGACGGCGAAGGCCACGCGCTCGCCTACGTGCACCGCAGGGTGATGGATGCGGCAGCGCCGGTCCCGG
TGGTGCCGGTGTTTCTCAACACCTATTTCGCGCCCACCCAGCCGCGGCCGGCGCGCTGCTACGCGCTCGG
CCAGGCCATCGCCCGGGCGGTCGCGGCCTATCCGAAAGAGGCCCGCGTCGGCATCATCGCTTCCGGCGGC
CTCAGCCATTTCCTGGTCGACGAGGACTTCGACCGCGCCATCCTTGCGGCCTGCGCCGACAAGGATGCCG
CGTTCCTGCAGAGCCTGCCGCGCAACAAGCTCAACGCCGGCAGCTCGGAGATCCTCAACTGGGTCGGCGT
CGCCGGGGCGGTCGAGCATCTCGCCCTGGACTGGTTCGACTATGTTCCCGGCTACCGCACGCCGGCGGGA
ACCGGCACCGGCCTGAGCTTCGCGCGCTGGGCTTGA
>Merged2_890584_1294-1587 # 1294 # 1587 # -1 # ID=890584_2;partial=01;start_type=Edge;rbs_motif=None;rbs_spacer=None;gc_cont=0.694
GACTTCATCAGCCAGGACATGGCCGTGACCGAGTCGATGGGCCCGATCTACGACCGCTCGAAGGAGCACC
TCGGCACCACCGACCTCGCCGTGATCCGGATGCGCCAGATCCTCCTCGCCGCCGCGCGTGGCCTTGCGGA
GGGCAAAGAGCCGCCGGGCCTCGGCGGCCAGGGCGACTTCGTCAAGATCCGCGCCGCCGAGAAGATCCTC
GCCGCGGACGAGGACTGGAGAGTCCTCGGGACCGACGAAGACCCGGCCGTCGTCGAGGCCTACGGCGTCG
CGCAGGACGCCTGA
>Merged2_713831_189-1136 # 189 # 1136 # -1 # ID=713831_1;partial=00;start_type=ATG;rbs_motif=GGAGG;rbs_spacer=5-10bp;gc_cont=0.672
ATGCCCTGCATCAAGGCAACCGATATCGCCTATGGGCGCCTGCGCTCACCGGACCTGGACGTCATGGAGG
AATTCCTGACCCGCTTCGGTCTGGTGCGCTCCGAGCGGACGCCGACCGCGCTCTACATGCGCGGCACCGA
CCCGCCGCATCACATCCATGTCACCGAGAAAGGCGATCCCAGGTTCGTCGGGTTTGCCTACTACGCCGGG
AACGAGGACGACCTGCAGCGCCTCGCCAGGGTGCCGGGCGCCTCCGCGGTCGAAGAGATCGACGAGCCCG
GCGGTGGCCGACGCGTGCGGCTGACCGAGCCCAACGGTTATCAGATCGAGGTCGTGCACGGTCTCGCCAC
GCTGCCGCCGATCCCGGCGCGGCGGCAGCCGCTCAACACCGGCGACCAGCCGACGGCGCGCGCCGGCGAG
CTGATGCGGCTGGCGAAGGGGCCCTCGCACGTCAAGCGGGTCGCGCACGGGGTGCTGATGACCGCGAAGT
TCGACGAGACCATCGCCTGGTTCCGCGACACGCTGGGGTTCATCTGCTCCGACGACGTCTATGCCGGCGA
CAGGTCGAACGTGATCGGCTCGTTCAATCGCTGTGACCGCGGCGACATCTATGTCGACCACCACGTGTTT
TTCTGCCTGCGCCATGAGAAGACCGGCCTCAACCACCTGTCGTTCGAGGTGCCCGATATCGACGACGTCG
CCGTGGGTCACGACCATCTCGCCAGCGCCGGCAAGTACGAGCACATGTGGGGCATCGGCCGGCACGTCCT
GGGAAGCCAGGTCTACGATTACTGGGCCGACCCCTGGGGGCGCGTGCACGAGCATTGGGCCGACAGCGAT
CGCCTCAACGTCGCCAACGGCTCGAACCTGGTTTCGGCGGAGGAGGGGCTGGTGTCGCAGTGGGGCGAGG
CGCCCCCCGAGAAATTCATCAACCACGCCAGCGCCTGA
>Merged2_698415_378-761 # 378 # 761 # 1 # ID=698415_2;partial=01;start_type=ATG;rbs_motif=GGxGG;rbs_spacer=5-10bp;gc_cont=0.669
ATGGCGCAGTTGGTGGCGATCCTGGCCACGACGCATCACCCCTTCTACTACCGCACCAGCCAGCTACCGC
CGGACGAGGCGCCGCCGTTCGCGGCCGAATGGGTGCGCAAGGTCGCCGCGTACCGCGAAACGCTCACCCG
GGCCCGTCCCGACCTGTTGGTGATGATCGGCTCGGACCACTTCCACCAGCTGTGGCTGGACAACATGCCG
CAGTTCCTGATCGGCAAGGCGCCGTTCTACGACGCGAACTACTACAACGAGCAACGCGAGTTCGGCCTGC
CCAGGCTGCTGCTGCGCGGGCACGAGGAGCTGTCGGCCTATCTGCTGCGCGAGGGGATGGACCGCGGCTT
CGACCTGGCGTTCTCGAACGAGCTGCGCGTCGAC
>Merged2_559192_1335-1829 # 1335 # 1829 # 1 # ID=559192_3;partial=01;start_type=ATG;rbs_motif=GGAG/GAGG;rbs_spacer=5-10bp;gc_cont=0.703
ATGACGACAAAGACATCGGCGACCCAGACATCGGCGACGCAGACATCGGCGGCGCAAATTTCGGCGAGGG
CGCCGCAGGCTCTCGGCTATCTCGGCGTGCGCGCCAAGGACCTGGGCGATTGGGCGAGCTATGGATCGGG
CTTGCTCGGCCTGCAGCGCATCGACAAGTCCCGCGCGAGCCTCGCCTTCCGCATGGACGACCGCAAGCAG
CGCATATTCGTCGAGGCCGACGGCGGCGAGGGCATCTCCTGCTTCGGCTGGGAAATGGCCGACGCGGCGG
CGCTCGATGCGCTGGCGGCGCATCTGGAGCAGAACGGGGTCAGGGTCGCGCGCGGCGCCCGGACGCTGGC
CGACGAGCGGCAGGTGAAGGATCTGATCGTGTTCGCCGATCCGCTCGGCAACCGGCTGGAAGCCTTCCAC
GGCGCCGCACTGGCGAGCGAGCCGTTCGCGCCCGGCCGGGCGATCTCCGGCTTTCGCACCGGCCCGCTCG
GGCTC
>Merged2_531676_335-1051 # 335 # 1051 # -1 # ID=531676_2;partial=01;start_type=Edge;rbs_motif=None;rbs_spacer=None;gc_cont=0.646
CTGTCTCACCAGGTGCACGGTGAGCGCGCCGGCTTCAACAACACGCCCTGGGACATGGAGTTCCTGGATC
TGCTCGAGAAGGACCCTGAGAAGCTCACCCAGATCACCATCGCCGAGTACGCCGAGCGCGGCGGCTTCGA
GGGCTCCGAGGTGATCATGTGGCTGATCATGCGCGGGGCGCTGTCGAAGAAGGTGAAGAAGCTCCACCAG
ACCTACTACCTGCCCTCCATGACCCCGATCGCCGCGCTCATCTTTGAGGACGACTCCGAGGAGACCGCGG
CAGAGAGCACCGAGGCCTACCGCGACCGCATCGGCCACGAGCTGGCGGGGGTCGAGAAGCTCCCAGGCAC
CTACCCCTTCACGCTGGCCCGCAGCGTCAAGGCTTACCGCCTGAACGACTTCCTGCACCGGCTGATCGAG
CCGGCGCACCGCAAGCGCTTCAAGGAGGACCCGGAGCCGCTCTTCGAGGAATACGCCCTCACTGAGGAGG
AGCGCGATCTGGTGCGGCGGCGGGATTGGCGCGGGCTCATCCACTACGGGGTCATCTTCTTCCTGCTGGA
GAAGATGGGCGCGGTGCTGGGCACCACGAACCTGCACATCTACGCGGCCATGCGCGGCCAGTCACTGGAA
GACTTCCAGAAGACGCGCAATGCCCAAGTGCTCTACTCCGTTGCGGCCCAGGATGGCAAGGACCCGCAGT
GGAATAAGGCCAGCTGA
>Merged2_70795_820-1308 # 820 # 1308 # 1 # ID=70795_2;partial=01;start_type=ATG;rbs_motif=GGAGG;rbs_spacer=5-10bp;gc_cont=0.654
ATGACGCTCGTGGAGTCGCCCGCGCCGGGCGCGAGAAGCCTGCAAGAGCGCCACCAGATCGACATCGCCA
CCACGCGCCCGGGAACCCCCGGCGGACTCTTCATGCGCCGGTTCTGGCACGCGGTCTACCGAAGCCAGGA
TTTGCGGCCGGGAGACGCCAAGCCTGTTCGCGTCATGAGCGAAGACTTTGCACTTTACCGCGGACAATCC
GGCGAGGCGCAGGTTGTCGCACACCGTTGCCCGCACCGCGGCGCGCCCATGCACCTCGGTTGCGTAGAGG
ACGATGCGATCCGCTGTGTCTATCACGGCTGGAAGTTCGACAATTCGGGCCAGTGCGTCGACCAGCCCGC
CGAGGAAGCCGGTTTCGCCCGCAAGGTGGGCTTGCGGACCTATCCCACGCGCGAATATCTGGGGCTGGTA
TTTGCCTATTTCGGCGACGGAGAGCCGCCGCCGTTTCCGCATTTTCCACACCGGCAGAGCGAAGGCTTG
>Merged2_286079_1510-2484 # 1510 # 2484 # 1 # ID=286079_4;partial=00;start_type=ATG;rbs_motif=GGA/GAG/AGG;rbs_spacer=5-10bp;gc_cont=0.693
ATGGCGGTAACCGCGCTTGGCTATGTCGGTGTGCGTTCGGACCGGCTCGACGACTGGGCCGACTTCGCGT
GCCGGCTGATCGGCATGCAGAAGGTCGACCGCGGCGCCAAGGCCCTGGCCTTCCGCATGGATGACCGCAT
GCAGCGCCTGCTGGTGTCCGACGAGCCCGGCGATACCCTGGCGGTGATGGGCTTCGAAGTCGCGGCCCGC
AGCGATCTGCAGGTGTATGCGGCGCGCCTCGACCGCGCCGGCGTCAAGGTCGAGCCGGGCAGCCGCGATC
TCGCCGGCCGCCGCTTCGTCGACGACCTGATCGTGTTCCATGATCCCGACGGCAACCGCATCGAACTGTT
CTGCGGCGCCATGCAGGCCGCCGATCCGTTCGTTCCGGGGCGGCCGATCGAGGGGTTCCGCACCGGTCCG
CTCGGCATGGGCCACGTCGTGCTGCACGTGCGCGACGCCACCGCGCTGCTGCCGTTCTACCGCGATCTCC
TCGATTTCCGGGTTTCGGACTACGGGCTGTCGCCGTATCCGCTGTATTTCATGCACGTCAACGGCCGCCA
TCACAGCTTCGCCATGGTGGGGTCCGGTCAGTCCGGGCTGCATCACCTGATGGTGGAGTTCGAGAACCTC
GACGACGTCGGCCAGGGGTACGACCTCGCGCAGCTCGACGACGGCCGCATCGCCTATACCCTCGGCCGCC
ACCTCAACGACTACGTGACCTCCTACTACGCCCGCACGCCGTCCGGGTTCTTCGTGGAGAACGGCTGGGG
CGGCCGGGTCATCGATCCGGCGACGTGGACGCCCCACGAGACCTTCGACGGGCCGAGCTCGTGGGGACAC
GAACGGCTCAACCTCGGCGCCGACCTTCGCGCCAGGCTGCGCGACATGCGGCTCGACAGCGCCGCCCGCG
GCCGCCGCGTGCCGCACGTGGTGGACTGCCCGTGGCTCTACGGCGAACTGGCGTCCCGGCGCTGA
>Merged2_82394_2-421 # 2 # 421 # 1 # ID=82394_1;partial=10;start_type=Edge;rbs_motif=None;rbs_spacer=None;gc_cont=0.710
CCGGCTCTAGAAGAACAGTTGCGGCGTATGCAGGCAAAAGCGGTGAGCCACATCTTGTACCGGGTGTGGG
ACGTGGAGGCGAGCGTCGCCTTCTTCGTGGACGCGCTGGGGTTCGTCCGCCAGCCACGCGGCAACATCAC
CTACGCCCGGCTCGGGGACTTCCTGGTCGAGTTCGCCCGGACCGACCCGCCGGCGGAGCCACCGACCGGC
TACGTGTTCGGCGTCGAGGTGGACGACATCGACGAGGCGGTCGCGGAGCTGACGGCGAAGGGGGCAGAGG
TCATCCGGCCCATCTTCGAGCCGACCTCGTTCTGGGGCCGCCAGGCCGTGGTGAGCGTGCCGGGGGCGCC
CCCGCTGGCGCTCCGGGAGTGGCGGGCGCCCGACGGCCCCCGGTTCGAGGGCTGGACGCCGAAGAGCTAG
>Merged2_355813_463-1650 # 463 # 1650 # 1 # ID=355813_1;partial=00;start_type=ATG;rbs_motif=AGGAG;rbs_spacer=5-10bp;gc_cont=0.557
ATGGTCGCTAAGCATTTGGCGGCGAACCCCGCCGCGAGCGATGAAATGCAAACTGCGGACATCGATGATT
TCGTTCATACCGGACCAGGAACGCTCGCCGGACGGTATTTGCGGCGGTTTTGGCTCCCTGTTTATCAATC
TGAAGACCTGGCCCCTGAATGGAGTATCCCCCTCAAGATCATGGGAGAGACTCTCACGCTGTTTCGCAGC
AGCAGCGGCAAGGCCTATCTGATTGGGAATCGCTGCGCTCATCGTGGCACCCAGCTCTCAACGGGGATCG
TCGAAGGCGAAGGCATTCGCTGCGCCTATCATGGCTGGAAATACGACGGTAAAGGGCAGTGCGTGGATCA
GCCGTCGGAGCCGTGTTCATTCGCGGAGCGTGTCCGGATCAAGGGTTACCCAACCCGGGAATATCTCGGT
CTCATATTCGCGTATATGGGGCAAGGGGAACTGCCCCTGATGCCGCACTATCCGCATTTTGAAAACGATG
GCATTGTAGTTTCGCATAGTAGGACATGGCCGTTCAATTATTTTCAACACCTCGAGAACGCGATCGACGA
GGTCCACATTGGGTTTCTGCACGCAAGTTCTCCTTACCAAAGCAACATTAATGCTGAGGTGCCTACGATC
TCAACCGTGGAAGCCGATTTCGGGCTCGTGCAGTACGGTCACCGGACCAATGGCATTACGCGCGCGACCT
ACTACCATATGCCCAATATAAGCAGCTGGGCACAGCCCTCGGGCTATCCCGAAGAGACTGGGTGGCGTGA
CATGCTTGGCTTCCGCGTTCCTATCGACGACCACAATCACGTGACCTTTACCGTAACCCACGCGCATGTG
GCCGCCGACAAGAGGGCGGATTTCATCAGGCATCGAAAAGCGGAGCGGGAAGAGCTAGAAAAACTCACCA
GTATCGAGAAAATCGCTGATTGTGTGCTTTCCGGAAAAATGCGGTTTCAGGATATCCCGTATCGCGGCAA
TGGCGCGGACATGACACGAATCCAAGACCGCATCATCATGATGGGGCAGGGATCAATCGTCGACCGCCCC
CATGAAACATTAGGACAGGCGGACGCGGCCATTGTACTCCTACGCCAGATCTGGCGGCGCGAATTGAAGG
CGTTACGCGATGGCGAGCCGCTTAAGCAGTGGGCACCGAACATTCCCGCTCCTAGCCCCGGCGTTTAA
>Merged2_723673_3-590 # 3 # 590 # -1 # ID=723673_1;partial=10;start_type=ATG;rbs_motif=None;rbs_spacer=None;gc_cont=0.650
ATGGCAAAGCTCGTTGCAATCCTTGCGACTACGCACCACCCGTTCTTCTACCGGACGAGCCAACTGCCCC
CCGGTGAGGCGCCGCCGTTCGCAGCCGAATGGGTGGGCAAGGTGGAGGCCTACCGCGAGACCCTCACCCG
CGCCCGCCCCGACATCCTGGTCATGGTGGGGTCCGACCATTTCCACCAATTGTGGTTGGACAACATGCCG
CAGTTCCTCGTCGGCAAGGCCCCCTTCTACGACGCGAACTGGTACAACGAGGAGCGGGAGTTCGGCCTGC
CGCGCCTCCACCTCGCGGGCAGCGAGGAGCTATCGGCCTACATGTTGCGGGAGGGATTGGACAAAGGGTT
CGATCTTGCCTTTTCCAACGAGTTGCGTATCGACCACTCGATCACCTGTCCGATCATCACGGTGCGCCCC
GACGCGGACCTGCCGATCGTGCCGATCTACACCAACATCTTCGCCCCGCCGCTGCCCCGGCCCGAACGGT
TCGTCGAGCTGGGCCGCACGATCCGCGAGATCGTCGACGCCTGGCCGAGCGATCTGCGGGTGGCCGTGAT
CGGCACCGGTCACCTCTCGTTGGAGCTC
>Merged2_856385_1-378 # 1 # 378 # 1 # ID=856385_1;partial=11;start_type=Edge;rbs_motif=None;rbs_spacer=None;gc_cont=0.728
CGGCACACACCGGGCGCCATCCGTTTCGTGCTGGAGGGCCAAGGGGTGTGGACGACCACCGAAGGCGACG
CCTGCGACATGGAGCCCGGCGACCTGATCCTCACCCCGGCGTGGCGGTGGCACGACCACCAGAGCGCCGG
CGAATCTCGGATGCTCTGGTTCGACGGTCTCGACCTGCCGATGATCGAGTCGCTCGACGCCGTGTTCTTC
GAGCCGTACCCCGACCTCCGCCAGCCGGCCGCCGGGCCGCACAACCGCTCCGAGGCCGCCGCCCACGCCG
GGCCCCGCTACACGCCGGGCGCGGTGGCGGGACCGCTCGACCCGACGCCGTCACCGTTGCTCCGATACCG
CTGGGCGGACACCGACGCGGCACTCGAT
>Merged2_525712_1376-2428 # 1376 # 2428 # 1 # ID=525712_3;partial=01;start_type=ATG;rbs_motif=AGGAG;rbs_spacer=5-10bp;gc_cont=0.628
ATGTCCAAGGCGACGGATGGCCAGGATCTGACGCGCGTCGGCCCCGGCACGGTCATGGGCGAGATGATGC
GGCAATACTGGATTCCGGCCGCCCTCTCCTCCGAATTAAAGGTGGACGCCGATCCGATGCGGCTGATGTT
GCTTGGCGAGCCGCTGATTGCTTTCCGCGATAGCTCAGGCCGGGTTGGCGTGCTCGATCATCAGTGCCCG
CATCGCTGCGCGTCACTCTTCCTTGGCCGGAACGAAGAAGGCGGCATCCGTTGCGTCTATCATGGCTGGA
AGTTCGACGTGGAGGGGCGCTGCCTTGAGATGCCGAACGTGCCCCCATCGCAGGACTTCAAGGAGAAGAT
TCGCGCCAAAAGCTATAAGGCGCACGAGCTGGCCGGCCTGGTCTGGGTCTATATGGGCGGGCGTGCGGTG
CCGCCGCCGCTGCCGATGCACGAGGTGCTGTTCGTTCCCGAGCAGGACCGGATCGTCAACATGCTGCAGC
GCGAGGCCAACTGGCTGCAGGGGCTGGAAGGGGATATCGACACCTCTCATTTCGGCTTTCTCCACGCCGG
TCACGTGAAGGCCGAGGACTTCGAAGAAGGGCATCCGGCTCGCCATACCGTGGCCAATCGCGCGCCGGAA
TACAAGATTACCGAGACAGAATGGGGCACGATGTACGGCGCGTACCGCCCCGAGCCGAACGGCAAGATGC
ATTGGCGCATGGCGCACTTCTCTCTTCCGTTCTGGACGCAGACCCCGAACGCCGATTTCGCGGACCATGT
CGTTGCCAAAGCGTGGGTGCCGATGGACGACACCCACACGATGCTTATCTCGATCTATGGTGGCCGGGCC
AAGGGATCGACCTATTCGTCCTCGAGACTGAGATCGGGAAGCGGCATCGGCGGAGCCGAGCCTCTCGACT
ACCTCCCGAACACCACCGACTGGTTCGGACGCTTTCGTCCGGTGCAGAACAGCGGCCATGACTGGCCGAT
CGACCGCGACGCGATGCGCGGCAACCGCATCTATTCCGGCATCCGCAACATCGTGATGCAGGACCAGGCG
GTC
>Merged2_295192_2600-3730 # 2600 # 3730 # -1 # ID=295192_4;partial=01;start_type=Edge;rbs_motif=None;rbs_spacer=None;gc_cont=0.682
GTTCGCCGCGTGCTGGCGCACATCGACGCCGGGACCACCGACGAGGGGCCGGCGTGGCGTGAACCGGTGC
AGAACTACCTGGATCCCCACCGGTTCGCCGACGAGCTTGCGGTACTGCGCTCGGCGCCGAGCGTGTTCGT
GCCGTCCGCGACGATTCCGCGCCCGGGAGACCACGTCGAGCGGGTCAGTTTCGGGGTGCCGCTGCTGGCG
GTCCGGGACGGGGGCGGCCGCGTTCGGGTGTTCCGCAACGCATGTCGGCATCGGGGGATGGCACTGGTCG
AGGGGATGGGCTGCGCGCATGCGCTGGTGTGCCCGTACCACGGCTGGACGTATCGCCTGGACGGCTCGCT
GGCCCATGTGCCGCACGCCGAGGGATTCCCGGACCTCGACGTGTCCTTGCGCGGGCTCGTCGAGGTGGCC
AGCCGCGAGGTGGGCGGCCTGATCGTCATCGAATCCCTCGAGCCCGGGCCCACCACCACTGTCGAAGCGC
TCGCCGCCGGGGCGCCGTGGCGCGACAAGATGGCCACCACGCTCATCGCCGCGAGGTCCACCGTGTTCGC
GATCAACTGGAAGGTGCTGATCGAGCAGTTCCTGGAGGGCTACCACATCCGCTCGACGCACCGGGACACG
TTCTACCCGCTTCAGTACGACGATCTCACCGTGGTCGAGACGTTCGGGCCGAATAGCCGAATCGCGTTCC
CGTACCGCAACATCGAGCGCCTGCGCGACCGGCCCGAATCGTCGTGGACGATCGGTCACCGCGTGACGTT
TGTCTATCACCTGTTCCCGAACGTGGTGCTGGGGACGTTCCCGGACCGGATGGTGATTTTCGCGATCGAG
CCGATCGATGTCGAACACTCCGGCTTCACCACATATGCGATGAACGGCGCCTCATATGCGACGAACGGCG
ACGCGCCGGCGGCACCGCGACGCGACGAGCCTGGCAACGGCCGCACGGAAGGCCCCACCCTGGTGGAACG
CGGCGCGATCGAGGACAACACGATGTCGGCTGCGGTGCAGCGCGGCCTGCATGCCGGTGCCAACGACTTC
GTCGAGTTCGGCCGGCACGAAAGCGCGATCGGCCACTTTCACGCAGAGCTTGACCGCCGGCTGCGTGCCC
TTACGGACTAG
>Merged2_709676_1-153 # 1 # 153 # -1 # ID=709676_1;partial=10;start_type=ATG;rbs_motif=GGAGG;rbs_spacer=5-10bp;gc_cont=0.621
ATGGCGTCTTCGGTGAGCGATCTGGTCGACGCCCGTAACGGGCAGATCAGCCGGGAAATCTTCGTCAACG
CCGAGATCTACCGCCAGGAGCTCGAGACGCTGTTCACGCGGGCCTGGTTGTTCGTCGGCCACGAGAGTCA
AATTCCGAACCCG
>Merged2_688650_8086-9381 # 8086 # 9381 # -1 # ID=688650_12;partial=00;start_type=ATG;rbs_motif=AGGAG;rbs_spacer=5-10bp;gc_cont=0.610
ATGAACGGACAGAGCCAACCGCCCGCATTGCTCATCGACCAGGCCCAGGGAGTCTTCAAAGTTGCGCGGC
GTAATTTCGTGGACCTCGCGATTTTTCAGGCCGAGAAGGAGCGAGTGTTCGACCGCTCATGGCTCTATCT
TGGGCATTCCTCCGAGATCCCCAATCCCGGTGACTTTCTAACCCGGAAGGTCGCAGGCCGCGGCATCCTG
TTCACACGGGACAGCAAAGGACAGCTTCGCGCGCTCCTCAACACCTGCCCGCATCGGGGCGCCCAGGTGT
GCCGGGAGCGCAAGGGCAATGCCAAATCGTTCCAGTGTTTCTATCATGGCTGGGTATTTGGGGCAGACGG
CAAACTTCGCAGCCAACCGGGCGAAGCTTCCTATGCGGAAGGCTTCAAGGGGCGCGATACCTCGCATATG
CAGCCCGTGCCGCGCTTCGAGACCTATCGCGATTTCAACTTCGTCTCGTTCGACAGCAACATCGTGCCGC
TCGTGGACTACCTCGCCGGCGCCAGGGAATACCTCGACGTCATCTGTGACCAGACCGACGCCGGAATGTC
GATCGTTGCGGGCAGCCAGGAGTATTCGATCCGGGCCAACTGGAAGCTGCTCACCGAAAACAGCATCGAC
GGCTATCACGCCGCCACCACCCATGCGACTTATTTCGATATCCTCATGCGGTCGACCGACAATCTCACCG
GCGGCATGGGCGCTGGCGGCTACGGCTACGACCTCGGCAACGGCCACGGGGTGCTGGAGTACGGCGCGCC
GTGGGGTCGACCGGTGGCGCAGTGGATCCCGGGCTGGGGCGAAGCCGGCAAGTTGGAGGTCGGACGTATA
CACGATACCCTCGTGCGCCGCCATGGCAAGGAACGTGCCGACCGTATCGCACACAAAAACCGCAACCTGT
TCATCTTCCCCAACCTCGTCATCAACGATATCATGGCGTTGACAGTGCGCACCTACTTCCCGGCGGCTCC
CGACTACATGACCATCAACGCCTGGGCGCTCGCGCCCAATGACGAGTCGGCTTGGGCACGCAAATACCGT
CTCAACAACTTCCTCGAGTTTCTCGGCCCCGGCGGCTTCGCAACGCCCGACGACGCCGAGGCCCTGGAGC
ACTGCCAGCGTGGCTTTGAGAATTCCAAGGAAGCGCTGTGGAACGACATCTCCAAGGGGATGGGTAAGGA
CCAACCGCGTTACGATGACGAGCTACAGATGCGCGCCTTTTGGACCCAGTGGAACAAGCAGATGTTCCCC
GATCCAGTGTCCGGTATCGATAACGCGGCTGCCTGA
>Merged2_80050_1993-2340 # 1993 # 2340 # 1 # ID=80050_3;partial=01;start_type=TTG;rbs_motif=GGA/GAG/AGG;rbs_spacer=5-10bp;gc_cont=0.704
TTGGGGATCGGGACGTCCCATCCGCCCCAGCTCAGCTCGGGGGCCGACAACTGGGCCCTTCACGCCGAGC
GGGACGCCCGCGCGAAGAGCTACGTGGGCCCGGACGGCTACGACACGACGTTCGAGGAGCGGGTGGAGCA
CGCCGACCCGAAGATCGCGCCGCAGCTCGAGATGGATGTGTGGAAGGACAAGGACACCCGGGCGCAGGGG
CACCTCGACGCGCTCGGCGAGGAGCTCCGCAAGGCCAACCTCGACGTGATCGTGATCGTCGGCGACGACC
AGCGGGAGCTGTTCGGCCCGAAGGGGAACCCCGCGCTCGGGCTGTTCCTCGGCGAGGAGCTGTGGGAC
>Merged2_892575_231-581 # 231 # 581 # 1 # ID=892575_1;partial=01;start_type=ATG;rbs_motif=GGGGT;rbs_spacer=8bp;gc_cont=0.698
ATGCTGAGCGAAGCAGACAACGAGCTGGTGACGAGCGTCGGGCCGGGCACATCGATGGGCGAGGTGTGGC
GCCGGTTCTGGATCCCGGTGTTGAGCGCAGCGGACCTGGGCGGCCCCGACGGCACGCCCGTGCGGCTGCG
GATCCTCGGCGAGAACTTGGTGGCGTTCCGCGACTCAGACGGCGCCGTCGGGGTGATCCAGGCGGCCTGC
CCGCACCGCCGGGCCATGCTGTTCTGGGGACGGATCGAGGAGTGCGGCCTCCGCTGCGCCTATCACGGAT
GTAAGTTCGTCGTGAACGGGGCCTGCGTCGACGCGCCGAGCGAACCCGATCCGCGCTTCAAGGACCGCAT
C
>Merged2_366571_959-2278 # 959 # 2278 # 1 # ID=366571_2;partial=00;start_type=ATG;rbs_motif=None;rbs_spacer=None;gc_cont=0.618
ATGCTTACAAGTGAGGAAAACGAACTGCTGACCCAGGTCGGCCCTGACACGCCGATGGGGAAGGTTCTCC
GACGCTACTGGTTTCCAGCGTTCCTCCTGTCCGACCTCCCCGTTCCCGACTGCCCACCGATCGGTGTCCA
GGTTCTTGGTGAGAACTTTGTTGCCTTTCGCGACACCAACGGTCGGGTTGGATTCATCGATGAACTTTGC
TGCCATCGTGGCGCGTCGTTGACGTATGGCCGTGTCGAGGAGTGCGGGATCCGATGCATCTACCACGGCT
GGAAGTTCGATGTCGAAGGGAATGTCCTCGAGACACCAAACGGCGGGAACAGCCGGGTCAAGGACCATGT
TAAGCAAGGGAGCTACCCCGTAGTGGAGGCGGGCGGACTGGGGTGGGTCTACATCGGACCCCCCGGGACG
GAACCCGCTCTTCCCCACTTCCCCTGGATGGACTTGCCCGCCGATCAGATCACGGCCGCGGAGGTTGTTT
TCGACTGCAACTGGATGCAGGTCCAAGAAGGCTCCCTGGACTCCTCTCACCTCGGCATCATGCACGTCGA
CGGCGGTGTCGTAATGGCGCCTGGACCGCCGATGGTCGGCAGCCTCCGCATGGACGGGATCCACTGGACC
GATAAGATCCAGCCGCCGGGTGCCGCGCCTGGTATGCCGACGCCCGACAACGATCCGGTCATCGAGGTTG
AGAACACTCCCTTCGGGTTCCAGTACTGCGCGATTCGAAAGATGTCGAACTCGGACGACAAGTACGTCCG
CATCGCCGCGTGCACCCTGCCGTATGTGGTGCACATCACCTCGACGCGAGGCGCAGTGATCGTCGTCCCC
CGTGATGACGAAACTTGCTCCACCCTCAGCGTGGGTGGGCGACGCCCGAACCAGGCGAATCGTCTGAGCA
GCCCCCGGGAGCCAACGGCGGATCAGCTGCGACAGTTCCGGTTCCCCTCGGACGGCAGGCGTTATACACT
GCCGCCGCAGGATCGACGGGCGATGCTTAGCAAGACGAGCTTCGCAGGATGGCGCGACGGCGGTCGCCCA
CAGGACGCTTCGGTGCAGGGTGTAAACGGCAGGCTACGTATCTACCATCGCCGCACGGAACACCTGGTGC
AGGCTGATTCCGCAATCGTCCGCCTCCGCCACCTACTGCTCGATTCGATCAAGCGTCTCGAGAACGGTGA
GCAGCCTCATGGGCTGGGAGAGTTCGACTACCGCACGATCCAGTCGGCTTCGGGAGTAATCGGACCAAAC
GATCGCTGGCAGGACCTTGTAGCCAACAATAAGGGTCAGGTCGCGGAGCTGAATGCATGA
>Merged2_221240_2-484 # 2 # 484 # 1 # ID=221240_1;partial=11;start_type=Edge;rbs_motif=None;rbs_spacer=None;gc_cont=0.716
CTGCGCCGGTACTGGACGCCGGCCTGCCTGACCGCCGAGATCGGTGAGCCGGGCAGCGCGCCGGCGCGGG
TGCGGCTGCTGGGGGAGAACCTGGTGGCCTTCCGGGACACCGCCGGCCGGGTGGGGCTGGTGCAGGAGAA
CTGCCCGCACCGGGGCGCGTCGCTGTACTTCGGCCGCAACGAGGACGCCTCGATCCGGTGCGTGTATCAC
GGCTGGGCGGTCGCCGCCGCCGGCCGGTGGGGCGACATGCCGTCCGAGCCGGTGCCGTTCGGCGACAAGG
TCAGGATCCGCGCCTACCCGGGGCACGAGTCCGGCGGCATCGTCTGGGCCTACCTCGGTCCCCAGGAGTC
GATGACCCCGTTCCGCGACTTCGGCACCGAGGCGCCCGGCGAGTACATGGCGACCAAGCAGATCTCCGCC
TGCAACTGGGTGCAGGCGATGGAAGGCAACATCGACACCGTGCACATCTCGCATCTGCATCAG
>Merged2_464751_518-760 # 518 # 760 # -1 # ID=464751_2;partial=01;start_type=Edge;rbs_motif=None;rbs_spacer=None;gc_cont=0.691
TGGTTTGTCGACACGCGTGAGGAGCTGCTGCGCGCCGCTGACCTGTTCGTCGATGCCGACGTCCCGATTG
AGGCGGCGCCGTCCAAGCACGCCGTCGCGCAGGGGATGTTCCTGTACGTCTACGAGCCGGGCGGCAATCG
CGTCGAGGTCACGACCGGCACCCACTTCATCTACGCGCCCGACTACGAGACGGTCGTCTGGAGCGAGGCC
GAGCGGGCTCGCGGCCAGGCGTGGGGCGTGTAG
>Merged2_292082_182-700 # 182 # 700 # 1 # ID=292082_2;partial=00;start_type=GTG;rbs_motif=GGAGG;rbs_spacer=3-4bp;gc_cont=0.738
GTGACCGACTCCGCGCCACCCCCAGCAGCACCACCCCCCGCAGCCGGCGACGCCGCGGCCCACTTCACCA
CCGAGGCGCTCGGCGAGCCCGAGGGCCCCGGCGCCTTCGTCCGCACCGACGACCTCACTCCGGTGGAGTT
CCTGCCCGGCCTCGGCTTCCGCCCGGTGCTCGGGAACCGGGTGCTGACGAACTTCGTGAACTTCGCCCCC
GGCGCCCGCGCCCCCCGCCACGTGCACGAGGAGGAGCAGTTCGTGATCGTGCTGGAAGGCGAGCTCACCT
TCGACCTGGACGGCGACGTCCGCGTGCTCCGCAAGGGTGACGTCGCCGTGGTGCCCTCCTGGGTTCCGCA
CGGCGCGTGGACAACCGACCAGCCGTGCCTGGAAATCGACGTGTTCTCCCCGCCCCGCGCCAGCCTGCTC
CAGCTCGCCGCCCAGCAGCAGGCGTCCACGTCCCCGCTGCCGTCCCCGACCCCGCCCTCGCCGCCGTCCG
CATCCGACCAGGTCACCCCGCCAGTCTGA
>Merged2_311298_106-957 # 106 # 957 # 1 # ID=311298_2;partial=00;start_type=ATG;rbs_motif=GGAG/GAGG;rbs_spacer=5-10bp;gc_cont=0.628
ATGGCTAAGATCGTCGCCAGCGTCAATTGCTCGCACGTGCCGGCGATTGGCGCCGCCTGGGACAATGGCA
AGGCCGAGACCCCGTACTGGGCGCCGGTGTTCAAGGGCTTCGAGGAGTCCAAGAAGTGGATCGCGGACCT
CAAGCCCGATGTGGTGATCCTCGCCTATAACGACCACGCCTCGGCGTTCTCGCTGGAGATCATCCCCACC
TTTGGGCTGGGGTGCGCGGCGGAGTTCCAGCCGGCGGACGAGGGCTGGGGCCCCAGACCTGTGCCGGTGG
TCAAGGGCCACCCGGTGCTGGCCGCGCACATTGCGCAGTCCGTCATCCTGGATGAGTTCGATCTCACGAT
CATCAACAAGATGGACGTGGATCATGGACTTACGGTGCCGTTGACGCTCATGTTCGGGCAGCCGCAGGAA
TGGCCCTGCATGATCATCCCGTTGCCGGTGAACGTCGTGGTCTATCCGCCCCCGACCGGCAACCGCTGCT
ACAACCTGGGCAAGGCGCTCAAAAAAGCCGTGGAGTCCTTCCCCGAGGACCTGCGCGTGGTGGTGTTCGG
CACCGGCGGCATGTCGCACCAGCTGCAGGGCAAGCGCGCCGGGCTCATCAACCGCGACCTCGACACCTAT
CTGCTGGATAACCTGTCGAAGAATCCGCGCGAGGTCGCCAAGATTCCCTTCATCGAGTACGTGCGCGAGG
GCGGCTCGGAGAACATCGAGATGGTGATGTGGCTCATCTCGCGCGGTGCGCTGGAGGACGATGTGCGTGA
GGTGTACCGCTTCTATCACGTGCCCGCATCAAACACCGCTCTCGGGCACCTGATTCTCGAGAACTCAAGC
TTCCAGAGGTAA
>Merged2_72880_1153-1626 # 1153 # 1626 # 1 # ID=72880_2;partial=00;start_type=ATG;rbs_motif=GGAGG;rbs_spacer=5-10bp;gc_cont=0.667
ATGCCAAAGGTCACCGGGCTCGGCCACATCGGGTTGTACATCAAGGATCCGGCGGTGATGGTCGACTTCT
ACTCCGAGTTCCTCGGAATGACGGTCACAGACCGGGGACCGGACGACCGGATCGTGTTCCTGTCTGCCCA
CCCGGCCGCCGAGCACCATGAGGTGGCGCTCGTGCACGACCCCGCGCGCAGGACCGATGCGCAGCAGATT
TCCTTCACGGTGGGCTCGTTGGAGGACCTGCGCACGTTCTACGCCCAGATCACGGAGCGGGAGTACCCGG
TCGACCGGGTGATCAGCCACGGCAACGCATTCGGCTGCTACTTCCGTGACCCGGAGGGCAATCAGGTCGA
GGTGTACTGGCACACCGGCCGCGACTGCCCGCAGCCACACGGCGACCCGATCGACCTGACGGCGTCCGAC
GAGGAGCTGATGGCCGCCGTGGAGGGGATGCCGATGGCGGCAGCCCCCTCCTAG
>Merged2_863846_2-331 # 2 # 331 # -1 # ID=863846_1;partial=10;start_type=ATG;rbs_motif=GGAG/GAGG;rbs_spacer=5-10bp;gc_cont=0.691
ATGCTCTCGCACGAAGACAATGAAGGGCTGGTGAGGGTCGCCAAGGGCACGCAGCTCGGAGACCTGTTTC
GGCTCTACTGGATACCTTTCCTGCCCTCGAGGGACCTTGTCAGGGACGGGCAGCCGAGGCGGATCCGGCT
GCTGGGCGAGGACCTGGTCGCGTTCCGGGACAGCGACGGCCGGGTCGGCCTCGTCGACCACGCCTGCCCG
CACCGCGGCGCGCCGCTGGTCTTCGGCCGCAACGAGGACTGCGGGCTGCGCTGCGTCTATCACGGCTGGA
AGTTCGACGTCACTGGCGCGGTGACCGACGTGCCGGCCGAACCCACCCGC
>Merged2_55878_550-1821 # 550 # 1821 # -1 # ID=55878_2;partial=00;start_type=GTG;rbs_motif=AGGAG;rbs_spacer=5-10bp;gc_cont=0.690
GTGCTCAGTGTCGAGGACAACAAGATCCTGACCCAGACCGGCCGTGGCACGCCCATGGGCGAGCTCTTCC
GCCGGTTCTGGATCCCCGCCCTGCTCTCCTCCGAGCTGCCCAAGACGGGCGGCCCGGCGGTCAAGGTCCA
GCTGCTCGGCGAGAAGCTGATCGCCTTCCGCGGCGCCGGCGGCAAGGTCGGCCTGATGGAGTCGCGCTGT
CCCCACCGCCACGCGAACCTCTACTGGGGTCGCAACGAGGAGGACGGCATCCGCTGCGTCTACCACGGCT
GGAAGTTCGACTTCGAGGGCCAGTGCGTCGACATGCCGGCCGAGCCGGCCGACTCGGAGTACAAGTCGCG
CGTCAAGGCGGTCGCCTACCCGACCCACGAGGCCGGCGGCATCATCTGGGCCTACATGGGTCCCAAGGAC
CTGCAGCCGGAGTTCCCGGAGCACGAGTGGGCCCTCATGCCCGAGGACCAGATCTACGTCACCAAGCGCC
ACCAGCGCTGCAACTTCTTCCAGAACGTCGAGGGCGAGCTCGACACCGCCCACGTGCAGTTCCTGCACCG
CGAGCTGAAGAAGGAGCACACCTTCACCCCGCAGAAGGTCTTCGAAGAGGCCGGCAACCCGGAGTACACC
ATCGCCGAGACCCCGGTCGGCCTGCTGGCGATCGCCCAGCGCACGCTGCCGGACGCGTCGAACTACTGGC
GCATCACGCCGTTCATGATGCCGGCGTTCACGATCGTGCCGACGGCGCCGGGCAACCGCTTCACCTTCAC
CGCCGCCATCCCGATCGACGACGAGTCGATGTGGGGCTTCACCGTCAGCTGGGCCGCCGACCGCGCGCTC
ACGGCGGAGGAGTTCGAGCAGGACAAGTCGGGCATGCGCCTGCACGTCTCGACCCACCCCGACTTCACCC
CGGTCGCCAACATGGACAACGACTACCTGCGTGACTTCGAGGCCATGGCCACGGAGAACTTCACCGGCAT
CATGGGCATCCGCTCCCAGGACCTGCCGGTGCAGGAGGACCAGGACGGTCCGGTCTGCCAGCGCGAGAGC
GAGCACCTCGGCACCACCGACCGCGCGATCGTCGCGGCCCGCCGCGTCCTGCTCCGTACGGCGAAGGCGC
TGGCCAACGGCCAGGAGCCGACCCAGCCGCAGCACGCCAAGGCGTTCCGCCAGCGCTCCTTCGCGGGCGA
GGGCCCGGCCGACGCGACCTGGGCGGAGCTCTTCGACGCCGCCCAGGCCGAGGAGCTGCGCACCCTGGGA
ATCCACGCATGA
>Merged2_853980_33-545 # 33 # 545 # 1 # ID=853980_1;partial=01;start_type=ATG;rbs_motif=AGGAG;rbs_spacer=5-10bp;gc_cont=0.684
ATGTCCACTGAGAACGCCATCCTGCCGACCCCGCCCGACGTGGTGCGGTGTGCATATATGGAACTCGTCG
TCACCGATCTCGCCGCCTCGCGCGCCTTCTACGTCGACGTGCTCGGCCTGACCGTGACGGAGGAGGACGA
GAGCACGGTCTACCTGCGCTCGCTCGAGGAGTTCATCCACCACAACCTCGTGCTGCGCCAAGGCCCAATC
GCGGCGGTCGCCGCGTTCTCGTACCGCGTGCGCACCCCGGGCGACCTCGACAAGGCGGTCGCCTTCTACA
CCGAGCTCGGCTGCCGCGTCGAGCGTCGGGCCGAGGGCTGGGTGAAGGGCATCGGCGACTCGGTGCGCGT
CGAGGACCCGCTCGGCTTCCCGTACGAGTTCTTCCACGACGTCGAGCACGTGGAGCGGCTCGCCTGGCGC
TACGACCTGTACACCCCGGGCGCGCTCGTGCGGCTCGACCACTTCAACCAGGTCACCCCGGATGTCCCGA
GAGCGGTGCGCCACTACCAGGAC
>Merged2_348061_817-1728 # 817 # 1728 # 1 # ID=348061_2;partial=00;start_type=GTG;rbs_motif=GGAG/GAGG;rbs_spacer=5-10bp;gc_cont=0.595
GTGAAGCCTCCCACCGTACGTGGTATCCGCAGTGTCGATATCGAACTGAGCGAACCGGGCAGAGCAGCTG
AATTTTACGCCAATACGTGGAATCTCACCGAGATCGAACGTTTGGGAGAGTCGATCTGGTTTCGCGGCAC
TGCGCCTTATCATCACATTCTGGCCATCCACCGGGGCCGCGGGCCGGCAGCAATACGCCGGATTACGTTC
GATGCAGCCGATCGCGATACGGTCGACACACTCCACAAGAAGGTCGTAGAGAGCGGCTGCGCCGGTGAGT
CTCCGCACGAGATCTCGGTCCCGGGCGGTGGTTATGGATTTGGCTTTGCGGACCCTGAGGACCGCAACCT
CGCAATCGTATGCGATGTAGGCGACCATCACTCTTCAGCCGACGTTGCCGATCGCCCGCGGAAGATCGCT
CACGTCAACATCAACGCCGCGCAAATCGAGAAAACCAACCGCTTCTTCGTGGACGTGCTGGGCTTCCGTT
GGGTCGATCATAGCGGACCGCTTTATTTCTTTCATTGCGACAATGCGGACCATTCCTCGATCGTCACCGG
GCCAACCCGGCACCCCACGCTCAACCATGTCTCCTTCGAGATGCCCGATCTCGAGTCCTGCATGCGCGGC
GGCGGACGTATGCGTGACGCGGGCTACCCGATCGAATGGGGTCCCGGCCGGCATGGCGCCGGCAATAATG
TGTTCTGCTACTTCGCAGGTCCCGAAGAGTTTCCGATCGAATACACCGCCGAGGTTCTTCAGATCGATGA
CGCGTACGAGTTTCATGGGCCCGATCACTGGAAGTGGCCGCCGGGCAGGCTGGATCGATGGGGAATCACG
CCGCCTCACACGGCGCGCTGGAAACGCATCCAGGACATGGTGGTCTTTGCATCGGGAAGTTATCGCCTTT
GA
>Merged2_558920_235-543 # 235 # 543 # 1 # ID=558920_2;partial=01;start_type=ATG;rbs_motif=AGGA;rbs_spacer=5-10bp;gc_cont=0.673
ATGACTGAAGAGCGCATCAAGGCATCCTCCGGCTTCTACATCACGAAGGAAGCCCCGATCCAGTCCCCGA
ACCCGGTGCCCACGCCGAGCGCGCCCGCACCCGACATCCTGCGCTGCGCCTACATGGAACTCGTCGTCAC
CGACCTCGCCGCCTCGCGCGCCTTCTACGTCGACGTGCTCGGCCTGACCGTCACCGAGGAGGACGAGAAC
GCGGTCTACCTGCGCTCGCTCGAGGAGTTCATCCACCACAACCTCGTGCTGCGGAAGGGGCCGGTCGCCG
CGGTCGCCGCCTTCTCGTACCGGGTACGC
>Merged2_717356_3-941 # 3 # 941 # -1 # ID=717356_1;partial=10;start_type=ATG;rbs_motif=GGxGG;rbs_spacer=5-10bp;gc_cont=0.659
ATGGCTGGTTCGATTCGACTCGATGAGGATGTGCGACGCGCCTGGAAATCGGCGCGTCTCAGTCCCCTAT
GGGAAAGCCCGACGGCGCACAAACCCCCGGCGCCGCCCGATCCGGCCCTGCACTGGTCGTGGGAGGCGGT
TCGGCCCCTGCTCGAGAAGACGATGGCGATCACCTCGCCGGAATTGGTCGAGCGACGCGTCATGACGCTT
GTGGCCGATCCGCGTTATGCAACCGACACGGCCACGGTGCGGACACTGTCAGCCGCGTTCCAGATGCTTC
TTCCCGGCGAACGGGCACGCCCGCATCGCCATACGATGAGCGCGCTGCGGTTCGTGCTGGAAGGGGCCGG
CGCCGCAACGTATGTCGACGGCAAGCCTTGTCCGATGGCGGAGCGGGATCTCATTCTTACCCCGGCATGG
ACCTGGCACGAGCACGTGCACGAGGGGGACACGGCGGTCATCTGGCTGGACGTTCTCGACGTGCCGCTGC
ATGGCTGGCTCGGCACCGCGGCGTTTCAGCCGGGACCGGTCAACGAGGCTCCCCGTACGCTCCCGGATGC
AGCGTTTCAGGCGGCCAACATCGTTCCGATCGTCGATGGATACGACCGAAGTCATTCGCCGGTTTTTCGC
TATCCCTATGCTGCTGCGCGGACCGCGCTCGAAGCCGCTCCGGTCGCGGCCGACGGCAGCCGCCGGGTCA
GATACGCCAACCCTCTGACCGGCGGCGCGGCGATGGCGCTGATGGACGTCACGCTGCTGCAGATCGAGCA
ACGATCGACCACGCCCCTGCGCACCAATGCCAATGCCGTCTGCTGTGTGGTCGAAGGGGCCGGGCATTCG
AAGGTCGGAGACGCGACGGTTCATTGGAAGCGCAATGACGTGTTCACGTTGCCGCAGCACAACTGGGTCA
CGCATTTCGCGGAAAGCGCGCCCGCGCGT
>Merged2_841164_305-607 # 305 # 607 # -1 # ID=841164_2;partial=01;start_type=Edge;rbs_motif=None;rbs_spacer=None;gc_cont=0.696
GGCCACCGCGTCGAGATCTACACGCAGGACTACTACACCGGCGACCCCGACAACCCCGTCATCACCTGGG
ACGTGCACGACAACCAGCGCCGGGACTGGTGGGGCAACCCCGTCGTGCCGTCGTGGTACACCGAGGCGTC
CCTCGTGCTCGACCTCGACGGCGAGCCGCAGCCGGTCGTCGCCCGCACCGACGCGAGCGAGATGGCGGTC
ACGATCGGCGCCGACGGCTTCTCGTACTCGCGCGACGGCGAGGAGCTGCCGAGCTGGAAGGCCGGCGAGT
ACAAGCTGGGGCACCAGCTGTGA
>Merged2_679997_4294-5286 # 4294 # 5286 # 1 # ID=679997_5;partial=00;start_type=ATG;rbs_motif=GGA/GAG/AGG;rbs_spacer=5-10bp;gc_cont=0.538
ATGAACGAGCAGCTCAACGCAATTGATGCCAAGCTGTCGGCCTTGCATATGCGCGGCCAATGGAAATCGG
AGGAATTCCTGCAGCGGGCAATTGGAGGTCCTGCACCCGCCGGCCAGCCTGTTCTGTGGAGATGGCCGGA
CGTTGATCGGCTTTTGCAGGAAATTTCCGTCGCTATGCCGGAAAGCGCGCTTGCGCGTCGCAGTCTTGTT
TTGGGAAATCCGGAGCTGCCCCGCGGCACCACCCAAACTATGAATTTGGCGGTACAGATGACGCTACCCG
GCGAAATCGCGTGGGCGCATCGCCATAGTATTTCAGCCTTTCGATTTGTGCTTGAGGGCAGCTCTGAACT
ATTTACCGTGGTAAACGGACATCGATGTCCGATGCAAGATCACGACTTGATCGTAACGCCGAATTGGGCA
TGGCACGATCACCACAATCACTCCGATCGAAAAGCGTACTGGCTTGATATTCTTGATGTTCCGCTGGTGC
TGGGACTGAATCAGACATTCTATGAGCCGTATGGCGACAAGGCTCAGCCCTTGACTGACGCGAGCGCCAT
CGACGATGGCTCATTAAAATCCATTCATTACCCATGGCGCGACATCTATCCTGCCCTGATGTCGGAATGC
CTGAGCGGCATTCATCCGCATAGAGGGGTCCTGTTAGCCTATACCGACGCGAACGGGAGATCTGTTACGC
CTACGATGGCATGCGCCGTTCAGCTGCTGCCAAAAGGCTTTGAATCTAAACTGCTTCGGCAAACTGCGAG
TGCGATCTGCTGCGTGATCAACGGATCTGGGTCCACGTTCGTCGGGGGCGAGGAAATTCGCTGGAACAAG
CATGATTGTTTTGTGATACCCAACTGGAGTTGGCATTGTCACAGGAATTCCAGCAGCAGCGACGATGCAG
TTCTATTTTTGGTCGATGACAGTCCAGCATTGCGTGCGCTTCATTTTTATCGTGAAGAATTCGGTGGCGC
TCGCGTAGTCTGA
>Merged2_837010_428-637 # 428 # 637 # -1 # ID=837010_3;partial=01;start_type=Edge;rbs_motif=None;rbs_spacer=None;gc_cont=0.671
ACGCAGGGCCGGATCACCGACCGCACCAAGGAGCACCTCGGTGCCTCCGACCGCGGCATCGCGATGCTGC
GCCGGATGCTCGCCGAGCAGATCGACCTGGTCGAGGCCGGCGGGTCGCCGATGGCGCTGGTATGGGATGA
GGCGAAGAACGACATCATCCGCTTCGACTACCTGCGCCCTGAGCACGCCACCGGGTTCGCGAAAGCGTGA
>Merged2_364578_1-585 # 1 # 585 # 1 # ID=364578_1;partial=11;start_type=Edge;rbs_motif=None;rbs_spacer=None;gc_cont=0.670
GAGCTCGACCGCGACGGCTCCCCCTTGGAGGTGCGCCTCCTCGGTGAGGACCTCATCGCGTTCCGGGACA
CCAACGGCAAGGTGGGCCTGTTCGACGTGAACTGCCCGCACCGGGGCGCGTCGATGTACTACGGGCGCAA
CGAGGACTGCGGCCTGCGCTGCATCTACCACGGCTGGAAGTTCGACGTCGACGGCAACTGCACCGAGATG
CCGTCCGAGCGGCGCAGTTTCGCCGAGCGGATCACGATCCCCCACTATCCGGTCCACGAGTCCGGTGGGA
TCGTCTGGACCTATATGGGGCCGGCGGAGACGATGACCCCGTTCCGGGACTTCGGCACCGAAGGGCTCGA
GGCCGACGAGATCGCCGCCACCAAGCTGTTCTGGGACTGCAACTGGGTGCAGGCGCTCGAGGGCAACATC
GACACGGCGCATATCTCCCACCTGCACCAGTGGTTCCGCAACCAGGAGGTGCCCGACAACGACTCCGACC
AGCCCGGATACCCGGACATCTCCTGGCTGGGCAAGGTGTGCTGGGCCGACCGGGCCCCCCTCGTCGAGGT
GCAGGACGAGTGGTACGGATTCCGC
>Merged2_893375_4361-5611 # 4361 # 5611 # -1 # ID=893375_7;partial=00;start_type=ATG;rbs_motif=AGGA;rbs_spacer=5-10bp;gc_cont=0.566
ATGTCCGAGCATTTACACAGCAGAGTGTCGTGGCCAAACGAAGGCGTGTGCCGCGTACCTTTCGCAGTCT
ATTCGGATCCACACATTTTCGAAGAGGAACAGCTCCGCATATTTCGCGGCCCGATCTGGCATTTTCTCGG
ACTAGAGGCACAAATTCCGGCGCCCGGATGCTTCATCACTGTGCAGGTTGGCAACACGCCAGTGATTGTG
GTGCGCGATCGCGATGGCGAGGTGCGGGCTATGATAAACCGCTGTTCGCATAAGGGCACTCCGCTGGCGA
TCGTTCCATCAGGCAAGGTCGACCAGTTTATGTGCATTTATCACAACTGGTGTTTCGATCTCGGCGGAAA
AATGCTGTCAGCGGCGTTCGAGCGCGGCGTTCGCGGCAAGGGTGGCATGACTTCCAGCTTCCGAAAGGAC
GAGCACGGGTTGCAACGACTGCGCGTGCACCGAATCCGAGGTCTGGTGTTCGGCACGCTCAATGACTCAA
CTCCGCTTTTCGAGGAATATGTGGGACAGGGGCATATTGACAATATCAATCGAGTATGCGGCCGGCCGCT
CAAGGTTTTGGGACAATACAGCCAACGGCTTCAGTCAAACTGGAAGCTGTACATCGAGAACGTAAAGGAC
CCCTACCACGCCTCAATTCTGCATGCTTTCAACGGCGTCATGAAGCAGGACCGCCTTACCATGGAAGGCG
GTATCATCATGGGTACGCGGGGCTGGCATCATATCAGCTATTCGAAAATGCAGACCGACCGCGGCGACGA
AGTGTACAACAAGGCACAGATGCGCTCCGCGGAGCTGTCTGAATACGGATTCGGCCTGCGCGACCACTCC
ATGACCGACATTTGGGACGATTATGGCGATGGCGTCACCATGACCATTGAGACGATCTTTCCCAATTTCG
TGCTGCAACAGTTGCGCAACTGCCTTGCGGTGCGCACCATCGTACCCAAGGGCACCCACCAAGCCGAATT
GATGTGGACAGCGTTCGGTTATGCGGACGACGATGAAAAACGAACGCAGGGACGGCTCAAGCAGGCCAAC
ATGATAGGGCCGGCCGGGCTTATCGCCATGGAAGACGGCATGATCGGCGGCTTGGTGCAGAAAGGCATCG
CGGGCGATCTAGACAAAGCGGCGGTGATCGAGATGGGTGGTCACGGTATCGAGTCAATTCCCGGCTCCCG
GGTCTCGGAGGGCAGCGTGCGTGGGTTTTGGAGCGGGTATCGCGAACTGATGAGGTTGTAG
>Merged2_336502_3-155 # 3 # 155 # 1 # ID=336502_1;partial=10;start_type=Edge;rbs_motif=None;rbs_spacer=None;gc_cont=0.673
TTCGATCCGTGGGGCCGTCTGCACGAGCACTGGACCGACTCCGACCTGCTCAACGACGAGTACCAGCACC
GCCTGGTGCCGCGCAGCCAGGGCCTGCGCTCCCAGTGGGGTCCGCAGGGTCCGCAGGAATTCCGGGAAAC
CGCCAGCGAATAA
>Merged2_456473_1903-2922 # 1903 # 2922 # 1 # ID=456473_2;partial=00;start_type=GTG;rbs_motif=AGGAG;rbs_spacer=5-10bp;gc_cont=0.594
GTGGCTGATATCGTGTATGGGTTCGGATCTTCACATGGCCCGTTGCTGTCGACGCCTGCGGACAAATGGG
ATCTGCGCGCACAGGCAGATCGGGAAAATCCGGAGCTCGCGTTTCGTGGCGGCAGATACACCTTTGCCGA
GCTTTACGAGATGCGCAAAGGCGAGAAGGACTTCCACAAGGAGATTGAGATCGAGGTGCGCGAGGAGCGC
CATCGGCGTAATCAGCGCGCCATGGACCGCCTTGGCCAGAAGCTCGCCGATGTGAATCCGGACGTGATCG
TTCTCGTTGGTGACGACCAGGAGGAGTGGTTCCATGGCGACGTGCGGCCGTCCTTCTCGGTCTATTGCGC
CGACCAGGTAGTCAACACCGCGCTCGACCATGAGGAGGTGAAGACCATGCAGCCGGGCCTTGCCATTGCC
ATGGCTGCGAATCATCCGAACGAGAACCACATTTATCCGGTGCCGTCGCTTGCACATCATATCATTGACC
AGGCAATCGAGGACGAGTTCGACATCGCAGTCTCGACAGAACAACCGAAGAATGCGAAGGGCCTGGTGGG
TATCGGCCATGCGGTCGGGTTCATCTACCGCCGCATCCTGAAGGATCGTCCGGTTCCGATCGTGCCGGTC
TTGCTCAACACCTTCTATCCACCGAATCAGCCGACGGCGAAGCGCTGCTATAACTTTGGCCGCTCGATCG
GCAAGGCGATCAAGTCCTGGAACGGCGAGAACAAGAACAAGCGCGTCGCAGTCTGCGCATCGGGAGGCAT
TAGCCACTTCGTGGTAGACGAGGAATTCGACGAGCGGATGCTGACCGCGATCAAGAATCGCGACGTCAAG
ACGATCTTCGCCGAGCCCGGCAGCAATTTTCGGTCGGGTACCTCGGAGACCAAGAACTGGATTGCCGCCG
CCGGCATTCTGGCGGACACCGATCTGAACATGGCACTCGTCGACTATGTGCCCTGCTACCGCTCGGAGGC
CGGCACCGGTAGCGGCATGGGCTACGCCATCTGGGAGTAG
>Merged2_846270_1345-1722 # 1345 # 1722 # -1 # ID=846270_2;partial=00;start_type=ATG;rbs_motif=GGAG/GAGG;rbs_spacer=5-10bp;gc_cont=0.632
ATGAGCACGGCACCGCACCGGCCGGGCGAGACGGCGGTCGGCCCGGTCGACAGTTTCGTCGAGGGCAAGT
TCGTCATCGTCGATGTCGGCAGGCACTCGGTCGGTGTGATCCGCCTGCGAAGCGGCGAGCTGAACGCGGT
CCGAAATTTCTGTCCGCACAAGGGCGCGCCGGTCTGTCGCGGCATTGTCGGCGGCACGTGGCCGCCCTCC
GAGCCAGGCGAACTGACGTTCGATCGTGAGAGCGAGATCCTGGTCTGTCCGTGGCATGGTTTCGAATACG
ACCTAAAGGATGGCTTCGAGCTGTACAAAGACAGACCCACTCATCTCCGCTTCTTTCCCGTCTCGGTTCG
CGACGGGATTGTCTACGTCACGGGGTGA
>Merged2_61579_1-291 # 1 # 291 # 1 # ID=61579_1;partial=10;start_type=Edge;rbs_motif=None;rbs_spacer=None;gc_cont=0.691
ATCCGCAACCAGGACCTCGCGGTGCAGGAGGACCAGGACGGCACCATTTGCCGGCGGGACGAGGAGCACC
TCGGGGTGACGGACAGAGGGATCGTCGGGGCACGGCGGCTTTTGCTCAACCTGGCAAAGGGGTTGGCAAA
AGGCGTCGAGCCACCGCACGTCGCCCACCCCGAAGCGTTCCGCGTGCGATCGGTCGCCGCCATCGCGGCA
AAGGGCGTCGACCCGGTCGACGTGTTCCGCAGCGGCCAGCCCGAGTCGGTGGACGCCCAGTCCATCGGCG
CCGCCTATTAG
>Merged2_684047_2-202 # 2 # 202 # 1 # ID=684047_1;partial=10;start_type=Edge;rbs_motif=None;rbs_spacer=None;gc_cont=0.632
AGCCAGGATCCGCAGCGGCTCGTCAACATTCCCCATGTCGAATACATGCGCGAGGCCGGCGCCGAGGGCG
TCGAGATGGTGATGTGGCTGGTGATGCGCGGTGCGCTCGACGACGACGTCAAGGAAGTCTATCGGTTCTA
CACCGTGCCGGCGTCCAACACCGCCGTCGGTCACATCATTCTGGAGAATGCCGCCGGCTGA
>Merged2_724639_738-1172 # 738 # 1172 # 1 # ID=724639_3;partial=00;start_type=ATG;rbs_motif=GGAGG;rbs_spacer=5-10bp;gc_cont=0.708
ATGCCAGGACAGATTCCGACCGGGCAGATCCATCACATCCGCCTCACGGTGACTGATCTCGAGCAGAGCC
GGGAGTTCTACACCAGCCTGCTCGGCTTTGAGGTCGCGGTGGAGTCGCCGCCGCCGGGCGATCCCGGCGC
AGCCGAGGCGTACAAGATCCTCTTCGGCGGCGTGGTCATGGCCCGCGGCGGCCTGCTGCTGGGCCTGCGG
CCGGTCGCCCCGGCCGGCGACCGGTTCAGTCCCGACCGGGTCGGCCTGGACCATCTCAGCTTCAGCGTGG
GCAGCAGGGCCGACCTGGACCGGGCGGTGCAGCTGCTCGACGAGGCAGGCGTCACGCACGGCCAGATCAC
CAGCCTGCCGTCGTTCGGCATCGACGTGCTGTCGCTCGAGGACCCCGACGGCGTGCAGCTGGAGCTGACC
GCGCCGGCTGGGTGA
>Merged2_286004_422-784 # 422 # 784 # 1 # ID=286004_2;partial=01;start_type=ATG;rbs_motif=GGAGG;rbs_spacer=5-10bp;gc_cont=0.697
ATGACTGACACACACGCGACCGCCAGGGCGGACGCGATCCTGGCGGAGCTGGCCGACGGCCTGCCCCGCG
GCGAGGTCCCGGCCGTCCTGTACGGGGACCGGGACATCTACGAGCGAGAGCGCCGCAACATCTTCGCCCG
CTGCTGGGTCTTCCTGGCCCACGAGTCGGAGATCGAGGCCAAGGGCGACTACGTCCTGCGCAAGATCGGC
GAGGACAACTTCGTCGTCGTGCGCGACGAGGGCGGCGGCGTCAACGTCCTGTTCGACGCGTGCCGGCACC
GCGGCGTCCAGATCTGCCGCGCCGACTCGGGCAACACCTCCCACTTCCGGTGCCCCTACCACGGCTGGAC
CTACGACACCAAG
>Merged2_838231_4540-5367 # 4540 # 5367 # 1 # ID=838231_3;partial=01;start_type=ATG;rbs_motif=AGxAGG/AGGxGG;rbs_spacer=5-10bp;gc_cont=0.674
ATGCTGAGCCCACAGGACGTCGACTTCTTCTGCCGGGTAGGGCCGGGAACGCCAGTTGGTGAGGTGTACC
GCCGCTATTGGACGCCGGCGCTGCTCTCAGAGGACCACCCACGTCCGGGCTGCCCGCCGGTCGAGTTACC
GATCCTCGGCGAGGACCTGGTGGCGTTCCGTGACCGCGATGGGAAGGTCGGGGTGCTCGACCGCTACTGC
AGCCACCGCGGGGCGTCGCTCGGCATCGCGGCGGTGGAGGACTGCGGGCTGCGCTGTATCTACCACGGCT
GGCTCTTCGACACCGAGGGCAAGATCGTCGAGACGCCGAATATGCCGGCGACGTCGAAGTTCAAGGACAT
CAATCGCCAGGGCTCCTACCCGGCCCGGGAGGGCGGCGGCTTCGTGTGGGTCTACATGGGCCCGCCCGAG
GACGAGCCGCCGTTCCCGCACTACTTCTGGTTCGACATCCCAGAAGGCCAGGTCGCGGCGCGGGAGAGCC
AGATGGCGGTGAACTACCTACAGATCCAGGAGGGCTCGATCGACTCGTCGCACGTCGGCGTCCTCCACCA
CGACATGCACGCCAAGGCACCCGAGCCCGACGAGGCGGTGGCGAACACGCCCGGCCTCGTCCGCTACGGC
GGCTGGTACAGCGAAGTGGCCCTCGACGGCGCCCCGCTCGACAACGTGCCGTCCGTCGACTTCGCACCTG
TCTTCGACGTGGAGAACACCGACTTCGGCTTCCACTACGCGGCCACCCGCCGCTCGATCTACGGAGACGA
CCGCCGCTACGTGCGTGTTACCGCCTTCGTCTTTCCCTACATTGGCTACATCCCGCCG
>Merged2_73244_1-384 # 1 # 384 # -1 # ID=73244_1;partial=10;start_type=ATG;rbs_motif=AGxAGG/AGGxGG;rbs_spacer=3-4bp;gc_cont=0.674
ATGCTGAGTCATGACGATTTGGAGTTCTTTTGCCGAGTCGGCAAAGGGACGCCTCTGGGCGAGGTGTACC
GGCGGTATTGGACACCGGCCCTGCCGTCCTCGGATCTGCCGCGGCCGGGGTGCCCACCGGTCGAGTTCCG
GATCCTGGGAGAGGATCTCGTAGCCTTCCGCGACCGCGACGGCAAGGTCGGCGTGCTGGACCGTTACTGC
TCGCACCGCGGCGCCTCGCTCGGCATCGCCGCGGTCGAGGACTGTGGGTTGCGCTGCATCTACCACGGCT
GGCTGTTCGACGCGGACGGCCAGATCCGCGAGACGCCGAACATGCCGCCGTCGTCGAAGTTCAAGGACAT
CAACCGCCAGGGCAGCTATCCGGCCCGGGAGGGC
>Merged2_848543_1-303 # 1 # 303 # -1 # ID=848543_1;partial=10;start_type=ATG;rbs_motif=GGAG/GAGG;rbs_spacer=5-10bp;gc_cont=0.640
ATGCTTTCGCCTGAGGAGAACGAGCTTCTGACCCGGGTGGGTCCGGGGACGTTGATGGGGAACCTGTTGC
GGCGGTATTGGACGCCGGCGTGTCTCTCGACCGAGTTGGAGGCGGACGGGTCGCCTTTGAACGTCCGGCT
GCTCGGTGAGGATCTCGTCGCGTTCCGCGACAGTGAGGGGAAGGTCGGGTTGTTCGACCGGAACTGTCCG
CACCGTGGGGCTTCGATGTATTTCGGGCGAAACGAGGAGTGCGGGCTCCGTTGCGTGTACCACGGGTGGA
AGTTCGATACGTCGGGGCAATGC
>Merged2_351099_4832-5827 # 4832 # 5827 # 1 # ID=351099_7;partial=00;start_type=ATG;rbs_motif=AGGAG;rbs_spacer=5-10bp;gc_cont=0.639
ATGACGACGCTCGACGCCATCGACATCGGCAGCGCAGCGCTGCTTGTGATCGACATGCAGAACGGCTTCG
TGCACGAGAAGGGCACGCTGGGAATTTCCGGGGTCGATACGCGTCGGCTGGCGGCCGTGGTGCCCGAGCA
GAAGCGGCTGATCGAACGCTGCCAAAAGGTAGGAATTCCGGTGATCTGGACGGTGCAAGAGCATTTCGCG
CTCGACGCCAGCCGGGCACACAAACGCCTTGCGGCGCACACCGCCAAGCGGGCCCAGGTGTCTTGTCTTG
CCGGCACGTGGGACGCGCAGATCATCGACGAGCTCAAGGAGCTGGCCGCGCTCAACCCGACGTACGTGCT
GCGCAAGCATCGTTTCGGCGCGTTCTACGAGACGCGGCTCGAGCTGCTGCTGCGTCAGCTCGGCGTGCGC
ACCCTCTTTATCGCCGGCACGACGACCAATGCCTGCGTGGAGACGACGGTGCGCGAGGCCTATCTGCGCG
ACTATGACGTCGTGGCGGTGACCGATTGCATCTCGGGGGTGAATTCCGAGTGGGAGGCCGCCGCACAAAA
GGTTTGGGCGCAATATTTCTGCGTTTTGCAGAGCGCCGCAGAGGTTCACGCCTGGATCGACGCGCAGTGC
GCGCCGCGGATCATCGATTTTGCGCATATGCTGCTGCAGGTCGGCGATATCGAAGCCTCGAAGCGCTTCT
ACACGGACCTGCTCGGCTTTACACCGCGCAACGCGGCGCCGCTGCCCGACGGTCGCCCGTTCGTGCCGTT
CAGGCAGGGGCTGGCGCTTACCAGCGGCGGACCCGGCAACGCGCCGCAGATCGATCACATGGCGTTCCGG
GTGAGCGACGTTCGCGCGACGGCGCAGCGCCTTAAGGCCGCCGACGTGAAATTCTTCAACGAACTGCACG
ACGGCATCTACGGTCTTACGATCTACATCGCCGATCCGGACGGCAACAAGGTCGAGCTGTTTCAGGAGGG
GATGAAGCTGTCCTGA
>Merged2_693118_1-426 # 1 # 426 # -1 # ID=693118_1;partial=10;start_type=GTG;rbs_motif=AGGAG;rbs_spacer=5-10bp;gc_cont=0.709
GTGCTGAGCACCGAGGACAATGAGGCGCTGTGCCGGGTGGGGCCGGGCACGCTGATGGGCGGGCTGCTGC
GCCGGTACTGGACGCCGGCGTGCCTGTCCGCGGAGATCCCCGAGCCGGGGTCCGCTCCCGCGCGGGTGCG
GCTGCTGGGGGAGAGCCTGGTGGCGTTCCGGGATACCGCCGGCCGGATCGGGCTGGTGCAGGAGAACTGC
CCGCACCGGGGTGCGTCGCTGTATTTCGGCCGGAATGAGGATCAGGCGATCCGGTGCGTGTATCACGGCT
GGGCGTTCGACGCCGACGGCACCTGCGTGGACATGCCGAGCGAGCCGAAGCCCTTCTGCGAGAAGGTACG
GATCACGGCCTATCCCGTGCACGAATCCGGCGGGATTGTGTGGGCCTACCTGGGCCCGCGCGAGACGATC
ACCCCG
>Merged2_719679_3-227 # 3 # 227 # -1 # ID=719679_1;partial=10;start_type=ATG;rbs_motif=AGGA;rbs_spacer=5-10bp;gc_cont=0.680
ATGACCGACGAACGCATCACGACCTCCTCGGGCTTCTACATCACGAAGGAAGCGCCGATCGAGGCCTCAG
ATCCCATCCCCACGCCGAGCGCGCCCGCGCCCGACATCCTGCGCTGCGCCTACATGGAGCTGGTCGTCAC
CGACCTCGCCGCCTCGCGCGGCTTCTACGTCGACGTGCTCGGCCTGACCGTGACGGAGGAGGACGAGAGC
ACGGTCTACCTGCGC
>Merged2_72913_328-879 # 328 # 879 # 1 # ID=72913_2;partial=00;start_type=ATG;rbs_motif=GGAG/GAGG;rbs_spacer=5-10bp;gc_cont=0.650
ATGATCAATCTGAGTGGCATCGGCCACGTTCTGTTGCTGGTCTCCGACGAGGAGGCATCCACGCGTTTCT
ATCGCGACGTACTCGGATTTCGTATTGCCGAGCAGGATCCCGAACACGGCGGCGTGTTCATGACCCTGGG
CGACGGCTTCCATACCATCGACATCATGCAGCATCCGGCACCGCAGGATGCCGCGAGGCCACATCGCGGG
CAGCTCGGACTCGCGCATATCGCGTTCAAGGTCGCCAGCTACGCGGCACTGCGCGAAGCCTATGCCCACC
TCCTCGAAACCGGCGTCGAGATCCAGCGGGCCGCCGACCATGTCTGTCAGCGCAGCATCTATTTCGCCGA
TCCCGACGGCAACGGCCTGGAAATCTATTACGAGATGCCGCGCGCGCTGGCGCTGTTTCCGAATGGCCGC
GGCGACGAAGATGAAGTGCTGCCCCTGAGCAGCGCGGGCCACCCGCTACCGCAATGGCTCGCCGAGGACT
GGCCGGGCCCCGCGGCCATGGCGAAGGTCGAGCGGTTGCGAGACCAGGCGCCGCGCGCGTAG
>Merged2_886421_2-538 # 2 # 538 # 1 # ID=886421_1;partial=11;start_type=Edge;rbs_motif=None;rbs_spacer=None;gc_cont=0.639
GAGACGGATGACGCCGTCTACTTGCGTGGGCTGGAAGAGTCCGCGCACCACAGCCTCACCCTGCACCAGG
AGAAGGGCGAGGCGGCGAAGGCGCTCCACATCGGCCTGCGTGTTCAACGCGACGAGGACATCGTCAAGGC
GGAGAACTTCTTCAAGGCGAACGACATCGACTATGCGCGCGTTGAGAAGCCCCATCAGGGGCCGACAATC
CAGTTCCGCGACCCGGACGGCACCCATATCGAGCTGACGAGTTCGATGACGACGGTCGAACGAAAGATGC
AGCAGTTCGATGAGTTCGTCGCCGGTGCCCCGCAGCGCATCGACCACTTCCAGGTCGTCAGCTACGACGT
GCAGACGGCCACTGACTTCTGGGCCGGCCTCGGCATGCGCCTGGCCGAGTACACCGCGAAAGACGGCACT
GACGAGCTCTGGGGAAGCTGGATGGAGGTCAAGGGGAACACCCACGATCTGGTCTTCACCAACGGCCGCG
GGCCGCGTCTGCATCACTTCGCCTTCACCGTGCCCGACGGGCTCTCG
>Merged2_303271_2-262 # 2 # 262 # 1 # ID=303271_1;partial=10;start_type=Edge;rbs_motif=None;rbs_spacer=None;gc_cont=0.770
CTCGGCCAGTCCGACAAGGCCATCAAGGCGTACCGGCGGCTGCTGCGCGACGAGATCGGCAAGGCCGCCG
CGGGGCAGCGGCCGCTGATGGCGCTCGACGCCGCGGCGGCGCGCGGCATTCAGGGGCCGGCGACCATGGA
CGGCATCGGTCCGGCGCGGGCGTGGGAGAGCTACTGGATGGACGTCGACGTCAGGCGCCGTCAGGCCGCG
CCGTGGGCCGAGGGCGGCGCCGGCCGGCGCGGCCTGACGGCGGCGCAATAG
>Merged2_299643_1-504 # 1 # 504 # 1 # ID=299643_1;partial=11;start_type=Edge;rbs_motif=None;rbs_spacer=None;gc_cont=0.679
GGCACCCTGCACAAGTCGGTGTGGGAGATCGGCGCGTTCCCCGTGCCGTTCGCCGCCAACATGATGGGCT
ACCACATCCAGGCCTCGCCCGGTCACTCCCTGTCGTTCTCCATGGCGCCGGACGCCAGCGAGCCGGGGCC
GAAGTTCTTCGGCTTCCCCGACCGGCTCGCCCAGACCTTCAGCACCGCCAGGATCAGCGCCGAGCACCTG
GACGTCGCCAGCCGGTCGCGGGTGATCGTCGGCAACGTGTTCCCCAACTTCTCGATCCTGGCCCTGCCGA
TGACCGAGGACGGCGCCAGCCACCCGCCCACCGCCGTGCTGACCATCCGCACCTGGCAGCCGATCAGCGA
GGGCAAGCTGGAGATCTGGAACTGGTTTGTCGGCTACAAGAACATGACGCCCGAGGAGAAGGACCGCTCT
TACCGGGCGGGCCTCGGCACCTTCTCCATGGGCGGGTCGTTCGAGATGGACGACACCGAGCCGTGGATCA
CCGTCGGCCGCACC
>Merged2_566292_6760-7251 # 6760 # 7251 # 1 # ID=566292_9;partial=01;start_type=ATG;rbs_motif=GGAG/GAGG;rbs_spacer=5-10bp;gc_cont=0.734
ATGCGGATGCCGACCGATCCAACGCAGCCCGGCGAGCAGGCGCAGGCGCACGAGGCAGAGCTCGCCGCCT
TCTACGCCGACCTGGACGAGGTCAATCTCTACCCGCTGTGGGCGCTCACCCAGCAGTTGCTCCCGCCGAC
GCCACGGCCGAGGGCCGTGCCGTGGCTGTGGCCGACCCAAACCCTCCAGGCGCTCGCCGAGCGGGCGCTG
CGGCTCGTGCCAGTGGAGCGGGGTGGGGAGCGGCGGGTGCTCAGCCTCGGCAACCCGGGGATGCCGGGAT
CGCCATACGTCGCCGGCACCCTGTGGGCCGCCATCCAGTGCCTGGGGCCGGGCGAGACGGCACCAGCGCA
CCGGCACACACCGGGCGCCATCCGTTTCGTGCTGGAGGGCCAAGGGGTGTGGACGACCACCGAAGGCGAC
GCCTGCGACATGGAGCCCGGCGACCTGATCCTCACCCCGGCGTGGCGGTGGCACGACCACCAGAGCGCCG
GC
>Merged2_565192_437-976 # 437 # 976 # 1 # ID=565192_2;partial=01;start_type=ATG;rbs_motif=AGGA;rbs_spacer=5-10bp;gc_cont=0.700
ATGGCCAAGATCGTGCTCGGGCTCGGGACCTCGCACACCCCGATGTTGCTCGCCTCCGACGAGACGCTGC
CGCGCTTTCGCGAGACCGACGAGAAGATCAGGCATCGCGACAAGGAGGGGCGCCCGGCCACCTATGCGGA
ACTGCTGGAGCGCGCCGACCCGCGCATGGCGGCGATGGTCGCCCCTGCGGCGCTGGTGGCGCGGCAGAAC
CAGGCGCGGGCCGCGGCCGCGCAGCTGCGCGCGAGCCTGGCGCAGGGCCGCCTCGATGCCCTCATCGTCA
TGGGCGACGACCAGGACGAAAGCTACCTGGAGGACTGCCGGCCGGCCTTTGCGGTCTATTACGGCGCCAC
CATCCGCAACAGCAACGAGCAGCACGCCCAGTACCGGCAGCGCTTTCCGCAATGGTACGTCGACAACCGC
CAGGGCTTTTTCGAGGACGAGGCGCCCCGCGCCTATCCGGTCGACGCCGAACTGGCGCTGCACCTGATCG
ACTTCCTCATGGAGCACGGCTTCGACCCCGCCGCCTCGAGCCGGCTGCGC
>Merged2_362588_3-716 # 3 # 716 # 1 # ID=362588_1;partial=11;start_type=Edge;rbs_motif=None;rbs_spacer=None;gc_cont=0.688
GGGACGCCGATGGGGGAGCTGCTGCGGCGCTTCTGGTTGCCGGCGCTCCTCTCCACCGAGGTGCCGACCC
CGGATTGCGACCCGATCCGCACCCGGCACCTTGGCGAGGACCTGGTGGCGTTCCGGGACTCGAACGGCCG
GGTGGCCGTCCTCGACGCCTTTTGCCCGCACCGGCGCGCCCCCCTGTTCTTCGGGCGCAACGAGGAGTGC
GGCCTGCGCTGCGTCTACCACGGCTGGAAGTTCGACGCGGACGGCACCTGCCTCGACGTGCCCTCCGAGC
CGCCCGAGTCGAAGTTCAACGAGCACATCAGCATCAAGAGCTATCCCACCTACGAGGCGGGCGGCGTGGT
GTGGCTCTACATGGGCCCGCGCGAGCACATGCCCGAGCGGCCGCCGGAACTGCCGTTCACCCTCCTGCCC
GAGGAGGAGCAGGGTGGGCTCAAGTTCCTCGTCGAGTCGAGCTACCTGCAGAACCTGGAGGGCGAGCTGG
ACACGGCGCACGTGTCGTTCCTCCACTCCAACCTCGTCGGCAACGAGGAGCTGTCCCGGCTCGTCAGCCT
CGACGGGTACAACACCGACCGCCACCCGCGGCTCAGCATCATCGACACGGACTATGGCTTCGTGTACGCC
GGCCGGCGCACCCGCACGGACGGGGACTTCTACTGGCGGGTCACGCAGTTCCTGCTGCCCATCTATGCCC
TGATCCCGCTGTCG
>Merged2_56049_3-617 # 3 # 617 # -1 # ID=56049_1;partial=10;start_type=ATG;rbs_motif=GGAGG;rbs_spacer=5-10bp;gc_cont=0.685
ATGTTGACGACCGAGGAGAACATCCGGCTCACGAGCACCGGGCCGGGCACGCCGATGGGCGAGGTCTTCC
GGCGCTTCTGGCTGCCGGCGCTGCTGTCGGACGANGTCGCGGAGCCCGACGGCCCCGCCGTGCGCTTCCG
GCTGCTCTCTGAGCGCCTCGTCGCCTTCCGCGACAGCCAGGGACGGCTCGGCATCCTCGACGAGCGCTGC
CCGCACCGCCACGCCAGCCTGTACTGGGGGCGCAACGAGGAGTCCGGCCTGCGCTGCGCTTACCACGGGT
GGAAGTTCGACGTCACCGGGCAGTGCCTGGACATGCCCGCCGAGCCCGAGGGCTCGCGGATGAAGGACGC
CGTATGTGCCATTTCCTATGACACGCACGAGGCCGGCGGCGTGGTCTGGGTCTACATGGGACCGAAGGAC
AAGAAGCCGCCTTTCCCGCAGTGGGAATTCACGACGCTGCCGGAGACCCACTCGGTGGCCCACAAGCGGC
TGCAGCAGTGCAACTGGCTGCAGAATCTCGAGGGCGAGGTCGACACCGCCCACCTCAACTTCCTTCACCG
CAGCTTCGCCGACGGCAGCGGGATCATGCCGCCCTCCGATCTGGCCAAGAAGCGT
>Merged2_845895_3-539 # 3 # 539 # 1 # ID=845895_1;partial=10;start_type=Edge;rbs_motif=None;rbs_spacer=None;gc_cont=0.728
GAGTCGATGTTTGCCGAGCACCTCGGCGCGGAGACCCAGCCGGTCCGCGGCGCCAACGGCGATTCGGCGG
CGCTGTTCGCCTCCGGCGTCCTGCCCGACGGCGGCGAGGTCAAGGCCCGCAGCGGACCGGCGGGATGCAG
CCCGGTCGTCAACTACAGCTACGCGCGGACCCGGCCGGTGCTCGAGCGTCTCGCCGCCACCGGCCGCCCC
GACCCGCGCCACGGCGCGCGGGTGCGCTACACCAATCCCGCCACCGGCGGCTGGGCGATGCCCACCATGG
GCGCCCACCTCGCGTTGCTGCCGCAGGGATTTCAGGGGCAGCGCTACCGGGCGACCGACAGCACCATCTT
CGTGTGCGTCGAGGGCTATGGCACGACCACGGTCGGCGACCAGGAGCTTGCCTGGAGCGCCGGCGACGTG
TTCGTCGCGCCGTCGTGGCAGCACTACGCCCACGCCGCCGGACCCGCTTCGGTGCTGTTCTCGATCTCCG
ACCGTCCGGCCCAGGAACTGCTCGGGATCTGGCGCGAGATCGACTGA
>Merged2_690724_10067-11389 # 10067 # 11389 # -1 # ID=690724_8;partial=00;start_type=ATG;rbs_motif=GGAG/GAGG;rbs_spacer=5-10bp;gc_cont=0.621
ATGAATCCCAAACGCAACGAGCTTTTGTGCCGCGTTGAGGGCGAGGCCGCCATGGGTAAGCTGGCGCGTC
AGCATTGGCTGCCGGCCTGCATGATCGAAGAGGTGCTCGAGCCGGATGGCGCTCCACTGCGGGTCAGGCT
GCTCGGTGAGCGGATCGTGGTGTTCCGCGACACGATGGGGCGGGTCGGAGCGCTGGCAGAGGCTTGCCCT
CACCGCGGCGCATCTCTTGCATTTGGACGCAATGAGGAATGCGGACTGCGCTGCCTGTATCACGGATGGA
AGTTCGACGTGAACGGCAACGCGCTGGACATGTATTCCGAGCCCGTGGACGCCCAGATGCGCAGCACCAT
GAAGGCCCGAGCCTATCCCGTTCGGGAGTCCGGCGGATTTGTCTGGGTCTGGCTCGGGGACCCGGGCGCG
GCTGCAGATTTTGACCCGCCCAATTGGGCGTCGGTGCCGGATAACAAAATCAGCATCGTCAAGATGCATG
TCGCCTGCAGCTGGGCCCAGGTGCTTGAAGGCTCGATCGATTCCGCCCACAGCTCGAGCCTGCATTCGAG
CAACATGCCCACGGCCACCGGCATCAGCGGCGCGACGGCGACCGACAGCGCCTGGTTTAGGCCTTCCGCC
GATAAGTCACCCCGGATCGAGGTGCAGAAGACACCCTTCGGCTTCCGCTACGTCGCGATCCGCAGACCCA
TCGTGGATGCTGATAAGCAGGACTACGTCCGCATGACGCTATACGTCGCACCTTTCACAGTGCACATTCC
GCCGAACAACCAGTACAACCTCAGCCAGATGCTGATCCCGATCGATGACGTCAATACGATGTTCTACTGG
ATCGCCTGGCACCCGACCAAAGGGATTTCCCAGGATGCCTGGAGACGCTTCTGTGGCGCGGAAATTGGCA
AGGACGTCGAGCCAGTCACGTTCCGCAAGATCCGCAATCTCGAGAACAATTTTCTGCAGGACCGTGAGGC
CATGCGCGCCGGGGACTTCACTGGCATCTACGGCATCCCGGCTCAGGATATGGCGATGTGGGAATCCATG
GGCCCGATCGCCGACCGAAGTCAGGATCGGCTCGGCTCCAGCGACAAGGCAATCTTCACCTTCCGCACCA
TGATGCACCAGGCTGCGGACGCTGTGAGCCGGGGCGAGCGCGCCATCGGCACGGGCCATTTGCGCGTGCC
GGGTGCCAAGCTGGCATCGTTCGAAGGCATGGTGCCAAAAGGGGCCGACTGGCGTGCGATCAATGTCTCC
GAGGAGGAGAAGCAGGTCACCGCCGGACAGCCAGTGGCGGACGCAAGTCTAAGTGAGCGCTAG
>Merged2_56501_3472-4422 # 3472 # 4422 # -1 # ID=56501_5;partial=00;start_type=ATG;rbs_motif=GGA/GAG/AGG;rbs_spacer=5-10bp;gc_cont=0.654
ATGGCGTTGACGGGTATCGATGCAGTCGTGTTCGGCGTCGCCGACTTGAAGGAGGCGATGCGCTTTCTCG
ATGATTGGGGCGTATCGCGCGTGTCGGCGAGCACGGACAAGCTTGTCTACCGCACGCGGGACGGCGCGGA
GGTGATCGTCCGACCGCGCGAAGCGCCTGAGCTGCCGTCCCCGATCGAGGACGGCAACACGGTGCGCGAA
GTGGTCTGGGGCGCCGCCGACGAGGCGGAGTTGAGCAAGACGGTGGACGCGCTGCGCGACCTGCCGAGCT
TCCACGTCGGCGCCGACGGGTTGGCTCGCGTGAGCGATCCCAACGGCATGAGCCTCGCCTTTCGGCTCAC
CCGGCGAACCCCGGTCGTCGTCAGGCCAACCCCGACCAACGCGCCCGGCTCGCACCAGCGCGTCAACCAG
CGCTCGCCGGTTCACGAGCGCGCCCATCCGATCAACATCGGCCACGTCGTCGTCTTCGCCGGCGATTTTC
CGGCGATGCGGTCGTTCTATACGGACAAGCTCGGCTTCGCCGTCAGCGATGAATATCCCGGGCACGGCGT
GTTCATGCGCTGTCAAACGGTCGGCGACCATCACAACCTGTTCGTGCTCAACCGCCCCGGCAAGCCCGGC
ATCAACCATGTCGCCTTCACCGTGACGGATATTCACGAAGTGATCGGTGGCGGCATCGCCATGGGCAAGC
AGGGCTGGAAGACCGAGATTGGCCCGGGGCGCCATCCGATCTCCTCGGCGTATTTCTGGTACTTTGAAAA
TCCGCTGGGCGCGCCGCTCGAATATTACGCGGACGAGGACTACTGCACCGAGGAATGGAAGCCTGGCAGG
CACGAGCGCAAACCCGAACTGTTTGCCGAATGGGCGATCGTCGGTGGCATCGACGGCAAGACGCGCCGGC
AGATGGCCTCGGTCGATCAGAGCGGCCGCGGCCATGCATGA
>Merged2_564506_2660-3985 # 2660 # 3985 # 1 # ID=564506_4;partial=00;start_type=ATG;rbs_motif=AGGAG;rbs_spacer=5-10bp;gc_cont=0.591
ATGATTTCCGCAGCTGAAAACGAGCTACTGACGCGCGTTGGCCGCGACACGCCGATGGGCAAGTTCATGC
GGGAGTTTTGGATTCCCGCCTGCTTATCGTCCGAACTGGTCGCCGACGGCCAGCAGATCCGCTTGATGCT
GCTCGGCGAGAAGCTGATCGCTTTCCGCGACACCGGTGGTCGCGTGGGCATCTTCGATCATCGCTGCCCG
CATCGCTGCGCGTCTCTATTTCTCGGCCGTAACGAGGACCACGGGATCCGTTGCGCGTATCACGGCTGGA
AGTTCGACGTTGAGGGAAACTGCCTCGACCAACCCAATCTTCCCGACAAAAACCGCTACCCTGCCGGGGT
AAAGGCTAAGGCCTACCAAATCCGCGAGCAGGGCGGTCTGGTCTTCGTCTATATGGGCCACCGTGCGGTA
GCGCCACCGCTTCCCGAAATCGATGCGATTATGCCCGATCAGCCAGACGACAGGAATATCGCGTTGACGC
ACCGCGAATGCAACTGGCTGCAGGCCGTCGAGGGAGACGTTGACACATCACATCTCGGTTTCCTGCACGC
CGGGCACATCGACGGCACCAAGATGGATCCGAACGACCCCGCGACGTATAGCGTGTTGAACAAGGCGCCG
ACCATCAATGTCACCGAAACCGAATTCGGCGCGATGTACTCGGCGCAGCGCGCCGCTATGGCAGGGCATG
AGCACCACCGATTCGCCAGCTTTATCTTTCCGTTCTGGGTCGTATATCCGAGCGATAGAATGGAACGGAA
TTTGTCCGCCAACGCCTGGGTGCCGATCAACGACGAGCACACGATGATCTTTAATATCGATCTGCAGCGG
GCGAGCGGAAAGTTCAAGTCCCTTAGATATTCAGACGGCACCGTCATTCCCGGCCTGGCCCGGCCCTTGC
AGTATCTGCCACCGACGACTGATTGGATGGGACGCTGGCGCCCGGTTCCTAATAAGGGCAACGACCATTT
GGCGGACTGGGACATGAAACGCAGAGGAGATAGCTACACCGGCATCGTCGGCATCCCACTTCAGGATCAG
GCCATTCAAGAGACTATGGATACTATCGTGGATCGGTGCGAGGAGCATCTGGCGTCCAGCGATCGAATGG
TCATGCTTACCCGGCGGGTGTTGCTCAAAGCCGTTAAGGAGCATCGCGAAACCGGCAAGGTTCCGTTCGT
GCTGGATAAGCCAGAGCTTTGCCGCCGGGCCCGAGGCGGCGACGTGGTCTCCTCTGTAGGCACCGATTGG
CTGGATGCCTACGAGGCGGCAATGGAAGCGGATCGGATTAGACCACCAAGCGTCGCCGCCGAATAG
>Merged2_786257_1030-1431 # 1030 # 1431 # -1 # ID=786257_3;partial=00;start_type=ATG;rbs_motif=GGAG/GAGG;rbs_spacer=5-10bp;gc_cont=0.647
ATGCGTTTCACCATCGATCGCATCGACCACATCGTGATGAATGTCGCCGACCTCGAGATCACGGCGGCCT
GGTATCAGCGCGTGCTCGGCATGGAGCGCGAGGAATTTGGTCCCAAGCGGCGCACCGCGCTGAAATTCGG
CGGCCAGAAGATCAATGTCCGTCCCGCCGATTCCGATCCCGGCACCTGGGTCACCGGCGTCAACGACAGG
CCCGGCTCGACCGATCTGTGCTTCATCACCGCCGTGCCGTCCGAAGAGGTCATCGCGCATCTGCACGACT
GCGGCGTGACGGTGCTGGAGGGACCGGTGGAGCGGGCCGGCGCGCTGGGGCCGATGCGCTCGGTCTATTG
CCGCGATCCGGATGGCAACCTGATCGAAATCTCGTCCTACCTGACGGCCTGA
>Merged2_73466_7003-8301 # 7003 # 8301 # -1 # ID=73466_6;partial=00;start_type=ATG;rbs_motif=AGGAG;rbs_spacer=5-10bp;gc_cont=0.623
ATGCCGAATTCCGAAGGCGACAGGAGGGGCACCGCTTACGGCGGCTACTACCGCAAGCAGAACGGCGAGC
CCGATTGGTATCTCTGCCAGGTCGGACGCGGCACACCGGCAGGCGAATACCATCGCCGGTTCTGGCAGCC
TGTCTGTTACGAGTCTGAACTTGGCGATGTGCCGCTGCGCGTGCGGGCCCTGGGCGAGGATTTGGTAGCA
TTCAAGGATCTGCGCGGCAGAATCGGCGTGCTGCATCTGCATTGTTGCCATCGCAATGCCTCACTCGAAT
ACGGCATGCTCACGGATAGCGGCATCCGCTGCTGTTACCATGGGCGGGTTTTCGATATCGACGGCACCAT
TGTCGAAATGCCCGGCGAGCCGGCCGCGGACAGGCTGCGGCGCCAAGCGAACCAAGGCGCCTACCCCACC
CATACTTTTGGCGGCATCGTGTTCGCCTATCTGGGCCCGCCCGATCGCGTGCCGGTATTCCCCCTGCTCG
ATCGCTTTAAGGTCGAGGGCCTGCGGATCGTCCCCGGTGTCAGGTTTGATTTCGCGTGCAACTGGATGCA
GATCAAGGAGAACGCGGTCGATCCGCACCATACCCAGATCCTGCATGTCATTCCGCAGCTGCGCGGGATG
GACCACTTCGCCGCTGAATTCGGCAATTTTCCCGAGCTCGTCTGGGCGGACACTCCGGCCGGAGTGATCT
ATCTCGCAGTGCGGCGCGTCGGAAGCAATGTCTGGATCAGGTCGGCGGAGACTTTCGGTTCGAACATTCA
TCAGATCAACTCCATCTTCGAGAGCGGTCGCGAGGTCAAACCCGCGAGCCTGCCGTTCATGACATTCTGG
ACGCTGCCAGTTGACGACGACCACAGCATTACGTTCTTCATCAGCCACGTCGCAGACAACGAGGCCATGC
CGTTCGATCAGCGACGCCGTCTGGAAATCTTCGGCCAGTACAACGACCGGCCGTATCGAGACCGGCAATG
GATCCCGGGTGACCACGACGCGCAGGTCAGCCAGGGCCCGATCAACGTCCACGCGCTGGAGCAGCTCGGC
ACTCAGGACCGCGGTATCGTCATGTTCCGCCGCTTCATTCGCCGCGGGATCCAGGCCGTCGAGAAAGGCG
AAGACCCCACGGGCTTCTTCATGCACCAAAACGAGGTGCCGCCCACCTTTGCCAACGACCGGGTGGTCAG
GGTGGAGGACGTCGGCGGGTGCCCTGACGATCCGGCGGTCCTGCGCGACCTCGGCCAGCGGGTTGCCAAG
GATTACCTCGCGCATCCACCAATGCGCGACCTCATTTGA
>Merged2_532092_14661-15917 # 14661 # 15917 # 1 # ID=532092_16;partial=00;start_type=ATG;rbs_motif=GGAG/GAGG;rbs_spacer=5-10bp;gc_cont=0.588
ATGGAGACGAGCCGTCGAATCCAGTGGGATGATCTGATCCAGCCCGGGATGGTCCACGGGTCGCTCTACT
ATGACGAGATGATCTTCAAGGAGGAATGGGCGAAGATCTGGTTCAAGACGTGGGTCTATGTCGGTCACGA
GAGCGAGGTTCCAAACAAGAACGACTTCGTCACGAAGTCGATCGGTCCGATGCCGGTGCTGATGGTACGG
AATCGCACAGGCCACATCGATCTCCTGCTCAATCGCTGTCCGCATCGAGGCAACGCAGTCTGCGTACAGG
AAAAGGGCAATCGAAAGTCGTTCACTTGTCCCTACCATTCATGGACGTTCGCCAATGACGGCTCGTTGAT
CAACTTTGCGTTTCCGGAAGGCTACCACGGCGCCGACAAGTCGAACCTTGGTCTCTCCAAGGTGGCGAGG
GTGGCCAGCTACCGCGGTTTCGTTTTCGCTTCGATGGCCGCCGCAGGGCCGACGCTGGTTGAGCATCTGG
GCGGGGCGGCGCGCACGCTCGACCAGGCTTGCGACAATTCACCGACCGGCGAGCTCTGCCTCAGTGCGGG
ATTTCTGCATCACCGTACCCGGGCCAACTGGAAGTTCATTCTCGAGAACGAATGCGATGGATATCATCCA
GGCTTCGTCCATTCATCCATATTCTCGGTCTCCGACAGTGCGATCGGCTCGCTCTACGGGGCTGACGCGG
CCGCCATCACGCGCGGTTTCGGCAACGGCCACACGGAAGTAGATCTACGCCCGGAATTCCGCCGCCGCGA
CAAGCCGATGAGTTGGTTCGGCACCGCCGCCGACAAGCTGCCTGATTACGTCGCACAGATGAATTTGGCC
TACGGCGAACACCACGCCCGGCGGATCATGATCGATGGGATGCCTCACGTCATGATCTTTCCCAATTTGT
TCATCGCCGAAATCCAGATCTTCGTGATCCAGCCGGTATCCGTGACCGAGTCGATCCAGCATGTGACGGC
GATCCAGTTCAAGGACTCGCCGGAGATCAATCGCCGGCTGCGGCAGCAGACCATGGGATCCGTCGGGCCC
GCCGGCTTTCTACTGGCCGATGATACCGAAATGTATGAACGCAATCAACGTGGGCTCGAGATCAGGAAGC
CCGAATATCTCTACCTGAAACGGGGCGCGCATCGCGAGCGGCGCGACGAAGACGGCTACCTCATCGGCCA
TTCGACCGACGACCTGCCGTCGCGAGAGATCTGGGTGCACTACCGTTCTTTGATGAAAGCAAGCTGA
>Merged2_307186_1086-1424 # 1086 # 1424 # 1 # ID=307186_3;partial=01;start_type=ATG;rbs_motif=AGxAGG/AGGxGG;rbs_spacer=5-10bp;gc_cont=0.705
ATGCTCTCTCAAGAAGAGAACGACATCCTCACCAAGGTCGGCCCGGGAACCCTGATGGGGAACCTGCTCC
GCCGCTACTGGACGCCGGCGCTCCTCTCCTCCGAGGTGTCCGAGCCGGGCGGCGCCCCGGTCAAGGTGCG
GCTGTTGGGCGAGGACCTGGTGGCGTTCCGCGACACCGCCGGCGAGGTCGGCCTCGTCGCGCAGAACTGC
CCGCACCGCGGCGCGTCGCTGTACTTCGGCCGCAACGAGGACTGCGCCATCCGCTGCGTGTACCACGGCT
GGGCGTTCGACCGGGGCGGTCAGTGCGTGGACATGCCTTCGGAGCCCCGGCCCTTTGCC
>Merged2_349300_2-613 # 2 # 613 # 1 # ID=349300_1;partial=10;start_type=Edge;rbs_motif=None;rbs_spacer=None;gc_cont=0.639
GGCGACCGCAAGGGCGCTGCCGTGGTCGAGACGGAAAAGAAACAGACCGCCTCGTCCTGGAGGGACCGCA
AGAGCTTCGTCGTCGGCAACGGCCACGGCTGGACCAGCAACACCGCGCTCGACGACGGCAAAAGGACGAG
CCCGGTATTTGACGAATACAAGCGCGTGCTGGCGCAGGCAGTCGGCACCGATCGGGCCAACGAAATTCTC
ACGCCGCGGCTGCACAATTCGTTGATCTATCCGAACATGTCGATCATGGGACTGAACATCCACGTGCGGG
TGATCAAGCCGATCGCGGTCGACCGCACCGAGGTCAACATCTATCCGATCCGGCTGGTCGGCGCGCCGGA
GGCGATGAACCGCGCCAATATCCGCCTGCTCAACGTCACCCATTCGGCGGCCTCCTTCGTGCAGACCGAC
GATCTGGAATCGTTCGTGCGCGCGCAGAAGGGATTGCAAAGCGTATTGACCGACTGGGTCGACATTTCCC
GCGGGCTCGGGGCCGAGGAGCCCGACCGCGACATCAACGCCACACGCGGCCTGGCGACGCACGAGATGGT
GGTGCGCGCGCAATACCGGGCCTGGCTCGGCTACATGCAGGAGACGGCATGA
>Merged2_83672_403-906 # 403 # 906 # 1 # ID=83672_2;partial=01;start_type=ATG;rbs_motif=GGAG/GAGG;rbs_spacer=5-10bp;gc_cont=0.692
ATGCTGAGCAAAGAAGACGTCGACTTCTTCTGCCGGGTCGGCCCGGGGACGCCGACGGGGGAGGTGTACC
GCCGCTACTGGACGCCGGCGCTGCTCTCCGAAGACGTGCCCCGTCCGGGCTGCGCCCCGGTCGAGTTCCG
GATCCTCGGCGAGGACCTGGTGGCGTTCCGGGACCGCGACGGCAAGGTCGGCGTGCTCGACCGGTACTGC
AGCCACCGGGGGGCGTCGCTCGGCATCGCGGCGGTCGAGGACTGCGGGCTGCGCTGCATCTACCACGGGT
GGCTGTTCGACGGCGACGGCAAGATCGTCGAGACGCCGAATATGCCGGCGACGTCGAAGTTCAAGGACAT
CAACCGCCAGGGCGCCTATCCCGCCCGCGAGGGCGGCGGCTTCGTGTGGGTCTACATGGGCCCGCCCGAA
GACGAGCCGCCGTTCCCCCACTACTTCTGGTTCGACATCCACGCCGACCAGCTTGCGGCGCGTGAGATCC
AGATGGCGGTGAAC
>Merged2_841256_3-422 # 3 # 422 # -1 # ID=841256_1;partial=10;start_type=ATG;rbs_motif=AGxAGG/AGGxGG;rbs_spacer=5-10bp;gc_cont=0.724
ATGCTCAGCACCGAGGACAACGACCTGATCTGCCGGGTCGGCCCGGGTACCCCCATGGGCGACCTCCTGC
GCCGCTACTGGGTCCCCGCCTGCCTGTCGGCCGAGCTCGCTGACCCCGGCGGGGCGCCGCTGCGGGTCCG
GCTGCTCGGTGAGGACCTGGTTGCCTTCCGTGACCACTCCGGCGGGGTCGGGCTGCTCGAAGAGGCGTGC
CCGCACCGCGGGGCGTCGCTGTACTTCGGGCGGAACGACGGACCGGCTAACGGCGGCGTGGCGGCGCACG
GCGGGGAGACGGGGAGTGGGCTGGGTGGCGCACCGGCATTTGACCGAACGGCATTTGACCAACCCTGTGG
TCTGCGCTGCGTGTACCACGGCTGGCAGTTCGACCGGAGCGGCGCGTGCATCGACATGCCGTCGGAGCCG
>Merged2_514316_1736-2686 # 1736 # 2686 # 1 # ID=514316_4;partial=00;start_type=ATG;rbs_motif=GGA/GAG/AGG;rbs_spacer=5-10bp;gc_cont=0.681
ATGGCGTTGACGGGTATCGATGCGGTCGTGTTCGGCGTCGCCGACATGAAGGAGGCGGCGCGCTTCCTCG
ATGACTGGGGCACCACGCCCGTCTCCGCCGGCGCGGACCGGCTCCTCTATCGCACGCGGGACGGCGCCGA
GGTGATCGTCAGACCGCTGCAGGCGCCGGACCTTGCCGCCCCGATCGAGGGCGGCAACACGGTGCGCGAA
GTGGTCTGGGGCGTCGCCGACGCGGCCGCGCTGGATCGCACGGTCGCTGCGCTGCGCGGCCTGCCGGGCT
TCCATGTCGGCGCCGACGGCTTGGCCCGCGTGAGCGATCCCAACGGCATGAGCCTGGCCTTTCGGGTCAC
CCGGCGGACCCCGATCGTCGTCAAGCCGACCCCCGCCAACGCACCCGGGTCGCACCGGCGGATCAATCAG
CGCTCGCCGGTCCATGAGCGCGACCACCCGATCAACATCGGCCACGTCGTCGTCTTCGCAGGTGACTTCC
CGGCAATGCGATCGTTCTATACCGAGCAGCTCGGCTTCGCCGTCAGCGACGAATATCCCGGGCACGGCGT
GTTCATGCGCTGTCAGACGGTCGGCGAGCACCACAACCTGTTTGTGCTCAACCGCCCCGGTAAGCCCGGC
ATCAACCATGTCGCCTTCACCGTGACCGACATTCACGAGGTGATCGGCGGCGGCATCGCCATGGCCAAAA
AGGGCTGGAAGACCGAGATCGGCCCGGGGCGCCATCCGATCTCCTCGGCCTATTTCTGGTACTTCGAAAA
TCCGCTGGGGGCGCCGCTCGAATACTACGCGGACGAGGACTTCTGCACCGAGGAATGGCAGCCCGGCAGC
CACGAGCGCAAACCCGAACTGTTTGCCGAATGGGCCATCGCCGGCGGCATCGACGGCAAGACGCGCCGGC
AGCTCGCCTCGGTCGACCACAGCGGCCGCGGCCATGCGTGA
>Merged2_706509_1307-1930 # 1307 # 1930 # -1 # ID=706509_3;partial=01;start_type=Edge;rbs_motif=None;rbs_spacer=None;gc_cont=0.676
GCCGACCTGGCGGAGCGCCGAGTCGACGAGATGATCCAGTTCGCCGACCCGTCGGGTAACCCGCTTGCCG
TCTTCCACGGCGCCGCACTCGAACACCGCCGCGTCGTCAGCCCGTACGGGCACACGTTCGTCACCGGCGA
GCAGGGGCTGGGCCACGTGGTGCTGACCACCCGCGACGACGCCGAGGCGCTGCATTTCTACCGCGATGTG
CTGGGCTTCAGGCTGCGTGACTCGATGCGGATGCCGCCGCAGGTCGTGGGCCGTCCCGCCGACGGTGCAC
CCGCCTGGCTGCGCTTCTTCGGTTGCAACCCACGCCACCACAGCCTGGCCTTCCTGCCGCTGCCGACTCC
CAGCGGCATCGTGCATCTGATGGTCGAAGTCGAGAACTCCGACGACGTAGGCCTGTGCCTGGACCGGGCG
TTGCGCCGCAAAGTTCCGATGTCGGCCACCCTGGGCCGTCATGTCAACGACCAGATGCTGTCGTTCTACA
TGAAGACGCCCGGCGGGTTCGACGTCGAATTCGGTTGCGAGGGCCGCAAAGTGGACGACGACGGCTGGAT
CGCCCGGGAAAGCACAGCGGTCAGCCTGTGGGGTCACGACTTCACGGTCGGCATGCGCGGCTGA
>Merged2_94068_759-1331 # 759 # 1331 # 1 # ID=94068_2;partial=01;start_type=ATG;rbs_motif=GGAG/GAGG;rbs_spacer=5-10bp;gc_cont=0.642
ATGCTGCCGACTACGAATTTCGAACCGCCGTTCCGGATCACGCGCGCAAGCCACGTCGGGATCACGGTCA
AGGACCTGGCCGCGAGCCGCGACTTCTACCGCGATGTCATCGGCCTCGTCGTCACCGAGGAGACGAGTGA
TGCGGTCTACCTGCGCGGCCTCGAGGAGTCCGCACACCACAGCCTCACCCTGTATCAGGAGAAGGGCGAG
GCGGCGAAGGCGCTCCACGTCGGCCTGCGTGTTCAGTGCGACGAGGACATCGTCAAAGCGGAGAACTTCT
TCAAGGCGAACGACATCGACTATGCGCGCGTGGAGAAGCCCCATCAGGGGCCGACAATCCAGTTCCGCGA
CCCGGTCGGCACCCATATCGAGCTGACCAGCTCGATGACGACGGTCGAACGCAAGATGCAGCAGTTCGAT
GAGTTCATCGCGGGTGCCCCGCAGCGCATCGACCACTTCCAGGTCGTCAGCTGCGACGTGCAGACCGCCA
CCGGCTTCTGGGCCGGCCTCGGCATGCGCCTGGCCGAGTACACCGCGAAAGACGGCACTGACGAGCTCTG
GGGAAGCTGGATG
>Merged2_464734_1-348 # 1 # 348 # -1 # ID=464734_1;partial=10;start_type=GTG;rbs_motif=AGGAG;rbs_spacer=5-10bp;gc_cont=0.727
GTGCTGTCGGCTGAGGACAACGAGCTGTTGACGAGCGTCGGGCCGGGGACGGAGATGGGCGACCTGCTCC
GGCGGTACTGGACCCCTGCCTGCCTGTCGGCCGAGGTCGCCGACGCCGGCGGGGCCCCGGTGCGGGTGCG
CCTGCTCGGCGAGGACCTGGTGGCATTCCGGGACACCGCCGGCGAGGTGGGGCTCGTCGCCGAGCACTGC
CCGCACCGCGGTGCATCGCTGTACTTCGGACGCAACGAGGACTGCGCCATCCGCTGCGTGTACCACGGCT
GGGCGTTCGACCGGGGCGGTCAGTGCGTGGACATGCCTTCGGAGCCCCGGCCCTTTGCCGACCGGATC
>Merged2_366628_1-630 # 1 # 630 # -1 # ID=366628_1;partial=11;start_type=Edge;rbs_motif=None;rbs_spacer=None;gc_cont=0.681
GACGGCAAGGTCGGCGTGCTCGACCGGTACTGCAGCCACCGGGGGGCGTCGCTCGGCATCGCGGCGGTCG
AGGACTGCGGGCTGCGCTGTATCTACCACGGGTGGCTGTTCGACGCCGACGGCAAGATCGTCGAGACGCC
GAACATGCCGGCGACGTCGAAGTTCAAGGACATCAACCGCCAGGGTTCCTATCCCGCCCGCGAGGGCGGA
GGGTTCGTGTGGGTCTACATGGGCCCGCCCGAAGACGAGCCGCCGTTCCCCCACTACTTCTGGTTCGACA
TCCCCGCCGACCAGCTCGCGGCGCGTGAGAGCCAGATGGCGGTGAACTACCTGCAGATCCAGGAGGGCTC
GATCGACAGCTCGCACGTCGGAGTCCTCCACCACGACATGCACGCCAAGGCCCCCGAGCCCGACGAGGCG
GTGGCGAAGACGCCGGGGCTCGTGCGCTACGGCGGTTGGTACAACGAGGTCGCCCTCGACGGGGGACCGC
TCGACAACGTGCCGTCCGTCGACTTTGCCCCGGTCTTCGACGTGGAGAACACCGACTTCGGCTTCCACTA
CGCCGCCACCCGCCGCTCCATCTACGGCGAGGACCGCCGCTACGTGCGGGTGACCGCCTTCGTTTTTCCC
>Merged2_726522_4341-4979 # 4341 # 4979 # -1 # ID=726522_6;partial=01;start_type=Edge;rbs_motif=None;rbs_spacer=None;gc_cont=0.660
TGGAAGCTCTACGTCGAGAACGTCAAGGACTCCTACCACGCCTCGATCCTGCATCTGTTCTTCACGACCT
TCGAGATCAACCGGTTGTCGCAACGCGGCGCGATCATCGTCAGTCCGGACGGCGGCCACCACGTCAGCTA
CTCGGCGATTGCGCCGGACGCCGACGACGGCAAGGATTATGCGCAGCAGAACCTGCGTTCGGACAGCGCC
TTCGGCCTCGCCGATCCCTCGCCGCTGGAAGGGGTCGACGAATTCGGCGACGGCGTCACGCTGCAGATCC
TGTCGGTATTCCCCGGCTTCGTGCTGCAGCAGATCCAGAACCAGATCGCGGTGCGCCAGATCCTGCCCCG
CGGCGTCGACCAGACGCAGCTCAACTGGACCTATCTCGGCTTTGCCGACGACACCCCGGAACTGCGCCGC
ATGCGGCTGCGCCAGAGCAATCTCGTCGGCACCGCCGGCTTCGTGTCGATGGAGGACGGCTGCGTCGGCG
GGTTCGTCCAGCGCGGCATCGCCGGCGCCTCCGATATCGAGGCCGTCCTGGAGATGGGCGGCGTGGATGC
CGTCTCCAGCGAAAGCCGCGTCACCGAGGCCTCGATCCGCGGCTTCTGGAAAGCCTATCGCCGGGAGACC
GCCCTGTGA
>Merged2_300858_3175-3858 # 3175 # 3858 # -1 # ID=300858_4;partial=01;start_type=Edge;rbs_motif=None;rbs_spacer=None;gc_cont=0.661
CCCTATAAGGGCCGCACGCTGCAGGTCGGCGATCCGCTCGGGGTGCCGCTCGAATTCTGCGCCAGCATGG
AGCTGAGGCCGCGCCTGGTGGTGAGCTTCGAGCGACACCACGGCGCGGTGCCGCAGCGCATCGACCATTT
TCAGCTGCTGGTGCCGGACGTGCAGCGCCAGCTGGAGTTTTACATGGGGCTGGGGTTCCGCCTGTCCGAA
TACATCGCCGCCGACGGCAGCGACGAGCCGCTGTTCGTGTTCCTGCAGCGCAAGGGCAATCCGCACGACA
TCGTGTTCGCGCCCGGCGCCGGCCCGCGATTGCATCACGCCGCGTTCAGCATTCCGGAATCCTATCTGTT
CTTCTATGTCTGCGATCTCGCCTCCAACATGGGTTTTGCCGAGAACATCGAGTTCGGCCCCGGCCGCCAT
GGCCCCGGCCACGCGCTGTTCGTCTACCTGCGCGATCCCGACGGTCACCGCATCGAGCTGTTCAACACCC
ACTACCAGTGCATCGACATCGAGGAGGAGCCGGTGCGCTGGGACGCCTCGGCCGCCGGCAAGCGACGCTG
GCAGCTGCCCGCCCGCGCGCAATGGTTTGCGCAAGCGAGCCGCTTCAAGGACCTCGCGCCGCAGCAGCCG
GCGCGCCAGGGCGATCCGCTGACGCTGGAAAAATATCTGAACGTGACGGGGTAG
>Merged2_456473_421-1686 # 421 # 1686 # 1 # ID=456473_1;partial=00;start_type=ATG;rbs_motif=None;rbs_spacer=None;gc_cont=0.610
ATGCTTAAACATGAAGACAACGAGCGGCTGACTCGGGTTGGCCCCGGCACGCCCATGGGAACGCTGTTGC
GCCGGTACTGGCAGCCGGTGCTGCTGTCGTGGGAGCTCGAGGAGAACGACGGGCCGCCGATGCGGGTGCG
CATTCTTGGAGAGGATCTCGTCGCGTTCCGTGCCACCGACGGACAGGTCGGGCTTATCGACGCTTACTGC
CGCCACCGGCGCGCGCCGATGTTCTACGGGCGCAACGAGGAATGTGGCCTGCGCTGCGTCTATCATGGCT
GGAAATTCGACGTCGAAGGACGTTGTGTCGATCTTCCCAATATCGCCGCGAGCGACCGTGTCAGGCAGGG
CGTGCGAATCAAGGCATATCCGACGGTCGAGAAAGCAGGCATCATCTGGACCTACATGGGCCCGCCTGAA
CGGCGGCGCGCGCCTCCGAACTTCGAATGGATGCGCGCACACGACACGCACCGAAACGTTACCAAGACCC
TTCAGGAGAACAACTACCTTCAGGCCCTCGAGGGTGGGCTCGACACGTCGCATTCCTCGTTCCTGCACAA
CGAAGGCATTGGCACGCGCACCGTGCGCAACCTTGATACAGCTCCGCGGCTCGAAGTCTTCCCAACCGAC
TACGGCTATTACTATGTCTCGTTCCGGAAGATCAGCGACGCCGAACAGTACGTGCGCGTCTATCAATACA
TCATGCCGTTCCAGCAGATCCGCGGCGACGTCTCAGACGACCTTGGCCATCGCAAGGAGGTGGCGAAGAT
CGACGGCCATTTCTGGGTCCCGATCGACGATCACCACACCATGACCTGGAATTTCATCTACGGCTTTGAC
AAATCGGTGCCGCTCACGCCGGAGTTCCGCGAATGGGAGGAAAGGCGTGCCGGTCGCAGCGCTGACATGG
TCATCCCCGGTACCTTCAGGCTCAAACGAAACCTGTCGAACGATCATATGATCGACCGCGAGCTGCAAAA
GAAGACCTATACCGGGATCAAGGGCATCGCCACCCAGGATATCGCGCTGCAGGAGGGGATGGGCCCGATC
GTCGATCGCAGCCAAGAGTTGCTGGTCGGGTCCGACTCGGCAATCGTCGCGATGCGCAGGATCTTGCTCG
AAGCCACAAGCGCGGTCGAACGCGGGGAGGATCCACCGGCCATCGATCCGGAGACGACCTGCGATCTACG
CGGACACGACAGTGTGATTCCAATCGACGCTGACTGGCGTCAGGCGCTGGCGGGCGAGATGATGGCGAGA
TGGTAG
>Merged2_350991_1923-2363 # 1923 # 2363 # 1 # ID=350991_2;partial=01;start_type=ATG;rbs_motif=GGAG/GAGG;rbs_spacer=5-10bp;gc_cont=0.689
ATGGCAGTAACAGATGCAGCACACGTCACAGATTCAGCACAACTGTCGGCGGATGTCGCGTCCTTGCGGA
TCTTGTCGGAGGAGGAGAACGAGCGGCTGACCCGGGTGGGTGCCGGGACGCCGATGGGCGAGGTGATGCG
GCGCTACTGGATCCCCGCCTGCCTGGCGGAGGAGGTCGCCGAGGCCGACGGGCCGCCGGTGCGGGTGCGG
CTCCTCGGCGAGGACCTGATCGCCTTCCGCGACTCGAGCGGGACCGTCGGCCTGACCGACGCCTTCTGCC
GCCACCGTCGGGCGCCGCTGTTCTTCGGGCGTAACGAGGAGTGCGGGATCCGCTGCGTCTACCACGGGTG
GATGTTCGACTCGAGGTCCGGCGAGTGCGTGGACCTGCCGACCGATCCTGCGCACTCGCGGATGAAGGTG
CGGGTGCGGATCACCGCGTAC
>Merged2_348061_2100-2993 # 2100 # 2993 # 1 # ID=348061_3;partial=00;start_type=ATG;rbs_motif=GGA/GAG/AGG;rbs_spacer=11-12bp;gc_cont=0.662
ATGAGCATCAGCCCAGTCAATCCCTGGACGTGGTTTCCCATCGTCGCCTCGAAAGACTTGCACGCCGGCG
CTGTCCTGCCGGCGACGCTGCACGGCGAACGGCTGGTCGCGTGGCGGTCCAACGAGGGCCGTGTCGGCGT
CTGGAACGACCGTTGTCCGCATCGCAGCATGAGCCTGTCGCTCGGCTCGACGCTGGGTGACGTTCTCGTC
TGCCCCTATCATGGCTGGGAGTTCGGTGCCGACGGAAATTGCCGACGGATCCCGGCACACCCTGCTACGA
CTCCGTCGCGGGCGGCTCGCGCCCGGGTCTATCCGTCTATTGAAGCCTCCGGCTATGTCTGGGCGTGCCT
TGGCGAGCCGGCGTCGCCGCAGCCCGATTGCGGATTGTTGGCCGGCGCGAGCCTGTCTCCGATCCGCGCC
ATGCATGTTCGGGCCGACGCGGAAACAGTCGCGCTGATCCTGTTGTCCCATCCGCTCGGGGCGCGGCCGG
AGCAGGCCTTGCCGGCGCCCGCGTGCCGGCTCGACGGCGATACACTTAGCGTCACCCATGCCGGCGAAGC
CGAGTCGGCGGTGTGTCGCGTGCGGGTCGGTCTGCCGCCAATCGTGGCCTGCCAGATGGTCATCGCAGGC
GAAGCGCTGGCCTATGCCGGTTTAGTTCAACCGACCGGCGAAGACTCCGCCGTGATCCATCTCGCACTGC
TTGGCGAAGGTACCCTGGCGGCGCGTTTGGCCTTGAACGCCGCGCTCTCTCGCTTGAGAAGCGCAATGCC
GACGCTGACCCAAAGCGTGCTCCTGCCGGAGCTGCGCGAACTGCTCGCCGATCCGGCGGCGATTTCCGTT
ATGTCAAAAGGTCCCGACCATGGCGAAAACAGTCGATCCAGTCGCGCTCAATAA
>Merged2_708813_6720-7976 # 6720 # 7976 # -1 # ID=708813_9;partial=00;start_type=ATG;rbs_motif=GGAG/GAGG;rbs_spacer=5-10bp;gc_cont=0.572
ATGCTTAAGACCCTGACCACGGAAGGTAGTAAGCTCGAACACTTGATCCGTCCGGACCGGATACATGGCT
CTGTCTATCGCGATCCCGAATTGTTTGATCGGGAGATGGACGAAATCTTCCACAAAGTCTGGGTTTATCT
TGGTCACGAGAGCGAAGTACCTGATCCGGGTGACTACATCCGGCGGCAGATCGGCCTGCAGCCGGTCATT
GTCGTGCGCGGTAGAGACGGGGCCGTTCGTGTCTTTTTCAATCGCTGCCGGCATCGTGGGAATCTCGTCT
GCCATCACGAACACGGCAACGCCGGGACACTGCGATGTGCGTATCACGGCTGGACATACTCCAATCAGGG
CGAACTTGTCGCTCCAACCTTCGACGAGGCATACGACAGCTCGATGCGGAATGAGGATTTCGGCCTCACT
CCCGCGCCACGCCAAGGCGCCTATCGCGGCCTGATCTTCGCGAGCGCCAGCCCGACTGGTGTCAGTCTCG
AAGAGCATCTCGGTGCGGCGCGTCAATTTCTCGATCTAATTATCGATCGCTCCCCCGACGGCGAGATCGA
GCTTTCGGCCGGAATGCAAAAAATGCATTACCGCGCGAACTGGAAAATGCTGCCCGAGAATTCCGTGGAG
GGCAGCTATCACGGTCAGTTCATCCACAAGTTCGCCTTCGATCTATTCGACAGCCGCACCGGCCGGAATC
GCCTGGCGCTTGACGAGGAGTTCGTTCTTTACATGCAGGGTGGACACATGGTCGAAGATTTCCGTGGGGT
CCGACACCATCCGCGGCAGGGACCCACCGAATCGCGGAAGGCCTATATCGAGATGCTCGACAAAAAATAC
GGTCCGGAATACGCGAAAGATTTGCATTTCGGCCACGCGCCGATCCTTTTCGTCTTTCCAAACTTTCTCT
ATGTCCAGACGCATATCAGGCGATTGCAACCGGTCTCTGTGGCCGAGACCCACGTCTATTATCAGCCGGC
GCTGCTAAAAGGTGTGCCGCCGCAAATCAACCAGGAAATTCTGCGCAGTCATGAGACCAGCTTCGGTCCG
GCCGGTTTTCTGTCGCCTGACGACATCGAGATCATGGAGCGAAACCAGGTCGGGATTCGGGCTCAGGGCA
ACGAATGGTTGTTCATCGGACGGGGTATTCATCGCGAGGAAAGTCTGCCCAATGGCGGCACGCGGGGACA
CGACATGGACGAGAATCACTTGCGCGGCTTTTGGCGGCACTACGGGCAGCTGATGCGTGGCGCATGA
>Merged2_795749_1674-1925 # 1674 # 1925 # -1 # ID=795749_3;partial=01;start_type=Edge;rbs_motif=None;rbs_spacer=None;gc_cont=0.726
GGCGGCGTGCCGGTGGCGGTGGTGCGGGCCGGCGGCTCGGTGTACGCGGTGCGCGACGAGTGCACCCACG
AGGAAGTGCCGCTGTCGGAGGGCGAGGTATACGACGGGACGGTCGAGTGCTGGCTGCACGGGTCGTGCTT
CGACCTGGCCACCGGCAAGCCGACCGGGCCGCCGGCCAGCAAGGCCGTCGCGGTGTACCCGGTGCAGATC
GACGGCGACGACGTGCTCGTCGGCGTGCCTGACCAGAACTGA
>Merged2_738236_3-599 # 3 # 599 # -1 # ID=738236_1;partial=10;start_type=ATG;rbs_motif=AGGAG;rbs_spacer=5-10bp;gc_cont=0.672
ATGACGCGCTACGCGAACGATCCGGCGGCGTTGAAGGCGCTCGTTCAGCCCGGGCGCGTGCACCGCGACC
TCTACGTCGATCCGGAGATCTTCCGGCTCGAAATGAAGCACCTGTTCGCCAACACCTGGGTCTATGTCGG
CCACGCCAGCCAGCTTGCCCACGCCAGCGACTACCTGACCACCACCATCGGCGACCAGCCGGTGCTGGCG
ATGCGCGACGGCGACGGCACCATCCGAGTGTTCTACAACCGCTGCGTCCACAAGGGCGTCAAGCTGGTAT
CGGAAACCTGCGGCAACGCCGGCCGCTTCCTGCGCTGCCCCTATCACGCATGGTCGTACCGCAACGACGG
CTCGCTGCTGGCGATTCCGTTCCGGGGCGGATACGACGGCACCGGCCTCGATGACACCGAAGCCGCCGCC
GGCCTCACCCCGGTCGGGGCCACCCGCGTTTATCGCGATTTCATCTTCGCCCGGCTGAGCCGCACCGGCA
TCGACTTCGCGGCCTTCTTCGGCGACAGCCTGTCGTCCATCGACAACATGGTCGACCGCTCGCCCGAAGG
CAGGCTGGTGCTGGAAGGTGCGCCGCTGCGCTACCTG
>Merged2_289580_1563-2834 # 1563 # 2834 # -1 # ID=289580_3;partial=00;start_type=ATG;rbs_motif=GGAGG;rbs_spacer=5-10bp;gc_cont=0.608
ATGCTGACTGCCGAACAGAACGATCGGTTGACGAGAATTGGGCCGGGCACGCCTGCGGGAGAGCTCATGC
GTCGGTATTGGCATCCGGTCGCGACGCGTTCGGAACTGGAGGGGCGCTGGACCTTTCGGGTACGCCTGCT
CGGCGAAAATCTCGTTCTGTTTCGGGACCGGCAAGGCCGGCTCGGATTGATCGCCGAGAGCTGTCCGCAC
CGCGGCGCCTCGCTCGCCTACGGCATCCCGACCGAGGACGGTATCCGTTGTCCGTACCACGGCTGGGAGT
TCGGGCCGGGCGGTCATTGCCTGGATCAGCCCAACGAACGCGACAGCGCCAGCTTCAAAGAAAGGGTCAA
GACGGCTGCCTATCCGGTCGAAGAGCTCAACGGCATGCTGTTCGCCTATTTGGGGCCCGAGCCGCGCCCC
TTGCTGCCGCGCTGGGACGGATTTGTTGCCGAAGGCACGATCAGGATGCTCGGCCGGGCGCTGGTCCCGG
TCAATTGGCTCCAGGCCATGGAAAACTCGCTCGACCCCATCCATACGGAATGGCTGCACGGCCATCATTA
CGAGTTCGTCAAGGAACGCGAAGGCGTCAAGGTCGCGATCAGTGCCCGGCACGAGAAGATCGCGTTTCAC
GAATTCGATTATGGCATCACCAAGCATCGTCTGCTTGCCGGACATTCGGAAGATTCCGACGATTGGCGCG
TCGGCCATCCGGTGGTGTTTCCGAACATGTTGTCGGTCGGCAACGGCGACGAGAGCTCGCGCTACTACGC
CTTTCAGATCAGGGTGCCGGTCGACGACACCCATACGATGCATATGTGGTACACCGCCTATGTGCCGCCG
AAGGACGTCCATGTCCCGGCGCACCTGCTCGACAAGGTTCACGTCTACCAGGTGCCTTGGCAGAAGGAAA
ACGGCGACTTCGTCCTCGACAATATCGACGGTCAGGACATGATGGCCTGGATCACGCAAGGCGCGATTGC
CAACCGCCCGAACGAGCACCTTGGCGCGGCCGATCAAGGCATAGTGCTTTTTCGCCGCATTCTTCAGCGC
GAAATTGAAAAGGTTCAGCAAGGGAGGGATCCGATCGCGGTCATCCGCGAGGCGGCGCACAATGCGCGAA
TCGATCTTCCCAACGAACGCAAGAAGCACCACAACAGCGACGGCTTTGCGAGTTGGCTGATGCGCACCCA
CGCCGCCTATTCGCCCATCGCGCAGGATTTGATCGGCATTTTCGAATCGCACAAGCCGACCGATATTCGC
CTGGCAGGCTGA
>Merged2_719163_227-712 # 227 # 712 # -1 # ID=719163_1;partial=01;start_type=Edge;rbs_motif=None;rbs_spacer=None;gc_cont=0.710
AACCCCCGCGGGCTCGGCGGCCCCGGGTACCAAAGCGACCCGAACTGGCCGTTCGGCACCTTCGGCGGCC
GGGGACCGAACGGCCGCGGCGGCTTCGGCGGCGTGCGGGCCCGTCAGTGGACCGCCGAGAACGACTACGG
CGTGGACCGCGAGGGGCAGCGCAGCACCAGCTTCTCCGGGATCCCCGAGTTCGGCAGCCAGGACTACATG
GTCACCGAGACCATGGGCCCGATCTACGACCGGACCAAGGAGCACCTTGGCACGACCGACATCGGGATCG
CCACGATGCGCCGCATGCTGATCGACGCCGCGAAGGGCCTCGCCGAGGGCAAAGAGCCGCCGGCGCTGGC
GGGGGCGGGCGACTTCCTCAACATCCGCTCCGCCGAGAAGATCCTCGAGCCCGGTGAGGACTGGAAGGTG
CTCGGCAAGCACGAGGACCCGACGGTGATCGAGTCCAAGGAGGCGGCGGGGGCGCTGGCGGACTAG
>Merged2_732003_934-2082 # 934 # 2082 # 1 # ID=732003_3;partial=01;start_type=TTG;rbs_motif=GGAG/GAGG;rbs_spacer=5-10bp;gc_cont=0.681
TTGCTGAGCAAAGAGGACAACGAACTGGTCACGCAGATCGGTCCCGGCACAGTCATGGGCGCGTTGATGC
GCCAATACTGGATACCGGCGATGCTCTCGAGCGAGTTGCCGAAGCCCGACTCCCCGCCGGTCCGGGTGTT
GCTGCTCGGCGAGAAGCTGGTCGGCTACCGCGACTCGTCCGGCCGTCCGGCCCTCGTCGACCACCTCTGC
CCGCACCGCGGCGCAGGCATGTTCTTCGCTCGCAGCGAGGGGGACGGGATCCGCTGCGTCTACCACGGCT
GGAAGTTCGATCTCGAAGGCACCTGCGTCGACATGCCGAGCGAGCCGGCGGGCTCGAACTTCAAGGAGAA
GGTCCGGATCAAGGCGTATCCGTGCGTCGAGCGCGGCGGCATCGTCTGGGCCTATATGGGGCCGCGCTCC
GAGCCCCCGCCGCTTCCCGACATCGAGGGGAACATGCTCGCCGAGGGTGAGTACCAGGCGACCATGTACA
TGCGGCCGTGCAACTGGCTGCAGGCGCTCGAAGGCGACATCGATACCGTCCACGCCGCCTTCCTGCACGG
CGGCGCCCAGGGCCCGGAGGACTTCCCCGAAGGGACGTTCTCGCACTACGAGGTCAAGCAGCGCGACCCG
CGCTTCGTCGCCGTCGACACCGACTACGGGGCCATCTACGGCGCCTACCGCCCTGCGCAGCCGGGAAAGA
ACTACTGGCGCATCGGGGAGTTCATGTTCCCGTTCTGGACGCAGCCGCCGCCCGGCCTGCTTGGCAAGAA
GATCCTCTCGACGGCGTGGGTGCCGATGGACGACACGCACACGATGGTCTTCGGTGTCGCCGCGCTCTCC
AACACCCGGCCGGGCGCCGGCCCCGGGAACCCCGCGTTCTACAAGGAGGGCAACTCCGGCTGGTACGGCC
GCCACCCGATGGCGCAGGACGAGGAGAACGACTATTTCATCGACCGGGACGACCAGGCGGGCCTGGTGAG
CTACACCGGGATCCCGGGCGGCGCGGTGCCCGAGGACACGGCGGTGCAGGTGGCGATGGGCGAGGTCCTC
GATCGGACCATCGAGCACCTCGGCACCACGGACATCATGATCATCCGGGTACGCCGGCGCCTCGCGCAGG
CCGCTGTCGACCTGGCCGAGAAGGACATC
>Merged2_828158_1191-1691 # 1191 # 1691 # -1 # ID=828158_3;partial=00;start_type=GTG;rbs_motif=GGxGG;rbs_spacer=5-10bp;gc_cont=0.653
GTGACCAGCGTGCTCGACGACGTTTCGTTCTGCCACCTCGTCGTCGGGGTCACCGACATGGACCGTGCGC
TCGAGTTCTACCGCGACGTGTTGGGCATGGAAGTCGTCTTCGAAACCCTGGTCTCTGGTGAGCCTTTCGA
CGCGGTACTGCACGCCAAACGTCGCCAGGAGGGCCGCGTGGTCGGCGGGCTGCTGGGCGGACTGATGGTC
GAACTGCTTTCGCTGGGAGGCAATCCGCCGGATCACAAGCCCGCACGCCGGGGCATCACCGGGATCCACA
ACGTCTCGTTGTCGGTGGCCGATCTCGACGACACCCACCGCCGCATCACCGCCGCCGGCTACACCCCCGA
CCAGGAGCCATTCGAGATCGGCGGTGTGCGAATGTTTTTCGTGAAGGACCCGGACGGCACCGCGGTCGAG
TTCATCGAGTTGCCCAACGGTGTGCGCAGCACCTACGAGATGCATCGCGGCGTGCCGCTGGCAAAGGGCC
CGGCCAGATGA
>Merged2_360931_2896-3720 # 2896 # 3720 # 1 # ID=360931_5;partial=00;start_type=ATG;rbs_motif=GGAG/GAGG;rbs_spacer=5-10bp;gc_cont=0.680
ATGGCCGAGATCGTTGCCGCGTTCGGCGTGCCGCATACGCCCGCCTTTCCGGCCCTGGTTGCGCGGCAGG
GACCGGATTGCGAAGTCGCCCGGCTTTATGCCGAGGTCGCCAAGCACCTCGAGGCGGTCGCCCCGGACGT
TTTGGTGCTGTTCGACAGCGACCACTTCAATACCTTCTTCTTCGACAACCTGCCGACCTTCCTGGTCGGC
GTGACCGACACGATCGAAGGGCCCAACGATCAGACGCCGATGCCGCGCTATCGGCTCAAGGGCCATGCCC
CGCTCGCCGCGCATGTGCGCGCCGCCGGTCTCGAGCGCGGCTTTGACCTGTCGCTGTCGGCCGATTTCGA
CGTCGACCATTCGATCCTGGTGCCGTTGCACTTTCTCACCCCGCACATGCGCATTCCGATCGTGCCGATC
TTCGTCAATGGGCTCGTCCCGCCGCTGCCCGGCGCGCGGCGCTGTCACGCCCTGGGCGAGATGGTGCGCG
AAGCGGTGAAGCATTGGCCACAGAAGGCCCGCGTCGCGGTGCTGGCGAGCGGCAGCTTCTCGCTTGAGAT
CGGCGGCCCGAAGGTCCCGCACGGCGAGCGTGCGGGCACCCCCGACCAGGAATGGACCAGGCGGGTGCAG
CATCTGCTGGCGCACGCCGAGATCGACGACTTGCTCGAGGAGGCGACGGCGGCCCGCATGCTGCGCGCCG
GCAATATCGGCGGCGAGCTGCTCAACTGGATCGCCATGCTCGGGGTCATCGGCAAGCGCCGGCCGCGCTT
CATCGAGCCGCAACTCGAGCACGGCCACTCCTTCGGCGCGTGGCGCTGGGATTAG
>Merged2_556956_1280-1654 # 1280 # 1654 # 1 # ID=556956_2;partial=01;start_type=GTG;rbs_motif=AGGAG;rbs_spacer=5-10bp;gc_cont=0.648
GTGGCTGACGAATCCGTCTCCGAAGCCAAGATCGACGTCGACAAGCTGAAGGCGATGCAGCGCCCGAAGG
GCATCCCGTTCCACATCTCGAAGATCGGGCACGTCGTGTTGAACGTGTCCGACATGGAGCGGTCCGTCCG
CTTCTACACCGAGGTCCTCGGCTTCTCGGTCTCCGACGTCTACGGCGACGACATGGCCAAGGGGGGCATG
GTCTTCATGCGCTACAGCCACGACCACCACGGCATCGCCTTGGTCGGCACCCTCCCCGAGCACAGCCAGT
CGATCGAGCTCAACCACATCGCGTTCGAGGTCGGCACGCTCGACGAGGTCTTCGCCGCCCGCGACCAGCT
CGCCGCCCACGGCGTCGACATCGAC
>Merged2_93039_4294-5646 # 4294 # 5646 # 1 # ID=93039_5;partial=00;start_type=GTG;rbs_motif=GGAG/GAGG;rbs_spacer=5-10bp;gc_cont=0.589
GTGGCCACACTCGCAGAGGTTAAAGATCCAACGCCGGGCTCGATGAGCCCTCTCGCCTTCCTCGAGGAGC
GCTACCAAATGGAATTGGAGCGTGTGTTCGGGAGGAGCTGGATCTTCGTCGGGCACGAATCGCTCATTCC
GAACCCCAGCGATTATTTCACAAGCTACATAGCGGAAGACCCGGTGATCGTGCAGCGAGGGCGCGACGGC
AAAGTTCGCGTCTATCTCAATCGATGCCGGCACCGCGGCAATCTTCTTTGTGTTCTTGACCGCGGCAACG
AGCGCTCGTTCGTCTGTAGCTACCATGCGTGGACCTACACGGACGGCGCGCTCACGGGCGTCCCGGGACT
GCGCGATGCATACCGGGGTCAGGTCGACCGCAGCAAGCTTGGACTCATCGAGGCGAGAACTGCGGTCTAT
GGCGGCCTGATCTTCGCGACCTGGAATAGTGGTATCATTTCGCTCGAAGATTATCTCGGCGATGCCAAGT
GGTGGCTCGATAATTTCCTCCTCCGTGAGGAATTAGGAGGTCTCGAAGTAATCCCCGGACAGCAGCGATA
CATATATCCAATCAACTGGAAGCTGATTGCCGAGAATTTCTGCGGTGATTATTATCACTTTGCGGCGTCG
CACGGATCGGTCCTTGGTGCGCTGGCGAAGACCACTGATAAGCGCATCGCGGCCACTGGTGCGACCACCG
CCAAGGCCGACAAGCCGCTCTATTTCTGCGCGGCGGCGAACTACGGGAGGGGTGTGGCCCACGGGTTTTA
CGAAATTAGCGTCGGGCAGGCGCCAAGAAACCAGGAGCTCGCGCTGGCTCAGCAACTCGGGCCCGAAGCC
GTCGAGTGGTTTCATGAGCGCGAGCGCTATCTCAACGAAAAACTCAAGGCCTATGAGCCTCGTCCTTACA
GTTTCCATGTCGCCAACATCTTTCCAAATTTCGCGTTGGTCGGGGTCGGCAGCGCCTTTTACGGCAAGGG
GCTGATCCTGCATCATCCCCGCGGCGCCAATAAAACCGAGGCCTGGCTGTGGTGTGCCGTCGAGAAGAAT
GCGCCCGAATCGGTCAAGAAGCGGCAGCGGTTCGTCCTCATGCAAAGACAGTCGGCCGCCGGCCTTGTCG
CGCCCGATGATCATGAGAATTTCGAACGTATGTCAGATACTATCGACGCGGGCGTCGGTCGCCAGGTGCC
GTTCCATTACGGAATGGCCATTGGTCATGAAGACGATGATCCACGGCCGGACGAATGGCGCGCCCAGGCG
GCCTGGCCGGGCAAGGTGAGCCCCCAAGTCAGCGAACTCAATCAGCGTGACTTTTACCGCCATTGGGCGC
GCTTGATGGAAGCCGCGCAATGA
>Merged2_684679_9351-10382 # 9351 # 10382 # 1 # ID=684679_10;partial=01;start_type=ATG;rbs_motif=AGxAGG/AGGxGG;rbs_spacer=5-10bp;gc_cont=0.660
ATGCTGACTGCAGAGGACGCCAAGGTGATCACCGAGGTGGACGCCGGGACGCCGATCGGGGAGCTCTTCC
GCCGGTTCTGGCTGCCGGCGATGCTCTCGACCGAGCTCCCGGGGCCGGACTGCACGCCTGTGCGCGTCCG
CCTGCTCGGCGAGGACCTGGTGGCGTTCCGGGACTCGGGCGGCGCCGTCGGTGTCGTCGATGCGTACTGC
CCGCACCGAAACGCGCCCATGTTCTTCGCCCGCAACGAGGAAGGCGGCCTGCGCTGCATCTACCACGGGT
GGAAGTTCGACACGGACGGGCGCTGCACCGACATGCCCAATTGCTGGGAGGGTGAGAGCTTCAGGGACCG
GGTGCGGATCCAGAGCTATCCCGCCTGGGAGGGTGGCGGGATGGTCTGGCTCTACATGGGCCCGCCGGAC
AAGGTGCCGCCCAAGCCGGCGTACGAGTTCCTGGACGCGCCGGAGGACCACCGGTACGTGCAGAAGTTCT
TCGTCAACTGCAATTACCTGCAGTCCCTCGAGAACGAGTTCGGGGACAACCACGCCGCCTTCTTGCACAG
CCAGCTCGGCGTCAGCTCCAACGGCGGGCCGGGCAGGGCGATCATCGGCAAGGACTATGCCTCCCTGTCG
CAGAAGCCGACCGACCCCAAGCTCCGCACGATCGTCGACACCGACTTCGGCCAGGTGGGCGTCTACCGCC
GGCCGGACACCCCCGACGGGAAGAACCAGTACTTCGTGGGCACGCCGTTCTGGTTCCCCTGCTTCTCGTC
CGCCGGCGCCCTCAACGCGCCCGGTGTCATGAACCTCAATATCAAAGTGCCGGTCGACCACGAGAACTTC
GTGTTCTTCCGCTACAAGTGGAGCGAGCGCCCGATCAGCCAGAAGGTCCGCGCCGAGATGACCGACGGCG
GCTTCGAGTTCCCCGAGCTCATCCCCGGCACGTTCCTGCCCAAGCAGAACAAGTCGAACGACTACGAGAT
CGACCGGGTGAAGCAGCGCTTCTTCAACTACTCGGGGATGATCAACACGCCG
>Merged2_786104_1307-2596 # 1307 # 2596 # -1 # ID=786104_3;partial=00;start_type=ATG;rbs_motif=GGAG/GAGG;rbs_spacer=5-10bp;gc_cont=0.616
ATGCTCGCGCACGATAACGAACGGCTGGTCCGGGTCGGTCCGGGAACCGAAATGGGCACACTGTTGCGGC
ATTATTGGATGCCCGCGCTGCTCGCGGAAGAAATCGCCGAACCTGACGGGCCGCCGGTGCGGCTCCGGCT
ACTCGGCGAGGATCTTGTCGCGTTCCGAGACACGCAGGGACGCGTGGGTATCCTTGAAGCGCACTGCGCT
CATCGGCGCGCACACCTGTTTTTTGGCCGTAACGAAGAATGCGGATTACGCTGCATCTATCATGGTTGGA
AATACGACGTTGACGGCAACTGCGTCGATGTCCCTTCTGAGCCAGAAGGGGCAGAGCTGCTCAAGCCAAA
AGCCAAGCGGGTCTCTTACCCCACCGCCGTGCGCGGCGGCGTCGTCTGGATCTATATGGGGCCGAAGGAT
TTCCCCGCCGAACCACCCAACTTCGAATGGTCGACGCTGCCGCCGCGGCAGTGCACCGCCACCAAGCGCC
TGCAACGTTGCAACTGGGCCCAGGCCGTCGACGGTTCTATCGATTCAGCGCATGCGTCGTTCCTTCACAG
CCGTACCAAGCCGGTCGCCGGCCGTAAGCCGCTGCCTCGCTTCTGGACCGACGATCGTCATCCGATCTTT
GAGGTCAAGGAGGTCCCCGCCGGCCTGCTGATCGGCGCTCGCAGAAAGATGAACGACGATCAGAACCGAT
ATTTTTGGGGGATCACTCAATTCCTGATGCCGTTCCACCAGATGTTCTCACCGGTGACCGACGACGAAGA
TTCCAGCGCGTGCAATTACAGCGGCCACAGCTTCGTACCGATTGACGATGAGAATATCTGGTTATGGTCG
TTCAGTGCCAATCCCCACCGCGAGTACACCGACGAGGAACTGGCGTGGCACGGCGGCCGTGACGGTTATT
GGGGGCCGGTCGACGAAAATTATTTGCCGCGGATGAACAAGTTCAACGACTACGGCATCGACCGCGCCGC
GCAACGCGACGGTCTTTATTCCGGCATTGTTAGCGTCCCGGACCAAGATGCGGCCGTGCAGGAGAGCATG
GGCGCGGTGGTCGACCGCACCAAGGAGCTGCTTGGCCGTTCCGACCGCGCAGTGATCACCTTCCGCCGCA
AGATCTTGAAAATGGCCGAGGAGTGCGCAAAAGGCCAGCCGCCCGAGGCATCGAAACACGGCGATTGGTA
CAACGTGCGGCCGGCCACCGTGATGCTCGATCGCGCCCTGCCATTCGAGCGGGGCGCCGCGTGGCTGCTT
GCAGGAAAACAACCGCTGGCGGCTGAGTGA
>Merged2_364486_2108-3259 # 2108 # 3259 # -1 # ID=364486_4;partial=00;start_type=ATG;rbs_motif=None;rbs_spacer=None;gc_cont=0.727
ATGACCGTCTCCGATGCACCGTCGCGCGCGACCGCAGTGAAGATCACGGCCGTCGACGCGCCCGACCAGC
CCGTCGTCACCCCCGAGCTCGAGAGCCTCTATCGCGGCTTCGAGCAAGAGCTGCTCATTCCGCTGTGGAC
CGAGATCGGCGACCTGATGCCGCGGCACCCCGCGTCCAAGGCCGCGCCGCATCTGTGGCGCTGGGAGAGC
CTGCGCGCGCTCGCGGCCCAGGCCGGCAAGATCGTGCCCGTCGGCCGCGGCGGCGAGCGGCGCGCGATCG
CGCTCGCCAACCCGACCCTCGGCGGTCGGCCGTTCGCGACCCCGACGCTGTGGGCCGCGATCCAGTACCT
GATGCCCGGCGAGGACGCCCCCGAGCACCGCCACACCCAGCACGCCTTCCGCTTCGTCGTGGAGGGCGAG
GGGGTCTGGACGGTCGTCGGCGGGGACGCCGTACCGATGCGCCGCGGCGACTTCCTGCCCCAGGGCGGCT
GGAACTGGCACGCCCACCACAACGCCACCACCGCGCCGATGGCGTGGATCGACGGCCTCGACATCCCCTT
CCAGTACACCAACGAGGCCCAGTTCTTCGAGTTCGGCCGCGACCAGATCAGTGAGGCCGAGCGGACCACC
CCCGAGCTCTCGCGCAGCGAGCAGCTGTGGGGCCACCCCGGCCTGACGCCGGTGGGCGTGCCGCACACGA
CGCCCGGCAGCCCGCTGCTGGCCTACAAGTGGGAGCACACCGACGCCGCCCTGCGCGACCAGCTCGCCCT
GGCCAAGGCCGGGTACGCCGGCACGGTCGAGCCCGGCCACGCCGCGGTCCGCTACACCAACCCGGTCGAC
GGCTCCGACGTCCTGCCGACGATCCGCGCCGAGCTCCACCGGGTCATCCGGGGCGCACAGACCACCCCGC
TGCGCGAGACCGGCTCCTCGGTGTTCTGCGTCTTCGACGGCGCCGGCCGGGTCACGGTGGGCGACCACAC
CTGGTCCCTCACCCGGGGCGACCTGTTCGTCGTACCGTCCTGGGAGCCGTGGTCGGTCACCTCCGAGGCC
GGCTCGAGCGACTCCGACTCCGGCGCACTGGACCTGTTCCGGTTCTCCGATGCCCCCATCTTCGAGGCGC
TCCACCTCTTCCGCTCCCAGAAGGACGCCTGA
>Merged2_681043_167-994 # 167 # 994 # 1 # ID=681043_1;partial=01;start_type=ATG;rbs_motif=AGGA;rbs_spacer=5-10bp;gc_cont=0.690
ATGAGCCCAACTCCGACCCGCGAAGAGCTGGCCCGTTCCGGCACGCTCGAAGACCTCTACGGCAAGCTCG
GCCAGATCGGCATCGGTCCCGGCTGGGCCAAAGCGACGCCCTCGTTGTGGGCTTCGCCGCGCAAGAGCTT
CGCGCCGGCGCACTGGACCTATGCGCAGGCCCGCGGCGCGCTCGATGCCGCCGGCCGGCTGATCAACACC
GAGCTCGCGGAGCGCCGCAATCTCATCCTGGTCAACCCGAAGGCGGAGAGCGGCTACGGCACGGTGCGCA
CGCTGGTGGCCGCCTATCAGATGATCATGCCGGGCGAATGGGCGCGCGCGCATCGCCACACGCCCAATGC
GCTGCGTCTCATTTTGGATTCGGAGCCGGGCACCTACACCGAGGTGGACGGCGTCAAGATCGCCATGGAG
CCGGGCGACGTGCTGCTGACGCCGAACTGGTCGAGCCACGGCCATGGCAACGACAGCGGCGCCAGCGCCT
ACTGGCTCGACTTCCTGGACGTGCCGCTGGTGCAGCTTCTGGAGCCGATGTTCTTCGAGCCCGCGGAGAA
CGAAGCCGGCGAGGCTGGGGCGAACGCGGCGCCGCCGACCAAGGATTCGCCGTTCGTGTTCCCGTTGACC
GACACGCTCAGGCGGCTCGACGCTGCGGTGCCCGATCCGACCGGCCCGTTCGGCACCCATGTCCAGCTCG
GCAATCCGGCCATGGACACGATCGCGCTGTTCATGATGCGGCTTGCGCCGCACCAGCGCACGGCACCCCA
CCGCGCGACCGCCAACAACATCTACGCCGTGGTCAGGGGCACCGGCGCCACCACCATC
>Merged2_721427_1-867 # 1 # 867 # -1 # ID=721427_1;partial=10;start_type=GTG;rbs_motif=None;rbs_spacer=None;gc_cont=0.694
GTGATCACGTTGCTCGCAACCGACGACCACGAGATCCTGACGCGCGTCGGCCCCGGGACGCTCATGGGCA
ACCTGCTCCGCCGGTACTGGACGCCGGCGCTCTTGTCGGCCGAGCTCCCCGCCCCCGACGGCGCGCCGGT
GCGGGTGCGGCTGCTCGGCGAGGACCTGGTGGGGTTCCGTGACAGCGACGGCAGGGTGGGCCTGGTCGCC
AACCACTGCCCGCACCGCGGCGCGTCGATGTACTTCGGGCGCAACGAGGAGTGCGGCTTGCGCTGCGTGT
ACCACGGCTGGAAGTTCGATGTCGACGGCCACTGCACGGACATGCCGTCGGAGCCGCGGCCCTTTGCGGA
CCGGATCACGATCACGGCGTACCCGACGCACGAGTCGGGAGGGATCGTGTGGGCCTATATGGGCCCCGCC
GAGACGATGACGGCGTTCCGGGACTTCGGGACCGACTCTTTGCCCACCGAGCACGTCGTCGCCCGCAAAT
GGCGGACCGCCTGCAACTGGGTCCAGTCCATCGAGGGCGACATCGACTCCGCCCACGTCTCGTGGCTGCA
CCATTGGAAGGGGATCGAGGACATCCCCGACGACGGCACGGATGCGCCCGGCGTTGCGAGCGCGGCCATG
TCGACCCGGATCTGGGTCCACGACCGGGCCCCGAGGATCGAGGTGGAGGCCGAGTGGTACGGATTCCGCC
ACGCCGGGCTACGCACCACCCCGAACGGGAATATCACCGCCGGCGTCAGCTCGTATGTCATCCCCTACGC
CACCCTCACCGGCAACCTCCCGATCCAGGCGTGGGTGGTCCCGATCGACGACGAGAGCTGCTGGCGCTAC
AACATCGCCGCCAAGCCTCCGGACGCC
>Merged2_695936_33-1394 # 33 # 1394 # 1 # ID=695936_1;partial=00;start_type=ATG;rbs_motif=AGGA;rbs_spacer=5-10bp;gc_cont=0.640
ATGGCTGATGCAAGCTCCGTCGATCGCCGTCTGGCGCCGTATTGCGCTTATTACAATCGCCCGCCCGAGC
GCCAGGACCTGCCGCTGCATCAGGTGGAACGGGGCACGCCGGGCGGCGAGTATCTGCGCCGTTTCTGGCA
TCCGGTCATGCTCAAGATCGAGCTCGGCGAACTGCCCAGGGCGATCCGCGTTCTCGGCGAGGATCTCGTC
ATCTTCCGCGACAAGAGCGGGCACATCGGCCTGCTCAACAGGTTTTGCGGCCATCGGGGCGCCTCGCTTG
AATTCGGACTCGTCGCCGAGCACGGCATCCGCTGCTGCTATCACGGCTGGCTGTACGACGTGGATGGCAC
CGTGCTGGAGACCCCGGCCGAGCCGCCGGACAGCCCGCTCAAACAAAAATTCAATCAGGGCGCCTATCCG
GTGCGGGAGAGCGGTCCATTTATTTTCGCCTATATGGGACCGCCGGAATTGATGCCGACGCTGCCGGAAT
TCGAAAGCTTCACCTACCCCGAAGGCAATGAGCTCGCACCCTACCGTCTCGAGTGGCCATGCAACTGGCT
GCAGATCCAGGAAAACGCAGCCGATCCGGTTCACACCTCCTACCTTCACGCGATCGTCAGCGGCCAGCAA
TTCTCGCCGGCCTTCAACGCGCTGCCCATGCTCGATTTCATCGATACGCCGCTCGGCTTTCTCGCCATAG
CCACCCGCCGGGTGAAGGACCATGTTTTCATCCGCTCCAGCGACATTATTCTACCGAACATCGCCCAGGT
AGGGCCGGCAAACGAGACCGGCAGCCGGGAGAAGTTCATCATTTCCGGCGCGGTCACCCGCTGGGTGGTG
CCGATCGACCAGGAGCATTCCTTCACCATCGGCGTGCGGCATCTGAACGACGTCATCGATCCCGAGCGCA
AGCATCGCGCCAGCGACATGGGCATCGGCAAGGGCGGCCTCATCGGTCAGACCGACGATCGCCCTTATGA
AGAGCGCCAGCTGGAGCCGGGCGATTACGACGCGATCGTCAATCAGGGTGCGATCGCCAATCTTCGCAAC
GAGCATCTCGGCACGACCGATGCCGGCGTCGCCAGGCTGCGGCGTCAGGTGATGTTGGGAATCAAGGCCG
TGCAGGACGGCGAAGAGCTGAAAGTACCGCGCCGCTACGACAATTCGCCGGTGCCGACCTATTCGCACGA
CATCGTGGTCAAGCTTCCGGGCGAGGCCGATCTCGCCAGCGGCAATGCCTTGCGCAGCTTCGCCCGCCGC
GCCGTCGAGGTCGTGATCGAGACCGGCACGCTGCCCCCGGCGGAGCGCGAAGCCAGCGCCCGCGAGCGCA
TCGTCGGCCTGGCGGCGACCGCGCTGGCCTGA
>Merged2_890492_230-1306 # 230 # 1306 # 1 # ID=890492_2;partial=00;start_type=ATG;rbs_motif=GGA/GAG/AGG;rbs_spacer=5-10bp;gc_cont=0.694
ATGGCACAGATCGTCCTCGGGCTCGGCACGTCCCACACCCCGGTCCTTTCGATTCCCGGCGAGCTCTGGG
ACTCGTACGCGCAGCGCGACCGGCAGAACCGGGAGCTGATGTTCCCACCCGAGGGTATCGCCTTACCCTA
TGACGTCGCCCTCGCCACCCACGTCCCACCGGAGATCCAGGCGAAGATGGGCACCGAAGAGGTGTTCAAA
GCGCAGTTCGCACGATGCCAAGCCGCCCTCGACACGCTCCGCGACACGCTGGCCGAGGTCGACCCGGACG
TCACCGTGATCGTCACCGACGACCAGGACGAGTGGTTCTTCGAGGACAACATGCCCGTCTTCGCCGTCTA
CTGGGGCCAGTCGGTGCCGCTCCGGCCGCGCACGGCGCCGCCGGGCGCCCCCGAGTGGATGCACTACCTG
CTGGAGGGCCTGGGCGACGTGCCGCTCGATCTCCCGGTCCCCTCCGACCTCGGCCGCCACGTCGTGGAGT
CGCTGATGGACGCCGAGTTCGACGTGGCGCACCTCGCCTACATGAACGATGTCCACGGCGGCAGTATCGC
CCGGCGCTACCCGGCGCCCGACGGCGAGCTCGACCTCTCTCGTGATACGCCGCCGCGCGAGGTCGGGATC
CCGCACGGGTTCGCGTTCGTCGTGAAGCGGATCTTCGAGAACCGGCCGCGGCCGATCCTGCCGGTCTTCC
AGAACACCTGCTACCCGCCGAACAACGTCCGGCCGGGCCGGGCCTACGACTTCGGCCGGGCCCTCGCCAC
CGCGATCGAATCGTGGGAGACCGACGCCCGGGTGGCGGTCGTCTGTTCGGGCGGGCTCAGCCACTTCGTG
GTGGACGAGGAGCTCGACCGGTCCCTGCTGGAGGGGCTGGTGAAGAAGGACGAAGAGACGTTGCGCAACC
TCCCGCGCCACCGGCTCTACTCCGCCACCTCGGAGTCGCTCAACTGGGTGACGGTCGGTGGCGCCATGTC
GGACCTCCCCCTCCAGGGCGAGGTCGTCGACTACGTCCCCGGCTACCGCTCGCCGGCGGGCACCGGTGGC
GGCTGGGCCTTCATGCGCTGGCAGTAA
>Merged2_817484_332-1639 # 332 # 1639 # -1 # ID=817484_2;partial=00;start_type=ATG;rbs_motif=AGGAG;rbs_spacer=5-10bp;gc_cont=0.672
ATGTTGAGTCCTGACGACAACGAGCTCGTCACGAGGGTGGGCCCGGGCACGCTCATGGGGACCCTCATGC
GCGAGTACTGGCTGCCGGCCTTGTTGTCGTCTGAGCTTCCGAGGCCCGATTCCGACCCGGTCCGCGTGGT
CTTGCTCGGCGAGCAACTCGTGGCGTTCCGGGATACGGACGGCACGGTTGGTCTGTTGGCCCACGCCTGC
CCGCACCGAGGCGCGTCGCTGTATTACGGGCGCAACGAAGAGTGCGGGTTGCGCTGCGTCTACCACGGCT
GGAAGTTCGACGTTGCCGGCAACTGCCTCGACATGCCGAGCGAGCCGCCCGAGTCCAACTTCAGGACCAA
GGTGAGCGCCAAGGCCTACCCCTGCGTCGAGCGGGGCGGGCTGGTCTGGGCCTACATGGGTCCGCGGGAG
GTGCCCCCGCCGCTCCCCGACATCGAGGCGACCATGCTTCCCCACGACGAGACTCGCGTGTTCGCCGTCC
AGCGGGAGTGCAACTGGCTCCAGTCGCTCGAAGGCGACGTGGACACCGTGCACGTCGGCTTCCTGCACGC
CGGTTCCCGCCGGGTGGAGCAGGCCAAGGAAGGCACGTTTTCCTACTATTCGCTGCGCGATCGCTCCCCC
CGCTACCGCGTCGTGGACACCGACTACGGGGCCATGTACGGCGCGTATCGTCCCGCCGGCCCGGGCGAGC
TGTACTGGCGGATCGCCCAGTTCCTGTTCCCGTTCTGGGTGCAGACGCCGACGGGTGTGTTGGGCAGCCG
GATCGCCTCGAAGGCCTGGGTGCCGATGGACGACAACCATACGATGCTCTTCGGTGTGCGGTCCGAGTCG
GCCTCAGAGGGCCGTGGGGAGCAGCTGAGCCTCCTGCCTGACACCCCCGGCTTCCACGGACGTCACCGCT
TCGTCCTGAACGCCGAGAACGACTATCGGATCGACCGAGAGCGGCAGCGGACGAACGAGAGCTACTCCGG
GATCCCCGGTTATCGGCCCGGCGACCTGCCCTTCGCCGAGGATCAGGTCGTCACCGAGTCCATGGGACCG
GTCATCGACCGCAGCGCCGAGCACCTTGGAACCTCCGATGTGATGGTGATACGGGTTCGGATGCGCCTGC
TGGAGGCGGCCCAATCCTTGGCCGACAAGGGGATCGTCCCGCCTGGTGTGGACGACCCCGCGGTCTACCG
CGTCCGTTCCGGTGGCGTGGTGCTGCCAGAAGACACCGACTGGCTGGAGGGGATCCGGGACCTCCTGCCA
GCTTTCCTGGACCACCCGGAGCTTGCTGGTACGAAGGAGTTCGGATGA
>Merged2_336631_859-2208 # 859 # 2208 # -1 # ID=336631_2;partial=00;start_type=ATG;rbs_motif=AGxAGG/AGGxGG;rbs_spacer=5-10bp;gc_cont=0.681
ATGCTCTCTCAGGAAGACAACGAGATCCTGACCCGGGTCGGGCCGGGCACGTTGATGGGGAACCTGCTCA
GGCGGTACTGGATCCCCGCCTGCCTCTCTGCGGAGGTGGCCGACGCCGGTGGGCCGCCGGCACGGGTGCG
GCTGCTCGGTGAGAACCTGGTCGCGTTCCGCGACACCGAGGGCCAGGTCGGCCTCGTCGCGGAGAACTGC
CCGCACCGGGGTGCCTCGCTGTACTTCGGGCGGAACGAGGACTGCGCGATCCGTTGCGTGTACCACGGCT
GGGCGTTCGACCGAAGCGGCCAGTGCGTGGACATGCCGAGCGAGCCCCGTCCCTTTGCCGAGCGGATCCA
GGTGCCGGCGTACCCGACGCACGAGTCGGGCGGCATCGTGTGGACCTATATGGGCCCCGCCGAGACGCAG
ACGCCGTTCCGTGACTTCGGGACCGACTCGTTGCCGGAGGACCAGGTCGCGGCGTTCAAGACGCTGTCGC
CCTGCAACTACGTGCAGGCCATGGAGGGCAACCTCGACTCGGCGCACATCTCGTTCCTGCACCAGTTCAA
CGCGATCGACGACATCCCCGACGACGGCAGCGACAAGCCCGGGTACAACTCGAACGGCATGTCGATGAAG
ATCTGGCGGCACGACAAGGCGCCTCGCTTCGAGATGGAGGAGCACTGGTACGGGTACCGCTACGGGGCGC
TGCGGACCACGCCGAACGGGCACACGCACGTGCGGATCAACGCGTTCGTCTACCCCTTCAACACCCTCGT
GGCGAGCATCCCCTTCAGCACCCGCCAGTCCATGTTCGTGCCGATCGACGACGAGCACTGCTGGCGCTAC
GGGCTCGCCACCCAGCCCCGCTACAACCCCGACAACCTTGGTGGCCCGCCGTACGCCGGCCTCGAGCAGT
GGCCCTACGCCAACACGGTGCGGACCCGGACGAACACCGGGTTCCGCTCGGGGAGCGCGGTGGTCCAGCG
CCAGTGGACGGCCGAGAACGAGTACCAGATCGACCGTTCCATCCAGGCCGACCGCTCGTCGCGCGGCAGC
TTCACCGGCGTCGCCGAGTTCAACAGCCAGGACCTGATGGTGACCGAGAGCATGGGCCCGATCTACGACC
GGACCAAGGAGCACCTCGGCACGACCGACATCGGCATCGCCACGATGCGCCGCATGCTGATCGACGCGGC
CAAGGACCTGGCGGCCGGCAAGGAGCCGCCGGCGGTCGGCGAGCACGATTACCGCAGCATCCGGGTGGGG
GAGAAGATCCTCGAGGCGGGCGAGGACTGGAAGGTCATCGGCACCGACGACGACGCCATCGTGAAGGAGT
CCCTGGCCTCCCAGGGCTGA
>Merged2_857623_2-808 # 2 # 808 # -1 # ID=857623_1;partial=10;start_type=ATG;rbs_motif=GGAGG;rbs_spacer=5-10bp;gc_cont=0.677
ATGATGAGTGCAGAGCACAACGATCTCCTGACCCGCGTCGGTCCGGCGACCGGGCTCGGGAAACTGATGC
GCATGTACTGGCAGCCGGCCGCCCTCGCCGAGGAGCTCGACGGCCAGCGGCCGGTCAAGGCGGTACGGCT
GTGCGGCGAGGACTTCGTGCTGTTTCGGGACGGCCACGGCAGGTACGCCTTGATGGATCGCCACTGTCCG
CATCGCGGCGCCGATCTCGCGTTCGGCCGGCTCGAACCCGCCGGTCTGCGCTGCGCCTTCCACGGCTGGC
TGTTCGACGTCACCGGGCAGTGCCTCGATACCCCGGCGGAGCCAGCGGATTCACCGCTGTGCGGCAACAT
CCGCCAGCGCTCGCACCCGGTGGTGGAGAAGGCCGGCATCCTGTGGGCTTACCTGGGCGGCGGCGAGCCG
CCGGCGTTCTGCGACATCGACTGCTTCACGGCGCCCGCGCCGTACACGTTTGCGTTCAAGGGGCTGTTCG
AGTGCAACTGGCTGCAGGCCCTCGAGGTCGGCATCGATCCGGCCCACGCCTCGTTTCTGCACCGCTTCTT
CGAGGACGAAGACGCCTCCGCCGCCTACGGCAGACAGTTCCGGGGCGCGTCGGCGGACTCCGACCTGCCG
ATGACCAGGGTGCTGCGTGAATATGCCCGTCCGGTGATCAACGTCGAGGCGACCGAATACGGTCTCAGGC
TCATCGCGCTGCGGCCGATCGATGGCGAGCGCACCCACGTCCGCGTCACCAATCAGTTGTTCCCCAACGC
CTTCGTCATTCCCATGAGCACCGACATGACCATCACC
>Merged2_218220_1032-1382 # 1032 # 1382 # -1 # ID=218220_3;partial=01;start_type=Edge;rbs_motif=None;rbs_spacer=None;gc_cont=0.701
CACGTCGGCCTGTGGACCGCGGCGGCAGACGACATTCTCCACAACTGCGACCAGATGGCGACCTCGGGCC
TGCTCGCAAGCAAGGAGCGCGGCCCCGGCCGCCACGGCATCTCAAACGCGATCTTTCTCTACGTGCGCGA
CCCCGACGGTCACCGCGTCGAGCTGTTCGCCAGCGACTACCTCACCGTCGACCCTGACCTGCAACCGATC
CGGTGGTCGCTGCGTGACCCGCAGCGCCAGACCCTGTGGGGCCATCCGGCGCCCCGGAGCTGGTTCGAGG
AGGGGTCGGTGTTCGCAACGACGCCGGTGCGGGCCCCGGTGATGGCGCCGCAGCCGGTGGTGGCGCGGTG
A
>Merged2_793144_1659-2984 # 1659 # 2984 # 1 # ID=793144_3;partial=00;start_type=ATG;rbs_motif=GGAG/GAGG;rbs_spacer=5-10bp;gc_cont=0.624
ATGCCGGCGTTCAAGGCCCCCGAAAGTTACGAGGAGTTCCTGGCCGAGTATGGCCGAACCACGGCCGACA
GCCTGGCCGGACAAATGCTGCGGCATTATTGGCACCCGGTTTGCTTTTCGCGCGACCTTAAAGACCTGCC
CTATGGGGTGCGAATGCTGGGGGAGGACCTGGTCGCGTTTCGCGGCCCCGACGGCACCATAGGGTTGGTG
GGCCGGAGCTGCCCGCATCGGCGGGCATCGCTCGAATACGGCCAGGTCAGGCCGGAGGGGCTCATGTGCT
CCTACCATGGCTGGACTTTTAATGCCGCGGGACGCTGTATCGCCATGCCGCTGGAGCCCGCCGACAGCCC
GTTGATGGCCAGGGCCTCGATACCCTCGTACCCGGTCCAGGAATGGGGCGGCGTGGTATGGTGCTACATG
GGCGCGGACAAGGACAATCCGCCCCCGCTGCCCAAACTTGACATGTTGAGCCGCGACGACGGCGAGCTTC
GCATGGAGCGAGGCGACATCCGGGACTACACCTATCTGAACTGGCAGGAAAACTTCGTCGACAATGGGCA
CGTCCATGTCCTGCATACGCTCGTGCCGGGCGTCATCCCCGACGATATCCGTCCCTACATCAACACCACC
GTGGACAGCGACTGGCGCAACAGCCAGTTCAATGTGGTCGAGACCGGCTACGGAATGAAAACCGTCCTGG
TGCAAAACACCGCCGACCCGAACCTGAAGTTCGTCAATACGCTGAGCATCGTCTTTCCCCACTGCTACCG
GATGTCGAACAACGGCGGCGTGCCGCCCGACTGGAGCGACGACCGGCGCGAGACCGGCGGGCTACTGCGC
ATTATCGATGACGACCATTTTGAGGTGATGCGCCTGGGGCTGTTCCGAACCGGCAACTACCGACGCGGAT
TCCGGGCCAGCGATCCGGGGTTGAACAGAAACGTCAAGGACAGGCTGCACGGCACCGCGGAAAAAAAGGA
CTATGACTACCGGGAGTACCCCGCCTGGGAGGGCTCGACGGCGCTCGAGGACTTGATCATGCAAAAATCC
ACGGGCTCTCCCTTGACCAGGGAAAAGGAATTGCTGGGCACTTCGGATGCAGGCGTCGTTCGCCTGCGGC
GGATTTTCCGCAAATGCATGGAGGACGTCGCAGCCGGCAGCAAACCCAAGGCCATTGCAGCGGATGCGAG
CGGCATCGTGGAGGCCGATACATTCAAGGGCTTCGTCACCGTCGACCAACTGAAAATCGGCCCGGAGAAC
ATGCCCTCGTCGCGGGACGGCCGCGGCTTGCTTCGAGACGCCAGGGGAACCCTTGCCTTCGCCTGA
>Merged2_714180_2-334 # 2 # 334 # -1 # ID=714180_1;partial=10;start_type=ATG;rbs_motif=None;rbs_spacer=None;gc_cont=0.703
ATGACACTTTCCGTGACCCACACCCCCGTGTACTGCACCGACCTGGACGCCGCGCTTGCCTTCTACACCG
GCCAGCTGGGCTTCGAGGTCCACGACGACGTCGCCATGGGCCCGCAGATGCGCTGGCTCACCCTCGGCGC
CCCCGGCTCCAGCCGTGACCCCGGCGTCGGCCACGAGATCCTGCTGGCCGCCGTCGATCACCACATCCCG
CCGGCCGACCGGCAGGTGATGCGCGAGATCGTCGCCAAGGGCGACCTGGCCGTCCTGATCAGCGTGGACG
ACCTGGACAAGACGTTCGAGACGCTGCGCGCCGCCGGGACCGAGATCCTGCAG
>Merged2_563500_3-542 # 3 # 542 # -1 # ID=563500_1;partial=10;start_type=GTG;rbs_motif=AGGAG;rbs_spacer=5-10bp;gc_cont=0.676
GTGCCGATCCTCGGACTTGGCCACACGGGACTGTGGGTGAATGACCTGGCGCTGATGCGCGACTTCTACG
AGCGCGTGCTCGGCCTGACGGTGACCGATGCGGATGAGGAGCAGGGCATCGTGTTCCTCAGCGCGCAGCC
AGACGTCGAGCACCACGAGTTCGTGCTGCAGCGCGGCCGGACTGCGCCGCCTGGCAGCAAGCTGCCCCAC
CAGTTCTCCTGGCGCGTCGACTCGGTGGAGACCTTGCAGACGTACCACCACCGGTTCAAGGCCGAGGGAG
TCCCGGTCCAGCAGGAGGTGACGCACGGCAACGCTTACGGCATCTACTTCTTCGATCCCGAGGGCAACCG
CTGCGAGGTGTATCTGCGGATCGACCGCGACGTACGGCAGCCGTTCCGCAAGTCCCTGAACCTCGAGCAG
CCGGTCGAGGATGTGCACGCCGAGGCCGAACGGCTCCTGCGCGACGGTACGCCGCCATACCAGCCCGCGA
CCTGGACGCCGATCCCCGACTCCGCCGAGGAGCAGGAGCCCACGCCAGCG
>Merged2_840796_3047-4297 # 3047 # 4297 # -1 # ID=840796_4;partial=00;start_type=GTG;rbs_motif=GGAGG;rbs_spacer=5-10bp;gc_cont=0.682
GTGCTGACCATCGAGGAAAACGAGCGGATCACCCAGACGGGTCCGGGGACACCGATGGGGAATCTGTTCC
GCCGGTTCTGGATCCCCGTCCTGCTCTCGAGCGAGCTCGTGGAGCGCGACGGCCAACCGGTTCGCTTCCA
GGTGCTCTCCGAGCGGCTGATCGCGTTCCGCGACAGCGACGGGCGGATCGGCCTGCTCGAAGAGCGCTGC
CCGCACCGCCACGCCAGCCTGTACTGGGGTCGCAACGAGGAGTGCGGGCTGCGCTGCGCGTATCACGGCT
GGAAGTTCACCGTCGACGGCGACTGCGTGGACTCCCCGGCGGAACCGGCGGGGAGCCGGTTGAGAGACAG
CGTGACCGCGGTCGCGTACCCGACGCAGGAAGCGGGCGGGCTGATCTGGGCGTACATGGGCCCAGCCGAC
AAGCAGCCGGAGTTCCCCCACTTCGAGTGGACCTTCCTCCCAGACGACCACTACCGCGTGAGCAAGCGCC
TGCAGCAGTGCAACTACCTGCAGAACCTCGAAGGGGAGCTCGACACCGCACACGTCAACTTCCTGCATCG
CCGGTGGCAGGCCGGCGGCAGTGTCATGCCGCCCGCCGACCTGGCGCGTAAGCGCTACCTGCTTTCCGAA
GCTGACTTCGGGCTGCTGTGCTTGGCACGCAGCGACTCGGGACCCGACGACTACTACTGGCGGATGACCC
CGTTCCTCCTGCCGACCTTCACCCACCCACCCGTCGGGAGCAACTCGTTCCTCGCCGCGATCCCGATGAA
CGACGAGAACATGTGGGGCTTCGCCGTCAGCTGGAGCCCGGACCGGCCGCTCGCCGGCGAGGACACCGTC
GGTTCGGCGAGCACGATCAAGGTCGACCCGAAGACGTTCGTCCCCGAGGCGAACATGTCCAACGACTACC
TGCGCGACCTCGACCGGCAGCGGACCAACAGCTTCACGGGAATCGAGCTGATCAAAGAGCAGGACATGGC
AGTCCAAGAGGACCAGGACGGACCGCTCATGCGCCGGCAGGAGGAACACCTCGGCGTCACCGACCGGGCA
ATCGTCGGCGCCCGCCGCCTCCTCCTCCGTCTCGCAGACGACCTCGAGCGCGGCATCGAACCTCCCCAGG
CGCAGCACCCGGAGTCCTACCGCCTCCGGTCGCTGCAGGTCACCGCGGCCCGCGAAGTCCCCCCGGTCGA
GCTGTGGCGGGAAGCGCAACCGACCCCAGCGGTCTTCGCCGGGGTCGGCGCACCCGAATAG
>Merged2_702608_245-1135 # 245 # 1135 # 1 # ID=702608_2;partial=01;start_type=ATG;rbs_motif=GGAG/GAGG;rbs_spacer=5-10bp;gc_cont=0.681
ATGCTCGCAGCCGACGACCACGAGATCCTGACGCGCGTCGGGCCCGGGACGCTTATGGGCAACCTGCTCC
GCCGGTACTGGACGCCGGCGCTCTTGTCGGCCGAGCTGCCCGCCCCCGACGGCGCGCCGGTGCGGGTGCG
GCTGCTCGGCGCGGACCAGGTGGCGTTCCGTGACACCGACGGCCGCGTAGGCCTGGTCGCCAACCACTGC
CCGCACCGGGGCGCGTCGATGTACTTCGGGCGCAACGAGGAGTGCGGCTTACGCTGCGTCTACCACGGCT
GGAAATTCGACGTCGACGGTGCGTGCACGGACATGCCGTCGGAGCCGCGGCCTTTTGCCGACCGGATCAA
GATCACGGCGTACCCTACGCACGAGTCGGGTGGCATCGTGTGGGCCTATATGGGTCCGAGAGAGACGATG
ACGGTGTTCCGTGATTTCGGGACCGACACATTGGCCGCCGAGCACATCGTGGCGCGCAAATGGCGCACCG
CCTGCAACTGGGTCCAGTCCATCGAGGGCGACATCGACTCGGCCCATGTCTCGTGGCTCCACCATTGGAA
GGGGATCGAGGACATCGGCGACGACGGCACCGACGCGCCCGGCGTGGCGAGCGCGGCCATGTCGACCAGG
ATCTGGGTGCACGACCGGGCGCCGAGGATCGAGGTGGAGGTCGAGTGGTACGGGTTCCGCCACGCCGGGC
TGCGCACCACCCCGAACGGGAATATCACCGCCGGCGTCAGCTCCTATGTCATCCCCTATGCCACCCTCAC
CGGTAACCTCCCGATCCAGGCGTGGGTGGTCCCGATCGACGACGAGAGCTGCTGGCGGTACAACATCGCC
GCCAAGCCTCCGACCGCCTTCGAGCGGAAAGGGAAGTCGGTCCTCGACCTG
>Merged2_348063_3-773 # 3 # 773 # -1 # ID=348063_1;partial=10;start_type=ATG;rbs_motif=AGxAGG/AGGxGG;rbs_spacer=3-4bp;gc_cont=0.661
ATGCTGAGCCATGACGATTTGGAGTTCTTTTGCCGTGTCGGCAAAGGGACGCCTCTGGGCGAGGTGTACC
GGCGATATTGGACCCCGGCCCTGCCGTCCGCCGACCTGCCGAAGCCAGGGTGTCCACCGGTCGAGTTCCG
GATCCTGGGCGAGGATCTCGTAGCCTTCCGCGACCGCGACGGCAAGGTCGGCGTGCTGGACCGCTACTGC
TCGCACCGCGGCGCCTCGCTCGGCATCGCCGCGGTCGAGGACTGCGGCCTGCGCTGCATCTACCACGGCT
GGCTGTTCGACACGGAGGGCCGGATCCGCGAGACGCCGAACATGCCGCCGTCGTCGAAATTCAAGGACAT
CAACCGCCAGGGCAGCTACCCGGCCCGGGAGGGCGGTGGGTTGATCTGGGTGTACATGGGTCCGCCGGAA
GAGGAGCCGCCGTTCCCGAACTACCACTTCTTCGACCAGCCAGCCGAGTCGATCCAGGTCCGGGAGACCT
TCATCAACGTCAACTACCTCCAGGTACACGAAGGGCAGATCGACAGTTCGCACGTGTCCGTGCTCCACAA
GGCGCTCGACCGCCCCGACCCGAGACCCGTCCCCGAAGTGGCGAACGCCAACGGCGTCGTGAAGTTCGCC
GCCTGGCAGTGGGAGACCCCGCCGGACGGCTCGCCCACCGACAACAGCCCGACCTTCGACCAGGCACCGG
TGTTCGAGGTGGAAGACACCGAGTTCGGGTTTCAGTATGCCGCCGTCCGCAATTCGATCTACGGCGAGGA
C
>Merged2_288951_498-1850 # 498 # 1850 # -1 # ID=288951_2;partial=00;start_type=ATG;rbs_motif=GGA/GAG/AGG;rbs_spacer=5-10bp;gc_cont=0.647
ATGCTCACGCATGAAGATAACGAATTGTTGACCCGCGTCGGCCCCGGAACACTCATGGGGAATCTCCTCC
GGCGCTATTGGACGCCGGCGTGCCTGTCCTCTGAGCTCGCGGAGGCTGACGGCGAGCCCCTGCGGGTGAA
GCTCCTCGGTGAGAAGCTCGTCGCCTTTCGGGACAGCGATGGAAAGGTCGGCCTCGTCCAGGAGGGCTGC
CCACACCGCGGGGCGTCGCTGTTCTACGGGCGGAACGAGGAGTGTGGCCTCCGCTGCCCCTACCACGGGT
GGAAGTTCACGACCGACGGCCAGTGCGTCGACCAGCCCTCTGAGGTCCGCCCCTTCCCCGAGCAGATCAA
GGCTCGCGCGTATCCCACCCATGAGTCCGGCGGGATCGTGTGGACCTACATGGGCCCCGCGGACACGATC
ACCGCTTTCCGTGACTTCGGGACCGAGGGCCTCGCGCCGGAGCAACAGCAGGCGTCCAAGGAGTTCATCG
ACTGCAACTGGATCCAGAGCCTCGATGGCGACCTCGACACGAGCCACATCTCGAGCCTGCATCAGTGGCA
CGCGATCGCTGACATCCCCGACGGTGGTACGGACCGGCCCGGCTATCCGACGGACTTCGATTCCCTCCGC
TTCTGGTGGCACGACCGTCGTCCCGTGCTCGAGGTGAACGACGAGTTCTACGGATACCGCTATTGCGGAT
TGCGGCAGACCCCGAACGGGCACACGCACGCCCGGGTGTATGCCTACATCGCGCCGTACACGGCGATGAT
CTCGAGTGTGCCGTTCGGGGCCCGGCACCTCACCATTGTCCCGAGCGACGATCACACGACATGGCGGTAT
AGCTACACGGTGCAGCGGGTGGTCGATCCCGAAAACCTGAGTGGTCCTTCGTTCAACGACCACCCTTCAT
TCCCCTATGTGCGCCCGCAGCGCAAAGGATTGATCGAGCGGCATTACACGAAGGGCAATGATTACGGGAT
CAGCCGGGACGCCCAGAAGTACGTCTCGTTCTCGGGGGTTCCGGAGTTCCGCAGCCAGGATCTGATGGTG
ACGGAGACGGCGGAGCCCACCTACGACGGGTTCATCTACGACCGGACCCAGGAGCACCTCGGGTCGGGAG
ACCTGGCCATCATCCGGATGCACTCGCTGCTGCTCTCCTCGGCGAGAGCGCTCGCCGAACACGGGACCGT
CCCGCCGGGCATCGGCGAGTACGACTTCCGCAGCATCCGCTCGGCGGAGAAGGTGCTCGCCGAGGGGGAG
GATTGGCGCACCCTCGGCACGAACGACGACCCGACGGTGCAGCTCTCGGAGCGCTTGGTCCAAGAAGAGC
AGACGCAGAAAACGACTGTTTGA
>Merged2_288523_1-1368 # 1 # 1368 # 1 # ID=288523_1;partial=11;start_type=Edge;rbs_motif=None;rbs_spacer=None;gc_cont=0.718
GTGTCGGCAGGCGCCGGCTACGATCCGGCCCGGCAGTTCGCCGCCGTCGCGCAGTTTTCCCGGAGCTGTC
AGATCCTGGTGGTCGGTCCCAGGGTGGCGGCGACCGGCCTTGGCGACCTCGTGGCGTTTGCCAGGGCCAA
CCCCGGCCGGCTCAGCTACGCCCATTCCGGCGCCGGCGGCCTGCCTCACCTCGCCGGCGAACTGTTCAAG
TCCGCGGCCGCCGTCGACATCCTCGCGGTGCCCTACAAGAGCGGCGCCGAATCGGTGACCGCGCTCCTGG
GCGGCGAGGTCGACATGACCTTCGAGAGCGTCACCATCCTGCTGCCGCTGATCGCGGCGGGACGGCTGCG
GGCGCTCGCCGTCACCGCTTCGGGCCGCATCGCCCCCGCCGGCGAACTGCCGACCATGAGCGAGGCCGGC
CTGCCCGGTTACGAGGTGACCACCTTCTACGGCCTCGTCGCTCCCGCCGGCACCCCCGAGGCGGTGGTCG
GCAGGCTCAACGCCGCCGTCAACGACGGCCCGCGCACGCCGGCGCTGGCCGCCGACATCGCCGGTCTCGG
CGCCGTTGCCGCGCCGGCGACACCGGCGGAATTCGCGGCCTTCATCGCCGCCGAAGCACGCCGCTGGTCG
GCGGTGGCGGCGGCGGCCGGCGTCCACGTCGATTGTCGCCGACCGGTTCGAAGCGATTGTGGAGAGGACG
TCATGGCGAGGATGGTATTTGCGGGCGGGACGTCACACACCCCGATGCTGCTGGCGGGCGACGACACGCT
GCCGCGCTTCGCCGAGACCGACCGGCGCATGAAGCACCGCGACCGCGACGGCCGGCCGGTCACCTACGGC
GATCTTCTGGAGCAGGCCGACCCGGCGCTGGCCGCGCGGGTGGCGCCCGAGCATCTGGTCGCCCGCCAGA
ATCTCGCGCGGGCCGCGGTCCGTCACTTCCGTGCCGCCGTCGGCGCCGCCGGCCTCGACGCCGTCATCGT
GTTCGGCGACGACCAGAACGAAAGCTACCGCGACGACTGCCGGCCGATGTTTGCGGTCTACTGCGGCGAC
ACCATCCGCAACGGCAACGTCCAGCACACCACCTACAACGACATGCCGGAGTGGTACATCCGCAACCGCT
CGCAATTCTTCGAGCCGGATGCGGCCCGCGATTATCCGGTCCATGGCGCGCTCGCCGCGCACCTCGCCGA
AACCCTGGTGGCCTGCGATTTCGACATCGCGGTCTCGAAATCGCTGCGCCCCGGCGAGGGCGAGGGGCAC
GCCATGGCCTACGTGCACCGCCACGTCATGGACGCGGCGGCGCCGGTGGCGATCGTGCCGGTGTTCCTCA
ATACGTATTTTCCGCCCAACCAGCCGACCCCGCCGCGC
>Merged2_66924_81-629 # 81 # 629 # -1 # ID=66924_1;partial=01;start_type=Edge;rbs_motif=None;rbs_spacer=None;gc_cont=0.725
GCCGGGCCGCACAACCGCTCCGAGGCCGCCGCCCACGCCGGGCCCCGCTACACGCCGGGCGCGGTGGCGG
GACCGCTCGACCCGACGCCGTCACCGTTGCTCCGATACCGCTGGGCGGACACCGACGCGGCACTCGATCG
GTTGGGCAAAGAGACCGGCGACGACTGGGTCAGTCTCGAGTTCACCAACCCCGCGACCGGCGCCAGCGTG
CTCCCCACGCTGTCGTGCAGCATGCACCGCCTCGCCGCCGGTGGCGCCAGCGCCGCGTACCGGCGGATGG
GCAACACGGTGTTCGTCGTCTACACCGGCTCCGGCTACAGCGTGGTGGACGGGACGCGCTTCGACTGGGA
GGCGGGCGACATGTGGGTCGTGCCCTCCTGGTCGACCGTGGAGCACCACAGCGCCGGTGGCGCCGACCTG
TTCAGCCTCGGCGACACCCCGGTGCTGCGGGCCATCGGCATCTACCGGGAGGAGACGCTTCCAGACCTGC
AAGAGGTCCGCTCGACCTTCGACCGGGCGGCCGCAGGACAACTGGCCACCTCGGCGTAG
>Merged2_525293_269-1201 # 269 # 1201 # -1 # ID=525293_2;partial=01;start_type=Edge;rbs_motif=None;rbs_spacer=None;gc_cont=0.665
GGTCCGCCCGAGTCGATGACGCCGTTCCGGGACTTCGGGACCGAGGGGTTGGCGCCCGACGAGATCCAGG
TGTCCAAAGAGTGGATCGACTGCAACTTCGTCCAGTCCCTCGACGGTGACCTCGACACGAGCCACATCTC
GACCCTGCACCAGTGGCACGCGACCAAGGATCTCCCCGACGGTGGGACGGACCGGCCCGGTTACCCGTCG
AACTACGACTCGGTGCGGTTCTGGCGCCACGACCCCGCCACCCGCCTCGAGGTCAACGACGAGTTCTACG
GCTACCGCTACGTGGGCCTGCGCACGACCCCGAACGGCCACACCCACGCCCGCGTCTACGCGTACATCAT
GCCGTTCACGGCCATGATCAGCCGCATCCCCTTCGGCTCCCGGCACCTCACGATCGTGCCCGCCGACGAC
TACGGCACGTGGCGCTACAGCTACAGCGTCGGCAAGGTCGAGAACCCGCACGGCCACGGCGGCGCCCCGT
ACGCGACCAACACCGGTTGGCCGTACACCGCGCAGCGCAACGAGGGGGTCATCGAGCGGATCTATACCGC
GGAGAACGACTACATGATCGACCGGGAGGCGCAGAAGTACGTGTCAACGACGGGGATCCCGGAGTTCCGC
GCCCACGACCTGATGGTCACCGAGTCCGCTCAGCCCACCTACGACGGGCGCATCTACGACCGCACCGAGG
AGCACTTCGGGTCCGGTGACTTCGCCGTCATCAAGATGCACCAGCTCCTGCTCGACTCCGCCAAGGCGCT
CGCCCAGCACGGTAAGACCCCTCCGGCCATCGGCGACTACGACTTCACGACCATCCACTCGGCCGAGAAG
ATCCTCGAGGTGGGGGAGGACTGGCGCACGCTCGGGACCTCCGACGACCCGTCCGTGCAAGAGTCGCTCA
AGATCCTGGCCGAGAAAGCCTGA
>Merged2_352850_147-554 # 147 # 554 # -1 # ID=352850_2;partial=00;start_type=ATG;rbs_motif=None;rbs_spacer=None;gc_cont=0.711
ATGCTGACCGCAATCGATCACATCGGCGTCGCCGTCGAGGATCTCGACGCCGCGCTGCCGCACTACACGG
ACGTGCTGGGGCTCCCGCTCGTGCACCGCGAGACGCTCGCCGAGCAGGGGCTGGAGGCCGCGCTGGTAGA
CGTCGGCGACAGCCACGTCGAGCTGCTCGCGCCGCTGACGCCGGACACCACGGTCGGGCGGTTCATCGCG
GCCCGCGGCCCCGGCATGCACCACGTCGCCTACAGGGTCGACGAGATCGAACGCGCCCTCGCGGCGCTGG
CAGACTCCGGGGTGCGGCTGATCGACGAGCGGCCGCGAACCGGCATCAGAGGGTCGCGAGTCGCATTCCT
GCACCCGTCCTCCACCGGCGGAGTACTCACCGAGATCGTCGAGCCCGTGGTTCACTGA
>Merged2_531187_3-641 # 3 # 641 # 1 # ID=531187_1;partial=11;start_type=Edge;rbs_motif=None;rbs_spacer=None;gc_cont=0.665
GCCTTCCACGGCTGGCTGTTCGACGTCACCGGGCAGTGTCTCGATACCCCGGCGGAGCCGGCGGACTCAC
CGCTGTGCGGCAACATCCGTCAGCGCACACACCCGGTGGTGGAGAAGGCCGGCATCCTGTGGGCCTACCT
GGGCGGCGGCGCGCCGCCGGCGTTCGGCGACATCGACTGCTTCACGGCGCCCGCGCCGTACACGTTTGCG
TTCAAGGGGCTGTTCGAGTGCAACTGGCTGCAGGCGCTCGAGGTCGGCATCGATCCGGCGCACGCCTCGT
TTCTGCACCGCTTCTTTCAGGACGAGGACACCGCTGCCGCCTACGGCCGGCAGTTTCGCGGGCAATCGGC
GGATTCCCACATGCCGATGACGCGGGTGATGCGGGAATTCGACCGCCCGGTCATCAATGTCGAGCACACC
GAATTCGGTCTCAGACTGGTGGCGCTGCGCCCCATCGACGGCGAGCACACCCACGTCCGCGTCACCAATC
AGCTGTTCCCCAACGCCTTCGTCATTCCCATGAGCACCGACATGACCATCACCCAGTGGCACGTGCCGGT
CGACGACGAGAACTGCTACTGGTACGCGATCTTCACCAGTTACGGCGCTCCCGTCGACCGCGCCAGGATG
CGGGCGCAG
>Merged2_384788_379-1443 # 379 # 1443 # 1 # ID=384788_2;partial=00;start_type=ATG;rbs_motif=AGGA;rbs_spacer=5-10bp;gc_cont=0.661
ATGGGCGAAATCCTCGGCCTTGGTTGCACGCATTATCCGGGTCTTCTGCTCCCCGACGAGAAGCTGCCCG
GCGGGTTCCACCACCTGCTGACGGCACCGAATGTCCCCGCGGCGTACAAAGACCGCGCGCGATGGCCCGA
CCCCCTGCTCGCTGAACTCGGCAACGACGCGGGCGTGTCCGCGGCCCGCCACTACGGCGCACGCATGGCC
GAAGGCTTTCGTGCCGTGCGCCGCTCGCTCGACCAGTTCAATCCCGACATCGTCGTGCTGTGGGGTGACG
ACCAGTACGAGAACTTCCGCGAGGACATCATCCCGGCGTTCTGCGTGTTCGGCCTCGACGACGATTTCGG
CATCCAGCCCTGGCAGAACGGCAATGGCGGCAAGCCGAATCGCTGGAACGAGCCGGGCGACTGGACGATG
AAGCTGCGCGGCCACCGTCCCGGGGCGAATTTCCTGGCCCGCGCGCTGATCGATCGCGGGATCGACATGT
CGTACGCCTACAAGCCCCTGCATATCGATGGACTGGCGCACGCGTTCACGAACACGCTGCTCTATCTCGA
CTGGGATCGACGCGGCTTCCCCTGGCCGGTCGTTCCGTTCGCAATCAACTGCTACGGCAGCAACCTGATC
CACGCGAAAGGCGGCATGGCCGCGTTGTTCAAGCCACCGCCGCCGGCGGACGCACCGCCCGATCCGCCGG
CGCCGCAGCCCTGGCGCTGCATGGAGGCCGGCAAGGCGGTCGCGGAGATCTTCGCCGAGTCACCCTGGCG
CGTCGCGGTGATCGCATCGTCAAGCTGGTCGCACTGTTTCCTGTCGCCGACCAACGGCTATCTGTGGCCG
GACCACGCGGCGGATCGCGCCATGTTCGAAGCGCTGGAGCGCAGTGACTTCGACGCCTGGCGTCAGCGCC
CGCGTGACGCGATGGAACAGGCCGGCCAGCACGAGATGCTGAACTGGATGGCGCTGGTCGGCGCGATGGA
AACCCTCGGCAAGAAGCCGACCGTCCACGATTACGTCGAGACGCACCTGTTCCTGTCGGACAAGTGCTTC
GTAACGTACAGGTGA
>Merged2_351545_322-795 # 322 # 795 # -1 # ID=351545_2;partial=00;start_type=ATG;rbs_motif=GGAGG;rbs_spacer=5-10bp;gc_cont=0.669
ATGCCAAAGGTCACAGGGCTCGGTCACATCGGGTTGTACATCAAGGATCCGGCGGTCATGGTCGACTTCT
ACTCGGACTTCCTCGGGATGACCGTCACCGACCGGGGCGACGACGACCGGATCGTCTTCCTCTCCGCGCA
CCCGGCCGTCGAGCACCATGAGGTGGCGCTCGTGCACGACCCGGGGCGCCAGACTGACGCCCAGCAGATC
TCCTTCACGGTGGACTCGCTGGCGGACCTGCGCACGTTCTACGTCCAGATCACCGAGCGCGGCTACCCGA
TCGACCGGGTGATCAGCCACGGCAACGCGTTCGGCTGCTACTTCCGCGACCCCGAGAACAACCAGGTCGA
GGTGTACTGGCACACCGGTCGCGACTGCCCGCAGCCGCACGGTGACCCGATCGACCTGGCGGCCTCGGAG
GAGGAGCTGATGACCGCCGTGGAGGGGATGCCGCTGGCGGCAACCCCCTCCTAG
>Merged2_735201_403-1755 # 403 # 1755 # 1 # ID=735201_2;partial=00;start_type=GTG;rbs_motif=GGAGG;rbs_spacer=5-10bp;gc_cont=0.608
GTGACCGCCGATTTACCTGTCGACCGGATGATCGATCCGGACCGCGGTGTGATCAGCCGCGAGATTTTCG
TCTCGCCTGACTTCTACCGTGTCGAACTGGAGCGGCTGTTCGCGCGGGCCTGGCTGTTCATCGGGCATGA
GAGCCAGATCCCCCATCCAGGCGATTTCTTCGTCTCTCGAATGGGCGAGGAGTCGGTGATCCTCTGCCGC
GATGCACAGCAGAAGGTGCATGTGTTCCTTAATTCCTGCCGGCATCGGGGAATGAAGGTGTGTCGCTATG
AGAGCGGCAACACCTCCCTGTTCGTGTGTCCCTATCATTCATGGAGCTACACCACTGACGGCAAGCTGCA
GGGCGTGCCGCTCTATCGGGCGTTGTATGAAGGCACGCTCAATCGGGACGAGTGGTCGCTCATCGAAGTG
CCGCGACTGGACATCTACAAGGGCACGGTGTGGGCCTCGTGGGACGCCGCGGCACCACCGCTTCTGGATT
ATCTCGGCGGTGCGGTGGATCACCTGGATCAGGTGCTGGATTGCCGCGACGGTCGGCCAGGCGGGTCGGA
AGTGATTGGGGTGCATAAGTGGATTTTCCCGGCCAATTGGAAGTTTCCGTCTGAAAACTTTCTCGGCGAC
ACCTATCACAATCCGTCACACCGCTCGGTGGACATGATTGGCATCGGGCCGAGTGGCCAACGTGGTGTGA
GCGGCCGGCGTGACAACGAATACAACAAGGGCCAGCATGTGTGGGTTGGTCATCCGGCAGGACACGGCAT
GCACAGCGTGCTCATGCCGCCGGAGTTCGAATACGAATCCTCCTACGCACAATATCCGATCGTCGACGAG
TATTTCCGGCACTGCTTCTATGAGCGCAAGCAACGGCTCGGCGAGAAGGCCAGGCTGCTGCCGTTCACCG
GGTGCATTTTCCCCAACACCGCGTATCACGGGCGGCAGCCACGCGGCCTGTGCGTCTGGCATCCGCACAG
CCCGACGGAAACCGAGGCATGGCGGTTTTTCCTCGTCGACGCGGATGCGCCGGCCGAGGTGAAGGACGTG
CTGCGGCGGTTTTACATGCGATATTCCGGTCCGGCAGGGATGACGGAGCAGGATGACATGGAGAACTGGC
TGTACGCGACGAAGGCCAGTTCGGGGACCATCGCGCGACGGTATCCGTTCAACTATCAGGCATCGATGGG
CGCGTACCGTGTCGATGAACCGATCCGCGGCCAGGTCTCGCTACAGATCACCGACCAGACGCCACGAAAT
TTCTACCGGGTCTACGCGAATTATTTGAAGGGTGCCGGTTGGGATGCACTGGTCGGCCGCGGCGAGGCGC
CGCTGCGTACGGCGGCAGAGTAA
>Merged2_459602_936-1727 # 936 # 1727 # 1 # ID=459602_3;partial=01;start_type=TTG;rbs_motif=GGA/GAG/AGG;rbs_spacer=5-10bp;gc_cont=0.683
TTGCTGACGAGAGAGGACAACGAGCTGCTCTGCCGGGTCGGGCCCGGCACCCCGATGGGGGAGCTGTTCC
GCCAGTACTGGTTGCCGGCGCTGCTCTCGAGCGAGCTGCCCGGCCCGGACTGCGACCAGGTGCGGGTGAA
GTTGCTCGGTGAGGAGCTCATCGCCTTTCGCGATACCGACGGCGAGGTGGGCCTGCTCGCGAACCTCTGC
CCGCACCGGGCGGCGAGCCTCTTCTATGCCCGCAACGAGGACTGCGGCCTGCGCTGCGTGTACCACGGCT
GGAAGTTCGACCGGACCGGGGCCTGTGTCGACATGCCGAGCGAGCCGCCGGAGAGCAATTTCAAGGACAA
GGTCCGCGCGATCGCGTACCCGTGCGTGGAGCGCCACGGCGTCATTTGGACCTACCTGGGTTCGAGAGAG
ACCCCGCCGCCGCTGCCGGACCTCGAGCCGAACAACGTCGAGGGGGCGGACGTCCGCTCCGTCATGGTCC
GCGACTGCAACTGGATGCAGGCCCTCGAGGGCGACATCGACACGGTGCACTTCTCGTGGCTGCACATCGG
GCACATCCAGCCCGAGGACGCGGTCGGCGACTTCATGCGCTACCAGACGATGAACCGCTCCCCGCGCTAC
TCCGTCGTCGACACCCCGTGGGGCACCTCGTACGGGGCGGTCATCCCCGTGAGCGACGAGAAGGTGTACG
TCCGCCAGGCGCACTTCCTCTTCCCCTGCTACACGATGATCCCGCAGGGGGCGCTGCTGTCGAACCGCTT
CGCCCGCGCCTGGGTGCCGATG
>Merged2_719586_199-1008 # 199 # 1008 # 1 # ID=719586_2;partial=01;start_type=ATG;rbs_motif=GGAG/GAGG;rbs_spacer=5-10bp;gc_cont=0.683
ATGCTTAGCCAGGAGATGAATGACCGGCTGTCCCGGGTAGGTCCGGGAACACCGTGCGGGAACCTGCTCC
GCCGCTACTGGCAGCCAGTGGCGCTGGCCAGCCAGCTCACGCCGGAGCAGCCGAAGATCAAGGTGCGGAT
CCTCGGCGAGGATCTCGTCCTCGCGATGACGCCCGGCGGCGGGTACGCCCTGTTCGCCGAGCAGTGCTCG
CACCGGTCCTGCTCGCTGCTGTACGGGTTCCTGGAAAACGACGGCGTCCGCTGCGCCTACCACGGCTGGA
AGTTCGCCTATTCCGGTCAGTGCGTGGACCAGCCGTTCGAGGCGCCGAACCAGAACTTCCTCGACCGGGT
CGGCATCCGCGCCTACCCGGCACGGCGGCTGTCGGGCCTCATCTTCGCCTACTTCGGCCCGGATCCTGCG
CCGCTGCTGCCCAACTGGGACGTCCTGGTCAAGCGCAGCGGCTGGCGGCAGCTGTGGCTGCGCGGGCTGG
AGTGCAACTGGCTGCAGATCCAGGAGAACACCGCCGACACCATCCACACCTACTACCTGCACGCGCGGAC
ACTGCGTGAGCTCGGCTACCCGGGCGGCGAGCGGGACCGGATCGCCGCCGCATACTACGAGCGGCCGGTG
GAAAGCTACGACTTCGAGCGCTGCGAGTGGGGCATCGAGAAGACCGCCGTGTACGGGGGTGAGCGGGCCG
GCATCGAGCCCCGGCCCCCGCTGATCTTCCCGAACAACCTGCGCAACGGCGACGGCGTCCGTGATGACCG
TATGCACTGGCGGGTCACGGTCGACGACGAGAACACCCAG
>Merged2_835378_628-1692 # 628 # 1692 # 1 # ID=835378_3;partial=01;start_type=ATG;rbs_motif=AGxAGG/AGGxGG;rbs_spacer=5-10bp;gc_cont=0.690
ATGTTGAACGCAGCAGACAACGAACTGGTGACGAGCGTCGGACCGGGCACACCGATGGGCGAGGTGTGGC
GGCGGTTCTGGATCCCGGTGATGAGCGCCGCCGACCTGGGCGGCCCCGACGGCACCCCGGTCCGGCTCCG
GATCCTCGGCGAGAACCTGGTGGCGTTCCGGGACTCCGACGGGGCGGTCGGCGTGATCCAGGCGGCGTGC
CCGCACCGGCGGGCCAAGCTGTTCTGGGGACGGAACGAGGAGTGCGGCCTCCGCTGCGCCTATCACGGCT
GGAAGTTCGACGTGCACGGGGCTTGTGTCGACGCGCCGAGCGAACCCGATCCCCGCTTCAAGGACCGCAT
CCGGGCCCGCTCCTACAAGGCGATCGAGCGCGCCGGGCTCGTCTGGCTGTACATGGGCTCGGCAGAGGCA
GAGCCGGAGTTCCCGCACTTCCCGTGGGGCGCCTACGGCGACGAGCAGCTCACGTCGACAACCTGGCTGC
AGCGCTCGAACTGGTTGCAGTCGCTCGAGGGCGACTTCGACTCGGCGCACGTGTCGTTCCTGCACAGCTA
CCTCGACCCCGACGACGGACCGCCGGCGTTCATCGAGGGCTACCGCCACTACATCGCGATGGACAAGGCG
CCGCGCCTCAGCGTGGTCGACACCGGTTACGGCTACGTGTACGCCGGCCGGAGGACCATCGGCGAGGATC
GGTATTACTGGCGGGCTACCCAGTGGGTCGCGCCGAACGCCTCACAGGTAGGCGGTGGCGTGCAGATGCG
GTTCCTGACGCCGATCGACGACGCGCACTCCGTTTCCTGCTCGGTGCAGCTGAAGAGCGACAACAGCATC
GGCGGCGGAGGGTCGGTGGCGACACCGTTCACCCTCCCCGACGGCTATGTCGTCGACGTGCACCAGCCGG
AGAAGTCGGCGGAGAACGACTTCTTGATCGACCGGGACGTGCAGCGGACCCGGACCTTCAGCGGCATCCC
GGGCGGCGCCCGCGACCAGGACCGCGCCATGACCGAGACCATGGAGCCTGTCCTCGACCGCACCGACGAG
CACCTCGGGACCACC
>Merged2_517636_2815-3789 # 2815 # 3789 # 1 # ID=517636_3;partial=00;start_type=ATG;rbs_motif=AGGAG;rbs_spacer=5-10bp;gc_cont=0.679
ATGTCCCTTCGCTACCAGCCCGAGATCGCCAAGCTCGGCGCCGCCCACCTCGTCACGCCCGACCTCGAGA
AGTCGCTGTGGTTCTTCCGCGACATCATCGGCCTGCACGTGGTCGCGCAGTCCGAGACCAAGGCCTACCT
CCGCGCCGAGATGGAGCACGAGCACCACAGCCTCGTGCTCGAGCAGGGCGAGCGCACCCGCCTCGACCAC
GTCTCGTGGCGCGTCCGCCGCCCAGAGGATCTCGAGAGCTTCCACACTCTGCTCAACGAGAACGGGAACG
ACGTCACGGTGCAGGCCGCCGACAACGAAGACGGCTACGGCGAGTCGCTGCGCCTCGCGATGCCCTCCGG
TCACAAGCTGCGCCTGTACTACGACGTCGAGAAGCCCGCCGTGGCCGAGGCCGACCGCTCGGTGCTGCTC
AACCAGCGCTACCGCTCGTGGCACCACGGCATCTCGGCCCGGCGCATCGACCACGTCAACCTGTGGACGA
CGCAGGATCCGACGCTCAACCACACCTGGCTGACCGACAACCTCGGCTTCAAGCTGCGCGAGTACATCCA
GACGCCGGCCGGCCGCATCGGCGGCTGGATGTCGGTCACCCCGCTCGTGCACGACGTCGCCGTCATGGGC
ATGCCCTCGGCGCCGACCCAGGCCCGCATGCACCACCTCGCCTTCTGGCTCGACAATGCCCAGGACGTGC
TGCGCGCGGCGGACATCGTGGTCGAGGCGGGCATCAAGCCCGACCAGGGCCCGGGCAAGCACGGCGTCAG
CCAGGCGATGTTCCTCTACGTGCGCGACCCCGGATCGGGTCATCGCGTCGAGATCTTCAGCAACGGCTAC
CTGATCTTCGACCCCGACTGGGAGCCCGTGGAGTGGGGCGTCGACCGCATCGCGACGGCACTGACCATGT
GGGGTCCGACGGACTACGTGCCGTTCACCGACGACAACGTCATGAACACCACCACGGAGGCGTGA
>Merged2_345535_197-1573 # 197 # 1573 # -1 # ID=345535_2;partial=00;start_type=ATG;rbs_motif=GGAGG;rbs_spacer=5-10bp;gc_cont=0.646
ATGCTGAGCAAAGAGGACAATGCGATCCTGACCGAGACCGACCGCGGCACGCCGATGGGCGAGCTGTTCC
GGCGCTACTGGATCCCGGTATTGCTGTCTGAGGAAATCCCGCTGCCGGACTGCCCACCGGTCCGCTTCCG
CGTCCTCGGCGAGGACCTCCTCGCGTTCCGCGACTCAGACGGCCGGGTCGGCGTCGTCGACACCTATTGC
CCGCACCGCGGCGCGCCGCTGCAGTTCGGGCGGAACGAGGAGTGCGGCATCCGTTGCCTCTACCACGGTT
GGAAGTTCGACGTGGACGGCAACTGCACCGACATGCCGAACATCGACAATGGCGACGTCATCAAGAACCA
CATGCGGATCGTCTCGTACCCGACCGTCGAGGGTGCAGGCCTGGTCTGGGCGTACATGGGCCCCCCGGAA
CGCAAGCCGCCAGTGCCGAACTTTCCGTATATGGACGTGCCCGCGGACCATTACTACGTCACGAAATACG
AGCTCCACTGCAACTGGTTCCAGGCGCAAGAGGGCGACTACGACAGCACGCACGGGCAGTTCGCACACTC
GCTCGCCGACGCGGTCGACACCGTGCACGCCAAGGGAAAACTGCTCCCGAAGACGTTGCCGTCCATCGAC
ACCCCCCTCGGTCAGATCATCGTGTTCGGCCTCCCGCTCGGTGACGGAACCATGCGGGTGTCCGCCCAGC
ACATCATCCTGCCTTCGACGTGCCCGCCCGGGGTCGGGACGGGCAATGGCACCGACGCGGCCAACATCCG
CATCCCGATCGACGACGAGCACGTGTGGCACTTCCGCCTCCGCTACGCCATCGACCGTCCCTTGACGCCC
AAAGAGCTCTTGGAGTTCAAGATGATCGGCTTCGCCTATGCCGAACACGAGCCGAACTCGTGGCGGATGA
AGGCGAACAAGGACAACAACTATCTCCAGGACCGGATCGTCCAGCAGAAGTACAACTTCACCGGGATGGC
AGCATTCCAGCCGCAGGACGCGGCCATGATCGAGGACCAATGGGGCCCGATCTGCGACCGCACCAAGGAG
CACCTCGTCGCACCCGATATCGCGATCGTGATCCAGCGGAACCGGCTCCTCACGATGGCGAAGAACCTGG
CGGGCGGCCGCGAACCGGAAGAGCCCTTCCTCCTCGCGGAGAACCCGATCGTCCAGCACCTCCCCGCCCC
GCTCGACCCGGTCCCCGACGCCAAGACCATCGACGAGGACACGATGGAAAAGATCGCCCGCGGCATGAGC
ACCGCCCGCATCCCGAACTACGTCGAGGCCTTCGACAGCGACTCCCTCCGCGAGTACGCCAACCGCACGT
GGGACGAGATCACCGAAGCGGAGAACGCGGACCGACCTGGGTCGTAA
>Merged2_345424_181-1185 # 181 # 1185 # 1 # ID=345424_2;partial=01;start_type=ATG;rbs_motif=GGAG/GAGG;rbs_spacer=5-10bp;gc_cont=0.678
ATGCTGCGCACCGAGATCAACGAGCTGCTGAGCCAGACAGGCCCGGGCACACCGATGGGCGCGCTCTTCC
GCCGCTACTGGCAGCCAGTGCTGCTCGCCGAGGAGCTGCCCGCCAACGACTGCCCGCCGGTGCGGGTGAA
GGTTCTGTCCGAGCGGCTGCTGGCCTTCCGTGACTCATCTGGCCGCTACGGCCTCATCGACGAGTTCTGC
GCCCACCGCGGCGTCTCGCTGTGGTTCGGCCGCAACGAGCAAGGCGGCCTGCGCTGCGCATACCACGGCT
GGAAGTACGACGTCACCGGGCAGGCGATCGAGGTGCCCAGCGAGCCGGAGACTTCCAACTTCTGCGCCAA
CGTCAAGCTCCGCTCCTACCCGCTGATCAAGGCCGGTGACGTGCTGTGGGCGTATCTGGGGGACCCGGAT
AAGCAGCCGCCGCTGCCGGAGTGGGAGTTCGTCACCGTTCCCGAAGGCCAGGCTTACACCTCCAAGCGGT
TCCAGGAGTGCAACTGGCTGCAGGCCCTCGAGGGCGGCATCGACTCCAGCCACGTCAGTTTCCTGCACTC
CGGGGACCTGGACAGCGACCCGCTGTTCAAGGGCTCGCGCGGCAACGCCTACAACAAGGGCGACCTCAAG
CCGTTCTTCGAGGTCGCGGACTACGAGGGAGGACTGCTGATCGGAGCGCGCCGCAACGCCGAGGAAGGCC
ACTACTACTGGCGGGTGACACCGTGGGTGCTGCCTAACTTCACGATGGTGCCGCCCCGCGCCGACCACCC
GATGCACGGCCACTTCTGGGTACCCATCGACGACGAGAACTGCTGGGCTTACAGCTTCGACTACCACCCG
GCCCGCCAGCTCACCGAGACCGAGGTCGCGGCCATGCGCGCGGGTCTCGGCGTCCACAGCGCCAACGACG
CGCACTACCGGCCGCTGGCGAACTCCGGCAACGACTACCTGATGGACCGGGAGGCGCAGCGCCGCGGCGC
CACCTACTCGGGGGTGAAGGGCATC
>Merged2_292253_1-1122 # 1 # 1122 # 1 # ID=292253_1;partial=11;start_type=Edge;rbs_motif=None;rbs_spacer=None;gc_cont=0.668
GCGTTCCGGGACACCAACGGCGCCGTCGGTGTCGTCGACGCGTACTGCCCGCACCGCAACGCGCCGATGT
TCTTCGGCCGCAACGAGGAAGCCGGGCTGCGCTGCATCTACCACGGGTGGAAGTTCGACACCGACGGGCG
CTGCACGGACATGCCGAACTGCTGGGAGGGCGAGAGCTTCAAGGACCGGGTGCGGATCCAGAGCTATCCC
GCCTGGGAGGGCGGGGGCATGGTGTGGCTCTACATGGGCCCGCGAGACAAGATGCCGCCGAAGCCGGCGT
ACGAGTTCCTCGACGTGCCCGACGACCACCGCTACGTGCAGAAGTTCTTCGTCAACTGCAACTACCTGCA
GTCGCTCGAGAACGAGTTCGGAGACAACCACGCCGCGTTCTTGCACAGCCAGTTGGCCGTCGGCTCGAAC
GGCGGGCCGGGGAGCGCCATCATCGGCAAGGACTATGCCCCCCTGTCGCAGAAGCCGACCGACCCGAAGC
TGCGCACCATCGTCGACACCGACTTCGGCCAAGTGGGCGTCTACCGCCGGCCAGACACGCCCGACGGCCG
GCAGCAGTACTGGGTCGGCACGCCGTTCTGGTTCCCGTGCTTCTCCTCCGCCGGGGCGCTCAACGCGCCC
GGTGTGATGAACCTGAACATCAAGGTCCCGGTCGACTACGAGAACTTCGTGTTCTTCCGCTACAAGTGGA
GCGAACGGCCCATCAGCCAGAAGGTGCGCGCCGAGATGACCGACGGCGGCTTCGAGTTCCCCGAGCTCAT
CCCCGGCACGTTCCTGCCGAAGCAGAACAAGTCGAACGACTACGAGATCGACCGGGTAAAGCAGCGCTTC
TTCAACTACTCCGGAATGATCAACACGCCGGTCGAGGACATCGCGATGGTCGAGAACCAGCGCGGGCCGG
TGGCGGACCGGACCCGTGAGGTCCTCGTGAGCACCGACAGCTTCATCATCCAGGTGCGCCGGCGGTTGCT
CGACGCGGCCAAGGCGCTCGCGGAGGGGACCGAGCCGACCGAGCCGTGGAACCCCGCGTCCTACCGCTTC
CGCCCCGGCATGGTGACCGTGGAGCCGGGCACCCCGGTCGCCGAGGCGATCAAGCCCGTCCTCGACCCGG
TC
>Merged2_80050_2-889 # 2 # 889 # 1 # ID=80050_1;partial=10;start_type=Edge;rbs_motif=None;rbs_spacer=None;gc_cont=0.678
GCGGCGTCGAAGGAGTTCATCGACTGCAACTTCGTGCAGTCGCTCGACGGCGACCTCGACACCAGCCACA
TCTCGAACCTGCACCAGTGGCACGCGATCGCCGACCTCCCCGACGGCGGCACGGACCGGCCCGGCTGCCC
GTCGAACTACGACTCCCTCCGGTTCTGGCGCCACGACCCGAAGGCGCGTATCGAGATCGAGGACGAGTAC
TACGGCTACCGCTACGTCGGGCTCCGCACGACGCCGAACGGGTACACCCAGGCCCGGGTCTACGCGTTCA
TCATGCCCTTCACGCCGCTCATCTCGAACCCGCCGATCCCCACCCGCCAGCTCACGATCGTCCCCGCCGA
CGACCACACGACCTGGCGCTACAGCTACACCACGCAGATCAACCCGAACCCGCGGAACCTCGGTGGCCCG
CCCTTCTTCACGGCGCCCGACTTCCCCTACGACCGGTTCGGCAACACCGGCGTACTGGAGCGCCACTACA
CCGCAGCGAACGACTACGGGATCAGCCGCGAGGCGCAGAAGAACGTCTCGTTCTCGGGTGTCCCGGAGTT
CCGGGCGCAGGACCTGATGGTCACCGAGTCGGCGCAGCCCACCTACGACGGGTTCATCTACGACCGGACG
CAGGAGCACCTTGGCTCGGGCGATCTCGCCATCATCAAGATGCACACGTTGCTGCTCGAGTCGGCGAAGG
CGCTGGCCGAGCACGGCACCGAGCCGCCGGGCATCGGCGAGTACGACTACCGCTCGATCCGCGCCGCTGA
GCGCATCCTCGACGCGGGAGAGGACTGGCGGCCGCTCGGGACCGACGAGGACCCGACCGTGATTGAGTCC
GAGGCCGCCAAGTCTGCGCTCGCCGCCTCGCAGGCTGCCGGCAAGTAA
>Merged2_367852_494-1618 # 494 # 1618 # 1 # ID=367852_2;partial=01;start_type=ATG;rbs_motif=AGGAG;rbs_spacer=5-10bp;gc_cont=0.673
ATGCTGTCGAAGGAAGACAACGAGATCTTGACGCAGGTGGGCGCCGGCACCCCGATGGGGGACTTGCTGC
GCCGCTACTGGATGCCGGCGTGCCTGTCCTCGGAGGTCGCCGAAGCGGACGGGGACGTCGTCCGGGTCCG
CCTGCTCGGTGAGCGCCTGGTCGCCTTCCGGGACTCCGAGGGCAAGATCGGCCTGCTCGACGAGGAGTGC
CCGCACCGTGGGGCGTCGATGTACTTCGGCCGCAACGAGGACTGCGGGCTGCGGTGCATCTACCACGGAT
GGAAGTTCGACGTCACCGGGCAGTGCGTCGACCAGCCGAGCGAGGTCCGCAGCTTCGCCGAGCGGATCAA
GATGCGCTCGTACCCGACCCACGAGTCCGGCGGCATCGTCTGGGCCTATCTCGGTGCCCCCGAGACGATG
ACGCCGTTCCGCGACTTCGGTACGGAGTCCCTCGCACCGGAGGACATCTCGGTGTCCAAAGAGATCGTCA
ACTGCAACTGGGTCCAGAGCCTCGACGGTGAGGCGGACACCACCCACATCTCCAACCTGCACATGTTCAA
CGCGATCGACGATCTGCCCGACGACGGCACCGACCAGCCCGGCTACCCGTCGAACTGGATGTCGACCAAG
TTCTGGCGCCACGACCCGAAGGCCGTGATCGAATTGCAGGACACGTGGTACGGCTTCCGCTACGCCGGGA
TCCGCCGCACCCCGAACGGCCACCGCCACGCCAGGATCACGGCGTTCATCCTCCCGACGACGGCGATGAT
CGCCAGCGTGCCGTTCGGGACCCGGCACATCATGCACGCCCCGATCGACGACGGCGCCACGATCCGCTAC
ACGTTCTCGACCACCGGGCCCGCCAACCCGAAGGGCTATGGCGGCAAGCCGTTCTTCACGGCGCCGGGCT
ACCCGTACGTCGACATGCGCGGCTCGGGGATCATCCACCGCAACGAGACCGCCGCCAACGACTACGGCTT
CTCCCGCGAGGCGCAGCGCCGGACGTCGTTCAGCGGCATCCCGGACTTCAAGGTGCAGGACAACGTGGTG
ACCGAGTCTCCCGGCCGGATCTACGACCGCACCCACGAACACCTGGGGAGCGGTGACCTCGCCGTGGCGA
AGCTC
>Merged2_464734_376-1311 # 376 # 1311 # -1 # ID=464734_2;partial=01;start_type=Edge;rbs_motif=None;rbs_spacer=None;gc_cont=0.689
ATGGGCCCGCCCGAGACGATGACGCCGTTCCGGGACTTCGGGAGCGAGACGCTCCCGGCGGACGAGGTGC
ACGCCTCGAAGGTCCAGACCTACTGCAACTGGATCCAGACGCTCGACGGCAACATCGACACCGTCCACGC
CTCGTTCCTCCACCTCTACAACGCCGGGGTGCGAGACGAGCCCTACGACGACACCGACCGCCCTGGCTAC
CCGTCGATCGCGGAGGGCACCCGGCTCAAGTACCTCGGGGAGACCCCTCGCCTGGAGGTCCACGACGACT
GGTACGGCTTCCGCTATGCCGGCCTGCGGACCACGCCGAACGGGCACACCTACGCCCGGATCAGCACCTA
CATCGTCCCGTACGCGACGCAGATCGCGAACATCCCGTTCACGACCCGCCAGCTCCTCACCGTCCCGATC
GACGACACGCACACGTGGCGCTACACCTACGTGACGCAGTCGCCGCGCTACGAGAACCCGGGTCGGGTGA
GCGACGGTCCGTTCATGTCCGCCCCCGGCAACCCGTACGGGAAATACCGCCAGGGCGACGGGGTCCAGCA
GCGCCTCTTCACCGAGGAGAACGAGTACGGCCTCGACCGCGACGTCCAGAACGACCCGGGGCCCGACGGG
ACCTTCAGCGGCATCCCCGACCACGGCAGCCAGGACTACATGGTGACCGAGACGATGGGCCCGATCTACG
ACCGGACGCGCGAGCACCTCGGGACGACGGACCTGGCGATCGTGCGGTTCCACTCCCTGCTCCTCGCCGC
CGCGCAGGCGGTCGCCGAGGGCAAAGAGCCTCCCGCCGTCGGCGCCGACCACGACTACCGGGGTATCCGC
GCCGCCGAGAAGATCCTCGCGCCGGGCGAGGACTGGAGGATCCTCGGCACCAACGACGACCCGATCGTCG
CCCAGTCGCTGGCGCAGCAGGCGTAG
>Merged2_696712_630-1328 # 630 # 1328 # 1 # ID=696712_2;partial=01;start_type=ATG;rbs_motif=GGAG/GAGG;rbs_spacer=5-10bp;gc_cont=0.697
ATGACGCTCGCAGACACCATCACCGGCCATGACACCCAGGCGGTGCGGGAGGCCTACTACGAGCGCATCT
CCGGCTACGACATGGCGCCGCTGTGGGAGCGGCTGCGTGAACTCGTCGTCACCGAACCCAGGACCCAGTG
CGCGCCGGCGATCTGGCGGTGGCGCGACGTCAGGGCAATGGTGCTGGAATCGGCGGACCTGATCACCGCC
AAGGAGGCCGAGCGCCGGGTGCTGGTGCTGGAAAACCCGGCGCTGCGCGGCCGTTCTCGCATCACCAACA
CGCTGTACGGCGGCTTGCAGCTGATCATGCCGGGCGAGATCGCGCCGGCGCATCGCCATACCGCCTCGGC
GATCCGCTTCGTCATCGAGGGCGACGGCGCCTACACCGCGGTCGAGGGCGAACGCGCGCTGATGTCGCCC
GGCGACTTCGTGCTGACCGCCAACTGGCTCGCCCACGACCACGGCAACACCAGCGACCGCCCGATGGTGT
GGCTCGACGTCCTCGATCTGCCAACCGTCAACTTCTTCGAGTCGATGTTCGCCGAACACCTCGGCGAGGA
CACCCAGGCGGTGCGCGGCGCCGACGGCGACTCCGCGGCGTTCTTCGGCTCCGGCGTCCTGCCCGACGGA
GCCGAGGTCAAGGCCCGCAGCGGCCCGGCCGGATGCAGCCCGGTGGTCAACTACAGGTACGCCCGCACC
>Merged2_55299_4711-5784 # 4711 # 5784 # -1 # ID=55299_6;partial=00;start_type=ATG;rbs_motif=GGAGG;rbs_spacer=5-10bp;gc_cont=0.709
ATGGCTGAGATCATGGGCCTGGGAATGTTCCACGGTCCCCACCCCGGGCTGACCGACGAGACGATGGCCA
ACATCTACTTCCGCAGGATCCTCGCGGACCCGCAGACGCCGCCGGAGCTGACCGCCCCGGCGAACTGGCC
GGACGGGCTGCGATCCGAGTGGGGCGCTGACGACGGCGTCAGCGCCGCGCGGCGGCACCGCGACACCGCC
CTGGGCGCCTGCCGCCAGGCCCGCACGATCATCGACGAGTTCAGGCCCGACCTTGTCGTGATCTTCGCGG
ATGACCAGTACGAGAACTTCCGCGAGGACGTCCTGCCGCCGTTCTGCGTCTACGCCGCCGATGAGTTCGC
CCTGGCGGATGTCGCGAGGGGCGCGCCGAAAGTCGGCGGCGGTCTCGCCCCGGTGCCGCTGCCGCACCCG
GCGCTGCAGCCCGCGGTGCGCGGCAGCCGGGAAGCGGGGACGTGGCTGGCGAACGAGCTGGTGCGCAGCG
ACTTCGACGTCGCCTGCGCGTGGCGGCTGCACCACATGGACCACCTGGGTCACGCGTTCAGCCACTCGGT
CGACTACCTGGACTGGGACCGGGCCGGATTCGGGTACCCGGTCATTCCGCTGCATGTCAGCTGCTACGGC
TCGCACCTGCGGGTCCCGTCGCCGGGCGCGACGATCACCCCCGGGCGGCTGACGGAAGGCGGGACAGGCA
CCGCGCCGCCGGAGTCGCCAACCCCGCGCCGCTGCTACGACATCGGCCGCGCCGTCGCGCAGATCCTGGC
CGACAGCCCCTACCGGGCGCTGATCATCGGGTCGGCGAGCTGGTCGCACGCGTCGCTGACGCCGATGCAC
GGCTACTTGTGGGGTGACGTCGAAGCTGACCGCAAGCACCTCGACGAGCTGGCATCCGGCCGGTTCGCCG
CCTGGCGTGACATTCCCGCCGGGCAGATGCAGGCCAGCGGCCAGCATGAGATGCGCAACTGGATCTGCCT
CGCCGGCGCGATGGAAGGCGCCTCCGCCGAGGTTCTCGGCTACGCCGAGACCTACCTGTTCAACTCCTCC
AAGTGCGTGGCGGTGTTCCGGTGA
>Merged2_79161_68-1423 # 68 # 1423 # 1 # ID=79161_1;partial=00;start_type=ATG;rbs_motif=GGxGG;rbs_spacer=3-4bp;gc_cont=0.710
ATGCTGAGCCACGACGACTTGGAGTTCTTCTGCAGGGTCGGGCCGGGGACGCCGGTCGGCGAGGTGTACC
GCCGCTACTGGACGCCCGGCCTGCCCGCCGCCGACCTGCCCCGCCCCGGCTGCCCGCCGGTCGAGTTCCG
CCTCCTCGGCGAGGACCTGGTCGCCTTCCGGGACAAAGACGGCAAGGTCGGCGTGCTCGACCGGTACTGC
AGCCACCGGGGGGCGTCGCTCGGCATCGCGGCGGTCGAGGACTGCGGGCTGCGCTGCATCTACCACGGAT
GGCTCTTTGACACAGAGGGCCGCATCGTCGAGACGCCGAACAAGCCGGCGACGTCGAAGTACAAGGACAT
CAACCGCCAGGGTGCCTACCCCGCCCGCGAGGCCGGCGGCCTGATCTGGGTCTACATGGGACCGCCTGCG
GACGAGCCGCCCTTCCCGAACTACCACTTCATGAACCAGCCGGCGGAGGACATCAACGTCCGCGAGACGG
TCATCAACGTCAACTATCTCCAGGTCCAGGAGGGTTCGATCGACTCCTCGCACGTCTCGGTGCTCCACCG
GCCGATCGACCGCCCCGTCGCCGTCCCGGTCCCCGAGGTGGCGAGCGCAACCGGGGTCGTCCGCTTCGGC
GGGTGGCAGTGGGAGACGCCGCCGGACGGCTCGCCGACCGACAACTCTCCGAGCGAGGACCGGGCGCCCG
TCTTCGAGGTGGAGGACACCGACTTCGGCTTCCAGTACGCCGCGATCCGCAGCTCCGTCTACGGGCCGGA
CCGCCGGTACGTGCGGGTGACGGCCTTCGTGTTCCCCTATATCGGCTACATCCCGCCCCGGGGCACGCCG
GCGATCACGGTGCCGGTCGACGACTACACGACGGCGAGCTTCTCCGTGTCGCTGCCGAACTTCGACCCCG
AAGGCAAGCTGAACCCCGTCCTCTACGGGACGGCCGAGCGGCCGCCGCTGCCGCCCCGCGGCCAGCGGTA
TCTCGACGTGCCGCCCCAGGACCGCCAGGCGATGGAGGAGGGCCGCAGCTTCTGCGGCTGGGTCGGCGTC
CCGATGCAGGACGCCGCGGTCCACAACTCGATGGGGCGGATGTACGACCGGCACAACGAGCACCTCGTCT
CGCCCGCCGACGCCGCGGTCGTCCGTTTCCGCCACATCCTGCGCGACGAGGCCCGCCGCATCGGCCGGGG
CGAGCGGGTCCGCTACGCGTTCGGCGAGGTGCCGACCGAGGACATCGCGGCCGGGAGCGGCATCGTCCCC
GACGGCCACCACTGGCACGAGCTCGTCCCGAAGAACCTGGCCAGCTCCGCCCCCAGTCCCAGCCCGACCT
CTACCGAGAAAGCGCCGGTGGCCTGA
>Merged2_534212_2705-3736 # 2705 # 3736 # -1 # ID=534212_5;partial=00;start_type=ATG;rbs_motif=GGAG/GAGG;rbs_spacer=5-10bp;gc_cont=0.627
ATGACCCACTCTAACTTGCCCCCCGTTCCTGACATCATCAGGTCGGCGTACGCTACGCTGTACGTCACCA
ACCTGGCGGATGCCCGCTGGTTCTGGGTCGACCTGCTCGGTTTCGTCGTGACCTACGAAGACTCATCCGC
GATCTACCTGCGCGGCTTTGACGAGCTAACGCATCACAACCTGATCCTGCAAGCCAGCGAGCAATCAGCC
GCCGGCCCACTCGGCTTCCGGGTCCGGTCCTCCGCTGACCTCGACCGAGCCGAAGCCTACTTCGACGCTC
TGGGCTGCAGGCACAAGCGGCTGCCGGCCGGTGCCGTCCGCGGTCTCGGTGAGGTCGTCCGAGTCGAGGA
CCCGCTCGGGTTTCTGATTGACTTTTTCGACCGCTCCGAGCACACCGCTCGCCTACAGCAGCGTTACGAC
CTGCGGCGCGGCGCAGAAGTCGCCCGGCTCGACCACTTCAACATCTGCGTGCCCGACGTTCCGCGCGCAT
ACGAGTACTACTCCGGCCTCGGCTTCGGGCTGTCCGAGACTATAGAAGACGGGCAGACGCTCTATGCAGC
CTGGATGTACCGCAAGCAGACGGTCCACGACATGGCCTTCACTGGCGGCGCAGGTCCGCGTCTGCACCAT
CTAGGGTTCTTCGCCCACGACGCGCACAGCGTCTTGCGGATCTGCGACATAATCGGTTCGCTGCACAGCG
AGGAATACATAGAGCGCGGCCCAGGGCGACACGGCGTGTCAAACGCCTTCTATGTCTACCTGCGCGACCC
CGACGGGCACAGACTTGAGATCTATACCTCCGACTATTACACAGGCGACCCGGACCACCCTGTGCTCCGT
TGGTCTGTGCACGACCCGCGGCGGCGCGACTTCTGGGGCAACGCCGTCATCCCATCCTGGTATACCGACG
CGTCGTTGGTGCTCGACCTCGACGGCAAGATCCAGTCAATAACAGAAATAAAGCAGCGCGCCGAGTCCCC
AGAGCGAGTTGGCGCCGACGGTTTTACGGCTCCACCGGATCATGATGCATGA
>Merged2_817923_3-584 # 3 # 584 # -1 # ID=817923_1;partial=11;start_type=Edge;rbs_motif=None;rbs_spacer=None;gc_cont=0.603
CCGTTTTGGATGCCTTCGTTCTCGGCGGCGGGTGGGTTGAACTCGCCGGGGGTGTTTCCGTTGAACATCA
AGGTTCCGGTTGATGACGAGCATCTGATGTTCTACCGGTATAAGTGGAGTGAGCAGCCTTTGAGTTCGAA
GGCGCTGCACGAGATGAAGCATGGCGGCGCGGAGTTCCCCGAGCTGATTCCGGGGACGTTCATCCCTCGT
CAGAACAAGTCGAACGACTACGAGATCGACCGGGTGAAGCAGCGTTTCTTCAACTACTCGGGCATGATCA
ACACTCCCGTGCAGGACCTGGCGGTCGTCGAGGATCAGCGCGGACCGATCACCGACCGAACCCGGGAGAC
TCTGGTCAGCACTGACATGTACCTCGTGCAGGTCCGCCAGAGGCTCTTCGACGCTGCGAAGGCGCTCCAG
TCTGGCGTTGAGCCGAAGGAGCCTTGGAATCCCCTCGCTTATCGGTTCCGGCCGAACCAGCGGGTCGAGG
TGCGGGCTGGAACGCCGATCGAGGAAGCTATCGCCCCCGCTCTCAAACCTATTCCCCGCGGCGAGAACGC
CAAACCAGAATTCCAACTCGTC
>Merged2_840796_5933-7240 # 5933 # 7240 # -1 # ID=840796_6;partial=00;start_type=ATG;rbs_motif=GGA/GAG/AGG;rbs_spacer=5-10bp;gc_cont=0.670
ATGTTGAGCCCAGAGGACAACGAACTCGTCACACAGGTCGGCCCCGGAACCCTGATGGGGACCCTGATGC
GCGAGTACTGGATACCGGCGCTCCTGTCCTCGGAGCTTCCGAGGCCCGACTCCGACCCCGTCCGGGTCAT
GCTGCTCGGGGAGCAGCTCGTCGCGTTCCGCGATACCAACGGCACCGTCGGCCTGTTGGCCCACGCCTGT
CCGCACCGGGGCGCGTCCTTGTACTACGGCCGAAACGAAGACTGCGGATTGCGCTGCATCTACCACGGGT
GGAAATTCGATACCGCGGGCCACTGCCTCGACATGCCGAGCGAGCCCGCCGAGTCGAACTTCAGGGACAA
GGTAAGCGCAAAGGCGTACCCGTGTGCCGAGCGCGGAGGATTGGTCTGGGCGTACATGGGCCGGCGGGAG
GTGCCGCCCCCGCTTCCAGACATCGAGGCGACCATGCTTCCCCTCGACGAGACGCGTGTCTTTGCCGTCC
AGCGGGAATGCAACTGGCTCCAGGCTCTCGAAGGCGACGTGGACACCGTGCACGTCGGGTTCCTGCACGC
CGGCTCGCGGCGCGTCGAGCAGGCCAAGGAGGGCACGTTTTCGTACTACTCGCTTCGCGACCGGTCGCCT
CGCTACCGCGTCGTAGACACGGACTACGGAGCCATGTACGGCGCGTACCGCCCCGCCGGGCCAGGCGAGC
TTTACTGGCGGATCGCGCAGTTCCTGTTCCCGTGCTGGGTCCAGACGCCGACCGGGATACTCGGCAACCG
CATCGCTTCCAAGGCGTGGGTTCCGATGGACGACACCCACACCATGCTCTTCGGGGTGCGGTCCGACGCG
GCAGCGGAGGGCCGCGGCGAACAGATGAGCCTTCTTCCTGACACTCCCGGCTTCCACGGGAGGCACCGGT
ATGTCCTCAACGCCGACAACGACTACCGAATCGACCGGGAGCGGCAGCGGGCGAACCAGAGCTATGCCGG
GATCCCCGGCTACCTGCCAGGCGACCTGCCTTTCGCCGAAGATCAGGTCGTAACGGAGTCGATGGGGGCG
GTCATCGACCGCAGCGCCGAGCACCTCGGCACCTCGGACGTGATGGTGATCCGGGTCCGCATGCGGCTCC
TGGAGGCGGCCCAGGCCCTCGTCGAAAAGGGCCTCGTCCCGCCTGGCGTGGACGACCCGGCCGTCTACCG
GGTTCGCTCGGGCGGCGTGGTGCTCCCAGAGGATACCGACTGGCTAGAGGGAATCCGGGACCTCTTGCCC
GCGTTTGTCGACCACCCGGAGCTGGCTGGCTTGAAGGAGTTCGGATGA
>Merged2_840796_7419-8720 # 7419 # 8720 # 1 # ID=840796_7;partial=00;start_type=ATG;rbs_motif=GGA/GAG/AGG;rbs_spacer=5-10bp;gc_cont=0.645
ATGCTCTCGCACGAAGAGAACGAAATCCTTTGCCGGGTAGGGCCGGGAACGCTGATGGGAAACCTGCTCC
GCCGGTACTGGACGCCGGCGTGCCTGTCAGCCGAGCTCGACCGTGACGGCTCCCCGTTGGAGGTGCGCCT
CCTCGGTGAGGATCTGATCGCGTTCCGCGATACCGACGGTCGCGTCGGTCTGGTCGATGTGAACTGTCCG
CATCGGGGTGCCTCGATGTACTACGGGAGGAACGAAGACTGCGGATTGCGCTGCATCTACCACGGATGGA
AATTCGACGTGGATGGAAACTGCGTCGATATGCCGTCCGAGCGTCGCTCGTTTGCCGACCGGATCACGCT
GCCTCACTACCCGGTGCACGAATCCGGTGGGATCGTGTGGACCTACATGGGCCCCGCTGAGACGATGACG
CCGTTCCGGGACTTCGGCACGGAAGGTCTGGCTCCGGAGGAGATCGCGGCGACGAAGCTGTATTGGGACT
GCAACTGGGTGCAGTCCCTCGAGGGGAACATCGACACGGCGCACATCTCCCACCTGCATCAGTGGTTCCG
CAAGGACGAGATCCCAGACGACGGCTCCGACAAGCCCGGGTATCCGTCTTCGACGTGGGGGGGCAAGCTG
TCGTGGTTCGACCGTGCACCGGTCGTCGAGGTGCAAGACGAGTGGTACGGCTTCCGCTACGTCGGCCTGA
GAGAGACGCCGAACGGCCACACCTTTGTGCGATTGACCGCCTTCACGATGCCGTCTCTGACGGTCATCGC
GTCCATCCCCTTCGCCACCCGTCAATTGATCGTCGTGCCGATCGACGACCACCGCTCGTGGCGCTACTCG
TTCAGCACCGGGCCCAACTCCAATCCGATGGGCTACGGCGGGGGCGCTCCGTCCAGGAGTCCCCACGTCA
TGCCCAAGCCGTCTGACCTTGGGATCCGCCCGCGGACCGCAACCGCCGCGAACCACTACCAGATCGACCG
TGAGTTCCAAAGGACCGAGTCGTTCAGCGGGATCCGTGACTTCGTCGCGCAGGACTATGCCGTGACGGAG
TCGATGGGGCCCATCTACGACCGTACGAAGGAGCACCTTGGCACGACGGATCTCGCCGTCATCCGGATGC
GCAGCATGCTGCTCGACGCGGCCAGGCATCTGGCGGCCGGCAAGGAGCCGCCGGGGCTCGCGGGTGAGGG
GGACTTCCGCAGCATCCGCTCTGCCGAGAAGATCATTGCCGCCGGAGAGGACTGGCGGTACCTCGGCACC
GACGAGGATCCTGCCGTGATCGAGGCCTACGCCCGGATCTGA
>Merged2_1077050_827-1954 # 827 # 1954 # -1 # ID=1077050_2;partial=00;start_type=ATG;rbs_motif=AGGA;rbs_spacer=5-10bp;gc_cont=0.687
ATGACAAGCTCAGCGAAAACCGCGCACGAGGACCTGCACAGCGAGCACGGCGCGAGCCGCGGCGACCGCG
CCGCGTGCGCCAGCGATCCGGTCATCAAGGTCGAAGACCTCGCGTGGCTCGAGTTCGAGAAGCCGGACCT
CGACGCCGCCGAGCGGTTCGCCCACGCGTTCGGACTGACGACGGCCTATCAGGACGGCCGCGAGTTGCAT
CTGCGCGGCACGCTAGCCGGGTCTGCATCCGTCGTGGTACGGCAGGCGTCGACGTCGCGGTACCGTGCGA
CGGCGTTCCGGGCGGCGTCTCGATCCGATCTGGATCGGCTGGCGCGGGCGAACGGCACATCCGTCCGCGA
ATTGCGCGGCGCCGGCGGTGGCGCGGTCGTTGATCTGCGCGATCCGTCCGGCATGCCCGTGCGGGTCGTC
GCCGATGTGGAGGATCTGCCCGAACTGCCGCGACGGCAACCGCTGACGTTCAACTTCGGCGAGGTCCGGC
GAGCCAACGCCACGCAGCGGCCGCCGCGCGAGCCTGCCCGAGTCGAGCGACTGGGCCACGTCGTTCTGGA
GACGCCGTCGTTCAACCGGACCTTGGACTGGTACCTGCGAAATCTGGGCTTGATCGTCAGCGACTTCCTC
TACTTTCCGGGGCAGCGCGAGCGTGGCCCGACGATGGCGTTCATCCGCTGCGACCGCGGCGCCGCACCCG
CCGATCACCACACGCTCGCGATGGTGCTCGGCCCGGGGGCGCGTTACGTGCACTCGGCCTACCAGGTCAC
CGACCTCGATGCGGTCGCCGCCGGCGGCGAATATCTCAAGGACCACGGCTATCACCACGCCTGGGGCATC
GGCCGACACATCCAGGGCAGCCAGATCTTCGACTACTGGCGCGACCCGGACGGGTTCATGGTCGAGCACT
TCGCCGATGGCGACATGTTCGACAACACCGTCGAGGTCGGCTGGGCACCGATGACGGCCAGCGGCCTCGC
GCAGTGGGGACCCCCGGTCACCCGCGACTTCCTGGGCGCCAAACCGTCCGCGCAGATGATCCGCGACCTG
ATCAGCGCATTGCGCGACGACGACAACGAGTTCGACGTGCAACGCCTCATCGGTCTGCTGAAGGTGGCCA
GGTCATGA
>Merged2_2735439_1653-2972 # 1653 # 2972 # 1 # ID=2735439_3;partial=00;start_type=GTG;rbs_motif=GGAGG;rbs_spacer=5-10bp;gc_cont=0.674
GTGCTCAGGCGCGAGGACAACGAGAAGCTGACGCGCACCGGACGCGGCACCCCCATGGGGCGGCTCCTGC
GCCAGCACTGGCAGCCGGCGGCGCTCGTCTCCGAGATCGACGAGCAGCGGCCCGCGAAGGCGATCCGGCT
GCTGGGCGAGGACCTGGTCCTGTTCCGGACCGAGACGAACGGCTGGGCGCTGGTCGACCGGTTCTGTGCG
CACCGGGGCGTCGACCTCGCCTACGGGCGCCTCGAGGACGGCGGGATCCGCTGCCTTTACCACGGCTGGC
TGTACGGGCCCGACGGCCAGTGCCTGGAGCAGCCCGCCGAGCCCCCGGATTCCCGCTTCCACGAAAAGGT
CCGCATCGCCGGGTACTCGTGCGTGGAAAAGAACGGAATCATCTTCGCCTACCTGGGCAAGAACCAGCCG
CCGCCGTTCCCTGCCTACGACTGCTTTACCGCGCCGGCCGCCTACACATTCGCGTTCAAGGGCTTGTGGG
AGTGCAATTGGCTGCAAGGCCTGGAAGGCGGCCTCGACCCGTCCCACGTCTCCTTCCTGCACCGGTTCCT
GAAGGAAGACCCGCGCGAGACCTACGGCCAGCAGTTCAGCGAGGAAGTAGACGGCACCGGGACGAAACTG
TCCGCGCTGGTAGCGGGCCACTTCCGCCCTGACATCTCCGTCGAGGACGCGCCGCACGGACTGCGGATCT
TCGCCACTCGGGACATCAGCAGCACCAAAAAGCACGTGCGCGTCACCAATTACACGTTCCCCAACGCATT
CACGGTTCCCATCGGGAAAACGAAGATATTTACCCAGTGGCACGTCCCGACCGATGACACGAATCACTAC
TGGTACATGATCTACTACGACCTCGCCGAGCCGGTTGACCAGGAGACCCTGCTCCGCCAGCGGCTCGAAG
GGGTCACGCTCCCCGACTACCGCGCACGAAGAAATAAGGGCAACCACTGGGGTTACGATCCGGCCGAGCA
GCGCGAACTCACCTACACCGGCATGGGTCTCGACATCAACACCCACGACCAGTTCGCCGTCGAGTCGATG
GGCCCGGTCCAGGACCGCACGACCGAGAGGCTCGGCACCAGCGACCGCGCCGTCACCGCCGCCCGCCGCC
TCCTGCTGCGGGCGGCCGACAACCCCAGCGAGCGGGCCGGCCGGGGTCCGGCGGCCGCGCTCACCGGGCC
CGCCGCCGCCGACGGCGTGTGCCCGGGTGACCGGTGGCGGGAGGCCTGGCAAACCCTTTATGCCGAACGG
ATCGAGCATTCTCCCTGGGCTTCGCAGGCGCCTCGATCCGTTCGGGTGAGCGATGTTTGA
>Merged2_3691947_1-483 # 1 # 483 # -1 # ID=3691947_1;partial=10;start_type=ATG;rbs_motif=GGAGG;rbs_spacer=5-10bp;gc_cont=0.702
ATGATCCGTTCGGTGGGATATCTGAGGTTTTCCTCAGCTGACGTTGACGCCTGGCGGGAGTTCGGGGTCA
AGGTGCTCGGCATGGTGGAGGGCCGGGGGCCGGAGGAGGGTGCGCTGTACCTGCGGATGGATGACTTCCC
CGCCCGGCTGGTGATCGTGGCCGGCGCCGACGACAAGCTGCTCGCCGTGGGCTGGGAAGTGGCGTCGGCC
GACGAGCTGACCGCCGTCGCGCGGCGGCTTAGCGAGGCCGGGTTCAGCCCGAAGGAGGGCACCGCCGCCG
AGTGCGCGAGCCGGCGGGTGGCGCGGCTGCTGCACGTCACCGACCCGGCCGGCAACGACCTGGAGATCTT
CAGCGGGGCCTCGCTGGACGTCCGGCCGTTCGTGAGCGGCTCGGGAACGCGTTTCGTGACCGGGGACATG
GGCCTGGGCCACGTGGTGCTTCCCGATAACACCGACGGTGCCGCGTTCCGGTTCTACACCGAG
>Merged2_1201268_350-709 # 350 # 709 # 1 # ID=1201268_2;partial=01;start_type=ATG;rbs_motif=GGAGG;rbs_spacer=5-10bp;gc_cont=0.686
ATGATCCGTTCGGCGGGATATTTGAGGTTTTCCTCAGTTGACGTTGACGCCTGGCGCGAGTTCGGCGTCA
AGGTTCTCGGCATGGTGGAGGGGAGGGGGCCGGAGGAGGGCGTCCTGTACCTGCGCATGGATGACTTCCC
GGCCCGGCTGGTGATCGTGCCGGGAGAGGAGGACAAGCTGCTGGCCACCGGCTGGGAGGTGGCCTCGTCG
GAGGAACTGACCGCCGTCGCGCACCGGCTGACCGAAGCCGGGTTCAGCCCGAAGGAGGGCACGGCCGAGG
TTTGCGCGAGCCGGCGCGTGGCCCGGCTGCTGCACGTCACCGACCCGGCCGGCAACGACCTGGAGATCTT
CAGCGGGGCC
>Merged2_3165233_642-1268 # 642 # 1268 # -1 # ID=3165233_3;partial=01;start_type=Edge;rbs_motif=None;rbs_spacer=None;gc_cont=0.715
CTCATCGGGGCGCGCCGCCGGTCGGCTAACACCGCGGCCGGCCGCGGCTACTACTGGCGCGTCACCCAGT
GGATCATGCCGTGCTTCCAGTACATCCCGCGCGTGGGCGACGGCCCCATCAGCGGCCACGCCTGGGTGCC
GATCGATGACGAGAACTGCTGGGCCTGGACGGTGACCTACCACCCCGACCGCCCGCTGACCGACAAGGAA
CGGGCGGAATGCGAGGACGGTTTCGGGATCCACGCCAAGCTCGTTCCCGGCACGAACATGATGGAGCAGA
CGAAGGAGAACGACTACCACATGGACCGGCGCCTGCAGCGCCTCGGGCTGTCGCTCAGCGGCATCCCGGG
CATCGCGGCCCAGGACGCGGCGGTCCAGGAGAGCATGGGACCGCGGTTCGATCCCGGCCGGGAACGGCTC
GGGAGCGCGGACGCCGCGGTGATGGCGATGCGCGCCCGGCTCCTCTCGGAGGCCCGCCTGGTGGCGGACG
GCCAGGACCCGTCGGGCCTGGATCCGGCGGTGCAGCGCGTCCGGTCCGCCTCCGCCTACCTCGGCCAGGA
CGAGTCCTGGGTCGACGCGACGGCCGAGGCCCGCAAGGCCGTCTCGTCCTTCTACGAGACGAGGTGA
>Merged2_1902147_49-894 # 49 # 894 # -1 # ID=1902147_1;partial=00;start_type=ATG;rbs_motif=GGA/GAG/AGG;rbs_spacer=5-10bp;gc_cont=0.694
ATGGCTCGCATCACCGCCGGGCTGACCACCAGCCATATCCCGGCCGTCGGCGCCGCGATCGACCTGGGCA
AGACCGCCGAGCCGTACTGGAAGCCGCTGTTCGCCGGGTACGAGTGGACCAAGGCGTGGGCGAAGGAGAA
CCTCCCCGACGTGGTCGTGCTCGTCTACAACGATCACATGTCGGCCTTCACCCCGGAGGTGGTCCCGACC
TTCGCGCTGGGCTGCGGCGATGAGTTCCCGCCCGCCGACGAGGGATACGGTCCGCGCCCGGTGCCGGTGG
TGCCCGGTCACGCCGACCTGGCGGCCCACATGGCCGAGGGCCTCATCCTGGATGAGTTCGACCTCACCCT
GATGTATGACCTGAAAGTCGACCACGGCCTGACCGTTCCGCTCTCGCTCGTCTACGGGCAGCCCGAGCAG
TGGCCGGTGCGGGTGATCCCCCTCGCGGTGAACGTCGTGCAGTACCCGCCGCCGACCGCCCACCGCTGCT
ACGCGCTGGGCCAGGCGATCCGCCGCGCCGTGGCGGCCTTCGACGAGAACCTTACCGTCCACGTCTGGGG
CACCGGCGGCATGAGCCACCAGCTGCAGGGGCCGCGGGCGGGCTTCATCAACTCCCCGTACGACAACGCG
TTCTTCGACCGGCTCGTCAAGGACCCGGAGGGCCTGGCGCAGGTCAAGCACCTGGAGCTCGTGCGCGAGG
CGGGCGCGGAGGGCATCGTGCTGGTCATGTGGCTGTTCATGCGCGGCGCCCTCGGCCCCGAGGTCGAGGA
ACTGCACCGCTTCTATCATGTTCCCGGTTCCAACACCGCGGTCGGGCACATCGTGCTGCGGCCCGCTGAC
GCATAG
>Merged2_6415_3-515 # 3 # 515 # 1 # ID=6415_1;partial=10;start_type=Edge;rbs_motif=None;rbs_spacer=None;gc_cont=0.702
TTCGACCTCACGCTGATGTACGGCATGGAGGTCGACCACGGCCTGACCGTCCCGCTGTCGCTCGTCTACG
GCCAGCCGGAGCAGTGGCCGGTGCGGGTGATCCCCCTCGCGGTGAACGTCGTGCAGTACCCGCCGCCGAC
CGCNCACCGCTGCTACGCGCTGGGCCAGGCGATCCGCCGNGTCGTGCGGGNCTTCGACGANGACCTCANC
GTCCACGTCTGGGGCACCGGCGGCATGAGCCACCAGCTGCAGGGGCCGCGNGCGGGCTTCATCAACTCCC
CGTACGACAANGCGTTCNTNGACCGCCTCGTCAAGGATCCGGAGGGCCTGGCCAGGGTCGGGCACCTGGA
ACTGGTGCGCGAGGCGGGCGCGGAAGGCATCGAGCTGGTCATGTGGCTGATCATGCGCGGCGCCCTCGGT
CCCGAGGTCGAGGAGCTGCACCGCTTCTATCATGTTCCCGGTTCCAACACCGCGGTCGGCCACCTCGTGC
TGCGGGCCGCCGATACCCACTAG
>Merged2_1840541_1722-3050 # 1722 # 3050 # -1 # ID=1840541_5;partial=00;start_type=GTG;rbs_motif=GGA/GAG/AGG;rbs_spacer=5-10bp;gc_cont=0.691
GTGGCGGATCTGAAGGCCATCCTGGCCGATGTGCGCGAGGGCATGATCCCGGCGCACATCTACAACGACG
CGGACGTCCACGCGCTGGAGCGCGATCGGCTGTTCGCCCGGACCTGGGTGTTCCTCGCCCACGAGTCGGA
GATCGCGGAACCCGGCGACTACGTCGTGCGCCGGATCGTGGACGACTCGTTCATCGTCGTGCGGGACGAG
GGCGGCGCCGTCCGGGTGCTGTTCAACATGTGCCTGCACCGGGGGATGCAGGTGTGCCGCGCGGAGCTGG
GAAACGCGTCGCACTTCCGCTGCCCGTACCACGGCTGGTCGTACCGCAACGACGGCCGGCTGGCCGGGCT
GCCGTTCCACGCCGACGCCTACGGCGGCGAGCGCGGCCTGGCCCGGGCCGAGCAGGCCCTGCTGCCCGCC
CCGGCCGTGGGCATCCACCGCGGCCTGGTGTTCGCCAGCCTGTCGGACGACGTGCCCCCGCTGGCCGACT
ACCTCGGCGACTTCGCCTTCTTCCTGGATTTCTACGCCCAGCAGAGCCCGGCGGGCATCGAGCTCCGCGG
GCCGCAGCGGTGGCGGATCAAGAGCAACTGGAAGATCGGCGCGGAGAACTTCTGCGGTGACAGTTACCAC
ACGCCACGCACCCACGCGAGCGTGGTCGAGGTGGGGCTGTTCGCCGAACCGAAGGCGAGCAAGCGCAAGG
AGGGCGCGCTGTATTTCGCCGGGCCCGGAGGCGGCACCACCTACACGCTGCCGCCCGGGACGTTCCGCGA
GCGGCTGAGCTACGTCGGCTCCCCGGACGAGATGATCGACGTGATGGGCCGGACCTGGTCCCCGGCCCAC
CGGCAGATGGTGGAGCAGGACGGGTTCATGGTGTCGGCGGCCACGATCTTCCCGAACCTGTCGCTCGTGC
ACAACTGGCCGATGATCAACGCGGACGGCCTGGTCCGCCCGTTCATCTCGCTGCGGCAGTGGCAGCCGGT
CAGTGAGGCCGAGACCGAGGTGCTGTCGTGGTTCGCGGTCGACGCTTCCGCGCCCGATTACTACAAAGAG
CAGTCGTACAAGGCGTACCTTATGTGCTTCGGTTCGTCCGGCATGTTCGAGCAGGACGATGTGGAGAACT
GGGTGTCGATCACGTCAACGGCGAAGGGGATGATGGCCCGCCGCCTGCGGCTCAACAGCCGGATGGGCCT
GGCCGCCAACGGGGAGGTGATTTCCGCCGCTCCCGCGTCGTGGTCCGGTCCCGGCACCGCCTATGTCGGG
TACGGCGAGCACAACCAGCGCCGCCTCCTCGGGCTCTGGGCCGATTACCTGGAAGGGGCCCGTCAGTGA
>Merged2_1171440_1124-2401 # 1124 # 2401 # -1 # ID=1171440_3;partial=00;start_type=GTG;rbs_motif=GGAGG;rbs_spacer=5-10bp;gc_cont=0.689
GTGCTGAGCGAAGAGCGGAACCGACTGCTGTGCCAGACCGGCCCGGAAACCCCGATGGGCGAGTTGCTGC
GGCGTTACTGGCACCCCATCGCCGGCGCGGCCGAGTTCACGCGGCGCACCGTCAAGCCCGTCCGGATCCT
CGGCGAGGACCTGACGCTCTACCGCGACCAGAGCGGCCGCCACGGCCTCGTTGACCGGCACTGCCCGCAC
CGGCGGGCCGACCTGAGCTACGGCTTCGTCGAGGAACGCGGCCTGCGCTGCAACTACCACGGCTGGCTGT
TCGACGGCGACGGCACGTGCCTGCACCAGCCGTTCGAGGAGACCCGGCACCCGGAAGGGAGCTTCAAGGA
CAAGGTCCGCATCAAGTCCTACCCGGTGCGGGAGAAAGCCGGACTGCTCTGGGCCTACCTCGGCCCCCAG
CCCGCCCCCGAACTGCCGGACTGGGACCGCTTCTACGCCCGCGGTTTCAAGCAGATCACCCTCTCCGAGG
TGCCGTGCAACTGGCTCCAGTGCCAGGAGAACTCGATCGACCCGGTCCACTTCGAGTGGCTCCACGACAA
CTGGGGGAAGGTCCTGCGCGGCGAGGACGGCCCGCGCGCGCCGTCGCACCGCCGGCTGGGCTTCGACGAG
TTCGACTACGGCTTCGTCTACCGGCGGGTCCGCGAGGACACCACCGAGGAAGACGCGCTGTGGACCACCG
GCCGCGCCTGCCTGTGGCCCAACTGCCTGTACACCGGCCACTTCGAATGGCGGGTGCCGATCGACGACGA
GAACACCCTCAGCGTCGGCTGGTTCATCGACGAACTGCCCGGCGAGGCGCCGTTCGAACAGGACGTCATC
CCCTGCTGGGACGCCCCGGTCAAAGACCCGCAGACGGGACGCTGGATCAGCAGCCACATCATGAACCAGG
ACTTCATCGCCTGGCTCGGCCAGGGCGTCATCGCGGACCGGTCGAAGGAGCACCTCGGCGAGAGCGACCG
CGGCGTGATCCGCCTCCGCAAGCGGTTCCTGGACGACCTCGAAACGATCGCGGAGGGACGCGATCCGATG
GCAGTCATCCGCGACGCTTCCGCGAACCGCGAGGTCCGGCTGCCGATGATCGAGCGGCGGCCCGCACCGG
ACGGACCGCGGCCGTTCCCCTTCCTGGCCGGGCAGCCGGCGGAGATCTGGGAGGAATTCCAGCGGGTGTG
GCGGAAGTGCGAGGCCTCCCCTACTGTCGGGGACCCTGGCCGCCGCGCTCAAACATCCAGTCATCAATCA
CGCTGTAGTCCACCTTAG
>Merged2_3557047_234-1322 # 234 # 1322 # -1 # ID=3557047_2;partial=01;start_type=Edge;rbs_motif=None;rbs_spacer=None;gc_cont=0.675
TGCCTGCACCGGGGGATGCAGGTCTGCCGTGCCGAGCTGGGCAACACGTCGCACTTCCGGTGCCCCTATC
ACGGCTGGTCCTACCGCAACGACGGGCGGCTGGCCGGCCTGCCGTTCCACGCCGACGCCTACGGCGGCGA
GCGCGGCCTGGCGCGGTCTGAGCAGGCCCTGCTGCCCGCGCCCGCGGTCGGCATCCACCGTGGGCTGGTG
TTCGCCAGCCTGTCCGCGGATGTGCCGCCGCTGCGGGAATACCTCGGTGACTTCGCCTTTTACCTGGACT
TCTACGCCCAGCAGAGCCCCGCCGGGCTGGAGCTGCGCGGCCCGCAGCGCTGGCGGATCAAGAGCAACTG
GAAGATCGGCGCGGAGAACTTCTGCGGCGACAGCTACCACACCCCCCGCACCCACGCCAGCGTGGTGGAG
GTGGGGCTGTTCGCCGAGCCGAAGGCGAGCAAGCGCAAAGAGGGCGCTCTGTACTTTGCCGGACCCGGAG
GAGGAACCACCTATAAGCTGCCACCCGGAACATTCCGGGAGCGGCTGAGCTACGTCGGCTATCCGGACCA
GATGATCGACAGAATGGGCCGGACCTGGTCGCCGGCTCACCGGCAGATGGTGGAGCGCGACGGATTCATG
GTGTCGGCCGCGACGATCTTCCCAAACCTGTCGCTGGTGCACAACTGGCCGAGGATCAACGCCGATGGGC
TGGTCCGGCCGTTCATATCGCTGCGCCAGTGGCAGCCGGTCACTGAGGCGGAGACCGAGGTGCTGTCGTG
GTTCGCCGTCGACGCCTCGGCGCCCGATTCCTTCAAAGAGGAGTCCTACAAGGCGTATCTGATGTGCTTC
GGATCCTCGGGCATGTTCGAGCAGGACGACGTGGAGAACTGGGTGTCGATCACCTCAACGGCCAAGGGCA
TGATGGCCCGCCGCCTGCGGCTCAACAGCCGGATGGGCCTGACGACGGACGGGCAGGTCGTCTCCGCCGC
TCCCGCGTCGTGGTCCGGCCCCGGTACCGCGTACGTCGGGTATGGCGAGCACAACCAGCGCAGTCTCCTC
GGGCTCTGGGCTGATTACCTGGAAGGGGCGAACCCGTGA
>Merged2_2229966_1218-2348 # 1218 # 2348 # -1 # ID=2229966_3;partial=00;start_type=ATG;rbs_motif=GGAG/GAGG;rbs_spacer=5-10bp;gc_cont=0.655
ATGAACATGACCAGAAGCGCCGAGCGGGACGGGCACAGCCCGGACGGGGCGCTACCCGGCGAGCACTCCG
GCCGATCGCGCAATCCGGTGATCAAAGTGCTCGATATCGCCTGGCTGGAGTTCGAGCGACCGGACCTGAC
GCGCGCCGAGGCGTTCGCGCAGGCCTTCGGGTTTCATACGGCCCAGCGCGGCCGTGACGAAGTGCAGTTG
CGTGGCACCCTGCCCGGCGGGCCGTGCCTCATCCTGCGTCGCGGACCGAGGCGACGATTCGCCGGTGTGG
CGTTCCGGGCTTGCGACGAGGCGGACGTGCGGAGGTTGGCCGATGCGCATGGCGCGCCCACGCGGCCGCT
GCCCGACGCCATTGGCGGCCTCTCGGTCGAGCTGGCCGACCCTAGTCGCATGCCGGTCAGCATTGTCGCC
GGCATGGCCGAGCTGCCCGAACTTTCGGCGCAGCAACCGCTTCCGCTCAATTTTGGAGCCGAGCCGCGTC
GCATCAATGAAACCCAGCGTCCTCGGCGCGCGCCCGCCCGCGTGCAGCGCCTGGGACATCTGGTCATGCA
GTCGACGAAGTACCTCGAGACCCTGAACTGGTACCTGGACAATCTCGGGATGATCGTCAGCGACTTTTTG
TACTTTCCAGGCCAGCGTGATCGAGGGCCGACGATGAGTTTCATCCGCTGCGATCGCGGCCTCACCCCGG
CCGACCATCACACACTGGCGCTCGCCTTGGGCCCGGCCAACCGTTACGTCCATTCGGCTTATCAGGTCAG
CGACCTCGACGCGCTGGCCGCCGGCGGCGAATTCCTGCGTGAGCATGGGTATTCCCGCTCCTGGGGCATC
GGCAGACACATCCAGGGCAGCCAGATCTTCGACTACTGGCGCGATCCCGACGGTTACCTGTTCGAGCACT
TCGCCGACGGCGACCTGTTCGACAACACGCTCGAACCCGGATGGGCACCGTTCACCGCCTCCGGATTGGC
CCAATGGGGACCTCCGGCGAGCAGAGATTTCCTCGGCACCGATCTGAAATCGGCCCGCCATGAACTCGTT
TCGATCGCAACTGCCTTACGCGGACACAACGAATTCGATATCGGCCGATTGGCCGGACTACTGAAAGTGC
CCAACTCATGA
>Merged2_2489813_31-1152 # 31 # 1152 # -1 # ID=2489813_1;partial=00;start_type=GTG;rbs_motif=None;rbs_spacer=None;gc_cont=0.739
GTGTCCGCGCCGGGCCAGCCGGACGTGACCCCGGCGCTTGAGGAGCTGTACCGGGGTTTTGAACGGGAGC
TGCTGGTCCCGCTGTGGACCGAGATCGGCGACCTGATGCCGGCCCACCCGCGGCCGGAGGCGCTGCCCTG
CCTGTGGCGCTGGGAGAACCTGCGCTCGCTCGCCGCGCGGGCGGGGGAGATCGTCCCCGTGGGCCGGGGC
GGCGAGCGGCGCGCGATCGCCCTGGCCAACCCCGGGCTCGGCGGGCGGCCGTTCGCCACGCCGACGCTGT
GGGCCGCGATCCAGTACCTGATGCCGGGCGAGAACGCCCCCGAGCACCGGCATACTCAGCACGCCTTCCG
GTTCGTGCTCGAGGGCGAGGGCGTCTGGACGGTCGTGGACGGTGACCCGGTCGCGATGCGCCGGGGCGAC
TTCCTGCCGCAGGCCGGCTGGGCCTGGCACGCGCACGTCAACGCGGCCGACGAGCCGATGGCGTGGCTCG
ACGGGCTGGACATCCCGTTCCAGTACGTGACCGACGCCCAGTTCTTCGAGCGGGGCCGCGACACGCTGAG
CGAGGCCACCCGCGCCACCCCCGAGATCTCCCGCTCCGAACGGCTGTGGGGCCACCCCGGCCTCGTCCCG
GTGTCCGCCGCGAACGCGGGCACCGGGCCGGGCTCCCCGCTGCTCGTCTACCGCTGGGAGCACACCGACC
GCGCCCTCGCCGACCAGCTCGCGCTGGAGGCGCAGGGCTTCGGGGGGACCGTGGAGCCTGGTCACGCCGC
GGTTCGGTTCACCGACCCGGCCAATGGCGCCGACGTGCTGCCGACGATGCGCGCCGAGTTCCACCGGATC
GCCCGGGGCAGGCGGACGAAGCCCGTCCGCGAGACGGGCTCCAGCGTCTACGCCGTCTTCGACGGGTCGG
GATCTGTCACTGTGGGTAACAAGACATGGCCGGTGTCCCGTGGCGACCTGTTCGTTGTCCCGTCCTGGGA
GCCGTTCTCGGCGACGTCCGGGGCCGGGTCCGGGTCCGAGGCCGGGTCCGAGGCCGGCACGTCCGGCTCC
GGAGCCCTGGACCTGTTCCGTTTCAGCGACTCCCCGGTGTTCGAGGCCCTGAAGCTCAACCGGGCCGGAT
AA
>Merged2_2764328_341-1240 # 341 # 1240 # -1 # ID=2764328_2;partial=01;start_type=Edge;rbs_motif=None;rbs_spacer=None;gc_cont=0.658
AGCCTCGCGTTCCGCATGGACGATCGAAAGCAGCGCATCATGATCGATGCCGGTGGCGGCGAAGGTATCG
CGTTCTTTGGCTGGGAAGTCGCGAATGCGGGCGCGCTCGAGGCGTTCGCGGGGCGTTTGGAGGCGAACGG
CGTCAAGGTCGCGCGTGGTTCGCGCGCGCTCGCCGACGAGCGGCGCGTCGCCGATCTGATTGTGCTCAAT
GATCCGGTCGGCAACCGAGTGGAGATCTTCCATGGCGCCGAGGTAACGAGCGAGCCGTTCCGGCCCGGCC
GCAACATCTCTGGATTCCGCACCGGGCCGCTTGGCCTCGGCCACGTGGTGCTGCAGGTCGAACGCTTCGA
GGACGCGATCGCGTTCTATCGCGACGTGCTAGGCTTTCGCATCAGCGATTATTTTTTGCGCCCCTATCCG
GTTTACTTCTTCCATGTCAATCCGCGCCACCACAGCCTCGCATTCGCGGCGACCGGCAAGAACGGCGTGC
ATCACATGATGCTCGAGTTGTTGAGCCTCGACGACGTCGGCCAGGGCTACGACCTCGCCAATGAGGAGGA
AGGACGGCTCGCGGTATCGCTCGGTCGCCATTGCGGCGACTGGGTCACGTCCTTCTACACGTGGACGCCG
TCCGCCTTCATGGTCGAGTACGGCTGGGGCGCGCGCGACATCGACGTCGACAACTGGCAGCCGAGCGAGC
GCAAGGAGGGGCCGAGCCTGTGGGGCCATGATCGCGCCTGGATGTCGCCCGAGCGGCGCCGCGAGGCGCA
AGCCATGCGCATCGCCAACGCGCAGGCCGGCCTGCGCCGTCCCGTGCAGGTGATCGAGGGCAATTTCGCC
ATGATGACCGGCGTCTGCCCCTGGTTCGACAGCGTGAAGGGCCGGCAGCAGCGCACGTGA
>Merged2_2980402_262-1533 # 262 # 1533 # -1 # ID=2980402_1;partial=01;start_type=Edge;rbs_motif=None;rbs_spacer=None;gc_cont=0.645
GTGACCTCACCACCCGATGCGGCGGCCGCCGCGCGCAGCCGCTACGACCAATTGATCAAACACGACAAGG
TACACGGGTCGCTCTACACCGACCCGGACATCTTCACCGAAGAGCTGCGCAAGATCTGGTACCGCACATG
GGTTTTCGTCGGTCATGAGAGCGAAGTGTCCCAGCCAGGCGACTATGTGCGTAAGCGGCTCGGGCTACAG
GATGTCATCATGACCCGAGATCGGGACGGACAGCTGCACCTGCTGCTCAACCGTTGCGCGCACCGCGGCA
ACCAGGTCTGCGCCGATGCCAAAGGCAATTCCTCGACGTTCCGCTGCCCCTACCACGGGTGGACGTACCG
CAACACCGGTGAGCTCATCGGCTTCCCGTTCTTCAAGGGCTACGGCGGGCGCGAGCTGGACCTGGCGCTG
GGGCGGGTGCCGCGGATGGACACCCACCGCGGCTTCGTATTCGGCAGTTTTGCCGCCGACGGACCCAGCC
TTGCCGAGCATCTCGGCGCGGCGGCCGGCGAGATCGACCGGCTGGCCAGGCTGTCGCCGCACGGTGAAGT
CGAGCTCACCGCCGGCTGGCTGCAGCATCAGACACGCGCGAACTGGAAACTATTGGCCGAGAACGAAACC
GACGGGTATCACCCGCAGTTCGTGCACGGCTCAATCTTCGGTGTCACCGGCAGCCCCATCGGCGCCCTGT
ACAGCGATTCCTCGACCGCGGTGACGCGGGACTTGGGCCAAGGTCACAGCGAAAACGACCTGCGCCCGGA
GTTCCGGAAGTTTGCCGAGCCGATGCGCTGGTTCGGCACCACCGAGGACCGGGTACCCGACTACGTCGCG
GCGATCAAAAAACGCTACGGCGCCGAGGCCGAGAAGATCCTCGTCGAGGGCGGCCCCCATGTGATGATCT
TTCCGAACCTGTTCATCGCCGAGATCCAGGTATTCAACATCCAACCGGTGGCGGTCGGCGAGTGCATCCA
GTACTCCACAGCCGTCCAACTGGCGGGCGCGCCGGAGCTGAACAAGCGGATGGTCTCGCAGTGCATGGGC
TCGGTGGGACCGGCCGGCATGCTGCTGGCCGATGACACCGAGATGTATGAGCGCAACCAGTTCGGCCTGC
AGGCGCTGACGCCCGAGTGGCTGGACGTCCGTCGCGGCCTGAACCGGGAACGCGTCGACGAGAACGGTTT
CACCATCGGCGGCGCCACCGATGAGACCGGGATGCGCGGTTTTTGGTCGCACTACAAGATGCTGATGGAG
GCGCAATCTTGA
>Merged2_3491689_1-699 # 1 # 699 # 1 # ID=3491689_1;partial=10;start_type=Edge;rbs_motif=None;rbs_spacer=None;gc_cont=0.715
GCCGGCTGGGAAGTGGCGTCCTCGGACGAGCTGACCGCGGTGGCGCTCCGGCTTGAGGAGGCCGGCGTGC
CGGTCAAGGAAGGCTCGGCCGACGAGTGCGCGAGCCGGCGCGTGGCGCTGCTGCTGCACGTCACCGACCC
GGCCGGCAACGACCTGGAGATCTTCAGCGGCGCGTCGCTGGACGCCCGGCCGTTCGTGAGCGGCTCGGGA
GCGCGTTTCGTGACCGGGGACATGGGCCTGGGTCACGTGGTGCTCCCCGACAACACCGGCGGGGCCGCGT
TCCGGTTCTACACCGAGGTGCTCGGATTCCGGCTGCGGGACTCGATGCGGCTGGCGCCGGAACTGTTCGG
CAAGGAACCGGGGGAACCGCTGTTCATGCGGTTCCTCGGGTGCTGCGCCCGGCATCACTCGCTGGCGCTG
GCCCCGTTCCCGGCCGACCCCTCGGGGGTCGTGCACCTCATGGTCGAGGTGGCGTCCCTGGACGAGGTCG
GCCGGGCGCTGGACCGGTGCCAGCGGCGGGGCGCGCCTGTCGCCGCCACCCTCGGCCGCCACGCCAACGA
CCAGATGGTCTCCTTCTACGTGAAGACCCCGGGCGGCTTCGACATCGAGTACGGCACCTACGGAATGCTG
GTCGACGACGCGACCTGGATCGCCCGGGAAACCACCGCGATCAGCCACTGGGGCCACCAGTGGTCTTAG
>Merged2_1382060_427-807 # 427 # 807 # -1 # ID=1382060_2;partial=01;start_type=Edge;rbs_motif=None;rbs_spacer=None;gc_cont=0.698
CCGCCGCCGACCGCCCACCGCTGCTACGCGCTGGGCCAGGCGATCCGCCGCGCCGTGGCGGCCTTCGACT
CCGATCTTACCGTCCACGTCTGGGGCACCGGCGGCATGAGCCACCAGCTGCAGGGGCCGCGTGCGGGCTT
CATCAACTCCCCGTACGACAACGCGTTCTTCGACCGGCTCGTCAAGGACCCGGAGGGCCTGGCGCAGGTC
AAGCACCTGGAACTCGTGCGCGAGGCGGGCGCGGAGGGCATCGAGCTGGTCATGTGGCTGATCATGCGCG
GCGCCCTCGGCCCCGAGGTCGAGGAACTGTACCGCTTCTATCATGTTCCCGGTTCCAACACCGCGGTCGG
GCACATCGTGCTGCGGCCCGCTGACGCATAG
>Merged2_2481469_587-1771 # 587 # 1771 # 1 # ID=2481469_2;partial=01;start_type=ATG;rbs_motif=GGA/GAG/AGG;rbs_spacer=5-10bp;gc_cont=0.635
ATGACAGAGGGTCGCGACGAATTGGTCGACGTCTTCGACAACGTGCGCCGGGGGATGATCCCCGCGCACA
TCTACAACGACCAGGAACTGTTCGAGCTGGAGAAGCAACGGCTGTTCAGCCGGGCGTGGACCTTCGTGGG
GCACGAGTCCGAGATCCCGCAGGACGGCGACTACGTGGTGCGTCGCGTGCTCGACGACTCGTTCATCATC
ACCCGCGACTCCGACGGCACCGTGCGGGCCCTGTTCAATATGTGCCTGCATCGCGGAATGCAGGTCTGTC
GCGCGGAAATGGGCAACGCCTCCAATTTCCGCTGCCCCTACCACGGCTGGACCTACCGCAACGACGGCCG
GCTCACCGGGTTGCCGTTCCACCGGGAGGCCTACGGCGGCGACGAGGGTTTCGCCAAAGGCCAAACCCTG
CTGCCTGCACCGAATTTCGCGAGCTACAACGGCTTGCTGTTCATCAGCATGGATCCGAAGGCCGAACCGC
TGGAAGATTTCCTCGGCGACTTCAGGTTCTATCTGGACTACTACACCAAACAGAGCGCCGGCGGCGTGGA
GGTGCGGGGGCCGCAACGCTGGCGGATCAGGGCGAACTGGAAGATCGGCGCGGAGAACTTCGCCGGCGAC
ATGTACCACACCCCGCACACCCACGCGTCGATCGTCGACATCGGGCTCTTTCGCGAGCCGAAAGCCCAGA
AACGCAAGGACGGCGCCACCTATTGGGCCCACCGCGGCGGTGGAACCACCTACAAACTGCCGCCGGGCGG
CTTCGAGGAGCGGATGCGCTACGTCGGCTACCCCGACGACATGATCGGCCGGATCAAAGACGTGTGGACC
CCGCAACAGCAACGGGTGGTCGGCGAGGACGGATTCATGATCTCGGCCGCCACGTGCTTTCCGAACCTGA
GCCTGGTGCACAACTGGCCCAAGGTGCACGACCGGGAAGACCAGGTGCTGCCGTTCATCTCGATCCGGTT
GTGGCAGCCGATCAGCGAGAACGAGACCGAAGTGTGCTCGTGGTTCGCGGTGGACTCCGCCGCTCCCCCG
CAGTACAAACAAGACTCGTACAAGGCGTATTTGATGTGTTTCGGGTCCACCGGCATGTTCGAACAAGACG
ATGTGGAGAACTGGGTGTCGCTGACCACCACCGCGGGCGGTTCCATGGCGCGACGGCTGCTGCTG
>Merged2_1952322_513-1196 # 513 # 1196 # 1 # ID=1952322_2;partial=01;start_type=ATG;rbs_motif=GGAG/GAGG;rbs_spacer=5-10bp;gc_cont=0.680
ATGACGATGCCGTCGCGCCAGGACCTTGCCCGGAGCGGCACGCTCGAGGAGCTCTACGGCAAGCTCGAAA
AAGTTTGCATGGGTCCGGGCTGGAACAAGCCGACGCCGTCGCTGTGGGCGGAGCCCCGCAAGACGCTGCT
GCCCGCGCATTGGCGTTACGAGCAGGCGCGCGGCGCGCTTGATGCGGCCGGCCGGCTCATCAACACGGCG
CTCGCCGAGCGCCGCAACCTGATCCTTGTCAACCCGGCCGAGGGCAATACCTACGGCACCACCCGCACGC
TGGTCGCGGCCTATCAGATGATCATGCCGGGCGAGTGGGCGCGCGCGCACCGGCACACGCCCAATGCGCT
GCGGCTCATCCTCGATGCCGAGCCTGGCACCTATACGCAGGTCGATGGCGTCAACATCGCGATGGAGCCG
GGCGACGTCCTGCTCACGCCCAACTGGTCGACGCACGGCCACGGGAACGATAGTCGGGCCTGCGCTTATT
GGCTCGATTTCCTCGACGCACCGCTGGTGCAGCTGCTCGAGCCGATGTTCTTCCAGCATACCGGGGAGCA
GGGCCAGGCGGCGTTCGAGACGGAGCCTGCGCCGCCGACCACGGATTCGGCTTTCGTGTTCACGCTTAAG
GACACACTGCGCCGCATCGATGCCGCCACGCCCGAGCCGGACGGCCCGTTCGGC
>Merged2_2774148_147-443 # 147 # 443 # 1 # ID=2774148_2;partial=01;start_type=ATG;rbs_motif=GGA/GAG/AGG;rbs_spacer=5-10bp;gc_cont=0.694
ATGACTGAGACCACACCCGACACCCGGGCGGACCGCATCCTGTCCGAGCTGGCCGAGGGCCTGCCCAAGG
GCGAGGTGCCCGCCGTCGTCTACGGGGACCGGGGCCTGTACGAGCGCGAACGGCGCAACATCTTCGCCCG
CTGCTGGGTCTACCTCGCCCACGAGTCCGAGATCGAGGCCAAGGGCGACTACGTGCTCCGCAAGATCGGC
GAGGACTACTTCGTCGTGGTCCGCGACGAGGACGGCGGCGTCAACGTCCTGTTCGACGCCTGCCGGCACC
GGGGCGTGCAGATCTGC
>Merged2_2171664_741-1550 # 741 # 1550 # 1 # ID=2171664_2;partial=01;start_type=ATG;rbs_motif=GGA/GAG/AGG;rbs_spacer=5-10bp;gc_cont=0.699
ATGGCGGCCGGAGAGTTCACTAACGCGCACCCTGCCCTGCATGGCTTCTGGCATCCGGTGGCTTTGTCGA
GCGACATCGGTTCTGAACCCGTCGCAGTCACGCTTCTCGGTGCGGGCTGGGTGCTGGCCAGGTTCGGCGG
AGTCATCTCCGCGTTCGCCGATGAATGCCCGCACCGTCGCGCACGGCTGTCGGCCGGAGTGATGGCCGGC
GGGGCGCTGCAATGCCCGTACCACGGATGGCGTTTCAGCGGCGACGGCCGCTGCGTGCAGATCCCGGCCC
TGGAGTCCGCCGCGCCGATACCGGTGCGCGCCGCGCTGCGCCCGGCAGCCGAGGTCGCCGAGCGAGACGG
GCTGATCTGGCTGGCTCCGACGAGCCCGCGGGCACCGCTGCCCGACCTGGCGGTTCCGTCCTGCCTGGAC
GGAGAAGCTGTCGCGACGGTGCGGTTGCCCGTCGTGGATGTGCGGGCCAACGCGGCGATCATGGTCGACA
ATTTCCTCGACGAAGCGCACTTCCCTTTCGTGCACGCGGCGACCATCGGCGGTGCGGGTCCTGAGCCGAT
CCCGCGTGCGGATGTGGTCAGGGACGGACTGTCGTTCACGGCCGTCAGGGAGCACACGTTCACGAACCGC
GCTGACCCGGCCGTCCTCGACGGCACCCGCCCGGCGGTGCAGCGGCGCCGGATGACCTACCGGTATCACG
CGCCGCTGACGGCGACCTTGCTGCTTGAGTACCTGGACGCGGACAGCTGGCAATTTCTGGCGTTCGCCGC
GGCGCCCGAGGACGAGCATTCCTGCCGGATCTACCGGACG
>Merged2_1037395_509-1453 # 509 # 1453 # 1 # ID=1037395_2;partial=00;start_type=ATG;rbs_motif=AGGA;rbs_spacer=5-10bp;gc_cont=0.684
ATGCCTCTTCTTCATGAGGTAGCCCACGTAAGCCATGTGGAGCTGCTGACGCCAGAGCCGGACAAGAGCC
TGTGGTTCTTCACCGACGTGCTCGGCCTGACCGAGAACGGAAGCACCGGTGACTCGGTGTACCTGCGCGC
CTGGGACGACTACGAGCATCACACGCTGAAGCTGACCGCGTCGGCCACCTCCGGCATCCGCCGCACCGGG
CTCCGGGCGGCCAGCGAGGACGCGCTGAAGCGGCGGGTGGCGGCAATCGAGTCGGCGGGGCTCGGCACCG
GGTGGCGGGACGGCGACCCCGGGATCGGCCCCGTCTACCTGTTCCGTGATCCGGACGGGCACGAGTTCGA
GCTTTACTGGGAAACCGAGTGGTACCGGCCGGACGGGGCCCTGAAACCGTCGCTGAAAAACCAGGCGCAG
GCCTACCCCGGCCGGGGTGTCTCGGTCCGCCGTCTCGACCACGTCAACTACCTGGCCGCCAAGGTCGAGC
CGAACGGGAAGTTCATCTGCGACGAGCTGGGGGCCCGCGTCACCGAGCAGATCGTGCTCGACGACGGCAG
CATCTCGGGGCAGTGGCTGCATTTCGCGCAGAAGAGCTACGACCTCGTCTACTCCGGCGACTGGACGGGG
TCGGCCGGGCGGCTGCACCACATCGCGTTCGCCACCGACACCCGCGAGGACATCCTCCGCGCCGCGGACA
TCTGCCTCGACAAGGGGGTGTTCATCGAGACGGGCCCGCACAAGCACGCCATCCAGCAGACGTTCTTCCT
CTACGTCTACGAGCCGGGCGGGAACCGGATCGAGCTGTGCAACCCGGGCGCCCGGCTGGTCCTGGCCCCG
GACTGGGAGCCGGTCTCCTGGACGGAGGAAGAGCGCGCGAAAGGCCAGGCGTGGGGCCTGGCCACCATCG
AGTCGTTCCACACCCACGGGACACCGCCCGTCTGA
>Merged2_2806330_1-603 # 1 # 603 # -1 # ID=2806330_1;partial=11;start_type=Edge;rbs_motif=None;rbs_spacer=None;gc_cont=0.700
CGGCGGGCGTCGCTGTACTTCGGGCGCACCGAGACCGAGGACTCGCCGGACGGCCGGTGCGGCCTGCGGT
GCGCCTATCACGGGTGGAAGTACGACATCACCGGCCAGTGCGTCGACATGCCGAACGAGCCGCCCACCAG
CCGGTTCAAGGAGCATGTCCGCATCACGTCGTACCCGGTCGCCGAGCGGGGCGGCGTGCTGTGGGCCTAC
ATGGGCCCTCCCGGCCTGAAGCCGCCCCTCCCGGAACTGGAATGGCTGGTCGTTCCCCGCGGCCACCGCT
ACCTGTCGGTGCGGCATGAAGGTGTCTCCTTCACGCAGGCCATGGACGGCGGCATCGATTCCAGCCACAT
CTCGATGCTGCACGCCGACACGAAGCTGTGGCGCGGAGGCGTCGAACGCGCCGGGCTCGCGGCTGCCGCG
TTCGACGCCGCCCCGCGGTTCTTCGTCGAGCCCACCGAGTACGGGCTCCTCATCGGGGCGCGCCGGAATT
CGGCCGACCACGGCTACTACTGGCGCGTCACCCAGTGGATCATGCCGTGCTTCCAGTACATCCCGCGCGT
GGGCGACGGCCCCATCAGCGGCCACGCCTGGGTGCCCATCGAT
>Merged2_3176786_357-896 # 357 # 896 # 1 # ID=3176786_2;partial=01;start_type=GTG;rbs_motif=GGAGG;rbs_spacer=5-10bp;gc_cont=0.709
GTGACCAGCCCTCAGCCCCAGGCGGCACAGCATCCGGCAGCGACCCGGCCGCCGCTGCACGATGTCGCGC
ACCTCGGGCACATCGAGCTGCTCACGCCGAAGCTCTGCGAGAGCCTGTGGTTCTTCGTGGAGGTGCTCGG
CCTGACCGAGACCTGCCGGGAGGGCAACTCGGTCTACCTGCGCACCTGGGACGACTACGAGCACCACACG
GTCAAGCTCACCGCGCACGACACATCGGGCATCCGCCGGGTCGGGCTGCGGGCCTCAAGCCAGGCCGCCT
TGGCCGCCCGGGTGGCCGCGATCGAGGCGGCCGGGCTCGGCATCGGCTGGAAGGACGGTGACCCGGGGAT
CGGGCCCACCTACCTGTTCCGCGACCCGGACGGGCACGAGATGGAGCTGTACTGGGAGACCGAGTGGTAC
GCGCCGCCCGATGAGCTCAAGCCGTCGCTGAAGAACCAGGCCCAGGCCTATCCCGGGCGGGGAGTCTGCG
TCCGGCGGCTGGATCACGTCAACTACCTGGCCCGGGAGGTGCCGCCCAGC
>Merged2_1911394_1-594 # 1 # 594 # 1 # ID=1911394_1;partial=10;start_type=Edge;rbs_motif=None;rbs_spacer=None;gc_cont=0.680
CTCTACTGGGAAACCGAGTGGTACCAGCCCTCCGGAGCGCTGAAGCCGTCGCTGAAGAACCAGGCGCAGG
CCTATCCCGGCCGCGGCGTCTGCGTCCGCCGCATCGACCACGTCAACTACCTCGCGTCCGACGTCGAGCC
CAACGGGAAGTTCATCTGCGATCAACTGGGCGCCCGGGTGACCGAGCAGATCATCCTGGACGACGGCACC
GTCTCGGCCCAGTGGATGCACTTCGCGCAGAAGACCTACGACATCGTCTACTCCGGCGACTGGACCGGGT
CGGCGGGGCGGCTGCACCATATCGCCTTCGCCGCCGACACCCGTGAGGACATCCTCCGGGCGGCGGACAT
CTGCCTCGACAAGGACGTGTTCATCGAGACCGGTCCGCACAAGCACGCGATCCAGCAGACGTTCTTCCTC
TACGTCTACGAGCCCGGCGGGAACCGGATCGAGCTGTGCAACGCCGGGGCGCGGCTGGTCGTCGCCCCGG
ACTGGGCTCCGGTCACCTGGACGCAGGCGGAGCGCGCGAAGGGCCAGGCGTGGGGGCTGGCCACCATCGA
GTCGTTCCACACCCACGGCACGCCGCCGGTCTGA
>Merged2_2495439_4530-4826 # 4530 # 4826 # 1 # ID=2495439_5;partial=01;start_type=ATG;rbs_motif=GGAGG;rbs_spacer=5-10bp;gc_cont=0.697
ATGACTGAGACCACAGCCGAGAGCCGGGCGGACCGCATCCTGGCCGAGCTGGCCGAGGGGCTGCCCAGGG
GCGAAGTGCCCGCCGTCCTCTACGGGGACCGGGGCCTGTACGAACGGGAGCGGCGCAACATCTTCGCCCG
CTGCTGGGTCTTCCTCGGCCACGAGTCCGAGATCGAGGCCAAGGGCGACTACGTGCTCCGCAAGATCGGC
GAGGACTACTTCGTCGTGGTCCGCGACGAGGACGGCGGCGTCAACGTCCTGTTCGACGCCTGCCGGCACC
GGGGCGTGCAGATCTGC
>Merged2_3654251_3-1280 # 3 # 1280 # 1 # ID=3654251_1;partial=10;start_type=Edge;rbs_motif=None;rbs_spacer=None;gc_cont=0.632
ATGACGACGCGCGAACAAAATGATTTCCTGACGGCGACCGGACCCGGTACGCCGATGGGCAATCTCGTGC
GGCGTTATTGGATTCCGGCCCTGCTGTCGTTCGAGATCGCGGAGCCGGACTCCCCGCCGGTGCGCCTGAA
GCTCCTCGGCGAGCGGCTGATCGCATTCCGCGACAGCCGAGGACGCGTCGGGGTGATGGACGAATTCTGC
GCCCATCGCGGCGTTTCGCTCTGGTTCGGCCGCAACGAGGACAGCGGGCTGCGCTGCCCATATCACGGCT
GGAAATACGACGTGACCGGCCAGTGCGTCGAAGTGCCGTCCGAGCCGATCGAGAGCGGCTTCTGCAAGAA
GATCAAGCTCGCCGCGTACGACTGCATCGAGCGCGGCGACACCATCTGGGTCTATATGGGGCAGGCTTCC
GAAAAACCGCCGCTGCCGAATTTCGAATGGGCGAGCGTGCCGTCGTCGCAGCGCTTTGTCTCGAAACGCA
GCCAGGAATGCAATTGGCTGCAGGCGCTCGAAGGCGGCATCGATTCGGTCCATGTGTCCTTTTTGCACCG
CCACGATCTGCGCAGCGACACGTTGCATGTGAGTCAGGGCGCGGAATTTACGCGCGAGACCGAAGCGAGT
TTCGAAGTGGTCGAAACCAAGGGCGGAATGGTGATCGCTGTGCGGCGGCCGGCGATGCAGGGCAAGCTTT
ACTGGCGCTTAACGCAATGGATCATGCCGTTCCACACCATGATCCCACCCTATGGCGACAATGCACTCAA
TGGCCACGCTTTCGTGCCGATCGACGACGAGAACTGCATGGTGTGGTGCTTCACGCACCATCCGACCCGG
CCGCTCAGCGCGCACGAGCTCGAGACGATGCGCAACGGCGGCGGCATCCACGTGAAGCTACTGCCCGGTT
CGTTCCGGCCGGTCGTGAACAAGGACAACGATTACATGATCGACCGCGTGGCGCAGAAGCATCACAAGTC
CTACAGCGGCGTCAAAGGCATCGCCATGCAAGACGCCGCGATCCAGGAAAGCACCGGATCGGTTCAAGAC
CGCAGCAAGGAAAACCTGGTTTCCACCGACAACGGAGTGATCATGGCGCGCCAGCGCCTGCGCAAGGCGG
CGCTCGGCCTCACGCGAGGTCAAAGTCCGGACGGCCTCGACCCCGCGACCCATGCGGTCCGTTCCGCCGC
CCTCGTCCTTCCCGAAGCGGCGAGCTTCTACGACGCCGCCGGCGACGCGCTGATCGCCAAGGCTGGAATT
GCGCACGCCTCGGTGTGA
>Merged2_2219544_200-766 # 200 # 766 # -1 # ID=2219544_2;partial=00;start_type=ATG;rbs_motif=AGGAG;rbs_spacer=5-10bp;gc_cont=0.675
ATGGAGTGGCGGAACCAGGAGTTCGACCTCGGCGGCGTCAATCACCTGGCGCTGGTCTGCTCGGACATGA
AGCGGACCGTCGAGTTCTACACCGAGGTGCTCGGCATGCGGCTGATCAAGACGCTGGACCTGCCGTTTGG
CGCGGGCCAGCACTTCTTCTTCGACATGGGGGGCGGTAACGCGCTGGCGTTCTTCTGGTTCGCCGACGCC
CCCGACCCGGTGCCGGGCATCTCGGCGCCGGTGACCGTGCCGGGCCTGGGCGAGTGGACCAGCGCGGTCG
GCTCGATGAACCACGTCGCCTTCAACGTGCCCGAGGAGAAGTTCCTCGAGTACCGGGACAAGCTCAAGGC
CAGGGGCGTGCGGGTAAGCCCCGTACTCGACCACGATGACAGCGAGCTCGGGGTGGCCATGGAACTGCAC
CCAGGGGTCTACGTTCGGTCCTTCTACTTCCAGGACCCCGACGGCATCATGCTCGAGTTCGCTTGCTGGC
GCCGGGCCGTTGGCCAGCCGGGCGACGTGCGGCACACCCCCAAGACGGCTGCCGACCGTCGCGGCGTCCG
GGTCTAG
>Merged2_1557288_349-1272 # 349 # 1272 # 1 # ID=1557288_2;partial=00;start_type=ATG;rbs_motif=AGGA;rbs_spacer=5-10bp;gc_cont=0.701
ATGGCATTGCACCGACTGACCTCAGCCACGATCGGCGTGCCGGACGTGCCCGGCACCGTCGCCTACTACA
CCGATTTCGGCTTAACGCCCAAGGCCGGCGGGTGGCTGGCCACCCGGGACGGCGGGCGGCAGCTGCGGCT
GGTGACCGCGCCGACCCGCCGCCTGGTGGAGCTGCGCGTCGGGGTCGATGACGGTGACGACCTCGGCCGC
ATCGCCGGCCAGATGCGCCGGCTTGACCTGCCGGTCAGGCGCGATGACACCTCGCTGAGCGCAGCGGAAC
CGGTCGCCGGGTTCCGCGTCACCGCCGAGATCGCGCCGCGGCTCACTCAGCCCGCTGTCCCGGTGCCCGC
CAGTAACGGACCCGGGCGCACCGAGCGCAGCGGTGCCCGCGCCCCCGGGATACTGCGCACCGATCCGGTT
CGCCCCCGCAGGCTCGGGCACATCGTGGTCGGGTCCACCGACTACGAGGCCACCATGCGGTTCTTCACCG
CGGGCCTCGGGTTCAGGCCCAGCGACTACGTCAAGGGAGTGGGCGCGTTCCTGCGCTGCTCCGCGGACCA
CCACAACGTCGCCGTGATGGGAGCCCCGGTCAGTTTCCTGCACCACACCTCCTGGCAGGTCGACGATGTC
GACGACATCGGCCGCGGCGCGCACGCGATGCTGGAAGACCACCCCGAACGCCACCTGTGGGGATTGGGCC
GCCATTACATCGGCTCCAACTTCTTCTGGTACCTCAAGGACCCGGCAGGGAACTTCTCCGAGTACTACTC
CGACATGGACTGCATCATCGACGACCAGCTCTGGACGCCGCAGGACTTCGAGGGCGCCCAGGGCATGTTC
GCCTGGGGTCCGCCGCCCCCGCCGTCCCTCATCCGCCCCGACGATCTGGCCGAGCTGATGACCGGGGTCC
ACAAGGCCACGTGA
>Merged2_1083616_1-915 # 1 # 915 # 1 # ID=1083616_1;partial=10;start_type=Edge;rbs_motif=None;rbs_spacer=None;gc_cont=0.625
TCGCGCTGCCAGCCGGCGGTCTGGCATTTCGACGAGGTCAAATCGCTGGTCATGGAATCCGGCAGCTTGA
TCACCGCCGAAGAGGCCAAGCGCCGGGTGTTGATCCTGGAAAATCCGGCGCTGCGCGGCGAATCCCGCGT
CACCAATACGCTATTCGCCGGGATCCAGATGATCCTTCCCGGCGAGGTCGCGCCGGCGCATCGCCATGCC
GCCGCGGCGATCCGCTTCGTTCTCGACGGCGAGGGCGCCTATACCGCGGTGGAAGGCGAAAAGGCGTTCA
TGTCGCCGGGTGATTTCGTCATTACCGCGAACTGGGCCCCCCACGATCACGGCAATACGTCCAAGAAGCC
CATGCTCTGGCTCGATGTCCTCGACGTTCCGGCGGTGAACTTCTACGAAGCTTCCTTTGCCGAGGACTTC
GACGCGCCGACCCAGGAGACCAAGCGCCAAGACGGCGATTCCTTAAATTTTTACGGCTCTGGCGTGCTGC
CCGACGGCACCGCGGTCACGAACAGGACGCCGATCATCAATTACACGTATGCGCGCACGCGTCCGATCAT
CGAGCGGATGAAACGAGCGGGCAATGTCGACAAGCGTCACGGCGCGCGGGTGCATTATGCCAATCCGGTC
ACCGGCGGACCGGTTCTTCCGACGATGGGAGCATGCCTGTCGATGCTGCCGAAGGGATTCAAAGGCGAAC
CCTACCGCTCGACCGACGGCACCATCTTTGTGTGTGTCGAAGGCGCCGGTTCGACCAATGTCGAAGGCAA
GGTCCTCGAATGGCGGCCCAACGACGTTTTCGTCGTGCCGTCCTGGAAGCGTTACGCGCATACCGCGGCC
AAGGAATCGGTCCTGTTCTCGATCTCCGACCGTCCGGCGCAGGAAGCGCTCGGCCTGTGGCGCGAGGAAC
AATAG
>Merged2_3575058_1737-2336 # 1737 # 2336 # 1 # ID=3575058_3;partial=01;start_type=ATG;rbs_motif=GGAG/GAGG;rbs_spacer=5-10bp;gc_cont=0.632
ATGGTGACCACAGACGTGAACTGGACGCCGCTTCCGGTGCCGTGGGCGGTCCAGGCCGCCGATCGGATTC
CCAAGCAGCGGTACTACGACCCGGAGTTCTACGCGCTCGAAAACGAACTGCTCTGGCCGCGGGTGTGGCA
GATGGCTTGCCGCCTCGAGGAAATCCCCAAGGCGGGCGACTATGTCGAGTACGAGATCCTTGACGATTCC
ATCATCGTGGTCCGGGTGGACGCCGAGACCGTGCGCGCCTATCACAATGCCTGCCGCCATCGCGGGGTGA
AGCTGGTGGAAGGCAACGGGAATCGGCGCACCTTCGTTTGCCCCTTCCATGGCTGGTGTTGGGGTATCGA
CGGACGCAACACCTTTGTGCTGAGGCCCGAAGAGTTCGACGAGCACAACCTGAGCCCGGAGGATCTTCGC
CTGGTCTCGGTCCGATGCGAGCTCTGGGGCGGGTGCGCGTGGATCAACCTCGACGACGACGCACCGCCGT
TGCGTGACTGTTTCGAGCCGTTCGCGTCGATCTACGACGCCTGGAAGGTGGAGTCACTACGTGTCGAGTG
GTGGGAGTCGTGCCGGCTGCCGGTGAATTGGAAACTGGCA
>Merged2_3166481_2780-4162 # 2780 # 4162 # -1 # ID=3166481_5;partial=00;start_type=ATG;rbs_motif=GGA/GAG/AGG;rbs_spacer=5-10bp;gc_cont=0.651
ATGACCCAGACGACACCCGCCACCGGCGCCGACAAGATCCTGCAAGAACTCGCCGAAGGCCTCCCGACCG
GCTCGGTTCCCGCAACCCTGTACGGCAACAAGGAGTTGTACGAGCGGGAGAAGCGCAACATCTTCGCGCG
GTGCTGGGTCTTCCTCGCGCACGAGTCGGAGATCGAGGCGAAGGGCGATTACGTCCTGCGCAAGATCGGC
GAGGACTACTTCGTCGTCGTCCGCGACGAGGACGGCGGGATCAACGTGTTGTTCGACGCCTGCCGCCACC
GTGGTGTGCAGATCTGCCGCGCGGATTCGGGCAACACCTCACACTTCCGTTGCCCGTACCACGGTTGGAC
GTACGACACGAAGGGCAACCTGGTCGGCGCACCGCTGTGGAAGAACGCGTTCGGCGGCATGAGCAAGGCG
GAGAACGGCCTCGTCGGAGCCGCCAAGGTGCAGAGCTACCACGGGCTAATCTTCGCCACCCTTGACCGGA
GCGCCCCGCCGCTCGAGGAGTACTTGGGCGGAATGGCCTGGTACCTGGACTTGGTGTTCGGCCTCAACGA
GCAAGGTGTCGAGGTGCTGGGCGCGCCGCAACGGTTCGTCATCGACGCGAACTGGAAGTCGGGCGCCGAC
AACTTCTCCGGCGACGACTACCACCTCGGCACGCTGCACAAGTCGGTGTGGGCGATCGGTGCGTTCCCGG
TGCCGTTCGCCGCGAACATGATGGGCTACCACATCCAGGCGTCGCCGGGACACTCGCTGTCGTTCTCGAT
GGCACCCGACGAGGATGAGCCGGGGCCGAAGTTCTTCGGTTTCCCCGCGCGGCTGGCGAGCACCTTCACA
TCCGACCGAATCGACGACAATCAGCTCGACGTTGCCCGCCGGTCGCGCGTGTTCGTCGGGAACGTTTTTC
CGAACTTCTCGATCCTCGCGCTGCCGATGACGGAGGACGGCGCGAACTATCCGCCGACGGCCGTGCTGAC
GGTCCGGGTCTGGCAACCGATCAGCGAGACGAAGTTCGAGATCTGGAACTGGTTCCTCGGCTACAAGAAC
ATGACGCCGGAGGAGAAGGATCGTTCCTACCGCGCCGGACTCGGCACGTTCTCGATGGGCGGCGCCTTCG
AAATGGACGACACCGAGCCGTGGATCACGGTGGGCCGTACCGGTCGCTCGACCGCGGCCGACGTGCTCGG
GCTGAAGCTGAATTACCAGATGGGCCTGCCCGGCATCGGCATCGCGCATCCGGTGTCGGATTGGCCGGGC
CCAGGCCGCGTGTACTGGACGCGCTACGAGGAGGGCGTCCAGCGCAATCTCTTCGGCTTCTACCACGGCA
TGATGACCGCCGCGCCGGGCGATTGGCCGTCGTTCGAGTTCGGCTCGGACTGA
>Merged2_3262961_337-780 # 337 # 780 # 1 # ID=3262961_2;partial=01;start_type=ATG;rbs_motif=GGAGG;rbs_spacer=5-10bp;gc_cont=0.658
ATGGCGGTCGCAACGGCAGATAAGGCCAAGCCCGACCCGAAACACAATCTGCAGGCAGCCCGGCAGGCCT
ACTACGACAAGATCTCGAAATATGACATGGCGCCGCTGTGGGAGGTCCTCAAAGACCTCGTCACCAAGGA
GCCGAAGACCCAGTGCGCTCCGGCGCTCTGGAAGTTCGAGGACGCAAGAAAGTTCGTGCTCGAGGCGGGC
GACGTCATCACCGCCGAGGAGGCCGAGCGGCGCGTGCTGGTGCTGGAGAATCCGGCGCTGCGCGGCAAGT
CGCGCGTCACCAATTCGCTGTTCGCCGGCATCCAGCTCATCCTGCCGGGCGAAATCGCGCCGGCCCACCG
GCACGTCGCGTCGGCGATCCGCTTCGTGCTCGACGGCGAGGGCGCCTACACGGCGGTCGAGGGTGAGAAG
GCGATGATGTCGCCCGGAGACTTC
>Merged2_2167148_402-1688 # 402 # 1688 # 1 # ID=2167148_2;partial=00;start_type=ATG;rbs_motif=AGGAG;rbs_spacer=5-10bp;gc_cont=0.688
ATGCTGAGCCATGAGCAGAACGAGCGCCTGGTGCGCACCGACCGCGGCACCGAGATGGGCGACCTGCTGC
GCCGCTACTGGATCCCCGCCCTGCTGGCAGAGGAGATCGCCGAGCCGGACTGCCCGCCGGTGCGGGTCAA
GCTGCTCGGCGAGAACCTCATCGCCTTCCGCGACAGCCAGGGCCGCCTCGGCCTCCTCGATGAGTTCTGC
AGCCACCGCACCGCGTCGCTGTTCTTCGGCCGCAACGAGGAATGCGGTCTGCGCTGTGCCTACCACGGCT
GGAAGTACGACGTCGACGGGAACTGCGTCGACATGCCGTCCGAGCCGCCGGAGAGCCGGTTCAAGGACAA
AATCCAGCAGACCTCCTACCCGGCCGTGGAGCGCGGCGGCGTCATCTGGGCGTACATGGGCCCGGTCGGC
AGCGAACCCGAGCCGCCGGAGCTGGAGTGGGCGACGCTGCCGCCGGGCCGGGTGTTCGTGTCCAAGCGCA
TCCAGCGGACCAACTTCATGCAAGCGATGGAGGGCGGGATCGACTCCAGCCACGTGTCGTTCCTGCACCG
CTTCGACATCTCCGACGACCCGATGCACGCCGGCACTCCCGGCCTGGAGTACCTGAAGGCCGACACGCGG
CCCCGGTTCGAGGTCATCCCGTCGGACGGCGGCCTGCTCATCGGGGCGCGGCGCAACGTCGATGACGACC
AGTACTACTGGCGGATCACCCAGTGGATCATGCCCTGGTACACGATCATCCCGCCGTTCGGCACGCACAA
CCCGCTCGGCGGGCACGCCTGGGTGCCGATTGACGACGAGAACTGCTGGGCCTGGTCCGTCAACTACCAC
CCGACCCGCGACCTGACCGAGGACGAGCTCCGTTCGATGCGCCGCGGCGAGGGCATCCACGTCAAGTACA
TCCCGGGCACCTACGAGCCCGCGGCGAACGCTGGCAACGACTACCTGATCGACCGCGAGGCGCAGCGGGC
CAGGAAGTCCTTCTCCGGGGTCGAGGGCATTTCCGCACAGGACTTCTCCCTGCAGGAGAGCATGGGCCCG
GTCGTCGACCGGACCAAGGAACGCCTCGGGACCTCCGACGCGGCCATCATCATGGCCCGGCGGCGGCTGC
TGGCGGCTGCCGCCGACAACGCCGAGGGGAAGCCGGTCCCCGGCACCGACCCGGTGCACCACCAGGTCCG
CTCTGCGTCGGTCCTGCTCCCTAAGACGATGCCGTTCCAGGACGGGGCGGCCGAGGACCTCAAGGTCCAC
CCCGGCGAACCGTTCACGTCCATCTGA
>Merged2_1036998_256-894 # 256 # 894 # 1 # ID=1036998_1;partial=01;start_type=ATG;rbs_motif=AGGAG;rbs_spacer=5-10bp;gc_cont=0.637
ATGATGTCCACCGTGGTTGGCGGCGCCATGCTGCCGCACGCGCCTCAGTTCTTCACCATGCCGGACACCG
AGGACAAGGCGCTGGTCGTCCACGTGCGCGAGGTCGCGGCCGAGATCGGCAAGAAGTTGCGCGCGCTCGA
TCCGGATCTGTGGATCATCTTCTCCAATGACCACGCCGAGCAGTTCTTCCACCATGCCTGCCCGCCGTTC
GCCGTGCATGTGGGCGGCGAGGCCACGGGAGAGTTCGCGGGACGCAAGTTCCACTGGAAAATCCCCAGCG
AGATCGGCTTCGAGCTGGTGCGCCAGCTCTATCGGCAGAATTTCGATCCGGCCTTCACGTCGACCGCCAA
GATCGATTACGCGATCGGCATTCCGCTCACACACCTTGGCCACACCGGCCCCGTGCTGCCGATCTACGTC
AACGCCTACTTGCCGCCGCAGCCCACCATGGAGCGTTGCTATCTGTTCGGCCAGGCGATCGCGCGCACCG
TCACCGCGATGGGACTCAAGACCGTTATCCTGGCGAGCGGCGGCATGTCGCACTTCCCCGGCACCGACCG
CTATTCCAATCCGGAGCTCTCCTGGGACAACCAGGTGCTGGAGAAGCTCAAGGCCGGACATCTCAAGTCG
CTGATCGGT
>Merged2_4713829_3-1235 # 3 # 1235 # -1 # ID=4713829_1;partial=10;start_type=ATG;rbs_motif=GGAGG;rbs_spacer=5-10bp;gc_cont=0.687
ATGCTCAGGGCGGAAGACAACGAGATCCTGACCAGGGTGGGGCCGGGTACCCCGATGGGGAACCTGCTGC
GCCGCTACTGGACGCCGGCGCTTCTGTCGGCCGAGATCCCCGAACCGGGAGGCGATCCCGCCCGGGTGCG
GCTGCTCGGCGAGAACCTAGTGGCCTTCCGCGATGCCCGGGGGCGGATCGGCCTGGTCCAGGAGAACTGC
CCGCACCGGGGTGCTTCCCTCTACTTCGGCCGCAACTCCGGCGCCGCCCTCCGCTGTGTCTACCACGGGT
GGGCATTCGACGTGGACGGCCGGTGCGTGGACATGCCGAGCGAGCCCGTCCCGTTCTGCGGCAAGGTGCG
GATGCGGGCGTACCCGGTGCATGAGTCCGGCGGGATCGTGTGGGCCTACTTGGGGCCGCGGGAGACCATG
ACGCCGTTCCGGGACTTCGGGACCGACGGGCACGACGACACCGGGTTCATCGCGGCCAAGCAGCACACGA
CCTGCAACTGGGTCCAGTCGATGGAGGGGAACATCGACACCGCGCACGTCTCTCACCTGCACCAGTTCGA
CCAGATCGACGACATCCCCGATGACGGCTCTGACAAGCCCGGATACCCGTCCAACGCGATGTCGTGGAAA
TTCTGGCGCCATGACCGGGCTCCGCGCCTCGACATCGACGACACCTGGTACGGCTACCGGTACGCGGGCA
TCCGCACCACCCCCAACGGGCACACCCACGTGCGGATCACCGCCTACGCGGTGCCGTACTCCACGATGGT
CGCCAGTATCCCGTTCAGCGTGGGCCACGGGATGTTCGTGCCGATCGACGACGAGAACTGCTGGCGCTAC
AGCCTCATTCCGAAGACCCGGCGCAATCCCCGCGGCCTCGGCGGGGAGAACCTGTTCGCGGTCGCCCCGT
TCTCCACGCCGATCACCGGCCGCCGGGACGGGATCACGCCGCGGGTGTACACCGCGGAGAACGACTACAA
GATCGACCGGGACTACTCCCGGCACGGGATCTTCAGCGGCGTGTCGGACTTCGTGAGCCAGGACCTGATG
GTGACCGAGTCGGCGGGGCCGATCTTCGACCGGACCGAGGAGCACCTTGGCTCGACCGACCGGGCGATCA
GCCGGATGCGGCACCTGCTGATCTCGGCGGCCAAGGGCCTGGCCGAGGGCAAGGAGCCGCCCGCCGTGGG
CGCTGGCCTGGACTTCCGGTCGATCCGCGGGGCCGAGAAGATC
>Merged2_2107_3-968 # 3 # 968 # 1 # ID=2107_1;partial=10;start_type=Edge;rbs_motif=None;rbs_spacer=None;gc_cont=0.678
GCGCGGATGGTGCCGCACCCCGATCGGGTCGACGTGATCCGGCGCCGGGTCTACACCCATCACTCGCGGA
TCGCCGGCGCGTTCCGCAGTGGCCGGCTGTTGCTCGCCGGGGACGCAGCCCACCTGATGCCGGTGTGGCA
GGGACAGGGCTACAACAGCGGCATCCGGGATGCGGCCAACCTGGGATGGAAGCTCGCGGCGGTGGTGACC
GGGCGGGCCGACGACCGGTTGTTGGACACCTACGACATCGAGCGGCGCAAACACGCCCGGGCGATGATCG
ACCTCTCCACCATGGTGGGCCGGGTGATCTCACCGACCGACCGCCGGATCGCCACCGCGCGAGACCTGCT
CGTGCGGTCGGCGTCAATTGTTCCTTCCCTCAAGCGGTACGTGCTGGAGATGCGGTTCAAGCCGATGCCG
CGCTACGAGCAGGGCGCCGTCGTGCACAATGCCGGTCACAAAAAACCGGGTAGCGCCGAGTCGCCGGTGG
GCACCCTNTTCGTCCAGCCCCGNGTCGACACCCGNACCNAGCGCGACGTGNTGNTGGACGACGTGCTGGG
CGATTGGTTCGCCGTGCTGTGCTGGAACAACAACCCGCGCAAGATCCTCGGCGACGAGGCGTTCGCCAAC
TGGAAAGCNGTGGGCGCACGCTTTGTNGCGCTGCGGCCCCTTACGCAGCTGCACTGGACCGGCCACGACG
ATCCCGACGTCGTGATCGTNGGCGATCGCGTTGGTGNACTCAANGCCTGGTTCGACACCCATCAGGAATC
GGTGCTGTTCTTGCGACCCGATCGGTGCATCGCNGGTGCCTGCATCGCCCAGCTGGCGCCCGAGCTGAGC
GCCTCGCTGGTGGACACCCTCACGCTCACGCCGGGAGGGGGTGATCGTCGAAGTGACACTGGCTCTGTGC
TGTATGTCGCACAGCCCGCTGCTGAATCTTCCGGGGCCGTCGCGGGACCTGCTTGA
>Merged2_2564162_3-479 # 3 # 479 # 1 # ID=2564162_1;partial=10;start_type=Edge;rbs_motif=None;rbs_spacer=None;gc_cont=0.690
ACAGGTGACCCGACCGGTCAGGAATCGAGAAGCGGCGGCCACCGAGCCGCAGCTAGCGTGATGGCCATGG
GTATCACCATTCACGCGAGCTTTCTCCCGCATGACGACCCGGATGCCGCCCTGGCCTTCTATCGCGACAC
CCTCGGCTTCGAGGTCCGCAACGACGTCGGCTACGGGGGGATGCGCTGGATCACCGTCGGTCCTCCCGGT
CAACCTGGCACGTCCATCGTGCTGCACCCGCCCGGCGTCGACCCCGGCATCACGGACGGCGAGCGCCGCA
CCATCGCCGAGATGATGGCCAAGGGGACCTACGGCACCATCGTCCTGGCCACCGCCGACGTCGACCGAGC
CTTCGAGCGCCTGCAGGCCGGCGAGACCGAGGTCGTCCAGGAGCCGACCGACCAACCGTACGGGGTCCGC
GACTGCGCCTTCCGCGATCCTGCGGGCAACCTGGTCCGCATCCAGGCACGGTCCTGA
>Merged2_2753233_2-862 # 2 # 862 # 1 # ID=2753233_1;partial=11;start_type=Edge;rbs_motif=None;rbs_spacer=None;gc_cont=0.695
CTGTCCCTTCTGTCCCAGCTGGCCCACGTCGAACTCACGACGCCGAATCCGCAGGAGTCGCTCGAGTTCT
GGACCGAGGTGGTCGGCCTCGAGGAGACGGCTCGCGCCGGCCAGTCCGTGTACCTGCGCGCCTGGGGCGA
CCGGTTCCACCACACCCTCCAGCTGACCGAGGGCCCGCAGGTCGGGCTCGGGCATATCGGGTGGCGTTCG
GCCGGCCCGGACGAGCTCGAGACCGCGGTGGAGCGGCTGTCCGCGGCCGGAGCCGGCGAGGCGTGGGTCG
AGAACTCAGTCGGCCACGGCCGGGCGTTCCAGTATCGCGCGCCGGGCGGTCACCTGCACGAGCTGTTCTG
GGAGGTGGAGCGCTACACGCCGCCACCTGGCATGGAGTCACCGTTTCCAAACCGTCCGCAGCGGTACGTC
CCGCGTGGGATCGCGGCGCGGTGCATCGACCACGTGACGATCACCGCGGCAGACCCCCGGGGCGACGCCG
AGTGGTATCGCGACACGCTCGGGCACCGGTTCATGGAGTACACGGTGATTCCCGACCGGCCCGACTTTCC
CGTGTTCTGCATGACCACCGTGTGCGAACGCTCGCACGACCTCGGGATCGTGTGGGACCCGACGCCGGTC
CGGGGCCGGATCAACCACTTCGCGTACTTCGTCGATTCGCGCGAGGAATTGCTGCGCGCCGCCGACGTGT
TCCTCAACCAGGACGTGGCGATCGAGTTCGGGCCCGGCCGCCACGGGATGGGCGAGCAGGACTACCTGTA
CGTGCGCGATCCGAGCGGCATGCGCGTGGAGATCAACGCGGGCGGATACCGCAACTACGAACCCGATTGG
GAGCCGGTCCGGTTCGAGCCC
>Merged2_2478516_397-1329 # 397 # 1329 # -1 # ID=2478516_2;partial=00;start_type=ATG;rbs_motif=GGAGG;rbs_spacer=5-10bp;gc_cont=0.712
ATGGCGGAGATCGTCATCGGCGTGGGGGCGTCCCACAGCACGCTGATGAACACCCACGCCGACCGGGTCC
GGCACGCCGACCGGGCCGAGCGGTTCCGCCAAGGCCTGGCCGCGGCCCGGGACCGGATCGCCGCGGCCCG
CCCGGACGTGGCGCTGATCGCCGGGTCGAACCACTTCCGCGGCTTCTGGCTCGACCTGCTGCCCGCCTTC
ACCCTGGGCGTCGGCGACGTGATCGCGAGCGGCGAGTCCGGGACCCCGTCCGGGCCGCAGCGCACCGACC
CCGCGTTCGCACGGCATCTAGCGAACACCCTGGTCGAGCGCGACGGGTTCGATCTCGCCTTCTCGGCCCG
CCTGCAGATCGACCACGGCCAGACCCACGCCATCCAGTACCTGCTGGACGGCTTGACCATTCCTGTCGTC
CCGCTGGTCGTCAACGTCTTTGCCCCGCCGCTGCCCACGCTGCGGCGCTGCGAGGACCTCGGCGCCGCGA
TCCGGGCCGCTGTCGGGTCGTTCCCCGGTACCCGGCGCGTCGCGGTGATCGGGTCCGGCGGGCTCTCGCA
CCAGCTGCCGTGGCCCGACTGGCGCGACCCGAAGAGCGACGACGACGAGTTCATGGTCCGCGCCTGGACC
GACGGGCGGGACAACTGGCGGGACTACGACGCGCGCCGGCGCCAGATCATCCTGGCGGCCGAGTCGTCGA
TCAACGACGACTTCGACCGTGACTTCCTGAGCATGCTGGAACGAGGAGAGTCGGGACTATCCGTTCGGTG
GACGTCTTCCGATCTTGAACGCCGGGGCGGGAACGGCGCCCAGGAGATCCGGACCTGGCTGATCATGGCC
GCGGCCCTCGGGCACGCCCCGGCCACCCGGCTCGCCTACGAACCGCTGCCCGAATGGCTGACCGGAATGG
GAGTAGTGAGCATCGAGCCATGA
>Merged2_1637798_379-1410 # 379 # 1410 # 1 # ID=1637798_2;partial=00;start_type=ATG;rbs_motif=AGGAGG;rbs_spacer=5-10bp;gc_cont=0.720
ATGACCGGTGATCAGCCGGCCGCACCCGCCGAGCGGTGCCGCGACATCGCCCATGTGTCCGCGGTCGAGT
TGCGTTCCGCGGTGCCCGAGCAGACCGTCGACTTCTTCGTCCGGCTGCTCGGCATGTCCGAGGTCGCCCG
CGAGGGGCCGCGCACCTACGTGCACGCCTGGGACGACTACGAGCGGTTCACCGTGTGCGTGACCGGGAGC
GAGACGTCCGGCATCGGCCGGACCTGGCTGCGCGCGGCCAGCCCGGCGGCGCTGCAGCGCCGGGTACAGG
CCATCGAGGCCAGTGGGCACGGCATCGGCTGGACCGACCCGCAGCAGGGCATCGGGCCGGCCTACCTGTT
CACCGACTCCGACGGCCATGAGATGGCGCTGTACTGGGAGACCGAGTGGTACGTGGCGCCGGAGGGGCAG
CGCCCGGCGCTGAAGAACCAGGCCGCGCCGTTCCCCGGGCGGGGCGCCAACGTGCGCCGGATCGACCACG
TCAACTACCTGGCCGCAGACATCCCGGCCGTGGCCCGGTTCCTGCCGGACGTGCTCGGCGCACAGCTCAC
CGAGCAGATCGTGCTGGACGACGGGGTGCCCTCGGCGGTTTGGTACCACGTGGCCGACAAGAGCTACGAC
CTGGTGTACACCAGCGACTGGACCGGCACGACGGGCCGCCTGCATCACGTCGCGTTCGCCACCGACCAGC
GGGAGGACATCCTGCGCGCGGCCGACGTGATGCTGGAGGCCGGCATCCACATCGAGACCGGCCCGCACAA
GCACGCCATCCAGCAGACGTTCTTCCTCTACGTCTGGGAGCCGGGCGGCAACCGGATCGAGCTGTGTAAC
GCCGGCGCCCGGCTGGTGCTGGCGCCCGACTGGCGGCCGATCTCGTGGACCCGGGAAGAGCGGGCCAAGG
GCCAGGCGTGGGGGCTGCAGACCATCGACACGTTCCACACACACGGCACGCCGCCGGTGGCCGGGCCATC
CGGCACCCCGGCCGCAGCGGGCCAGTCCGGGACGGACGGCGCATCCGCGTGA
>Merged2_2466682_1-540 # 1 # 540 # -1 # ID=2466682_1;partial=11;start_type=Edge;rbs_motif=None;rbs_spacer=None;gc_cont=0.704
CCGCCGGCCGGCGCCACCGAGGACGGCCTGTGGCTGCGCGACCCTGACGGGACGGCCGTGCAGTTGCTCG
ACGAGCCTCAGGCGCCGGCCCGGCCAGCCGCCGAGGTGCTGGTCAACATGGGAGGTACCCGCCAGCGCTT
CGACGTCGCGCAGTGGCGACAGGCCACCGAGGACGTGCTGCCCCGGCGGCTCGGGCACTCGCTGCTGTTC
ACCGCGCAGCCGGCCCGGATGACCGAGTTCTACACCCGGGTACTCGGGCTGCGGCTCAGCGACACGATCC
ACCATGACCTGGTGACCTTCCTCAATGCGGGACCAGGGGATCACCACGTGTTCGGCTTCATCTCCCGCAC
CCACCGCGGCTTCCACCACGCCAGCTTCGAGGTCCCGTCCATCGACGCGATCGCGGTCGGCGCGGACCGG
ATGCGCGGCAAGGGCCGCGAGGCGGGCTGGGGAATCGGCCGCCACACCATCGGATCGAACTTCTTCCACT
ACAACCCCGACCCGTGGGGCTCGTGGATCGAGTGGTTCTCCGACATCGAC
>Merged2_2163007_1236-2117 # 1236 # 2117 # 1 # ID=2163007_3;partial=00;start_type=ATG;rbs_motif=GGAG/GAGG;rbs_spacer=5-10bp;gc_cont=0.692
ATGACCGCCTCCGTCGTCGCCCTCGGGTACGTCGTCGTCGACGCGACCGACCTGGGCAAATGGGAAACGT
TCGCGTCCGGCCTCCTCGGGATGGCGGTCGGCGAGAAGTCCGGTGACCGCCTGCTGCTGCGCGTGGACGA
GAAGTCCTACCGGCTGGACATCCGCGAGGCGGATCAGGACAAGGCCACCGTCGTCGGCTGGGAGGTGCTG
GGCGCGGCCGAGCTCGCCGCGCTGTCCGAGGCGGTGCAGAAGGCCGGCTTCGAGGTCACCCGCGGCACCC
GCGAGGAGATCGACGAGCGCAAGGTGATCGACCTCGTCCGGTTCACCGACCCGGAGGGGCTCACGCTCGA
GCTGTTCTACGGGCTGAAGAAGGACGCCGAGCGGTTCGTCTCCCCGGCCGGCGCCAGCTTCGTCACCGGC
GAGCACGGCCTGGGCCACGTCTTCCAGATCGTCAAGAACCCGGAGGCGTACGACCACCTGTACCGGGAGG
TGCTGGGCTTCCGGCTCTCCGACGAGGTGGACTTCGCGCCCGGCCGGTCCGGCGTGTTCCTGCACTGCAA
CGGCCGGCACCACTCGTTCGCCTACGCGCCGATCCCCGTGAAGCCCGGTGTGGGCCACCTGATGGTGGAG
GTCGACGACCTCGACCGCGTCGGCCGGGCCTGGGACAAGGTCCTCGACGGCGCCGCGCCGATCTCTTCCA
CGTTCGGCAGGCACTCCAACGACGAGATGATCTCGTTCTACGTGCGCACCCCGTCGAACTTCCAGCTTGA
GTACGGCTACGGCGGCCTGATCATCGATCCGGGCAGCCACCGTCCGTCCCGCCTGGACACCACCAGCTTC
TGGGGGCACAAGCGCACTGACCCCGGCGAGCCGGACGTCTGA
>Merged2_4109215_1-762 # 1 # 762 # -1 # ID=4109215_1;partial=11;start_type=Edge;rbs_motif=None;rbs_spacer=None;gc_cont=0.696
CCCGCCCACCACTCGGTGATACTCCGCCAGGCCCCCACCTACGGCCTGGACCACATGTCGTTCAAGGTGG
CCGAGGCCAGGGACCTGGACCACTACACCGGGCGGGTGGAGGCGGCCGGGATCGCGGTCAAGCGGTTCGC
GCCGCGCGAGCTCGGCCCGGGCTGGGGCGAGGCGATCCGCTTCGAGGCGCCGTCCGGGCACCTGGTCGAG
CTGGTGTACGGGATGGAGAAGGTCGGCAACATGCTGCCGCTGACCAACCCGCCGCCCCGGCCGGCCAACC
TGGTCGGCATCGCGCCGCCCCGGCTCGACCACATCTTCATCATGGCCGAGGACGTCGACGGGGTCACCGC
GTTCTTCCGCGACGTGCTGGAGTTCCGGCTGACCGAGCAGATCATCGCCAACGACGGCCACCAGCTCGCC
ACCTGGCTGGAGCGCTCGCACACCCCGCACGACATCGCCATCGTCACCGGCCCGAACGGCGCCCTGCACC
ACTTCGCCTTCTGGCTGGACGACTGGAACGCGGTGCGCGAGGCCGCCGACCTGCTGGCCTTCAACGGCGT
GACCATCGACGTGGCGCCGACCCGGCACGGCGTCACCCGCGGCTACACCGTCTACTTCTTCGACCCGGTC
GGCAACCGCAACGAGGTCTTCACCGGCGGCTACCAGACCGGCCCGGACTTCGCCACCATCAACTGGACCG
CCGACCAGACCGGCAAGGGGATCTTCTACATCACCCGGGAACTCAACGAGGCGTTCACCAGC
>Merged2_5721_236-1141 # 236 # 1141 # 1 # ID=5721_2;partial=00;start_type=ATG;rbs_motif=AGGAG;rbs_spacer=5-10bp;gc_cont=0.746
ATGACCGGGATCGCCTCGCTCGGCTACCTGCGCATCGAGTCCGCCGACGTCGCGGCCTGGCGCGAGTTCG
GCGTCCGGGTGCTCGGCATGGTCGAGGGCCGCGGGCCCGACGCGGGCGCGCTGTACCTGCGGATGGACGA
CTTCCCGGCCCGCCTGGTGATCGTGCCGGGGGAGCAGGACCGGCTGCTCGCCTCCGGCTGGGAGGTGGCC
GGCGAGGACGACCTGGCCAGGACCGGCCGGGCCCTGGACCAGGCCGGCGTCGCGGTCAAGTCCGGCACTC
CNGCGGAGCTCGCCGAGCGNCGGGTGGGGCAGATGCTGCGGTTCGACGACCCNGCGGGCAACGCGCTGGA
GGTNTTCNGCGGCGCCGCCNTNGAGCACCGCCCGGCGGTCAGCCCGTACGGGAACCGCTTCGTCACCGGC
TNGCAGGGGCTCGGCCANGTGGTGCTGCCNGTCTCCGANGGCGACGCGGCGCTGCGTTTCTACACCGAGN
TGCTCGGATTCCGGCTGCGGGACTCGATGCGNATGGCCCCGGAGTTGNTCGGCCAGCCCGNNGGCGGGCC
GCCGCTGTGGATGCGCTTCCTCGGNTGCAACCCGCGGCACCACTCNCTNGCGCTGGCGCCGTTCCCCGCA
CCAGCGGGTATCGTGCACCTGATGATCGAAGTCGCCTCGCTGGACGACGTCGGCCGCGCCATNGACCGGT
GCGCCCGGCGCGGGGCGCGGATGAGCGCCACGCTCGGNCGGCACGCGAACGACCTGATGGTGTCGTTCTA
CGTGGCCACGCCGGGCGGGTTCGACATCGAGTACGGCACCGACGGCAGGCTCGTCGACGANGCGACCTGG
GTGAGCCGGGAGACNACCGCGATCAGCCTGTGGGGGCACCGGTTCGCCGTCCCGGGCGGGCCNTGA
>Merged2_4364943_1-984 # 1 # 984 # 1 # ID=4364943_1;partial=11;start_type=Edge;rbs_motif=None;rbs_spacer=None;gc_cont=0.639
ACGCTGATGCGGCAATACTGGATTCCCGCCGCGCAGTCCGTCGAGCTTGAGCGCGATGGAGCGCCTGTCC
GGCTGATGCTGCTCGGCGAAAAGCTGATCGCGTTTCGCGACACAGAGGGCCGCGTCGGCGTGATGGACCA
CCGTTGTCCGCACCGCTGCGCCTCGCTGTTCCTCGGACGCAACGAGGAAGGCGGCATCCGCTGCATCTAT
CACGGCTGGAAATACGACGTCGCGGGCAACTGTATCGACATGGCGAGCGTGCCTCCGCACCAGGATTTCA
AGCACAAGGTGAAGGCCAAGGCCTATCCGGCCGTCGAGCGCGCCGGCGTTGTCTGGGTTTACATGGGGTC
GAAGGCAGAGGTCCCGTCGCTGCCGGCATTCGAAATCCTCGACGTGCCCGATGACGAAGTTAGCGTCACC
TTTATCCAGCGCGACTGCAATTACCTGCAAGCCATAGAGGGTGAGATCGATACCTCGCATTTCGGCTTCC
TGCACGCCGGCCATGTCCATCCCGACGATGTCGCCGAGGACAACCCGGTCTTCCACACCATCACCAACCG
CGCCCCGGAGTACCATGTCGCCGATGCCCCCTGGGGCACGCAGTACGCGGCCTACCGTTCCGCCGGAGGC
GGCAGCACCTACTGGCGCTTCGCCAACTTCCTGTTTCCGTTCTGGAGCCAGGTGCCCGCTGGCGAGTTCG
CCAGTCACGTGCACGCGCGCGCCTGGGTGCCGCTCGACGATGGCCACACCATGTTTTGCTTCTTGCGCTG
GAAGCGCGGCATCTCCTCGCAGACGCAACCGCCGCCCGCCTTCAAGGACGGCCGGCCGATCGGCGGCACC
GGACGCGGCTACAAGTTCCTGCCGAACACCACGGAATGGCTCGGGCGCTTTCGCCTCGTCGCCAACGAAA
GCAATGACTGGGGAATGGACCGCGAGGCCCAGAGCAGCAACGCGATCTATAGCGGGATCGATGGCATTCA
TTTG
>Merged2_3200990_321-1607 # 321 # 1607 # -1 # ID=3200990_2;partial=00;start_type=ATG;rbs_motif=GGAGG;rbs_spacer=5-10bp;gc_cont=0.693
ATGCTGAGCGCAGCGGACAATGACGTACTGACCCGGACCGGCCGGGGCACGCCGATGGGCGAGCTGTTCC
GCCGGTTCTGGTTCCCCGCCCTGCTGGAGAGCGAGGTCCCCGAGGCGGGCGGCCCGCCGGTGAAGGTGGG
GCTGCTGGGGGAGAAGCTGGTGGCGTTCCGCGGCACGGACGGCGCCGTGGGGCTGCTGGAGGCACGCTGC
CCGCACCGGCATGCCAACCTGTACTGGGGCCGCAACGAGTCCGACGGGCTGCGGTGCGTCTACCACGGCT
GGAAGTTCGGCCTGGACGGGCAGTGCCTGGACATGCCGGCCGAGCCTTCCGACTCGACGTATAAGGACAG
GGTGCGGGCGGTCGCATACCCGACCCGCGTGGCGGGCGGGATCGTGTGGGCCTACCTCGGCCCGGCCGAG
CACCAGCCGCCGTTCCCGGATCTGGAGTGGACGAGGCTGCCGTCGGACTGGTTCCGGGCCTCCAAGCGCC
TGCAGCGCTGCAACTGGTTCCAGAACGTGGAGGGCGAGCTCGACACGGCGCACGTCCAGTTCCTGCACCG
GAACCTGGACGGCGGCTTCACCCGCGAGGGCCTGTCGATCGTCACCAAGGCCAGTTCGCCGAAGTACACG
ATCACCGAGACGGCCGCGGGGATGCTCGCCATCGCCGAGCGGGACATTCCGCAGACTGACGATAAGTACT
GGCGGATCACGCCGTTCCTGATGCCGTCGTTCACGCTGGTGCCCACGGAGCCGGATGACCTCAACACGTT
TACCGCGGCGGTGCCGATCGATGACGAGAACATGTGGGGCTTCACCGTCACCTGGCGCCAGGACCGTCCG
TTCGACTCCGAGGATATGGCGAACCACGAAAGCGGCCAGGTGCTGCATGTGAATGTCGACCCCGAGACGT
TCATCCCGCTCGCCAACCGGGAGAACAACTTCCTCATGGACCGCGAGCGGCAGCGGACGGTCAACTTCAC
CGGCATCGAGGGCATCCGGAACCAGGACCTGCCCGTCCAGGAGGATCAGGACGGTCCCGTCTGCGACCGG
TCGACCGAGCATCTCGGCACCACCGACCGGGCGATCGTGGCCGCCCGCCGCCTGCTGCTGCGCGCCGCCA
AAGCCCTGGCCGCCGGGACGGAGCCGACCCAGCCGCACGCGGGCAGCGCCTACCTGACCCGCTCGCTGGC
GCTGCGCGCGCACGGAGAGGAATCCTGGGAGAAGCTGTGGGACTCCGCCCAGCCGAAGCCGGGCGACGCG
TTCTTCTCCGACGGGAGCGACAAGTGA
>Merged2_3195434_1-324 # 1 # 324 # -1 # ID=3195434_1;partial=10;start_type=ATG;rbs_motif=GGAG/GAGG;rbs_spacer=5-10bp;gc_cont=0.679
ATGGCTACCGTCGCCGCGGTCATCGCCTCGACCCATCACCCCTTCTACTACCGCGCCAGCACCTCGACGG
GCGCCGGCCGACCGCCCTTCGCCGACGAATGGGTCGCCAAGATTGAGGCGTTCCGCCAGACACTCACCCG
GGCCGAGCCTGACGTGCTTGTCATGGTGGGCAGCGACCACTTCCACCAGCTGTGGCTGGACAACATGCCG
CAGTTCCTGGTGGGCAAGGCGCCGTTCTTCGACGCCAACTGGTACAACGAGGAACGGGAGTTCGGCCTGC
CGCGGATGCGGCTGGCGGGCGACGAGGACCTGGCCGCCTACCTG
>Merged2_2615107_153-1163 # 153 # 1163 # 1 # ID=2615107_1;partial=00;start_type=ATG;rbs_motif=GGAG/GAGG;rbs_spacer=5-10bp;gc_cont=0.618
ATGAATCTCAATGCGCTCGGCTATAGCGGAATTAGCGCCAGGACGCTCGACGATTGGGAGAGCTTCGGCA
CGCGCTTTCTCGGCATGCAGCTTGTCGACAAAAGCCGCGGCGCGCTGGCGCTGCGCATGGACGACCGCAA
GCAGCGGGTCATCGTTCATAGAGGCGAAAGCGAGGGACCCTCGTTCTACGGCTGGGAAGTCGCCGATGCC
GCGGCGCTCGACGCCCTTGCGGCGCATCTGGAAAAATCCGGTGTGAAAATCGCGCGCGGTTCGCGTGCGC
TGGCCGAGGAACGGCGCGTCGCGGACCTGATTGTCTTTTCCGATCCGATCGGCAACCGGCTCGAAGCCTT
CCACGGCGCCGAGATTGCGAGCGATCCGTTCAAGCCCGGCCGCTCGATTTCCGGCTTTCGCACCGGCCCG
CTCGGCATGGGCCACGCCGTGCTCACGGCCGAGCGGCTCGACGAGGTGCTGCCGTTTTATACCGAGGTCC
TCAACTTCAAGCCGACCGACTACATCCTCGAACCGTTCAAAGCCTATTTCTTTCACATCAATCCGCGCCA
CCACAGCCTTGCTTTCATCGATACCGGCAAGAACGGTATCCATCACATGATGGTCGAGCTCTGTTATCTC
GACGATGTCGGGCAGGCCTACGATCTGGCGCTGAAAAAGCCCGAGATGATCGGCACCACACTCGGCCGTC
ATGTCAACGATCATATGACCTCGTTCTATTCCTATTCGCCATCGCAGTTTTTGGTCGAATACGGTTGGGG
CGGCCGCAGCATCGATCCTTCGAACTGGACGCCGCATGAGCGCGTCGAAGGCCCCAGCCTGTGGGGCCAT
GACCGCATGTGGCTCGACGAAAAAGGGCGAGATGAAGCGCGCCAGCTCCGCATCCATACGGCGCAGGCCG
GCGGCCGCGAGCCGGTCGATGTGCTGGACGGCAATTACATGCGCGCCGCCGATGTCTGTCCGTGGTGGAG
CGCCAATGTCCAGGCGCGCAAGACGGGTTGA
>Merged2_2845574_1-1122 # 1 # 1122 # 1 # ID=2845574_1;partial=10;start_type=Edge;rbs_motif=None;rbs_spacer=None;gc_cont=0.667
GACGCGATCGTCTACATCTTCAACGACCACGTCACCTCTTTCTTCTTCGACCACTACTCGGCGTTCACGC
TGGGCATCGGCGAGGAGTACGCCGTCGCCGACGAGGGGGGCGGCCCCCGGGACCTTCCGGCGATCAAGGG
AGACCCGGCCCTCGCCCAGCACATCGCCACCAGCCTGGTCACCGACGAGTTCGACCTGTCCTACTTCCAG
GACAAGCCGCTGGACCACGGCTTCTTCTCCCCCATGTCCGTCCTGCTTGAGCGCGAGGACGGTCAGTGGC
CGACCACGATCGTGCCGTTGCAGGTCGGCGTGCTGCAGTTCCCGATTCCGACAGCCGCCCGCTGCTACAA
GCTCGGCAAGGCGCTGCGCCGCGCGATCGAGAGCTACCCCGCGGACATCGACGTGGCCATCGTGTCCACC
GGCGGCCTCTCCCATCAGGTCCACGGCGAGGGCGCGGGCTTCAACAACCCGGAGTGGGACCAGAAGTTCC
TGGACGCCATCACCGACGACCCCACCGCCCTCACCCAGATGACCCACGCGGAGTACGCGGCGCTGGGCGG
TTTCGAGGGCGCCGAGGTCATCATGTGGCTGGTCATGCGCGGGGCGCTATCGGACAAGGTCCGGCGGGTG
CACAGCTCTTACTACCTGCCCTCGATGACCGGCATCGCGACGCTGGTGCTGGAGAACGAGGCTGCACAAG
ACATCCCCGAGGCGGTGGCCGGCCGGCACCGGGAGCGGATGGCGTTGCAGCTCAAGGGCGTCGAGGAGAT
GAAGGGGACGTATCCCTTCACCATCGCGGCCAGCGTCAAGGCCTACCGGCTCAACAAGTACCTGCACGCG
ATGACCGTCCCGGCGCACCGGGCCCGCTTCCTGAAAGACCCCGAGGCATCATTCGCCGAGGCCGGCCTCA
CCGAGGAGGAGGCGGACCTCGTGCGGAACCGGGACTGGCCGGGGCTGATCCACTACGGCGTCATCTTCTT
CATGCTGGAGAAGCTGGCCGCGGTCACCGGCGAGTCCAACCTGCACGTGTACGCGGCGATGCGCGGGGAG
TCTCTCGAGGACTTCCTCAAGACCCGGAATACTCAGGTTGTCTATTCGGTGGCGGGGTCTGGCCAGCCGT
AA
>Merged2_2170384_1641-2066 # 1641 # 2066 # -1 # ID=2170384_4;partial=00;start_type=ATG;rbs_motif=AGxAGG/AGGxGG;rbs_spacer=3-4bp;gc_cont=0.674
ATGGCTGACGCAGAGGTTCTGGCCGGGCGGGCGAAACCGCGGGGACGCTATCCGCATTACCGGCGGGCGG
GAGATTTCGTCTTCGTCTCCGGCACGTCATCACGGCGCGCGGACAACACGTTCGCGGGCGCCCGCGCCGA
CGAGATGGGCACGGTCACTCTCGACATCAGGGAGCAGACCCGCGCCGTTATCACCAACATCGCCGGCATC
CTCGAAGAGGCGGGCGCCCGCCTGCGCGACGTCGTCCAGGTGACCGCCTACCTGGCGAGCATGAACGACT
TCGGCGGGTACAACGAGGTCTACGGTGAATTCTTCGACTCCTACGGCCCGGCCCGCACCACCGTGGCCGT
CCACCAGCTGCCGCATCCGCACATCCTGATCGAGATCCAGGCCGTGGCGTACGTTCCGCAGGGAGGCCGT
CAATGA
>Merged2_4782971_1-693 # 1 # 693 # -1 # ID=4782971_1;partial=10;start_type=ATG;rbs_motif=AGGAG;rbs_spacer=5-10bp;gc_cont=0.703
ATGGCCACCGTCGCCGCGGTGATCGCGTCCACTCACCACCCGTTTTACTACCGGGCCAGCACCGCCGAGG
GGGACGGCCGGCCGCCGTTCGCCGACGAGTGGGTGGCCAAGATCATGTCGTTCCGGCAGACGCTGGCCCG
GGCCCGGCCGGACGTGCTGGTGATGGTGGGCAGCGACCACTTCCACCAGCTGTGGCTGGACAACATGCCG
CAGTTCCTGGTGGGGAAGGCGCCGTTCTACGACGGGAACTTCTACAACGAGGAGCGGGAGTTCGGGCTGC
CGCGGATGCTGCTGCGCGGCCACGAGGAGCTGTCCGGCTATCTGCTGCGGGAGGGCCTGGACGCCGGGTT
CGACCTGGCGTTCAGCAACGAGCTGCGGATCGACCACAGCATCACCTGCCCGATCATCACGCTGCGGCCG
GATGGCGACCTGCCGATCGTGCCGGTGTACACAAACATCTTCGCCCCGCCGATGCCCCAGCCGTGGCGGT
TCGTGCAGCTCGGCCAGGCCATCCGGGCCATGGTGGAGTCGTGGCCGAGCGACCAGCGGGTGGCGATCAT
CGGAACCGGGCACCTGTCGCTGGAGCGGGGCGGGCCGCGGCAGTTCGGCCCGCACGGGCCCGACCCGGAG
TTCGACCGCAAGGCGGTGAGCTGGATCGCCACGGGCGACGTGCAGTCCGCGCTGGCCGAGGTG
>Merged2_3183193_427-915 # 427 # 915 # 1 # ID=3183193_2;partial=01;start_type=ATG;rbs_motif=None;rbs_spacer=None;gc_cont=0.646
ATGGCTGCTGACCTCGTGCCGATCCGCTTGAGCCTGACCGACGGTGACCGCTACACGGTGTGGGCGCCCC
GCTGGCGCGACGCGGGTGACGAGTGGGAGGCGTTTCTGGGTAAGGATGAGGACCTCTACGCCTTCGAGAC
GCTCGCTGACCTGGTGGCATTCGTTCGCACCAATACCGACAACGATCTGGTGGACCACCCGGCGTGGCAA
CGACTGACCGAGGCCAACGCCCACAAGCTCGAGCCCGCCGACGATAAGCAATTCGACCTGATCGCGGTCG
AAGAGCTGGTCTCAGAGAAACCAACCGAGGAGTCGGTGACGGCGCTGGCGAACACGCTGGCGATCGTGTC
GTCCATCGGGTCGGTCTGCGAGCTGCCGGCGGTGATGAAGTTCTTCAACGGCAACCCGACCTTGGGCACG
CTGTCCGGCGGAGTCGGCCACTTCACCGGCAAAGCCGGCCTCAAGCGCTGGAACGTGATCGCCGAGGTC
>Merged2_3400436_172-969 # 172 # 969 # 1 # ID=3400436_1;partial=01;start_type=ATG;rbs_motif=AGGA;rbs_spacer=5-10bp;gc_cont=0.717
ATGCAGGCTCCGGGGGCGTTCGCCGACATGACCGCGCTGCGCGAATGCTGGCATCCGGTCGCGTTCGCCA
CCGAACTCGCCGGGAAACCGGTCCATGCCGACCTGCTCGGCCAGCCACTGGTCCTGTGGCGCGGGCCGGA
TGGCCGGCCGCACGCCAACTCCGATCTGTGCGTGCACCGGGGCACGGCGCTGTCCCTCGGCTGGGTCAGC
GGCGATGAACTGGTCTGCCCCTACCACGGCTGGCGGTACCGCGCCGACGGCCGCTGCGTGGCCATCCCCC
AGCTCGAAGACCCGTCCCGGGTCCCCCCTAAGGCACGCATCGGGGCGTTCGGCTGCCAGGAACGGTACGG
GCTGGTCTGGGTGGCCCTCGAGGAGCCCCGCTGGCCGCTGCCCGAGGTACCAGAGCTGGAGGACGACACC
TGGTCGCTGGTGACCGCCGGGCCGTACCGCTGGCGCTGCGACGCCGCCCGCCAGGTGGAGAACTTCACCG
ACTTCGGCCACTTCCCCTGGGTGCACCCGGGGCTGCTCGGCGACCCGGACCGGCCCGTGGTACCCCGGCA
CGAGGTCCGCACCGAACGCAACGTGCTGCATTACGCGATCGTCCGGCCAGAAGCACCGAACAGCGACGAG
TTCCCCGTATTCGGTAACGCGCAGGATGGGCCGCCCGAGCGGCGCAGCCGTTATGAACTGCATCTGCCCT
ACACCCTCGCACTGCGCCTCGGCTGGGGCGGCGAGCGCGGCATGGTCTACTTCTTCGCCTCCCAGCCGCT
GGCCGCCGACCGGTGCGCCGGGTACGTG
>Merged2_3653108_1-705 # 1 # 705 # -1 # ID=3653108_1;partial=10;start_type=ATG;rbs_motif=GGAG/GAGG;rbs_spacer=5-10bp;gc_cont=0.647
ATGACAGTCAATGAGCAAGCAGCGCCGCGTCAACGCGCCACCGAATCGCGCATCGACATCGATATTGCGA
CCACCCGGCCCGGAACGCCGGGCGGCATTTTCATGCGGCAGTTCTGGCATCCGGTCTGCCGCAGCCGCGA
CCTGCCGGCGGGCAGCGCCAAGCCGCTGCGCATCATGAGCGAAGATTTCGCGATTTACCGGACGCGAGCG
GGCGTGCCGCAGGTCGTCCCCTACCGCTGCCCGCACCGCGGTGCGCCGCTGCATCTCGGCTGGGTCGAGG
ACGAGGCGATCCGCTGCGTCTATCACGGCTGGAAATTCGACCGTTGTGGCCAATGCATCGAGCAACCGGC
CGAGGAAGCGGGATTCGCCCGCAAGGTGACGCTGCAGACCTGTCCGACGCGCGAATATCTCGATCTCGTC
TTCGCCTATTTCGGCCACAACGACCCGCCGCCATTCCCGTATTTCCCACACCGGACCACGCCAGGCCTGA
TCCAGGTCTGGAATGCCGAGCACGTGCCCTGCAACTACCTGCAGAGCTTCGAGAACAGCATGGACGAGGT
CCACGTCGCCTTCACCCATCAGCCCGGCGGCTCGCATGCCAAGCTCTCCGTCGATCTGCCAATCATCACC
GCCGAGGAGACCGACTGGGGCATGCTGCGCTTCGGCACACGCAGAACCGGCAAGGTGCGCCAGACACTGC
ACTAT
>Merged2_2816502_2-313 # 2 # 313 # -1 # ID=2816502_1;partial=10;start_type=TTG;rbs_motif=AGGAG;rbs_spacer=5-10bp;gc_cont=0.663
TTGCCGCACTTCCCCAAGCCAGCCGCAGGCAGCTGGACAGAAAACTACCCCGACCTCGGGACCGCGCCGG
TTGACTACACCGACTCGATCGACCCGGCCTTCTTCGACGCCGAGCGCGACGCGGTCTTCCGGAAGACGTG
GCTGAACGTCGGCCGCGTCGAGCGCCTCCCCCGCACCGGCAGTTACTTCACCAGGGAACTGCCGGCGGCC
GGCAAGGGCACGTCGGTGATCATCACCAAGACCAAGGACGGGACGGTCAAGGCGTACCACAACGTCTGCC
GCCACCGCGGAAACAAGTTGGTGTGGAACGAC
>Merged2_4391940_1-894 # 1 # 894 # -1 # ID=4391940_1;partial=10;start_type=GTG;rbs_motif=AGGAG;rbs_spacer=5-10bp;gc_cont=0.648
GTGAGCGATCTGAAAAGCCTTGGCTACGTAACTATTTCGACCAACGATATTAACCGCTGGCGGCAGTTCG
CCTTCAGCGTCCTGGGCTTCGCGGAGGGCAAGGGATCTGACCCGTCTGCGCTGTACCTGCGGATGGACGA
ACGCGCGGCCCGGCTCATTGTGGTGCCCGGCGAGTCTGACCGGGTGCTCACCGTCGGCTGGGAAGTGCGG
GACCACCCGGCACTGCAGCGGGTCAAAGCAGCCCTCGACGGTGCCGGGGTGCCGTTCAAGCAGCTGTCCA
CCGAAGAGGCCGAGGCCCGCCGCGTGGAAGAGGTGATCACCTTCGAGGACCCGGCCGGCACCACGCTCGA
GGTTTTTCACGGCGCGGTGCTTGACCATAGCCCCGTGATCACCCCGTTCGGCGCGAAATTCGTCACGGGC
GATCAGGGCATGGGGCATGTCGTCGTGCCGGCCACCGATCCCAACGGGCTGTTCGACTTCTACACCGAGG
TGCTGGGTTTCCGCTCCCGCGGCGCGTTCCGGGTGCCGTTGCCGAAAGAGTTCGGCCCGGTGCGGGTCCG
CTTCCTCGGCATCAACGAGCGCCATCACAGCCTGGCGATCGTGCCGGCCGCGCATCAGCGCGACCCGCGC
CTGGTCCACATCATGGTGGAGGTCGACACCCTCGACGCGGTCGGTCAGGCGCTGGACCGTGTGAACGCCG
AAGGCTTCCAGTTGTCGTCTACCCTCGGTCGCCACACCAACGACAAGATGGTCTCGTTCTACGTTCGTGC
ACCCGGTGACTGGGACATCGAGTTCGGCACCGACGGTATGCCCGTCGACGAAACCTATTACACCGCAGAA
GAAATCACGGCCGATAGCTACTGGGGTCACCAGTGGGTCGGGGAAATGCCTGCA
>Merged2_5501781_2-823 # 2 # 823 # 1 # ID=5501781_1;partial=10;start_type=Edge;rbs_motif=None;rbs_spacer=None;gc_cont=0.701
GGCCTAGAACTGCGGGGCCCGCAGCGCTGGCGGGTCAAGGCCAACTGGAAGATCGGCGCGGAGAACTTCG
CCGGCGACAGCTACCACACCCCGCACACCCACGCCAGCGTGGTGGACATCGGGCTGTTCCGCGAGCCGAA
GGCGAGCAAGCGGAAGGAGGGCGCCCTGTACACGGCCGGGCCCGGGGCGGGCACCACGTACAAGCTGCCG
CCCGGCGGTGACTTCGCCGGCCAGCTGCGCTACGTGGGCTACCCGGACGCGATGATCACGGCGATGGCGG
CGGCCTGGTCGGCCCGCCAGCGGGCGCTGGTGGCGGAGTCCGGCTTCATGGTCTCCGCCGCGACCCTGTT
CCCCAACCTGAGCCTGGTGCACAACTGGCCGCAGATCGACGAGGCCGGGACCGTCGCCCCGTTCATCTCG
CTGCGCCAGTGGCAGCCGGTCAGCGAGCGGGAGACCGAGGTGCTGTCGTGGTTCGGCGTGGACGCGGCCG
CACCCGAGGAGTTCAAGCGGAATTCGTACAAGGCCTACCTGATGTGCTTCGGCATCTCCGGCATGTTCGA
GCAGGACGACGTGGAGAACTGGGTTTCCATCACCGACATGGCCGCCGGGTCGATGGCCAGGCGGCTGAAC
CTGAACAGCCGGATGGGGCTGGCCTCGGACGGCAAGCCGCTCAGACCGCCGCTCGCCGCCTTCGCCGGCC
CTGGCCTGGCCTACCAGGGTTTCGGGGAGTACGGCCAGCGCCACTGGCTGGCCCAGTGGGGCGATCACCT
GGAACGGGAGCCTGATACCCACGCCGTTCGGGATATGGGTGGGGCCCGGTGA
>Merged2_946976_337-1029 # 337 # 1029 # -1 # ID=946976_2;partial=01;start_type=Edge;rbs_motif=None;rbs_spacer=None;gc_cont=0.659
GCCCAGGGGCTGCAAGAGATCCGGAATCGGCTCGAGGTGGAGGGCACACCGTACAAAGAGGCCACCGCCG
CCGAACTGGCGGACCGTCGGGTGGACGAGATGATCCGGTTCTCAGACCCATCGGGCAACTGCCTGGAGGT
CTTCCATGGTGCTGCGCTGGAACACCGCCGAGTGGTTAGCCCGTATGGGCACAAGTTCGTCACCGGTGAG
CAGGGCCTGGGCCATGTGGTGTTGTCCACCCGTGACGACGCCGAGGCGCTGCACTTCTACCGCGACGTGC
TCGGCTTCAAGCTGCGCGACTCGATGCGGATGCCGCCGCAGGTGGTCGGCCGGCCCGCCGACGGCGCGCC
GGCCTGGCTGCGCTTCTTCGGCTGCAACCCGCGTCACCACAGCCTGGCCTTCCTGCCGCTGCCGACGCCC
AGCGGCATCGTGCACCTGATGGTCGAGGTCGAAGAGGCCGACGACGTCGGGCTGTGCCTGGATCGGGCGC
TGCGCAAGAAGGTGCCGATGTCGGCGACGCTGGGGCGGCACGAAAACGATCTGATGCTGTCTTTATACAT
GAAAACGCCCGGTGGCTTCGACGTCGAATTCGGCTGCGAGGGAAGGCAAGTCGAGGACGACGATTGGATC
GCCCGGGAGAGCACCGCGATCAGCCTGTGGGGTCACGACTTCAGCGTCGGCTTCAAGGGCTAG
>Merged2_4523629_653-1273 # 653 # 1273 # -1 # ID=4523629_2;partial=01;start_type=Edge;rbs_motif=None;rbs_spacer=None;gc_cont=0.697
TCCCATCCCGAGCGGCTGCAGCAGCGGTATGACCTGCGGCGCGGTGCGGAGGTGGCGCGTCTTGACCACT
TCAACATCTGCGTGCCTGACGTGCCCGCCGCCTTCCGGCTGTACTCCTCGCTCGGGTTCGGCCTGTCCGA
GACCATCGAGGACGAGGACACGCTGTACGCGGCCTGGATGTTCCGCAAGCAGACCGTGCACGACGTGGCG
TTCACCGGCGGCGACGGGCCGCGCCTGCACCACCTGGGGTTCTTCGCCCACGAGTCGCATCAGGTGCTGC
GGATCTGCGACATCCTCGGCTCGCTGCACGCCGAAGCCCAGATCGAGCGCGGGCCGGGGCGGCACGGCGT
GTCCAACGCCTTCTACGTGTACCTGCGGGACCCGGACGGGCACCGGGTGGAGATCTACACCAGCGACTAC
TTCACCGGCGACCCGGACCATCCGGTGCTGCGCTGGTCCGTGCGCGACCTGCGGCGCCGGGACTTCTGGG
GTCACCCGGTGATCCCGTCCTGGTACACCGAGGCCAGCGCGGTCCTGGACCTGGACGGCCGCCCGCGCCC
GTTGCTCCCCGAACAGCAGCCCGCCGAAGTCAAGGTCGGCGCCGACGGCTTCACCCAATAA
>Merged2_1560149_34-786 # 34 # 786 # -1 # ID=1560149_1;partial=01;start_type=Edge;rbs_motif=None;rbs_spacer=None;gc_cont=0.611
ACCCACGCGTCGATCGTCGAGATCGGCCTCTTCCGCGAACCGAAAGCACAGAAGCGCAAGGACGGGGCCA
CCTACTGGGCGCAGTGTGGAGGTGGAACCACCTACAAGCTTCCGCCGGGCAACTTCGAACAACGCATGCG
CTACGTCGGTTACCCCGAGGAGATGATCGAGCGGATCAAACACGTCTGGACGCCACGGCAACAGCAACTG
GTCGGCGAGGACGGGTTCATGATCTCGGCCGCATCGTGTTTCCCGAACCTCAGTTTTGTGCACAACTGGC
CCAAGGTGATCGACGAGGCCGGCGACGCCCAGAACAATGAAGCCGTCTTGCCGTTCATTTCGATCCGGCT
GTGGCAGCCGATCAGCGAGAACGAAACCGAGGTGTGCTCGTGGTTCGCAGTGGACTCCGCGGCACCACCG
GAGTACAAAAAGAACTCCTACAAGGCCTATCTGATGTGCTTTGGATCGACGGGCATGTTCGAACAGGACG
ATGTGGAGAACTGGGTGTCGTTGACCAACACCGCCGGCGGCTCGATGGCGCGACGGCTGCTGCTGAATAG
CCGGATGGGTTTGCTTTCCGACGACCACCCGGTGGTCGACCCGCTGCCGCCCCGATCGTTTCATGGGCCC
GGGCACGCCCAGGTCGGCTACAACGAAAACAATCAGCGTGCATTACTGCGGTTGTGGGCCGACCATTTGG
AGATGCCGCCGGTGTCCACCGCCATCACCGCCCTCGGGATGGCGACGATATGA
>Merged2_4068200_470-1378 # 470 # 1378 # 1 # ID=4068200_2;partial=00;start_type=ATG;rbs_motif=GGA/GAG/AGG;rbs_spacer=5-10bp;gc_cont=0.699
ATGGGTGAGGTAGCAGGGGCGGCGCTGCTCGCCCACGTGCCGACGATCGTGCTGCCGGAGAAGGACCGGC
GGGAACTCAACCACGGCCAGGACACCACGCTGGTGGCGGGCCTTGCCGAGCTGCGCCGGGACGTGTTCGA
GGTGCTGGACTATGACACGGTGGTGGTGCTGGACTCGCACTGGGCGACCACGGTGGAGTTCGTGGTGACC
GCGCAGCACCGGCGGGCCGGGCTGTTCACCTCCGAGGAACTGCCGCGCGGGATGGTGCGCCGGCCGTATG
ACTTTCCCGGCGACCCCGAGCTCGCCCGGGCCATCGCCGCTAAGGCCGAGGTGAACGGCACCTGGATCAC
CGCGATCGACGACCCGTACCTGCCGATCTTCTACGCCACCACCAACTTGTGGGAGTACCTGGGCCGCGGC
CTGGACAAGCGCTGGATCTCCATCGGGGTCTGCCAGACCGCCGACACCGAGGACAACCTGCGGCTCGGCC
GGGCGCTCGGCCAGGCCATCGCCGAGGTCGACCGCAAGGTCGTGCTCATCGCCAGCGGGGCGCTCAGCCA
CACCTTCTGGCCGCTGCGGGAACTGCGCAAGCATGAGGCCGCTGGCGTCGAGCACATCTTCACGCCGCAG
GCGGCCGCTGCGGACGCCGAACGGCTGGATTGGTTTGGCCGCGGCGACCACGCGCGGGTGCTGGAGACCA
TGCCGGAGTTCTACCGGTTCAAGCCCGAAGCCCGGTTCGGCCATTACCTGATGATGATCGGCGCGCTGGG
CGAGGGCGACTGCACGGCGACCTCTCGTCAGTACGGCGAGTACGAGAACTCCGTAGGCACCGGCCAGGTG
CACCTGTGGTTCCAGCGGCCCGCCGGAGGGTTCCCCCGGCCGCGCGCGACCCACCTGGAGGCGTCGTGA
>Merged2_4456644_2-427 # 2 # 427 # -1 # ID=4456644_1;partial=11;start_type=Edge;rbs_motif=None;rbs_spacer=None;gc_cont=0.671
TTCATCTGCTCCGCGCTCGGCGCCCGGGTGACCGAGCAGATCATGCTGGACGACGGCACGGTCTCCGCGC
AGTGGCTGCACTTCGCGCAGAAGTCCTACGACCTCGTCTACACCAACGACTGGACCGCGGCGAACGGGCG
GCTGCACCACCTCGCGTTCGCCACCGACACCAGGGAGGACATCCTGCGGGCCGCGGACATCTGCCTGGAC
AAGCGGGTCTTCATCGAGACCGGGCCGCACAAGCACGCCATCCAGCAGACCTTCTTCCTGTATGTGTACG
AGCCCGGAGGCAACCGGATCGAGCTGTGCAACCCGTGTGCGCGGCTGATCTTCGCGCCGGACTGGGCGCC
GATCAGCTGGACCGAGGCGGAGCGCGCGAAGGGGCAGGCCTGGGGGCTTGCCACGATCCCGTCGTTCCAC
ACCCAC
>Merged2_4503754_2-829 # 2 # 829 # 1 # ID=4503754_1;partial=10;start_type=Edge;rbs_motif=None;rbs_spacer=None;gc_cont=0.674
GACCCGGTCGGCGGGCTGGAGGCGCTGCCGGGCTGTCACCGGTATGACTCGCCGGCGAACTGGAAGCTGA
TCGCGGAGAACATCATCGGCGACAATTACCACTTCGCCCACACCCACATCTCAAGGCTCCGCGTGAGACA
CGCGTTCCAGGAACGAGGAATTCTCACGCCGATGACCACGGCCCCGCACTCGGCTCTCCACGGCAGCGCG
AAGTACTCGGTGACGGCCGGCTACCGCTCGTGTGCTCCGCTCGGGCTCGGCGCGATGCTTGCCTACAGCG
AGGCCCTGCTCGAACGGGACGTGGCGGATGCTCGCCCTCTCGGCCCAGCGGCTGTCGAGTGGGTGCGGGA
CCGCCACGACCGGATGTCCAAGGCGCTGGCCGGATACGAGCCACGGCCGGACAGCTTCGTGAACGGGCTG
CTGTTCCCGAACCTGGGGCTGATGGGCTACATGTCGCCGATGATGGGCAGGCATTTCCTGTGGTTTCATC
CGCGGGGTCCGGCGGCGCATGAGATCTGGCAGTGGACGATGGTGGAGCGGGAGGCGCCCGAGGCGGTCAA
GGAGCTGGCGGTGCAGCGGGTCTACCAGGGCCAGCACATGGCCGGCGTGGTCGCGCCGGATGACGTGGAG
AACTTCGAGCGGATCGTGGAAGCCTCGCACTCGCCGCGGACCTGGCGGGAGCCGATGAACTACGACATCC
ACCTGGGTCACGACCAGGACCAGCTGCCGCACCTGCCGGGGAACGTCGGCGCCGAGCCGAGCGAGGTGAA
CCAGCGCGAGTTCTACCGGTTCTGGCTCGAGCTCATGCGGCCAGACGGTGATGAATGA
>Merged2_2550351_237-1277 # 237 # 1277 # -1 # ID=2550351_2;partial=00;start_type=ATG;rbs_motif=GGAG/GAGG;rbs_spacer=5-10bp;gc_cont=0.701
ATGGCACATCCGGGCGATCCGCAAGCCCTGGCCGGCGGCCGGGTGGTGGCGCCATTCGACATCGTCCGGG
TCGCCCATGCCGAGCTGGTGGTGACCGACCTCGGCCGGTCGCGCGAGTTCTACGTCGATCACCTGGGCTT
CGTGGTGACCGAGGAGACGCCGCGTGCGCTCTACCTGCGGGCGTACGAGGACCGCCATCACCACTGCCTG
GTCGTGCGAGAGGGGCGGGAGGCGCTGGTCGACCACCTGGCGTTCCTGCTCGCGTCGGAGGACGACGTCG
ACCGGGCGGCGGACTTCTACGCCCGGCTCGGCTGCCCGACCCGACGGCTGGAGCCGGGTCAGGAGCCGGG
ACAGGGGCGCGCTGTGCGGGTGCGGGATCCGCTCGGGTTCCCGATCGAGTACTTCGCGACCATGGAGCGG
GAGGAGCGGCTGACGCAGGCGTTTCACCTGCATCGCGGCGGCCGGATCCAGCGCCTGGATCACTTCAACC
TGCACGTGCCCGATGTGCAGGCCGCCTTCGACTACTACTACGGCGACCTCGGCTTCCGGTGCTCCGAGTA
CATCGAGGGGGAGGGTCCGGGCGACACCACCCTCTACGCGGCCTGGCTCTTCCGCAAACCGACCGTGCAC
GACGTCGCGCTCACCGCCGGCGCCGGTCCTCGCCTCCACCATCTGGCGTTCTGGACCCCGGAGACGCTCG
CGCTGACCGGCCTCTGCGACCAGCTGGGGGGCGCCCACGCCCACCACGTGATCGAGCGTGGCCCTGGCCG
GCACGGCGTCAGCAACGCGTTCTATCTCTATCTCCGCGACCCGGACGGGCACCGGATCGAGCTCTACACG
GCCGACTACTGGACCGGCGACCCCGACCTGCAGCCCATTCGGTGGAGCGTGGAAGACGATCAGCGGCGCA
GCTTCTGGGGACATCCGGTGCCCGAGCGCTGGTATCGAGAGTCATCGTTGGTGGCGGACCTGGAAGGGCA
CCCGGCCGCCATCGCCGAGCCGCCGGCACTGGAGCGATCGGTCGAGATACTGCCGACATAG
>Merged2_4824183_2-607 # 2 # 607 # -1 # ID=4824183_1;partial=10;start_type=ATG;rbs_motif=GGAG/GAGG;rbs_spacer=5-10bp;gc_cont=0.665
ATGGCAACTGTCGCAGCGGTCATCGCCTCGACTCACCACCCGTTCTACTACCGCGCCAGCACCTCAACCG
GCGACGACCGCCCGCCGTTCGCCGATGAGTGGGTCGCGAAGATCACCGCCTTCCGCGAGACCCTCACCCG
CGCCAACCCGGACGTGCTCGTGCTGGTGGGCAGCGACCACTTCCACCAGCTCTGGCTGGACAACATGCCG
CAGTTCCTCGTCGGCAAGGCGCCGTTCTACAACGCGAACTGGTACAACGAGGAGCGCGAGTTCGGCCTGC
CCCGGATGTTCTTCACCGGGAACGAGGACCTGTCCACGCACATCCTGCGCAACGGCCTGGACGCGGGCTT
CGACCTGGCGTTCAGCAACGAACTGCGGATTGACCACAGCGTCACGTGCCCGATGATCACGCTGCGGCCG
CAGGCGGACCTGCCGATCGTGCCGATCTACACGAACATCTTCGCGCCGCCGCTGCCGCAGCCGAAGCGGT
ACGTGCAGCTCGGCAAGGCCATCAGGGAGCTCGTGGAATCCTGGCCGACCGACCAGCGGGTGGCCATCAT
CGGTACCGGTCACCTGTCGCTAGAGCTCGGAGGCCCGCGGCAGTTC
>Merged2_12860_479-967 # 479 # 967 # 1 # ID=12860_2;partial=01;start_type=ATG;rbs_motif=None;rbs_spacer=None;gc_cont=0.663
ATGTCCCACAGCCCGCTACTGAATCTGCCCGGGCCGGCGCAGGACCTCCTTGATGACATCGACGGCGCGC
TCGCGCAGGCAAGGGAATTCGTCGAAGGCTTCNACCCGGAGCTTGTCGTCATCTTCGCGCCCGACCACTA
CAACGGCTTCTTCTACAANCTGATGCCACCGTTCTGCATCGGCACCGANGCGCAGGGGGTCGGCGACTAC
GGCACTCACAAAGGNCCGCTNGACGTNCCCGAAGCCACCGCGGTCGCCTGCGCGAAAGCNGTCCTGTCGG
CCGGNGTCGACNTCGCCATNTCGGCGAACATGGACGTCGACCACGGCACCGTTCANCCNTTGGANAANTT
GTTCGGNCGCGCGACNGCGCGCCCGGTGATACCGATTTTCATCAATTCGGTCGCCACCCCGCTNGGGCCG
TTGCATCGTTGCCGGACGCTTGGCACCGCGGTCGGCAGTTACCTGGCCACCCTGAGCAAGCGCGTCCTG
>Merged2_1176378_1-444 # 1 # 444 # -1 # ID=1176378_1;partial=10;start_type=ATG;rbs_motif=GGA/GAG/AGG;rbs_spacer=11-12bp;gc_cont=0.759
ATGACCGCTATCCGCCCGGGCCGGACCCGGCCCGCCGTCGCGCCTACCGACTGCTGGTACGTGCTGGCCC
CCAGCGACTCCGTGGGCCGGTCCCTGCGCGCCTACGGGGTGGCCGGCCTGCCCCTAGTCGGGTTCCGCAC
CGTCGCCGGGCAGGTCGTGGCGCTCCATGACCGCTGCGTGCACCGGCCCTACCCGCTGAGCGCGGGCCAT
CTCGACGGTGACGAGCTGAGCTGCGGGTTGTGCGGGTTCGTGTACGGGCCGAACGGGCAGTGCGTACGCG
TGCCGACCCAGAGCCGCGTCCCGGTGGGCGCCGCCGTGCGCACCTACCCGGTCCGGGAGGAGCAGGGGCT
GGTCTGGGTCTGGGCTGGCGAGCCGGGACGCGCCCGGCTCCACCGGCTGCCCGACCTGCCCTGGCTCGTC
CAGGACGGGTGGACCACCGTCGGC
>Merged2_12860_1-531 # 1 # 531 # 1 # ID=12860_1;partial=10;start_type=Edge;rbs_motif=None;rbs_spacer=None;gc_cont=0.663
TACGAGCAGGGGGCCGTCGTGCACTCCGAGCCGCGCCGCTCCGACTCGCCGGTCGGCACGCTATTCGTGC
AACCCCGGGTGGACACCCGCGAACAGCAGAACGTGTTGCTCGACGACGTCCTGGGCGGCGGGTTCGCCGT
ACTGTGCTGGAACAACAATCCGCGCGAAATCCTGCACGCCACAGCCTTTGCGAACTGGAAGGCGCTGGGC
GCGAAGTTCGTGGCGGCGAGGCCGCTGAGCCAGCTGCACTGGACCGGACACGACGATCCGGACGTCCTGG
TCGTCGGCGACCGCGGCGGCGAACTCAAAGCCTGGTTCGACACCCANCAAGAGTCCGTGCTGTTTNTGCG
CCCCGACCGTTGCATCGCGGGCGCNTGTATNGCTCAGCTNGCACCGGAGCTGAGCGCCTCGCTCTTCGAN
GCCCTCACCTTGANANCGGCAGGAGGTGATGTTCAAAGTGCCCATAGCTCTGTGCTGTATGTCCCACAGC
CCGCTACTGAATCTGCCCGGGCCGGCGCAGGACCTCCTTGA
>Merged2_4355823_3-716 # 3 # 716 # 1 # ID=4355823_1;partial=10;start_type=Edge;rbs_motif=None;rbs_spacer=None;gc_cont=0.709
CCCGGGTCGTGGACGGAGCCGGAGGCCGGGAAGGGGCCGTTCTACGCGTTCGAGGACCCGGACGGGCATC
CGGTCCGGCTGTACTACGAGACCACGAAGTACGCGCCGGCAGCGGACTCAGACCGGCCGGCAATGAAGTC
GAACCACCAGCGGTACCTCGGGGCCGGCGCGAACGTCCGGCGGCTCGAGCACGTCAACCTGATGGCCGCC
GATGTGCGGGCGTGCCGGGTGTTCTGGGAGTCCGGGTTCGGGCTGCGCACGTTCGAGATCATCAGGGATG
CCGACGGCTGGGAAGACGGCGCGTGGCTGTCGTCCACGGTGCAGGGGCACGAGATCATCTACGTGCGCGA
TTACCTCGGCGGCCGGGGGCGGCTGCACCACCTGGCTTTCTGGGTGGACTCCCGGGAGGACGTGCTGCGG
GCGGCCGACCTGATGAACGACGCCGGCGTGCCCATCGAGGCGGGCCCGTCCAGGCACATCCCCATCCAGG
GGTTCTACCTGTACACCCGCGAGCCGGGCGGGAACAGGATCGAGATCTGCTCGGGCGGCTACCTTGGCTT
CGACCCGGACGACAACCCGGTGATCTGGTCCCCGCCGGAGTACGCGGCCAAGCCCGGCTGGGGCGCCCGG
CTGCCGTCGACGTTCCGCACGTACGGGACCCCGCCGCTGGGCGCGCCAGAAGAAGCCGTGACCTCCGACT
GGCCCGCCCCGTGA
>Merged2_3237679_398-1306 # 398 # 1306 # -1 # ID=3237679_2;partial=00;start_type=ATG;rbs_motif=AGGAG;rbs_spacer=5-10bp;gc_cont=0.651
ATGAGCGACCTGAAAAGCCTTGGCTACATCACTATTTCGACCAATGACATCGAGCGCTGGCGGCGGTTCG
CCTTCGGCGTTCTGGGCTTCGCGGAAGGCAAGGGTCCGGATCCGTCGGCGCTTTATCTGCGGATGGATGA
GCGCGCGGCCCGGCTGATCGTGGTGCCCGGTGAGACCGACCGGGTTCTGACCGTGGGCTGGGAAGTACGC
GACCACCCAGCACTGCAGCGGGTAAAAGCAGCCCTCGACGGTGCCGGGGTGCCGTTCAAGCAGCTGTCCG
CCGACGAGGCCGAGGCCCGCCGCGTCGAAGAGGTGATCACCTTCGAGGACCCGGCCGGCACCACGCTCGA
GGTGTTCCACGGCGCCGTGCTTGACCACAGCCCGGTGATCACCCCGTTCGGCGCGAAGTTCGTCACGGGC
GATCAGGGCATGGGCCATGTGGTCGTGCCGGCCACCGATCCGGGCGGGCTTTTCGACTTCTACACCGAGG
TTCTCGGTTTCCGTTCCCGCGGCGCGTTCCGGGTGCCGTTGCCGAAGGAGTTCGGCCCGGTGCGAGTCCG
CTTCCTGGGCATCAACGAACGTCACCACAGCCTGGCGATCGTGCCGGCCGCACATCAGCGTGACCCACGC
CTGGTCCACATCATGGTGGAGGTCGACACCCTCGACGCCGTAGGCCGGGCCCTGGATCGCATCAACGCCG
AGGGCTTCCAGTTGTCATCCACGCTGGGGCGGCACACCAACGACAAGATGGTCTCGTTCTACGTCCGCGC
ACCCGGTGATTGGGACATCGAGTTCGGCACCGACGGTATGCGGGTGGACGAAAACTATTACACCGCGGAG
GAAATCACTGCCGACAGCTACTGGGGACATCAGTGGGTCGGTGAGATACCCGCGGCAATGCGGCTATGA
>Merged2_4473518_1401-2537 # 1401 # 2537 # 1 # ID=4473518_3;partial=00;start_type=ATG;rbs_motif=3Base/5BMM;rbs_spacer=13-15bp;gc_cont=0.639
ATGATCGAGGTCACCGAGATAGCCGATGTCGGCCTCGTCCGGGACCGGTGCCTCGCCGCCGCCCACCACC
CCGTCCACGTGATTCTGGGTATGCATCCCAACGACATGATGTCCGGCTTCTACGTCGAGACGTTCTCGGG
CTTCAACGTCGAGTACGGCTGGGGAAGCATCCTCACCGAGGCTGCGGCCTGGGAAGTCAACACGCTCGAC
AAGCTCAACCGCTGGGGAAACATGCCCGCGGGCCCGGTCGCGCGATGCTCGCCGCCGCCGACGCCAACTC
GAAGATTGGAAACTGACATGACACTCGACCCGAACATGATCGGCAAGGATGTCCAGACACCGAACTGGAA
GATCCACTACTACGAGGCGGGCGAGGGCCACCCGGTCGTGCTGCTGCATGGCGGCGGCCCAGGTGCGACC
GGCTGGAGCAACTACCAGCCCAACATCGAGGCACTATCCCAGCACTTCCGCGTCATCGCCCCCGACATGC
CCGGCTGGGGCGACTCTGACCCGGTCGACTTCGACACCATCGACCACGTGAAGGTCCTCGTCGAGCTCTT
CGACGCCCTCGGCATCGACAAGGCCGCCATCGTCGGCAACTCGATGGGCGGGCACAACTCAATCCGCTTC
ACCATCGAGCACCCCGAGCGGATCAGCCACCTGATCACCATGGGCCCGCCGGTCCAGCCGAAGCCGTTCC
TGTTCGGCCCGGGTGGCCCCAGCGAGGGCATCAAGATCATGTATGGCACGTATCACAACCCCACGCCGGA
GATGTTCGAGCGCCTGGTCGAGATCATGGTCTTCGACAAGGAGAAGTTCGCCAGCCCCGAACTGATGAAG
GAGCGCTCAGCGAACGCGCTCAAGCGCCCCGAGCACTTGGAGAACGTCGCAAAGAAGATCCCCTTCGCGC
CCATCCCGATCTGGCTCGACCAGAGCAAGCTCGGCGACATCACCGCTCCAACCCTCCTCATCCACGGCCG
CGATGACCGGGTCGCCACCATGGAGGGATCGCTGATGCTCAACGCCCAGATCCCGAACTCCCGTGCCCAC
CTCATCAACCGCTGCGGCCACTGGGCCCAGCTCGAGCACGCCGCCGAGTTCAACCGCCTTGTCACCGACT
TCGTCCTTAACAACTAA
>Merged2_2562444_38-784 # 38 # 784 # 1 # ID=2562444_1;partial=01;start_type=ATG;rbs_motif=AGGA;rbs_spacer=5-10bp;gc_cont=0.689
ATGACTTCCCTGCTGCACGACGTAGCCCATCTCAGCCACGCCGAGCTGCTGACGCCCGAACCGGAAAGGA
GCCTGTGGTTCTTCACCCAGGTGCTCGGCCTGACCGAGAACGGCCGCGACGGCAACTCCGTCTACCTGCG
GACCTGGGACGACTACGAGCACCACACGGTCAAGCTGACCGCGCACGACACCTCCGGCATCCGCCGGGTC
GGGCTGCGGGCCTCCAGCCAGGCCGCGCTGGAGGCGCGGGTAGCCGCGATCGAGGCGGCCGGTCTTGGCA
TCAGCTGGAAGGACGGCGATCCGGGGATCGGGTCCACCTACCTGTTCCGCGACCCGGACGGGCACGAGCT
CGAGCTGTACTGGGAGACCGAGTGGTACCAGCCGCCGGCCACGCTGAGGCCTGCTCTGAAGAACCAGGCC
CAGGCCTACCCGGGACGCGGGGTGTGCGTGCGGCGGCTGGATCACGTGAACTACCTGGCCCGGGACGTCC
CGCCGAACGGGGACTTCGTCCGGGAGGTGCTGGGCGGCCGGGCCACCGAGCAGATCATGCTGGACGACGG
GACGATTGCCGCACAGTGGCTGCACTTCACCAACAAGGGCTACGACCTGGTGTACACGCGCGACTGGACC
GGGACCCGCGGGCGCCTGCACCATGTCGCGTTCGCGCCGGACACGCGCGAGGACATCATCCGGGCCGCCG
ACATCTGTCTCGACCACGGGGTTTTCATCGAGACCGGACCGCACAAG
>Merged2_2528118_203-889 # 203 # 889 # -1 # ID=2528118_2;partial=01;start_type=Edge;rbs_motif=None;rbs_spacer=None;gc_cont=0.715
GAGACGGCCGCGGACCCGGCCGCCGGGACGCTGACCGCCCACGACCCCGTCACGCGAGTGCGGGCCGTGC
TCCAGGTGGCGCCTCGCCTGACGCAGCCCGTGACCGGCCCGACGCCCTACAACGGCCCCGGCCGGCCGGA
GCGGGCAGGTACCCGCGCCCCCGGCATCTTGCGGACGGGGCCGGTCATCCCTCGCAAGCTCGGCCATGTG
GTCCTCGGCACCACCGACTTCGACGCCACCACGGCGTTCTTCCGCGACGGCCTCGGCTTCAAGGCCAGCG
ACTACGTCAAGGACGTGGGCGCGTTCCTGCGCTGCTCCACCGACCACCACAACGTGCTGGTGCTGCGCGC
CCCGGTGGTGTTCCCGCACCATTCGTCGTGGCAGGTCGACGACATCGACGAGATCGGCCGAGGCGCCCAC
GCACTGCTAGCGGAGCACCCCGAGCGGCACGTGTGGGGGCTCGGCCGGCACCACGCCGGATCCAACTTCT
TCTACTACTTCCGGGACCCCTCCGGCACGTTCAGCGAGTACTACTCCGACATGGACTGCGTGCCCGAGGA
CCAGATCTGGACGCCGGAAACCTTCGAGGGTGCCCGCGGGCTGTTCAGCTGGGGCCCGCCGCCCCCGCCG
TCGTTCCTCCACCCCGACGACCTCGCCGACCTGATGGCGGGATCGCATAGCCGCTGA
>Merged2_10803_2-1129 # 2 # 1129 # 1 # ID=10803_1;partial=11;start_type=Edge;rbs_motif=None;rbs_spacer=None;gc_cont=0.652
AGGTTGATCGAGCCCGGCCGCGTTCATCGCGACGTCTATACCGATCCTGNCATCTTCGANCTGGAGATGG
AACGNATCTTCGGACGCGCCTGGCTGTTCGTCGGCCACNNAAGCCAAGTGCCGCAGCCCGGCGACTTCGT
CACCACCGAGCTNGGCCTGCAGCCCGTGGTGATGACGCGCCATCGCGACGGCCGCGTGCANGTGCTGNTC
AACCGCTGCACCCACCGCGGCGCCAAGGTGGTGAACGAGCGCAAGGGCAACGCGCCGCGGCTGACCTGCT
GNTATCACGGCTGGAGCTTCGACACNGACGGCCAGCTCGCCGCNGTGCCGGTGCCGGAAGGCTGCGCTCC
CGGNTTCGACAAGGAGCAGTTCGCGTTGGNGCGCGCNCCGCGCGTGGGCGAATACCGCGGNTTCGTGTTC
GCGAGCATGGCGGCGAAGGGGCCGAGCTTTGAAGACCANATCGGCCCGATGAAGGNCAACATCGACGATC
TGGTCGACCGCGCGCCTGACGGCGCGCTGGCGCTCGACGCCGGCATCCACCGTTATGTCTACAACGGCAA
CTGGAAGCTCCAGGTCGAGAACGTGCTCGATTCCTATCACGTGCCGTTCGGTCACGCCTCGACCGTCAAC
ACGCAAGGCGTGCAGTTCGCGCGCCGCGAAGGGGATCAGAAGGGCGCGACGGTGGTCGAGACCGACAAGA
AGCGGACCGCCGCCTCCTGGAAGGAACGCAAGAGCTTTATCGCCGGCAACGGCCATGGCTGGACCAGCAA
TACCACCCTCGACGACGGCAAACGCTCGAGCCCGGCCTTCGACGAGTACAAGCAGGTCCTGGCCGAGAAG
GTCGGCGCTGACCGTGCCGAGCAGATCCTTACGCCGCGGCTGCACAATTCGCTGATCTATCCCAACATGT
CGATCATGGGTCTGAACATCCATGTGCGGGTCATCAAGCCGATCGCGGTCGATCGCACCGAGGTCAATAT
CTTTCCCATTCGGCTGGTCGGCGCGCCGGCGGCGATGAATTTCGGCAATATCCGGCTCCTCAACGTCACG
CATTCGGCGGCGTCGTTCGTGCAGACCGACGATCTGGAATCGTTTGCACGCGCGCAAAAGGGGCTGGCGA
GCCACTTG
>Merged2_2451723_2-499 # 2 # 499 # -1 # ID=2451723_1;partial=10;start_type=ATG;rbs_motif=GGA/GAG/AGG;rbs_spacer=5-10bp;gc_cont=0.675
ATGCTGAAGCGAGAGATCAACGAACTCCTGACCCAGACCGGGCCGGGCACCCCCATGGGCGACCTGTTCC
GGCAGTACTGGATCCCCGCCCTCCTGGCCGAGGAACTCCCGGAGAACGACTGCGCGCCGGTACGGGTGAA
GCTCCTGTCCGAGCGGCTGATCGCGTTCCGTGACACCGAGGGCCGTTACGGCCTGGTGGACGAGTTCTGC
GCCCACCGCGGCGCGTCCCTGTGGTTCGGGCGTAACGAGGAATCGGGCCTGCGCTGCGTCTACCACGGGT
GGAAGTACGACGTGAACGGCCAGTGCGTCGAGATCCCGTCCGAGCCCGAGGAGCGGCACAGCAGGCTGTG
CTCCAAGATCAAGCTCACCAGCTACCCGCTGGTCAAGATCGGCGACGTGCTGTGGACCTACATGGGCGAG
GAGGCGAAGACCCCGGACCTGCCCCAGTGGGAGTTCGCCCGGGTGCCCGCCGGGCAGGCCTTCACCTCCA
AGCGCTGG
>Merged2_3592924_792-1679 # 792 # 1679 # 1 # ID=3592924_2;partial=01;start_type=ATG;rbs_motif=AGGA/GGAG/GAGG;rbs_spacer=11-12bp;gc_cont=0.693
ATGGCATCTGACCTGCCTCCCGTTCCGGATATCGTCCGGTCGGCGTATGCCACGCTCGTGGTGACCGACC
TGGCCGAGGCCCGCCGCTTCTGGGTCGACCTGCTCGGCTTCGTCGTCACCCACGAGGATTCCTCCGCGAT
CTACCTGCGGGGATACGACGAACTCACCCACCACAACCTGATCCTGCGCGCCGGCCCGGTGGCCGCGGCG
GGCCCGCTGGGCTTCCGGGTCCGGTCCCACGACGACCTGGACCGTGCCTCGGAGTATTTCGGTGCGCTGG
GCTGCCGTTTCTCGCGCCTGCCCGCGGGGACCGTGCGCGGGGTCGGGGAGATCGTGCGGGTGGAGGACCC
CCTCGGCTTTCTGATCGACTTCTTCGACCGAGCCGACCATCCCGAACGCCTGCAGCAGCGCTACGACCTG
CGGCGCGGCGCCGAGGTCGCCCGGCTGGACCACTTCAACATCTGCGTCCCCGACGTGCCGCGGGCCTTCT
CGTATTACTCGGATCTCGGCTTCGGGCTGTCGGAGACCATCGAGGACGGCCAGACCCTGTACGCGGCGTG
GATGTACCGCAAGCAGACCGTGCACGACGTCGCGTTCACCGGCGGCGCCGGGCCGCGACTGCACCACCTG
GGGTTCTTCGCGCACGACCCGCACAGCGTGCTGCGGATGTGCGACATCCTCGGCTCGCTCAACGAGTATC
AGTACATCGAGCGCGGCCCCGGCCGGCACGGCGTGTCGAACGCGTTCTACGTGTACCTGCGCGACCCCGA
CGGGCACCGGCTGGAGATCTACACCTCCGACTACTACACCGGCGACCCCGATCACCCGGTGCTCCGCTGG
TCCGTCCAGGACCCCCGCCGCCGCGACTTCTGGGGCAACGCCGTCATC
>Merged2_2539760_3-779 # 3 # 779 # -1 # ID=2539760_1;partial=10;start_type=ATG;rbs_motif=GGAG/GAGG;rbs_spacer=5-10bp;gc_cont=0.668
ATGTCACGACCCCCGCTGCACGATGTCGCCCATCTGGGATACCTAGAGCTGCTCACACCTGAATTCGACA
AGTCGGTGTGGTTCTTCACCGAGGTCCTCGGCCTCACCGTCGTCAGCAGCGAGGGCAGCTCCGTCTACCT
GCGCACCTGGGACGACTACGAGCGGCACACGATCAAGCTGACCGGGCACCACACGTCGGGCATCGCGCGG
GTCGGCATGCGCGCCGAGAGCGCCGAGGCGCTCGACCGGCGGGTCAAGGCGATCGAGGCGAGCGGGCTCG
GGATCGGCTGGAAGGACGGCGACCCCGGCATCGGCGCGACGTACGCCTTCTACGACCCGGACGGGCACGA
GATGGATCTGTACTACGAGACCGAGTGGTACTCGGAAGTCCGGCCGCCGGAGCTCGCGCCGTCACTGAAG
AACCAGGCGCAGGCCTATCCGGGGCGCGGGGTCAGTGTTCGGTACCTGGACCACGTTAACTATCTGGCCG
AGGACTCCGCGGCCTGCGGCGACTTCATGGTCGACCAGCTCGGCGCGCGGATCACCGAGCGCATTCAGCT
CGACGACGGGACGTACTCCGCGGTCTGGACGCACTTCGCGCAGAAGTCGTACGACGTCGTGTACACCAAC
GACTGGACCGGCACGCGCGGGCGGCTGCACCACATCGCGTTCCGCACCGACACGCGCGAGGACATCCTGC
GCGCGGCGGACATCGCCCTGGACAAGGGCGTGTTCATCGAGACCGGGCCGCACAAGCACGCAATCCAGCA
GACGTTC
>Merged2_3652080_214-1356 # 214 # 1356 # -1 # ID=3652080_2;partial=01;start_type=Edge;rbs_motif=None;rbs_spacer=None;gc_cont=0.735
GACTCCCCGTCCCCGGTTCACCTGCGCGCTGTCTCCGCGCCGAACCAGCCGGACGTAACCCCGGCGCTGG
AGGAGCTGTACCGGGGATTCGAGCGGGAGCTGCTCGTCCCGCTGTGGACCGAGATCGGCGACCTGATGCC
GGTGCACCCGCGGTCGAAGGCGCTGCCCTACCTGTGGCGCTGGGAGAACCTGCGCAAGCTCGCCGCTCAG
GCGGGCGAGATCGTCCCCGTCGGACGCGGCGGCGAGCGGCGCGCGATCGCCCTCGCCAACCCGGGGCTGA
ACGGCCGCCCGTTCGCCACCCCGACGCTCTGGGCGGCGATCCAGTACCTGATGCCGGGCGAGAACGCGCC
CGAGCACCGGCACACCCAGCACGCGTTCCGCTTCGTGCTCGAGGGCGAGGGCGTGTGGACGGTGGTGGAC
GGCGATCCGGTGGCGATGCGCCGCGGCGACTTCCTGCCGCAGGCCGGCTGGCACTGGCACGCGCACCACA
ACGCGACCACCGGGCCGATGGCGTGGATCGACGGCCTGGACATCCCGCTGCAGTACCTGGCCGAGTCGCA
GTTCTTCGAGTACGGCCGCGACGAGATCGGCGACGCGGAGCGGATCACGCCGGAACGGTCCCGTTCCGAG
CGGCTCTGGGGCCATCCGGGCCTGCGCCCGCTCGCGGCGTCGGCGCGGCCCGCCACCCCGGGCAGCCCGC
TGCTCGCCTACCGCTGGGACGCCACCGACCGGGCGCTGTCCGACCAGCTCGCGCTCGAGCGGGAGGGCTA
CGCCGGCACCGTCGAGCCCGGCCACGCGGCGGTCCGCTACACCGACCCGGCGACCGGCGCCGACGTGCTG
CCGACGATCCGCGTCGAGTTCCACCGGGTCGCCCGCGGCGCGCAGACCGCCCCGGTGCGCGAGACCGGGT
CGAGCGTCTACACGGTCTTCGACGGGTCCGGCACCGTCACCGTCGGGGACAAGACCTGGGCGGTGGCCCG
CGGCGACCTTTTCACGGTCCCGTCCTGGGAACCGTTCTCCGCGCGGTCCGAGGCCGGCGCGACCGACTCC
GACTCACGAGCCCTGGACCTGTTCCGGTTCAGCGACTCGCCGGTGTTCGAAGCCCTCAAGCTCGATCGCA
CGCAGACCGAGGAGACCACGTGA
>Merged2_5417927_4961-5986 # 4961 # 5986 # 1 # ID=5417927_6;partial=00;start_type=ATG;rbs_motif=GGxGG;rbs_spacer=5-10bp;gc_cont=0.697
ATGGCGGACATCGTCCTGGGAGTCGGAACCTCCCACACCCCGCAGATCAGCTCCGGCTGGGAACTATGGA
GCGACCACGCCAACCGTGACCAGGGCTCCCCGCTCCTGGGCCCGGACGGCGAATTCCACACCTTCCCCGA
CCTCGTCCGGGCCGACGACGAGAAGCTGAAGGCCGAGCTTGACCCGGCCGTCTGGGAGGGCAAGCAAGCC
CGGATCGAGCACGGAGTCAAGGCCCTGGGCGAGAGCCTGAAGGACAGCCGGATCGACGTTCTGGTCGTCA
TCGGGGACGACCAGAAGGAGATCTTCGACGAGGAGGCCGTTCCCAGCATCGGCCTGTTCGCCGGGGACGA
GCTCTGGGACTACCCGCCGTCGGGCGAGCGCGCGGCCTTCATGAAGAAGTTCCCCGGCCTGGCCGCCGCC
GAGTGGGCGCGCCACGGCGAGGAGCCCACCCCGCACCGGATCCACTCGGCACTGAGCACGCACCTGGCCG
CGGAACTGACCGCCGCGGACTTCGACATCACCGTGTCCTCGAAACAGCGGGACCAGCACACGCTCGGTCA
CGCGTTCACGTTCCCGCGGTACCGGCTCGGCCTGCCCGCGACCGTGCCGATCGTGCCGGTGTTCCTCAAC
ACCTACTACCAGCCCAACGTCCCGTCGCCGCGGCGGTGCTACGCCCTCGGCCAGGCCATCGCCGCGGGCA
TCCGCTCCTTCGGGCAGGACCTCCGGGTCGGCGTCCTGGCGAGCGGCGGCCTCAGCCACTTCGTCGTCCT
CGAAGACTGGGACCGGAAGGTCCTGGACGCCATGGCCGCCCACGACGGCGACGCGCTCGCCGCCATCCCG
CGCCGCTACTTCCGTTCGGGCACCTCCGAGGTCCTCAACTGGATCGCCGTCGCCGGAGCCCTGAAGGGAG
CCCCGATGACCGTCGTGGACTACGTCCCCGGCTACCGGTCGATGGCCGGCACCGGCACCGGCATGGGATT
CGTGGTCTGGGAGCCGGAACGCTCCAAAGTGGAACAGCCAGCGTGA
>Merged2_692601_132-1466 # 132 # 1466 # -1 # ID=692601_2;partial=00;start_type=ATG;rbs_motif=GGAG/GAGG;rbs_spacer=5-10bp;gc_cont=0.593
ATGGATGATTTCTTGCCGAAAGCTTCCAGGTCGTGGGTGGATGCCAAGAACGGATGGGTGAGCCGGAACG
CATTCACGGCAGACGAGGTCTTCGATCTTGAGCTTGATCGCGTCTTCGATCGGACTTGGACTTTCGTCGC
CCACGAGTCGGAGATTCCGAATCCGGGCGATTATGTATCGCGCATGCTGGGCGGCGTTCCAGTGATTGTG
GTCCGCGATGACAGTGGCATTATACGGGGACACCTCAACAGCTGCCGTCATCGCGGCTCAAAAGTCTGCC
GTTCGGATGCGGGCAATACGCGTTACTTTACCTGCCCGTACCACGGATGGACCTATCAGCGTAACGGCGC
TCTCGTCACGACGACGTTCGACAAATACCTGGCCAAGGAATCCCTGACGGAACTCGGCCTCGTCCCGATC
ACTCAAATTGCAAGCTACAAGGGCCTTATCTTTGGATGCTGGAGCGCGGACACTGAACCGCTCGACGACT
ATCTTGGTGATTTCCGGTTCTATCTTGACGCGTTCTTCGCGCGCACGCCGCAAGGCATGCAGGTCCTGGC
TCCGCCGCATCGCTGGCGCACCAAGGCAAACTGGAAGATTGGCGCGCTCAACTTTATCGGCGATTCTCAA
CACACGCCGACGACGCATGCCGGACCTTTGACGTTAGACCCAGTGCGCGCCGCCCGATCCGGGCTCGCGA
GGGTATCCGACGACAGCTTCCAGATCGTCACCGACCGCGGCCACGGTTGCACACTGACGTACCTGCGGGC
GGGGTTGCCCGCGGAAGCGTACAACACCCGCGCCGCAGAAATTGTGGCACTTTACGCGGGCGTACTGGAT
CCCGATCGCGTTGGCGTGCTGGAGCGGCTGCGGGTCGCCGTCGGCACCGTCTTTCCCAATTTCTCATTCA
TCGAATCGCAAGCGGCGCCGGCGCGCAAGGCCGTTATCATGCGGCTGTGGCAGCCTGTCAGCGCAACGGA
AATGGAAATCCTCAGTTGGGTCCTTGCCGAATCCGAGGCCAGCGGAGAATACAAATCGTCGGTTCTGAAA
GCCGGGTTTCACAACTTTGGCGCGGCCGGCGTATTCGAACAGGATGACTTGGAACTATGGATTTCCGCTA
CTAACGCCAGCAATAACCGGATCGCCCGCAAGTATCCGTACAGCTTTCAGACGGCCCTGCCGTTCATGGA
CAAGCCGGTCGCGGACCATAAGTGGCCTGGTTGCGCCTACCGGCCTGCCGACACGGAGGTAGCGCAATTC
CTGTTCATGCGGCGGTGGGATGAACTAATGACAGCGGGCGACCAAGCCATGGCGATAGATGGGGCTTTGA
AATGA
>Merged2_4072461_111-1400 # 111 # 1400 # 1 # ID=4072461_2;partial=00;start_type=ATG;rbs_motif=AGGAG;rbs_spacer=5-10bp;gc_cont=0.690
ATGCTCAGCGCCGCGGACAATGAACTACTGACAAGGACCGGGAAGGGCACGCCGATGGGCGAGCTGTTCC
GCCGGTTCTGGGTTCCGGCCCTGCTGGAGAGCGAGGTGCCGGAGGCCGGCGCCCCGCCGGTGAAGGTCAA
GCTGCTGGGGGAGAGCCTGGTGGCGTTCCGCGGCCAGGACGGGAAGGTGGGCCTCCTGGAGTCCCGCTGC
CCCCACCGCCACGCGAACCTGTACTGGGGACGTAACGAGCAGGACGGCCTGCGCTGCGTCTACCACGGCT
GGAAGTTCGGCCTCGACGGGCAGTGCCTGGAGATGCCGGCCGAGCCGGACGACTCCACCTACAAGGACCG
GGTCCGGGCCGTCGCCTACCCGACTCACGTGGCGGGCGGGCTGGTCTGGGCCTACCTCGGCCCGTCCGAC
GCCAAGCCCGCATTCCCGGACCTGGAGTGGACCAAGCTCCCGTCCGACTGGTACCGGGTGTCCAAGCGCT
ACCAGCGCAACAACTGGCTGCAGAACGTCGAGGGCGAGCTGGACACCGCCCACGTGCAGTTCCTGCACCG
GAACCTGGACGGCGGCTTCAACCGCGAGGGCCTGTCCATCGTGACCAAGGCGGGCGCGCCGAAGTACACG
ATCACCGAGACCGACGCGGGCATGCTCGCCATCGCCGAGCGGGACGTCCCGGAGACCGAGGACAAGTACT
GGCGGATCACCCCGTTCATGATGCCGTCATTCACCCTGGTGCCCACCGGCCCGGACGAGCTCAACACGTT
CACCGGCGCCGTGCCGATCGACGACGAGTCGATGTTCGGCTACACCGTCACCTGGCGGCAGGACCAGCCG
TTCAACGCCGAGGACATCGAGAACCACGAGGGCGGGCGCCTCCTGCACGTCAACGTGGACCCGTCGACGT
TTGTCCCTCTCGCCAACTACGACAACGAGTACCTGCGCACGCGCGAAGCCCAGGAGAACGAGTCCTTCAC
CGGCATCCCGGGCATCCGCAACCAGGACCTCGCCGTCCAGGAAGACCAGGACGGGCCGATCTGCGACCGG
ACGACCGAGCACCTCGGCACCACCGACCGGGCGATCGTGGCGACCCGCCGCATCCTGCTGCGCGCCGCCA
AGGGACTCGCGGCCGGCACCGAGCCGACCCAGCCGCACGCGGCCAGCGGCTACCTCACCCGGTCCCTGGC
CCTGCGGGCGCACGGCGAGGTGCCCTGGGAGAAACTGTGGGACTCCGCCCAGCCGAAGCCGGGTGACAAG
TTCTTCGATTCTTCGGAGGTGAAGGCATGA
>Merged2_213633_1-918 # 1 # 918 # -1 # ID=213633_1;partial=10;start_type=ATG;rbs_motif=GGA/GAG/AGG;rbs_spacer=5-10bp;gc_cont=0.670
ATGCTCAGTGCCGAGGAGAACGAGCTGCTCACCCGAGTTGGGCCTGGCACTCCGGGGGGTGAGCTGCTGC
GCCGCTACTGGCACCCCATCTGCGGCGTGGACGACCTCGACCGCGAGCCGCTTCGCACGTACGAGTTCCG
TCTGCTCGGCGAGGATCTCGTCGTCTACCGGGATCGCTCCGGCCAGCTCGGGGTGGTGGACAAGTTCTGC
CCCCACCGCAGGGCGAGCCTCGCCTACGGGGTGGTCGAGGACGACGGCATCCGCTGCCAGTACCACGGCT
GGAAGTTCACCGCCGACGGCACCTGCGTCGAGCAGCCCTTCGAGGACGAGGTGCAGCCGAGCGGGCGGTT
CCGGGAGCGTTGCCCGATCAAGGCGTATCGGGCTGCCGAGCTCGGTGGGCTGATCTTCATCTACATGGGG
CCGACCCCCGCCCCGCTCCTCCCGCGGTGGGGGATCCTGACCTGGGACGAGACGGTTCGCGACATCGCGA
TCACGAAGCTTCCGTGCAACTGGCTCCAGGCGCAGGAGAACTCGCTCGACTCGACCCATACCGAGCATCT
GCACGACTACGCGAAGCGCTATTTCGCACAGGTGCTCTCGGGGCAGGAGCCCGATTTCAAGCGCACCCGC
TGGCACACGGAGATCGGTTTCGACGTCTACGAGCACGGGATCATCAAGCGCCGGACCACCAACGACCGGG
GCAGGGAGCATCCCCGTTGGGCGGTCGGCCATTCGATTCTCTTCCCGAACATCCTCTGGCACAACGCGAC
CATGCAGTACCGGGTTCCGGTCGACGACACGCACACGACGCACATCTCGCTGTATGCGTGGCGGGCGGCT
CCGGGGAAGAAGGCGCCCGCCCAAGCGGTGGTGCCTTCCCGTGAGGTGCCGCTGATCGACGAGAACGGGC
GCTACAAC
>Merged2_309112_368-754 # 368 # 754 # -1 # ID=309112_2;partial=01;start_type=Edge;rbs_motif=None;rbs_spacer=None;gc_cont=0.680
CTCCCCCGACCCGAGCGGTTCGTCGCCCTCGGCCGGACCATCCGGGAGATCGTCGACGCCTGGCCGTCGC
AGCTACGAGTAGCGGTCATCGGCACCGGTCACCTGTCACTGGAGCTGGGAGGGCCCCGCCAGTTCGGCCC
GCACGGACCCGACCCGGAATTCGACGCCCGGGCCGTCGAGTGGATCGCCAAGGGGGACATCGACGGCTGC
CTGGCCTCGGTCACGCTCGACAGCCTGCACGCTCCCGGCAACGCCACCCACGGCTTCATGGACTTCATGC
TGATGATGGGCGTGGCCGGGTACCAGCAGGCGGACTACGCCGACAATCTGGACCTGTTCCACACCATGGA
GGCGTACTTCACCTGGTATCCGAATGGGGTCGATTGA
>Merged2_838484_1-165 # 1 # 165 # 1 # ID=838484_1;partial=10;start_type=Edge;rbs_motif=None;rbs_spacer=None;gc_cont=0.697
ACCTCCGAAGTCCTCAACTGGATCGCCGTCGCCGGCGCCCTGAAGGGCGCCCCGATGACGGTGGTGGACT
ACGTCCCCGGCTACCGGTCCATGGCCGGCACGGGCACCGGCATGGGCTTCGTGGTCTGGGAGCCCGAGGG
CGCGAAAGTGGAACAACCGGCGTGA
>Merged2_821265_1238-1669 # 1238 # 1669 # 1 # ID=821265_3;partial=01;start_type=ATG;rbs_motif=GGAG/GAGG;rbs_spacer=5-10bp;gc_cont=0.699
ATGATCACCAGGGACTGGCCGAGGTCGCTGACCCGGGTGCCGTACTGGGTCTACCAGGACGACGACGTGT
ACCGGGCCGAGCAGGAGAAGCTGTTCCACGGGCCGTTCTGGAGCTACCTCTGCCTGGAGGCCGAACTGGC
CGAGCCGGGAGACTACTGCGCCACGTTCATCGGCGAGCAGCCGGTGCTGGTCACCCGGGACGCCGACGGG
CAGGTGTACGCGTTCGAGAACCGGTGCGCCCACCGCGGCGCGCTCATCGCGATGGACGACCACGGGCACG
CGAGGGACTTCACCTGCGTCTACCACGCCTGGACCTACAACCTGCAGGGCGACCTGACCGCGGTCGCGTT
CGCCGACGGGGTCGGCGGCAAGGGCGGCAAGCCGCCGGACTTCTGCATGGAACGGCACGGCCCGCGCAAG
CTCCGGCTGGCG
>Merged2_860960_538-1869 # 538 # 1869 # 1 # ID=860960_2;partial=00;start_type=ATG;rbs_motif=None;rbs_spacer=None;gc_cont=0.665
ATGGCGACCCAGACCCATCCTCCACTGACTCGACTTCGTTCCGGCTACGCGCTTGAGGAGATCGTCCGGC
CCGAGGAGGGGCTGATCTCGCGGCGGATCTTCTCCGACCCTGAGATCCACGAGCTCGAGATCGAGAAGAT
CTTCGGGAAGTCCTGGTTCTTCCTCGGCCACGAGTCCGAGATTCCCGAGCCGGGCGACCTCGTGTCGCGC
CCGTGTGGGCTTGACCCGGCGATTCTGCTGCGCGACGACGAGGGCGTCGTCCGGGCGTTCCTGAACTCGT
GTCGCCACCGCGGGATGCGGATCTGCCGCACCGACCGCGAGAACGTCTCGTTCCTGCGCTGCCCGTACCA
CGGCTGGTCGTATCGCAACAACGGCGAACTGCTCAACGCCGCCGCCGAGGACCACTACGGCGAGGGCGAG
CTGGTCAAAGAGGAGCTCGGGCTGATCCCGGTCGCAAAGCTCGCCAGCTACCAGGGACTTATCTTCGCGA
CTTGGAACGAGCAGGCGCCGCCGCTTGACGAGTACCTCGGCGACGTCCGCTGGTACCTGGACATCGTGTT
CGGCCGCACCGGCGGCGTCGAGGTCGTCGGGACGCCGCAGATCTGGGACGTCGAGACGTCCTGGAAGTTC
GCGACCGACAACTTCACCGACAACTTCCACGTGTTCAGCGCCCACCACAGCCTGGTCGAGCTCGGGATGC
TCCCGAACGATCCCGACTTCGCCTGCTACGGGCATATGCTGACGCCCGGCAACGGTCACGTCCTGCACTT
CGTCAAGGGCGCGCCGGGCGACGACGCGTTCATGGGCCTGGGGCTGCCGCACGATCTGCGCACGAAGTTC
GATTCCAACCTCGATCCCGAGCAGGCGAAGATCGCCCACGAGCACGGGATCAGCGCCGGAACCGTGTGGC
CGAACTTCCACTGGCTGCAGCTGCCGACCGCGGGCACCATGAACTCGGAGCCGAAGCCGTTCTTGAACAT
CAGGATCCACCAGCCGCTGTCGCCGACACGGACGCGGATGTGGTCGTGGATCATGGTCGACCGCGACGCC
AGCCCCGAGCACCGCAAGGAGTCCTATGAGACCTACGTGCGGACGTTCGGGCCGTCCGGGATCTTCGACC
AGGACGACATGGAGAATTGGGAGGACTGCACGCGGGCGAGTCTCGGTCCGGCCGCGCGCCGCCACTCGCT
GCACCACAAGATGGGGATCAACCGCCCCGTCGACAGAGACTGGCCGGGCCCCGGGGTCGCGTACGCCGAC
AGCTACGGCGAGATGACCCAGCGCGCCTGGTACGGCGAGTGGCTGCGCGTGATGACGGAGCAGCCGGCGT
GA
>Merged2_4784363_264-929 # 264 # 929 # -1 # ID=4784363_1;partial=01;start_type=Edge;rbs_motif=None;rbs_spacer=None;gc_cont=0.661
CACCAGGGCCGCACCCTTCGTGCCGTGGACCCCTTCGGGACGCCGCTCGAATTCTACGCAACGATGGAAC
GCGTGCCGTCGATGCTGCAGCGCTATGCGTTCCACCGCGGCGCCCGCATCCAGCGCATCGATCACATCAA
CTGCTTCACCCCGGACGTCCAGGCGAGCTACGACTTCTTTACCGACCTCGGTTTCCGCCTCACCGAATAT
ACCGAGACCGACGAGGATGACGCGAGACTGTGGGCCGTGTGGCTGCATCGCAAGGGCAACGTCCACGATG
TCGCCTTCACCAACGGCGCCGGGCCGCGGCTCCATCACATCGGCCTGTGGACCGCGGGGGCGGCCGATAT
CCTGCACATCTGCGACGTGATGGCGACTTCGGGCTTTCTCGCCAATATGGAACGCGGCCCCGGGCGGCAC
GGCATCTCTAACGCGTTCTTTCTCTACGTGCGCGACCCCGACGGTCACCGCGTCGAGCTGTTCGCCTGCG
ACTACCTCACCGTCGATCCGGACCTCGAGCCGATCCGCTGGTCGTTGCGTGATCCGCAGCGCCAGACGCT
GTGGGGGCATCCGGCGCCGAAGAGCTGGTTTACCGAAGGCTCGGCCTTCGTGGGGACGCCGGTGCGCGAA
CCGGTGATGGCGCCGCTACCGGTGGTGGCGCGTTAG
>Merged2_360034_2-445 # 2 # 445 # 1 # ID=360034_1;partial=10;start_type=Edge;rbs_motif=None;rbs_spacer=None;gc_cont=0.680
GTCCACCTGGGGCCGCTGGGGCAGGTCTCGCTTCCTGTCACCGACATCGAGCGATCGGTCGCCTTCTACC
GGGACACCCTCGGTCTGCCGCACCTGTACACGTACGGTTCCCTGGCGTTCCTGGACTGCGCGGGGACCCG
GCTGTACCTGGCCCAGTGTGGTGACGATGGCGCGCCGGTCCCGCCCACCGCCTCCGTCCTGTACATCCAG
GTTCCCGACATCGGCCTCGCCCACGCCTCCCTGCTTGAGCGTGGAGTTGCCTTTCTCGGCGCCCCCCACC
GCATTCATGTCCACCCGGACGGCACCGAGGAGTGGATGGCCTTCTTCCACGACCCGGACGGGAACACCCT
CGCCCTGATCTCTCAGGTGCCGGTGGCGGAGGCTCGGTTTTCGTCTACTTTGGGGCCGAAGTCGGGGGCG
GCGGCGACCAGCGAGTCGATGTAG
>Merged2_817531_531-1295 # 531 # 1295 # -1 # ID=817531_2;partial=01;start_type=Edge;rbs_motif=None;rbs_spacer=None;gc_cont=0.678
CACCAGTGGTTCCGCAACCAGGAGGTGCCCGACAACGATTCCGACCAGCCCGGGTACCCGGATATCTCCT
GGCTGGGCAAGGTGTGCTGGGCCGACCGGGCCCAACTCGTCGAGGTGAAGGACGAGTGGTACGGATTCCT
CTACGTCTGCATCCGGGACACGCCGAAGGGCCACAAGCATGTCCGGCTGACCGCCTTCACGATGCCGTCG
CTCACGATCATCGCCGCCGTCCCCTTCTCGACCCGTGAGCTGATCGTCGTGCCGATCGACGACGAACGCT
CGTGGCGCTACTCGTTCCGGACCGGGGTCGACCCGAACCCCAAGGGATACGGGGCCAGCGACCCCCCGGT
GCGGACCCCGCACCGCATGGTCGGCCCCACGGAGCGGGGGATCCGGACCCGGACCGCCAACGCCGCGAAC
CACTACGAGATCGACCGCGAATTCCAGAAGAACGAGTCGTTCAGCGGGATCCGCGACTTCGTGGCGCAGG
ACTACGCCGTGACGGAGTCGATGGGAGCCATCTACAACCGGACGAAGGAGCACCTCGGCACCACCGACCT
CGCCGTCATCCGGATGCGGAGCATGCTGCTCGCGGCCGCTCGGGGGCTCGCGGAGGGGAAGGAGCCCCCC
GGGCTCTCCGGGCAGGGGGACTTCCGCACCATCCGCTCCGCGGAGAAGATCATCGAGGCCGGCGAGGATT
GGCACACGCTCGGCACGGACGAAGATCCGGGCGTCGTCGAGGCCTACTCGACGCTGGCTGACTGA
>Merged2_280507_213-569 # 213 # 569 # 1 # ID=280507_2;partial=00;start_type=GTG;rbs_motif=GGAGG;rbs_spacer=5-10bp;gc_cont=0.653
GTGGCCGATTACGACGTACGCATGGTGGTGCTCTCGACCGACGACCTCGACGAGTCGATCAAGTTCTACA
CCGAGACCCTCGGTTTCAAGCTGAAGTTCCGAGACGGGGCGCACTATGCGGCGCTCGACGGCGGTTCGAT
CACCCTGGCGTTGGCGACGAAGATCGACCACCCGATCCCCGGGCAGGTCGTGGTCGGCATCAAGACCGAT
GATGTCGACGGGGCGGCGGCCGCGATCGAGGCGCACGGCGGCGGCATCGTCAAGCAGGCCTACAACGACG
CCCACGAGCGGCGCGCCGTCGTCTACGACCACAAGGGCAACGGGCTGGTCTTCTACAGCCCGCTTCCGAG
GGACTAA
>Merged2_298271_349-657 # 349 # 657 # -1 # ID=298271_2;partial=00;start_type=ATG;rbs_motif=GGA/GAG/AGG;rbs_spacer=11-12bp;gc_cont=0.693
ATGACCTTCCAGCGGGCCTGCGCCCTCTCGGACCTGCCCGAGACCGGCGCGATCGGGGTCGAAATCGACG
GCGTGCCGGTGGCGGTGGTGCGGTCGGGCGGGCAGGTGTTCGCGCTGCGCGACGTGTGCACGCACGAGGA
GGTCCCGCTGTCCGAGGGCGAGGTGTACGGCCACACGATCGAGTGCTGGCTGCACGGGTCCTGCTTTGAC
CTGACGACCGGGAAGCCCACGGGGCCCCCGGCTACGACTCCGGCCGTTCCCTACAAAGTGAAGATCAGCG
GCGAGGACGTTCTCGTCGACCTGAGCTGA
>Merged2_4936679_699-1565 # 699 # 1565 # 1 # ID=4936679_2;partial=00;start_type=ATG;rbs_motif=None;rbs_spacer=None;gc_cont=0.750
ATGGCCTTTGAGAGCATGACGCTCTGCGTGTCCCACAGCCCGGGATACGCACGTGACTCCGGAGAACGGT
TCGGACCGCGGTTCCGCGCCGGGATGGCCGTCGTCCGCGACGCGGTCCGCGCGTTCGCGCCCACCCTGGT
GATTTTCTTCGGATCCGACCACCGGCGCGCGTTCACCGACGTGGTGCCGTCCTTCTCGGTCGTGACCGGC
GCCGAGGGCCGCGGCGACCTGCTCTCCCCGACCGGGCCCTACGACGTCCCGCGCGAGACGGCCGTGGCCC
TGGCCGCGCACCTCCTGGACGAAGGCTTCGACATCGCGGTCACCCGGCACGTCGCCCTGGACCACGGGTT
CGGGCAGACGGCGGGCGACCTCTTCGGCCGCCTGGACGCGGTACCGGTCGTGCCGGTCTTCGTCAACTGC
GCGTCCGCGCCCCTGGCCCGCCCGGGCCGGGCCGCCGGCCTGGGCGCGGCCGCCGGGGCCTTCGCCCGGA
CGCTGGACGAACGCGTCCTGTTCCTGGGCTCCGGCGGGCTCTCCCACGACCCGCCCACCCTGGCCCTGAC
CGCCGAGGGCCTCCCCCAGGAGGAACGGGACAAGATCAGCGCCGCCCACCGCGAGGCGGCCAAGGACCGG
ATCCGGCCCGACTGGGACGCCGCCCTCCTGCGCCGGCTGGGCTCCGCCGACCCCGCGTGGGCCTCCGGCA
TCACCCAGGCCGACATCGACCCGGCCGGGGCCGGCGCGAATGAGGCCCGCACCTGGCTCGCGGCCTACGC
CGCCGGTGCCCGGCCGCTGAAACCCGTCGTCTACGAGCCGGTCCGGGAATGGCTCACCGGCATGGGCATC
TGCGTGTCCGAGGGCACGGCGGCATGA
>Merged2_366181_3-581 # 3 # 581 # 1 # ID=366181_1;partial=11;start_type=Edge;rbs_motif=None;rbs_spacer=None;gc_cont=0.651
GTGCGCCTGCTCGGGGAGGATCTGGTCGCCTTCCGCGATACCGAGGGCCAGGTGGGGCTGGTGGCGCAGA
ACTGCCCGCACCGTGGCGCGTCGTTGTACTTCGGGCGGAACGAGGACTGCTCGATCCGTTGCGTGTACCA
CGGCTGGGCGTTCGACCGTAGCGGCCAGTGCGTGGACATGCCGAGCGAGCCGCGCCCCTTTGCCGAGCGG
ATCCAGGTGCCGGCGTACCCGACGCACGAGTCCGGGGGCATCGTGTGGACCTATATGGGGCCCAGGGAGA
CCATCACGCCGTTCCGTGACTTCGGGACCGACTCGCTTCCCGCTGACCAGATCTCCGCCGTCAAGGGAGA
TACCGATTGCAACTGGGTGCAGTCGATGGAAGGAAACCTCGACTCCGCACACATCTCTTTTCTCCACCAA
TTCAACGCGATCGACGAGATCCCCGACGACGGGACCGACGCACCCGGCTACCCCTCCAATGCCATGTCGA
TGAAGTTCTGGCGCTACGACAAGGCGCCGCGCTTCGAGATGGAAGAGACCTGGTATGGATACCGGTACGG
GGCGCTGCGGACCACGCCG
>Merged2_206768_215-589 # 215 # 589 # 1 # ID=206768_2;partial=01;start_type=ATG;rbs_motif=GGGGGT;rbs_spacer=5bp;gc_cont=0.696
ATGGCATCTCGTCACCGGATCACGGCGTTCCAAGGCGTCAGGCACGTCAGCGCCGAGGAAAACGTGCGAC
TGACCCGGGTGGGCCCGGGAACGCCGATGGGGGAGGTGCTCCGTCGGTACTGGATGCCGGCGTGCCTCTC
CGCCGAGATCTTGGACCCGGACGGCCCGCCCGTCCGGGTCCGCCTGCTCGGTGAGGATCTGGTGGCGTAC
CGGGACACCTCGGGCGCGGTCGGACTCGTGGACGCGTTCTGCGCCCACCGTCGAGCGCCGCTGTTCTTCG
GGCGGAACGAGGAGTGCGGGATCCGCTGCGTCTACCACGGCTGGAAGTACGACACGACCGGCCAGTGCGT
CGATCTGCCCTCCGAGCCGGAGTTC
>Merged2_305928_3-389 # 3 # 389 # -1 # ID=305928_1;partial=10;start_type=ATG;rbs_motif=AGxAGG/AGGxGG;rbs_spacer=5-10bp;gc_cont=0.698
ATGCTGAGCCAAGAGGAGAACGAGCTTCTCACCCGAGTCGGTCCGGGCACGCCGATGGGGAACCTGTTGC
GTCGGTACTGGATCCCGGCCTGTCTCTCCAACGAGGTCGAGCCCGACGGCTCGCCGCTCCGGGTCCGGCT
GCTCGGCGAGGACCTGGTCGCGTTCCGGGACACCGACGGCTCGGTCGGACTCGTAGACCAGGCCTGCCCG
CACCGGGGCGCCTCGCTCTACTTCGGTCGCAACGAGGAGTGCGGGCTGCGCTGCGTGTACCACGGGTGGA
AGTTCGACACCGCAGGCCAGTGCGTCGACATGCCCTCCGAACCCCGGCCGTTCGCCGATCGCATCCAGGT
CCCCGCGTACCCGACGCACGAGTCCGGCGGCCTCGTC
>Merged2_898147_3-659 # 3 # 659 # 1 # ID=898147_1;partial=11;start_type=Edge;rbs_motif=None;rbs_spacer=None;gc_cont=0.635
GACCTGGATGCGGTGCACACCTCGTGGCTGCATTCGTACTTCGCGATGGCCGACATCCCCGACGACGGCA
CCGACGTGCCGGGTGGTTATCCCTCCCACATGATGACGCACCGGGCCTGGTGGCATGACCGGCACCCGGC
CTTGGAGGTCGAGGACGAGTGGTTCGGGTTCCGGTATGCGGCGTTGCGGGACACGCCGAATGGGAACACG
CATGTGCGGACGTATTGCTATGTGATGCCGTGCACGTCGATCCTGGCGGGTATTCCGCTGAACACGCGTC
AGCTGATGTTGGTGCCTAGGGACGACTACAGCAACTACCGCTACACGTTCGAGACCCAGGTCATCCACAA
CCCCAATCAGCATGGGGGCCCCTCCGAGCGGACCTGGGACGGCTACCCCTACCTGCGGAACCGCATCGGG
ACGAACGGGATCGCTCCGGTGGCGACCCACCCGGACGAGTCGGAGCACCACTACGGCATCGACCGTGAGG
CGCAGAAGACGGTGTCGTTCACGGGTATCTCGGACTTCCGTGGTCATGACCGGATGGCGACGTCTTCGAT
GGGCGTGATGTACGACCGCACCAGGGAGCACTGGGGGAGCACGGACGTTGCGTTGATCAGGATGCACACG
TTGTTGCTCAAGGCCGCCGAGGATTTG
>Merged2_707403_1-555 # 1 # 555 # 1 # ID=707403_1;partial=11;start_type=Edge;rbs_motif=None;rbs_spacer=None;gc_cont=0.641
GACCTCGACACCACCCACATCTCGAACCTGCACCAGTTCAACGCCATCGAGGAGATCCCCGACGGCGGCA
CCGACCGGCCGGGCTACCCCTCAAACTACGACTCCATGCGCTTCTGGCGTCACGACCCGGCGGCGCGCAT
CGAGGTCAACGACGAGTACTACGGCTATCGCTATGCGGGCCTTCGCACGACGCCGAACGGCCACACCCAC
TGCCGTATCAGCGTCTACATCATGCCGTTCACGGCGATCATTGCCAACGTCCCCTTCGCCACCCGCCACC
TTGCGATCGTGCCGATCGACGACCACACGACCTGGCGCTATTCGTACACCACGCAGGTGAACCCCAATCC
CCGGAAGCTCGGCGGGCCGCCGTTCTTCACGGTGGACAAATTCCCGTATGCCCGTCTCCCCAACACCGGT
GTCCTCGAGCGTCACCACACGGCCGAGAACGACTACCTGATCGACCGCCAGGTGCAGAAGTCCGTGTCGT
TCTCCGGGGTTCCCGAGTTCCGGGCCCAGGATCTGATGGTCACGGAATCCGCGCAGCCGACCTAC
>Merged2_718215_3-443 # 3 # 443 # 1 # ID=718215_1;partial=11;start_type=Edge;rbs_motif=None;rbs_spacer=None;gc_cont=0.737
GGACGCGACGCGGTCAGCGACGCCGAGCGCGCGACCCCGGACCACTCCCGTTCCGAGCGGCTGTGGGGTC
ACCCGGGCCTCCAGCCGGTCTCGAAGACCGTCCGCGACGCCGCGAAGGCGCCGGGCTCCCCGCTGCTGGC
CTACCGCTGGGAGAACACCGACCGGGCCCTGGCCGACCAGCTCGCGCTGGAGAAGGAGGCGCCCGGCTCA
GTCGTCGAGCCGGGCCACGCCGCCGTCCGGTTCTCCGACCCGTTCACCGGCGAGGACGTCCTGCCGACCA
TGCGGGCCGAGATGCACCGGATCGCGCGGGGCGCCGAGACGAAGCCGGTCCGTGAGACCGGCTCCAGCGT
GTACACCGTCTTCGACGGTTCCGGCACCGTCACAGTAGGAAGCAAGACCTGGTCGGTGGCGCGCGGCGAC
CTGTTCGCGGTCCCGTCCTGG
>Merged2_708948_2-568 # 2 # 568 # 1 # ID=708948_1;partial=11;start_type=Edge;rbs_motif=None;rbs_spacer=None;gc_cont=0.649
CTGCTCGGGGAAGATCTGATCGCCTTCCGAGACACGAACGGAGTGGTGGGCCTCGTCGAGGCGTACTGCC
GGCACCGCCGCGCACCGCTCTACTTCGGAAGGAACGAGGAGTGCGGCATCCGCTGCGTCTACCACGGCTG
GAAGTACGACACCGTCACCGGGCAGTGCGTCGACCTGCCGAGTGAGCCCGCGCACTCCCGGATGAAGGAG
CGGGTACGGATCGTCGCCTATCCGACCTTCGAGGCCGGCGGTCTGATCTGGACGTACATGGGGCCCCCGG
AGTCGACTCCTCCGCACCCGGACTACGAGTGGCTCCGCGTCGGGCCCACCCACCTCGGAATCTCCAAGAC
CCTCCAGGCCTGCAACTTCATGCAGGCCATCGAGGGCGGCATCGACTCGGCACACGTCGGGTTCCTGCAC
AACGAGAACATCAAGAACACCAAGCAGTTGGCCGCGGCGGACAACGCCCCCGAGCTCCAGGTCGACCTCA
CGGACTACGGGTTTCGTTATGTCGGCATCCGAAACGTCCGCGAGGACGAGATCTATGTGCGCGGCTATCA
GTTCCTC
>Merged2_728312_1889-2137 # 1889 # 2137 # 1 # ID=728312_4;partial=01;start_type=ATG;rbs_motif=None;rbs_spacer=None;gc_cont=0.723
ATGACGCGGGTCGGCGCGAGCGAGCCGCTCCCGCCGGAGCAGGCATGCGATGCTGTGGCGGTGGAGCAGC
GCATCAGCGTGGTGACGCTCGGCGTCACGGATCTCGCCCGCGCCCGCGCGTTCTATGAGGCCCTCGGGTG
GTCAGGCGCCAGCCAGCCGGACGACGAGGTCTGCTTCTTCCAGGCAGGTGGGATGGTGTTCGGGCTGTGG
ACGGCGCTTGGCGGGCACGGCGCGCCAGGGGTCGAGCTG
>Merged2_3873200_1971-2699 # 1971 # 2699 # -1 # ID=3873200_3;partial=01;start_type=Edge;rbs_motif=None;rbs_spacer=None;gc_cont=0.689
GACGACGGCTCGGACAAGCCCGGCTACCCGTCCAACGTCATGTCGTGGAAGTTCTGGCGGCACGACCGCG
CCCCGCGCCTGGAGATCGAGAACACCTGGTACGGCTACCGGTACGCCGGGATCCGGACCACGCCCAACGG
GCACACCCACGTCCGGGTCACCGCCTACCTAGTGCCCTATACGACGCTGGTCGCCAGCGTTCCCTGGAAC
CAGCGGCAGGGGCTGTTCGTGCCCGTGGACGACGTGTCCACCGCCCGCTACAACATCGCGGTCGACACGC
CGCCGAACATCCACGACTACGGCGGCGAGAGCCTGTTCGCGATAGCGCCGTTCACCAACCTGATCATGTC
GGGACGGGCGGGCGTCATCCCGCGCGAGTACACGGCCGAGAACGACTACCGGATCGACCGGGACGTGCAG
CGCACCGCCACCTTCAGCGGCGTCGCCGACTTCGTCAGCCAGGACTTCATGGTGACGGAGTCGATGGGCC
CGGTCTACGACCGGACGCAGGAGAAGCTCGGCACGACCGACAAGGCGGTCAGCCGGATGCGGCACATCCT
GATCTCCGCCGCCCGGGACCTCGCCGCCGGACAGGAACCCCCCGGCCTGGCCGGAGACTTCCGCGGCATC
TACGGCGCCGAGAAGATCCTCGAGCCGGGCGAGGACTGGCGGGTCCTCGCCACCCCCGATGACCCGGCGT
TCGCCGAAGCGATCGCCGCCAGCCGTTAA
>Merged2_4535760_14492-15283 # 14492 # 15283 # -1 # ID=4535760_14;partial=01;start_type=Edge;rbs_motif=None;rbs_spacer=None;gc_cont=0.669
GTCCAGGTCGGCGAGAAATCCGATGACCGGCTGCTGCTGCGAGTGGACGAGAAGTCCTACCGGCTCGACG
TCCGCAAGTCGCAGGAGAACAAGGCCTCCGTCGTCGGCTGGGAAGTGCTCGGCGCGGCCGAGCTCTCCGA
GCTCAGCGAGGCCGTGCAGAAGGCCGGCTTCGAGGTCACCCGAGGCACCCGCGAGGAGATCGACGAGCGC
AAGGTCATTGACCTCGTCAAGTTCACCGACCCGGAGGGCGTCAGCCTCGAGCTGTTCTACGGGCTGAAGA
AGGACGCGAACCGGTTCGTCTCCCCGACCGGTGCCACCTTCGTGACCGGCGACCACGGCCTGGGCCACGT
CTTCCAGATCGTCCGGGACCCGGAGAAGTACCGCCACCTGTACCAGGAAGTGCTGGGCTTCCGGCTGTCG
GACGAGGTGGACTTCGCCCCCGGCAGGTCCGGCGTGTTCCTGCACTGCAACGGGCGGCACCACTCGTTCG
CCTACGCGCCTATCCCGGTGAAGCCGGGCGTCGGCCACCTGATGGTGGAGGTCGACGACCTCGACCTGGT
CGGCCGGGCCTGGGACAAGGTCCTCGACGGTGCCGCCCCGATCTCATCCACGTTCGGGAAGCACTCCAAC
GACGAGATGATCTCGTTCTACGTGCGCACCCCGTCGAGCTTCCAGCTTGAGTACGGCCACGGCGGCCTGG
TCATCGACCCGGAGAATCACCGCCCGTCCCGCCTGGACACCTCCAACTTCTGGGGGCACAAGCGCACCGA
TCCCGGCGAGCCGGACGTCTGA
>Merged2_364682_3-320 # 3 # 320 # 1 # ID=364682_1;partial=10;start_type=Edge;rbs_motif=None;rbs_spacer=None;gc_cont=0.676
AAGAACGTGGCGTTCGCCGGGATTCGCGACTTCGTCAGCCAGGACATGGCGGTGACCGAGTCCATGGGCC
CGATCTATGACCGCTCGAAGGAGCACCTCGGGACCACCGACCTGGCCGTGATCCGCATGCGCCAGCTGCT
CATCGGCGCCGCGAAGGCACTTGAAGAGGGCAAAGAGCCGCCTGGGCTGGCGGGCGACTTCACGAAGATC
CGGTCGGCGGAGAAGATCCTCGGTGAGGGCGAGGACTGGCGGACGCTCGGGACCGACGACGACCCCGCCG
TGGCCGAGGCCTACGGACTGCTGTCGCCCCGAAGCTAG
>Merged2_519024_448-960 # 448 # 960 # 1 # ID=519024_1;partial=01;start_type=ATG;rbs_motif=GGAG/GAGG;rbs_spacer=5-10bp;gc_cont=0.624
ATGCTGACGATTGAAGAGAACGAGCGAATCACCAAGACCGGGCCGGGGACCCCGATGGGGAGCCTCTTTA
GACGTTTTTGGCTGCCGGTGTTGCTCTCGAGCGAACTCTCGGAACCAGATGGGCCCGCTGTCCGGTTCTC
TGTGCTGTCGGAGCGTCTGATCGCATTTCGGGACAGCAGCAATCGGATCGGGCTGTTGGAGGAGCGTTGT
CCGCATCGGCACGCGAGCCTCTACTGGGGACGCAACGAAGAGGACGGCCTCCGTTGCGCCTACCACGGCT
GGAAGTTTGAGGTCGACGGCACCTGCGTTGACCAGCCGGCCGAGCCTTCGGGGAGCCGCGCGAAGGAGGC
TGTCTGCGCTGTCTCCTACGCCACCCATGAGGCGGGGGGCATCATCTGGGCCTACATGGGACCGCCGAAT
CTGCAGCCTCCGTTTCCCCACTTCGACTGGACCTTTCTCCCAGACAGCCACGTCGTGGTGCATAAGCGCC
GTCAGCTGTGCAATTATCTTCAG
>Merged2_215732_2-316 # 2 # 316 # -1 # ID=215732_1;partial=10;start_type=ATG;rbs_motif=GGAG/GAGG;rbs_spacer=5-10bp;gc_cont=0.648
ATGCTGAGCACAGATGACAACGAGCTGGTGACCCAGATCGGTCCCGGCACGGTCATGGGTGGGCTGATGC
GGCAGTACTGGGTTCCGGCCATGCTCTCGAGTGAGCTTCCGGGTCCCAATTGCCCTCCGCTTCGCGTGCT
TCTGCTCGGGGAGAAGTTGATCGGTTTTCGGGATTCGTCCGGCCAACCCGCCCTGGTGGACCACCTGTGT
CCCCACCGTGGCGCCGGCATGTACTTCGGCCGGAACGAGGACGGCGGATTGCGCTGCGTCTACCACGGCT
GGAAGTTCGACGGCAGCGGCGCCTGCGTCGACATG
>Merged2_901238_460-699 # 460 # 699 # -1 # ID=901238_2;partial=01;start_type=Edge;rbs_motif=None;rbs_spacer=None;gc_cont=0.692
CACCTCGGCACGACAGACGCCATGATCATCCGCACCCGCCAGCGCCTGATCGAAGCCGCCGAGGCCCTCG
CCAAGGAGAACATCGCGCCCCCCGGCGCCCTCGACCAGACGGTCTACCGGGTCCGTTCCGGTGGCCTCAT
GCTCCCCAAGGGTGCCGACTGGTTCGAGGCGACCACCGAGGCTCGCCGCGCCTTCGTCGACAACTCCGAA
GAGGCCATCCGGGCGTCGGTCACACCCTGA
>Merged2_206950_1-390 # 1 # 390 # 1 # ID=206950_1;partial=10;start_type=Edge;rbs_motif=None;rbs_spacer=None;gc_cont=0.628
TTACCGGGGTCCGCGAATATCCGGGTATGGCATCCGAAGGGTCCAAACCGCTTCGAGATCTGGTCGTGGA
CCGTGGTCGAGAAAGAGGCGCCCGAGCAGGTGAAGCGGGCCCAGCAGCGCTCATCGACGTTCACGGAGGG
CGCAGCGGGCACGATCGAGGTCGACGACGGAGAGAATTGGGATCTCATCGGCTCGATCCTCGAGTTCGGG
TACCAGTCACGCAGGATGTCGTGGAACTACCAGATGGGCCTCGGCCATGAGCGCGACGACGACCCTGTGT
ACCCAGGAAGGATCAATCCGACGTACTTCGGCGAAGGCCCACAGCGAGCCTTTTACCGGCGCTGGCTCGA
GTTCATGACCAGCGAGGAGTGGCCCCACGTCGCGGTGTAG
>Merged2_535640_2-400 # 2 # 400 # -1 # ID=535640_1;partial=10;start_type=ATG;rbs_motif=GGxGG;rbs_spacer=5-10bp;gc_cont=0.637
ATGTTGTCCAAAGAAGACAATGAGCTGATCACGCAGACGAACCGTGGGACGCCGATGGGAGAGGTGTTCC
GCCGCTTCTGGCTGCCGGCGCTGCTCTCCGAGGAGCTTCCTGGGGCGGATTGCAACCCGGTCCGGGTGAA
GATGCTGGGTGAGGACCTCGTCGCGTTCCGGGACAGTGACGGCAAGTCCGGGGTGATCGACGCGTACTGC
CCGCACCGTGGTGCGCCGATGTTCTTCGGCCGCAACGAGGACTGCGGGCTGCGTTGTCTGTACCACGGGT
GGAAGTTCGACGTGGACGGCAACTGTGTCGACATGCCGAACATCCCGCATGGTCAGACGGCGAAGAACCG
GATGCACACCATCGCCTACCCGGCGGTCGAGGCAGCCAACATGATCTGG
>Merged2_797219_437-676 # 437 # 676 # -1 # ID=797219_2;partial=01;start_type=Edge;rbs_motif=None;rbs_spacer=None;gc_cont=0.696
GCCATCCAGCAGACCTTCTTCCTGTACCTGTACGAGCCCGGCGGCAACCGGATCGAGCTGGCCAACCCCA
TGTCGCGGCTGGTGTTCGCGCCCGACTGGAAACCCGTGACCTGGACCGCCGCCGAGCGGGCCAAGGGCCA
GGCCTGGGGACTGAAGACCATCGAGTCCTTCCACACCCACGGCACCCCGCCGGTACCCGCCACCCCGGTA
CCCGCTACCCCGGTACCCGCCACCCCGTGA
>Merged2_698541_3-407 # 3 # 407 # 1 # ID=698541_1;partial=11;start_type=Edge;rbs_motif=None;rbs_spacer=None;gc_cont=0.699
CACACCGCGTGGGGGTTCACCGCGACCTGGCACCACGCGCGGCCGCTCAACGAGGAAGAGATCGAGGGCG
TGACCGGCGGTGGCGGCGTCCACGTCCACGTCGACCCGGCGACCTTCCTGCCGCTGGCGAACAAGGGCAA
CCAGTACCTGATCGACCGGGAGCTGCAGGCCACCCGGAGCTTCACGGGGATCTTCGGAGTCCGCAACGAG
GATCTCGCCGTGCAGGAGGACCAGGACGGCACGATCTGCCGGCGTGACGAGGAGCACCTCGGCGTGACCG
ACCGGGGGATCGTCGGGACACGGCGGCTGCTGCTGACGTTGGCGAAGAACCTCCAGAAGGGGATCGACCC
GCCGCAGGTCCAGCATCCGCAGGCGTTTCGCGTGCGCTCGCTCACCGCGACGGCG
>Merged2_220809_1022-1666 # 1022 # 1666 # 1 # ID=220809_2;partial=01;start_type=ATG;rbs_motif=GGxGG;rbs_spacer=5-10bp;gc_cont=0.716
ATGAGCGACCTCGACGCCGCGCTGGCGTGGTTTTGGCACCCGGTGGCCACGGCGGCCGAGCTCGACGCGG
CCGGGGGCATCCTCGCCACCCGGTTGCTCGGTCGCGACCTCGTGCTGGCCCGGTTGGCGGACGGGTCGCT
GGCGCTGCTCGTCGACCGCTGCCCGCACCGCTCCACGCGGCTGTCGGTCGGCTGGGTCGAAGGCGCCTCG
ATCCGCTGCGCGTACCACGGCTGGCGATGGGACGCCGCCGGCCGCTGCGTCGAGATCCCGTCCGCACCGA
CGTCGCCGATCCCGTCGCGGTTCTGCCAGGATGCCTTCGATGTCGAGGAACGCCACGGCTTGGTCTGGGG
TCGTTTGCAGGCCGGAGCACCGACGGCGATCCCACCGGTACCCGCTTCCGACGGCGCCATGATGCGGGTC
GTCGCAGGGGACCCTTATACGTGGCCGACGAGCGCGGCGCGACGGGTCGAGAATTTCGTCGATTTGGCCC
ACTTCCCATGGGTACACGACGGAAGCCTGGCGCGCCGCTCCGACACCGTCCCCCCGGAGGTGGACATGGA
GCGCGTCGGCGGCGAGCTACGCTTCACCTTCGACCAGCCCGATCTGCCCTCGGCCGACGAGACGGCGCTC
ATCGGCACCAGCGAC
>Merged2_856879_1-390 # 1 # 390 # 1 # ID=856879_1;partial=10;start_type=Edge;rbs_motif=None;rbs_spacer=None;gc_cont=0.756
GTCGCCGACTTCGAGACGGGCACCCCGGAGGTCCGGGAGCGGATCACCCACGCCGACATCACCCCGGAGC
AGATCGCCGAGCGGGAGGCCGCGGTCCTGGCCGCCGGGAAGCGCCGCGCGGCCGGTGAGGGCCCGGCCAA
GCTGGCCAACGAGCCGTGGGACCGCGAGGTCCTGCGCGTCCTGGCCTCCGGCTCGCTCGAGCAGGCCGAC
GAGTGGACCAGCGAGTGGGTGCTCGAAGGCGGGGCCGGGGCGCACGAGATCCGGGCCTGGCTGGCCGCCT
ACGCGGCGCTGTCCGCGGGCGGCCCGTACGAGACCGTCGAGGAGAACTACTGGGCGTCGCGCCCGTGGGG
CTGCGGCTTCGGCATCGTCACCGCCGTGGTCTCGGCGTAG
>Merged2_209023_3-602 # 3 # 602 # -1 # ID=209023_1;partial=11;start_type=Edge;rbs_motif=None;rbs_spacer=None;gc_cont=0.677
TCCAACGCGATGTCGTGGAAGTTCTGGCGGCATGACCGGGCGCCGCGGCTGGAACTGGACGAGACCTGGT
ACGGCTACCGGTACGCCGGGATCCGCGCCACGCCGGCCGGCAACACCCATGTGCGGGTCACCGCCTATGC
CATCCCCTACAGCACGATGGTCGCCAGCATCCCCTACAGTTCCGGCCACGGGATGTTCGTCCCGATCGAT
GACAACACCTGCTTCCGCTACTTCACCGGCCCGGCCAGCCGCCGCGTACCGCGTGATCTTGGCGGCGCGA
ACCTGTTCGCGGTGGCGCCGTTCTCGACACCGATCTCAGCGCACACCAACGGGATCATCCCGCGCCGCTA
CCTGCCCGACAACGACTACCTGATCGACCGTGACGTGCAGCGCACCTCCACCTTCAGCGGCGTCGCTGAC
TTCGTCAGCCAGGACCTCATGGTGACCGAGTCGATGGGCCCGGTTTACGACCGCACCCAGGAACGGCTGG
GCTCCACCGACCTGGCTATCACCCGGATGCGCCATATACTGCTGCGCGCCGCAGCTGAGCTGGCCGACGG
CAAGGAGCCGCCGGCGGTGGCCGACGGGCTGGACTACCGG
>Merged2_4110262_614-1720 # 614 # 1720 # 1 # ID=4110262_1;partial=01;start_type=ATG;rbs_motif=GGAG/GAGG;rbs_spacer=5-10bp;gc_cont=0.633
ATGACGCGTTACGCGAACAATCCTGCGGCGTTGAAGGCGCTCGTTCAGCCCGGGCGCGTCCACCGTGACC
TCTATGTTGACAGCGAAGTCTTCTATCTGGAAATGAAGCACCTGTTCGCCAATACCTGGGTCTATGTCGG
CCACGCCAGCCAGATTCCCAACCCCAGCGATTACGTGACGACGACGATCGGCGACCAGCCGGTACTGGCA
GTGCGCCACAGTGACGGCACGATCCGGGTCTTCTACAACCGCTGCGTCCACAAGGGCGTGAAGCTGGTTT
CCGAGACCTGCGGCAATGCCGGGCGGTTCTTCCGCTGCCCCTACCATGCGTGGTCATACCGTACCGACGG
CACGCTGCTCGCCATTCCCTTCAGGGGAGGCTATGACGGCACCGGCCTCGACGATACCGAGGCCGCGCGG
GGCCTCGCGCCGGTCGGCGCAACGCGCGTCTATCGCGATTACATCTTCGCCCGGCTGGCCCCCGCCGGCA
TCGACTTCGACGCCTTCTTCGGCGACAGCCTCTCGTCGATCGACAATATGGTCGATCGCTCCCCCGAGGG
AAAGCTGATGCTTGAAGGCGCGCCGCTGCGCTACATGCATCCTTGCAACTGGAAGATGCTGATCGAGAAC
CAGACCGACACCTGCCACCCCATGGTGGCGCATGAATCCTCGGCCGGCACCGCCGTTTCGGTGTGGGAGC
GGGAGGAGGCGACGATGCTAGCCAGAGGCGGGCGCAAGCCGATGGCGGTCGAGGTCTATGCGCCGTTCGT
CGCGCCGTACGAGTTCTTCGAGAAGATGGGCATCCGCGTGTGGGCCAATGGCCACGGCCATACCGGCGTG
ACGACGTCGATCCATGCCGACTATTCCGCCGTGGCCGGTTATTTCGAACAGATGGTCGCCGCCTACGGCG
AGGAGCGTGCGAGGGCGATCCTTGGCGAGAGCCGGCACAACACCATTTATTTCCCCAACATCATGGTGAA
GGGGCCGATCCAGACCTTGCGTGTCTTCAAGCCGCTCACCGCCGACCGCACCCTGGTGGAGAGCTACACG
TTCCGGCTCGCTGGCGCACCTGACATGTTGTTCGAGCGCACCTTGATGTACAACCGC
>Merged2_525360_513-644 # 513 # 644 # 1 # ID=525360_2;partial=01;start_type=ATG;rbs_motif=GGAGG;rbs_spacer=5-10bp;gc_cont=0.674
ATGCTCACGCGCGAAGACAACGATCTCATCACGCAGGTCGACGCAGGCACGCCGATGGGGGAGTACTTCC
GGCGCTTCTGGCTGCCGGCGATGCTCTCCTCGGAGCTGCCCGGGCCTGACTGCACGCCCGTG
>Merged2_460259_2-523 # 2 # 523 # 1 # ID=460259_1;partial=11;start_type=Edge;rbs_motif=None;rbs_spacer=None;gc_cont=0.695
CAGGTGGTCGGTGTCGACCCGACAAGGATGGAGGTCGACGGCAACGCCTACGTCGTAGCCAACCTCGGAG
ACAGGGTTATCGCCGCTCCTGACAAGTGCCCGCACCGGGGCGTGCCGCTGTCAGCGGGAACGGTCGAGGA
CGGCTGCCTCGTCTGCCCGTACCACGGGTGGCGGTACGGGGCCGATGGCCGGGCGGTGGAGATCCCCGCT
CTCGGACCGGACGCGGCCCTACCCCCCAAGGCCCGTTTGGACCTGATCGATTTCGAGCAACTCGGGGCCG
ATGAGGCGGTGCGGCCAGCGTCCTCACTTGTCCTGACCAACGACGAACCCGCCCTCCGCCGGGCCTGGCA
TCCGGTCTGCCGCTCCGATGAGGTAGTGCCTAATAGCACCCTGGCTGTGTCGTTGCTGGGTGACACCGTG
AGCCTCGCCCGCGGTGACGACGCGGGCGCGGTCACGGCGCCTGGCGCGTATGCGGTCGCCGAACACCTGG
GCCACATCTGGGTGGCACCGGAGGAGCCGGTG
>Merged2_57874_244-1113 # 244 # 1113 # 1 # ID=57874_2;partial=01;start_type=ATG;rbs_motif=AGGAG;rbs_spacer=5-10bp;gc_cont=0.677
ATGCTGAGCGCAACCGACAACGCCCGGCTGACGCAGGTGGGCCCGGGGACACCGGGGGGCGAGCTATTGC
GCCGCTACTGGCAGCCGTTCCTGCCCGCCTCGGTGCTGGCGGACCACCCGGTCCAGAAGGTGCGGCTGCT
CGGTGAGGACCTGGTGGTCTACAAGGACCGCAGCGGCACGGTCGGCCTGATCGGCGACCGCTGCGCGCAC
CGGCTGGTCGGCATGCACTTCGGGATCCCCGACCAGCGCGGGCTGCGCTGCCCGTATCACGGCTGGTGCT
ATTCGGAAACCGGCCAGTGCGTCGACACGCCGCTGGAGTCACCCAACAGCCGGCTGAAAGACCGGGTGAA
GCTGAAGGCCTACCCGGTGCAGGAAATGGGCGGTCTGCTGTTCGCCTACCTCGGGCCCGGGCCGGCGCCG
ATCCTGCCGCCCTGGGACCTGCTGGTCATGCCCAACGCGGTCCGCCAGATCGGCTACACCGTCATGCCGT
GCAACTGGCTGCAGTGCCACGAGAACTCCTACGACCCGGTGCACACCGTCTACCTGCACGGCTACAGCTT
CCAGTACCAGCTGGAGCGCATGGGCCAGCTCGATTCCGCTGACCGGGAGCGGCACCCGGCGTTCTACTAC
ACCACGAGCCTGGCGCAGGGCTTTGATCACGTGACGGTCAAGCGGGACCGCTACGAGGTGCAGCAGGCCT
ACGTGTTCACTAAGGCGCGCGGCGCGACACACGACTGGGAGCGGTGGACCCTCTACACCGCGTTCCCGCA
GCTGACCCGGCCCAGCCGGGCAAACGGGCCGCGGCACATTTTCCTGTTCTCGGTGCCGATCGACGACACC
CACACCTACCAGATCAACTACGAGGTCTAC
>Merged2_513313_1-717 # 1 # 717 # 1 # ID=513313_1;partial=11;start_type=Edge;rbs_motif=None;rbs_spacer=None;gc_cont=0.679
GAAGGCGGCGTCGGCCTCGTCAAGTTCGGCTTCAAGGTCGCCGACCCCGCCGACATCGACACCATCGAGA
CCGCCGCCAAGGCCTTCGGCTGCGTCACCGAGCGCATGTCCGCCGGAGACAACCTCGAGGTCTCCGACGG
AATCCGGATCATCGCCCCCTCGGACCACGTGCTGGAGATCTACCACGGCATGACCCCCCTCGGCACCGAA
GTCGGCTGCCAGAACCCGGAAGTCTTCCCCCGCCACCTCGTCGGCGTGGGCGCCCCCCGGATCGACCACG
CCCTCGTCACCGCCGAAGACGTCGCGCTCTCCGAGCGGTTCTTCCGGGAGGTCCTCGGCTTCTACCCCAC
CGAGCGCGTCACCAGCACGCTCGACGACGACGCCGACCTGGTCGGCACCTGGATGACCGCCGGCAACACC
GTCCACGACATCGCCATCATCAACGGCCCCAACAGCAAGCTCCACCACTTCGCCTTCGAGCTCCACGACT
GGTCCGCCATCAGGCACGCCGGGCAGCTGTTCTCCATGGACGACGTCTCCATCGACATCGGCCCCACCCA
GCACGGCATCACCCGCGGGGAGACCATCTACTTCTTCGACCCGTCCGGCAACCGGAACGAGGTCTTCGCC
GGCGGGTACGTCGCCTACCCCGACCGGCCCACCGTCACCTGGTCCGCCGACCAGCTCGGCAAGGCCATCT
TCTACATCCAGCGCGAG
>Merged2_707347_2285-2521 # 2285 # 2521 # 1 # ID=707347_3;partial=01;start_type=ATG;rbs_motif=GGAGG;rbs_spacer=5-10bp;gc_cont=0.688
ATGCTGTCGCCTGAGGAGAACGAGGTTCTGACCCGGGTCGGGCCGGGAACCTTGATGGGGGAGCTGTTGC
GTCGGTATTGGACGCCGGCGTGCCTGTCGTCGGAAGTCGAGCCGGACGGCTCGCCGCTGAACGTCCGCCT
GCTCGGCGAGGACCTGGTGGCGTTTCGCGACACCTCGGGCAAGGTCGGGCTGCTCGGTCGCAACTGCCCG
CACCGCGGCGCCTCGATGTACTTCGGG
>Merged2_522835_3-434 # 3 # 434 # 1 # ID=522835_1;partial=10;start_type=Edge;rbs_motif=None;rbs_spacer=None;gc_cont=0.676
CTGCACCACGTCGCCTTCTCAACCCATGAGAAGCACAACATCCTCGCGATCTGCGACAAGCTCGGGGCGC
TGCGGATCTCAGACTGCATCGAGCGCGGCCCGGGCCGCCACGGCGTCTCCAACGCCTTCTACCTGTACCT
GCGCGACCCGGACGGGCACCGCGTCGAGATCTATACCCAGGACTACTACACCGGTGACCCGGACAACCCC
GTTGTGATCTGGGACGTGCACGACAATCAGCGCCGCGACTGGTGGGGCAACCCGGTGGTGCCCAGCTGGT
ACACGGAGGGCTCGCTCGTGCTGGACCTCGACGGCAACCCCCAGCCGGTGATCCCCCGCACCGAGGACAG
TGAGATGGCGGTCACCACCGGCGCCGACGGCTTCTCCTATACGCGCCAGGACGAGGCCGGTTCCGGGCCG
CTCGCCGGCTAG
>Merged2_679738_618-1064 # 618 # 1064 # 1 # ID=679738_2;partial=01;start_type=ATG;rbs_motif=AGGAG;rbs_spacer=5-10bp;gc_cont=0.700
ATGCTGAGCGAAGAGCAGAACCAACGGTTGACCCAGGTTGGGCCGGGAACCCCGGCCGGCGAGCTACTGC
GTCGCTACTGGCATCCGGTGGCCGCCACGGCAGAACTGGAGAAGGAGTGGGTCCTCCCGGTTCAGCTTCT
CGGCGAACGGCTGGCGCTGTTCCGGACGGAGAAGGGCGAGCTCGGGCTGGTGCAGGAGCGCTGCCCGCAC
CGCTCGGCGTCCCTCGCCTACGGGGTCCCGGACGCCGATGGTCTGCACTGCCCCTACCACGGCTGGTACT
TCAACCGTGAGGGCCGTTGCATCGCCCAGCCCTACGAAGATCTGCCGGGCCAGGGGACGTTCAAGGACCG
GATCCGCATCGCGGCCTATCCGGCGCAGGAGCTCGGCGGCCTGGTGTGGGCGTACCTCGGGCCGCTCCCC
GCGCCGGAGCTGCCGCGCTGGGATCTG
>Merged2_459681_316-963 # 316 # 963 # 1 # ID=459681_2;partial=01;start_type=ATG;rbs_motif=AGGA;rbs_spacer=5-10bp;gc_cont=0.637
ATGACGAGCCTTGAGCACGTGAAGACGCCGTCACGGCTCACCAACGCGCAGCTCTACGACTGGGACGAAC
TGGTTCAGGAGGACCGCGTCCACCGTCTCCTCTACACCGATCCGGCGGTGTTCGACGCCGAAATGACGCA
CATCTTCGCCGGCACCTGGGTCTACCTCGCCCACGAGAGCCAGATACCCAACGTCAACGATTACGTCACC
GCGAAGCTCGGTCTGCGTCCCTTGATCCTGACCCGCGATTCCGATGGCGTCATCCGCGCGCTCTACAACC
GCTGCACGCACCGCGGCACGACACTGTGCCGCTGGGACAGGGGCAACGCCCGCTCCTTCCAGTGCCCCTA
TCACGGCTGGAATTTCCTCAACACCGGCAAGCTGCGCGGCGTGCCGTGGCCGGACGGCTACGCCGACAAT
CTGACGAAGGACCCCAAATACAACCTCGCGCAGGTTCCGCGTGTCGCCTCCTATCGCGGCTTCGTGTTCG
GCACGCTCAACGTCGAGGCGCCCTCCCTTGAGGAGCATCTCGGGCCGATCAAGCAGCCGATCGACGAATG
GCTCGACCGCAATCCCGGCGGCAGGGTCGTCGTCTGCGAGGCCAACCGCTTCAAGTTCAAGGGCAACTGG
AAGCTCGCCTACGACAAT
>Merged2_560872_9656-10159 # 9656 # 10159 # 1 # ID=560872_10;partial=01;start_type=ATG;rbs_motif=AGGA;rbs_spacer=5-10bp;gc_cont=0.708
ATGGCTGACAACCAGCCCGAGCGGCCAAGGAGCGGCAGCTCGTCCGTCGGCCGGCGGAGCTGGGCGACGT
GGCCTACCTACGACAGCGCGGCGCTCGGCCTCACCAACTACTGGTACCCCGTGATGTGGTCAGGCAGCCT
GGGCCGCAAGCCCGTCTCGGCGCAGTTCCTCGGCGAGCGCATCATGCTCTGCCGCGATGGCGACCAGGTG
AGGGTCCTGCACGACCGGTGCGTGCACCGAGGCGTGCCGCTCAGCGTGGGCGACCGCCTGTACCCGGGCA
CCATCACCTGCCCGTACCACGGCTGGACCTACCGGCTCGACTCGGGCGTGATGTGCGCGGCGATCACCGA
CGGTCCGGATTCGCCGATCAAGGGCAAGGCGAGCGTTCGCAGCTACCCGGCTACCGAGCGACACGGCCTG
GTCTGGGTCTATGCGGGCACCGGTGAGCCGCCGCCGCTGAGCGATGACCTCCCCGACGAGTTCGGCCGCG
GGAGGGTGCGGGTG
>Merged2_64963_1-459 # 1 # 459 # -1 # ID=64963_1;partial=11;start_type=Edge;rbs_motif=None;rbs_spacer=None;gc_cont=0.647
ATGGGCAACCTGTTGCGGCGTTACTGGACTCCGGCATGCCTGTCGGCCGAGCTGCCCGAGCGCGATACCA
CGATCAGGGTGCGCCTGCTCGGAGAAGATCTCGTGGCCTTCCGAGACTCCGAAGGAAAGGTGGGGCTGGT
CGAGGAGGCTTGCCCGCACCGGGGCGCATCGCTCTATTACGGCCGGAACGAGGACTGTGGCCTCAGGTGT
GTCTATCACGGATGGAAATTCGACGTCGACGGGAACTGCACGGACATGCCGTCCGAGCCGCGCCCCTTCG
CCGACCGGATCAAGATCAAGGCGTACCCGACGCACGAGTCGGGGGGCATGGTCTGGACGTACATGGGGCC
GCCGGAGACGATCACCCCCTTCCGAGACTTCGGGACCGACTCCCTCGCGGAGGACGAGGTCATGGTCTGG
AAGGTGTTCTGGGACTGCAACTGGCTCCAGGCGCTCGAG
>Merged2_464758_210-398 # 210 # 398 # -1 # ID=464758_2;partial=01;start_type=Edge;rbs_motif=None;rbs_spacer=None;gc_cont=0.698
TTCGTGTGCGTGGAGGGCGCGGGCGCGACCCGCATCGGCGACACCGAGTTCGCCTGGAGCGCAGGCGACG
TCTTCGTCGCCCCGTCGTGGCAGCCCTACGCCCACTCGGCCGGGCCGAAGTCGGTGCTGTTTTCGATTTC
CGACCGTCCGGCCCAGGAACTGCTCGGGGTCTGGCGGGAGATCGACTGA
>Merged2_213095_350-751 # 350 # 751 # 1 # ID=213095_2;partial=00;start_type=ATG;rbs_motif=GGAGG;rbs_spacer=5-10bp;gc_cont=0.677
ATGTACGTCACACGCGGGCATGAGTCCGGGCGCCCCTCGCAGCAGCGCGACCAGACGTTCTCGGGCACGG
TCTGGGCGGATCCCGTGATCGCCGGACCCGGGGTTCCGACGGTCAACACCGTCGTCTTCGAGCCGCATGG
CCGAACGCACTGGCACGAGCACGAGAACGGACAGCTGCTTCTGGTGACGCACGGCTCCGGCGTGGTCCAG
GTCAGAGACGGTGAGCGGGCATGTGTGCGGCCCGGTGATGTCGTCTGGTTCCCGGCGGGCGAGGTGCACT
GGCACGGCGCCGGTCTCGACACCTTCATGACTCACATCGCGATCTCGCTCGGGGCCACGAACTGGCTCGA
TCCCGTCGCCGACGGTGACTACGAGGCCTCATGCCGGTCGTTGGACGACTGA
>Merged2_885476_1-261 # 1 # 261 # 1 # ID=885476_1;partial=11;start_type=Edge;rbs_motif=None;rbs_spacer=None;gc_cont=0.636
GCGATCGTCGCCACCGGCGGCCTGTCTCACCAGGTGCACGGTGAGCGTGCCGGCTTCAACAACACCCCCT
GGGACATGGAGTTCCTGGATCTGCTCGAGAAGGACCCTGAGAAGCTCACCCAGATCACCATCGCCGAGTA
CGCCGAGCGCGGCGGCTTCGAGGGCTCCGAGGTGATCATGTGGCTGATCATGCGCGGGGCCATGGCGAAG
AAGGTGAAGAAGCTCCACCAGACCTACTACCTGCCCTCCATGACCCCGATC
>Merged2_309309_3-464 # 3 # 464 # 1 # ID=309309_1;partial=10;start_type=Edge;rbs_motif=None;rbs_spacer=None;gc_cont=0.764
CCGGTCTTCGTCAACTGCGCGGCCCCGCCCCTGGCCCGGCCCGGCCGGGCCGCCGACCTGGGCGCGGCGG
TGGGTGCCTTCGCCCGGAACCTGGACGAGCGGGTCCTGTTCCTGGGCTCGGGAGGCCTCTCCCACGACCC
GCCGACCCTGGCGCTGACCACCCAGGGCCTGCCCCAGTCCGAGCGGGACAAGATCAGCGCCGCCCACCGC
GAAGCGGCCAAGGACCGGATCCGCCCCGACTGGGACGCCGCCCTCATGGACCGTCTCGGGTCCGCCGACC
CCGCGTGGGCGTCGGCCGTCACCCAGGCCGAGATCGACCCGGCCGGGGTCGGCGCGAACGAGGCCCGCAC
CTGGCTCGCGGCCTACGCCGCCGGCGGCCGGCCCCTGAAGCCCGTCGTCTACGAACCGGTCCGGGAATGG
CTCACCGGCATGGGCATCTGCGTGTCGGAGGACGCCGCGTGA
>Merged2_562313_3-146 # 3 # 146 # -1 # ID=562313_1;partial=10;start_type=ATG;rbs_motif=GGAG/GAGG;rbs_spacer=5-10bp;gc_cont=0.681
ATGAGCAACTCCTGCGGGCGAGTGTGGCCGGCCGAAGGCCTCACCCGCGTCCCCTACTGGGTCTACCACG
ACCGCGCCCTGTACGCGGCGGAGCAGGAACTCTTGTTCCGCGGTAACGCGTGGACGTTCCTGTGCCTTGA
CGCC
>Merged2_76481_1-471 # 1 # 471 # -1 # ID=76481_1;partial=10;start_type=ATG;rbs_motif=GGAGG;rbs_spacer=5-10bp;gc_cont=0.686
ATGCTCAGCACGGAAGAGAACGAACTGCTCTGCCGGGTCGGTCCGGGGACACCGATGGGAGAGCTGCTGC
GCCGCTTCTGGCTGCCCGCGCTCCTCTCGAGCGAGGTGCCCACCCCCGACTGCGACCCGATCCGCACGCG
CCATCTCGGCGAGGACCTGGTGGCGTTCCGGGACAGCCAGGGGCGCGTCGCGATGCTCGACGCCTTCTGC
CCGCACCGGCGGGCCCCGCTGTTCTTCGGGCGGAACGAGGAGTGCGGGCTGCGCTGCGTCTACCACGGGT
GGAAGTTCGACGCGGACGGGAGCTGCGTCGACGTACCGTCCGAGCCCCCGGAGTCCCACTTCCACGACCA
CATCAGCATCAAGTCCTACCCAACCTACGAGGCGGGTGGCGTGGTCTGGCTGTACATGGGGCCCAAGGAC
AAGATGCCCGAACGGCCGCCGGCACTACCTTTTACCCTCCTCCCGGAGGAG
>Merged2_5023062_6617-7540 # 6617 # 7540 # -1 # ID=5023062_9;partial=00;start_type=ATG;rbs_motif=3Base/5BMM;rbs_spacer=13-15bp;gc_cont=0.702
ATGACGATCATGCGTGTGGAACGGGTCGTGTACGGCGTGCCCGACCTTGAGGAATGCGCGCGGTTCTTCG
ATGACTTCGGCCTCGGGCGGGTGAGCCACGACGGACCCGGGGAACGGTTCGAGACCCGCACGGGGCAGGT
CATCGAGCTACGGCCGGTGAACGACCGGGACCTGCCCGCCCCCGTCCAGGACGGGCCGAGCCTGCGCGAG
ATCGTGTGGGGCGTCGACACGGCCGAGGCCCTCGACGACCTGGCCGGGAAGGTCGCCAAGGACCGGTCGG
TCGCCGTCACCGGGGACGAAGTGCACGCGGTCGACGAGACCGGCTTCGGCGTCGGTCTCGCGGTCAGCCA
TCCCCGGCAGCCCGCCACGAACTACCCGGGCGCCAACCGGTCCGGGGCCGTCGGCCGCTGGAACTCCCCG
CTCAGCCATCCCGGCCGGGTCCGGCCGCTGCGGCTGTGCCACGTGGCGCTGGATATCCCCAAGCCGGGCA
AGGACGAGGCCGTCGCCTTCTACACCGACCGGCTCGGGTTCATCCCCACCGACCGCCCGGCCAAGGTCGG
CGTCTTCATGCGGGCCCCCGGCGACACCGACCACCACACGCTGCTGCTGTGCCACCGTCCCGACCGGGCC
GGGATCAACCACTGCGCGTACGAGGTCGCCAACGTCGACGAGGTCATCGTCGGCGCCAACGACATGATCG
ACAAGGGCTGGCATGAGGCGCGGCGGCTGGGCCGCCACACGGTCGGCTCGAACATCTTCCGGTTCGTCCA
CGCACCGTGCGGCGGCCGGGTGGAATTCGCCGCCGACATGGACCGGGTCGACGACAGCTACGGGCCGAAC
GACTACGAGGAAACGCCGCCGCACACGATCTGGACTCTGAAGACCGAACGCAACCAGGAAGGCGGCCAAG
CCAATGAGCACTGA
>Merged2_315081_534-722 # 534 # 722 # 1 # ID=315081_2;partial=01;start_type=GTG;rbs_motif=AGxAGG/AGGxGG;rbs_spacer=5-10bp;gc_cont=0.725
GTGCTCTCCCAGGAAGAAAACGACATCCTGACCCGGGTCGGGCCGGGCACGCTCATGGGCAACCTGCTGC
GCCGGTACTGGATCCCGGCCTGCCTGACCGCCGAGGTGCCCGACGCCGGCGGTGCCCCCGCCAGGGTGCG
CCTGCTCGGCGAGGACCTGGTGGCGTTCCGCGACACGTCGGGGAACGTG
>Merged2_529346_1158-1370 # 1158 # 1370 # -1 # ID=529346_2;partial=01;start_type=Edge;rbs_motif=None;rbs_spacer=None;gc_cont=0.671
ACCACCGAGCTCGATCAGATCGACGAAGCGACCCACGTCCCGCAGGACGCCCATTACTGGGAAAAATCGG
TGCCGATGCGCGACCGCTGGGGCACCGCGGGGCCGCCGTCGAACCTTATGCAATTCGCCATGTCGGGCGG
CCTCTATCTCGGCTCGGAGCCGCCGGAAGGCGTGCGCTGCGAGGATGTCATCGGCCGCCGGCTGCGGTCG
TAG
>Merged2_558884_337-786 # 337 # 786 # 1 # ID=558884_2;partial=01;start_type=ATG;rbs_motif=GGAGG;rbs_spacer=3-4bp;gc_cont=0.649
ATGGCTCGCATCGTCCTCGGTATCGGTACCTCCCACACGCCGGTGCTCTCCATTCCTGGAGAGCTGTGGG
AGTCCTACGCAACCCGTGACCGGCAGAACCGGGAGCTGATGTTCCCGCCAGAGGGAGTGGCGATGCCCTA
CGACGTCGCCCTCGCCACCCACGTCCCGAAGGAAATCCAGGAGCGCTGCGGAGACGAGGAGAAGTTCAAG
GAGCAGTTCGCCCGTTGTCAGACGGCGCTCGACACCCTCGCCGAGACCATCGACGCCGCGGACCCGGACT
TCACCGTCATCATCTCCGACGACCAGGACGAGTGGTTCTTCGAGGACAACATGCCGGTGTTCGCCGTGTA
CTGGGACTCGATGGTCCCGCTCCGGCCGCGCCAGCCACCGCCCGACGCGCCCGAGTGGATGAACCACATG
ATGAAGGGTTACGGCGACGTCCCTGTCGAC
>Merged2_693030_217-615 # 217 # 615 # 1 # ID=693030_2;partial=00;start_type=ATG;rbs_motif=GGAGG;rbs_spacer=5-10bp;gc_cont=0.639
ATGGCCGAGGCAGCCCGACATCTGTTCGGAGTCGGCATCGTGGTCGAGGATCTCGATCGAGCGGTCGGCT
TCTACACCGACGTGATCGGCCTGAAAGAGGTGCAGCGGATCGACGTGCCGGACAAGAAGCTGGTCGAAGC
GATCATGCAGTTTCCCGCTGCGCCAGGCCCGGCGGTGGTGCTGATGCACTTTTCCGACGGTGCCAACCAC
TCATATGTGGACATCGGCGGCAAGGTGGTGTTCGGTGTCGAGGACGTCGTCCAGATCGTCGAGACCGCCC
GGGCCGCCGGGCGCGAGGTGACCCGGGAGCCGAGCGAATATCCCGGTTTCGGGCTGATCGGCATGATCAA
AGACCCCGACGGCCTGACCCTCGAATTGGTGCAGCAGACGGCCAGCTAG
>Merged2_294437_260-1642 # 260 # 1642 # -1 # ID=294437_2;partial=00;start_type=ATG;rbs_motif=GGAGG;rbs_spacer=3-4bp;gc_cont=0.587
ATGCTTAGTAAAGAGGATAATGAGGCGATTACCCAGGTGGGTCCAGGGACCTTGATGGGCAAGTTCATGC
GGGAGTACTGGGTGCCTGCCATGTTGTCGTCGGAGCTTCCGCATGCGGACTGTGATCCGGTGCGGGTGAA
GCTTCTCGGCGAGGAGCTGGTGGGGTTTCGGGACACGTCGGGTCGGGTGGGCTTGATCCAGGATCGTTGT
CCACATCGCGGTGCGAGCTTTTTTCTCGGTCGGAATGAGCAGGACGGGATCCGCTGTGTTTATCACGGGT
GGAAGTTCGGCGTTGACGGGAGCTGCACGGACATGCCGAACGAGCCTCCGGAGTCGGACTTCAAGAGCAG
GGTTCGTGCGCTTACTTATCCGTGTGAGGAGCGTGGTGATGTCGTCTTTGCCTATATGGGGCCGCGAGAA
GTTCCTCCGCCCCTGCCTGATATTGAGGCGGCGATGGCTCCAGAAGGTTGTTATACCCAGGCCTTTCTGA
CGCCGTGCAACTGGCTCCAGGTTCTGGAAGGGAACATTGACACTGCGCATGCCCAGTTCCTCCATTCGGG
TGCCGCTGAGCCGGAGTGGTATCCGGAAGGGTCATTTAACCATTACGCGTTGAAGCAGCGCTATGCGCGG
TTTGTCGTGACGGAAACTGACTACGGGACACGATACGGCGCGTATCGGCCCGGCCCGCCAGGTTACAACT
ATTGGCGGATCGGAAAATTCATGTTCCCGTTCTGGACGAGCGAGGCGGCTGGTTACCTCGGGCAAAAGGT
TCGGGAGAATGCTTGGGTGCCGATGGATGATTCGCATACGCTTATTTTCATCATGGAGGCGAAGGCGTTC
AAGGGTGATCGGGCTGTGTGGGCTGACGGGGCTCGAAAGAGTCCGGATATTGAGCCGCACCAAATCGGGG
TTCTTCCAAATACTAGTGACTGGTACGGCCGTTTCCGTACGAAGTACAACTGGGAGAACGACTGGCTCAT
GGATCGCGAGCTTCAACGCGATCTCGGCAATTTCACCGGCATGCCCTATACGGCTATGAACGAAGATACT
GCGGTGCAGGTGACTATGGGGCCGACGTTCGACCGGAGCACTGAACGCTTGGGTACGACGGATCTGATGA
TCATCCGGACTCGGCAGCGTTTGCTTGAGGCTGCTCATGCGTTCGCGGAGCACAAGGCCTCGCCTCCCGG
TGTCGATACCCCGGAGGTCTACCTCGAGCGCACTGGCAGTGTCATGATCCCCGAGGACGCGGACTGGCTC
GAGTACACCGAGGATCTACGCAAGCCGTTCGTGGACCACGGTCCGGCCGACCCGGTTCTCAGCGCCGGCC
CAACCTTCAACACCAGGTACTACCGGCACGAACGCCAAGGACCCATGTTCTGA
>Merged2_4338381_3-743 # 3 # 743 # -1 # ID=4338381_1;partial=10;start_type=ATG;rbs_motif=GGAGG;rbs_spacer=5-10bp;gc_cont=0.636
ATGCCCTGCATCAAGGCAACCGATATCGCCTATGGGCGGCTGCGCTCACCTGATCTGGATGTGATGGAGG
AATTTCTCACCTGCTTCGGCTTGGTGCGCTCTGAGCGCACGCCGACGGCGCTCTATATGCGCGGAACCGA
TCCGCCGCATCACATCCACGTCACCGAGAAAGGGGATCCGAAGTTCATCGGGTTTGCCTACTACGCTGAG
AGTGAGGATGACCTCAAGCGCCTCACCAGGGTGCCGGGCGCGACGGCGGTCGAAAATATTGACGAGCCCG
GCGGCGGCAAGCGCGTGAGGCTGACGGAGCCTAACGGCTATCAGATCGAGGTCGTGCACGGCCTTGCCAC
GCTGCCGCCGATCCCGGCCAAGCGACAGAGGCTCAACACCGGCGACCAGCCGACTGCGCGCGCGGGCGAG
CTGATGCGGCTGCCGAGGGGGGCCTCGCACGTGAAGCGGGTCGCGCACGGCGTGCTGATGACCGCGAAGT
TCGACGAGACCGTCGCTTGGTTCCGCGACACGCTCGGGTTCATTTGCTCCGACGATGTCTATGCCGGCGA
GAGGTCGAACCTGATCGGCTCGTTCAATCGCTGCGACCGCGGCGATACCTATGTCGACCACCATGTGTTC
TTCTGCCTGCGCCATGAGAAGACCGGCCTCAACCACCTGTCGTTCGAGGTGCCGGATATCGACGACGTCG
CCGTTGGTCACGACCATCTCGCGAGCTTCGGCAGGTACGAG
>Merged2_733181_145-654 # 145 # 654 # 1 # ID=733181_1;partial=01;start_type=GTG;rbs_motif=AGxAGG/AGGxGG;rbs_spacer=5-10bp;gc_cont=0.702
GTGCTCAACGCCGCTGACAACGAGCTGATCACACGCACCGGGCCAGGGACGCCCATGGGCGCGCTGTTCC
GCCGCTTCTGGATTCCGGCGCTGCTGTCGACGGAGCTGCCCAAGCCGGACTGCGTGCCGGTGGCCTTCGC
CCTGCTCTCCGAGCAGCTCGTCGCCTTCCGCGACTCGAGCGGGCAGGTCGGCGTCCTGGAGGCGCGCTGC
CCGCACCGGCACGCGAGCCTGTTCTGGGGGCGCAACGAGGAGGGCGGGCTCCGCTGCGTGTACCACGGCT
GGAAGTTCGACCGGGCCGGCACGTGCCTGGACATGCCGGCGGAGCCGATCGATTCGAACTACAAAGACGG
CGTCCGTGCGGTCGCCTACCCGGCGCGCGAGGCGGGCGGGCTGATCTGGGTCTACATGGGCCCGAAGGAG
AAGGAGCCCGAGTTCCCGCACTTCGAGTGGGGGCTCGTCGAGGAGGACCAGCGCCTCGTCACGAAGCGGC
TCCAGCTGTGCAACTACCTG
>Merged2_336871_1-687 # 1 # 687 # -1 # ID=336871_1;partial=11;start_type=Edge;rbs_motif=None;rbs_spacer=None;gc_cont=0.681
GCGGACACCACCCACATCTCGAACCTGCACATGTTCCACCACGTCGCCGACCTGCCCGACGACGGCACCG
ACCGGCCCGGGTACCCGTCGAACGCGATGGGCATGACGTTCTGGCGCCACGATCCCAAGGCCAAGCTGGA
GATCCAGGAGACGTGGTACGGCTTCCGCTACGCCGGGATTCGCCGGACGCCCAACGGCCACCCCTACGTC
CGGATCACCGCGTTCCTGCTGCCGTCCTCGGCGTACATCGCCAACGTGCCCTTCGGGACCCGTCAGATCA
TGCACGCCCCGATCGACGACGTGTCCACCCACCGCTATACGTTCTCGACCCAGGCGCCTGCCAACCCGCA
CGGCTACGGCGGCCCTCCGTTCTTCGCCACCCCCGGGTACCCCTACACGGAGGACCGGACGCGCTTCGCC
AAGGGCATCGTGGACCGCGGGCTCACCCCGGAGAACGACTACGGCTTCACCCAGAACGCGCAGCGGAAGC
TCTCGTTCTCGGGCATCCCGGACTTCAAGGCCCAGGACAACATGGTCACCGAGACCGCCGGACCTATCTA
CGATCGGACCCGCGAGCACCTCGGCAGTGGGGACGTTGCCGTGATCAAGCTCCACCAGGCCCTCCTCTCC
GCGGCCCGTGCGCTCAGCGAGGGGAGGCTCGACGAGCTGCCCGGCCGTCCCGGGCAG
>Merged2_534813_2-643 # 2 # 643 # -1 # ID=534813_1;partial=11;start_type=Edge;rbs_motif=None;rbs_spacer=None;gc_cont=0.692
GGCCTGCCCGTCACCCACGGCTCCGCGGATGAGGCGGCACTGCGCGGAGTCGAACGGCTTCTGCGCTTTC
CCGGCCCCAAGGGGATCACGCAGGAGGTCTATACGGCCCCCGCGGTCTCCGCCGAACCGCTGCGGATGCT
CGCGTCCGGTTTCGTCACCGGCGACTGCGGCATGGGCCACATCGCCATCACCTCCACCAGGCCCGAGCGG
GTCCGCGGCTACTTCAGCACCGTCTACGACGCCCGCCTGACCGACCGCATCGACGAGACCATCAGCGGCG
TCAAACTCACAATCCGCTTCCTGCGCGTCAACGAACGCCACCACTCCCTCGCCATCGCCGCCACCCGGGG
CCTGCCGGTCGACCCGGTCCGCAGCCGGGTGCAGCACCTCAACATCCAGGCCGCGAACCTCGACGATGTC
GCCCGGAGCTACCAGCGCGTGCACGAACTCGGCTTCCGGATGGCCCTGTCCGTCGGACAGCACACCAACG
ACAAGGAACTGTCGTACTACGCCCGCACCCCGTCCGGCTTCGAGTGGGAGGTCGGCTGGAACCCGGTCGT
CATCGACGAGGACACCTGGCAGCCCGCGACCCACCAGGGGATCAGCGTCTGGGGGCACACCCCCGTCGGC
CAGACGATCATC
>Merged2_524443_1-129 # 1 # 129 # 1 # ID=524443_1;partial=10;start_type=Edge;rbs_motif=None;rbs_spacer=None;gc_cont=0.628
GATCTCGACTACAAGTCCATCCGCGTCGGAGAGAAGGTTCTCGCGCCGGGCGAGGATTGGAAGGTCATCG
GGAGCGATGCGGATCCGATCGTGCGGGAGGCGTTGTTCGGGGAGGCCGCTTCCATCTAG
>Merged2_726024_241-489 # 241 # 489 # -1 # ID=726024_2;partial=01;start_type=Edge;rbs_motif=None;rbs_spacer=None;gc_cont=0.651
CAGGATCGCACCAAGGAGCACCTCGGCAGCACCGACGTCGCCATCGCGACGATGCGGACGCTGCTCATCA
ACGCCGCCAAGGGTCTGGCAGAGGGGAAAGAGCCTCCTGCGGTTGCCGGTGATCTCGACTACAAGGGCAT
CCGTGTGGGCGAGAAGGTCCTCGAGCCCGACGAGGACTGGAAGGTCATCGGGACCGATGCGGATCCGATC
GTGCGCGAGGCGCTGTTCGGGGAGGCGGCTTCGATCTAG
>Merged2_556612_2-295 # 2 # 295 # 1 # ID=556612_1;partial=10;start_type=Edge;rbs_motif=None;rbs_spacer=None;gc_cont=0.690
ACGACGTTCTCCGGCGTCGAGGACTTCGTCAGCCAGGACCTGATGGTCACCGAGAGCATGGGCCCGAACT
ATGACCGGACCAGGGAGCACCTCGGGTCGCTCGACAAGGGGATCGTCGCCGTCCGCCAGACGCTGATCGC
CGCGGCGAAGCTGGTCGCCGAGGGTGGCGAGGCGCCGGCGACCGGGGACCTCGACTACCGCAGCATCACG
GCCATCGAGCGGGTCCTGGCGCCCGGCGAGGATTGGCGAACGGTGTCCACGGAGATGGAGGACGACTCGC
TCGTCGGCGACTGA
>Merged2_282375_279-740 # 279 # 740 # 1 # ID=282375_2;partial=01;start_type=ATG;rbs_motif=GGA/GAG/AGG;rbs_spacer=5-10bp;gc_cont=0.682
ATGCTCTCGGCCGAGGACAACGAGCGTCTCTGCCAGGTAGGCCCGGACAGCCCGATGGGCCAGGCGCTCC
GGCAGTATTGGGTCCCCGCGTTCCAGCTGGCCGACCTGCCCGAGAACGACTGCCCGCCGATCCGGGTGCG
CGTGCTCGGCGAGGACTTCGTGGCCTTCCGCGACACCGACGGCCGCTACGGCTTCCTCGACGAGCTCTGC
TGCCACCGCAACGCCTCGTTGACCTACGGCCGGGTGGAGGACCACGGCCTCCGGTGCATCTATCACGGCT
GGAAATACGACGTCGACGGCAGGATCCTCGAGATGCCGAACTGCGACGATCCGCGTTATCTCGACCGGTT
CCGGCAGGGCAACTATCCGGTGGTGGCTGCCGGCGGGCTCGGCTGGGTCTATCTGGGTCCTGCCGGGAAG
GAGCCGGACTTCCCGTCGTTCCCCTGGGCCACCGCTTCGAAC
>Merged2_282873_3-476 # 3 # 476 # 1 # ID=282873_1;partial=10;start_type=Edge;rbs_motif=None;rbs_spacer=None;gc_cont=0.730
TTCGCGACCCGGGCGCGGCCGAACCCGAAGGGCATCGGCGGCCCGCCGTTCTTCACCGCCCCGAACTATC
CGTTCGACAACACGCGCCAGGGAGGGGCGATCCAGCGCGACTTCAACGCGGCCAACGACTACGGCTTCAG
TCGCGAGGCGCAGCGGACCCGTTCCTTCAGCGGCATCCCGAACTTCAAGGTCCAGGACAACCTGGTCACC
GAGACGGCGGGGCGCGTCTACGACCGCACCCACGAGCACCTCGGGAGCGGGGACCTGGCGGTCATCCGCC
TCCACCAGCGGCTGCTCGAGGCCGCCAGGGGCCTCCAGGCCGGCGCCACGCCGCCGGCGCTGGCCGGGCA
GGGCGACTTCCGGGGCGTCCGCTCCGCGGAGAAGGTCCTCACCGAGGACGAGGACTGGCGGCTTCTCGGG
ACCGACGACGACCCGGCTGTCGTCGACGCCGGGCTCGCCCCGGCGGACCGGTAG
>Merged2_4099601_38017-39288 # 38017 # 39288 # 1 # ID=4099601_38;partial=00;start_type=GTG;rbs_motif=AGGAG;rbs_spacer=5-10bp;gc_cont=0.696
GTGCTCAGTGTCGAGGACAACGAGCTGCTCACCCGAACCGGCCGCGGTACGCCGATGGGCGAGCTCTTCC
GCCGGTTCTGGATCCCGGCCCTGCTCTCCTCCGAGCTGCCCAAGCAGGGTGGCCCGGCGGTCAAGGTCCA
GCTGCTCGGCGAGAAGCTGATCGCGTTCCGCGGTGCCGGCGGCAAGGTCGGCCTGCTGGAGTCGCGCTGC
CCCCACCGGCACGCCAACCTCTACTGGGGCCGCAACGAGGAGGACGGCCTGCGCTGCGTCTACCACGGCT
GGAAGTTCGGCTTCGACGGCGGCTGCATGGACATGCCGGCCGAGCCGGTGGACTCCAACTACCGCGAGCG
CGTCAAGGCGGTGGCCTACCCGACCCACGAGGCCGGCGGCATCATCTGGGCCTACATGGGGCCGAAGGAG
CTCGAGCCCGAGTTCCCGGAGCACGACTGGGCCCTGATGCCCGAGGACCACATCTACGTCACCAAGCGGC
ACCAGCGCTGCAACTACTTCCAGAACGTCGAGGGCGAGCTGGACACCGCGCACGTGCAGTTCCTGCACCG
CGAGCTGAAGAAGGAGCACACCTTCACGCCGCAGAAGGTCTTCGACGAGGCCGGGAACCCGGAGTACACG
ATCGCGGAGACGCCGGTCGGCCTGCTCGCGATCGCGCAGCGCGCGCTGCCGGACTCCTCGAACTACTGGC
GCATCACGCCGTTCATGATGCCGTCGTCGACGATCGTGCCGACGATGCCAGGCAACCGCTACACGTTCAC
GGCCGCGGTGCCGATCGACGACGAGTCGATGTGGGGCTTCACGGTGAGCTGGGCGGCCGACCGTCCGCTG
AACGCCGAGGAGCTCGAGCAGGACCGCTCCGGCACCCGCCTGCACGTGCTGACCAACCCGGACTTCACGC
CGGTGGCCAACATGGACAACGACTACCTGCGCGACTTCGAGGCGATGGCCACGGAGAACTTCACCGGCAT
CGCCGGCATCCGCAGCCAGGACCTGCCGGTGCAGGAGGACCAGGACGGTCCGATCTGCCAGCGCGAGAGC
GAGCACCTCGGCACCACCGACCGCGCCATCGTCGCCGCGCGCCGCGTCCTGCTGCGTACGGCGAAGGCGC
TCGCGAACGGTCAGGAGCCGACGCAGCCGCAGCAGGCCGGAGCGTTCCGCCAGCGATCGTTCGCCGGCGA
GGGCCCCGCGGAGACGACGTGGGCCGAGCTCTTCGACGCCGCCCAGGCCGAGGAGCTGCGCACCCTCGGG
ATCCACGCATGA
>Merged2_63835_2-937 # 2 # 937 # -1 # ID=63835_1;partial=10;start_type=ATG;rbs_motif=AGGAG;rbs_spacer=5-10bp;gc_cont=0.682
ATGACAGGCGAGGCGACACCCGGCACCGCGGTGGCGGCGGACGACATCCGCGGACTGGTGCGGTCTGACC
GCGTCCATCGCCGTGCCTACGCCGACCCGGCGATCTTCGACCTGGAAATGGACCGCATCTTCGGGCGGCT
GTGGATCTACGTCGCCCACGAAAGCCAGCTCAGCAAGCCGGGCGACTTCGTACGCACCCGGCTCGGCTCC
CAGGAGGTCGTGGTGACGCGCCACACCGACGGCGGCATTTACGTCCTGCACAACCGCTGCCCCCATCGCG
GCGCCCGCATCTGCATGAGGGACGGCGGCACCAGCCGTCTGTTCAGCTGCCCCTACCACGCCTGGGTGTT
CCGCACCGACGGCACGCTGTCGACGGTGCCGCACCGCCAGAGCTACCCCGCGGACTTCGATTTCTCCGAT
TCCAAGAACCACATGCAGCGGGTCGGGGGGGTGGACAGCTATCGCGGCTTCGTGTTCGCGACGCTGGCAG
CCAGCCCGCAGCCGCTGCGGGCCCAGCTCGGCGCCATCGCCGAGGTCATCGACAATCTCGTCGATCGCGC
CCCCGACGGTGAGATCGAGATCGCCGATTCGAGCTTCACGCTGCACTATCGCGGCAATTGGAAGCTTCAT
CCGGAGAACGCCGCCGACGTCTTCCATCCGAGCTTCGTGCATGCGTCGTCGGTGCGGCCAGCCGAGCGGG
CGACGCCCAACGCCTCGATCCTCGATCACGACCAGACCCGCGAAATGCTGCTCGCGAACGGCTTCGACAA
GGACGACTGGGAGAACATCGAACTCAGCGCGCTGCCGGGCGGCCACAGCTTCATGACGAGCTTCTACAAA
AGCGGCGTGCTCGTGCATGAGGACGCCGACCCGGTCGCCCGGCGCTACCGGGAGGCGCTCACCGCCCGCC
ATGGCGCCGCCCGGACCGCGGAGATC
>Merged2_795186_3-605 # 3 # 605 # -1 # ID=795186_1;partial=11;start_type=Edge;rbs_motif=None;rbs_spacer=None;gc_cont=0.713
TACGTGCGCCAGGCGCATTTCCTCTTTCCCTGTTACACGATGATCCCGCAGGGCGCGCTGCTCGCCAACC
GCTTCGTCCGGGCGTGGGTGCCGATGGACGACGACCACGTGATCTGGTTCAACATGACGGCGCCGGCGCT
CGCCGAGCTCGGCCTGAACGACATCGAGCCGTCCGCCGTCGAGCGCGGCGTGCGTGCCCGCGGGGGCAAG
GAGGAGCTCGAGCCGGCGCGCACCGACTGGTACGACCGCGGCTTCCGCACGGCGCACCCCGTCGAGCGTG
ACTACGACCTCGACCGGGCGAGCGCGAGGCGCGGCGACACCTACACCGGCCTGCCGAGCGTGACGATGGA
GGACCACGCGGTGACCGAGAGCATGGGGCCGATCCTCGATCGGTCCAATGAGCACCTCGGCACGTCCGAC
GCGATGATCATCCGCACCCGCCGCCGGCTGATCCTCGCCGCCGAGGCCTTGCGGGACAAGGAGATCGTGC
CCCCCGGGGTGGACGATCCGGAGGTCTACCGCCAGCGCTCCGGAGGGGTCGTCCTGCCGGCGGGCGCCGA
CTGGTTCGAGGCGACGGCCGAAGGCCGGCGGGCCTACGTCGAG
>Merged2_715389_724-1290 # 724 # 1290 # -1 # ID=715389_2;partial=01;start_type=Edge;rbs_motif=None;rbs_spacer=None;gc_cont=0.688
CCGTGGACGACGATCGTGGCGTTCGTGCCGTACACGATCAACCCGCAGTTCTGCGTCCCGATCGACGACC
ACTCCTGCTGGCGGTACAACCCGAGCGTGCCCCGCCTCGCCTTCCCCGAGGAGGTGCCGAGGGGAAGCGT
GTTCGACTTCACGCCGTACCGCACCCGGACCAATTCGCCGGTGGCGGGGATCATCGAGCGCGACTTCACG
GCGGCGAACGACTACCGGATCGAGCGGGACGTGCAGCGCAGCTCGACGTTCACCGGCATCTCCGACTTCA
ACAGCCAGGACAGCATGGTGCAGGAGTCGATGGGCGCCATCTCGAGGCGGCAGAACGAGCACCTCGGCCA
CGGCGACGCTGCGGTGATCCGGATGCGCGACCGGCTGATCGACTCCGCGCTCGGCCTCGGGTCGGGCAAA
GTGCCCGTGGCGCTCGGCGGCTCCGGTGACTTCTCGGAGATCCGCGGCGCGGAGAAGATCCTCGAGCCCG
GCGAAGATTGGCGGCGGCTCGGCACCGCCAGCGACCCCGTGGTCCAAGCCACCGAGGGACTGCTCCCTCG
GCGTTGA
>Merged2_850397_1007-1381 # 1007 # 1381 # 1 # ID=850397_2;partial=01;start_type=ATG;rbs_motif=GGAG/GAGG;rbs_spacer=5-10bp;gc_cont=0.691
ATGGAAGTCAAGGAGCTCGGGCACCTGGTGCTCTACGTGCGAAACGTCGAGCGCTCAGCCGCCTTCTACC
GGGACGTGCTCGGTTGGCGCCAGATCGTGGGCCCGGGGACGCCGGGTGCCGAGCGGACCCGACCGTGGCC
GTCGGCGGCCTTCTCCGCCCCCGGCGGGCGGACCCACCACGAGCTGTTGCTGATCGAGGTCGGCGAGCAG
GCCCAGGATCTCCCACAGGGCCGCCATATCGGCCTCTACCACTTCGGGATCAAGATCGGCGATACCGACG
ACGAGCTGCGCGCCGCGATCGACGACCTCGCCCAGCACGACGTGCGGTTCGTGGGCGCCAGCGACCATAC
GGTGACCCACAGCCTGTACATCCTC
>Merged2_4011088_1-567 # 1 # 567 # -1 # ID=4011088_1;partial=10;start_type=ATG;rbs_motif=GGxGG;rbs_spacer=5-10bp;gc_cont=0.705
ATGGCAGACATCGTCCTGGGAGTCGGAACCTCCCACACCCCGCAGATCAGCTCCGGCTGGGAACTGTGGA
CCGACCACGCCAAGCGCGACCAGGGGTCACCGCTCCTGGGCGCCGACGGGGAGTTCCACACCTTCGCCGA
CCTGGAACGCGCGGACGACGAGAAGCTCCGCGCCGAGCTGGCCCCGGCCGTGTGGGAGAGCAAGCAGGCC
CGCATCGAGAAGGGCGTCACGACCCTCGGCGAGCGGATCGCCGCGGCCCGCCTCGACGTCCTCGTCGTGA
TCGGCGACGACCAGAAGGAGATCTTCGACGAGGAGGCGGTGCCCAGCATCGGCCTGTTCGGCGGAGACGA
GCTCTGGGACTACCCGCCGTCCGGCGAGCACCTGGAGCGCATGAGCAAGTTCCCCGGCCTGGCCGCAGCC
CAGTGGGCCCGCCACGGCGACGAGCCCACCCCGCACCGGATCCACGCGGACCTGACCCGGCACCTCGCCG
GGGAACTGACCGCCGCCGACTTCGACCTCACCATGGCGTCGATACAGCGGGACAAGCACACGCTGGGGCA
CGCGTTC
>Merged2_694591_198-533 # 198 # 533 # -1 # ID=694591_1;partial=01;start_type=Edge;rbs_motif=None;rbs_spacer=None;gc_cont=0.699
CACCAGTGGGGCGCGATCGCGGACCGTACCCGTGAGCACCTCGTGGCCTCCGACCGCTGCATCATCAGCG
TGCGCCGCCGCCTGCTCAAGCTCGCGCGGGACATGGAGAACGGGGTCGAGCCCGAAGAGCCCTTCCGGAT
CAAGAACATCCGCCAGGAGACGCCCGACCCGGTGCGGGTCCCCGCCGGCGCCGACGTCGAGAGCGAGCAC
GTCGACGCGCTGCTCACCAGCCTGCAGACGACCCGCCTCAGCGCCGCCGACAACCGTGAGTACGACATCA
TGTGGTCGCCCTCGGTGGAGGTCGACCCCGAGAAGCCGGTGAGCCCGACCGCTTAG
>Merged2_57965_2-148 # 2 # 148 # -1 # ID=57965_1;partial=10;start_type=ATG;rbs_motif=GGA/GAG/AGG;rbs_spacer=5-10bp;gc_cont=0.639
ATGCTGACGGCATCGGAAAACGAACTGCTCTGTCGCGTCGAAGGCGACGCTCCCATGGGCCGGCTCATGC
GAAGGCACTGGGTCCCGGCATTACTGTCCGAACAGGTCGCTGAGCCGGACGGTGCGCCGGTGAGGGTGCA
GCTGTTC
>Merged2_358235_2-112 # 2 # 112 # 1 # ID=358235_1;partial=10;start_type=Edge;rbs_motif=None;rbs_spacer=None;gc_cont=0.730
GACTATGCCGCCATCCGCGGCGCGGAGAAGATCCTCGAGCCGGGGGAGGACTGGCGGGTCCTCGGCACCG
GCGCCGACCCCGTCGTGCAGGAGGCCTACGAGGCGAGCTAG
>Merged2_4780640_2-865 # 2 # 865 # 1 # ID=4780640_1;partial=10;start_type=Edge;rbs_motif=None;rbs_spacer=None;gc_cont=0.669
GCGCCGCCGCTGCCTGAGTGGGAATTCGCCATGGTGCCGGCGCCGCAGCGGTTCGTCTCCAAGCGCCTGC
AGGAATGCAACTGGCTGCAGGCCATGGAGGGCGGCATCGACTCGAGCCACGTGTCGTTCCTGCATCGCGG
CGACCTCAGCTCCGACCCCCTCTTCAAGGGTGCGAGGGGCAACCAGTACAACATGGCCGATCAGCGGCCG
GTGTTCGAGGTGGTGGAGAGTGCCGGCGGTCTCTATGTCGGGGCGCGGCGCAACGCCGAAAACGGCCAGT
ACTACTGGCGCATCACCCAGTGGGTGATGCCCTCGTTCACCATGATCGCGCCGCGCGGCAACCACGCGGT
CCACGGTCATTTCTGGATTCCCATGGACGACGAGAACTGCTGGGCGTGGAGCTTCGACTATCATCCCATG
CGCGACCTCAGCGCGGCCGAGGTCGACGCCATGAATGACGGCAAGGGCGTCCACGTCAAGTACGTGCCGG
GTAGCTTCCGCCCGCTCGCCAACAAGGACAACGACTATCTGATCGATCGCGCCGCCCAGAAGGCCGGCCT
CACCTACAGCGGCGTTGCCGGCATCGCCATGCAGGACGCCTCGCTGCAGGAGAGCATGGGGCCGATCGTT
GATCGCAGCAAGGAGAACCTCGTCTCCACCGACAACGGGATCATCATGGCGCGCCACCGGCTGCTGCGCG
CCGTCAAGGCGCTGACCGACAAAGGCGAAGTCCCCCCGGGCGTTGATCCGGCGCACCAGCGCGTCAGATC
GGCGGCCGTCCTGCTGCCCCGCGACCAGGCCTTCAAGGACGCTGCAAAGGACGCGCTCATGGCGCGCCCG
GGCGCCGCACCGGCATCGGTGTAG
>Merged2_788282_1-90 # 1 # 90 # -1 # ID=788282_1;partial=10;start_type=ATG;rbs_motif=GGAGG;rbs_spacer=3-4bp;gc_cont=0.656
ATGCCAGCGATCAAAGTACGCGAACTCGCATACGGCCGGCTGCGTGCGCCGGACCTCGACGCGGAGGAGG
AATTCCTCACCGCGTTCGGC
>Merged2_355450_3-215 # 3 # 215 # 1 # ID=355450_1;partial=10;start_type=Edge;rbs_motif=None;rbs_spacer=None;gc_cont=0.695
TGGGTGCTGGAGCGGATCGAGCGCAACGACGTCGCCGCCCTGGAGCACCTGTTCACCTTCGACTCCAACA
GCCTGCGCGGCGGCACCGGCGAGACGCGGGCCTGGATCACCCTCGCGGCCGCGATGAACCGCCCGGGCCA
GGTGCTCGACTACATGCCGATCCACCCCTGCTACACCGGCGTCGCCTTCGTCAGCTGGTCCGCGCAGAAC
TGA
>Merged2_213633_1064-1711 # 1064 # 1711 # -1 # ID=213633_2;partial=01;start_type=Edge;rbs_motif=None;rbs_spacer=None;gc_cont=0.670
GAGCATCCCCGTTGGGCGATCGGCCACTCGATCCTCTTCCCGAACATCCTCTGGCACAACGCCACCATGC
AGTGGAGGGTGCCGACGGACGACACGCACACGACGCACATCTCGCTCTATGCGTGGCGGGCGGCTCCCGG
CAAGAAGGCGCCGGTCCAGGACGTCGTGCCGTCCCGTGAGGTCCAACTGCTCGAGCCGAACGGGCGCTTC
GCGGGCCTGACGACCCTGTTCAACCAGGACTACATGTGCTGGGCGACGCAGGGAGAGATCGCGCTCCGAG
ACCAGGAGAAGCTCGGCCGGAGCGATCGCGGGGTCCAGGAGTTCCGCAAGATGCTGCGTGAGCAGATCGA
CCTCGTCGAGGCGGGGAAAGAGCCGTCGATCAACATCTTCCGCGACGCGGCGGACAACCAAGGGCTCGAG
TGGCCGAGGATTCCCCACGAATCCCGCGACCTGGTCGGGGCTCCGGGCGGCCCTCCCTCGAACGGCAAGT
ACCGCTATCAGCCCTCGGAGACGGGGTACAGCCGGGACGCCGACAAGATCGAGGCGACCATGGCGACGTG
GGTCGACTTCTACGCGGAGAAGCAGTCCGCTCCCGACTACGTCCACGCGCACCAGTCCGCCAAGGCGGGC
GCGAACGCGGAGGCGTAG
>Merged2_336145_21-368 # 21 # 368 # -1 # ID=336145_1;partial=01;start_type=Edge;rbs_motif=None;rbs_spacer=None;gc_cont=0.698
TCGGGCATGCCGACCGTGCCGATCCAAGACGCCGCGATCACCTGGAGCCAGGGCGCCATCGTGGACCGCA
GCACGGAGAACCTCGGGACCACCGACGCGATGATCGTCCGGGTCCGCCGGGCGCTCTTGAACGCCGCGCA
CGCGCTTCGCGAGAACGGCACCGTCCCGCCCGGTATCGAGGAACCCGGCATGTACCGCCAGCGTTCCGGC
TGGTCCATGGTCCCCGATGACCAGGATTTCTGGGAGTACCTCCGCCCGTGGCGTGAGGCGTTCCAGGAGA
TCGATGCCGCCGCGCTGTCCACCGACCCGACGGTCGCTCGGAGAGACCCGGCAGCCGCCGCCGACTGA
>Merged2_463965_194-601 # 194 # 601 # 1 # ID=463965_1;partial=00;start_type=ATG;rbs_motif=None;rbs_spacer=None;gc_cont=0.672
ATGACACTTTCCATCACCCACACCCCTGTGTACTGCACCGACCTGGACGAAGCGCTCGCCTTCTACACCC
AGCACCTTGGCTTTGAGGTGCATGACGACGTCGCGATGGGCCCGCAGATGCGCTGGCTCACTGTGCACGC
CCCCGGTGACACCCACGACCTGCTGCTGGCCGCCATCGACCACCACATTGCCCCGGCCGACCGGCAGGCG
ATGGCGGAGATCGTCGCCAAGGGCGACCTGGCGGTCTTCCTCCAGGTCGGCAACGTCGACACGATATTTG
AGAAGCTGCGCGCCGCCGGCACCGAGATCCTCCAGGAGCCGACTGACCAGCCCTATGGCGTCCGCGACGC
CGCCGTCCGCGACCCCAGCGGCAACCACCTGCGCCTCAGCCAGCCGCTGCGCGCATAA
>Merged2_736294_3-158 # 3 # 158 # -1 # ID=736294_1;partial=10;start_type=ATG;rbs_motif=GGAGG;rbs_spacer=5-10bp;gc_cont=0.705
ATGGACGGCAGCGCAGTGCAGACCAACCGCGGCATTTCACCGCACGCCTGGCCGCCCGGCGTGACCCGCG
TCCCCTACTGGGTCTACCAGGAGGCGGACGTGGCGCGCCGCGAGCAGACCCACATCTTCCAGGGGCCCGT
CTGGAACTTCCTGTGC
>Merged2_76143_1-408 # 1 # 408 # 1 # ID=76143_1;partial=11;start_type=Edge;rbs_motif=None;rbs_spacer=None;gc_cont=0.657
CCGTTCGCGGTCAACGTCGTCCAGTACCCGGTGCCCTCCGGCCGGCGCTGCTTCATGCTGGGCAAGGCGA
TCCGCAAGGCGATCGAATCCTACGACGAGCCGCTCAAGGTTCAGATCTGGGGAACCGGTGGCATGAGTCA
CCAGCTGCAGGGCCCGCGCGCAGGGCTGATCAACAAGGAGTTCGATCAGGCCTTCCTCGACCGGCTCATC
GCCGAGCCCGAGCAGCTCGCCGCCATGCCGCATATCGACTATGTGAGGGAAGCCGGCAGTGAAGGCATCG
AGCTTGTCATGTGGCTGAGCGCGCGCGCGGCGATGAGCGACGTCAACGGCGGCAGAAAGCCGACCGTCCG
GCACCGCTTTTATCACGTGCCCGCGAGCAACACCGCGGTCGGCCACCTCATCCTGGAG
>Merged2_5421543_1818-2711 # 1818 # 2711 # -1 # ID=5421543_4;partial=00;start_type=ATG;rbs_motif=AGGAG;rbs_spacer=5-10bp;gc_cont=0.715
ATGATCCGTTCCCTGGGGTACCTGCGGTTCTCCTCCACGGACGTCGGGGCCTGGCGTGACTTCGGCACCA
AGGTCCTCGGCATGGTCGAGGGGCGCGGCCCGGACGAGGGCGTGCTCTACCTGCGGATGGACGAGTTCCC
GGCCCGCCTGGTGATCGTGCCGGGCGAGGAGGACAAGCTGCTCACGGCCGGCTGGGAGGTGGCGTCGTCG
GCCGAGCTGGACGCCGTCGCCCAGCGGCTGGCAGGCGCCGGGTACAGCCCGAAAGAGGGCAGCGCCGCCG
ACTGCGCCAGCCGCCGCGTGGACCGGCTGCTGCACGTCACCGACCCGTCCGGCAACGACCTGGAGATCTT
CAGCGGCGCCGCGCTGGACGACCGGCCGTTCTTCGGCGGCTACGGGACGACGTTCGTCACCGGCGAGCAG
GGACTGGGCCACGTGGTGCTGCCGGACGGCACCACCGAGGACGGGGCGACGTTCCACTTCTACACCGAGG
TCCTCGGGTTCCGGCTGCGGGACTCGATGCGGCTGGCGCCGGAGCTCTTCGGCAAGCCGGCGGGGGAGCC
GCTCTTCATGCGGTTCCTCGGCTGCTGCGCCCGGCACCACTCGCTGGCCCTGGCCCCGTTCGACGCCGAC
CCGTCCGGGGTCGTGCATCTCATGATCGAGGTGTCCTCCCTGGACGAGGTGGGACGGGCCCTGGACCGGG
CTGGGCGGCGCGGCGCCAAGGTGGCCGCCACCCTCGGCCGGCACGCCAACGACTTCATGGTGTCCTTCTA
CGTGAAGACGCCGGGAGGGTTCGACATCGAGTACGGCACGGACGGGCTGGTCGTCGATGACGCGACCTGG
GTGGCCCGGGAGACCACCGCCATCAGTCAGTGGGGCCACCAATGGAGCGTCTAA
>Merged2_81029_699-1196 # 699 # 1196 # -1 # ID=81029_2;partial=01;start_type=Edge;rbs_motif=None;rbs_spacer=None;gc_cont=0.693
ATGTTCATGGTGATGCCGAAGCGGCGTGAGGAGATGTGCGAAGGGGTGCGGGGCGCCCCCAAGCCGATCG
AGGTGCTGCCGAACGGCACCGGCTGGTACGACCGCTTCCGCCTCGTCGCCAACGAGGACAACGACTACCT
GATGGACCGCGACGCCCAGGAACGGGACGAGGAGTACTCCGGGATCACCGGCATCCACGTCCAGGACCAG
GCCATCACCGAGTCGATGGAGCCAGTCTACGACCGGTCGCTGGAGCACCTGGGCAGCAGCGACGCGATGG
TGATCCGGGCTCGCCGCCGCCTGATCGCCGCCGCGAAGGCCCTCGAGGCCGACGGCACGGCCCCGCCCGG
CGTGGACAACCCGTCCGACTACGCCCAGCGCTCCGGCGGCGTCATCCTCCGTGACGACGAAGACTGGGTC
ACCGCCACCGAATCCCTCCGCGCCGGCTACACCGACCACCCCGACCTCGACCCGGCCATCATCGGCGGCT
TCGTCTAA
>Merged2_792959_1869-2306 # 1869 # 2306 # 1 # ID=792959_3;partial=00;start_type=ATG;rbs_motif=GGAGG;rbs_spacer=5-10bp;gc_cont=0.639
ATGAGCGGGGACAACGATTTCACGGTTTCGCACGTCGGGCTCTGCGTGTCAGATCTGGAGCGCTCTTTGC
GGTTCTACCGTGACGGGCTCGGCTTCACCGTGGAAGAGGAGCATGCCATCGGTAACGAGTTTGCCGACGG
TCTCGAGGTGGAGCGGGACGTGGTGCTCACCTCGTTGTTCATTCGCCGTGAGGGGCTGGCCATCGAGCTT
CTCTACTACAAGTCGCCCGCGACCCACGGCACGCCTTCCACGTCGCGGAGCCAGCTGGGACTCACCCACC
TGTCCTTCTACGTATCCGACCTCGATGCCGCCATCGACCGGCTGCTCCAGTGCGGAGGGACGCTGATCGA
CACCACCCGGACCAAGCAGCCGGGGATCGAGCTGGTATTCCTGGCTGATCCCGACGGGGTCCGGGTCGAG
CTGATGCAGGCCGGCTAG
>Merged2_885163_1-366 # 1 # 366 # -1 # ID=885163_1;partial=10;start_type=ATG;rbs_motif=GGAGG;rbs_spacer=5-10bp;gc_cont=0.653
ATGGCAACCCTGACCGCTGTGCTCGCCTCGACGCACCACCCCTTCTTCCTCAAGGCGACCGAGCTGACGC
CGGAGGCCGAGCGGATCCCGCAGGCCGCCGAGTGGAAGGCGAAGGTCGAGTCCTACCGCGAGACGCTGAC
CGCGGCCCAGCCTGAGCTGCTGGTGATGATCGGCAGCGACCACTTCCACCAGTTCTTCCTCGACAACTAC
CCGACGTTCCTGATCGGGAAGCAGCCGGTGTACGACGCGACGTTCTACAACGAGGAGCGCGAGTTCTCGA
TCCCGCCGTACACGCTCGCGGGCGACGAGGACCTCTCCGGCTACATGTTCCAGGGGCTGCTCGACCGGGG
CTTCGACTTCTCGATC
>Merged2_206581_2-1237 # 2 # 1237 # -1 # ID=206581_1;partial=10;start_type=ATG;rbs_motif=GGAG/GAGG;rbs_spacer=5-10bp;gc_cont=0.635
ATGGAGCAAGGCCATCATCTCGATCAGGCCCATCATCGCGATGGCGCACCCGCCGCATCAGTCATCGCTG
GGTCAGTGGTTCCGCCGGACCTGCGATGGCCGACCGGGGATGACCGCATCCCCGACTGGATCTATTCCGA
TCCCCGGATTTACGAAATCGAACAGGAGCGGATTTTCCGCGGCCGGAGCTGGAATTTCGTCGGTCTCGAC
TGCGAGGTTCCCAACCCCGGCGACTATTCCCGTTCCTACGTGGGTTCGCTCCCCGTAGTCGTGACCCGCG
ACGGCGACGGCGAAATCCAGGTGTTCGAGAACCGCTGCGCCCATCGCGGCGTCGAGTTCTGCCGGAGCTA
CCGCGGTAACACCAACGCCTTCATCTGTCCGTATCACAACTGGACCTACGATCTGCACGGCAGGCTCACC
GGCGTGCCGTTCCGGCGCGGCGCCAAAGGCAAGGGCGGCATGCCGACCGGCTTCAACGCCACCGATCACG
GCCTGCGCAGGTTCAAGGTCGGGCGCCGGCACGGTGTGATCTTCGCGACGCTGTGCCCCGACATGGAACC
GGTCGAAGACTATCTCGGCACCGACATCACCCGCGAATTCGACACCATCTTCAGTGGCCGCGAGCTGAAG
CTGCTCGGCATTCAGCGCAACATCCTGCAGTGCAATTGGAAGCTTTACCAGGAGAACCTCAAGGACCCCT
ATCACGCGACGCTCCTGCACACCTATCTGACGACCTTCGGTCTGTTCGTCACCAGCAACGAGTCCCACAT
TCTCGTCGATCCCAAGGGGCGGCACAGCGCGCTCCTGTCGCGCCGTCCGCCCGGCCGTCCCCAGCTGTCG
GAAAGCGACAGGTCCGACATCAATGCCTTCCACGAGGCGATGCCGCTCAACGATCCCCGTGTGCTTGAAT
TTGTGCGCGAGTTCGACTCGAAGTGGTCGGGCGACGCCATGACGATCTGGCCCAACCTGACGGCGTTGCG
GCAGACCAACATCCTCAATACCCGGCTGATCGTGCCGCGCGGGCCGAACGAGCTGATGATGATCTGGGCG
TTCTTCGGCTTCGCCGGTGACAGCGAGGAGATGACCCGGCACCGCCTGCGTCAGAACAATATCTTTGGTC
CCGGCGGCTTTCTTGGCATCGAGGACAACGAGGCGCTCCGGTTCGTGCAGGAGGGCCTCGTCCGCTCGAT
GCCGCGCGACGGACTGGCGATGCTCGGCGACGACGGCGAGACCCCG
>Merged2_384888_347-1345 # 347 # 1345 # 1 # ID=384888_2;partial=01;start_type=GTG;rbs_motif=GGAG/GAGG;rbs_spacer=5-10bp;gc_cont=0.604
GTGTTGACGGTTGAGCAGAATGAGCGGGTGACGCGGGTGGGGTCGGGGACGCCGATGGGTGAGGTGTTTC
GGCGGTATTGGGTTCCGGCTGCGTTGTCGGCGGAGGTGCCTGTGCCGGATTGTCCGCCGGTGCGGGCTCG
GGTTCTGGGTGAGGATCTGGTGGTGTTCCGGGATAGCCGGGGGGAGTTGGGGGTGGTGGACGCGTTTTGT
CCGCACCGGCGGGCGCCGTTGTTCTTCGGCCGGAACGAGGAAGCAGGTTTGCGGTGTGTGTATCACGGTT
GGAAGTTTGATTGCGCGGGGAATTGTGTTGATATGCCGTCGGAGCCGCCGACGAGTGTGTTGAAGTCGCG
GGTGTCGTTGAAGGCGTATCCGACGTACGAGGCGGGGGGGATGGTGTGGGCGTATATGGGTCCCCGCGGT
GAGATGCCGGCGGTGCCTGATTACGAGTTTCTGCGGGCTCCGGCGGCGCAATATCGGGTTTCGAAGACGT
TCGAGGGGTGTAATTGGTTGCAGGCGTTGGAGGGCGGGATCGATACGGCGCACGTGTCGTTCGTTCATAA
CAACAATCTGTCGGACAAGACCACTGTGCTGCAGCGGGACACCCACCCCCGCCTGGAAGTCGAGGACCGC
CCCTACGGATTCACCTACGCTGGGGTCCGGGACGTTGGTGACGGCCGCTTTCATTTGAACGGCTATCAGT
TCATCATGCCCTTCATCCAGATCCGAGGCGGTCAGACCTACGGCGGGCACATCGCCGGGCACCTGTGGGT
CCCAATCGACGACTATAACGTCTCTATCTACAACTTCATCATGCTCATAGACGATTCTGATGTGATCACT
GATGAGCATTGGGTGTCTTACGAGCATCAGAATGGCCGTGGCCCGCAGGACTACATCGAGGGGACCTACT
GGCTGAAGGCGAACCCCAGCAACGATTATTTTATCGATCGCGAGGTGCAGCGGACCAAGACCTTCACGGG
TATCGAAGGGGTCAACACG
>Merged2_565383_170-514 # 170 # 514 # -1 # ID=565383_2;partial=01;start_type=Edge;rbs_motif=None;rbs_spacer=None;gc_cont=0.626
TACATGAACCCGGTAACCGGCGGCCCGGTGATGCAGACCATCGGCGCCTCCATGCAGATGCTGCGCCCGG
GCGAGCACACCAAATCGCATCGACACACCGGCAGCTTCGTATACCAGGTCGCCAAGGGGCAGGGCTACTC
CGTCATCGACGGCAAGCGCTTCGACTGGCGGGAACGCGACATCTTCTGCGTGCCGTCCTGGGCTTGGCAC
GAGCATGCGAACACCTCGGATACCGACGACGCGTGTCTGTTCACCTTCAACGATCTGCCGGTGATGCAGG
CACTCGGCCTCTATCGCGAGGAGGCTTTCGGCGACAACGGCGGACAGCAACTGGTGTTGGCCTGA
>Merged2_365102_3431-4090 # 3431 # 4090 # 1 # ID=365102_5;partial=01;start_type=ATG;rbs_motif=GGA/GAG/AGG;rbs_spacer=5-10bp;gc_cont=0.685
ATGGACACCGGAACTGCCTACGGGTTCACTCCCGGGAAGGCGAATCTCGATCTCGCTCAAGTCGGTCCTG
GCACCCCATACGGCGAGGTGCTGCGCCGGTACTGGCAGCCGGTAGCGCTCAGCGGGGGCGCGACGACCAC
CCCGGCCGCCATCCGGGTTCTCGGCGAGGACCTGATCTTGTTCCGCACCCGGGCAGGCGCGGCCGGGTTG
CTGTACCCGCGATGCGCGCATCGCGGTGCGTCGCTGTTCTACGGCGGCGTCGAGGACGAGGGAATCCGCT
GCTGCTACCACGGCTGGGTCTTCGACCCGCAGGGCAACTGCCTGGAACAGCCGTGCGAGCCCGAGGGCGG
GCTGCATCGCGACCGGGTCCGACAGCCCTGGTACCCGGTTCAGGAGCGCTACGGCCTGGTCTGGGCTTAC
ATGGGAGACCCGGCGAAGAAGCCGCTGCTGCCCAGGTTCGACGTGCTGGAAGACGTAGGACCGGATGCTC
AGCTGATCGCCGACGACTCCGGGGTGGGCGGCGGCGGGCCGGAGTTCCTGGATTTCAACTGGCTCCAGCA
CTGGGAGAACGTGCTGGACCCGTTCCACGTCCCCATCCTGCACGCGCGCTTCAGCGGGTTCCAGTTCGCC
GCGGAGATGGCGGTGATCCCGCAGGTGAAG
>Merged2_358699_3-662 # 3 # 662 # -1 # ID=358699_1;partial=10;start_type=GTG;rbs_motif=AGGAGG;rbs_spacer=3-4bp;gc_cont=0.653
GTGACGTCGCTGATCAATTCACCGGGGAGCTCGCTCCGTGGCCTGGTCGACCTCGACGCTGGTCTCGTCA
GCCGCGAGATCTATGTCAACGAGGAGCTGTACCGGCGGGAGCTCGAGCAGGTCTGGGCGCGCGCCTGGCT
CTACATCGGCCACGAGTCCCAGGTCCCGAACGTGGGGGACTTCGTCGTGTCGCGCATGGGGGAGGAGGAG
GTCATCCTCTCGCGGGACCGCAAGGGCGTGATCCACGTCTTCTTGAACACGTGCCGCCACCGGGGCATGA
AGGTGTGCCGCTACGACGACGGCAACGCGCTGGTCTTCACCTGCCCGTTCCACGGCTGGAGCTACGACAC
CAATGGGAACCTGGTCGGCGTCCCCTACTACGACAAGGCCTACGGGGAGACCTTGGACAAGAGCCAATGG
GGGCTCCCCGAGGTCGCCAAGATGTGCAACTACTACGGGTCGATCTGGGCGACGTGGGACGCGAAGGCGC
CGGAGTTCGTGGATTATCTCGGCCCGTACGCCGACGCCGTGCGCCGCTGCTTCCAGAGTTCCGACGGCGA
GGACAACGGTGTCGAGGTCTTCACCCCGGTCAACAAGTGGATCATCCCGTGCAACTGGAAGTTCCCGGGG
TTCAGTTTCGACGGCGACCGGGCGCACGGG
>Merged2_898107_123-446 # 123 # 446 # 1 # ID=898107_2;partial=01;start_type=ATG;rbs_motif=GGAG/GAGG;rbs_spacer=5-10bp;gc_cont=0.633
ATGGCCCGCATAACGGCAAGCGTCTACACCTCGCACGTCCCGGCGATCGGGGCGGCAATCGATCTCGGCA
AGAGCGACGAGCCGTATTGGCAGCCCGTCTTCAAAGGCTACGAATTCTCCAAGCGCTGGATGAAGGAACA
CGCGCCGGACGTCATCTTTCTGGTCTTCAACGATCATGCGAGCGCGTTCAGCCTGGAGATGATCCCGACC
TTCGCGATTGGCACCGCCGCCGAGTTCAGTCCGGCCGACGAGGGCTGGGGGCCTCGACCGGTGCCGAAGG
TGATCGGCCATCCCAAGCTCGCCTCCCACATCGCGCACTCAGTG
>Merged2_520408_2632-3408 # 2632 # 3408 # 1 # ID=520408_3;partial=01;start_type=ATG;rbs_motif=GGAGG;rbs_spacer=3-4bp;gc_cont=0.638
ATGATCGGACTGGGTCTTGCGTCGTCGCACGCGCCTGCGATGTTCGTGCCGGAGGAGCTGCTTCCGAAGG
TGTATGCGGCGATCCCGGCGGATATGAAGAATTCCCAGCCCGAGAGTGCGAAGGCGGAAACGCCGGAGGT
GCTGACGGCGTACATGGCACGGGTCGATGCGGCGTTCGCGACACTGCGCCACTGTCTGCAGGAGTACAGG
CCGGATGCACTGATCGTGGTGGGCGACGACGAGCATGAGATGTTCAGCGAAGCATGTACGCCGGCCATCA
CCGTGTTTACCGGCGACGCCCTGTGGGGAACCTCGGCGCCTCCCTACATGGATCAGCCCCCGTCTGCGTC
GCGCATCGAGTTTCCTGTGAACGCCGCGCTTGCCAGGGTGGTGCTGCGTGGCTTGATGCGGCGGAGCTTC
GATCCCGCCAACAGCGCCGTCATGAGGCCGATGGGACGGCCGGACCGCGGTGCGCCGCACATGATGTCTT
TCACCGCGCACAAGGTGTTTCTGGGTCTCGATATTCCCATCATCCCGGTGTTCCTCAATGTGCAATATCC
ACCGATGCCCTCCGGCCAGCGGTGCTGGGACCTCGGCCGGGCGCTGGCCGACATTTTCGCCGATCGCAAG
GAGAAGATCGCGATCTATGGTTCGGGAGGGCTGTCGCACGATCCATTCGGGCCTCGCGCCGGCTGGATTG
ACCAGCCGCTGGACCGGTGGATTCTTGAGCGCATCGCCCACGACAGGGGCGAGGAACTGACATCGCTGTT
CTCGTTC
>Merged2_3886709_3-395 # 3 # 395 # 1 # ID=3886709_1;partial=11;start_type=Edge;rbs_motif=None;rbs_spacer=None;gc_cont=0.692
GATTATCCGGTCCATGGAGCGCTCGCCCGGCACCTGGCGGAAGCCCTTGGGGCCGCCGATTTCGACGTGG
CGGTGTCGACAACCTTGCGCGACGGCGAGGGGGAAGGTCACGCCATGGCCTACGTGCATCGCCACGTGAT
GGACGCCGGGACCCCGGTGCCGATCGTGCCGGTTTTCCTTAACACCTATTTCCCGCCCAACCAGCCGGCC
CCGCGTCGCTGCTACCGGCTCGGCGAGGCGGTTCGCCGGGCAGTCGAAAGCTTTCCCGGCGAGGCGCGGG
TGGGCGTCCTGGCGTCGGGCGGCCTCAGCCATTTCCTGGTGGACGAGGACCTCGACCGTGCCATCCTCAA
GGCGCTCGCGGAAAAGGACAGCGCGTTCCTGCAGCGCCTGCCG
>Merged2_885819_695-1249 # 695 # 1249 # -1 # ID=885819_3;partial=01;start_type=Edge;rbs_motif=None;rbs_spacer=None;gc_cont=0.562
GTCGCAGGCAACAAGACGATGATCCTGACTGACCCGAAAGGCAGACATTCGACCTTGTGCAACGCGCGGC
CAAAAGGTCGACCCGAAAATGACCAGAGCAAATCGGAAATTCGTTCGTTTCACTCGGCGATGAAACTCGC
CGACCCTCGGGTCATCCAGCTCATTCCCGAAAAAGACTCAGTCTGGACCAGTAACGCGATCACGATCTGG
CCAAACCTTGTGCTGTTACGGCAGACCAATATTCTTGGCGCCCGCCACATCGTTCCGATGGGGCCAAATG
AGTTTATGTTGATCTGGACCACCTTCGGGTATGCCGACGACGATAGCGAGATGCAACAGCATCGCCTCAG
GCAGAACAACATATTTGGCCCCGGGGGCTTCATCGGGATCGACGACAATGAAGCCATCCGATTTGTCCAG
GACGGCCTCATGCACTCAGTGCCGCGCCACGGTGTAGCGCCGCTTGGCAAGGACGTGGAGGATCCGGAAG
TGGTGATTACCGACCGCGCCATACGCGGCATGTACCGCAACTACCGCAATGAGATGGGACTGTGA
>Merged2_341515_1-321 # 1 # 321 # -1 # ID=341515_1;partial=11;start_type=Edge;rbs_motif=None;rbs_spacer=None;gc_cont=0.648
GATCACGGCTGCTTCTCGCCGCTGTCGCTGCTGTGGCCGCATGAGCCCACCTGGCCAGGGGCGATCGTGC
CGCTGCAGGTGGGGGTGCTCGAGTTTCCGATCCCAACGGCCAGGCGCTGCTTCAAGCTGGGGCAGTCCCT
GCGCCGTGCGATCGAAAGCTATCCGGAGGACCTGAAAGTGGCGATCGTCGCCACCGGCGGCCTGTCTCAC
CAGGTGCACGGTGAGCGTGCCGGCTTCAACAACACCCCCTGGGACATGGAGTTCCTGGATCTGCTCGAGA
AGGACCCTGAGAAGCTCACCCAGATCACCATCGCCGAGTAC
>Merged2_83109_2341-2796 # 2341 # 2796 # -1 # ID=83109_3;partial=01;start_type=Edge;rbs_motif=None;rbs_spacer=None;gc_cont=0.680
CAGGGCATCGGGCACGGGTTCTCGTACGTGATCCACCGGCTGTTCGACGACAAGCCGGTCACGATCCTGC
CCGTCTACCAGAACACCTGCTACCCGCCGAACCAGGTGCGCCCGAACCGGGCCTACGACTTCGGCAAGGG
GATCGCCGAGGCGATCGCCAGCTGGCCCGAGGACATCCGTGTCGCGGTGGTCGCGTCCGGTGGCCTCAGC
CACTTCGTCGTGGACGAAGAGATCGACCACATGATCCTCGACGGCTTGGTGAAGAAGGACGAGGAGGCGC
TGCGCGGCCTGCCCCGCCACCGCCTGTACTCCGCGACGTCGGAGTCGCTCAACTGGGTCGCCGTGGGCGG
TGCGATGTCGCAGACCTCGCTCCAGGCGGAGGTCATCGACTACGTCCCCGTGTACCGGTCACTCGCCGGC
ACCGGTGGCGGCTGGGCGTTTGCCCGCTGGATGTAG
>Merged2_522046_3-722 # 3 # 722 # -1 # ID=522046_1;partial=10;start_type=ATG;rbs_motif=GGAGG;rbs_spacer=3-4bp;gc_cont=0.672
ATGCTCAGCACAGAGGACAACGACCTGGTCACTCGGGTCGGCCCCGGCACGGTCATGGGCAGGCTGATGC
GGGAGTACTGGATTCCGGCAATGCTTTCGAGCGAATTGCCCCGCCCCGACTGTCCTCCGCTTCGCGTACT
GCTGCTCGGGGAGAAACTGATCGGGTTCCGGGACTCGTCGGGCAGGCCGGCGCTCGTCGATCACCTCTGT
CCCCACCGAGGCGCCGGCATGTTCTTCGCCCGGAACGAAGGCGACGGGCTGCGTTGCGTCTATCACGGCT
GGAAGTTCGACGTCGGGGGGTCCTGCGTCGACATGCCGAGCGAGCCGGCGACGTCGAACTTCAAGGAGAA
GATCCGGATCAAGTCCTACCGCTGCGTCGAGCGCGGGGGCATCATCTGGGCGTATATGGGGTCCCGCGAG
GAGCCCCCGCCGCTTCCCGACATCGAGGCGACGATGCTGCCCGAGGGCGAATACCAGGCCACGATGTACC
TCCGGCCGTGCAACTGGCTGCAGGCCCTCGAGGGGGACATCGACACCGTCCACGCCGCCTTCCTGCACGG
GGGCGCGCAGGGGCCGGACGACTTCCCCGAGGGGACGTTCAACCACTACGAGGTCAAGCAGCGGGATCCG
CGCTTCGTCGCCATGGACACGGACTACGGGGCGATCTACGGCGCGTACCGACCGGCCCGGCCCGGCCAGA
ACTACTGGCGCATCGGCGAG
>Merged2_314593_3-764 # 3 # 764 # 1 # ID=314593_1;partial=10;start_type=Edge;rbs_motif=None;rbs_spacer=None;gc_cont=0.677
CCGCCGCTGAGCGATGACCTCCCCGACGAGTTCGGCCGCGGGAGGGTGCGGGTGGTCGGGCGCATTGAGC
CCGGCAGAGCGGGCAACTGGCGGTACGCGGCCGAGAACGGGTTCGACGAAGGGCACGCGAAGTTCCTGCA
CCGGAACTCATGGTGGATGCGGTTCCGGCCGCTGCCCGCCTGGAGCCTGACCACCGTCCAGCCAGGGCCC
GACCCCCGGTGGCTCGTCCGGCATCAGGACGGGGTGTTCTGGGATGACGAGTTCGAGGGCCTGGGCACGT
TCACCAACGAGACGCGTATCCGCCGGATCGCCAAGCGGCTGCGTCGCCGCCGCGAGCCAGCGCGGCGTAT
CGCCGAGCTGAAGATCCCTGAGATGGTGTCAGTCCGGCTCCCGTACATCCTCCGTGTCGCGTACCGGAAC
TTCATCCACTACGAGTGGGCTGTGCCGGAGGACGCCGAGCATCACCGCTACGTCCAGCTACTGGTGAGCT
TCCCCGAGAACTGGCTTGATGACCTGCTGTTCCGCATCCACTACGCGGTCTACATCCGGTGGGTCTTCCA
CGTGCGGTTCACCGGTCAGGACGCCTGGATGGTCCGGAACATGGACGTCCCGCCGGAGCGGCTGTACCGG
CCGGACAGTTCCATCACCGAGTGGCGCCGGCTCGTTGAGAGCCAGCACCGAGAACCAGCGGAACGGCTGG
CGAGCAGGCCCCTGCGCGCTGCCGGCCAAGGAAGGCAGGCAGATGAACCCGCCCGGTCTTAA
>Merged2_292432_1-213 # 1 # 213 # 1 # ID=292432_1;partial=10;start_type=Edge;rbs_motif=None;rbs_spacer=None;gc_cont=0.671
GACTGGCTCGCGCGCGGCGACGTCGACGCCGTGCTCGAGGACGTGACCTTCGAGAAGCTCTCGCAGTCGG
GCAATGCGACCCCCGGCTTCCTCGACCTCGTGCTCATGCTCGGCGTCGCGGGGCCGATGGCCGCGTCGTA
CGTCGACGACCTCGACCTGTTCCACACCCGTGAGATGTACGTCACCTGGTACCCGAACGGAGACCCACGA
TGA
>Merged2_855882_214-498 # 214 # 498 # -1 # ID=855882_1;partial=01;start_type=Edge;rbs_motif=None;rbs_spacer=None;gc_cont=0.733
GTGGGGCAGTGCGACCTGCACTGGATCTATCTGGGCTACGCCGACGACGCGCCGGAGATGCGGGCGCGGC
GGCTGCGGCAGCTGAACCTCGCGGGGCCGGCGGGCTTCGTGTCGATGGAGGATGGCTGCATCGGGGGCTT
CGTCGAACGCGGTGCCGCGACGGCACCGGACCGGAGCGCGGTGGTGGAGATGGGCGGCGCGGGAACCGAG
AGCCAGGACACCCGGGCGACCGAGGTGGCGATCCGCGGCTTCTGGCGCGTGTGGCGCGGCCTCGTGGGCG
TGTAG
>Merged2_848444_3-491 # 3 # 491 # -1 # ID=848444_1;partial=11;start_type=Edge;rbs_motif=None;rbs_spacer=None;gc_cont=0.703
GGCTGGGAACTGTGGACCGACCACGCCAAGCGCGACCAGGGGGCGCAGCTCCTGGGCACGGACGGGGAAT
TCCACACCTTCGGCGACCTCGTCCGGGACGACGACGAGAAGCTCAAGGCCGAGCTCGACCCCGCCGTGTG
GGAGAGCAAGCAGGCCCGGATCGAGCAGGGCGTCAAGACCCTGGGCGAGCACCTCGCCGCGAGCCGGCTC
GACGTGCTGGTCGTCATCGGGGACGACCAGAAGGAGATCTTCGACGAGGAGGCCGTGCCCAGCATCGGCC
TGTTCGCCGGGGACCAGCTCTGGGACTACCCGCCGTCCGGCGAGCACCTCGAGCGCATGAGCAAGTTCCC
CGGCCTGGCCGCCGCCCAGTGGGCCCGCCACGGCGAGCAGGCGACGCCGCACCGGATCCACTCGGCGCTG
AGCAACCACATCGCCGAGGAGCTGACCGCCGCGGACTTCGACGTCACCGTGTCGTCGAAGCAGCGGGAC
>Merged2_862374_1-603 # 1 # 603 # -1 # ID=862374_1;partial=11;start_type=Edge;rbs_motif=None;rbs_spacer=None;gc_cont=0.647
CGCGGTGCGACGATGTACTTCGGGCGTAACGAGGAGGGTGGGCTTCGCTGCCCGTACCACGGGTGGAAGT
TCGACGTGCACGGCAAGTGCATGGACACGCCCACGGAGCCCCCGGATCAGACGAACCTGCGGGACCACGT
CACGGCCAAGTCATATCCCGTGCACGAATGCAACAAGATGGTATGGATCTACATGGGGCCCAGGGAGACC
CCGCCGCCGTTCCCGGAGTTCCCGATGAACCTGATCCCCGAGGAGAACGCCGGGGAGCCGATCATCATGA
TGGAGGAGGCGAACTACCTCCAGAACCTCGAGGGCGACCTCGACACGTCGCACCTCGACTGGCTGCACAG
CCGCCTCACGGTCGACGCGGAGCCGCCGAAGTACGGGAACGTGGGGTTTTGGAACCCGGATCCCGACCGG
GTCACCCGCCTCGACGTCCACAAGACGGAGTACGGGACCTTCTACGCCGGCACTCGGCGGCTGCCCGACG
GGACGCTGTGGCACCGGGTCAACCAGTTCATCCTCCCGTTCTTCACGATGATCTCCGGTCGCAAGGGTGT
CGGCCTGCGCTGCTTCGTCCCGCTCGACGACCACTACTCGATG
>Merged2_817227_2-343 # 2 # 343 # -1 # ID=817227_1;partial=10;start_type=ATG;rbs_motif=AGGA;rbs_spacer=5-10bp;gc_cont=0.670
ATGGCGCTTTCGGCAGAAGAGAATCGCCTCCTCACCGAGGTCGGGCCTGGAACCATCATGGGGAATCTCC
TGCGCCGTTACTGGACGCCCGCCTGCCTCTCCTCCGAGTTGGCCAAGCCTCGGACGAACCTGCGGGTACG
CCTCCTCGGCGAGGACCTCGTCGCGTTCCGCGACAGCGAGGGCAACCTCGGCCTGCTCGAGGAGCACTGT
CCGCACCGGGGTGCGTCGCTCTACTACGGCCGTAACGAGGTCGAGTGCGGCCTGCGGTGCGTGTACCACG
GCTGGAAGTTCGACACGACTGGGCAGTGCACCGACATGCCGAGCGAGGCGCGGAGCTTCGCC
>Merged2_63117_241-759 # 241 # 759 # -1 # ID=63117_2;partial=00;start_type=ATG;rbs_motif=GGAGG;rbs_spacer=5-10bp;gc_cont=0.644
ATGCCACAGCCAGAGGGCGCGGAGCTGGAGCGGATCCGTGCACGCAGGCAGGAACTACGCGAGCGTTATC
TGCGGCCGATCGCCGAGCGTCCGCCAAGCACGGTGCAGGGGGTGCACCACCTGGCCCTGATCTGCAAGGA
CACCGAGGAAACGATCACGTTCTACCAGGAGTTCCTCGGCTTCCCGCTGGTGGAGCTGGTGGAGAACCGC
GACTACGCCGGTTCGAACCACTTCTTCTTCGACATCGGTGATCACAATATGCTCGGGTTTTTCGACTTCC
CCGGGCATGATCACCCGCCGTTCAGCGAGACCATCGGCGGGGTGCAGCACCTGGCGATCTCGATCTCGCC
GGAGCAGTTCGACGCGGCGAAGCAGAAGCTGGACGAAGCTGGCGTCGAGTACCTTGGCCCGGACCGCGGG
GCGGACGACAGCATGTACTTCCGGGACCCGAACGGGATCGGGCTTGAGCTCTACCGCTCGCAGCTCGGCG
TGTTTGAGGGCCAGCGCCTGCTGGACTGA
>Merged2_715309_201-977 # 201 # 977 # 1 # ID=715309_2;partial=01;start_type=ATG;rbs_motif=AGGAG;rbs_spacer=5-10bp;gc_cont=0.651
ATGAACATCCTTGGTCTTGACGGCATCACCTACGGAGCCGACGATCTTGCCGCCTGCCGGCGCTTCTTTC
TGGATTGGGGTCTTTCGCTGGCGGCGGAAACGCCCGACCGGCTCGCGTTCGAGACGTTGAACGGCTGCAC
CGTCGGGGTGGTTCGCAGCGACGATCCGGATCTGCCAGCGGCGATCGAACCTGGGCCGACGGCGCGCGAG
GTGGTCTGGGGCGTGCCCTCGATCGCTGACCTCGCCGGAATCAGGGCTGCCTGTGCCGAAGCGCCCGGGT
TCCTTGAGACAGGTGACGAGATCGTCTGCAAGGACCCGATCGGGCTGACGCTGCGTTTCCGCGTCTCGAA
GAAGCGCGAGGTCGACGTCAAGGGGGTGGGGGTGAACGTCTGGGGTTCAGTCGCACGGGTCGATGCGGCG
ACCCCGATGTACCCGAAGGCGGAGCCGGTCGAACTCGACCACATCGTCCTGTTTGTCCCAAATCTCAAGG
AAATGGAGTGCTTTTACGTCGAGCGGCTGGGATTTCACGTGTCCGACCGCTTTCCGGGGCGAGCGGTGTT
CCTGCGCTGCACCCAGATCGGGGGCCATCACAATCTGTTCCTGCTCGAGACGGGCGACCGCCGTGGCCTC
GAGCACGTCGCTTACGCAGTCCGTGACCTCCATGAACTGATCGCTGGCGGCATCAACGTGAACCGGGGCG
GCTGGAAGACCGAGCTCGGCCCCGGTCGGCATCCGGTGTCCTCGGCGTTCTTCTGGTACGTGCAGTGTCC
GGCGGGG
>Merged2_518724_9919-10236 # 9919 # 10236 # 1 # ID=518724_16;partial=01;start_type=ATG;rbs_motif=GGA/GAG/AGG;rbs_spacer=5-10bp;gc_cont=0.604
ATGACCGACCAAAACCTTGTATCCGCAACTCCCGACTTCCGTTCTCCGCGTGGGCGCGTGGGGCACGTCA
ACCTCAAGCTCGCGGATCTCGCCCGTTCACTTGCCTTCTACCAAGGCGTTCTCGGAATGAAGGTGACGAA
ACGGATCGGAGACGAGGCTGCCTTCCTCGCTTTTGACGACTATCATCACGATCTCTGTATCAATACCTGG
GAGAGCCGCGACGGACCCGCTCCCGCCACCGGCACCACCGGCCTCTATCATGCTGCGATCGCCTACGAGA
GCCGCGAGGCGCTTGTGCAGGTATACATGCGGCTTGCC
>Merged2_728073_3-674 # 3 # 674 # -1 # ID=728073_1;partial=11;start_type=Edge;rbs_motif=None;rbs_spacer=None;gc_cont=0.662
CCGTCCGAGGTCCGGCCCTTCCCCGAGCGGATCAAGGCCCGCAGCTATCCCACGCACGAGTCGGGCGGCA
TCGTCTGGACCTATATGGGGCCGGCCGACACGATCACCCCGTTCCGTGACTTCGGGACCGAGGGGCTCGC
GCCGGAGCAGCAGCAGGCCTCCAAGGAGTTCATCGACTGCAACTGGATCCAGAGCCTCGACGGCGACCTC
GACACCAGCCACATCTCGAGCCTCCACCAGTGGCACGCGATCGCCGACATCCCCGACGGCGGCACGGACC
GCCCCGGCTATCCGACGGACTTCGATTCGCTGCGCTTTTGGTGGCATGACCGCCGCCCGGTGTTGGAGGT
CAACGACGAGTTCTACGGGTACCGCTATTGCGGATTGCGCCAGACCCCCAACGGGCATACGCACGCCCGC
GTGTACGCCTACATCGCGCCGTACACGGCGATGATCTCGAGCGTGCCGTTCGGCGCCCGCCACCTCACGA
TCGTCCCGAGCGACGACCACACGACGTGGCGGTACAGCTACACGGTCCAGCGCGTGATCGATCCCGAGAA
CCTGAGCGGCCCGTCGTTCAACGACCACCCTTCGTTCCCCTATGTGCGCCCTCAGCGGAAAGGCCTGATC
GAGCGGCACTACACGAAGGACAACGACTACGGGATCAGCCGG
>Merged2_691016_398-817 # 398 # 817 # -1 # ID=691016_1;partial=00;start_type=ATG;rbs_motif=GGAG/GAGG;rbs_spacer=5-10bp;gc_cont=0.655
ATGAAGTACCTGCACACCATGGTCCGCGTCACCGACATTGATGCCTCGCTGCGCTTCTACCGCGATGCGC
TGGGCCTGACCGAGATATCCCGCAAGGACAACCCGGGCGGGCGCTTCACACTGGTGTTCCTGGCGGCCCC
CGGCGATGAGTCGGCCCAGGTCGAGCTCACACACAATTGGGACCCCGAGGAGTACACCGGCGGCCGCAAC
TTCGGTCACCTGGCCTACGCGGTGCCGGACATCTATGCCACCTGCCAGCGCTTGATGGACCACGGCGTGA
CGATCAACCGTCCGCCCCGGGACGGCCGCATGGCCTTCGTGCGTTCCCCGGACAATATTTCGGTCGAACT
GCTGCAGCAGGGTGGGGCGCTAGAGCCCGCCGAGCCCTGGAAATCGATGCCCAACACGGGCGCCTGGTAG
>Merged2_60190_544-1608 # 544 # 1608 # -1 # ID=60190_2;partial=00;start_type=ATG;rbs_motif=GGAGG;rbs_spacer=5-10bp;gc_cont=0.732
ATGGCTACGACCCGATTCCACGACGACACCCCCGGCGTGGACGGCCTGTACGCCGACATGGCCGCCGCCG
ACCTCCAGCCCCTGTGGACCCAGTCCGGCCTGCTCACCAGCACGCCGGGCCGACTCACGCCGCACGTGTG
GCGGTGGAAGACGCTGCGGGACCTCGCCGAGCGGGCCGGCGATCTCGTCGGCATCGAGCGGGGCGGAGAC
CGCCGGGTCCTGTCGCTGTCGCACCCCGACCTGGGCGGCCTCCCGTACGCCACCCACACCTTGTGGGGCG
CCGTGCAGTTCCTGCGCGGCGGGGAGCTCGCGCCCGGCCACCGGCACACCCCGGCGGCGCTGCGGTTCGT
CCTGGAAGGAAGCGGCGTCTGGACCCTCGTCAACGGCGACGCCCTGCACATGGCGCCAGGCGACCTGATC
CTCACCCCGAGCTGGACCTGGCACGAGCATCACAACCCGGGCACCGAGCCGATGATCTGGTTCGACGGGC
TGGACCTGCCGCTGGTGCGGAACCTTGACGCGGTGTTCTTCGAGCCCGGCGGCGAGAAGCTGACCCCGTA
TGAGCCCGCCCCAGTGTCGCGGTCAGAGCAGCTTTACAGCGGCGCCGGCCTGCTGGCCGCCAGCGAGCAG
CAGGTGGTGCGCGAGCCTGCCTCCGGCCGGTCATCCCCGCTGCTGGCCTACCGGCGGGCCGCCGTCGACG
CGGCCCTGTCCCGGCTGATCGAGGCCACCGGGCAGCGCGCGGCCCGGGTCCGGTACACCGACCCGGAAAC
CGGGCGGGACATCATGGCGACGTTGCGCGCCGAGATGCACCGGGTGCTCGCCGGGCACCGCACCGCCCCG
GTCCGTACCACCGGCAGCGGGATCTGGGTCGTGTTCTGCGGGTCGGGCGCGACCGTGATCGACGGGCAGC
GCATCGACTGGAGCGCGGGAGACATGTTCGTCACCCCGTCGTGGGGCGCGGTCTCCCACGAGGCCGCCGA
CGACGCCGACCTGTTCCTGCTGTCCGACGCTCCAGTGCTTGAGGCGCTTGGCCTGTTCCGCGCCCAGGCA
GGCGGCGGCGCATGA
>Merged2_566698_3631-4575 # 3631 # 4575 # 1 # ID=566698_5;partial=01;start_type=ATG;rbs_motif=AGGAG;rbs_spacer=5-10bp;gc_cont=0.564
ATGACCGAGACCAAGACTGAAACCACTCTGACGGACGAGCGGGTGGGAGAGCACCCGGCGCTGCCGATCG
GTACGGCATATGGCCGCAAGCAGGCTACGCACAACGCTTTGCTCTCGGAGGTGGGCCCGGGCACGCCTTG
TGGTGAGTTCATGCGGCGCTATTGGCTGCCGGTTGCACTGTCCGCGCAGGTCACGGAGCGTCCGCTAAAG
GTCTACCCACTCGGAGAGGAGCTGATCGTTTTTCGGGACAAGTCCGGCCGGGCCGGCCTGCTGTACCCGA
GGTGCATGCATCGCGGGACTTCGTTGTATTACGGAAAGGTGGAAGAGCGAGGGATTCGTTGCTGCTACCA
CGGTTGGCTGTTTGACATCCAAGGCCGGTGTCTCGAACAGCCTTGTGAGCCAAACGGCGGACTCATGCGT
GAAGCCGCCCGTCAGCCTTGGTATCCAGTGCAGGAGCGATATGGTCTGGTCTTTGCGTATATGGGCCCCC
CTGAAAAGATGCCACTACTACCGCGCATTGACTCGTTGGAGCTATTAGAAGAAAACGAACATCTTCACTC
GTTTTGCGACAGTGGCACGCTTTATGATCCTCGAGTCGAATATCCCAATGGCCTCCCGTATAACTGGCTG
CAGGCATGGGAGAACGTCATGGACCCGTATCACGTGTACATTCTACACGCGGTATTTAGCGAGGTTCAGT
TTCACGATCTCTTTGCGCAGATGCCAAAAGTCGAGTTTGAACGTGTGGAGCGCGGGGTGCTCTATCACGC
GAGACGGAAAATGCGTGATGGATCGCTCATCGATCGGATCAGCTATGCCTTTCTGCCGAACATGTCATCG
ATTCCGCCCATTGACCTCGCGCTTGGAAAGTCGCGTGGCGTGCAATGGTGGATGCCAACTGGGGACCACC
AGTACATTCTTTACAACGTTCAAGTGAAGAACAGT
>Merged2_835830_1873-2886 # 1873 # 2886 # 1 # ID=835830_4;partial=01;start_type=ATG;rbs_motif=GGAGG;rbs_spacer=5-10bp;gc_cont=0.691
ATGAGCGGACAGACCGGCGGCCCGGGCACCGCTGCGGACAGCCAGTACCTGCGCGAAGACCACGAGGCCG
ACACGTTCGGTGTCCGGCGCGACGTGATGACCCGCCCGGACCTGCTCGACACCGAGCGGCGGACGGTGTT
CGGCCAGGGCTGGTATTACGTCGGCCACGACTCGGAGATCCCCAGCCCGGGCGATTACCGGCGGACGGTT
GCCGCCGGGCGGCCGGTGATGTTCATCCGCGGCCACGACGGCATCATCCGGGTGCTGTATAACAGCTGCA
CCCACCGCGGCGCGATGATCTGCCGCGCTGACGCCGGCAACACCAGCCGGTTCCAGTGCTTCTACCACGG
CTGGACCTTTGATACCCAGGGGAACCTGGCGACCGTGCCCGGCCGGGAGGGCTTCGGCCCGAAGTTCGAC
CCGGCCCGGTACGCGCTGGCCGCCCCCGCGCAGGCCGAGGGGTACCGGGGGTTCTGGTTCATGTCGCCGG
ACCCGGCCGCGCCGCCGCTGGCGGAGTACCTCGACGGGGTGCGCGACTACATCGACCTGTCCGTCGACTC
CGCAGAGCCGCTCGGCGGCTGGGAGGTGCTGCCCGGCGCGGCGAAGTTCACGGTGCGGGCGAACTGGAAG
CTGATGGTCGAGAACAGCATCGACAAATACCACTTCCCGACGGTGCACCTGACCTACTCCCAGTACCAGT
CCCGGCGCCGCAAGGAGCTTGGCCGTTCTGAGCCGGCCAACGAGCGGTGGCTCAGCGGCAACCAGACCCT
CGGTTTCGGGACGAAAAACGGGCACGGCGGGTTCATCCAGTTCATGCCGGGCCGGCCGATCGCCACGCAA
AGCAGCCTGTGGAGCGAGGAAGCCAACAGCGAAGTCCGGCGGCTGCATGACGAGCTGGTCGCCCGCTACG
GCGAGCAGCGCGGCCGGGAGATGACTGAGCACGCCCGCCACCTGCTGATTTACCCGAACACGATCTTCCA
GGACAGCGCGACCGGGATGCGGGTGCGGGTCATC
>Merged2_356077_717-1721 # 717 # 1721 # 1 # ID=356077_2;partial=00;start_type=GTG;rbs_motif=GGAG/GAGG;rbs_spacer=5-10bp;gc_cont=0.668
GTGAATTTCTACGACCGGTGGCTGGAGCTGTGGGACGAAGCGGAAGCCGAGCGGGCCAAATCACGCCGGG
CCATTCACTATGAGGAGCTCGACTGGACCGAGACAGCCCAGGACGCCAAGATCGCGCTTCTCGTCGCGCC
TGAGACCGGCTTCCGGACCTGGGGGTCGGAGTCGATGCGCGGGGAGATCCCGCCCGGCTGGCACAGCGGG
GCGCACAAGCACGGCGAAGAAGCGATGCACATCATCTCCGGCGAGGGCTTCAGCATCGTCGACGGCATCC
GCTACGACTGGGCGGCCGGCAGCACGCTCGCGATCCCGTTCGGCGCTGCTCACCAGCATTTCAACACCGG
TGAGGAGCCCGTAGAGTTCGTTTCCGCGATGGCGGTGCATTTCGAGCACTTCGTGGGCATCCATCACACC
GAGCAGCTGGAACGCTGCGGGCCGACCAGCAGCATCCCGCAAGCCGAGCGCTCACCGGACGGCATGCCGC
CCGGCGGCGGCAGCCGGATCGTGCTGGCCTGGGAGGATTCCCCACTGGTCGCCGACAAGCGGGAGACCCC
GGCGGTGTCGCGGGTCAGCGCCCCGCAGGTGCTGGGGACCGTCGCCGGGATGGAGTCGATGGTGACCGAG
CATCACCTCGACCGGCGCTGGTTCATGCAGATCAACACCGACCGCGGCGGCTTTAAGGTGCACGAAATTG
AGATCAGCAGCCTGATGTCGGACGCGCCGCGAACCCGCGGCGGCCGGCATGCCCACATGGAAGCCCACAT
TCACTTCCTGTCCGGGCACGGCTACTCGCTGCTCGGCGAGGACAAGGAGCGGGTGGACTGGAAGGCCGGC
AGCACGCTGCACATCGCCGGGCCGCAGACCATCCACCAGCACGTGAACGAATCCGACGAGCCGTCGCGGA
TGCTGCGCATCGCGCCGGGCATCCGGTATTTCGTCGAGCAGTTCGCCAAGAGCGTGTTCCCGTACATGTA
CCTGGAAGGGAAGTCGGCGCTGTGA
>Merged2_835736_1022-1345 # 1022 # 1345 # 1 # ID=835736_2;partial=01;start_type=GTG;rbs_motif=GGAG/GAGG;rbs_spacer=5-10bp;gc_cont=0.738
GTGCTCAGCACGGAGGACAACGAGCTCATCTGCCGGGTCGGCCGAGGCACGCCGATGGGCGAGCTGCTGC
GGCGCTACTGGGTGCCGGCGTGCCTGTCGGACGAGCTGCCCGAGCCGGGCGGGGCGCCGCTCCGGGTCCG
GCTGCTCGGCGAGGACCTGGTCGCTTTCCGGGACCACGAGGGCGGGGTGGGTCTGGTCGAGGAGGCGTGC
CCGCACCGCGGCGCCTCGCTGTACTACGGGCGGAACGACGACTGCGGGATCCGCTGCGTGTACCACGGCT
GGGCCTTCGACCGCTCCGGGGCGTGTGTCGACATGCCGTCCGAG
>Merged2_884008_2-901 # 2 # 901 # -1 # ID=884008_1;partial=10;start_type=ATG;rbs_motif=AGGAG;rbs_spacer=5-10bp;gc_cont=0.610
ATGGTTGCTCTCATAGGTTCGCAGGGCAGTGGTCTTCGGTCGCTCGTGGATCTGGATGCGGGGACGGTGA
ACCGCACGATCTATGTGAACGAGGATATTTACCGCCAGGAGATGGAGCAGATTTATGGGCGGGCGTGGCT
GTTTGTGGGTCACGAGGCGCAGGTGCCGAAGCCTGGGGATTATGTGGTCTCGCGGATGGGCGAGGAAGAG
GTGTTGTTGGTTCGGGATCGGCGGGAGCAGATCCATGTGTTCTTGAATACGTGTCGGCATCGTGGGATGA
AGGTGTGTCGGTATGACGACGGGAACGCGTTGGTGTTCACGTGCCCGTTCCATGGGTGGAGTTACGACAC
GGATGGTCGTCTGGTGGGGGTGCCGTATTTCGAGGCGGCGTATCAGAAGGAGTTGGAGAAGGATGCGTGG
GGCCTGCACGAGGTCGCGCAGATGTGCAATTATTATGGTTCGATTTGGGCGACGTGGGATAAGGATGCTC
CGTCGTTCGAGGATTATTTGGGGGCGTTCGCTCCGACGGTGCGTCGTTGTTTCGAGGCGTCGGACGGGAC
GGATAACGGGGTGGAGTTGTTGAACCCGGTGTATAAGTGGTATATCCCGACGAACTGGAAGTTCCCGTCG
TTCAGTTTCGACGGGGATTTGACGCATGCGGCGATGACGCACCGGTCGATCAACGTGGCGGCGATCGGCC
CGGCCGGCGAGGCCAACGGCGGCAGCCGGTCGCCGATCCGTGCGCCGTTCCCGGAGACACGCGTGAACAT
GTCGATCCGCGAGCTCGGTCACGGTGGGAACGCGGCGATCCATCACCAGCCGGGGCTGCCCGAGTACGCC
GATACGTGGCTGAGCGATCCCGCCATCGACGACTACTACCGGGCGGCGCACGAGAAGCGT
>Merged2_820147_239-817 # 239 # 817 # 1 # ID=820147_1;partial=01;start_type=GTG;rbs_motif=AGGAG;rbs_spacer=5-10bp;gc_cont=0.658
GTGGCGACCATAGTCGGAGGAATCGCGTCCTCACACACGCCGACCATCGGCTTTGCGCTGGATACGAATA
AGCAGGCGGACCCCGTCTGGGCACCCATCTTCGAGGGCTATAAGCCGGTGCAGGCTTGGCTGGCGGAGAA
GAAGCCCGACGTGCTGTTCTTCATCTACAACGATCACGTCACCTCCTTCTTCTTTGACCACTACTCGCAT
TTCGCCTTGGGCGTGGGCGAGCGCTACACGGTGGCCGACGAGGGCGGCGGGCCGCGCAAGCTGCCGGCCG
TCAACGGCCATCCGGGCCTGGCACGCCATATCGCCACGGGACTGACCGCGGACGAGTTCGACATGTCCTA
TTTCCAGGGCAAGGGGCTCGACCACGGCTGCTTCTCGCCGCTGTCGCTGCTGTGGCCGCATGAGCCCACC
TGGCCGGGTGCCATCGTGCCCCTGCAAGTCGGGGTGCTGGAATTCCCGATCCCCACCGCCAAGCGCTGCT
TCAAGCTGGGGCAGGCGCTGCGCCGTGCGATCGAGAGCTTCCCGGAGGACCTCAAGGTCGCGATCGTCGC
CACCGGGGGCCTGTCGCAC
>Merged2_730434_2-349 # 2 # 349 # -1 # ID=730434_1;partial=10;start_type=ATG;rbs_motif=GGAGG;rbs_spacer=5-10bp;gc_cont=0.687
ATGCTGTCCAAGGAAGACAACGAGATCTTGACGCAGGTAGGCGCCGGCACGCCGATGGGCGAGCTGCTGC
GGCGCTACTGGATGCCGGCGTGCCTGTCCACGGAGGTCGCCGAGCCCGACGGGGATGTGGCCAGGGTCCG
GCTCCTCGGCGAGCGCCTGGTGGCGTTCCGCGACTCCGAGGGCAAGGTCGGCGTGATCGACGAGGAGTGC
CCGCACCGAGGCGCGTCGATGTACTACGCCCGGAACGAGGACTGCGGCCTGCGCTGCATCTATCACGGCT
GGAAGTTCGACCGGAGCGGCCAGTGCGTCGACCAGCCGAGCGAGATCCGCAGCTTCGCCGACCACATC
>Merged2_281313_1761-1943 # 1761 # 1943 # -1 # ID=281313_3;partial=01;start_type=Edge;rbs_motif=None;rbs_spacer=None;gc_cont=0.661
GCGGCCCAATCCTTGGCCGACAAGGGGATCGTCCCGCCCGGTGTGGACGACCCCGCGGTCTACCGCGTCC
GTTCCGGTGGCGTGGTGCTGTCAGAAGACACCGACTGGCTGGAGGGGATCCGGGACCTCTTGCCAGCTTT
CCTGGACCACCCGGAGCTTGCTGGCACGAAGGAGTTCGGATGA
>Merged2_85065_1-231 # 1 # 231 # 1 # ID=85065_1;partial=10;start_type=Edge;rbs_motif=None;rbs_spacer=None;gc_cont=0.714
GAGATCCTGCGCTGTCCCTGGCACGGCTGGGAGTTCGACGTCAAGAACGGCCAGTCCTGGTTCGACCCGG
CCCGGACCCGCGTCCGCAGCTACCCGGTCAAGGTGGTCGCCGGCGCGGACCTGCTGGAGGAGGAGCCCCC
CGCCCCGGGCCTGCTCCCCGGCCCGTACACCGCCGAGACCTACCCGATCGCCGTCGAGGGCGAGTACCTC
GTCATCGACATCCCGAGCTGA
>Merged2_209306_383-1192 # 383 # 1192 # 1 # ID=209306_2;partial=01;start_type=ATG;rbs_motif=AGGAG;rbs_spacer=5-10bp;gc_cont=0.654
ATGCTGTCAGCGGAAGACAACGAGCTCCTCACCAGTGTCGCCGCCGGGACGCCGATGGGCGACCTGCTCC
GGCGGTACTGGACGCCCGTTCTGCTCTCGTCGGAGCTGCGGCCGGACGGCTCTCCGGTGAGGGTGCGACT
GTTGAGCGAGGACCTGGTCGCGTTCCGTGACACGGACGCCGAGGTCGGGCTGTTCGCGGAGAACTGCCCG
CACCGGGGCGCGTCGATGTACTTCGGACGCAACGAGGAATGCGGGCTCCGGTGTGTGTACCACGGTTGGA
AGTTCGACCGCTCGGGCCAGTGCGTGGACATGCCGAGCGAGCCCCGCCCTTTCGCCGACCGTATTCGGAT
CCCCTCGTACCCGATTCACGAAGCCGGAGGGATCGTCTGGACCTATATGGGTCCTGCCGAGACGATGACC
CCGTTCCGCGATTTCGGTATCGAGGCGATGACCCTCGAGCAGAGGATGGCGTCGAAGCTCTACATCGACT
GCAACTGGGTCCAGTCCATCGAGGGCAACGTCGACACCGCGCACATCTCGTTCCTCCACACCTTCGATGC
GATCGACGGGATCCCCGACGACGGCTCGGATGCGCCCGGTTATCCGTCCGACCACGTGTCGATGACGTTC
CGGCGTTTCGACAGGGCCCCCCGCCTGGAGATCGAAGACGAGCCGTACGGCTTCCGCTACGTCGGGCTTC
GCACGACGCCGAAGGGCAACACGCACGCCCGGATGAGCGCCTATATCTTCCCCTACGGCACGATCATCGC
TGCGATTCCCTTCGCGACGGGGCACATCTGGACCGTCCCG
>Merged2_307277_3-719 # 3 # 719 # -1 # ID=307277_1;partial=10;start_type=ATG;rbs_motif=AGGAG/GGAGG;rbs_spacer=11-12bp;gc_cont=0.689
ATGCCGTCATCTCTCGGCGTGGGAATCACGCACTACCCGTTGCTCGCCGGTACCGACGAGAACATGTCGG
GCCTGCTCCGCTGGACGCTGCAGGACCCGGACATCCCGAACGCGGAGAAGGACGTGTCCGCCTGGCCAGC
CCGGATGCGGGAGGAATGGTCGGACGACTCCGGAGCCGTCGCAGCCGCCGGGCACCGGCGGGCTCTCGTC
ACGGACCTGGCCCGCTGCCGGAAGGCGCTCGATGAGTTCCGGCCCGACTTCCTCGTGGTGTGGGGTGACG
ACCAGTTCGAGAACTTCCGCGAGGAGGTCGTCCCGCCGTTCTGCGTGCTGGCCTACGACGACATGCGGGT
CGAGCCGTTCGGCCCCATGCGCAAGCACGGGTGGGACAACTACTGGGGCCTGCCCGGCGACACCCAGTAC
ACCCTGCACGGCGCGCCTGAGGAGGCGCGGGCACTGACCGACGCCCTCATCAACGACGGGTTCGACATGG
CGTACTCCTACCGCAAGCGCGAGGAGACACCTTTCCCGCACGCCATCCTCAACACCCAGACCTTCCTGGA
CTGGGAGCACGCCGGGCGGGAGTTCCCCTACCCCATCGTGCCGATCACGGTGAACTGCTACGGACAGCAC
GCGATCGCGAGAAAGGGCGGGCTGGCCCGGTTCGCCGACATCGCCGACGAGCAGCTCGACCCGGTCGGCC
CCACCCCGGCCCGCTGC
>Merged2_723067_685-1041 # 685 # 1041 # 1 # ID=723067_3;partial=01;start_type=ATG;rbs_motif=AGGAG;rbs_spacer=5-10bp;gc_cont=0.664
ATGCCGCTCACCGGCGTCACCCGCCTCGGCTACGTCCACGCCCGGGTCACCGACCTGGCCGACGCCAAGA
ACCACTACCAGAACACCCTCGGCCTGTACCCCGTCCACGAAGAGCCCGGACGCGTCTACTACAAGGGCTG
GGACGAATACGACCATCACTCCCTCGTCCTGGAAGAAAGCGGCGTCGGCCTCGTCAAGTTCGGCTTCAAG
GTCGCCGACCCCGCCGACATCGACACCATCGAGGCCGCCGCCAAGGCCTTCGGCTGCGTCACCGAGCGCA
TGTCCGCCGGAGACAACCTCGAGGTCTCCGACGGCATCCGGATCATCGCCCCCTCCGACCACGTGCTGGA
GATCTAC
>Merged2_216974_782-1792 # 782 # 1792 # 1 # ID=216974_2;partial=00;start_type=ATG;rbs_motif=AGGAG;rbs_spacer=5-10bp;gc_cont=0.659
ATGCCACAGCGCCTGCTGACGTCGCTCTCACACGTCGAGCTTCTGACACCTGACCTGCAGAAATCAGTTG
AGTATGCCCGCGACATCCTGGGCCTGGACGTCGTCGCGACGCACGGCGATTCGGTCTATATGCGCTGCTG
GGGCGACTATTACCTGTACAGCCTGATGTTCACCGCCGCGCCCGAGCCCGGCGTCGGTCACCTGTCGTGG
CGAACCGAGGGTCCCGAGCAGCTCGAGCAGGCCGTCAGCCGGCTGCAGGACGCGGGTGACGAGGGTCACT
GGGTGCAGGAGTCATACGGCCACGGTCGCGCCTACCGCTTCACCAGTCCGGGAGGCCAGGAGCATGAGCT
GTTCTGGGAGGTGGAGCGCGCGGCCTGTCCGCCCGGCGAGGAGTCCACCTATCCCGAGCGGCCGCAGCGC
AAGCAGAGCCGCGGAATCGGTGTCCGAATCCTCGATCACACCACCGTGACCACGCCCGACGTGCGCGAGG
TGTGCGACTGGCTGAGCGATCGGTTCGGCACGCGGATCATGGCAGCCGTCGAGCCTGTCGCCGGCGCGCC
GTGGGTATTCGCGGTCACCACCAACAATGAGAAGGCCCATGACCTCGGGCTGATCCAGGACTTCGAGGGC
AAGCGCGGGCGCCTGCATCACGTCGCGTTCTGGGTCGAGACCAACCACGATCTGACCGAGGGCGCCAAGT
TCATCATCGAGCACGGACACGACGTCGACCAGGGACCTGGCCATCATGGCATCGGCGAGCAGAACTATCT
GTACTTCCGCGACCCTGTCGGCCTGCGCTACGAGCTGAACTCCGGCGGCTACCGCAACTATGTGCCCGAC
TGGGAGCCTGTCATCTGGCATCCGGAGCAGGGGTCCAACAACGCATACCGCACCGAGGTCGACATGCCCT
CGGTCTCGCTGGTCAACATTCCGCCGGGCATCGTCGGTGCGGGCGAGAAGCAGGTCGATCCGTCCACAGA
CACCGCCGAGGCCGCGCTGGCACGGTCTTAG
>Merged2_685199_73-996 # 73 # 996 # 1 # ID=685199_1;partial=00;start_type=ATG;rbs_motif=AGGAG;rbs_spacer=5-10bp;gc_cont=0.668
ATGGGCAAACTCGCTCTCGCCGCCAAGATCACCCATGTCCCGTCGATGTACCTGTCGGAACTGCCCGGTC
CACGCCAGGGCTTTCGCCAGGCGGCCATCGACGGCCACCACGAGATTGGCCGGCGCTGCCGCGAACTAGG
GGTGGACACCATCGTCGTGTTCGACACCCACTGGCTGGTCAACGCCAACTACCACATCAACTGCGCCGCG
CAGTTCGAAGGCCTGTACACCAGCAACGAGCTGCCGCACTTCATCGCCAACATGACCTACGGCTTCCCCG
GCAACCCGGAACTGGGTCGACTGCTGGCCGAGCAATGCAATCGCCTGGGGGTCGAGACCATGGCCCACGA
CGCCACCACCCTGGCCCCGGAATACGGCACCCTGGTGCCAATGCGCTACATGAACGCCGACCAGCACTTC
AAGGTGATCTCGGTCTCGGCGCTGTGCACCTCGCACTACCTCAACGACAGCGCGCGCCTGGGCTGGGCCA
TGCGCAAGGCGGTCGAGGAGCACTACGACGGCACCGTGGCGTTCCTGGCCAGTGGCTCGCTGTCGCACCG
TTTCGCGCAGAACGGCCAGGCGCCGGAGTTCGCCACCAAGGTCTGGAGCCCGTTCCTGGAAACCCTTGAC
CACCGCGTGGTGCGCATGTGGCAGGACGGCGACTGGGCCGACTTCTGCGCCATGCTCCCGGAATATGCGG
TCAAGGGTCATGGCGAAGGCTTCATGCACGACACCGCGATGCTGCTCGGCGCCCTGGGCTGGTCGCGCTA
CGACGGCAAGGCCGAGGTGGTGACGCCCTACTTCGGCTCGTCCGGCACCGGCCAGATCAACGCGATCTTC
CCGGTCACCGCGCAGGACGGCAGCGCCATCCCCGCCGCCCAGGCCTCGAACCCGGCCGGCGTGGCCTCCA
CCAGCCGCCTGTAA
>Merged2_788123_851-1804 # 851 # 1804 # -1 # ID=788123_2;partial=00;start_type=ATG;rbs_motif=AGGAG;rbs_spacer=5-10bp;gc_cont=0.638
ATGACCGGGATACAGGGATACATCAAACCGAACCGTCGCCCAGGCGAGCTCGGCGTCCATTCGCTCGACC
GCTTCCACTTCGTGGTCCCCGATCTCAGGACCGCGCAGGACTTCTACGGCGAGTTCGGTCTCGCCGCGAC
GGAGAAGGGAAGTCGGGTGCAACTCGCCGCCAGCGCCACGCCCCATGTGTGGGGAACGATTGGTGAAGGC
GCACGCAAGAAGCACCAGTACATTTCATTCGGCGTGTTCGAGGAGGATTTCGAACCGTTCACCAGGCGGC
TCCAGGACATGGGTGTGCCGCGCCTCGATCCTCCGGCCGGTGAGGAATCGAACGGCCTCTGGTTCCGCGA
TCACGACGGCAATCTGACCGAGATCAAGGTCGGCCCGAAGGTGTCGCCGACGGAGAAGAGCCGGCTCGTC
ACGCGCTCGGTCGGTGGCGGCCAGCGCGGCCAGTGTTATCGCAGTCAGATGAAGCGGACGCTTCCGCGCC
GCCTGTCGCACATGCTGTTGTTCACCACCGACGTGCGCAAGGCGACCGAGTTCTACAGCCGGGTGCTCGG
CCTGCGCCTTACCGACCATTCGGGCGACGACATCGCCTTCATGCATGCCATCCATGGCAGCGACCATCAT
ATGCTCGCCTTCGCTCGGTCAAGCGCGCCCGGCCTGCACCATTTTAGCTGGGACGTCGGCAGCGTCGACG
AGATCGGCGCAGGGGCGATGCACATGCTGGGGAAGGGCTATGCACGCGGTTGGGGGCTCGGCCGTCACGT
GCTCGGGTCCAACTATTTCCACTATGTGCGCGATCCCTGGGGAAGCTACAGCGAGTATTCCGCCGACATC
GACTACGTGCCGGTCGACTGCGACTGGCCGTCGGGCGACCACGAGCCAGACGACTCCTTGTACGCCTGGG
GCCCGAACCTGCCGGAGGACTTCATCAACAACTACGAAGCCTGA
>Merged2_681471_4455-5441 # 4455 # 5441 # -1 # ID=681471_6;partial=00;start_type=ATG;rbs_motif=None;rbs_spacer=None;gc_cont=0.608
ATGCCAACTTCAGCTGAGGCAAGCTCCACCGGTCGTCCCGCGCCGGTACTCGACGTCGCCCACCTCGGAC
ACGCCGAGCTCTTGACGCCCAAGCTCTCGGAGAGCCTCGACTTCTTCGTCAACATTCTCGGTATGGAGCA
GGAAGCCGTTGATGGCAACTCGGCTTACCTGCGAGGGTTTGGGGACTATGAACGCTATTGCCTCAAACTC
ACTGAGGCACCGACTCCCGGGCTCGGGCACATCGCGCTCAGGGCGCGGAGCCAGCAAGCACTGGACGCTC
GCGTTCAATCCTTGGGGAAGACCGGGCTCGGACGGGGCTGGATTGACGGTGACGTGGGGCACGGACCGGC
GTATCGCTTCCTCGACCCGGACGGGCGGCAATTCGAGATCTACCATGAGACCGAGCGATATCGGGCGCCA
GCGCATCTCGCGCCCGCGATGTTGAATCAGTTCCAAAAGCGGGTTGGTCGCGGGGTTGGCGTCCGGCGCT
TGGAACACGTGAACCTGACGTCACTTGACGTCCGGCGAGTACGTGAATTCTTGCAGCGTGAGCTTGGCTA
TCGAGCTCTTGAGGTCATCTTGTCGGAAGACGGCCGCGAGTGGGGTACGTGGATGACGGTAACCGTCCAA
GGCCATGAGCTCATCTATCTACAAGAGAACGTCGCGGACTTTGGACGCCTTCATCACCTGGCGTTTTGGG
TAGACACACGCGAGGAGGTTCTGCGCGCCGCCGACCTATTCCAAGACGCCGGCGTCTTTATCGAGGCAGG
GCCTGCGAAGCACACGCCGATTCATTCGTTTTACCTGTACGTTTACGAGCCGGGTGGCAATAGAATCGAG
GTGACATCGGGCGGTTACCTGGTGTTCGATCCTGATGGCCCTCCTACCACTTGGCAAGAGTCACGATATA
AGGGTTCGCGGGCATGGGGACGCGGATTCCCGCCCAGCTTCGATACGTACGCCACCCCGGTTCTCGAGCC
AGACTAG
>Merged2_364572_1-198 # 1 # 198 # -1 # ID=364572_1;partial=10;start_type=ATG;rbs_motif=GGA/GAG/AGG;rbs_spacer=5-10bp;gc_cont=0.636
ATGCTTAGGAAAGAACAAAACGAGCTTTTGGCCCGGACCGGACCCGGCTTGCCGATGGGGCAGCTGTTTC
GCGCCTACTGGCTGCCGGCGCTGCTCGCCGAGGAATTGCCGGACAACGACTGCCCGCCGGTGCGGGTCAA
GCTGTTGTCCGTGCGGCTGCTTGCATTTCGCGTTTCAGAAGGGCGCTACGGCCTGATC
>Merged2_288581_207-1157 # 207 # 1157 # -1 # ID=288581_2;partial=01;start_type=Edge;rbs_motif=None;rbs_spacer=None;gc_cont=0.649
AACTCGACGTTCAAGGACCGGATCAAGACCCCCGCGTATCCGGTGGAGGTCCTGGGTGGCCTGATCTGGG
CGTACCTCGGGCCCGAGCCCGTGCCGCTCCTGCCGCACTGGGAATACCTCGTCCGCCCGAACACGTATCG
GGCGACGGGCTGGGTGGACCTGCCGTGCAACTGGCTGGCTCCGATGGAGAACTCCATGGACCCGGTGCAC
ATCGAGTGGCTCCATACGTATTACACGCAATATGCGCACGACCTGAAGCGCAGGTTCGGTGGCGGGGACC
CGAATCGGACCCCGAGCGTACCCAGGCCGCGTCGTCACCATAAGAGGATCGGCTTCGACACCTTCGAGTA
CGGGCTGATCAAGAGGCGGGTGTACGAGGGCGGGTCCGAAGAGGACACGGAGTGGAAAGACGGCCATCCG
CTGGTGTTCCCGAACTGGCTCTCGGTCGGCAACGCGCAGATCCGGGTGCCCGTCGACGACACCATGACGA
AGATCTGGTACTACCACGACTGGGCATTCCCCGAGCACGTGGCGGTCCCGGTCCAGGAGTCGATCCCCTC
GTACGAGATCTGGCTCTACGACGACAACGGTGATTGGATCATCGACACGACCGAGGGCCAGGACATGCTG
GCGTGGATCACCCAGGGTGACATCGCCGACCGGACGGAGGAGCACGTCGGTGCTTCCGACCGGGGTGTCC
TTCTGTACCGCAAGCTGCTGCAGGAGGAGATGCTGAAGGTGGAGCAGGGGATCGATCCGATGTGCGTCCT
GCGAGATCCCGCCGAGAACGAGATGATCAGCCTGCCGCTCGAGCAGCACCCGTGGACCCCCACGACCCCC
GACGAGGCTCGGCGGTATGTCCAGAGGCCCGGGCTGGCGCAGGCCCCACGCGAGCTCAAGGACTTCGTGT
GGAAGCTGGCGATGGAGGCGTTCGGGATCGAGGCCGCCTGA
>Merged2_708038_351-1628 # 351 # 1628 # -1 # ID=708038_1;partial=00;start_type=ATG;rbs_motif=GGAGG;rbs_spacer=5-10bp;gc_cont=0.596
ATGCTTTCGCGCGAGAAAAACGAGCGGCTCGTCCGCGTTGGTCCCGGTACGGAAATGGGCGAACTCATGC
GCAGATATTGGCACCCAATCGCCACCTCTGCGGAGCTGTCGGAGCCGGATGGAAAGCCACTTCGGGTGGA
GTTGCTGGGGCAACGTTTCGTGCTGTTCCGCAACACCCGCGGAGAGGTGGGTTGCCTGGACGAGCTCTGC
ATGCACCGCGGCGCGTCGCTGGGCATTGGCCGTGTGGAGGAGGGCGGGATTCGCTGTCTTTATCACGGTT
GGAAGTTTGCCCTTGATGGCGAAATCCTCGAGACCCCGAACCACGCCGACTGTCGTCTCCGGCAGCGCCT
CAGAGCGCCGGCATCTCCTGTGGTGGAGAGCAACGGCACGATATGGACCTACATCGGTCCCAAGGAACTC
CAGCCGCCGTTTCGAACCTTGCCGTCGGACATGGTTCCTGATCAGAACAGGTTGGTGTTTCGCATCAAGA
CCAATGTCAATTACCTGGCATTGTGGGAAGGTGGCCTGGACAGTTCGCATGTCAGCACGCTGCACACGAA
CCAGGCCCGCCCCACATGGGGAGCGGCGCGCGGCGTGGCCATCGGCCTGGAGGACTGGGCGCCGATGGAT
GATCTGGCTCCTCAGTTTGCTGTCGAGAACACGCCCTTCGGCTATCACTACGCGGCTACCCGTCGGGTTC
CCCCCAGCCGGGGGGACGGAGCCGGCAAGAAAAACGTCCGGATCACGCCAGCCATCATGCCGACCGGCCG
CATCATCGGCGGTCCCGTCAACTTTATGATCTGGGAAACCCCAATCAATGACGAGTGGACCAATACCTTC
TTTACTGTCTTTGCTGCGACGGCAATCAACAAGGACCGGGTCTACAAGCTTCTCGGTCTTGACGACCCTC
GGTACTGGAGTGAGGAAGAGCAAGTCTTCAAGGGATCTTGGGATAATTCGTTCTTCCAGGATCGATCTGT
CATGTATCAGAACTTTACCGGCATGCGGGGCATCGAAGTGGAGGATGCTTCCATCGGAACGTCCTATGGC
CCAATCTATGATCGAAGCAAAGAGCATCTGGTCAGCGCTGACATCGCTGTGGTTCGCATACGCGAGCGAT
TGCTCGAAAATCTGGATATCGTAAAGGCGGGCGGAAAGCCGTTGGGGGCGGATATTGCCGACCTCAGTCA
CCTGATCGCTCCCGACGTCGACGTCCCCGAAGATATGGACTGGCAGGAGATCGCGCCGGCCCACCGCCTT
CCCGTCGCGGCAGAGTGA
>Merged2_281313_1-123 # 1 # 123 # -1 # ID=281313_1;partial=10;start_type=GTG;rbs_motif=GGAGG;rbs_spacer=5-10bp;gc_cont=0.642
GTGCTGACGATTGAAGAGAACGAAACGATCACCCGGACCGGACCGGGGACGCCGATGGGCAATCTCTTCC
GGCGCTTTTGGATCCCTGTTCTGCTCTCCTCCGAGCTCGCCGCGCCGGACGGC
>Merged2_520064_1-417 # 1 # 417 # -1 # ID=520064_1;partial=10;start_type=GTG;rbs_motif=GGGGG;rbs_spacer=9bp;gc_cont=0.681
GTGGCCCGACTGGTAGCCGTCCTGGCAACCACGCACCACCCGTTCTTCTACCGGACGAGCCGGCTACCGC
CCGACGAGGCGCCGCCCTTCGCCGCCGAGTGGGTGGCCAAGGTGGCCGCCTACCGGGAGACGCTGAGCGC
GGCCCGGCCCGACGTGCTGGTCATGGTGGGGTCCGACCATTTTCATCAACTGTGGCTGGACAACATGCCC
CAGTTCCTGGTGGGCAAGGCGCCGTACTACGACGCCAACTGGTACAACGAGGAGCGCGAGTTCGGCTTAC
CCCGGCTCCGCCTGGCCGGCCACGAAGCACTGTCGGCCTACATGCTCCGGGAGGGACTGGACCGGGGCTT
CGACCTGGGCTTCTCCAACGAGCTGCGGGTCGACCACTCGATCACCTGCCCGATCATCACCGTGCGG
>Merged2_295430_3-263 # 3 # 263 # 1 # ID=295430_1;partial=10;start_type=Edge;rbs_motif=None;rbs_spacer=None;gc_cont=0.625
ATCGATGACGTGTTCATCGGACACGAGCATCTCGCCGGTCTCGGCAAGTACGAGCACATGTGGGGCATCG
GCCGGCACCTGCTCGGCAGCCAGGTCTACGATTATTGGGCCGATCCCTGGGGCCGCGTTCACGAGCACTG
GGCGGACACCGATCGGTTGAATGTGCAGAACGGTGGCAACCTCGTCTCGGCCGAAGAGGGATTGCGATCG
CAATGGGGCACGCGACCGCCCGAGAAGTTTATCGGCTACGTCTCGCCCTGA
>Merged2_354758_2-355 # 2 # 355 # -1 # ID=354758_1;partial=10;start_type=ATG;rbs_motif=GGGGGT;rbs_spacer=6bp;gc_cont=0.664
ATGGCGTCACCGGAAGAGAACGAGATCCTGAGCAGGGTGGGTCCCGGAACCTTGATGGGCAACCTGCTCC
GCCGCTACTGGACTCCGGCGCTCCTCTCGGCCGAGCTTCCGAACCCCGACGACCCGCCGGTGCGGGTGCG
TTTGCTCGGCGAGGACCTGGTGGCGTTTCGCGACAGCGCCGGCAAGGTGGGTTTGGTGGCGCAGAACTGT
CCGCATCGTGGGGCGTCGATGTACTTCGGGCGGAACGAGGAGTGCGGGCTTCGTTGCGTGTACCACGGGT
GGAAGTTCGACACCGACGGGAACTGCACGGATATGCCGTCTGAGCCGCGGCCGTTCGCGGATCGGATCAA
GCTG
>Merged2_61629_1-594 # 1 # 594 # 1 # ID=61629_1;partial=11;start_type=Edge;rbs_motif=None;rbs_spacer=None;gc_cont=0.660
CTGCACCAGTTCGACGCCATCGACGATATTCCCGACGACGGCACCGACCAGCCCGGCTACCCCTCGGGCT
ACATGTCCATGCGGCTGTGGCGGCACGACCCGCGCGCTGCCATCGAGGTTCATGACGAGTGGCACGGCTT
CCGCTACGCCGGGATCCGCCGTACCCCGAACGGGCACCGGCACGCCCGGATCACCGCCTACATTTTCCCG
GCCGCCACCATCATCGCGCAGATCCCGTTCAGCACCCGCCAGATATTCGTCGTCCCGGCCGACGACACCC
TGACCTACCGGTACAACTTCACCACCCAGCCGGCTGCCAACCCCCGAAGCCTGGGCGGCCCGGCCTTTTT
CACCTATGAGAAATACCCGTTCGAGATGATCCCGCGCAACGGCATCGTCCACCGCACCTACACCCGTGAG
AACGACTACCAGATCGACCGCGTGTCCCAGAAGGGCACCACCTACAGCGGGATCAGCGATTTCCGCAGCC
AGGACGCCATGGCCACGGAGACCGCCGGGCCAATCTACGACCGTACCCGCGAGCACCTGGGCAGCACCGA
TGTGGCGGTGATCCGGATGCACCGGCAGCTGCTG
>Merged2_731740_2237-2515 # 2237 # 2515 # 1 # ID=731740_4;partial=01;start_type=ATG;rbs_motif=GGA/GAG/AGG;rbs_spacer=5-10bp;gc_cont=0.710
ATGAGCCTCCGCGTCGTCGGCGTCGACCACGTGGTGCTGAACGTCGCCGACGTCGAGCGGTCGCTGGCCT
TCTACGGGCAGACCCTCGGTCTGGCTCCGGTCCGGGTGGACGAATGGCGGCGGGGGGAGGTGCCGTTCCC
GTCGGTGCGCGTCGAGGACTCGTTCATCATCGACCTGTTCCCCGCCCCGCCGTCTGGCGCCAACCTCGAC
CACTTCTGCCTCGTCGTCGAGGACACCGACCTCGCGGCGCTCGCCGCCTCCGGCCGCTTCGAGGTCGTG
>Merged2_682364_2-373 # 2 # 373 # -1 # ID=682364_1;partial=10;start_type=ATG;rbs_motif=AGxAGG/AGGxGG;rbs_spacer=5-10bp;gc_cont=0.685
ATGCTCTCTCAGGAAGAGAACGACATTCTCACGAAGGTCGGTCCGGGAACCCTCATGGGGAACCTCCTCC
GCCGCTACTGGGCGCCCGCGCTGCTGTCCTCGGAGGTGGCGGACGCCGGCGGTGCGCCGGCGCGGGTCCG
TCTCTTCGGCGAGGATCTGGTCGCCTTCCGCGACACCGACGGCAAGGTCGGCCTGGTCGCCGAGAACTGC
CCCCACCCCGGCGCGTCGCTGTACTTCGGCCGGAACGAAGACTGCTCGATCCGCTGCGTGTACCACGGTT
GGGCGTTCGACCGGGACGGCAATTGCACGGACATGCCATCCGAGCCGCGGCCCTTTGCCGACCGCATCAA
GCTCACGGCGTACCCCACCCAC
>Merged2_817608_627-1571 # 627 # 1571 # -1 # ID=817608_2;partial=00;start_type=ATG;rbs_motif=AGGAG;rbs_spacer=5-10bp;gc_cont=0.568
ATGATTTCCGGTTTTGTCTGTATGAGCCATACGCCATTGCTCGATCGCAATCGACCAAAGCGTGAGGTCG
AGAAGGCTTTCAGTGCGGCCGTGACTCGCGCTTCGCAAAAAATAGCGGCCTGGGAACCTGACGTTTGCGT
GGTTTTTTTCCCCGACCACTTCAATGGTTTCTTTTTCGATTTGATGCCATCGTTCTGCGTCGGTGTGCGC
GCCTCTTCCGTTGGCGATTTCGGTACGGCCCCAGGAAAGCTGCAGATTCCTGAGGATTTGGCGATCGACT
GCGCCCGGGCGTGTCTGACCGGCGGCGTTGATACCGCGATTTCTTATCGCATGACGGTTGACCATGGCGC
GGCTCAGCCGATTGAGTTGCTTTCGGAGGTTAGCACATTGTCCCGGATCATTCCGGTCTTCATCAATTGC
GCTGCCGCGCCGCGACCACTTTTCGGCAGGGTTCGTGAGCTTGGCGACGCCATTGGCAGATGGGCGGCGC
CTCGTCCGGAACGTGTTCTGATCATTGGATCCGGAGGGCTATCGCATGATCCGCCAATTCCATCCATAGA
GAGTGCATCACCGGAGGTGCAGGCTGGATTGATCGACGGTCGAAATCCTAATCACGCGGCGCGGTTGCTC
CGTCAAAATCGCATCATTGGCCTCGGCCGGGCCTTTGGTGCCGGCGAAAAGCCAGTACGACCGATCAACC
CAGATTGGGATCGTAGATTCCTGAACGCTGTACAGGCCGGGGACATGAGGTTTTGCGATCAATGGAATGA
AGACGAGTTGACCGAGGCGGCCGGCCGAGGTGGCCACGAAGTCCGGACTTGGATCGCAGCGCTCTCGGCT
ATTCATGTTGCCGGCAGATTCAAGGCTACGGAGGAGTTTTACCAACCGATTGATGAGTGGATCACGGGTA
CAGCAATCACAACGGCTTCGCCGGTTGGAGACTGA
>Merged2_79916_73-342 # 73 # 342 # 1 # ID=79916_2;partial=00;start_type=ATG;rbs_motif=None;rbs_spacer=None;gc_cont=0.670
ATGATGGCGATCGATTCACACGCAGGGTTTCCACCCTCCGGGTTGGCGGTCGCCCATGAGGCGGACGAAA
GCGTCCTGTTCAGCTTTTCGGACCGCCCGCAGCAGGAGAGGCCCGCTTGCCGGCCTGACCTAGGTCTCGG
AGGAGGGAAGGTCGGTCTCGCCTTGGCTGTCCGCCAAGGCGAGAACCGACCGCGGGCCCACACCCATCAG
ATCGCCTCGAGACCGATGGCGCTGATCGTGCGGTCGCCCCGCGCACCGGTCGATCCGTGA
>Merged2_855476_130-465 # 130 # 465 # -1 # ID=855476_2;partial=01;start_type=Edge;rbs_motif=None;rbs_spacer=None;gc_cont=0.705
AACCCGACACCGGAGTACCGCGCCGCCCGCCAGCAGCGGGTCATCGACGGCGCGAAGGCGTTCGCGGCCG
GGAAGGCCAGCATCCGGGACCTGAACCCGGAATGGGACAACGCGTTCCTGGACATCCTGGAAACAGGCGA
CCTGTCGCCGGTCGACTCGAGGTCGAACGAGCAGGTCATCGCCGACGGCGGCGGGTCCGCGCACGAGGTC
CGCACCTGGATCGCCGCCTACTCCGCCCTGGCCGCCGCCGGCCCGTATGAGATCAAGTCCCGGTTCTACC
AGGCGATCCCGGAGCTCATCGCCGGCTTCGCCGTCACCACCGCCGTCCCCGCCTGA
>Merged2_702976_1-612 # 1 # 612 # -1 # ID=702976_1;partial=11;start_type=Edge;rbs_motif=None;rbs_spacer=None;gc_cont=0.703
GACCTGCACGGGGTTCCCCAGATGAAAGCCGCCTACAGCGGCAAGCTGCGCCGCCAGGACTGGGGCCTGG
TCCGCTGCCCCAAGGTCCGCGACTACAAGGGCCTGGTGTTCGCCTCCTGGGACCCAGAGGCCCCCGACTT
CGACGACTACGCCGGGGACTTCCACTGGTGGCTGGACAACCTGGCCGACGCGTTCGACGGGACCGAGGCC
GGCACCGAGGTCTTCCGCGGCGTGCAGAAGTGGCGGATCAAGTCCAACTGGAAGTTCGTCAGCGAGAACT
TCCTGGGCGACACCTATCACGGCGCGTCCACGCACGCCTCGGTCGAGGCCGTCGGCATCGGACCGGGCGG
CCGGGGCCACCGCCGGCACGGCGAGCGGCAGAACGAGGGCGGCTTCTCCAGGGGCCGGATGAAGACCTCG
TTCCGCCTCGGCCACGGCGCGTCGGACAACCTGGACTACGAGCTGGCCTACCCCGAGTTCGCGCAGAAGG
ACCTCGACGACTACTTCGTGGCGGCGTGGGAAACCCGCACGGCCAGGCTCCGGGAGCAGGGCCGCCCGCT
GGGCGGCCGGGGCCCGGCCACCATGTTCCCGAACATGTCCTTCTCCGCCGGG
>Merged2_853162_3-290 # 3 # 290 # -1 # ID=853162_1;partial=10;start_type=ATG;rbs_motif=AGGAGG;rbs_spacer=3-4bp;gc_cont=0.615
ATGAGCCAGGCGACGAGACCCGGACAGTGGGTCGAGCAAGATTCGGGTCCCGAACTCGGGGACGAAGCCT
CCGGCGCTTTCAACATGCGCATCTCGACCGACCGCTACACGTCACGCGAATACGCACTGCAAGAGCGGGA
GCGCATCTGGATGCGCGCCTGGCAGATCGTGGGCCGTGTCAGCGAGTTGCCGAACGTGGGTGACTGGAAG
CAGTACCGGATTCTGGACCAATCGTTCGTCATCGTCCGGGGAAAGGACAAGAAGCTGCGCGGATTCGTCA
ATGCCTGC
>Merged2_736306_1-561 # 1 # 561 # -1 # ID=736306_1;partial=10;start_type=GTG;rbs_motif=AGGA;rbs_spacer=5-10bp;gc_cont=0.643
GTGCAAGCTGATGAGAATGTCCTCCTGACCCAGACGGGCAAAGGGACCCCGATGGGTGAACTGCTCCGCC
GCTACTGGCATCCGATCGCGGCGGCCGGAGAGTTCGACGACCAACCGACCAAGCAGGTACGGCTGCTCGG
CGAAGACCTGGTGCTGTACAAGGACCGCTCCGGCCAGTACGGCCTGCTGGCGCTGCACTGCCCGCACCGC
CGGGCGGACCTGTCCTACGGGTTCGTGGAGGACTGCGGGCTCCGTTGCAGCTATCACGGGTGGGCGTTCG
ACGAGAAGGGCTCTTGCATCTCGGCTCCCTTCGAGGACACGGCTTCGGGCAATTCCCGCTTCCGGGACCA
GATCCACCAACCGGCCTATCCGGTCGAGGAAATGGCGGGGCTTTTGTTCGCCTATATGGGGCCGCTTCCG
GCACCCCTTTTGCCCCGCTGGGAGTCGTTCACCTGGGAGAAAGGGTTAGCCCACATCGTGCTGGCCCCGC
TCGATTGCAACAGGCTGCAGGCCGCGGAGAACAACATCGACCCGGTCCATTTCGAGTGGCTGCACAACAA
C
>Merged2_885471_2172-2861 # 2172 # 2861 # 1 # ID=885471_3;partial=01;start_type=ATG;rbs_motif=GGAG/GAGG;rbs_spacer=5-10bp;gc_cont=0.662
ATGTTCGGGGTCGATCATCTGAACGGATTCCTTTACCGAGCGCTGCCTCAGTTCTGCGTGGGTTTGGAGG
CCGTGTCGATCGGGGACTACGACACTCCGGCCGGGCCCTTGCTGGTTCCCTTCGACCTGGCGACTCGGTG
CGCTTCCACCTGTCTCGCCGGGGGAGTGGACGTCGCCGTGTCTGCCGAGATGCGCGTCGACCACGGGTTT
TCGCAGCCGCTGAAGGTGCTGATGGGCGGGCTCGGATCGGTTCCGACCATTCCCGTGTTCGTCAATGCCG
CGGGTCTTCCCCGCAGCCCGATGGCGCGCTCGCTCCAGCTCGGAGCCATAGTCGGCCGCTGGGCCGCCGG
TCTCGGTCTACGGGTGCTGTTCATCGGATCAGGCGGGATCTCCCACGACCCTCCGGTGCCGGTCCTCGCC
GACGCCGATGCGGCTCCCAGCCTCCGAAACCGTCTGTTGGATGGGCTCGCTGGCGACGCCCAGCGCAAAC
GGGAAGCCGACACAGTCGCTCTGACGAGGGAGTTCGCTGCCGGGCGCACCGACCTGAGGCCGTTGGACCC
CGATTTTGATCAAAAGTTCCTCGACATGATGAGCTCGGGTTCCTTCGATGCGGTCTACGACTGGGACGAC
GATTGGCTTACCGAACGCTACGGGCGGGGCGTCCACGAGGTGCGCACCTGGCTGGCCGCG
>Merged2_560972_550-720 # 550 # 720 # -1 # ID=560972_2;partial=01;start_type=Edge;rbs_motif=None;rbs_spacer=None;gc_cont=0.608
GGCCGCCATGTCAACGACCAGATGCTGTCGTTCTACATGAAGACGCCCGGCGGGTTCGACGTCGAATTCG
GTTGCGAGGGCCGCAAAGTAGACGATCACGATTGGATCGCCCGGGAAAGCACAGCGGTGAGCCTGTGGGG
TCACGACTTCACTGTCGGCATGCGCGGCTGA
>Merged2_345129_2455-2748 # 2455 # 2748 # 1 # ID=345129_3;partial=01;start_type=ATG;rbs_motif=AGGAGG;rbs_spacer=3-4bp;gc_cont=0.656
ATGCCGCTTACGCAAGAAGAGAACGAGTTGCTCTGCCGGGTCGGTCCAGGCACCCTCATGGGGAACCTCC
TGCGCCGCTACTGGACACCGGCCTGCCTGTCCTCGGAGCTACCCAAACCGCGGACGAACCTGCGGGTCCG
TCTCCTCGGCGAGGACCTCGTCGCCTTCCGGGACGCAGACGGTGAGATCGGGCTCATCGACGAGCATTGT
CCGCACCGCGGCGCCTCGATGTACTACTCGCGCAACGAGGCGGATTGCGGGCTGCGTTGCGTGTACCACG
GCTGGAAGTTCGAC
>Merged2_514497_3-425 # 3 # 425 # 1 # ID=514497_1;partial=10;start_type=Edge;rbs_motif=None;rbs_spacer=None;gc_cont=0.669
CAGTGGCCCTACGCCCCGACGTTCCGCCGCAGCGGCACCGGCATCACGCCGCGGCAGTGGACCGCCGAGA
ACGACTACCAGATCGACCGTGACCTGCAGTCCGACAAGTCCGCCCGGGGCACGTTCTCGGGCATCGCCGA
CTTCGTCAGCCAGGACCTGATGGTGACCGAGTCGATGGGCGCGATCTACGACCGCTCGAAGGAGCACCTC
GGGACGAGCGACCAGTGCATCATCCGGATGCGCCAGTTGCTGATCAACGCTGCCAAGGGGCTTGCAGATG
GCAAAGAGCCCCCCGCGGTCGAGGGCGACCGTGACTACCGCAGCATCCGCGTCGGCGAGAAGATCCTCGA
GCCCGGCGAGGATTGGAAGCGGATCGGGACCGACGAGGACCCGACGGTTCAGGAGCTGATGCTCGCCGAC
TGA
>Merged2_886409_3-92 # 3 # 92 # 1 # ID=886409_1;partial=10;start_type=Edge;rbs_motif=None;rbs_spacer=None;gc_cont=0.533
TACAACAAGGCGGACTACGCCGACAACCTGGATCTCTTCCACACGATGGAGGCCTACTTCACGTGGTACC
CGAACGGGACTGATTTCTAA
>Merged2_293902_579-761 # 579 # 761 # 1 # ID=293902_2;partial=01;start_type=ATG;rbs_motif=AGGA;rbs_spacer=5-10bp;gc_cont=0.694
ATGAGCCCAACCCCGACCCGCGAAGAGCTCGCTCGATCCGGCACGCTCGAAGATCTCTATGGCAAGCTCG
GCCAGATCGGCATCGGTCCCGGCTGGGCCAAAGCGACGCCTTCGTTGTGGGCCTCGCCGCGCAAGAGCTT
CGCGCCGGCGCACTGGACCTACGCGCAGGCGCGTGGCGCGCTC
>Merged2_856578_1984-2598 # 1984 # 2598 # 1 # ID=856578_3;partial=01;start_type=ATG;rbs_motif=GGA/GAG/AGG;rbs_spacer=5-10bp;gc_cont=0.663
ATGGCAGAGATTGTGCTCGGGGCAGGAAGCTCCCACACACCGATGCTGGCCGTGCCCGGCGAGATGTGGG
GCACCTTCCAGGAGCGGGATGAAGGCAACACGGAATTGGTCTTCCCGCCCGACGGCATCTCCATGTCGTG
GGAAGACGCCCTCGAGAACTACGTGCCCGAGGAGATCAAGGCCCGTTACGGCGACAACGACACCTGGGTC
GAGCAGTACATCCGTACCCAGTCGGCGATCGACACCCTTCGCAAGACCTTCGCCGAGGTCAACCCGGACG
TCACGGTCATCATCAGCGACGACCAGGACGAGTGGTTCTTCGAGGACAACATGCCCTCGCTCGCGGTCTA
CTGGGGCGAGACGGCGCACATCCGTCCCCGGTCGGTCCCGGCGGACGCCCCCGATTTCGCCAAGCGCACC
GCGGCGGGCTACGGGGACAAGGAGGTGGAGCTCCCGGTCGCCCACGAGCTCGGCCGCCACGTGATCGAGC
ACCTGATGGACCACGACTTCGACGTGTCGCACATCGCCTACACGCCCGACCTCTACGGCGGGAAGGTGAT
GCGGCGGTATCCGAAGGCCGGTGGCGGGGAGATCACCGCGACCCGCGACACCGCG
>Merged2_729822_3-539 # 3 # 539 # 1 # ID=729822_1;partial=10;start_type=Edge;rbs_motif=None;rbs_spacer=None;gc_cont=0.700
ACCATCTGGGTCCCGATCGACGACCACCACTGCTGGCGCTTCCTCGTCGGCGGCCGGCGCCTCCGGAGCG
ACGGGCCGACCTCTGGTGCGCGGGGTCCGCTGCCGATCAGCCCGGGCCAGTACACCTTCGCCGACGGCAA
GACCATCGACACGCTGATCCCGGACAACAACAAGGCGAACCTGTACGGGATGGACCGCGAGAAGCAGCGC
ACCGTCAACTTCACCGGCATGGGCGCCATCCCCACCGAGGACCAGGCGATGAACGAGGGCATGGGGTACA
TCGCCGACCGGAGCCTCGAGCACCTGGCGAGCACCGACGTCGCCATCGTCGCCATGCGCCGCCGCCTTCT
CGCGATGATCCGGGACCTCCAGAACGGGATCGAGCCGGCGCAGCCCACCAATCCGGACCTCTACCGCGTT
CGCCCCCTCGACGTGAACTCGCCGCACGCGGAGCTCGCCGGCCTGCTCGACGCCCGTGCCGACGACGTCG
CGATCGGTGACCCTTCGGTGCTCTCCGCCGGCCAGCCGGCGTCGTAG
>Merged2_221403_314-1660 # 314 # 1660 # -1 # ID=221403_2;partial=00;start_type=ATG;rbs_motif=GGAG/GAGG;rbs_spacer=5-10bp;gc_cont=0.644
ATGTTGAGTGTCGAGGACAACAACGTTCTGTGTCGCGTAGGTCCGGGGACGCCGATGGGGAACCTCTTCC
GCCAGTACTGGCTGCCGGCTCTTTTGGCCACGGAGCTGCCCGACAACGATGGCGACCAGGTCCGAGTGAA
GCTGCTCGGCGAAGAGCTGATTGCGTGGCGCGACTCAGAGGGCAAAGTTGGATTGATCGCCGACAAGTGC
CCACACCGGGCCGCCAGCATGTTCTACGCCCGCAACGAGGAAGGTGGGCTGCGCTGCGTGTACCACGGCT
GGAAGTTCGATGTCACTGGCGCGTGTGTGGACATGCCGTCCGAGCCTCCGGAGAGCAACTTCAAAGAGCG
CATCAAGGCGGTCTCCTATCCCTGCATCGAGCGGGGCGGGATCATCTGGACCTACATGGGTCCGCGCGAG
ACGCCACCCCCGCTGCCGGACCTGGAGCCAAATGCCGCGGAGGGGGCCACTTGCCGGGCGATCATGATCC
GCAACTGCAACTGGATGCAAGCGCTCGAGGGTGACATCGACACGGCGCATTTCTCCTGGCTGCATGCGGG
CCACATAAAGCCCGAGGACGCCGAGGGTCTTTTCATCAAGCTTCAGACCACAGATCGGCATCCGAGGATG
TCCGCGCTCGACACACCCTGGGGCACTTCGTACGCGGCAATCAGCGAAGCGAGCCCTGACAGGAACTACG
TACGCCAGGCACACTTCTTGTTCCCGTGCTACACGATGATCCCCCAGACGCCGATCATGGCGAATCGCAG
TTGCCGGGCATGGGTGCCGATGGACGATGAACACGTGATCTGGTTCGGCCTGAACGCCCCGCGGCTAGCC
CCGGATCTGCAGCTGCGCGGGGTGAGGCACGGCAAGGCGATGGCCGGGGGTCGCGCCCCGGACGGGAGGA
CCGTCGAGCCGCTGCTCGAGAACTCGACGGACTGGTACGGACGCTTCCGGACCGCGCATCTGGTCGAGCG
TGACTACGACCTCGACCGCGACAAGGCTCGCGCCATGAGCTCCTACACGGGGTTGACCAGCGTGACAATG
GAGGACCACGCCGTCACCGAGAGCATGGGGCCAGTACTCGATCGCGCTAACGAGCACCTGGGCACCTCGG
ACGCGATGATCATCCGCACTCGCCAGCGCCTAATCGGAGCGGCGGAGGCCCTTCGCGACAAAGGGATCGT
CCCACCCGGTGTGGACGAGCCGGAGGTGTACCGGCAGCGCTCCGGCGGGATCATCCTCTCAAAGGACGTG
GACAGCTGGTTCGAAGCAACCGCCATGGCCCGCCGTGCCTATGTCGACAACAGCGAGCAGGAGATCCGCG
CGTCGGTCGAGTTGTAG
>Merged2_4264125_3-449 # 3 # 449 # 1 # ID=4264125_1;partial=10;start_type=Edge;rbs_motif=None;rbs_spacer=None;gc_cont=0.716
GTCCGCGAGCTGTCGGCGGCGGAGGTCGAGGCGATGCTCGCCGGCAAGGGCATCCACGTCAGGTACCAGC
CGGGCACGTTCCGGCCGCTCGCCAACAAGGACAACGACTATCTGATCGACCGCGCCGCCCAGAAGGCCGG
CCGCACCTACTCCGGCGTCGCCGGCATCGCCATGCAGGATGCCTCGCTGCAGGAGAGCATGGGGCCGATC
GTCGACCGCACCCGCGAGAACCTGGTCTCGACCGACAACGGTATCATCATGGCGCGCCACCGCCTGATGC
GCGCCGTCAGGGCGCTGAACGACAGGGGCGAGGTGCCGCCGGGCGTCGACCCGGCGCACCAGCGCGTCAG
GTCGGCGGCCGTGGTGCTGCCACGCGAGCAGGCCTTCAAGGACGCCGCAAGGGACGCGCTCGTGGCACGC
CCGGGCACCGCGCCGGCATCGGTATAG
>Merged2_557860_1-363 # 1 # 363 # 1 # ID=557860_1;partial=11;start_type=Edge;rbs_motif=None;rbs_spacer=None;gc_cont=0.667
CCCGACGTGCTGGTGCTGTTCGACAGCGACCACTTCAATACCTTCTTCTTCGACAATCTCCCGACCTTCC
TGGTCGGCGTGACCGACACCATCGAAGGGCCCAACGACCAGACCGCGATGCCGCGCTATCGGCTCAAGGG
CCATGCGCGGCTCGCCGCGCACGTGCGCGCCGCCGGCCTCGAGCACGGCTTTGACCTGTCGCTGTCGCAG
GACTTCGATGTCGACCACTCGATCCTGGTGCCGCTGCACTTTCTCACCCCGCACATGCGGATTCCGATCG
TGCCGATCTTCCTCAACGGGCTCGCTCCGCCGCTGCCCGGCGCACGGCGCTGTCACGCACTGGGCGAGAT
GGTGCGCGAGGCG
>Merged2_737634_3-404 # 3 # 404 # -1 # ID=737634_1;partial=10;start_type=TTG;rbs_motif=AGGAG;rbs_spacer=5-10bp;gc_cont=0.689
TTGGCACACGTCACCGAACTCGCGTACGTGGTCTACGAGGTCAGCGACCTCGACGACTGGAAGCACTTCG
GCGTCGACCTGCTCGGCATGATGGCCGACGACGCCACCGACGAGGGCTTCAACCTCCGGACGGACGAGCG
GTCGTTCCGCTGGCAGATCGAGAAGGGCCCGGCCGACGACCTCGCCGCCTCGGGATACCTGGTCGAGTCC
CGGGAGGCCCTGGACGAACTGCGGGACGCGCTGACCGCGGCCGGGCACCAGGTGACCGAGGGCGACGCGG
ACCTGAGGGCCAAACGCCAGGTCGACGCCGTCTACCTGACCAGCGACCCGATGGGCAACCGGGTCGAGCT
GGTGACCGGGCACCGGAACTCCGACATCCCGTGGAAGAGCGACCACCTGCTG
>Merged2_793972_1-780 # 1 # 780 # -1 # ID=793972_1;partial=11;start_type=Edge;rbs_motif=None;rbs_spacer=None;gc_cont=0.690
GCCCGTTGCCCGCACCGCCACGCCAGCCTGTACTGGGGCCGCAACGAGGACGGCGGCCTGCGCTGCGCCT
ACCACGGCTGGAAGTTCGACCGCTCCGGCGCGTGCCTCGACATGCCCGCGGAGCCGGCCGGCTCGCCGTA
CCCGGAGGCGGTCAAGGCGGTCGCCTACGAGACCCACGAGGCGGGCGGCCTGATCTGGGTGTACATGGGC
CCGAAGGACCGCAAGCCCGAGTTCCCGCTCCACGAGTGGACGCTCGTCGGGGAGGGCCACCTCCTCGTGA
CCAAGCGGCTGCAGCAGTGCAACTGGCTGCAGAACCTGGAAGGCGAGCTGGACACGGCGCACGTCAACTT
CTTGCACCGGGACATCGACTCGCCCGAGGCGGGGATCATGCCGCCGGAGAAGCTGGCCCGCAAGCAGTTC
CTCCTGACCGAGACCGACTTCGGGTTGGTGGCGATGGCGCGGAGCGAGGAGCCGGACGACCAGTACTACT
GGCGGATGACGCCGTACCAGCTCCCGAGCTTCACGATCATCCCGGGCTTCGGGACCACGATGACCCTCGC
GGTGCCGATCGACGACACCAACATGTGGGGCTTCACGATCCGCTGGGATCCCGAGCGGCCGATGAAGCCG
GGCGAGGGCTACATGCAGGACGTCGACCCGGTGACCTGGCTGCCGCTCGCCAACCTGCAGAACGACTACC
TGCGCGACCGGGACCGCCAGCTGCACAGCAACTTCACCGGCATCCGCGAGATCCGGACCCAGGACATGGC
GGTGCAGGAG
>Merged2_708077_1-909 # 1 # 909 # 1 # ID=708077_1;partial=11;start_type=Edge;rbs_motif=None;rbs_spacer=None;gc_cont=0.749
GCCGAGCGGGCGCTGCGACTCGTGCCGGTGGAGCGCGGTGGGGAGCGGCGGGTGCTCAGCCTCGGCAACC
CGGGCATGCCGGGCTCCCCATACGTCGCCGGCACGCTGTGGGCGGCGATCCAGTGCCTCGGTCCGGGCGA
AACCGCGCCGGCGCACCGCCACACCCCCGGCGCGATCCGCTTCGTCCTCGAAGGAAGCGGCGTGTGGACG
ACCGTGAACGGCGACGCCACCGACATGGAACCCGGCGACCACGTGCTCACGCCGGCGCTCAGCTGGCACG
AGCACACGAGCGCCGGCGAGCGCCGCATGCTGTGGTTCGACGGGCTCGACCAGCCGATGATCGAGGCGCT
CGACGCGATCTTCTTCGAGCCCTACCCCGAGCTCCGCCAGCCCGAGAGCGGGGAGCCGCACAACCGCTCC
GAGGTCACCGCCCCGCCGGGGCCGCGCCACACGCCCGGGCGGGTGGACGGGCCCCTCGACCCCGGGCCCT
CGCCGCTCCTCGTCTACCGCTGGGCGGACACCGACGCCGAGCTGGCCCGGCTGCTCGCTGCGGGGTCGGG
GTCCGGGTCGGGGACGGACATGGCGAGCCTCGAGTTCACCAACCCGGCAACCGGCGCCAGCGTGCTCCCC
ACCCTCTCGTGCGGCATGCACCGGCTGCCGGCGGGGGGCTCGAGCCGCCCGACCCGGCGCACCGGCAACA
CCGTGTTCGTCGTCTTCCGCGGCTCCGGGCACAGCGTGATCGATGGCACCCGCTTCGACTGGGGCGCCGG
CGACATGTTCGTCGTGCCCTCCTGGTCGGTGGTCGAGCACCACGGCGGCGAGGGGGCCGACCTGTTCAGC
CTTGGCGACGCGCCCGTGCTGCGGGCGATCGGCATCTACCGGGAGGAGACCCTGGCGGCGCCGCAGGAG
>Merged2_900105_483-1727 # 483 # 1727 # -1 # ID=900105_2;partial=00;start_type=ATG;rbs_motif=GGAG/GAGG;rbs_spacer=5-10bp;gc_cont=0.639
ATGGACATCGACTGGCCGAGGGCGGACTTTTCGCGCCTGCGCTATCGCCTGTACCATGACGCATCGATTT
ACGAGCAGGAGCATGAGCGCGTCTTTCGCGGTCCCACCTGGTCGGTGCTGTGCCTGAGCGCCGAGATTCC
CAACCCGGGCGATTTCACCCTCACCCACGTCGGACAGATCCCGGTGGTCGTGAACCGCCTGAAATCGGGG
GGTATCGGCGCCTTCGTCAACCGCTGCGCCCATCGCGGCGCTGCGGTCGTCCGCGTGCCGTTCGGCAACG
CCGCGGATTTCACCTGCATCTATCATGCCTGGTGCTACAGCGAGGCCGGCGACCTCGTCGGCGTGCCGTT
CCAGCGCGGCGTCAACGGCAAGGGCGGCATGCCGCCCGAGTTCGAGATGCAGGCGCACGGCCTGACGAGA
CTGAGGGTCGAAGTCTGGAACGGCGTCGTATTCGGCTCCTTCAGCGACGCGGCGGAACCCATCGAGAGTT
ATCTCGGCCCGATGCTGTGCGAGCATCTCGGCGAGATCTTCAACCGCCCGCTGAAGATCCTCGGCTACCA
GCGCCAGCGCGTCTGCGCGAACTGGAAGCTCTATCTAGAGAACGTGCGCGACGCCTATCACGGCAGCCTT
CTTCATGAATTCAACCGCACCTTCGGGCTTAGCCGCCTCACCCAGGTCTCCGGCGCCTACATGGACGACC
GGCACCGCCACAGCCTGCTGTTTCAGTATGCCGGCAGCGACGACACCGCCCGGGCACGGGCGGCCTACGC
GAGCGACAAGGTCCAGCGCGCCAACTACATGACCCTGAACGACGCCGACATCGTCCGCTTCGTCAAGGAG
AACCCGCGCGGCGTCACCACCCGCATCCTGTCGATCTTTCCCAATGCGGTGGTCAATCAGATCTACAACT
GCCTTGCGATGCGCAAGGTCCGCCTCCACAGCCACGACCAATTCGAGATCATCTTCACGCTGTTCGGCTA
TGACGACGACGACGACGCGATGACCGCGCACCGCCTCAATCAGTGCAACATGGTCGGTCCCGCGGGCCTG
ATCTCGATGGAGGACGCCGAGGCCATCGAACTCGTCCAGCGGTCGACCGCACCGGACCAGTCCGAGTGCG
GCGTCATCGAGATGGGCGGAACCGGCCCCATCCGCAGCCTCGACACCCGGGTCAACGAAGTGCCGATTCG
CGGATTTTATTCTTATTATGCCGAACTCATGACCAACGGCGCCGGGAGGGCGTGA
>Merged2_836553_272-397 # 272 # 397 # 1 # ID=836553_2;partial=01;start_type=ATG;rbs_motif=GGAG/GAGG;rbs_spacer=5-10bp;gc_cont=0.714
ATGCTCAGCACCGAGGACAACGACCTGATCTGCCGGGTCGGGCCGGGGACGCCGATGGGAGACCTCCTGC
GCCGCTACTGGGTCCCCGCAAGCCTATCCGCCGAGCTCGCAGACCCCGGCGGTGCG
>Merged2_77178_128-1195 # 128 # 1195 # 1 # ID=77178_2;partial=01;start_type=ATG;rbs_motif=AGGAGG;rbs_spacer=3-4bp;gc_cont=0.678
ATGCTGAGTACGGAAGACAACGAACTGCTGTGCCGGGTGGGACCCGGTACGCCGATGGGAGAGCTGCTCC
GCCGCTTCTGGTTGCCGGCGCTGCTCTCCGACGAGGTCCCGACCCCGGACTGCGATCCGATCCGGACCCG
CCACCTCGGCGAGGACCTCGTGGCCTTCCGGGACACGAGCGGGCGGGTCGCCGTGCTCGACGCCTTCTGT
CCGCACCGGCGCGCCCCGCTGTTCTTCGGTCGGAACGAGGAGTGCGGCCTGCGCTGCGTGTACCACGGCT
GGAAGTTCGACGCCGACGGAACCTGCCTGGACGTGCCGAGCGAACCGCCGGAATCCGGCTTCAAGGACCA
CATCAGCGTCAAGTCCTACCCGACCTACGAGGCGGGCGGCGTGGTGTGGCTGTACATGGGACCGCCCGAG
CTCAAGCCTGATCGGCCGCCGGAGCTCCCCTTCACGCTGCTCCCCGAATCGGAGCAGGGAGGGATCAAGT
TCCTGGTCGAGTCGAGCTACCTGCAGAACCTCGAAGGGGAGCTCGACACCGCGCACGTGTCCTTCCTGCA
CTCGAACCTGACCGGCAGCGCCGACCTGTCGAGTTTGGTCCGCCTCGACGGGTACAACAATGACCGCCAC
CCGCGGCTCTCGATCATCGACACAGACTATGGCTTCGTCTACGGGGGCCGGCGTACCCGCACCGACGGGG
ACTATTACTGGCGGGTCACCCAGTACCTCCTGCCGATCTACGGCCTGATCCCGCGTTCGGGCGGCTACAC
GGGGGGCGCCACGATCTGGGTGCCGATCGACGACCACCACTGCTGGCGCTTCTTGGTCGGCGGTCGCGGC
CTGCGCAGCACCGGACCCACGTCGGGGGCCCGCGGGCCGCTGCCCGTCAGCCGCGGCATGTACACCTTCG
CCGACGGCCGGACGATCGACACGTACCTGGCCGACAACAACAAGTCGAACCTGTACGGGATGGACCGGCA
GAAGCAGCGCACGGTCAACTTCACGGGGATGGGCGCCATCCCGACCGAGGACCAGGCGATGAACGAGGGG
ATGGGCTACATCGCCGAC
>Merged2_843676_2-382 # 2 # 382 # 1 # ID=843676_1;partial=10;start_type=Edge;rbs_motif=None;rbs_spacer=None;gc_cont=0.717
AACGACGCGCACTACCGCCCGCTGGCGAATAAGGATAACGACTACCTGATGGACCGGGAGGCGCAGCGGC
TCGGGAAGACCTACTCCGGCGTGAAGGGCATCGCGCTGCAGGACGCCTCGCTGCAGGAGAGCATGGGCCC
GGTCGTGGACCGCACCAAGGAGCGCCTCGTGCCCACCGACGCCGGCATCATCAAGGCCCGGCAGAAGCTG
CGCCGCGCCGCGCTGGCGCTGGCGCAGGACGGCACCGAGCCGGCCGGGAACCTGCCCCGCCACCAGCAGA
TCCGGTCGGTGGCGATCGTGCTGCCGGCGGACCAGTCGTTCACCGGCGGCATCGGCGAGGCGATGATCGC
CCGGCCCGGCGTCCCCCAGACCACCGTGTGA
>Merged2_828233_3-152 # 3 # 152 # -1 # ID=828233_1;partial=10;start_type=ATG;rbs_motif=GGAG/GAGG;rbs_spacer=5-10bp;gc_cont=0.713
ATGCCCGTGCGTAACCCGGTTGCAGTGCCGCCGTTCGACGTCGTGCGGGCGAGCCACGTCGAAATCGGCG
TCCACGACCTCGGCCGCGCGCGGTCGTTCTACGTCGACTGCCTCGGCCTGATCGAGACCGCGCGCGAGGG
CGACGCGCTC
>Merged2_702626_1-96 # 1 # 96 # -1 # ID=702626_1;partial=10;start_type=ATG;rbs_motif=AGGAG;rbs_spacer=5-10bp;gc_cont=0.656
ATGTCGTGGGGACTGATCGCGCAGATGGGGCACGTGTCCATCCAGACCACGGATGTCGAGGCATCCGTCG
CCGATGCCACCCAGCTGCTCGGGCTG
>Merged2_288623_3-599 # 3 # 599 # 1 # ID=288623_1;partial=11;start_type=Edge;rbs_motif=None;rbs_spacer=None;gc_cont=0.625
ACGTCGCATGCGCCGATCATGCACCGGCTGATCTCGGAGACATCGACGCGCGGCGGGTTCAAGCCGTCCA
ATCCGTTTGTGCGCGGCAAGGCGCCGAAGCTGATCGTCGACATCACGGACTATGGCTATCAGTACGCCGG
CATCCGCCCGTTGGGCGAGGACGAGATGCACATCCGTACATACCAGTTCATCATGCCGTTCCATCAGATC
CGGCCATCGAAGTCGGAGAGCGGGCTTCAGCTCGACGCCGGACATTGCTGGGTGCCGATCGATGACGTGA
CGACCATGGTGTTCAACTGGAGCTACTGCCCGGATGGCCCGCTGTCCGAGGAGGACCGGCTGGAGCGTGG
CCTGGGCAATGGCCCGCTGCACGTCGATCCCGTGACGTTCCGCTCGAAGGCGAACCGCGAAAACAACTAC
ATGCTGGATCGCCTGGTGCAGCGGACCGAGAGCTACACCGGGATCGACGGGATCAATGTGCAGGATCGCG
CTATCCAGGAGAGCATGGGCAAGATTGTCGATCGCTCCAAGGAGCACCTGGGACCGGCCGACAAGGCGAT
CATCCAGACGCGCAAGCTTCTGCGCGACGCGGTGAAG
>Merged2_87075_3870-4871 # 3870 # 4871 # -1 # ID=87075_7;partial=00;start_type=ATG;rbs_motif=GGAG/GAGG;rbs_spacer=5-10bp;gc_cont=0.643
ATGAAGCCTGAATTGTGCAAACTGTCGCATTTGGAGCTGGTCACACCGGATGTCGCGCGCTCATCGTGGT
TCTTCTGCGATCTGCTTGGGATGCATGAGGTCGAGCGCGACGGCACGAGGGTGTATCTACGCTGCTTCGG
AGAGCTCGATCACCACTCCGTGACCCTAAGGGAAGGGCCGACGGGAATCGATCACATCGCCTTTCGAACG
ATGCGCCCAGAGGATCTGTCTGCCTTCGCGCGGCAGCTGGAAGCCGAAGGGGTCGAGGTCACGCCGGTCG
CGGCGGGCGCGGAGGCCGGCCAGGGGGAGGGGATCCGCTTCCTCGCGCCGGCGCTGGGCGCTCCGCTCGA
GCTCTTCTTCGAGATCGAGCGTCCCCAGGCGCCTGAGCGGCTCCGCTCGAAGCTTCCGACGAACTCCGCG
AAGTTCAACGGCTCGGCTGTGCGGCGACTTGACCACGTCAACCTCGCAACCGGTCTCGATGATCTCGAGG
CTGCAGAGCTGTGGACTCGGCGAGCGCTGGGCTTCAAGCGGCGAGAGTTCGTGCGGCTCGATAACGGGGG
GGTCGGAGGCTCGTGGCTCTCAGTCACGGCTCAGGCGCACGACCTCGCCATCACAGTCGACGCCGATGGG
AGGCAGGGCAGGTTGAATCACATCGCATTCAACTTGGAGGAGTTCGCCGATGTCGTGCGCCTCGCGGACG
TCTTGACCGACAACGACGTCCAGATCTATATTCCGCCGGGCCGTCATGGGATCACCCAGGGGCACTTCTG
CTACCTACGCGAGCCTGGGAGCGGGCATCGCCTTGAGCTGTTCTCGGGCGGATATTTGATCTTTGACCCG
GACTGGGAGCCCGTCGAATGGAGCATCGCCGACCTTTCTAGTCACGGCCTGAAGTGGGTCGGGCCTCCCG
AATGGACGCGGGAGAACAACCTGAATGCGGTGAACACCCCGGCGACGACCACCCCAGCCGTGGCACTCGA
GCGGCGCACGGAGGCGCCGTGA
>Merged2_350398_3-623 # 3 # 623 # 1 # ID=350398_1;partial=11;start_type=Edge;rbs_motif=None;rbs_spacer=None;gc_cont=0.694
CGTGGCCCTGCAGCCTGTTGCACTCGCGCTGGTTGGGGGTGGCGGTGCACTGGGTGCACGGCCAGCGCCT
ACCAGCGCGAGTGCAACTGGCTGCAGGGCCTCGAAGGCGACGTGGACACCGCGCACATCGGCTTCCTGCA
CTATGGCCAGGACCGGCTCGAGGACGAGATCCCCGGGACGTTCCGCTACTACACGATCGCCGACCGCGCG
CCGAAGTACGCCGTGCTCGACACCCCGTACGGGGCGATGTACGGCGCCTACCGGCCGGCCAGCCCGGGCC
ACACCTACTGGAGGATCGCCCAGTGGATGTTCCCGTTCTGGACGATGCCGCCGACCGGCCTGCTCGGCGG
CCACATGGTCGCCCGCGCGTGGGTGCCGATGGATGACACGCACATGCTGATGTTCATGGTGAGGCCGAAG
GTGAGCGCCGAGCGCCGCGAGGACATGGGCCCGGAGGTGCGCGGCGCCCCCACCCCGATCGAGGTGCGGC
CGAACGGCACCGGCTGGCTCGACCGGTTCCGTCTCGTCGAGAACGAGGACAACGACTACATAATGGACCG
CGACGCCCAGGAGCGGGACGAGCAGTACTCCGGGATCACCGGCATCCACGTCCAGGACCAG
>Merged2_364770_7282-8244 # 7282 # 8244 # 1 # ID=364770_7;partial=00;start_type=ATG;rbs_motif=GGAGG;rbs_spacer=5-10bp;gc_cont=0.590
ATGGGCAAGATCGTTAATGCCGTCGCGACGTCGCATGCGTTCGCTATGCTCGATCCCAGCATTTGGGATG
AGGTGCGGGAGCAAAATCGCAGGCGCTACATTGAGCGCCAAGGTAAAGAGCCGCCAGCTCTGCGGCAGCT
CGCGGATGCAGATCCGGCCGACGATGTCATCCGTTTCGCCCGTATACAGAAAGCACAGGCGCAACTGCGC
TGGGAGCTGGCAGCGACAAAACCCGACATTTTCGTCATTATCGGCGATGATCAGAATGAAAACCTGAGCA
GCGCGGTGATGCCGCAGATCGCCATCTATACCGGCGGGGACTATGTCGGAAAGATGCGACGCGGCGGTAG
GGCGCGATCCTATCGCGCAGCGCAGGATTTTTCCGCGCGCTTGCTGGAAACCGGTATTAGGCGGAGCTTC
GATCTCGCATCGATCGGATCGTTTGCGGATAATGCACTGATCTCCCACGCCCACGTGCAGGCCCTCGAGG
CCCTGTTTCCAGAGGAGGTGCCACCCACAGTGTTGGTGTTTCTGAACGCCATCCACCCGCCGGCACCCGA
ACCGTCACGATGTTTCGCCTTTGGCGAATTGCTTGCCGACGTGATCCGACAGTCGCCGGGTGACGAACAC
GTCGCGATTTGCGGTTCGGGCGGGCTATCCCATTTCACAGCCGGCTATCCGTGGAAGAAATACAAAGGTC
CATTCACGTATGGCGGAATTAGCGAGGATTTTGACCGCAAGCTGGTCGGACAGCTCGAGTCCGGAGCGAT
TCACCAGATCACCGCGTTGTCCGGAGACGACCTGTTGCAGCATGGCGAGGTTGAGTTTAGATCCTGGATC
GTGATTGCGGGGGCGATGCAGGGCGCAAAGACCGCGCTTGCGGTCTACGAGCCATTTTACCGGGCGATCA
TGGGTATGGGCGTTGCCTCGTGGACTGCACAGGCCGCCACAGCCGCTACTTAA
>Merged2_287272_3-995 # 3 # 995 # 1 # ID=287272_1;partial=11;start_type=Edge;rbs_motif=None;rbs_spacer=None;gc_cont=0.673
CACGAGTCCGAGATCGAGGCGAACGGCGACTACGTGGTCCGCAAGATCGGCGAGGACAACTTCATCGTGT
CCCGCGACGAGCGCGGCGCGATCCACGTGCTCTTCGACGCCTGTCGTCACCGCGGCGTCCAGGTGTGCCG
CGCGGACTCCGGCAACACCTCCCACTTCCGGTGCCCTTACCACGGCTGGACGTACGGCACCGACGGCAGT
CTGGTGGGGGCGCCGCTGTGGCGCAACGCCTTCGGCGGCATGGCCAAGGAGAGCAATGGCCTGACGGCCG
CGGCCAAGGTGAGCTCCTACCACGGGCTGATCTTCGCCACCCTCGACCCTACTGCGCCGCCGTTGGAAGC
CTACCTCGGCGGGATGGCGTGGTACCTGGACCTGCTTTTCGGGCTAGACGGCGAGGGCATGGAGGTGCTC
GGCGCGCCGCAGCGTTTCGTGATCGACGCCAACTGGAAGTCGGGTTCCGAGAACTTCTCCGGCGACGACT
ACCACCTGGGCACCCTACACCGCTCGGTGTGGGAGATCGGCGCCTTCCCGGTACCGTTCCGGGAAAACAT
GATGGGCTACCATATCCAGGCCGCGCCGGGGCACTCGCTGTCGTTCTCGATGGCGAACGATCCCGACGAG
CCCGGCCCCAAGTTCTTCGGCTTCCCCGATGACCTCGCGGCCAGGTTCGACGCCAGCCGGATCAGCGAGC
ACCAGCTCGAGATCGCGCGCCGCTCCAGGGTCATGGTCGGCAACGTCTTCCCCAACTTCTCGATCCTGGC
GCTGCCCATGACCGAGGACGGCAGCACACATGCGCCGACGGGGATCGTGACCATCCGGTGCTGGCAGCCG
AGGGGGCCCGGCCAGATCGAGATCTGGAACTGGTTCCTCGGCTACAAGCGGATGACGCCCGAGCAGAAGG
ACCGCACCTACCGCGCCGGCCTCGGCACGTTCTCGGTCGGCGGCGTCTTCGAGATGGACGACACCGAGCC
GTGGATCACCGTC
>Merged2_351907_2-577 # 2 # 577 # 1 # ID=351907_1;partial=10;start_type=Edge;rbs_motif=None;rbs_spacer=None;gc_cont=0.644
GAGCTTCACATGTCTGAAACCAAGGTTGATACCGCGCCCGCCATTGATCAGAGCAAGCTGCCCTCCCGGC
TCCACCATACCGCGTATGTGACCCGGGACCAGGAGGCGACCAGACACTTCTACGAGGATCTGATCGGGCT
GCCACTGATCGCGACGTGGACCGAGGCGGACGAGCTCTTCGGTGCGGAACGGGTCTATCTGCACTGTTTC
TACGGGCTCGGGGACGGGAGTGCGCTGGCGTTCTTCCAGTTTGCCGACCCCGGAGACGCCGAGCTGTTCG
ACACCGAGGTCCCGGCCTCGCCGTTCCGGCATATCGCCTTGCAGGTCAGCAAGGAAGTGCAGGATGGGAT
CGAGACGCGCCTGCAGGAGGCCCGCTGGAAGCCCGAAGAGACCTACGTCCTCGAGCACGGGTATTGCCGC
TCGCTCTACACCCCGGATCCGAACGGTTTCCTGCTCGAGTTCACGCTCGACGCCCCGAACGCGGAGGCTA
TCTCCACGACCCGCCTGGCCTCCGCGCACGCCGACCTGAAGCGCTGGCTCGGCGGCGACCACTCGAGCAA
CAACGACTATCGCTGA
>Merged2_900927_3888-5159 # 3888 # 5159 # -1 # ID=900927_6;partial=01;start_type=Edge;rbs_motif=None;rbs_spacer=None;gc_cont=0.566
TACCCGACCGCCACGGCGTTCACCACCCCGTTCGGCACGGTGCCGCTCTGGGATGGTATTGCCGACGCGC
TAAACGGGGTGCCGGGCGCGGCTCCGAATGATGAAACTCATAAAGATGAACATGCTATTGAAGTGCAGTT
GCCGTTTATCCAAAAGGTGATGTCGGAAACTCCGTTTGTGCCGATTAATGCCGGGCAAATCCGGGGCGAT
GTTTTGGCAGACGTAATTGAACATTTGCTGACCGATGAAACTTTGCTCATTATCAGTTCTGACTTATCCC
ATTATTTACCGTACGACGTTGCCAATCAACTAGATGCGTTAACGTTAGGCCAAATTCTCACGTTGGAGGG
TTCACTGCAACATGAACAAGCCTGCGGGGCCACTCCGATAAATGGGGTATTAGAATTAGCGCGGCGAAAT
GATTGGCAACCGGAATTATTGGCCGCGTGCAATTCGGGCGATACGGCAGGCGATAAAGACCGCGTGGTTG
GTTATTGCGCAATCGCCTTCTTCGAAACCGTAATTGAGCCGGACGATGCTGAATATAGCCAATTGGGCGA
ATCACTACCGACCAGGGACGATGCTGAATATAGCCAATTGGGCGAATCACTACCGACCAGGGACGATGCT
GATTATGTTGACCGTAGGGGCGATTTTGACCTCAATGATGGTGTTGCCACCAGTGGCCAGGCTGGCTCGG
ACGATGTGGGCGCGGTTGTCATTGCCCAGGCTCGGGCGGCCATTGAGCAGCAACTTGGCCTACCAGCCGA
AACCCCGCCCCAGTGGGGCGACTGGGCGGGGCAACGGTCGGGCACTTTTGTCACCCTGACCAAAAACGGG
GAACTGCGCGGCTGCATCGGGTCCCTGGTTGACGACCGTCCGTTGGCCGAATCGGTACCGGCCAACGCGC
TGCGGGCTGCGTTCGCTGACCCCCGTTTCGCCCCTGTCAGCGCGGGCGAATGGCCCGAGATAGCAGTGGA
AGTGTCCGTGTTGACGGAGCCTGCGCCAGTATTAGTGGAAGACGGTTTAGGTGGGTTCCGGGCCCCGGCC
ACCGAAGCCGAAGCGTTGGACGCGTTACAGGTTGGGGTGGACGGGGTCATATTCTCAGCCCAGGGCCGGC
AATCCACCTTCTTGCCCCAAGTGTGGGAACAACTACCTGACAAAAAGCAATTCCTTGACCACTTGCGGGC
CAAGGCGGGCCTACCCGCCGACTACTGGGGCAATGACGTAGAACTCCTTAGATACCGAGTGAAAGCCTAC
GAACAAAACTAA
>Merged2_859707_2-607 # 2 # 607 # 1 # ID=859707_1;partial=10;start_type=Edge;rbs_motif=None;rbs_spacer=None;gc_cont=0.677
TTCGGTTTCGTGGCCATGGCCCGTAGCGACGAGGGGCCGGACCAGTACTACTGGCGGATGACGCCGTTCA
TCGTGCCGAGCTTCACGAACATCCCGGGCTTCGGCACCACCATGACGCTCGCCGTGCCGATCGACGACAC
GAACATGTACGGCTTCACCATCCGGTGGGATCCTGCGAAGCCGATCGACGTGGCCAAGGCCATCCCGATG
GATGTCCGTGAGGGCGACTTCTTGCCCGTCGCCAACATGCAGAACGACTACCTGCGCGACCGTGAGCTGA
TGCTGCACGGCAACTTCACCGGGATCGCCGAGATCCGCACGCAGGACATGGCGGTCCAGGAGGACCAGGA
CGGCCCGATCTGCCGGCGTGAAGAGGAGCACCTCGGCACGACCGACCGGGCGATCGTCGGGGCCCGCCGG
CTGATGCTCCGCCTCTCCGAGGAGCTCGAGACGGGGGTCGAGCCCTCGATGGCGAGCCATCCGGAGGCGT
ACTGCATCCGCTCGGTGGCCGTCACGGCACCGCGCGACGCCGACCCGGTCGAGCTGTGGAAGGCCGCGCA
GCCCGAGCAAGCGGTAGCCGGGCTGTACGTCGGCACCGCCATCTGA
>Merged2_820803_47-961 # 47 # 961 # 1 # ID=820803_1;partial=01;start_type=ATG;rbs_motif=GGAG/GAGG;rbs_spacer=5-10bp;gc_cont=0.633
ATGGCAGTCGTTCAGCAGGCCCCGGTTAGCAGGCGTTCCCGTTTTCTGGATGAGGATTGGGAGGCGCGGG
TGTTTCGGGTGCATCGTGATGTGTATCGGGATGCGGGGGTGTTTGCGTTGGAGCGGGAGCGGTTGTGGGG
GCGGGGTTGGTTGTTTTTGGGGCATGCGTCGGAGTTGCCGGTGGCGGGGGATTTTAAGGTGCGGACGGTG
GGGGGGCGGCCGTTGATTTTTTTGCGGGATGAGTGGGGGGAGGTGCGGGTGTTTTATAATTCGTGTCCGC
ATCGGGGGACGGCGGTGTGTCGGGATGAGGAGGGGAACGCGAAGCGTTTGCGGTGTTTTTATCATGCGTG
GACGTTTGATACGGCGGGGCGGTTGGTGTCGTTGCCGGGGCCGGATGCGTATCCGGAGGGTTCGGGGTTT
CGGGAGCGTTTGGGGTTGCGGCCGGCGCCTCGGGTGGAGGTGTTGCGGGATTTTGTGTTTGTGTCGTTTG
[truncated: 86,188 more chars]
