# Supplementary material for: The tropical cookbook: Termite diet and phylogenetics—Over geographical origin—Drive the microbiome and functional genetic structure of nests
Source: Front Microbiol. 2023 Mar 14;14:1089525. doi: 10.3389/fmicb.2023.1089525 (PMC10043212; doi:10.3389/fmicb.2023.1089525)
Supplement: Supplementary file 4 [file Data_Sheet_4.FASTA]

>Merged2_5024718_1074-1937 # 1074 # 1937 # 1 # ID=5024718_2;partial=00;start_type=GTG;rbs_motif=None;rbs_spacer=None;gc_cont=0.706
GTGACAGTGGCCGCGCAAGGCCGGGCGGCGGGCGGGCCGGGGACGAGCGAGGACCCACGTCCGGGTGGCC
CGGGGCAGCCAGGATCAGGGCCGGCAGGCCCGGCGGTCATCGCCGCTGGCGGGCTCAGCGTCGTCTACGA
CCTGCCTGGCCGGCCGGCCTTCAAGGCGGTCTCCGACGTCTCGTTCGAACTCGGGACGCGGGAGATCCTG
GGCGTCCTCGGCGAGTCGGGCGCGGGCAAGTCGACACTCGGCAAGGTTGTGGCCGGATTCGTCGCGCCCA
CCGACGGCGAGATCCGCGTCGCGGACGCCCGCGGTGACCTGCAGCCGCGGACGGTCCGGGCGGGCCACGG
CTTCCGCGACATCCAGATGGTGTTTCAGGAGTCGGCCACGGCCCTGGACCCGCGTATGCGCGTCTGGCGC
ACGGTCTCCGAAGGAGTCTCCGCAGGCAGCAAGGCCGACCGGAGCGCGCTGGCGACCGAGTTCCTGGGCC
GCGTCGGGCTGGGCCCGGCCTACGGCCAGCGCAGGCCGGCCGAGTTGTCAGGCGGCGAGCGTCAGCGCGT
GGCCATCGCGCGGGCCCTGGCGGCAGAGCCGGCGGTCATCGTCTGCGACGAGGCCGTCTCATCGCTGGAC
GTGTCGATCAGGGCGGTCTTGCTGAACATCCTGGCCGCACTGCGCGACGAGCAAGGAATATCGCTGCTGT
TTATCTCGCATGACGTTTCCGTACTCAGCCATCTCGCCGACCGGATCCTGGTCATGTACAACGGCGAGGT
CGTCGAGTCAGGCCCGACCCGGCAGGTGATCGAATCACCGACTCACCCGTATACACGCCGGCTGATCTCT
GCTGTACCAACGCTCGAGCGCTGA
>Merged2_5052312_58-822 # 58 # 822 # 1 # ID=5052312_1;partial=00;start_type=ATG;rbs_motif=GGA/GAG/AGG;rbs_spacer=5-10bp;gc_cont=0.669
ATGACCACCACACAGGATCCCGCGGCGGCGGCCACCGCCATGATCGACCTGCGCCAGGTGACGAAGTCCT
TCGGCAGCCTGCAGGTACTCAAGGGCATCGACATGACCGTGACCTCGGGTGAGGTCGTGGTGCTGATCGG
CCCGAGCGGGTCGGGCAAGAGCACCCTGCTGCGGATGATGAGCGGCCTGGAGACCGCGGACGAGGGCCAG
GTGTGGGTGAATGAGGTGCCGCTGCACGACAAGCGGCGTGCCAGGCAGATCCGTGGTCACGTCGGGATGG
TCTTCCAGCAGTTCAACCTGTTCCCGCACCGTACCGCGCTGGGCAACATCACTCTCGCACTGATCAAGGT
CCGCAAGATGGGCCGCCAGGAAGCCGAGGCAGCGGCACGAGATGCCCTGGACCGGGTCGGCCTCAGCGAC
AAGGCGGGCTCTTACCCGGCCGAGTTGTCCGGGGGTCAGCAACAGCGAGTCGCCATTGCGCGGGCGCTGG
CGATGGAGCCGACTGTCATGTTCTTCGACGAGGCGACCTCGGCACTCGACCCCGAGCTTGTGGGCGAGGT
AACCGCGGTGATGCGGGACCTGGCCCGAGAGGGGATGACGATGGTCGTGGTGACCCACGAGATGCGTTTC
GCCCGGGACGCCGCCGACCGTGTCGTGTTCATGGACGACGGGGTGGTCGTCGAGGAAGGCCCGCCCGAGC
AGGTTTTCACCAGCCCGCACAACCCCCGCACCCAGCAGTTCCTGCAGCGGGTGCTCGAGGTGTGA
>Merged2_5287493_2434-3165 # 2434 # 3165 # -1 # ID=5287493_4;partial=00;start_type=ATG;rbs_motif=None;rbs_spacer=None;gc_cont=0.683
ATGTTTTATCGCGCGCTGCGCCTACCATCGGGATTCGTGAACGGTTCGCGCATCCTGCTCGTCGAGGACG
ACGAGGACATCGGCGCGGAGCTCAACCAGGCGCTGGCCGCCGGCGGGCACCTGCCTGGCCTTGCCCGCAC
CGGAGCGGCGGCGCTCGCGGCAGTGGCACCTGTGCCGCCTGACCTGGTGCTGCTCGACCTCGGCCTGCCG
GACATCGACGGTGTTGAGCTGTGCCGGCGGCTACGGGGAGCCGTACCGGAAACCGTCATTGTCGTGCTCA
CGGCAAGGACCAGTGAATTCGATGTTGTCATCGCGCTTGACGCGGGCGCGGACGACTATCTCACGAAGCC
GTTCCGGCTGACCGAACTGCTTGCCAGACTGCGAGCGCACCTGCGCCGCCTGCCCGCACCTGCTGAGCGG
ACGCTCATCGAAGCCGGGCGCCTGCGGCTCGACCTGCTGTCCCGCCGCGCCTACCTGGACGCCGCCGAGC
TGCCGCTGCGGCCTAAGGAATTCGACCTGCTCGCCGTGCTCAGCGCCAGTCCCGGCAAGGCCTACTCTCG
TGAGGACCTGATGGCGGGGGTATGGGATGAGCACTGGTTCGGTCCGACCAAGACACCGGACGTGCGCATC
TCATCGCTGCGCCGCAAGCTCGCGAAGGGCGGCGAGCCTGCAGCGTGCATCGAGACGATCCGCGGCGTTG
GGTACCGGTTCGAACCGCGTCCTGCGGGCTGA
>Merged2_4315545_6822-8348 # 6822 # 8348 # 1 # ID=4315545_7;partial=00;start_type=ATG;rbs_motif=GGAG/GAGG;rbs_spacer=5-10bp;gc_cont=0.732
ATGCCCGGCTACGACGCCGACGTCGCGATCATCGGTTACGGTCCCACCGGCGTCGCCGCCGCCAACGCTC
TCGGGGCGCTGGGCGTCTCCGCGATCGCGTTCGAGCGGGACACCGACATCTACGCCCGGGCCCGCGCGGT
CACGGTGAACGACTGGACCATGCGCCTGTTCCAGTCCGTCGGCCTGGACGAGGCAGTCAAGCCCGACATG
GACCCGACCCTGGCGCTGCGCTGGATCACCTACGACGGCACCGAGCTGATGCGGCTGCCGTTCCCGCCCG
GCGAACTCGGCCACGCCACCGCCTACTCCATCTACCAGCCGGTCATGGAGCAGACGCTGCGGGACGGCGC
CGCCCGGTTCGGCGACAAGATCCGGGTGGAGTACGGCACCGAGGTCACCGCCGTCGAGCAGGACGCCGAC
GGGGTCACCGTCTCCGTCCGCGACCTCGCCGCCGGGACCGCCCGCACGGTCCGGGCCCGGTACGCGCTGG
CCTGCCACGGCGGGGATTCCGCCACCCGGGAGGCGCTGGGCATCCACCTGGCCGGCGACACCCTGGACGT
CCGGTGGATCGTCATCGACGGCAAGGTCAGGCAGTGGTGGCCGAACCGGCACATCCTCACCTTCTGGTCG
GACCGGGAGCGCCCCGTCGTGGACATCGCGCTCGGCCGGGACAACCACCGCTGGGAGATCCCGCTCAAGC
CGGGCGAGACCGACGCGGACTTCGCCACCGCCGACGACGTGTGGCCGCTGCTGGAGTCCCTGGGCGTCTC
CCGGGACCAGGTCGGCATCCACGGCTACGCCTTCTACAGCCACCACATCCGCTCGGCCGAGACCTGGCGG
CTGGGAGACCGGCTCTTCCTGGCCGGCGACTCCGCGCACCTGATGCCGCCGTGGGCCGGGCAGGGCATGC
AGTCCGGCATCCGGGACGCGTTCAACCTCGCGTGGAAGCTGGCCAGCGTGCTCGGCGGCACGCTGCCCGA
GTCGATCCTCGCCTCGTACGAGGCGGAACGCCGCCCCAACGTCGACTTCTACACCGAGGTCTCGGTGCAG
CTCGGCCGGATCATCAAGCAGGAGCTGTCGGAGGAGGAGCAGGCCGCGATGGCCGCCCAGGCCGACGAGC
CGCCGCCGCTGCTGTGGCCGCCGTTCTACGTGGCCGGCTGGTTCACCGGGCCGCCCGCCCCGGACAGCGC
GGTCGGCAAGATGATCCCGCAGCCCCGCGCGGCCACCGCCCGGGGCCTGATCGGGCGCCTGGACGACCTG
CTCGGCGCGGGCTTCGTCGTCCTCGGCGACGGCGTCGACCCGGCCACCGTGCTCACCGCCGAAGAGAAGG
CCGGCTGGGACCGGGCCGGGGCGCGCTACATCGCCGTCCGGGGCGCCGACCAGCGCTCCGAGAGCGACAG
CGACCTCATCGACATTGACGGGACGCTGCTCGCCTGGCTGCGGGAGAAGGGCGCCCGGGTCGTGGCGGTC
CGGCCGGACCGGTTCGTGGCCGCCGCCGACCCGAGCGGGCTCTCCGTCCCGGCGTAG
>Merged2_4296752_27868-29202 # 27868 # 29202 # -1 # ID=4296752_23;partial=00;start_type=TTG;rbs_motif=AGxAGG/AGGxGG;rbs_spacer=5-10bp;gc_cont=0.686
TTGACGTACCTCGTGCTAGACCACGTGAGCAAGGTATACCGCGGCGGCATCCGGGCCGTGGATGATCTGA
CGCTTGACGCCCGCGACGGTGAGCTGCTCGTGCTTGTCGGCCCCTCCGGCTGCGGGAAGACCACGATCCT
CCGGCTCATTGCCGGACTCGAGGTGATCACCAGCGGCACGATCCTGCTGAACGGGACCGTCGTGAACGAT
CTCACCCCCACCGAGCGGAACGTCTCCATGGTGTTCCAGGATGGCGCGCTGTATCCGCACCTCACGGTGC
AGGGCAACCTGGAGTTCCCGCTCCGCATCGCCGACGCGCCCGACACCGACGCTCGCAGCAAGGCCCGCGA
GCTCGCGCACGCCCTGGGCATCGGCGACACTCTCGACCGGAAGCCCGGTACCCTGTCCGGGGGGCAGCGG
CAGCGCGTCGCGATCGGCCGTGCGCTGATGCGCGATCCCAGCGTCTTCCTGATGGACGAACCACTCGCCA
GCCTCGACGCCGGCCTCCGCAGTGAGCTCCGGACAGAGGTAGCCGCACTGATCCGCTCGCTGGGTGTCAC
CACCATCTACGTGACCCACGACCAGGTTGAGGCGCTGACACTCGCCGACCGCGTCGCCGTGCTCCGCAAC
GGCCTGCTGGAAGATCTCGGTACGCCGGAGCGCGTTTACGACGATCCCGCCACCGCCTTCACGGCGGCGT
TCCTCAGCTCGTCTCCGACCAGCATGGCGGCTGCGACGGTCAAGGTGGTGCCTGGGCAGCGGGTGATTCT
TGACCTTGGGGAACAGCAGCTCAGCGTGCCATGGAGCGATCCGATGGCCGGGCACCTTTCCTACCATGTC
GGCGATCAGGTGATCGCGGGCCTGCGGCCCAACGCGCTGGCGCCGGCCCACGCGGATGACGGCGATTTCC
TTCTCCGCGGCGAGATCCGCGAAGTCGAATATCACGGGCACGAGTGGCTCGCGCACATCGACGCCAGGCT
CCGGGCCGTCGACGTGGACGCTCTCCCGGCGCGGGAGAACAGCTTCGAGCAGGAGCCTGCCGAGCCGGAG
GGCCGCTCCCAGGGCGCCGGGGCGGCGTGGCGGCGCCGGGTGATCGATCCGATGCTGGACCGCGCGACGC
GGTCCAGAGGGTCCCGCCGCTCAGGCCACGGACACGATGGGGGCCGCCGCCGGTCAACGCTGATGGTACG
GCTGGATAACCCGCGTGGGTGGCACCTCGGCCGGGAGGCCAAAGTGGCCGTGGACCTGCACAAGATCCTG
CTGTTCGACTCGGCAGGCCAGCGCATCGGCATCGCCGGGGATGACAGCGGAAACGCTGGCGTGTCATCCT
CGTAA
>Merged2_5257544_1678-4395 # 1678 # 4395 # -1 # ID=5257544_3;partial=00;start_type=ATG;rbs_motif=GGA/GAG/AGG;rbs_spacer=5-10bp;gc_cont=0.704
ATGAGTGACACCGCGGTTGCCCCACCGTCGCCGCAGGCGGTGGCCCCTCCCGCGCAGGCCGGCGGGGGCG
GCCTCACCCAGGGCCAGATCAGGGCGATCTTCATTGGCCTGATGCTCGGCATGTTCCTGGCCGCGCTCGA
CCAGATGATCGTCGGTACGTCCATCCGTACCATCGCCGACGACCTGCACGGCCTGAGCCTCCAGGCCTGG
GCCACCACGGCGTACCTGATCACGTCCACGATCACCACGCCGCTCTACGGCAAGCTCTCGGACATGTACG
GCCGCAAGCCGTTCTTCCTGACCGCGATCATCCTGTTCATCGTCGGGTCGATCGCCTGCACGTTCGCCAC
CGACATGTACCAGCTGGCGGCGTTCCGTGGCTTCCAGGGGCTGGGTGCCGGCGGCCTGATGGCGCTGGCG
TTCGCGATCATCGGTGACATCCTGGCGCCCCGCGAGCGGGCCAAGTACCAGGGTTACTTCATCGCCGTGT
TCGGCACGTCCAGCGTGCTGGGGCCGGTGCTGGGCGGCTTCCTCGCCGGCCAGTCCACGATCCTGGGTCT
GTCCGGCTGGCGCTGGGTGTTCCTGGTGAACGTGCCGATCGCGGCGGTCGCCCTGATCGTGGTGGCCAAG
GTGCTGAACATCCCGCACACCCCGCGCCGGCACCGGGTCGACGTGCCCGGCGCGCTGGCGCTGGTCCTCT
GCCTGGTACCGCTGTTGATCATCGCCGAGCAGGGCCGCGAGTGGGGCTGGGGCTCGCACCGGGCGTACAT
CTGCTACGGCCTGGGCGTCCTCGGGTTGATCCTGTTCCTGCTGGCCGAGCGGTGGGCCAAGGAGGACGCG
CTGCTGCCGCTGCGGCTGTTCCGCAACGCCGTGTTCAGCCTGCTGTCGATCGGCGGCTTCTGGATCGGTA
TGGCGATGTTCGGCGGCATGTCGATGATCCCGCTGTACCTGCAGATCGTGCACGGCGCGTCGCCGACCAA
GACCGGCCTGCTGATGCTGCCGATGGTGCTGGGCCTCATGCTCGGTTCGCTGCTCTCCGGCCAGATCACC
TCGCGCACCGGCCGCTACAAGGTCTTCCCGATCATCGGCACGCTGCTGATGATCGCCGGGCTGGTGCTGA
TGTGGAAGCGGGTCGGGGTCGCCACCCCGTACTGGGAGTTCGACGCGTACATGGCGATGATCGGTCTGGG
CCTCGGCCAGTGCATGCAGACCATCACGCTGGCCTCGCAGAACGCGGTGCCGGCGCGGGACATGGGCGTC
GCGTCCGCCGGTTCCACGTTCTTCCGCCAGATGGGCGGCACGCTGGGTACCGCGGTGTTCCTGTCGGTGC
TGTTCAGCACCGTCGGCGACAAGATCAAGGACGCCTTCCAGAACCACGCCAACCAGGTCAGCTTCCAGCA
GGCGTTGCAGGACCCGAAGGTGCTGGCGCAGGTTCTCAACCCGCACAACAAGAACTACGGCCCGATCCGC
ACCATGGTGCTGAGCGATCCGAAGACGGTGGCGAAGCTGGAGGCGCCGGGCAGCCCGTTCGCCGGCCAGG
TGCACCAGCTGATGTCCACCAAGGGCGCCACGACCAGCACGAACGACGCGCTGAACGACACCTCGTTCCT
GCAGCACATCGACAAGCGGCTGGCCCACCCGTTCCTGGAGGGCTTCTCCAACTCCATGGACCTGGTGTTC
CTGCTGACCGCGGCCGTCGCGGTGATCGCGTTCTTCTTCATGCTGATCACCAAGGAGGTGCCGCTGCGGC
TCCAGTCGGGCCTGGCCGCGCAGTCCAACGAGGGTGGCACGCCGCCGGCTCCGCCGGCCGAGGTGGCCGC
CGAGCAGGGCATGGCCCCGGCCGCGGCCGCGCTGGCCGCGGAGTCCAACGGCTTCGGCCGGCACGCCGCG
GACCGTGATCCGCTGCTGGTCGGCGCGGGAGTACCGGCGGACGCCGGCTGGCTGCCCGTCGACGGCACAC
CGATCCGCGGCATGGTGCGCCAGCAGGGCGGCATCCCGGTGCCGGACGCGGCGCTGACCGTGATCGACCC
GGTGGGCCAGCAGGTGGCCCGCGGCACCAGCGGCCCCGACGGCCGGTACAACATCGGTGTCGGCCGCCCC
GGCAACTACGTGCTGATCACCCGGGCCCGCGCGCACCAGCCGCAGGCCAGCATGCTCACCGTCGACGGGC
AGCCCGTCGAGCTGAACGTCCAGCTCGCCGGCTCGGCCGGGCTGATCGGCTCGGTCAGCCGGGTCGGCGG
CGAGCCGGTCGGCAGCGCCACGGTCATCCTGGCCGACGCCGCCGGCGAGGTGATCGCCACCCACGCCACC
GATCCGCACGGCGGCTTCGAGTTCGGCGAGCTGCTGGGCGGCGGTTACACCCTCGCGGTGAACGCCCCGC
TCTACCAGCCGGTCGCGCTGCTGGTCGAGGTGCCGGAGACGGGCCGGGTCCGGCAGGACATCGAGCTGGT
CGGCGGCGCGCACCTGCGCGGCATCGCCCGCAGCGGCCCCGACGGCCGTCCGGTGGCGGACGCCCGGGTC
AGCCTGGTGGACGAGGAGACCGGCCAGGTCATCGCCTCCACCACCACGGACCCGGCCGGCCGCTACGCCT
TCGCCGAGGTCCCCGAGGGCAAGTACACCGTGGTGGCCACCGGCTACCCGCCGGTCGAAAGCCGCGTCTC
CCTCAACGTCGGCCAACGCCACGACCACGACGTGGAGCTGACCTACCCCGACAACTGA
>Merged2_4407878_2804-3880 # 2804 # 3880 # 1 # ID=4407878_4;partial=00;start_type=GTG;rbs_motif=GGA/GAG/AGG;rbs_spacer=5-10bp;gc_cont=0.763
GTGAACCTCAACCCCGTCCGCGTTCCCGGCCGAGGCGCCGCGTGCGCGGTGCTGGCCATGGTGCTGGTCG
GCTCCAGCGTCGCCGTCTCCGGCATTCTCGCGACCGCGCCGCTCTGCACCGCCCAGGCCGTCCGCTACGC
CCTGTCCGCTGCCCTCCTCCTCGTACTCGCGCGGGCCCGGCAGGTCCGGGTTCCCCGGCCCCGGGGTGCC
GAATGGCTCTGGCTGACCGGGGTCGCGGCGACCGGCCTCGTCCTGTTCAACATCGGGGTCGTCCGGGGCG
TGGCCGGCGCGCAGCCCGCCACGATCGCGGTCGCGGTCGCGTGCGTGCCGGTACTGCTCGGGGTGTTCGG
GCCGCTGCTGCAGGGAAAGCGGCCGAGCCGCCGGACCGTCCTGGCCGCCATCGTGGTCACGGCCGGCGCC
GCCGGGGTCGAGGGCGCCGGCCACGCCGGCCTGCACGGCGTCGCGTGGGCCGTGCTGACGCTGGCCTGCG
AGGCCGGGTTCACGCTGCTCGCGGTGCCCGTGCTGGGCCGTCACGGTCCCTGGGGCGTCTCGGTCCACAC
CACGTGGATGGGCGCGGTTCTCTTCGGCGTCCTCGGCCTGGTCACCGAGGGGCCGGGGGCCGTGACCCGG
TTGACCGCCCCGGACCTGCTGACCGTCGGCTACCTCGCGCTCCTGGTTACGGTGGCGGCGTTCCTGCTCT
GGTACAGCGGGGTGTCCGCCCTCGGCCCGGACCGCGCGGGCCTGCTCGCCGGCGTCGCCCCCGTCTCGGC
CGCCCTGTGCGGCCTCGCTCTCGGCACCCGCGCCCCGGACCCGCCGATGTGGGCCGGCATCGCCGTTGTC
GCCGCGGGCCTGGCCTACGGCCTGGGAGCCCCGCGCCGCGTCCGGACGCCCGGTCCGGTAAGCCCTGGCC
GGGGCCGGCTTCCGGCAGGTCGTCCCGGAGCAGGTCCAGCAGCAGGCCATCGTGGAACCGGCCATCGCGG
CCGCGCTCGTACTGGCGCATCACGCCGACTGCCCGGAAGCCGGCCTTCTGATAGCAGCGGATCGCCCGCT
GGTTGTCGGCCGCCGGGTCGATCGTGA
>Merged2_3868631_2-637 # 2 # 637 # -1 # ID=3868631_1;partial=10;start_type=ATG;rbs_motif=GGA/GAG/AGG;rbs_spacer=5-10bp;gc_cont=0.692
ATGAGACCGGGCAGTGAGGTCTATGCCATCCGGTACGGGAGCCGGGTGAGCACGAAGGGCGAGAGCTTCC
TCAATTTCCCCCTGTACGGCGAGCCGGACACGGTACAGCCGGTGGACTACTTCTCCTGGGTGATCCGCGA
CGGCGACGACGTCACCGTGGTGGACACCGGATTTGCCCCGGAGGCGGGCCGCAGCAGGGGCCGTGACGCT
GAGTCCACCCCCCGGCAGTCGCTGGGCCTGCTCGGCATCGAGGCGGCCGATGTCCGGCGGGTGGTCCTCA
CGCACGCGCACTATGACCACAGCGGCAACCTGCACCAGTTCCCCGCCGCCGAGGTCGTGATGAGCCGGGC
CGAGTACGACTTCTGGACGAGCCCGGTCGCCGGCAGGGCCCAGTTCACCGCCTTCTCCGAGCAGGCCGAG
ATCGGCTACCTGACCGGCCTGTCGCAGGCCGGCAGGCTGACGCTCATCGGCGACGAGCAGATGCTGGCGC
CAGGGATCCGCCTGCTGACGGTTGGCGGGCACACGCCGGGGCAGCTGATCGTCGTGGTCGACGACCAGAT
TGTGCTGGCGTCCGACGCGCTGCACTTCTACGAGGAGGCAGAGCGGGACCGCCCCTACTCCATCGTGGCC
GACCTG
>Merged2_4112149_15677-17401 # 15677 # 17401 # -1 # ID=4112149_21;partial=00;start_type=TTG;rbs_motif=AGGAGG;rbs_spacer=3-4bp;gc_cont=0.706
TTGGGGAGAATCATCCGACTGTTCCGGCCGTACCGGAGCCGGCTGCTGATCGTGCTGGGCCTCATCGCGG
GCTCGGCCGTGATCTCCACCGCGTCGCCGTTCCTGCTGCGCGCGGTGCTCGACGACGCCATCCCGCACCG
CGACCTCACGTTGCTCAGCTGGCTCGCGCTCGGCATGATCGCCATCCCGGTGATCACCAGCGCCGCCGAG
GTGTGGGAGTCCTACCTGTCCAACGGCGTCGGCCAGCGCGTCATGCACGACCTGCGGGTCGCCGTCTACA
CCCACCTGCAACGCATGTCGCTGGCCTTCTTCACCCGGACCCGCACCGGCGAGGTGCAGTCCCGGCTGGC
CAACGACATCGGCGGCGTGCAGAACGTGCTGGTCAACACCGTCGCCACGGTGGTCGGCAACGTCACCACG
GTGCTCGCCACGGTGGTCGCCATGATCGGGCTGGACTGGCGGCTGGCTGCGTTGTCGCTGGGCCTGCTGC
CGGTGTTCGTCTGGCTGACCCGCCGGGTCGGCGCCGAACGCAAGCAGATCCGCAAGGTCAACCAGCAGCA
GCTGGCCGCGATGACCGCGCTGGCCGAGGAGTCCCTGTCGGTGTCCGGCATCCTGCTCGGCAAGACGCTC
GGCCGCGGCCGGGCCATGACCGACCGCTTCGCCGGCGAGTCCGACCGGCTGGCCGACCTGCAGGTGCGCT
CCGCGATGTCCGGCCGCTGGCGGATGTCGGTGGTCACCATCACCTACGCCGTGCTGCCCGCGGTGGTGTA
CTGGGTCGCCGGCCTGAGCCTGACGCACGGCGGCACGCTCGTGTCCATCGGCACCCTGGTGGCCTTCACC
ACGCTGCTGACCAGGCTGTTCCGCCCGCTCGTGTCGTTGCTCAGCGTCGGTATCGACCTGCAGAGCTCGA
CGGCACTGTTCCACCGCGTCTTCGAGTACCTGGACCTGCCGGTGGACATCCGGCCCGGCACCCGCACGCT
GACCGGCGTGCGCGGCGAGGTCCGCTTCTCCGGCGTCCGGTTCCGCTACGCCGACGACCTGCCGGCCACC
CTGGACGGCATCGACCTGACCGTGCCGGCCGGCACCACGCTCGCCGTGGTCGGCGCCACCGGCTCCGGCA
AGACCACCCTCGGCTACCTGGCCGCCCGGCTGTACGACCCCACCGAGGGCGGCGTCACCATCGACGGCGT
CGACCTCCGCGACCTCACGTTCGCCTCGCTGTCCGCCACCGTCGGCGTGGTCTCCCAGGAGACCTACCTG
TTCCACGCCTCGATCGCGGAGAACCTCCGCTTCGCCAAGCCCGGCGCCACCGACGACGAGCTGACCGACG
CGGCCCGCGCCGCCCGCATCCACGACCACATCATGTCGCTGCCCGACGGCTACGACACGATCGTCGGCGA
ACGCGGCTACCGCTTCTCCGGCGGCGAGAAACAACGCATCGCCATCGCCCGCATGCTGCTGCGCAACCCA
CCCGTCCTCATCCTGGACGAGGCCACCAGCGCCCTGGACAACAACACCGAACGCGAGGTCCAGCAGGCCC
TCGACGACCTCTCCAAGAACCGCACCACCATCGCCATCGCCCACCGCCTCTCCACGATCCGCGACGCCAA
CCAGATCATCGTCCTGGACAACGGCCACATCGCCGAACACGGCACCCACCACACCCTGCTGGCCGCCGCC
GGCCCCTACGCCGCCCTCGCCACCCGCGACCCCCAGGCCGCCTGA
>Merged2_5087143_573-1295 # 573 # 1295 # -1 # ID=5087143_2;partial=01;start_type=Edge;rbs_motif=None;rbs_spacer=None;gc_cont=0.696
ATCGACCCCGGCGCTCCTGCCCCGCGTTATGTTCCGGTGCTCAACGTCGGCGGCTACATCCCCGGTTTGT
CGGTCGACGTGCCGCCCAGGGAATTCCGCATGCAGTTCGGCACCCGCTGCTTCTTCGCCTGGATGCCCGC
CCCCGCAGGCACGATCTGGTTCGCGAACCCGCCCATGGCCCGTGAACCCGAACGCGGCGTGCTGTCCGGC
ATGACCGACGCGCAGTGGCGGCAATGGCTGCGCGAGCTCATGGACGGCGATGCCGGCCCCTCGGGCGAGA
TCATCGACGCGGCGCCGGGGCCCATCACCGGCTGGGCCACCTACGACATGCCAGTAGTGCGGCACTGGCA
CGACAGCCAGAACATGATCATCATCGGGGACGCCGCGCACGCGACTGCGCCCTCGTCCGGGCAGGGTGCC
TCGATGGCGCTTGAGGACGCCGTCATCCTCGCCAAGTGCCTGCGGGACTGCCCCGGCGCACCAGCAGCGT
TCGCCACGTTCGAGCGGCTGCGCCGCGGCCGGGTAGAGAAGATCGTCAAGCACGGAGCCCGCTCAGCCAA
CTCCAAGGCCGCGGGCCCGGTCGGGCGCGTCATCCGCGACCTGATCCTGCCGGCCGTCTTCAGCCGGGCC
GCCAAGGACGGCGGAAAGTCGATGAGCTGGCTCCAGGGCCACCACATCGACTTCGATCAGCCGATCACGC
CAGCCGACGCATCACCGGTGTGA
>Merged2_4795108_14327-15526 # 14327 # 15526 # 1 # ID=4795108_5;partial=00;start_type=GTG;rbs_motif=GGA/GAG/AGG;rbs_spacer=5-10bp;gc_cont=0.730
GTGCTGCTCGACTCGTGGGTGACTGATGGCCGGCGCGGCTACTTCGTAGACACGGCTGCCTGCGCTGCCG
GGCAAGCCTTCTCCCTGTATGAGACGATGTGGCAGCTGCACCTCCTCAAGCGGTCCGGCAGCGGCTGCGA
CGGCGTGATCCCGTCCCGGGTGCTGGCCTGGGTGAACAGCGCTCTCGACGGCGGACAGCCCAGCAGCGGC
CTGCCCGCTATCGGGCAGCTCTGGTACGCGGCCCGCATCCTGTGCATGCTGGGCATCCCCCCCTCCAGAC
GGAGAGTGCGCACCGCCCTGGAGGTGCTGCGCAGCCACGACCGGTATCAGGCCACCAGGTCTGGTGCCGG
CCCTGACTGGGGCAGCACGGCCCTCGCGGTCGCCGTTCACCGGGAGATTGGCCTGCCCGTCCCTTCCGAG
GTCGTGGCCGCCGCGGCGGATGCCATCAGCCGATTCGGCCGTGCGGCGGTACCGCCGCCCGCGCTGACTG
GCGTCGTTTCCCTGCTCGAGGTAGCGGCCGACGTCGGCGGCGCGCTGGTGCTGGGCATCTCCGCCTCGAC
ACTGGCCGGGATGGTCCATGCCGCCGAGTCGGCTTTGCTGCGGCTGCCATCCGATCCGGCGTGGCTGGCT
CAGCTCGCGGCATTGCACCGTGCCGCCGCGCTACTCGGGGCTCCGGTCAGCCGGGGGCATCAGAAAGCGT
GCGCGCGCCTGCTGGACAGCGACGGGAGCGTGCGTCTGCCTGGCCAGCCAGACCCCGATGCACAGGCCAC
GTACTACGCCCTCTGCCTGGACTGCCCGGGTGCGTGTGCCCCCGCCCCGGCCTTGCACTCGCGAGCGGGC
TGGCCCGCGGCGCGGGCGGCCGCCGGGGCCCCGGCCTCCTCGGTCGCCGCTCTCCAGGCGGCAGCGGCAC
TCGGCCTGGACGAGCCATTCCGCGTGCCGCTGCTCCGGCAGCTGACCGAGGTCTGGCTCCCCGGCCCGCG
GGCCGGGGAGCCAGCTACGCAGGAGATGGCCAGGCTCCTGGCCGGGGGGTTAACCGTCGGCGGGCAGGAC
GGTAACGATGCCATGTCCGCCATCCACCCGCACCAGCTGCCCGTCGGTCAGCCGGCGCGTTCCGTCGCCG
GTACCCATGACAGCCGGTATGCCGTATTCCCGAGCCACGGCTGCGGCGTGCGACCCGGGACCCCCGCTGT
CGGCGACTAG
>Merged2_4608305_365-853 # 365 # 853 # 1 # ID=4608305_2;partial=01;start_type=ATG;rbs_motif=GGAG/GAGG;rbs_spacer=5-10bp;gc_cont=0.732
ATGACTTCGAAGAGCCGGATGATCTGGGCGTTCGTGGTGACGTCCGTGGCGCTGTTCATGGCGTCGCTCG
ACAACCTGGTGGTGACCACCGCACTGCCGTCGATCCGCGAGCACTTGCGCGCCGGGCTTGAGGGGCTGCA
GTGGACTGTGAACGCGTACACGCTGACGTTCGCGGTGCTGCTGCTCACCGGCGCGACCCTGGGTGAGCGG
TTCGGCCGGCGACGCCTGTTCACGGGCGGGCTCGCGCTGTTCACGGCCGGGTCGGCGGCCGCGGCACTGG
CTCCGGGGATCGGGTGGCTGATCGCGGCCCGCGCGGTGCAGGGCGTGGGCGCGGCGGTGCTGATCCCGCT
GACGCTGACGTTGCTGTCGGCGGCCGTGCCGCCGGAACGGCGCGGACTGGTGCTCGGCGCCTGGGGCGCG
GTCGGCGGCCTGGCCGTCGCGGTCGGACCGCTGGTCGGCGGAGCCATCGTGGAGGGCGCGTCCTGGCAG
>Merged2_4125742_14067-15080 # 14067 # 15080 # -1 # ID=4125742_13;partial=00;start_type=TTG;rbs_motif=GGAG/GAGG;rbs_spacer=5-10bp;gc_cont=0.686
TTGACTTCGACTGAGCAAGCCATTCTGGCCGAGGGGCTCGGAAAGCGGTACGGCGCCAAGGCCGCTCTCG
ATGGTTTCAGCCTGTCTGTCCCGGGGGGCACAGTGTGCGGGCTGCTCGGCCCGAACGGCGCGGGCAAGAC
GACCGCGGTGCGAATCCTGTCCACCCTGCTCCGGCTGGACGAGGGCCGGGCCTGGGTCGCCGGCTTCGAC
GTGGCCCGTCAGGCCGCGCAGGTGCGCTACAGAATCGGGCTGCTCGCCCAGGACTCCACCGTGGATGAGG
TCATCAGCGGCCGGCAGAACCTGGAGCTGTTCGGGCGGCTCTATCACCTCAGCGCCCGGGACGCGCGGAC
CCGGGCCGACCAGCTCCTGGAACAGTTCGGGCTGACCGACGCGGCGGGAATGCGGGTCAAGCAGTACTCC
GGCGGGATGCGGCGTCGGCTGGACCTGGCGGCGAGCCTCATCCTGGCACCGGCAGTGCTGTTCCTGGACG
AGCCGACGACCGGGCTCGATCCGCGGGGCCGCAATGAAATGTGGGATGCCATCCGTGCCCTGGTCGCACA
CGGAACGACGGTACTCCTTACCACGCAGTATCTCGAAGAGGCCGATCAGCTCGCCGACCAGGTATCACTC
ATTGACCGCGGGCGCGTCGTCGCGAGCGACAGCCCGGACGGGCTGAAAACGATGATTGGCGGGGACCGGA
TCAATGTGCTGGTCGGCAGCGCCGACGACCTGTCATCCACCGCCGCCCTCATTGGCCGGGTGGCCGGTGC
GGAGGCCGAGGTCGACGAGGACGCGCGCACGGTGACGGTGCAGGTGCGCGACCGGGTCGCAAACCTGACC
GATGTTGTCCGGGCGCTGGATGACGCAGGCATCGCCGCCGAGGACGTGGCGCTGCGCCGTCCGACCCTCG
ATGAAGTCTTCCTCCAACTCACCGGCCACACCGGAGATAGGGCCGCGACGAACGGAAGCAAGCAAGCCGC
AACCGGAAGCAAGGAGGAGGTGGCGGCCCCGTGA
>Merged2_4615339_319-912 # 319 # 912 # 1 # ID=4615339_2;partial=01;start_type=ATG;rbs_motif=GGA/GAG/AGG;rbs_spacer=5-10bp;gc_cont=0.717
ATGATCACAGCAACCAGCCTCACCAAGCACTACGGCCGGCTCACAGCGGCGGACGCCGTGACGTTCGGAT
GCCAGCAGGGAACCATCACCGGCTTCCTCGGGCCGAACGGCGCCGGGAAGTCCACCACGCTGCGGATGAT
CACCGGCCTGATCCGGCCGGACTGCGGCCAGGCCACCATCGATGGCAGGCCGTTCACCGCGCTGCCCAAC
CCGGGTCGCCTGGTCGGCACGCTGCTGGATGCGTCCGCGATGAACAGTGGCCGCACCGGGCGGTCGACGC
TGCGCATCGCGGCGACGACGGTCGGCATGCCGGCCGCCCGCGCCGACGAACTGCTCGACGCCGTTGAACT
CGGCAGCGCCGCGAGGCGGCGGATCGGCACCTACTCGCTGGGCATGCGGCAGCGGCTGGGCCTGGCGCTC
GCGCTGATCGGCAGGCCGCGCGTGCTGATCCTGGACGAGCCCGCCAACGGCCTGGACCCGGAGGGTATCG
CCTGGATCCGCGGCACGCTGCGTGACTTCGCCGACCGGGGCGGCACCGTGCTGCTGTCCAGCCACCTGCT
GCACGAGATAGAGGCCATCGCGGACCGCCTGGTC
>Merged2_4285560_2033-2815 # 2033 # 2815 # -1 # ID=4285560_3;partial=00;start_type=ATG;rbs_motif=GGAGG;rbs_spacer=5-10bp;gc_cont=0.681
ATGTGCAGATACACCGCAGGGGAAGTGTTCACAGCTGCGGAGCTTGTGTCAGCAGGGCTGCTGCAGGCCG
ACGTGGGCAGCACGATCAGCAGCCACGCGATATTCATTCCCGCGGACGAGCGAGGAACCGTGCTGCCCGT
GAACATCGGCGCGGGATGCCGGATCGGCCCGTTCGCGGTGGTCTACGGGGGAACAAGCCTCGCGGACGGT
GCCAGGGTCGAGGAGCACTCCGTGATCGGCAAGCCCGAGCATGGATACGCGATAGGGAAGGTCTACCAGG
GAGCCGGGGCAAGCACGTCGATCGGCGCGGGTGCGGTGATCCGATCCGGGGCGATTGTGTACGCGGGAAC
CCGGCTCGGCAGCGAGACCGTCATCGGTCACCACACCCTGCTGCGGTCCTTCGTGGCCGTCGGCGACCGG
GTCCAACTCGGACACAACCTTACGGTCGAGCGGGAAACCCGGATCGGCAGTGACGTGCGGTGCTCGCCGG
GCAGTCACATCACCAGCTCGTGCGTACTCGCCGACCACGTGTTCCTCGGTGCTGGCGTCCGCACCGTCAA
CGACCGTTACCTAGTCTGGCGCAATCCCGGGCGGGAACCCGAGCTCCTGGCCCCGCACTTCGAATGCGGG
GCGAAAGTCGGTTCCGGGTCGGTCATCCTGGCCGGGGTGACGGTCGGCGAGGACGCGCTGGTTGGCGCGG
GGTCGGTAGTCACCCGCGACGTGCCGCCGCAGGCTGTCGCCTACGGCGTCCCGGCACGCGTGCGAGAGGA
GAGCCGCGGGTGA
>Merged2_4390243_9553-10524 # 9553 # 10524 # 1 # ID=4390243_9;partial=00;start_type=GTG;rbs_motif=3Base/5BMM;rbs_spacer=13-15bp;gc_cont=0.694
GTGACTGATACCGCCTCTGCGGCGATAACCACGCGAGACCTGCGCAAGACCTATAAATCCGCCCGGGGCG
ACGTGGACGCGGTGCGGGGCGTTGACCTGAACGTCGCCAGCGGCGAGTTCTTCGGGCTGCTCGGGCCGAA
CGGCGCGGGCAAGTCCACCACGATCGGCATGCTCACCACGATGGTCGCGCCGACCGGCGGCACGGCCGTG
GTGGCCGGGCACGACGTGGCGAAGGACCCGGTCGGGGTCAAGCGCCGCATCGGCGTAGTGACCCAGAACA
ACACCCTGGACATGCAGCTGACGGTCACCGAGAACCTGGAGTTCCGCAGCCGGTTCTTCGGGCTGTCGGC
GGGCCAGGCCCGCAAGCGCGCGGCCCAGCTCATCGACGCGTTCGGGCTGGGCGACCGGCGCAAGGCGATG
GCGACCGCCCTCTCCGGCGGGCAGGCCCGGCGGCTGATGATCGCCCGGGCGCTGGTGCACAAGCCGGACG
TGCTCTTCCTGGACGAGCCGACCGCCGCCCTCGACCCGCAGACCCGCGTGAACCTGTGGCGGATCCTGGA
AGTCCTGCACGACCAGGGACAGACCGTGCTGCTGACCACGCACTACATGGAAGAGGCCGAGGAGCTCTGC
GACCGGATCGCGGTCGTGGACCACGGCACGGTCCTGGCCGAGGGCACCGTCGACGAGCTCAAGCAGGACG
CGGGCGCGCAGACCCTGATCACGGTCCGGTTCGAAGAGCAGATCAAACCCGATTTTCCCGAACGGATCGG
GCTGACAGCCCGGCCGTCGATTTCCTCGGCCGAGGCGGACGGGGACCAGGTCAAGGTTCTCAGCTCCGAG
CCCGAGGGCCTGCTGGGCGAACTGGTGGAGAAGGGCACGCGCGAGGGACTGCACGTCCGCGACGCGACCC
AGACCAGGCCCAGCCTGGAGACCGTTTTCCTGTCCCTGACCGGCCGCGAGTACCGGGAGTAG
>Merged2_4606381_7411-9177 # 7411 # 9177 # -1 # ID=4606381_6;partial=00;start_type=GTG;rbs_motif=GGAGG;rbs_spacer=5-10bp;gc_cont=0.713
GTGACCGCCATCGCCAGCAAGCCGGCCGCGGAACCGCGGCCGCCGTCACGCCAGCCGCTGATCGAGGTCG
CGGGCCTGCGGGTTCGCTTCGGCGCGCATTCCGCCGACCCGGTCGTGGACGGCATCTCCTTCACGCTGGA
CCGAGGCGAATGCCTCGCGCTGGTCGGCGAGTCCGGCTCTGGCAAGAGCGTCACCGCCAGGACCCTCGTC
GGGCTGACCGGGGCAGGAGCCCGCGTCGAGGCGGAACAGCTGCGCTTCGACTCCGACGACCTGTCGCGGT
TCTCCGCCAGGACATGGCGGCAGGTTCGCGGCGGGCGCATCGGGTTCGTCATGCAGGACGCGCTGTCCTC
GCTGGACGCGCTCCGCCAGGTAGGACGCGAGGTCGCCGAGCCGCTGCGACTGCACATGTCGCTGACCAGG
GCGCAGCGCCAGCAGCAGGTGCGCAAGCTCTTGGCCGATGTCGGCGTGCCAGAGCCCGAGTTCCGCGCCA
TGCAGTACCCGCACGAGCTGTCCGGTGGGCTGCGGCAGCGTGCGCTGATCGCCTCGGCCATCGCCTGCGG
ACCGGAGCTGCTGATCGCCGACGAGCCGACCACGGCGCTGGACGCGACCATCGGAGCGCAGATCATCCGG
CTGCTCGGCTCGCTCAAGACGGCGGACACCGGCTTGCTGATCATCAGCCACGACCTGTCGGTGGTGGCCA
GCCTCGCCGACCGGGTGGCGGTGATGCGGGCCGGGCAGATCGTCGAGCAGGGCCCGACCGCCGAGGTTCT
CACCTCGCCCGTGCACGACTATACGAAGGCGCTGCTCGCGGCGGTGCCGTCCGCGAGCTCCAAGGGCACC
CGGCTGTCGTACGCGCAGTCGGCGCTCGGTGTCCCGAGGGCGAGTCAGACGCCGGGGCCCGCGGCGGCCG
CCAGGGCCACGGCCGGGGGACGCGGCGGCGAGCCCGCGCTGGCGGCCAGGAACCTGGTGCAGGCGTTCAC
CGGCCAGGACAAGGTCAGGCGCACCGTCGTTTCCGAGGTCTCCTTCGAGTTGTTCCCCGGCGAGACCCTC
GGCATCGTCGGCGAGTCGGGCTCTGGCAAGACCACCACCGCGCGGATCGCGGTCGGCCTGCAGCGGCCGG
ACGCGGGCAGCGTCTTCATCGACGGCAGGGAATGGGCGGCACTCAGCGGCGCGGAACAGCGCGCCGAGCG
CAAGCGCGTGCAGTACGTCTATCAGGACCCGCTGAGCTCATTCGACCCGCGGTACACGGTCGAGCGGGTG
ATCGCTGAAGCGCTGGGCGTCGCGGGCCTGCGAGGCGAGGCGGCGCGCGCCAGGCTGACCGGCTTGCTCG
AGCTCGTGGCCCTCGACGACGGCTTCCGCGAGCGCCGTCCCATCGAACTGTCCGGCGGCCAGCGCCAGCG
TGTCGCGATCGCCAGGGCGCTGGCGAGCGGCCCTGAGGTGCTCGTGCTCGATGAGCCGGTGTCCGCGCTC
GACGTTTCGGTGCAGGCTCGCATCCTCGACCTGCTCGCCGACCTGCAGGAGCAGCTGGGCGTCGCCTACC
TGTTCATCTCCCACGACCTGGGGGTGATCCACCACATGTGTGACCGGGTGCTGGTGATGAAGGATGGCGC
GATCGTCGAGAAGGGCGACGTCGATGAGGTGTTCAGGCATCCACGGCAGGACTACACGCGTGCCCTGCTC
GACGCCATCCCCCGGCTGGCCCCACCGAAGGCCGCGGCCACAGACAGCAACCCTCGCCAGATGAACTGGA
GGAGCCAGCATGCCTGA
>Merged2_4793988_114-671 # 114 # 671 # 1 # ID=4793988_1;partial=00;start_type=GTG;rbs_motif=AGGA;rbs_spacer=5-10bp;gc_cont=0.677
GTGCTTACCGCGGCGACCCGGCTCTTCAGCGCACGCGGCTGGGCAGGCACGACCCTGGCTGCCATAGCCG
CCGAGGCAGGGACGGCCGTTGAGACGATCTACTCAGGATTCACCTCGAAGATGGGGGTGCTTCTTGCCGC
GATCGACGTCGCCATCGCTGGCGACGACGACACGCGCCCGATCGAGTCCCGGCCCGAGTTCGCGCAGCTG
GGAACCGGGTCGCGAACCAAACGCCTGGAAGCGGCCACCCACATCAGCACGGCTGCCCTCCTTAGGGCGG
TGCCGCTGATGAAACCCCTCCAGGAGGCAGCGGCGAGTGACGGTGCGGCGAAGGAGCGCCTGGAAAGGTA
CGAGACCGTCCGCCGGGCAACGATCGCCGCCGGCCTCGAGCTAGTCCTCGGCCAGGCACCGGGGGACCGT
GTCATCGACGCCATGTGGGTGCTCGCTAGTCCCGAAGTGTTCGTCAAGCTCACCGGGGAACGGGGCTGGA
GCGTGGACAGCTATCAGACGTGGCTGGCTGAGACCGCCGATGCCGTCCTCAGGCGGGCAGTGAAATGA
>Merged2_4269196_1940-2605 # 1940 # 2605 # 1 # ID=4269196_3;partial=00;start_type=GTG;rbs_motif=None;rbs_spacer=None;gc_cont=0.703
GTGAGTTCACCACAAGTCTCCGTCCTTGTCGTCGAGGACGATCCGGGGATCGCCACGCAGCTGGTCCGGG
GCCTGGAACGGGCCGGGTACACGGCAGACAGCGTCACGATGGGTGTCGAGGCGCTGAACCGGCCCCGGAC
CGACGTCGTGCTGCTCGACCTCGGGCTGCCGGACATCGACGGCATCGACGTCTGCCGCCGCCTCCGCCGT
TCCTCCGACACCGCCATCATCGTGGTCACCGCGCGCGGGGAGGAATCGGACCGGGTCCTGGCCCTGGACG
AGGGGGCCGACGACTACCTGGTCAAGCCGTTCGGCCTGGCGGAGCTGCTGGCCCGGATCCGGGCCGTGCT
GCGGCGGGGCCGGGTCACCGGCGGGGAGACCCTGCGGCATGGGTCTCTCACCGTGGACCTCCGGACCCGC
AAAGTCACGGTCAACGGGTCGGAGATCGCGCTGACGCCCAAGGAGTTCGCGATCCTGGAGTGCCTGTCCG
CCGACCCGGGACGGCTGGTGAGCCGGCAGGAGATCGTGGAGCGGGCGTGGGACGAGCACTGGTACGGCCC
GACGAAGGTGCTGGACGTGCACATGGCGGCGCTGCGCAAGAAACTCGGTGACCCCGCCCTGATCGAAACC
GTCTACGGGCACGGGTTCCGGCTCGCGGACACGTGA
>Merged2_4237410_1489-2169 # 1489 # 2169 # 1 # ID=4237410_3;partial=00;start_type=GTG;rbs_motif=GGA/GAG/AGG;rbs_spacer=5-10bp;gc_cont=0.684
GTGCGGGTGCTTGTCGTAGAGGACGAACGGCGGCTGGCCGCCGCGGTCAAACGCGGGCTGGAGGCGTCGG
GTTTCGCCGTCGATCTGGCCTATGACGGGGTCACCGGGCTGCACATGGCCCGCGACGGCTCCTACGACGG
CGTGGTGCTGGACATCATGCTGCCGCAGATGTCGGGGTATACGGTATGCAAAACACTGCGTACCGAATCC
AACTGGGTGCCCATCCTCTTCCTGAGCGCCAAGGACGGCGAGTACGACCAGGCGGACGGGCTCGACCTCG
GCGCCGACGACTACCTGACCAAGCCGTTCTCCTACGTTGTGCTGGCCGCACGGCTGCGGGCCCTCATGCG
GCGCGGCTGCGCGCCCCGGCCCGCCATACTGTATGCAGGAGACCTGTCGCTGGACCCGGCGTCCCGCGAG
GTCCGGCGCGGCCCGTCGGCGGTGCCGCTGACCTCCCGGGAGTTCTGCCTGCTGGAATACCTGATGCGGC
GGGCCGATGTCGTCGTGCCCAAGGCGGAACTGCTCACTCACGTCTGGGACGAGGCCGACGACATCACCGA
CCTCAATGTCGTTGAGGTCTACATCGGGTACCTGCGGAAGAAGATCGACGCGCCCTTCGGCCGCCACGCG
GTGCGCACGGTGCGCGGAGCCGGCTACCTGCTGGCGGCGGACGGTGGCTGA
>Merged2_3866500_11097-12722 # 11097 # 12722 # -1 # ID=3866500_13;partial=00;start_type=ATG;rbs_motif=GGAG/GAGG;rbs_spacer=5-10bp;gc_cont=0.748
ATGTACGTTGTCTGCTCCGACCTTTCCTTTTCCTGGCCCGACGACGCGCCTGTCTTCGACGGCCTGTCGT
TCAGCGTGGGCGCCGGCCGTACCGGCCTGGTCGCCCCGAACGGCGCCGGCAAGACCACCCTGCTCCGGCT
GATCGCCGGGGAACTGCGCCCGTCCGCCGGCACCGTCTCGGTGGACGGCGTGGTCGGCTACCTGCCGCAG
TCGCTGCCGCTGTCCGGTGACCTGACCGTCGCCGAGGTGCTGGGGGTGGCGCCGGTGCTGGCCGCGTTGC
GCGCCGTGGAGTCCGGTGACGTCGGCGAGGAGCACTTCACCACCATCGGCGCCGACTGGGACATCGAGGA
CCGCAGCCGCGCCGAACTCGACCGGCTCGGCCTGGGCGACGTGGCGCTGGACCGCCGGCTGGACACGCTC
AGCGGCGGCCAGGCGGTGTCGCTGGGCCTGGCCGCGCAGCTGCTGCGCCGGCCGGACGTGCTGCTGCTCG
ACGAGCCCACCAACAACCTCGACGCGGACGCCCGCCGCGCGTTGCACGGCGTGGTCGACGGCTGGTCCGG
CTGCCTGCTGCTGGTCAGCCACGACCGGGCGCTGCTGGACCGGATGGACCGCACCGCCGAACTGGATCGC
GGCGAGATCCGCTGGTACGGCGGCGGTTTCACCGCGTACCAGGAGGCGGTGCGCACCGAACGGGACGCCG
CCGAACGCGCGGTGCGCAGCGCCGAGCAGGACGTGAAGCGCGAGAAGCGGGAGGCGCAGCAGGCCCGCGA
GCGCGCCGCCCGCCGCAACAGCAACGCCGCCCGCAACCTCGGCAACGCCGGCCTGGCCCGCATCTTCGCC
GGCAACATGCGCAACAGCGCCGAGGCCGCCACCGGCAGGTCGGCCCAGCTGCACGCCAACCGGGTCGGGG
AGGCGCAGGCCAGGCTGGACGAGGCGTCCCGCGTGGTCCGCGACGAGCAGCGGCTCGCCATCCAGCTGCC
CGCCACCACCGTCCCCGCCGGCCGGGACATGTTCGCCGGCGCGGGCCTGCAGGTCCGGTACGGCGCGAAG
GAGGTCTTCGCCGCGCCCACCGACCTGTCCGTCCGCGGCCCCGAACGCATCGCCCTGACCGGCCCGAACG
GCGCCGGCAAGTCCACCCTGCTGCGCCTGCTCAGCGGCGACCTCACCCCGTCGGAGGGCACCGTCCGCCG
CGCCGAGGGCCGCGCCGCCTACCTCTCCCAGCGCCTCGACCTGCTCGACGACACCCGCACCGTGCTGGAG
AACCTGACGGCGGCCGCCCCCGACCGTCCGCTCCCCGAGCGGATGAACCTGCTGGCCCGCTTCCTGTTCC
GTGGCGACCGCGCGCACCTCCCCGCCGGCGTCCTGTCCGGCGGCGAACGCCTCCGCGCCACCCTGGCCCG
CGTCCTGTTCGCCGAGCCGGCCCCGCGGCTCCTCCTCCTCGACGAGCCCACCAACAACCTCGACCTGCTC
AGCGTCGGCCAGCTGGAAAGCGCCCTCGCCGCCTACCGTGGCGCCGTCGTCGTGGTCAGCCACGACAACC
GCTTCCTCGCCGAGGTCGGCATCACCCGCTGGCTCGCGCTGACCGACGGCCGCCTGCTGGAAACGGCCGC
CCCCGCGCTCGACTAG
>Merged2_4048529_23380-24183 # 23380 # 24183 # -1 # ID=4048529_23;partial=00;start_type=GTG;rbs_motif=GGAG/GAGG;rbs_spacer=5-10bp;gc_cont=0.670
GTGACAGGCAACCGCCCGGCGCCGTTTCTTTCGGCAGCCGGAATCACTGCCGGGTACAACAAGGTTCCGG
TGATCCGCGACGTGAGCATCGACGTTGGCTCGGCCGAGATCGTCTTGCTCATGGGTCCAAATGGATCAGG
TAAGAGCACGCTGGCAAAGGCGATGACGGGCGAGCTTCCGCTGCTCGGCGGGACGCTGACGCTCTCCGGG
CGCGATATCGCGCGGCTGTCAGAAGAAGACCGTGTTGAAGCAGGAATCGGCTACGTTCCGCAGTCGCGGG
ACATCTTCCCGCCATTGACGGTCGCGGAGAACCTGGAAATGGGCGGCTACCGGATCCGGGGTCAGCAGCT
GAGGCGGCGGCAGGAAGAGGTGTACCACCTCTTTCCGCAGCTCACTCCCATGCGACGGCGCCTGGCCCGT
TCGCTCAGCGGTGGCGAGCGCAAGATGCTGGCCATCGCACGGGCACTGATGGCGCAGCCGCAACTGCTCG
TGCTCGACGAGCCGACGGCGAACCTCGCCCCGCTCGTCGCACGAACTGTCTTGAACGACGTCATTGCCCG
GCTGGCGGCGGCCGGGCGGGCGGTGCTGCTGGTCGAGCAGCGCGTCAGTCTCGGCCTGGAGGTCGCGACC
TGGGGGTATGTCCTGACCGACGGCCAGCTACGGCTCGCCGCGAGTTGCGGAAAGCTCCGCGCAATGGATG
ACCTGGGCAGCCTGTTCCTCGGCAGGGGAGCGCGGGATCTGACCCGGCCGTCACCGGGCCGGCCACGAGC
ACAGAGAGATGCTCGCCGCCCTGGAGGCAGCTGA
>Merged2_4520360_3229-4392 # 3229 # 4392 # 1 # ID=4520360_4;partial=01;start_type=ATG;rbs_motif=GGA/GAG/AGG;rbs_spacer=11-12bp;gc_cont=0.686
ATGGCTACAGCAGCACCGCCCCGTCCCGTCAGCGCCCCGGCAGAGGGCGCGCTCTCCCACCGGCAGATCC
TGACGATCCTGTCGGGGCTGGTGCTGGGCATGTTCCTGGCCGCCCTGGACCAGACCATCGTGAGCACCGC
GATCAAGACGATCGGCAACGACCTGCACGACCTGACCGCGCAGGCCTGGGTCACCACGGCGTTCCTCATC
ACGTCCACGATCGCCGCGCCGATGTTCGGCAAGCTGTCGGACCTCTACGGCCGCAAGCGGCTGTTCATGT
TCTCCATCGTGCTCTTCGTCCTCGGCTCGGCGCTGTGCGGCCTGTCGACCTCGATGTACGAGCTGGCCGC
GTTCCGCGCCTTCCAGGGCATCGGGGCGGGCGGCATCATGCCGCTGGCCCTGGCCGTGATCGGCGACATC
ATCCCGCCCCGCGAGCGCGCCCGGTACCAGGGCTACATGATGGCCGTCTTCGCCAGTTCCTCGGTGCTCG
GCCCGGTCCTCGGCGCCCTGCTCTCGGGAACCAAAAGCTTCCTCGGCGTCTCCGGCTGGCGCTGGATCTT
CTACATCAACGTCCCGATCACCATCGTCGCGCTGATCGTCATCGCCCGCGTCCTGCCCGCCGGGTTCAAC
CGCCGCGAGCGCCGCATCGACTGGTGGGGCTCGCTCATGATCGCCGTCGGCCTGGTCCCACTGCTGATCA
TCGCCGAGCAGGGCCAGTCCTGGGGCTGGACCTCCGGCCGTTCCTTCCTCTGCTACGGCATCGGCGTCGT
CGGCCTGGCCCTCTTCGGCTGGATCGAGCACCGGATGGGCGACGACGCCCTGCTGCCGCTGCGGCTCTTC
CGCAACGCGACCTTCTCCGTGGCGTCGGCGCAGGTCGCCGTCATCGGCATGGCGATGTTCGGCGGCATGT
CGGTCATCCCGCTGTACCTGCAGATCGTCAAGGGCGCCTCGCCCACCAAGTCCGGCCTGCTCATGCTGCC
CATGGTCGCCGCGATGATGATCGCGTCCCTCGGCTCCGGCCGGATCATCGCCCGCACCGGGCATTACAAG
ATCTTCCCGGTCATCGGCTCGGTCCTGATGGCCGCCGGCATGGGCCTGCTGACGACCCTGCACGCGGACT
CGGCCCTGTGGGCCACCGACATCTACATGGCGGTCTTCGGCCTC
>Merged2_5542502_607-1014 # 607 # 1014 # 1 # ID=5542502_3;partial=01;start_type=ATG;rbs_motif=None;rbs_spacer=None;gc_cont=0.674
ATGAAAGGACTAACCAGGACCAACCCGGTCCGCCCCTGGGCGGCCCTGCTCGTGCTCTGCATAGGGACGT
TCGCCGTCCTGCTCGACTCGACGATCGTTAATGTCGCGTTGCCGAGCCTCATCACGTCGCTGCACGCCAG
CCTCGACCAGGCGCTGTGGGTCGTGAACGGGTACCTGCTGGTGTTCTGCTCGCTGCTGATCGTGGGCAGC
AGGCTGGGCGACCTGCTCGGCCGCAGGCGCCTGTTCGCCGCCGGGCTCGGGCTGTTCGCGATCGCGAGCG
CGCTGTGCGGCCTCGCTCAGACTCCGAACGAACTCATAGCGGCCCGCGTCCTCCAGGGCATGGCCGCCGC
CGTCCTCGCACCCCAGGGCATGGCGATCATTCAGGGGGTGTTCCCGGGGAAAAAGATG
>Merged2_4296581_2602-3639 # 2602 # 3639 # 1 # ID=4296581_4;partial=00;start_type=ATG;rbs_motif=GGAG/GAGG;rbs_spacer=5-10bp;gc_cont=0.688
ATGACAGGTGAGACAAGCGAGGCCACGCTGGCGGGGACCGCCGTGCCCGCGCCAGATGAGCGGGAGGCCG
CGGCCGTCCGCGTGCGGGATCTGACGATCGCGTTCCCCACACCCGACGGGCCGCGGTCGGCGGTCTCAGG
GGTCTCGCTGGACCTTGCCCGCGGCAAGATCACCGGCCTGGTGGGCGAGTCCGGGTCGGGCAAGTCCACG
CTCGCGCTCTGCATGCTGAACGCCGTCCCCGCGCCCGGCCAGGTGGTGTCAGGCTCGGTCGAGGTCGACG
ACGTGGGCAACGTGCTGGCGCTGAAAGGTTCTGGGCTGCGGCGGCTGCGCGGTGCCACGCTTGGCTACGT
GTTCCAGGCGTCGCAGAACTCTCTGAACCCCCTCAAGCAGGTGGGCAAGCAACTCCTTGACCTCGGCCGG
TCCCACGGCGTGCGGGACCGGACCGCACTGCTGCGCCGCGCCCGCACGCTCATCGACGACATGGGCCTGG
ACGCGGAACGGGTGCTCGCGTCGTACCAGCACGAGTTGTCCGGCGGAATGCGGCAGCGCGTCGGCATCGT
GTTCGCGCTGGTGCTCAACGCCCACGTGCTGATACTGGACGAGCCGACCACTGCGCTGGACATGCTGTCA
CAGGCCTCGGTGCTGGAAATCATCAAGAAGGTACACAGCGAGCACGGCCTGACCACCCTGATCATCTCGC
ACGACGTTGGCGTGATTGGCGACGTGACCGACCGGATGGCGGTCATGTACGCGGGCCGGATCGTGGAGGA
AGGGCCCACCGCCGTGGTGCTCGCGAGCCCGAAGCACCCTTATACCCGCGGGCTGCTCACCGCGATGCCC
CGGATAACCGGGGACATCACCGAGGCCCGGCCGTTGCCTGGCAGGCCGCCTGATCTAACCTCAATTCCCG
GTGAAGGCTGCGTGTTCCGGCCGCGGTGCCCGCTGGCCACGGATGAATGCGCGGCCGCCGAGCCCCCGGC
GGTCACTTTTGGCACGCGGCGGTTCGCATGCTATGTAACGGCAGGTGAGCCGGAATGA
>Merged2_5294605_2-523 # 2 # 523 # -1 # ID=5294605_1;partial=10;start_type=GTG;rbs_motif=GGAG/GAGG;rbs_spacer=5-10bp;gc_cont=0.718
GTGCATCCCGCCATTTCCTGCACCGGCCTTCATTACTCCTGGCCGGACGGCAGCACCGTGTTCGGCGGCC
TCAACGTCGCCATCGGGCCCGGTCGCACCGGCTTGGTCGGCGCCAACGGCTCAGGCAAGTCCACCCTGCT
CAAGCTCATCGCGGGCGAACTCCGCCCGGCGCGCGGGTCGGTGACGGTCACCGGCAGCCTCGGCTACCTG
CCGCAGGACCTTCCGCTCACCGCCGGCCGGAGTGTTGCGGACATCCTCGGCATTGCCGCGGCACGCACCG
CGCTACGCGCGATCGAGGCCGGAGATGCCAGCGAGGCCAACTTCGCCGCAGTGGGTGACGACTGGGACGC
GGAGGAGCGCGCCCGGTCGGGGCTTGACCGGCTCGGCCTCACCGGCGTCAGCCTGGAGAGCACCGTCGGG
TCGCTGTCCGGCGGCGAGTCGGTGCTGGTGGCGTTGGCAGCGCAGCTAGCGCGGCGGCCGGGCGTGCTGC
TCCTCGATGAGCCGACCAACAATCTCGATCTG
>Merged2_5429279_6205-7065 # 6205 # 7065 # 1 # ID=5429279_5;partial=00;start_type=ATG;rbs_motif=GGA/GAG/AGG;rbs_spacer=5-10bp;gc_cont=0.772
ATGGATGTCAAGGCGGAGCGGCGACGGGCCCTGGCGGCGGTGGCCGAGTGGCTGCGCTGCCCGGCCTGCG
CCGGAGCGCTCGCCCTGTCCGAACGGTCCCTGGCCTGCCCGTCCGGGCACAGCTTCGACGTCGCCCGCCA
GGGCTACGTCACGCTCACCACCGGGCGGCCCGGCCCCGGAACCGGCGACAGCGCCGCCATGGTCGCGGCC
CGCGAAGAGTTCCTGGCCGCCGGCCACTACGACCCGGTCGCCGCGGCGCTCGCCGCGGCCGGCGCTCACG
GATCCCCCGGAGCGCCCCTCGTCCTGGACCTGGCCGGGGGAACCGGGTACTACCTGGCCCGCGTGCTGGA
CGCGCTGCCGGGACAGCCCGGGCTCTGCGCCGACCTGTCGGCGCCCGCGCTACGGCGTGCCGCCCGGGCC
CACCCCCGGGCCGCCGCCATCGGAGCGGACGCCTGGCAGCCGCTGCCGTTGGCGGACGGCTGCGCCGGGA
TCGTGCTGAGTGTCTTCGGACCGCGCAACGCCGCCGAGATCACCCGGGTCCTGGCCCCGGGCGGCACCCT
GATCATCGCGGCACCCGGCCCCGGGCACCTGGAGGAACTCCGCGGACCGCTCGGCCTGATCGGCATCGAC
CCCCACAAGTCCCGCCGGCTCTCGGACGCGTTCGCCGCCTACGAGCCGTGCGGCGGCACCGCCGTCCGGT
TCCGGCTGAGCCTGGAACCGGACGCCGTCGCCACGCTGGGCGGCATGGGGCCGAGCGCGCGCCACATCAC
CCCGCAGGCCCTGGCCGCGCGGATCGGCTCCCTTCCGTCGCCGGTCTCCGTCACCGCGGAGGTTGAGATC
CGGGCCCTGCGGCGTCCCTGA
>Merged2_4237365_10-678 # 10 # 678 # -1 # ID=4237365_1;partial=00;start_type=GTG;rbs_motif=None;rbs_spacer=None;gc_cont=0.688
GTGGTCCCTGTGCCCGCTGTGCCGGCTCGGCGCTACCGTTCCGCACTGCGGGAGAACCAGGCTCGCAGCA
CTCGCCGGGGGCTGCTCGAGGCCGCGACCGCGGTGTTTCTCGACCGCGGCTACGCGGGCACGACGATGCG
TGCGGTGGCTGCCGAGGCGGGGGTATCAGTACCGACCATCGAGTCGCTCTTCGGCACCAAGGCCCGGCTG
CTCAAGGCGGCCATCGACGTCGCCATCGCCGGGGACGCCGAGCCGGTGGCGGTGCTCGACCGGCCGTGGG
CCCGGGCAGCCGAAACCGCCACAAGCCTCGGTGAATTCCTGGCGCTGACCGCGCAGGCAATCACGGCGGC
GCAGCAGCGGTCCTCCGGATTGGTGCTTGCGGTTTTCGAAGGCTCGTCCACCGATACCGAACTGGCGGCG
CTGAAAGATCAGATGGTCGTTCAGCGGGAGGCGACGGCATCGTGGATCGTGCGGGAAATGACCCGCCTGG
CGCCGCTTCGTTCCAGCTGCGGATGGGACGAGGCGCTCGACGTGGTGTGGCTCCTTATGGATCCGGCCGT
TTTCAGCCGGCTGACACGGCAACGCGGCTGGACCTTGCAGCGATACCGGCGCTGGCTGGCGGATGCGCTG
GCCAGGCTTCTCGTCATCTCCGGGGAGGAGAATCAGTAA
>Merged2_3886703_16616-18292 # 16616 # 18292 # -1 # ID=3886703_20;partial=00;start_type=ATG;rbs_motif=GGAGG;rbs_spacer=5-10bp;gc_cont=0.746
ATGGAGACACGGGACGTGGTGATCGCCGGCGGCGGTCCGGTCGGCTTGGCGCTGGCCTGTGAACTGCGCC
GGTACGAGGTGGACGTGCTGGTACTGGAGCGGCTGACCGAGCCCAGCGACACGATCAAGGCCGGCGCCAT
CAACGGCCGCAGCACGCAGGCCCTGGAGCGGCTCGGCCTGGGTCCGGCCATGGAGGCCGCCCAACGCGAG
GGCGCCGAACGCATCAAGGCCTTCCTGGCCGCCCGCGCCGCCGACAACAACCTGGCCGGCGGAGCGGGCG
CGCCGGCCGGCGCGGGCAGGCCGGCTGGTCCTGGTGGGTCGGGCGGCGGCGCGGGTGGGCCGAGGCCGGC
GACCGGGGGGCCAGCTCAGGCACGGATGGGGCATTTCGCGGGGATCTTCAAGGTGGGGTTCGCGCCCGAG
GACGTGGCGGGGGCGCTGGAGGTGTTGTCGGTGCGGCCGCACGGGTTGCTGGCCGCCGGTGGGCCGGGGG
CACTGCCGGAGGGAGCGCCGGTGGTGGGGATTCCACAGGCGGAGTTGGAGCGGCTGCTGCTGGAGCGGGC
CGAGGAGTTGGGGGCGGAGGTACGGCGCGGGCGGGTCGTGGCCGACTTCGACGCCGGCGACGATGACGTC
GTGTTGCTGGTGGCGGGGCCCGACGGGGATGAGCGGGTGCGGGCCCGGTGGCTGGTGGGGTGTGACGGCG
GCCGGAGCGTGGTGCGGAAGCTGGCCGGGTTCGGGTTCCCGGGGACCGAGCCGACGCTGACGGGGCACCA
GGCGGTCGTGGAACTGGACCACCCCGAGAAGCTGCCCGGCGGCTGGAACCGGACCGACCACGGCATGATC
GTGTACGGGCCGTTCCCTGGGCGGGTGCTGACGGTGGAGTTCGACGGGCCGCCGGCGGACCGGGACGCGC
CGGTGACGGCGGCCGAGCTGGAAGCCAGCATCCAGCGGGTGAGCGGCACCGACGTGCGGGTGCTGTCGGT
GCGTACGGCGACGCGGTGGACCGACAACACGCGGCTGGCCGACACGTACCGGCGCGGGCGGGTGTTGCTG
GCCGGGGACGCCGCGCACGTGCACTCGCCGTTCGGCGGGCAGGGGCTCAACCTGGGGCTGCAGGACGCCG
CCAACCTGGGCTGGAAGCTCGCGGCGGTGCTGGCCGGGCGGCAGCCGGCCGGGTTCCTGGACACCTACAC
CGCGGAGCGGCACCCGGTGGCCGAGCAGGTGCTGGACAACACCCGGGCGCAGGTCGCGTTGATGCGCCCG
GACCCCCAGACCGACGCCCTGCGCCGGATGTTCGTCGAGTTGATGGACCTGGAGCAGGTCAACTGGTACC
TGATCGAGAAGATGTCCGGGCTCGGCATCCGGTACGAGGTCGACCTGCCGGCGGCGGCGCACCCGATGGT
GGGGCGGCACCTGCCGGACCTGGCGGTGCTGGGCGCCGACAGGCGGGCGGTGCTCGTCGACGGCGGCGAG
GAGCCGTGGCTCGGCAAGATCGCGGCCGGCTGGGCCGGGCAGGTCCGGGTCGAGCCGGGGCCGACCGGTC
TCGACGGCCTGACCAGCATGCTCATCCGCCCGGACGGCTACCTGGCGTGGGCGGCCGGGCCGGACCATCC
GGCCGATCCGGACACGTTGAGTGCGGCCCTGGTCACGTGGTTCGGGCCTGAGAGCGGAGAGGTGTAG
>Merged2_4118144_557-1573 # 557 # 1573 # 1 # ID=4118144_2;partial=00;start_type=ATG;rbs_motif=GGA/GAG/AGG;rbs_spacer=11-12bp;gc_cont=0.692
ATGCTTACCCGCCCCGATGACCTGCCAGAAAGCGCCCTGACCGGCGCGTTGCGCGACCGGTGGCGGTTCA
CCCCGGTGTCCCTGGAGTATCGGGCGGTGGGGTTCGGGAGTCACCACTGGCTGGTCACGGATGCCCAGGG
CGAGCGGCTTTTCGCGACCGTCGACGATCTGACGGCCAAGCTGCGGACGGCACAGGACACGGCCGACGCG
GCGTTCTCCCGACTCGGATCCGCCTTTGCCACGGCGCTGTCCCTGCGCGCGCAGGCGGGCCTGGCGTTCG
TCGTCGCCCCTGTCACCGCGTCAGACGGGCAGATCCTGGCTCGGCTGTCTGACCGTTACTCCCTGGTGGT
CCATCCCTACATAACCGGCAGCCCGGCCGGTGACGATGGCGTGTTCGCCAGGTCCGGCGACCGAAAAGCA
GTCCTTGACCTGCTGATTCAGCTCCACCGCGCCAAGCCAGGCAACGCCCGGGCCGACGATTTCGTCGTGC
CGAACGCCGATGCGCTGCCGCTGTTGATGCGCGAGCCGCGCGAGGCATGGCGAGGCGGCCCCTACGCCCG
GCGTGCCTGCGAGCTGCTGCATGCTCACGCGGGCGGCCTCCGCGCGCTGATGAACGCGTACGCCAGCCTG
GCCAGCAAGGTCGCGCAGCGCCAGGATCGCATGGTGATCACTCACGGTGAGCCACACGCCGGCAATGTAA
TGACCACAGCCGGCGGGCTGGTCCTTGTGGACTGGGACACCGTGCTGCTGGCCCCGCCGGAACGTGACCT
GTGGGACATGGCGGGCGATGACGAGTCCGCACTCGATCACTACGCGGCGGCCGCGGGGGTGGCGATAGAC
CCGCAAGCCCTGTCGCTGTACCGGCTCTGGTACGACCTCGCGGAGATAGGCGGCTATCTCACCCTGTTCC
GCGCCCCGCACGGCGACACGGAGGACACCGCTGAATCATGGCGCAACCTCCGGCATTTCCTGCGTCCAGC
GCAGCGGTGGCCGGCCCTGTGCGGCCAGGGCCGATGA
>Merged2_3874142_3929-5347 # 3929 # 5347 # -1 # ID=3874142_5;partial=00;start_type=GTG;rbs_motif=GGA/GAG/AGG;rbs_spacer=5-10bp;gc_cont=0.723
GTGAATGACGTGATCGTCGTCGGCGGCGGGCCGACCGGGATGATGCTGGCCAGTGAACTGCGACTGCACG
GCGTGGACGTGGTCGTGGTGGAGAAGGGCCGGGATCCGGACCCGTCGAAGGAGGCGCGCATCCTCGGCCT
GCACGCGCGGACCCTCGAGATCCTGGATCAGCGCGGCCTGCTGGAGCGGTTCCTCGAACGCGGCAGGCAG
CGTCCGGCCGGTAGTTTCGCGGAGATCCGCACGCCCCCGCCCGCCGGGGCGGAGACCGGGTACCTGCTCG
GTCTCCCGCAGGTCATCGCCGACCGGCTGCTGGCCGAGCGGGCCGCTGAGCTGGGCGCCGATATCCGGCG
TGGTTGCGAACTGACCGGGCTGGTCCAGGACGACGACGAGGTGACCGCCGAACTGGCCGACGGGAGCCGG
CTCCGGGCCCGGTATCTCGTCGGCTGCGACGGGGGCCACAGTCCGGTCCGCAAGCTGCTGGGTATCGGGT
TTCCCGGTGAGCCGTCCCGGTCCGAGACGCTGACCGGCGTGGCGGAGCTGACCGCCCCGGCCGACGACGT
CGCTGCCGTGGTGGCCGAGGTCCGCACGACGCAGGCACGGTTCCTGGTCATGCCTCTCAAGGACGGGACG
TACCGGTTCAGCGTGCCCGCCGAGGGTGTCGCTGAGGACCGTGCGGTCCCGCCGGTCCTGGACGAGCTCA
GGCAGGAGCTGATCGCCGTCGCGGGAACCGACTTCGGCGTGCACTCGCCGCGATGGCTGTCGCGCGTCGG
CGACGCCACCCGGCTGGCCGAGCGCTACCGGGAGGGCCGGGTGCTGCTGGCCGGCGACGCGGCGCACGTT
CACCCGCCGGTCGGCGGGCAGGGCCTCAATCTCGGGGTTCAGGACGCCTTCAACCTGGGCTGGAAGCTGG
CGGCCGAGATCGGCGGCGGGGCCCCGGAAGGACTGCTGGACACCTATGACTCCGAACGGCGCCCGGTCGC
CGCCGGCGTCCTGGACGACACCCGTGCCCAGATGGAATTGATGTCGACCGAGCCGGGGCCGCAGGCCGTG
CGCCGGCTGGTGTCGGAGCTGATGGACTTCGCCGAGGTGTACCGGTACCTCGCTGAGAAGATCGCGGGAA
CAGGGATCCGTTATGAGTTCGGCGGGGGGTCTGATCTGGCCGGCCGGCGGATGCCCGACATCCGGTTGAA
GCGGGGACGCCTGTACGAGCTGATGCGCGGCGGGCGCGGGCTGCTGCTCGATCCGGCGGGGCGCCTGTCG
GCGGAGGGCTGGGACGGCCGGGTCGATCATGTCGTCGACGCCAGCGACGAGCTGGAGGTGCCCGCCGTGC
TCCTGCGGCCGGACGGCCATGTCGCCTGGGCGGGCGAGGACCAGGACCTCCTTCCCCACCTGACCCGCTG
GTTCGGCCCCGCCCGGTAG
>Merged2_5227839_612-1379 # 612 # 1379 # -1 # ID=5227839_3;partial=00;start_type=GTG;rbs_motif=GGAGG;rbs_spacer=5-10bp;gc_cont=0.659
GTGAGCGACAAGGGCTCCCGGGAGACCGACGGGGCCACCGCGCCCGATCCCGCCCGGCTCTATCCGGCGT
TGCACAGTCCCAAGGCGGGCAGGCCCATCGAACAACAACGGGTCGTATTCCTGAAGCCGCTGGTGGAATC
GCCGTTGACCGTGGTCGGTGAGTACACCTATTACGACGATCCCAGCGACCCCACGGGCTTCGAGCGCAAC
AACATCCTGTTCCACTACGGCCCGGACCGATTGGTCATCGGCAAGTACTGCGCTCTGGCGCGCGGTGTCC
GGTTCTTCATGAATGCCGCCAATCACCGGACCACCGGGGTGTCCACTTACCCATTCCCCCTTATGGGAGG
GGCCTGGGCCGAAGCGGGCGAGCTCTTCCGGGACCGCCCGTACCGGGGTGACACAGTCATCGGCAACGAC
GTGTGGATCGGGCAAGAAGCCGTCATCATGCCGGGCGTCCGTATTGAGGACGGCGCGATCGTCGCGGCGC
GCTCCGTCGTCACGTCGGATGTGCCCGCCTACGGCATCGCCGGTGGAAATCCCGCTCGCCTGGTCACACT
GCGGTACGACGAGCAGGAGATCGAGCGCCTGCGGCGGATCGCCTGGTGGGACTGGCCGGTCGAGCAGGTC
ACCAGGCATCTGCGGACCCTGATGGCAGGCGACGTGAACGAACTGGAAGACATCGCGACCGAACACGGCC
TGCTCCCGGCGGCCGCGCGCACCGACAACGATTCAACCCACCAAGGAGATTCCCATGTGGTCGTATGA
>Merged2_5023062_36892-38424 # 36892 # 38424 # 1 # ID=5023062_36;partial=00;start_type=GTG;rbs_motif=GGxGG;rbs_spacer=5-10bp;gc_cont=0.714
GTGACCTCCCGGCTGGGGGTTGAGCACCTGTCCAAGACCTTCGGCCCGGCCCGGGTGCTCAAAGATGTCC
GTTTGCAGGTCGCACCCGGGGAACTGCACGGTCTCGTGGGCCAGAACGGCTGCGGGAAGTCGACGCTGGT
CAAGATCCTGACCGGCGTCTACACCCCCGACCCTGGCGGCTCCGTCACGGTGGACGGGCGGGCGCTCGCC
CTGCCCGTCCGCCCGCTGGCCGCGCGGGCCGCCGGAGTGGCCGTCGTGCACCAGAACCTCGGACTGGTCG
ATGACCGGACCGTGTGGGAGAACGTGCGCCTGGGCCGCTACGGCGCGGGCCGGTTCACCCGGCGGATCAA
CGTCCGGGAAGAGAAGTCCCTGGTCTCCGACGCCCTCGGCCGCCTGGGCCGGCCCCTGGACGTGAACGAG
AAGGTCGGCAACCTTTCGGCGGAGGAACGGGCGGCCGTCGCGATTGCCCGGGGCCTGCAGGACCACCAGG
CCGGCGGCGGCCTGCTGATCTTCGACGAATCGACCCGGGCCCTGCCCCGGTCGGCCCGGTCGGCGTTCTT
CGAACTCGTCCGGTCGATCGTCGACGGCGGCGCCTCCGTGCTGATGATCTCCCATCAGCTGGAGGAGGTC
GTCGAGCACACCGACCGGGTCACCGTCCTGCGCGACGGAGAGGTGGCCGGCACCGGGATCGTCACGAAAG
ACACCGATGAGGCGGGCCTGACCCGGCTGATGCTCGGCCGTCATCTCGTCTCCGCCACCCGCTCCGCCAG
CGCCGCGACGGAGGAGACAGCGGCGACGGTCAGCGGACTGAAAGTCCGTTCGGTCAATGGATTCGATCTT
GCTGTGAAGAAGGGCGAGATCGTCGGCCTGAGCGGCCTGGTCGGGTCCGGGGCCGTCGCGGTCGCCGAGG
CGGCCGGCGGGGCCCGGGAAGCCCGCACCGGAACCCTCACCGTCGGCGGCCGGGACCTGAAGCTCAAGGC
CCGGCGCAGCTCGAACGAGGAGTTCATCCGGGCCGGGGTCGCGTTCGTCGCCGAGCGCCGCCTGGAACAA
GGCCTCGCCCCGGAGATGACCGTGACCGAGAACCTGACCCTGCCCCGGGTCCGGACCCGCGGCGGCCGGT
TCCGCACCGGCAGCGGATGGCAGGCCGCGGAAGCCGCGGAGATGATCTCCAAGCTCGACATCCGCCCGCC
GGACCCGCATCAGGCGGTCGGCACGATGAGCGGCGGCAACCAGCAGAAGGTCCTGCTCGGCAAGTGGCTC
GCGGGCCAGCCGTCGCTGCTGGTGCTGCACGAGCCGACGCAGGCGGTCGACGTGGGGGCCCGGCACGACA
TCATCACCGCGGTCCGCGAGGCGGCCGCGGAAGGCTGCGGGGTGATCGTTTCCTCCGTGGATGCCTCCGA
CCTGGCGGTCCTGTGCGACCGGGTGCTCATCTTCCGCGAGGGCGCGGTCATCGCGGAGCTCACCGGGGAG
TTCGACGCCGACGACATCATTCACGCCACCTTCGGTGGCGGCGAGCACCGGGAGACCGAATGA
>Merged2_3886703_31891-33189 # 31891 # 33189 # 1 # ID=3886703_32;partial=00;start_type=GTG;rbs_motif=GGAGG;rbs_spacer=5-10bp;gc_cont=0.724
GTGGCAACGGTGACGTTGGACACGGTGACTAAGAGGTTCGGTAGTGGCACGGTCGCCGTCGACGGGCTCG
ACCTGAGCGTCGACGAGGGCGAGGTCATGGTCCTGCTCGGGCCGTCCGGATGTGGAAAATCCACCATCCT
GCGGCTGGTGGCCGGCCTTGAGGAGCTCAGCGAGGGGCACATCCTCTTCGGCGGCAAGCGGGCCGACGAC
TGGTCGCCCAAGGAGCGCCGGGTCGCCATGGTCTTCCAGGACTTCGCCCTGTACCCGCACATGTCGGTGC
GCGGCAACCTCGGCTTCCCGCTCAAGCTGTCCAAGGTCGACCCGCGGTCCACTGCCGAGCGGGTCGCCGA
CCTGGCCACCGCGCTCGGCGTGGCGGACACCCTGACCCGCCGCCCCGGCCAGCTGTCCGGCGGCCAGAAG
CAGCGCGTCGCGATGGGCCGGGCCATCATCCGCTCGCCCGAGGTGTTCCTGATGGACGAGCCGCTGTCCA
ACCTCGACTCGGCGCTGCGCTCCGGGCTGCGCGCCGAGATCTCCAGCCTGGTCCGCGGCCTGGGCGTGAC
CACCGTGTACGTCACGCACGACCAGACCGAGGCGCTCACCATGGCGGACCGGATCGCGATCCTGCGCGAC
GGCCGGCTCCAGCAGCTCGGCACCCCCGCCCAGGTGTACGACACGCCGGCGACCACGTTCGTGGCCGCGT
TCCTGGGCACCCCGCGGATGAACCTGCTGGCCGCCACCGTGCACGGCTACCTGGACAACCGGGTCATCAT
CGACCTCGGGCTGCAGTACCTGACCATCCCCTGGGACGACCCGCGCGCCCGTGACCTGGCCCGTTACCAC
GGCGAGCAGATCATCGTGGGGCTGCGCGCGGAGGCCGTCCAGCCGGTGGGCGCCGACACGCCCGGGGCGC
TGCGCGGATCCGTCCGGTACTCCGAGCACCTCGGCCACGAGACCATCGCGTTCCTGGACATCGGCGCGAG
CGCCGCGCCCGGCATCGACGAGCTCACCGGCGTCGGCCACCGCCCCCCGCCGGCCGAGGTCACCGCGATC
AAACGGTGGCGGCTGCGCGCCCTGCTGCCCCGCCGCGGCGAGGAGTCCGTCGAGGTGGCGGCGCCGCCCG
AGGAGCTCACCGAGGCCGGGCCGGGCCGGCACACCCAGCACCCCGCCGAGTTCGCGCTGCGGCTCCCCCC
ATACGCGAAGGTGCTCGACGGCGAGTCCATGAACATGCGCATCGACCCGGAGCAGCTGCACCTCTTCGAC
CGCCGCGGCCGCCGCATCCGCTACAGCTGGGAGCGCTGA
>Merged2_3883279_276-1577 # 276 # 1577 # -1 # ID=3883279_2;partial=00;start_type=GTG;rbs_motif=GGA/GAG/AGG;rbs_spacer=11-12bp;gc_cont=0.704
GTGACCGCGTACGATTGGTACACCGTGACCAGTGTGACCGTGCGAGTACCCGCGAAACTCAACCTCCAAC
TCGCGGTAGGGCCGAGACGTTATGACGGCTACCACGATCTGGTCACCGTGTTCCATGCCATCTCCTTGTA
CGACGAGATCACCGTTGAGCCAGGCAAGCCCACGAGCGTGACGGTCACAGGTGAGGGCGCGTCCACGGTT
CCCACAGGCGGCAAGAACCTCGCGGTGCGGGCCGTGACGGAACTCGCTGTGACGGGTTCGGACATGCTCA
GCGGCCCGGACATGATCACGTTTGACGCCGCGGCGACCGAAGGGGTGCGGATCACGATCAACAAGCGCAT
TCCCGTGGCGGCCGGGCTGGCGGGGGGCAGCGCGGACGCGGCGGGAACGCTGGTGGCGGTCAACGAGCTG
TGGGGCGGGTTCCTGACCCAGCGGCAGCTGTGTGAGCTTGGCGCCAGGATCGGCAGCGACGTGCCGTTCG
GGATCCTCGGCGGGACCGTCGTCGGCCGTGGCCGAGGCGAACTGCTGACACCGGCCCTGGTGCGGCCGAC
GGCCCAGTACCACTGGGTGCTGGCGTTTGCGGATGGTGAACTGTCAACGCCGCAGGTGTACCAGGCCTTT
GACCGGCTGCACGAGAAGAGCCCACCGTCCGAGCCGCAGCTGAGCGCGGCGCTGATGACCGCGCTGCGAG
CCGGGGATGCGGTGAAGGTGGGCCGCGCCCTCGGCAACGACCTGCAGCCCGCGGCGGTGGGCATGTTCCC
CGCGTTGCGCAAGACCCTGGCGGCCGGCAAGGAGTTCGGCGCGCTCGGCGCGCTGGTCGCCGGATCGGGG
CCCACGTGCTTCTTTCTCGCGGCGAACGCCCGGCGTGCCCTCGACCTAGCGGTTTCCCTCTCCGGCGCGG
GGGTGTGCCGGACGGTCGCCCAGGCGACGGGACCCGTTACCGGCGCGGCCCTGATTTCCCCCGACGACGC
CCCCGGCGGCGGTTCTGGGCCCCTTGGGGGTCCCCAGGGGGTACGGGGGGCCGGGCAAGCCCCCCGTGAG
CGGGGGGCCCAGGGGGTACGGGGGGCCGGGCAAGCCCCCCGTGAGCGGGGGGGTCCAGGGGGTCGTCCCC
CCAGGGGAAACAGTGAACCTCATCAGTTTGGAGAAGGTTGGCAAGGCGTACGGCCCGCGGGTGCTGCTCG
ACGGCGTATCGCTGGGGGTCGGCGAAACCGACAGGATCGGCGTTGTCGGCCGCAACGGGGCGGGGAAGTC
CTCGTTGCTGGGCGTTATGGCCGGCGTCACGGAACCGGATAG
>Merged2_5039073_247-1083 # 247 # 1083 # -1 # ID=5039073_2;partial=01;start_type=Edge;rbs_motif=None;rbs_spacer=None;gc_cont=0.694
CGCTTCCTGTCCTGTGATTCCGCCATCCCCAGCCTTACTCTTGACACTACTGTCAGAGATAAATTAGCCT
TGACATCTGTGTATGAGAAAAGATACCGCGTCGCTGTCGAGGCTGACGGCCTGCGCAAGCGGTTCGGCGC
CACCGAGGCGCTGCGCGGCCTGAACCTGACGGTCGCCGCGGGGACGATCTACGGGCTGCTCGGCCCGAAC
GGCGCGGGCAAAACCACCACGGTGCGCATCCTCGCCACGTTGCTGCGGCCGGACGGCGGCCGTGCCGCCG
TGCTCGGCCACGATGTCGTGCGATCCGCCGGCGCGGTGCGCCGCCGGATCGCGCTGGCCGGCCAGGCCGC
CACCGTCGATGAGGACCTCACGGGCCGGGAGAACCTGCTATTCCTCGGCCGGCTCTCCGGCCTGTCCCGC
AGCGGCGCGAGAGCACGCGCCGCCGAGCTGCTTGAGGCTTTTGACCTGTCCCAGGCGGCGGGCAAGCAGG
TGAAGACGTATTCCGGCGGGATGCGCCGCCGCCTGGATCTCGCCGCGAGTTTCCTTGTACCGGCCGAGCT
GTACTTCCTGGATGAGCCGACCACGGGCCTGGACCCCGCCGCGCGCGCCGAGGTGTTCCAGATCGTGCGT
TCGGTGACTGGGTCGGGGTCGACGGTGCTTCTGACCACCCAGTACCTGGAGGAGGCCGACCGGCTTGCCG
ACCGGGTCGCGGTCATCGACCGCGGCTCCGTGGTCGCCGAGGGAACCCCCGCCGGGCTGAAGGCCGCGGC
GGGCAAAGGCACGCTGGATGAAGTGTTCCTGGCCCTGACCAGGGATGCGGACGGGAGCGCGGCATGA
>Merged2_3872889_1-474 # 1 # 474 # 1 # ID=3872889_1;partial=10;start_type=Edge;rbs_motif=None;rbs_spacer=None;gc_cont=0.639
GTGATCTTCCTGACCGCGAAGGACACCCGCGAGGACAAGGTCGCGGGGCTCACCATGGGCGGGGACGACT
ACATCACCAAGCCGTTCCATCTCGATGAGCTGACCGCCAGGGTCCGCACCGTCTTGCGTCGTACCCGGCC
GGTCCCGGATGACCCGGTGCTGACGTTCGAGGACATCACGCTCGATCAGGACAAATATGAGGTCAGGCGC
GGTGACCGTCTCATCGGGCTGTCGCCGACCGAGTTCCGTCTGTTGCGCTATTTCATGCTCAACCCGGGCC
GGGTGCTCAGCCACGCCGAGATCCTGGCCAACGTGTGGAACCACGAGTTCGTCGGGTCGAACAAGGTCGT
GGCCACGTATGTCGTCTACCTGCGACGCAAGCTGGCCGGCACCGGTCCGGACCTGATCCACACCCAGCGC
GGAATCGGTTACTGCCTGCGGCTGCCCCGTCCGGAGGACGACGATGAAACTTAG
>Merged2_4254685_13002-14225 # 13002 # 14225 # 1 # ID=4254685_13;partial=00;start_type=ATG;rbs_motif=GGxGG;rbs_spacer=3-4bp;gc_cont=0.760
ATGCGGGTGTTGTTGTCGTCGTGGGGATCGCGAGGGGATGTCGAGCCGCTGGCCGGGCTGGCGGTGCGGC
TGCGGGAACTGGGCGCGGAGGCGTCGGTGGCGGCGCCGCCGGACGAGGACTTCGTGGCGTTGCTGGCACG
GGCCGGCGTGCCGCACGTGCCGCTGGGGCCGACGGTGCGTTCGGTGGTGGCCCGGGAGGAGCCGCCGACA
GCGGACGACGCGTTCCGGCTGGCCGCCAGGCTGGTCGACGCGCGGTTCGAGACGCTGACGGCGGCCGCCG
AGGGCTGCGACGTGGTGGTGGCGACCGGCCTGATGCCGGCCGGCGTCCGGGACGTCGCCGAGCGGCTGGG
CGCCCGCTACGTGCTGGCGTGCCTGCAGGTGTACGGGCTGCCGTCGCGGGTCCGCCCGCCGCTGGGCCGC
CCCGGCCGGCAGGCGCCGCGGGACGAGACCGACCTCAAGGCGCTCTGGGACTCCGACGCCGAACGCGTCG
ACGCCCTGTACGCCGGGCCGCTCAACCGCAACCGGGCCGCGCTCGGCCTGCCGCCGGTCCACAATGTCCG
CGACCACGTCTTCACCCAGCGGCCGTGGCTGGCGGCGGACCCGACGCTGTGCCCGTGGCGGGGCCAGACG
GTGCTCGACATCGTCGAGACCGGCCCGTGGATCCTGCCCGACCACCGCCCGCTCGCCGGCGACCTGCTGG
CCTTCCTGGACGCCGGCACGCCGCCGGTGTACGTCGGTTTCGGCAGCATCGCGTCGTACGTCCCGAAGGA
CGTCGCCCAGGTGGCCATCGAGGCGATCCGCGCCCAGGGCCGCCGGATCCTGCTGTCCCAGGGCTGGGCC
GGCCTGGCCGCCATCGACGACGCCGACGACTGCTTCGTCATCGGCGAGGTCAACCAGCAGGCGCTCTTCC
CTCGGATGGCCGCCGTGCTGCACCACGGCGGCGCCGGCACCACCACCACGGCGGCCCGTGCCGGCGTACC
CCAGGTGATCGTGCCGCAGATCGCGGACCAGCCGTTCTGGGCGGCCCGGGTCGCCGAACTGGGCATCGGC
GCCGCCCACGACGGCCCCCGGCCGACCGCCGGCTCGCTGTCCGCCGCGCTCGCCACCGCCCTGACCCCCG
AGACCCGTTCCCGGGCAACGGAAGTGGCCGGTACCGTCACCGACGGCACCACGGCCGCCGCCGAAATGCT
CCTCGACCCGGCCCGGGTACCGGCGCAGTCCTGA
>Merged2_4317800_4588-5184 # 4588 # 5184 # 1 # ID=4317800_6;partial=00;start_type=GTG;rbs_motif=None;rbs_spacer=None;gc_cont=0.735
GTGACCGAGACCACGGGGCTGCGGGCCCTGAAGAAGGCGCGCACCCACGACGCCATCTCCCGCGCGGCGA
TCACGCTCTTCCTCGCCCGGGGCTTCGACGAGGTCTCGGTCAACGACATCGCCGCGGCGGCCGAGGTGTC
CAAGCCGACCCTGTTCCGCTACTTCGAGACCAAGGAGGACCTGGTCCTGCACCGGTTCGCCGACCACAAC
GGCGAGTCCGCCCGGGTCGTGGGCGCCCGTGACCCCGGCCAGTCCCCGGTAGCGGCGCTCCACCGCCACT
TCCGGGACGCCCTGGACCGCCGGGACCCCATCACCGGTATCAGCGACCATCCCGAGGTCGTGGCCTTCCA
CCGGCTGGTCTTCGGCACGCCCAGCCTCGAGGGCCGCCTCGCGCGGTTCGCCCGGGAAGACGAGGACGCC
CTGGCGGACGCCCTCGGCCCCGGCATCGAGTCCCGCCTGCTGGCCGCCCAGGTGATCGTCGTCCAGCGCG
TCCTCGCCCGCGCCAACTGGCACAAGATCGCCGCCGGCCGCCCCTCCGCCGCCGTCCTCCCCGAAGCCCT
AGCCGACGCCGACCTGGCCTTCGCCCGGCTGGCGTAA
>Merged2_4737090_3491-5104 # 3491 # 5104 # 1 # ID=4737090_5;partial=00;start_type=ATG;rbs_motif=AGGAG/GGAGG;rbs_spacer=11-12bp;gc_cont=0.660
ATGGATACGTCTGCAGCAGCGCAGCCCGGCGCGAAGGCCGGACGAAGGGAATGGATCGGGCTTGCGGTGC
TTGCCCTGCCCACGCTGCTACTCTCCCTCGACATCAGCGTACTTTACCTGGCACTACCGCACCTGAGCGC
GTCTCTCGGAGCGAACAGCACCGAGCAGTTGTGGGTAGTCGACATCTACTCGTTCATGACCGCCGGGTTC
ATGGTCACGATGGGGACACTCGGGGATAGCATCGGGCGGCGGAAGCTGTTGCTTGCCGGCGCGTCGGTAT
TCGTCGTCGGCTCGATTATGGCGGCATACTCCGTCAATCCGTACATGCTTATCGGCGCCCGCGCGCTGCT
GGGCATAGCTGCGGCGACGGTGCTCCCCTCGGGTCTGGCCCTGGTCAGGAACATGTTCCACGATCCGCAG
GAGATGGCGAAGGCCATGGGCGTGTGGTTCACCTGCTTCATGGGAGGCATGGTGCTCGGGCCCGTCGTCG
GCGGAGTCCTGCTGGACAACTTCTGGTGGGGATCGGCATTCCTCATCGCCATACCGGTGATGGTGCTGGT
GCTCATCGTCGGCCCGATGCTGCTGCCCGAGTACAAGAATCCCGAGCACGCGCCGGTGGACATCGCCAGC
GTGGCGATGTACCTGGTCGCGGTGCTGCCCGTCATCTACGGTCTCAAGCAGCTGGCAGAAAACGGGTTCC
ACGTCGTGCCGGTTATCGCCGTCGTCGTCGGTGTCGTCTTCGCGGCGGTGTTCGTGCGGCGGCAGCGGTC
GCTGACCAACCCGCTGCTGGATCTGAAACTCCTCCTGAGCCGTGTCACCGGCACCTCGCTGGTGACCATG
CTGATCGCGGGTATCGTGATGGCAGGGGTCTCCCTGCTCGCGGCCCTGTACCTGCAATCGGTTAAGGGCT
ATTCCCCGCTGCACGCCGGCCTGCTGCTGCTGCCGCAGAACGTCGCGATGATCATCGGGTTCTCTGTGGC
CACGGCCTTCGTCAAGAAGTTCCGCCCGGCACACATCATGGCAGTCGGGCTAGCGATTTCCGTCGCTGGC
CTGATCATCCTCACCCAGGTGGGAAGCACCAGCGGGACGTGGCTGCTCATCCTCGGACTGGTCTTCACCA
CAGCCGGTCTCTCGCTTCCCATGGTGCTCACCAGCAACCTGATCGTCGGGTCCGCGCCGCCTGAGAGGGC
TGGTTCGGCGGCGGGGATGATGGAGACGAGCGGTGAATTCGGTGTCGCGGTCGGGATCGCCGCGATGGGT
AGCCTTGCCACCCTCATCTACCGGCTCCAGCTGCCCGCGACCATCGCTCATGTACCCGCACATGCGACTC
AGGCCGCACGGGCCAGTCTGGCCACCGCGCTGACGACCGCCGCCAAGATTCCCGGAGCCGTTGGCACCGA
CCTGGCGAACGCCGCGCGCGGCGCGTTCAGCGACTCGCTGGACGTGGTGGCGGCGGCTGGCGGAGCGATC
TTCCTGGTACTGGCCATCGTCGTGGCGGTTGTGCTGCGTGACGCACAAGCGGGCCCGCCGCCCGGAGCGG
TCCCGCATGGCGGGGAGGCCGCGACGGACGCGGCCCCGCGCGCCGAGGAATCGGTGGTGGCCGATTCGCA
CTGA
>Merged2_5244417_2076-3089 # 2076 # 3089 # 1 # ID=5244417_3;partial=00;start_type=GTG;rbs_motif=None;rbs_spacer=None;gc_cont=0.723
GTGGTGTACCTCACGTGCTTCGGGGAGGACAACCAGCTGATGACAGACGGCCAGATCGTCGTCTCGGGCC
TGACGAAACACTTCGGCAGGGTCCGGGCCGTCGACAACCTTTCGTTCACCGTGGAGCCGGGCCGGGTCAC
CGGCTTCCTCGGCCCCAACGGTGCCGGCAAGACGACCACCCTGCGGATGGTGCTGGGCCTGGTCAAGCCG
ACGGCCGGTGGCGCGACCATCGGCGGCCACCGGTACGCGGACCTGTCCGACCCGCTGCGTACGGTCGGCG
CCGTGCTGGAGGCGTCCAGCGCGCACAAGGGCCGTACCGCCCGCAACCACCTGCGCGTCTTCTGCGCCGC
CGCCGGCCTGCCGGACAAGCGGGCCGACGAGGTGCTGGCCATGGTCGGCCTGACCAGCGCGGCCAAGCGC
AAGTTCCGCGGCTACTCGCTGGGCATGAAGCAGCGGCTGGGCATCGCCGCCGCGCTGCTCGGCGACCCGA
AGGTGCTGATCCTGGACGAGCCGGCGAACGGCCTCGACCCGGAGGGCATCCGCTGGATGCGTGACCTGCT
GAAGGCGCTGGCGAAGCAGGGCCGCACGGTGCTGGTCTCCAGCCACCTGCTGTCCGAGATGGAGTTGCTG
GCCGACGACGTGATCATCATCGCCGGCGGCAAGCTGGTCCAGCAGGGCACGGTCGCCGCGGTGACCGGCG
GGATGAGCGGCCAGAGCCGGGTCCGGGTCCGCACCCCGGAGCCGGACAAGCTGGTCAAGGCGCTGGACGG
GTCCGGCGCGGTGACCAAGGGCGACCAGCCCGACCTGCTGTACGTGGCGGGCGCCGAGCCGGCCGTGGTC
GGCCACGCCGCGCTGACCGCCGGGGTGGAGCTGCACGAGCTGGTGAGTGAGCGGCCCGACCTGGAGCAGG
TGTTCCTGGAACTGACCGCCGGGCAGGGCATCGCCTCCGGCGCCACCGGCCTACCGGCCGGCCAGCAGCA
GCCGGTCGCCGGCGGGAAGGCGGGCAACCGATGA
>Merged2_3864837_21210-22196 # 21210 # 22196 # 1 # ID=3864837_22;partial=00;start_type=ATG;rbs_motif=3Base/5BMM;rbs_spacer=13-15bp;gc_cont=0.738
ATGACGAACGCTATCGAGGCCCAAGGGCTGGTCAAGCGGTTCGGGAAGACCACCGCCCTGGCGGGGGTCG
ACCTGGTGGCGCGGACCGGGACCGTGTTGGGCGTGCTGGGGCCCAACGGGGCCGGGAAGACGACGGCGGT
GCGGGTGCTCGCGACGCTGATCAAGGCCGACGAGGGGTCGGCCCGGGTCGGCGGGTACGACGTGGTGCGG
GACGCGCACGAGGTGCGCCGGCTGGTCGGGTTGACCGGGCAGTACGCGGCGATCGACGAGGGTCTCACCG
GGGAGCAGAACCTGGTGATGGTGGGGCGGCTGCTCGGGCTGTCCCGGCGGGCGGCGCGGCAGCGGGCCAC
CGCGTTGCTGGCGCGGTTCGCGTTGACCGACGCGGGGCGGCGGTCGGCGCGCACCTACTCGGGCGGCATG
CGGCGCCGGCTGGACCTGGCGGTCAGCCTGGTCGGTGAGCCGAAGGTGCTGTACCTGGACGAGCCGACCA
CGGGGCTGGACCCGCAGAGCCGCAACGAGCTGTGGGGCATCGTGCGCGGGCTGGTCGCGGAGGGTTCCAC
GGTGCTGCTGACCACGCAGTACCTGGACGAGGCCGACCAGCTGGCCGACGACATCGCGGTGATCGACCAC
GGCCGGGTCATCGCGGCGGGTACCCCGGACGAGCTGAAGGGCAAGACCGGCAACCAGACGCTGGAGATCC
GGCCCACCGACCCGGCCCGGATCGACGAGGTCGCGCGGATCGTGTCGGAGCTGACCGGGGTGACGCCGGT
CCGGGAGGGCAGCGGGCTGTCCGCCGCGGTGAGCGACCCGGCGGTGCCGGCGGCGGTGCTGCGCCGGCTC
GACGACGCCGGCATCACGGCCGCGGAGCTGGCCCTGCGGCTGCCCAGCCTTGACGAAGTCTTCCTGTCCC
TGACCGGCCACAAGGCCGAGGATCCGGGTGCCGACGCGGCCACCGGGTCCCGCCGTACCGAGAGGATCAG
CCGATGA
>Merged2_4511916_2720-3457 # 2720 # 3457 # -1 # ID=4511916_4;partial=00;start_type=ATG;rbs_motif=GGAGG;rbs_spacer=5-10bp;gc_cont=0.668
ATGATCGAAGTCCGTAAGCTAACCAAGCGCTACGGATCAGTGCTGGCGGTCGATTCGCTCTGCTTCGACG
TCCGACCGGGAATGGTGACGGGATTCCTTGGCCCGAACGGCTCGGGGAAGTCCACCACAATGCGGATGAT
CCTGGGCCTGGACAGGCCGGATGCCGGCGAGGCCCTGATCGGCGGGCGCCGCTACCGCGACCTGAAGTGG
CCGATGCGCGAGTGTGGCTCGCTGCTTGAGGCCAAGGATTTCCACCCGGGCCGCACCGCCCGCGCGCACT
TGTCCGCCCTGGCGGCGAGCAACGCGATCCCCCAGCGCCGGGTGGACGAGGTACTCGCCCTCGTGGGATT
GGACAGTGCAGCCCGCCGTCGGGCGGGGGGCTTCTCGCTGGGCATGGCACAGCGTCTGGGGATCGCCACG
GCGCTGCTGGGCGACCCCGCGGTGCTGATGCTCGACGAGCCGACCAACGGTCTGGACCCTGCCGGGATCC
ACTGGATCCGCGACTTGCTCAAGTCGCTGGCGGCAGAAGGCCGGGCAGTCTTCGTGTCCAGCCATCTGAT
CAGCGAAATCGCCAAGATGGCTGACCACCTTCTGATAATCGGCGCCGGCCGGCAGCTGGCCGACATCCCG
ATGTCCGGAATCCCTGCTGGCGGCTCGTCGCTGGAGCAGTGGTTCCTGGATCTGACCGAGACCAGCGCCG
AGTACCAAGCTTCCGCTTCTGGAGGAACACGACCATGA
>Merged2_4227587_3242-3673 # 3242 # 3673 # 1 # ID=4227587_4;partial=01;start_type=TTG;rbs_motif=GGAG/GAGG;rbs_spacer=5-10bp;gc_cont=0.648
TTGGTAAACAACCCTGACCCGCCCGGACGGATAGTGGTCGTCGACGACGACCCAACCGTGGCGGACGTGG
TAGGACGCTATCTGGTCCGGGACGGTCACAGCGTGGAGTGCCTGCATGACGGGTACGAAGCACTGCGGCG
TGTGGCCGAAGAACCACCTGACCTGGTGGTTCTTGACCTGATGCTGCCCGGGATGGATGGCCTTGAGGTC
TGCCGCCGGTTGCGGGAGCGCTGGCCCATCCCCGTGGTGATGCTGACCGCGCTGGGTGACGAGACCGACC
GTCTTGTCGGCTTCGAGACCGGAGCCGACGATTACGTTACGAAGCCATTCAGCCCGCGTGAACTCGCGAT
GCGTGTGCGTTCCGTACTGCGCAGGGCGCGAGGCAGCGGGCTTCCCGACAAGGCCGATTCCGGCGTGATT
ACCGACGGTGAC
>Merged2_5063941_20519-21490 # 20519 # 21490 # -1 # ID=5063941_23;partial=00;start_type=ATG;rbs_motif=GGA/GAG/AGG;rbs_spacer=5-10bp;gc_cont=0.721
ATGACCACGCCGCACCCGGACGGGCCCGTGCGGCGGGAGCCCGGCCCGGACCGGGTGCTGGTGGTCGACG
ACGACCCGGACATCGTCCGGTTCGTGGAGCTGAACCTGCGCTTCGAGGGCTTCGAGGTGGCGGTGGCGGC
GGACGCGGCGGCGGCCCGCGCCGAGATCGACCGGCGGCGGCCGGACCTGGTGCTGCTGGACGTGATGATG
CCGGTGACCGACGGCGTGGAACTGACCCGGCAGCTGCGCGCCGACCCGCTGACCGCCAGCCTGCCGGTGA
TCATGCTGACCGCGAAGGGCCTGTCCGCGGACCGGGTCGCCGGCCTCACCGCCGGCGCCGACGACTACAT
CATCAAGCCGTTCGACACCCTGGAGCTGGTTGCCCGGGTCCGGTCCACGTTGCGCCGCAACCGCGAGATG
CGCGAGGTGTCGCCGCTGACCGGTTTGCCGGGCAACACCCGCATCCTGCGCGAGATCGCCGACCGGGTGC
GCCGGGAGGCCGCGTTCGCGCTCTGCTACGTGGACATCAACCGCTTCAAGAGCGTGAACGACGCGTACGG
TTTCGTGCGCGGTGACGAGTTCATCACCTTGCTGGCGCACGTGCTGTACGGGGCGACCAGCACCGCCGGC
ACGCCACCTGCGTTCCTCGGCCACGTCGGCGGCGACGACTTCCTGGTGCTGTGCACCCCGGAACAGGTGG
AGCCGATCACGGCCCGGGTGATCGAGGGCTTCGAGTCGGGCGTGCCGGCGCTGTACGACGCGACGCACGC
CGCCGACGGCTTCCTGGAACTGGCCGACCGGCGCGGCCAGCGGCACCGGTACGACCTGGTCACGTTGTCG
ATCGGGGTGGCCAGCAGCCGGCACCGCCGGTTCACCGACCCGCGCGAGGTGGTGGCGGTGGCCACCGAGA
TGAAGCAGGTGGCGAAGACCCGGCAGGGCTCGCACGTGGCGGTGGACCGCCGCCGGTCCTAG
>Merged2_4210384_7445-8128 # 7445 # 8128 # 1 # ID=4210384_9;partial=00;start_type=ATG;rbs_motif=None;rbs_spacer=None;gc_cont=0.681
ATGCGCTGCGGTGGCCGTCCGGACCCTAAGGCCGGAGCGCGCGAGGAGCTGCACCGGTCCCTTGACCGGC
TGGGCGTCGACCATGTCGACCTGTGGCAGCTGCACGCGCTGGCCGACCCGATCGAATGGGACACCGCGCT
CAGCCCGGGTGGCGCCCTCGAAGCCGCCGTCGAGGCGCGGGACGAGGGCCTGGTCCGGTGGATCGGCGTG
ACCGGCCACGGTGCGCAGATCGCCGCCACCCACCGGCGGAGCCTGGAGCGGTTCGACTTTGACTCGGTGC
TGCTCCCATACAACTTCGTCACCATGCAGAACGCCTACTACGCCGAGAACTTCGAGGCGCTCTACCGCAC
CTGCCGGGAGCGGAACGTGGCAGTCCAGACAATCAAGTCGATCGCCCTCCGGCCGTGGATGGACCGGCCG
CACACCCGGTCAACCTGGTACCAGCCGCTGGAGGCACCCGGCGAGACAATCATCCCAATTCCAATTAATA
GAGGTATGGGGCCCTGCGTGGGCCTCTGCCTGCTGGTCGGCGCGGCCACAGTGTTCTTGACATCGGCCAT
CCGCGTATCCGGGCCGGTGCCGATCTCGAGAACCCCGGGCTCGTCTCGACCAGTCGGCCAGTCGCAGGCC
TGGTCATCACGATGGGGACCCTCGGCGATCGGATCGGGCGACGACGGCTGCTGA
>Merged2_5018375_794-2752 # 794 # 2752 # -1 # ID=5018375_3;partial=00;start_type=ATG;rbs_motif=GGAGG;rbs_spacer=5-10bp;gc_cont=0.673
ATGCCGACGACGGGAGAAATGTCGCCGCGCGCCGCGGAAAACGATCACGACGATGCCCGCGGCACCGACG
GCCGGTCGCTCCTGCTCGGCTTCTGGCAGTGCGCGGCCGGTTTCTGGGGGCGCTGCGGGACGCGGGACGC
GTGGCTTCTGTCCACCGCCCTGCTCGTCATCGTCCTGTTCAACCTCGCCGCCAGTTATGGCATGAACGTC
TGGAATCGGGTGATATTCGATGCATTGCAGGCGCGGGATTCCGGCACGGTCCTTGATCTCTCGCTGCTTT
ATCTGCCGCTCCTCGCGGGCAGCGTGTTCCTGACCGTCATGCAGGTTCTTGCGCGCATGACGATGCAACG
GCGCTGGCGGGCGTGGCTCAACACGGTCATCGTCGATCGCTGGCTTGAGGCCGGCCGCTACTACCGGCTC
AGTCTCGCCGGCGGCGGCGCCGGGAGTCTCCTGAGCGGCGCCCGCAATCCCGAATGCCGGATCGCCGACG
ACGTGCGCATAGCGACCGAGGCGCCGGTCGAATTCGCCGCCGGCATCATGACGGCGGTACTTTCCGCGGC
GACGTTCATCGTGGTGCTGTGGACGGTCGGCGGCGCATTCACCTTTCATGTCGGAGCAGCGGCATTCACC
ATTCCCGGTTTCCTCGTCGCCGCCGCCGTCATCTACGCGATAGCCGCGAGCACGCTCATGTCGGCCATCG
GCCGCGGGCTGATCGCGGTCCTGGAACGCAAGGACCAGGCGGAGGCCGAGTATCGCTACGTGCTGACCCG
GTTGCGCGAGAACAGCGAAGGCATCGCACTGCTTGAGGGCGAGGAAGAAGAGCGCCGCGGTATCCGCGCA
TTGTTCGGCACGACCTTCCGCGCCTGGCGGGATGTCTGCGTCCAAAGCATGCGGACCACCATCGTCTCGC
AGACCAGCGGCTACGTTACGCCGATCCTGCCGATCATTCTCTGCGCACCCAAGTTCCTGGATAATTCGAT
GAGCCTTGGCGAGGTCATGCAGGCGGCGTCGGCGTTCATCATGGTGCAATCGGCCCTCAACTGGCTGGTC
GACAATTTTCCGCGCCTGGCGGACTGGGCCGCCTCCGCCCGCCGGGTCGCGTCACTGAACCGGTCGCTCG
ATGCGCTCGACTGCGCCGACAGCGCGCGCACGGGCATCAGCCGGCGCGCTGACGGGACGGACGCCGCGCT
GCGGCTGCGTCAGGTCACGGTCACGCTCCCCGACGGGACGCCCGTCGTCGGCCGCCTCGACACCGCGATC
ATGCCGGGGGAGAAGGTGCTGATCGCCGGCGAGTCAGGAACCGGCAAGAGCACCCTTGCCCGCGCCATTG
CCGGCGCGTGGTGCTGGGGCCGCGGCGAGATCCGCGTCCTTTCGGGAGCGAAGCTCGCCGTTCTTTCGCA
GCGACCTTACCTGCCGACGGGAACGCTGCGGCGCGTCATGACCTATCCGGGCGCGGCAGCGAGCCGAAGC
GGTGAGGAGATCACGGCAGTGCTGGCGAAGGTCGGCCTCGGCCGTCTCGCCGCGCGACTCGATGAGAACC
GGGACTGGGATCACATCCTGTCCGGCGGTGAGAAACAGCGGCTGGCCTTTGCGCGCCTCCTGTTTCAGCG
CCCGGACATCATCGTGCTCGACGAAGCGACCGCCGCCCTCGACGCGAACGGCCAAAGACGGATGATGGAG
CTGATGTCGCAAGAGCTGTGCGACGCGACAGTCGTCAGCATCGGCCACCGTACCGAACTAGCGGACTTTC
ACCATCGCAGGATCACGCTGGTCCGCAGCGGCGGCAGTGCTTCGATCGTCGGCGACAGCCATTTCGCCCG
CGACGTGCGGCGGCCGGCCGGCGAGGCTGCATTGTTGTCACGATGCGGCGCGGACAACCGTGCGCCAGGT
CTGTGGCCGGTTCAGGTCGGCGCGGGTGGCTTCGCCCTTCCGGCGGGTCATCGTCGAAGCTTTCTCTGA
>Merged2_4008767_3-2723 # 3 # 2723 # -1 # ID=4008767_1;partial=10;start_type=ATG;rbs_motif=AGGAG;rbs_spacer=5-10bp;gc_cont=0.548
ATGGCAGTAAGCACCCGGGCCGTTGCACTCCCTGAGCGTGTCTCTTTTGCACGCATCCCGGACGTCAGGC
CCATGCCAGGACTGATCCAGATTCAGCTTGATTCCTTCGAGTGGTTCAAGAAGGAAGGTTTGCGTGAGCT
ATTCGAGGAAATTTCTCCTATCGAAGACTTTACCGGCAAGAATCTCAGCCTTGAATTTATTGTACCACCT
GAACCTTTTGGTAAGCCAAAGTATTCCGAAGATGAGTGTCGAGACCGCGATGCCACCTTCGCTGCCCCTT
TGACTGTCAAGGCCCGCCTTATTAATAAGGAAACCGGCGAGATCATCGAGAAGGATATCTTCATGGGGGA
TTTCCCCTTGATGACCAAGCAAGGTACCTTTATTATCAACGGTGCTGAACGCGTCGTGGTGAGCCAGTTG
GTGCGCTCTCCAGGTGTCTACTTCACTGTAGATGAGGACGCAACTACCGGAAAGAAGCTCTTCGCAGCGA
AACTCATTCCTGCTCGTGGAGCCTGGCTAGAATTTGAAACAAGTAATAAAAATCTCTTAACTGTAAAAAT
TGATCGTAAGCGTAAGCTGCCGGTGACGACGTTACTTCGTGCTATTGCTAGCCTGGCGAAGGACCAATGG
CATGAGGAAAATCTGGATTTGTCTACCGATCAGGGTATTCTCGATGCATTCCAGGGCGTAGACAATGATC
CCAATGTTCGCTATATCCAGGCTACGCTGGATCGCGACCCTGTGAAGAAAGAGGAAGAGGCGCTCCTTGA
ACTGTATAAGAAATTGCGCCCCGGTGATCCCGCGACCCTGGACAATGCCCGCTCGCTGGTGAAAAATCTC
TTTTTCAATCCACGCCGCTATGATCTGGGGAATGTGGGTCGTTATAAACTTGATCGTAAGCTTGATCTGG
CAATCCCACAGAGTCAGCGCATTCTGACCCAGGATGACCTGGTGAATATCGTTCGCCGCCTGGTTGCCCT
CAATAATGGACGTGGGCGTAAAGATGATATTGATCACCTGGGCAACCGTCGCGTGCGCTGTGTTGGTGAG
CTGATCCAGGCGCAGTTCCGCGTTGGGCTGCTGCGCATGGAGCGTGTTGTGAAAGAGCGCATGAGTATTC
AGGAGCCCGGACAGGCCACACCGAATGCGCTCATCAATATCCGCCCCGTGGTGGCTGCCATGAAAGAGTT
CTTCGGCGGCAGCCAGCTCTCGCAGTTTATGGACCAGACGAATGCGCTGGCCGAAATCGGTCATAAGCGC
CGCCTATCGGCCCTGGGTCCTGGTGGTCTTTCACGCGAGCGAGCAGGTTTCGACGTGCGTGACGTTCACC
AGTCCCACTATGGTCGTATCTGCCCGATTGAGACACCGGAAGGTCCAAATATCGGCCTGATCGGCAACCT
GGCGACGTATGGTCAGATCAACCCGTATGGTTTTATCGAAACGCCTTATCGAAAGGTCTACAAGCGCCTC
CCTGCTAGCGACCGCCGCTTGATCGGTCGTGAATTGCGCAGTGTCCTTGGACGCGAGCGCGAGGACATCG
TCTCACCCGATGGCAAAGTCCTGTTGAAGGCGCGTACTCCTGTGCGGGTAAGCGAGTCGCTCTTTAAGCG
GCTCTCGCAGGTGCTGGGCGACGCGACCGTGCGTATTCGCCCCTTCGTCACCGATGAAGTTGATTACCTG
ACTGCCGATGATGAAGAGAACTTCTGGATTGCGCAGGCGAACGTTGTGCTCTCTGAGAAGGGCGAATTCG
AAGAGGAGCGTGTGCTGGCTCGCTACCAGGGTGAGTTCTTCCTGGAAAGCTCGGACAGAATTGACTACAT
GGACGTTTCACCTCGTCAGACGGTGAGCGTCGCTACTGCGCTGATTCCGTTCCTGGAACATGACGACGTG
AACCGCGCTCTGATGGGTGCGAACATGCAGCGCCAGGCAGTGCCCCTGTTGCGCCCGCAGTCACCTATCT
GTGGGACCGGTATTGAGCGCCAGGTGGCGATCGATTCCGGTCAGGTACTCGTCAGTGAGGTCACAGGCGT
CGTCATGGCGGCCTCGGCTCGTCGCATTGAGATCGTTGATGAGCAGGGCGAAGTACACAACTACGCGCTG
CGCAAGTTCGTGCGATCCAATAACGGCACGTGCATCAACCAGCGACCAATCGTGCGCAAGGATGACAGCG
TTGTAAGCGGTCAGGTGATTGCCGATAGCTCTTCGACCGAAGATGGAGAACTGGCGCTGGGCCAGAACAT
CCTGGTAGCCTTCATGAGCTGGGAAGGCGGCAACTTTGAAGACGCTATCTTGATTAGTGAACGCATTGTA
CGTGAAGACCTCTTCACGTCTATACATATAGAGAAGTACGAAGTCGATGCCCGCGATACCAAGCTGGGGC
CGGAAGAGATCACACGTGATATCCCCAACGTTGGCGAAGAGGGTCTGAGGAACCTCGACGAGCGTGGCAT
CATTTATGTCGGCGCGGAAGTCGGTGCGCAAGACATTCTCGTTGGCAAAATCACGCCGAAAGGCGAGACG
GAGCTGACGGCGGAAGAGAAGCTGCTGCGCGCTATCTTCGGTGAAAAGGCCCGCGAGGTGAAGGATACGT
CGCTACGGGTGCCACATGGCGAGCGCGGGAAAGTGGTCGAAGTGAAGGTGTTCTCGCGTGACGCTGGCGA
TGAACTGCCTCCTGGTGTTAACCAGCTTGTGCGTGTCAGTATCGCACAGAAGCGCAAGATC
>Merged2_4803621_5998-7923 # 5998 # 7923 # 1 # ID=4803621_6;partial=00;start_type=ATG;rbs_motif=GGAG/GAGG;rbs_spacer=5-10bp;gc_cont=0.677
ATGGATCCATGCCACTGCGGAGTCCGGCGCCTCGCGGGCGCGGCGCTCGCGAGATCACGCCGGTGGCTGG
CTATCGCCGCGCTCACCAGGAGAGCCGGCGCCCCGGTCGTTATCCTGACCGTGCTGGCGAATCTGGTGAT
CGGCCTGATGCCGCTCGGTTTCGTCGTGGGCACCAGCCTGATGATCGAGCGGGTGTCGATTCTGGCGAGG
CCAGGCGCGCCGGCCGGCGCTTGGACGGGAGCCCTCGCCGCGTTTGGGTTCGGGTTTGGGTCCCTGGCTC
TGCAAAACGCGCTAACCCCGGCACAAGCGGCGCTCGGCGAACTGGTGACGAGACGGGTTGATGGACACTG
CGCCGCCAGGCTAATGGCAGCCGGGCTGTCGTGGGCTCCAATGGCGCTGCTGGAGCGCCCTGAGGTGCTG
GACGACCTGAGTGATGCCCGCGCCGGCCTGACTGAGTCCGGGATCACTCCCGGGAGCGCGGCCGCGGGTC
TGCTGGCCCTCCTCGCTCGCTACGCTCAGCTGGCAGGGGCCGTAGCTCTCGTGGCTGTCGTCTTGAGCCC
GCTGGCGGCGGCGGTCATCGCGGTTTCGTCGTGTGCCGCGCGTTTCGGGAACCGCGGGTCGCTGTCCCGG
TGGTCAGGGATCCACCGGGGACTGGCGGGGTACCGCCGGAGGCTGCGCTACGTCATGGACAGCGGCAGCG
ACCCCGCCCTGGCCAAGGAGATGCGGCTACTCGGCCTGTTGAACTGGTTCACGGACCGAAGCCAGATCGA
GACCAGCCGGTATCACGCGCCCCTGTGGCGCAGCCGCCGGAAGCTCTATTTTCGCCCGTTCCTCGTCCTG
AGCGCCGCGTTGCTGGGCGGTGCGGTCGCGGTATTGCTGTTGTTGGGCGCGGCCGCGGCACGCGGAACGC
TGTCAGTACTCGATCTCTCCCTCGCCATACAGGCGATCCTCATTCCGTTGCGCTTCGGGGTGTTCTTCCC
CGAGAGCGACGTGCAGACGCAGTATGGGATGGGGGCATACGACATCATCGCCGGATTCGAGCAACGCTGC
GCGGCGGAGGCACCCCAGGCGTCACAAGCGCCCCGCGCGCCCCGGGTTCAGGGGGCCACGGCTGGTGATA
TCCCGCGCGCCGGGATCCGGTTCGAAGGTGTCAGGTTCAGCTATCCGCGAAGCACGCAACCAGTCGTCAA
CGGGCTAGACCTGTACCTCGAGGCGGGCCGGTCGACGGCGATCGTGGGGCTGAACGGCGCCGGAAAGACC
ACGATCGTGAAGCTGCTTGCCAGGCTCTACGAGCCGACCGGCGGCAGGATCGTCGTCGACGACACCTCAC
TGTATGAAATCGATGTCACGTCGTGGCAGCGTCGCCTCGCGGTCATCTTCCAGGACTACGTCCGCTATGA
ACTTGACGCGGGGACCAACATCAGCCTCGGCGCGCCGTCCCATGGCCACGACCGTGCCGCGACGCGTGCC
GCAGCCCAGCAAGCGGGGGCCGCGGCGTTCATCGACTCCTTGCCCGCGGGCATGGCAACCCCGTTGTCCA
GCCGCTATCGCGGCGGCATTGACCTGTCCGGAGGGCAATGGCAGCGAATAGCGTTGGCCAGGGCACTGTT
CGCCATAAACGCGGGCGCATCGGTGCTTGTGCTCGACGAGCCGACCGCCCAGCTCGATGTCCGGGCGGAA
GTCGCGTTCTTCGACCGCTTCCTCGACCTCACCAGGGGGCTGACGACCGTCATCATCTCGCACCGGTTCT
CGACCGTTCGCCGCGCGGACCACATTGTCGTGCTTGAGCATGGGCACGTTGCCGAGCAGGGCAATCACGA
GCAGTTGATGCGCCATGAGGGCCGCTATGCGGAGTTGTTCCGCTTGCAAGCCAGCCGTTTCGCGGTCGAA
GACCCCGCTGAGCCCGGTGACGCGGAGGCCTTGTGA
>Merged2_5012053_2-511 # 2 # 511 # -1 # ID=5012053_1;partial=10;start_type=GTG;rbs_motif=GGAG/GAGG;rbs_spacer=5-10bp;gc_cont=0.735
GTGACGGAGACAACGGACGTGATCATCGTCGGCGGCGGGCCGACCGGGATGATGCTGGCGAGCGAACTGC
GTCTGCACGGCGTGCGGGTGACCGTGCTGGAGAAGGACGCGGAGCCGACGAAGGTGGTCCGCGGCCTGGG
ACTGCACGTGCGCAGCATCGAGATCATGGAGCAGCGCGGGCTGCTGGAGCGGTTCCTGCCGTACGGCACG
AAGTATCCCCCGGTCGGCTTCGCGGGCATGCGCAAGCCGCATCCCGTCCGGTCGGAGAACCCGCACGGCT
ACGTGCTCGGCGTCCCCCAGCCGGTCACCGACCGGCTGCTGGCCGAGCGGGCCGCCGAGCTGGGCGCCGG
CATCCGGCGCGGACAGGCGGTCACCGGGCTGGACCAGGACGCCGACGGGGTGACCGCGGAACTGGCCGAC
GGCACGCGGCTGCGGGCCCGGTACCTCGCCGGCTGCGACGGCGGGCGCAGCACGGTCCGCAAGCTGCTCG
GGATCGGGTTCCCGGGCGAG
>Merged2_5246559_3265-4269 # 3265 # 4269 # 1 # ID=5246559_5;partial=01;start_type=ATG;rbs_motif=None;rbs_spacer=None;gc_cont=0.735
ATGGAAACCGTTCTCGGCGCCCGAGCCGGGACCGCGTCCCGCACGCCGCACGCCGCCGTTCCCCGCCGGT
GGTGGATCCTCGCGGTGCTGTGCCTGAGCGTCCTGCTCGTCACCGTCGACAACACGATCGTCAACGTCGC
GCTGCCCACGATCAGCCGGGACCTGCACGCCTCCACCACCGCCCTGCAGTGGATCGTCGACGCCTACACC
CTCGTCTTCGCCGGGCTGCTGCTGGTCGGCGGCAACCTCGGCGACCGGCTGGGCCGCCGCCGCGTGCTGC
AGGCCGGACTGGCCCTGTTCGGCCTGTTCTCGGTGGCCGCCGCCCTCTCCCAGACCACCGGCGAGCTCAT
CGCCGCGCGGGCCGCCATGGGCGCGGCCGCCGCCCTCGTCTACCCGGCCACCCTCGCCATCCTCAACAAC
GTCTTCGCCGACCCCCGGGAACGGGCCACCGCGATCGGGATCTGGTCCGGCGTCTCCGGGCTGGCCGTCG
CCGTCGGGCCGGTCTCCGGCGGCGCCCTGCTGAAGGACTTCGCCTGGAACTCCGTCTTCTACGTGAGCGT
CCCGGTCGCGGTCATCGCGCTCGTCGCGGGCCGACTCGTCCTGCCGGAGACCCGGGACCCCGGGGCCGGG
CGGTTCGACCCCGTCGGCGCGGTGACGTCGATCGCCGGGATCTCGCTGCTGACCTACACGATCATCGAGG
CCCCGGCCCGGGGGTGGGGCTCGCCGGCGACGGCGGCCGGGATCATCGCCCCGTTCGGCGTCCTCGGGTT
CTTCGCCTGGTGGCAGGCGCGCCGGCCGGACCCCATGCTCGACGTCCGGCTCTTCCGCGACCCCCGGTTC
ACGGCGGCCAGCGCGTCGGTCTCCCTGGCGTTCTTCGGGCTGTTCGGCTTCATCTTCATGATCACCCAGT
ACTTCCAGGCGGTCCGGGGCTACGACTCGCTCCGCGCGGGGCTCGCGACCCTGCCGTTCGCGGTGGTCAC
CGGCGCCTGCTCGCCGCTGGCCATC
>Merged2_4538426_5389-6429 # 5389 # 6429 # 1 # ID=4538426_7;partial=00;start_type=ATG;rbs_motif=None;rbs_spacer=None;gc_cont=0.719
ATGAACGGGCCGGGCACCGGAACGGCCCTGCGTAATACCGTGACCGCGGGGAAGGTTTGGGCCGTGAGCA
CACCTCCGGGCCTGATCGAGGCCAGAGAGCTGACGAAGCGATTCGGGGACAAGACGGCGGTCCGCCGGCT
CAGCTTCAGCGTCGAGCCGGGCCGGGTCACCGGGTTCCTCGGCCCGAACGGCGCGGGCAAATCCACCACC
ATGCGCCTGATCTGCGGCCTGGACCGGCCCCAGGAAGGGACCGCCACCATCGGCGGCCGGGCCTACCGGG
ACCTGCGGCAGCCGCTGCGGACCGTCGGCGCCCTACTGGAGGCCAAAGCGGTCCACCCCGGCCGCAGCGC
CCGCAACCACCTGCTGTTCCTCGCCCAGACCCAGGGCATCGGCCCCCGGCGGGTCGAAGAAGTCCTCGAC
ATGGTGGGGCTCCGGGACGTCGCCGGGAAACGGGCCGGAGGGTTCTCCCTCGGCATGGGGCAGCGCCTGG
GCATCGCCGCGGCAATGCTCGGCGACCCCCGGGTGCTGCTGCTCGACGAGCCGGGCAACGGCCTTGACCC
GGAGGGCATCCGCTGGGTCCGCACCTTCATGCGCGACCTCGCCGCCGAGGGCCGCACCGTGTTCGTCTCC
AGCCACCTGATGAGCGAGATGTCGGTCCTGGCCGACCATCTCATCGTGATCGGCCGCGGCGAGCTCATCG
CCGACTGCTCGACGTCGGATTTCATCCAGCGCAGCTCCGAGAAGTCCGTGCTCGTCCGCACGCCCGACCC
GGATCATCTCCGGGAGCTGATCACCGCCGCGGGCGGGACCATGACCGAGACCGGGGACCCCGCCGGGACA
ACCGGCGGCGGCGCGGCGCCCGCCTTCGTCGTGACCGGCCTGGACGCGCCCCGGATCGGGGAGATCGCCG
CGTCCGGGCGGATCGTACTGCACGAGCTCACCCCGCGGCTGGCGTCGCTGGAGGAAGCGTTCATGGAACT
GACGGCTGGCGCCGTCGAGTACACGGAGGCAAGCCGGCCGCCAGGGAGGACCCCGTCATGA
>Merged2_4747521_3-896 # 3 # 896 # -1 # ID=4747521_1;partial=10;start_type=ATG;rbs_motif=GGxGG;rbs_spacer=3-4bp;gc_cont=0.667
ATGGGAACTTCAGATATCGCGGTTTCAGGACTGCGGAAAGCGTACGGGCACAAAACCGTGCTCGACGGCA
TCAGCTTCGATGTCGCCACGGGATCGGTCTTCTCCATGCTCGGCCCGAACGGCGCGGGCAAGACTACAAC
GGTCAACGTCCTGACGACGTTGATGAAAGCCGACGCGGGGACGGTGCGCGTCGCCGGGCACGACGTGGCG
ACCCAGATCAAAGCGGTGCGCGCGGCCATCGGCGTGACCGGGCAGTTCGCCGCGGTCGACGAGCTGCTGA
CGGGCAGGGAAAACCTGCGGCTGATGGCGGACCTGAAGCGGGTGCGCTCCGGCGATCAGCTGGTCACCCA
GCTGCTGGAAAGGTTCGACCTCGGGGAATCGGCGCAGAAGATGGTGTCGACCTACTCAGGCGGCATGCGC
AGGAAGCTGGACCTGGCGATGACGCTGGTCGGCAGCCCGCGGATCATCTTCCTTGACGAGCCGACGACCG
GGCTGGACCCGCGGAGCAGGCGCACGATGTGGGAGATCGTCCGCGGCCTGGTGGCCGACGGCACCACGAT
TTTCCTCACCACCCAGTACCTCGAGGAAGCCGACCAGCTCGCCGACCACATCGCGGTGCTCGACCAGGGG
CACCTGATCGCGCAGGGCACCCCCGAGGAGCTTAAGCGCCAGGTCCCCGGCACCCACGTCAGGCTGCGGT
TCGCGGACCTGAGTCAACTCGAGGCGGCGGCGCGGGCCCTGCCAAAGTCCATACCGAACGACCAGGAGCT
GAGCCTGCGGGTGCCAAGCGACGGTGACTCGAGGTCGCTGCGGGCCCTGCTGGACAGGCTCGATGAGAAC
AGGATCCACGCCACGGAGTTCTCCGTGCACACGCCAGACCTCGACGACGTCTTC
>Merged2_4099601_21258-22874 # 21258 # 22874 # -1 # ID=4099601_21;partial=00;start_type=GTG;rbs_motif=GGxGG;rbs_spacer=5-10bp;gc_cont=0.719
GTGACCACACCCCGCCTCGAGGCGCGCCACGCCAGCAAGACGTACGGCGCCACGACCGTCCTGCGCGACG
CGCACCTGAGCGTCCAGCCCGGCGAGATCCACGCGCTCGTCGGCCAGAACGGCTCCGGCAAGTCCACGCT
GGTCAAGATCCTGACCGGCTACCACGGCCCCGACAAGGGCATGGAGCTCGCGGTCGACGGCAATCCGCTC
GCCCTGCCGGTGCAGTGGCGTGCGGCCCAGGCCGCCGGGCTCGCCGTCGTCCACCAGGACATGGGCCTGA
TCGGCCACCTCAGCGTCAGCGAGAACATCGGCGTCGGCGCGTTCGTGCACTCCCGGTGGACCGGCAAGAT
CAACTGGAAGAAGCAGGCCGCCGCCGCCCGCGAGACCCTGCAGCGCCTGCAGCTCGACATCGACCCGCTG
GTGCAGGTCGACACGCTGCCCGCGGCCCACCGCGCCAGTGTGGCCATCGCCCGCGCCCTGCGCACGATCG
TCCCCGGCGAGGGGCTCCTGCTGCTCGACGAGGCCACCCGCTCCCTGCCGCGCAGCGAGCTGCGCGTCTT
CCACGACCTGCTGCGCCGCATCGCCGCCTCCGGTACGGCGATCCTGATGGTCAGCCACAGCCTGGAGGAG
GTCCTCTCGGTCTCCGACAAGGTCACCGTCCTGCGCGACGGTGCGGTGGCCGCGGCCGGGGTGGAGACCT
CCACGTTGACCGAGGCCGACCTGGCCAAGCTGATGCTCGGCGCCACCGTCGACGCGATCTCCCGGGAGAA
GGGCAAGGCCGAGGCCGACGAGGCGCCGGCCGCGGCGGAGCTGCGCGGCGTGCGGCTCGGCGAGAACGAC
GCGTTCGACCTCACCGTCCGTGCCGGTGAGATCGTCGGCATCACCGGCCTGCCGGGCACCGGCTTCGAGG
AGCTGCCTTACTACCTGGGCGGCAGCCGCAAGAACCACGGGACCGTGACCACCGAGCGCGGTCAGGTCGA
CCTGGCCAGGACCTCGGTCGACGGCCAGATGAAAATCGGCGTCGCGCTGGTGCCCGAGCGCCGCATCGAC
GAGGGTCTCGCGGTCGACCTCAGCGTCCGCGACAACCTCTCACTGCCGATGCTGCGCACCAAGGGGTCCG
CCTGGTTCGTCGCCCGGGGCTGGCAGGACAAGCTCGCCCGCGACTCGATCAAGCGGTTCGACATCAAGGC
CCGCGGTGCCGGCGATCTCGTCCGCGAGCTCAGCGGCGGCAACCAGCAGAAGGTGCTGTTCGCCAAGTGG
CTCGCGACCGACCCGTGCCTGCTCGTGCTGCACGAGCCGACCCAGGCCGTCGACGTGGGTGCTCGCGCCG
ACCTGCTGAGCGCCGTCGCGACGACCGCGGCGGCCGGGACCGGCGTCCTGCTGATCAGCACCGAGCCCAG
CGACCTGGTCGAGATCTGCGACCGCATCCTCGTGCTGCACCCCGGCCGCCCCGTGGTCGAGCTGCGCACC
GACAACCCCGACGACGTCCTCGACGCCGTCTACGCCACCGTGGAGAGCGCCGAACGCGCCCAGCGCGGTG
CCACCCCCGAGTCCCGGTCGCAGGAACCTCTCGCGACCGACACCCCTGCCGAGACCATCGGAGCACGCCA
TGTCTGA
>Merged2_5053422_947-1984 # 947 # 1984 # 1 # ID=5053422_3;partial=00;start_type=ATG;rbs_motif=GGA/GAG/AGG;rbs_spacer=5-10bp;gc_cont=0.689
ATGATGCCGGCCGATGTTAACGGCGCGCCCGCGAGCCCGGTCCTGCGCGCCGAGCGACTGCAGGTCACCT
ACGCCAGCAAGGCAACCCCCGTCCGTGCGGTGCGCGGCGTCGACTTGACGGTGAGCCCGGGCGAACTGAT
CGGCCTGGTCGGCGAGTCAGGGTGCGGCAAATCCACGCTCGCGATGGCCGTGCTCGGGCTGCTGCGACCC
GACGTGGCCACCGTCAGCGGGAGCGTCACGGTCGCTGGGCACCAGATGCTCGGCAGCTCGGACAGGGAGC
TGCGCGAGCTGCGGTGGAAGCAGGCGGCGCTCGTACCGCAGAGCGCCATGAACGCGCTCTCCCCCGTGCT
CAGGATCGGGGAGCAGATCGTCGATGTGGTCCGCGCGCATGAGCGCATGACGAAGCGGCAAGCGCTCGAG
CTCACGGTCGAGGCACTCAAGCGGGTCGGCCTCAAATCGTCGCACGCGGGTGCCTACCCCCATGAGCTCT
CTGGCGGCATGCGCCAGCGGGCCGTCATCGCCATGGCCACGGTGCTTCAGCCAAAGCTGCTGGTGATGGA
CGAGCCCACGACCGCGCTCGACGTCGTCACCCAGCGGCTGGTGCTCGATCAGGTATCGGAACTCAGTCGC
GAACTCGGTTTCGCGGTGGTGCTGATCACCCATGACCTGCCCATGCTGCTCGAGTGGGCTCAGCGCATCG
TCGTCATGTATGCCGGGTCCGTCGTCGAGACCGGTACCACCAGGGACATTTCCGCCGAGCCCAGCCATCC
GTATACCGACATGCTGCTGCGCTCGTTCCCCCCGCTGTCTGGCGAGCGGCGCGAGCTCGCGCTCATCCCC
GGCCGCCCCTGGGACCTGCGCAGGGAGGCCGACCAGTGCCTGTTCGCCGACCGCTGCGCGCATGTCATGG
ACACATGCAGGCGCAACACGCCCCGGCTCACCGCCCACGACGGCCGGTCGGTCGCGTGCTTCCTGCGCGA
CCCTGTTCCTGACCAGGCCCGCGAAGCGGAAACCACCGACGGGAGGAAGATCGGGTGA
>Merged2_4505184_26714-27406 # 26714 # 27406 # 1 # ID=4505184_21;partial=00;start_type=ATG;rbs_motif=AGxAGG/AGGxGG;rbs_spacer=5-10bp;gc_cont=0.747
ATGGCGCGGCTGCTTGTCGTCGAGGACGACGCCACCATCGGCGGGTTGCTGGAGCCCGGCCTGCGCGCCC
ACGGCCACGAGGTGCGCTGGGTGCGGTCCGGCCGGGAGGCCGTCGCGGCCACCGCCTCCGACGAGTACGA
CCTGGTGCTGCTCGACCTGGGCCTGCCCGACCTGGACGGGGTGGAGGTGTGCCGCCGGATCCGCGCCGCG
CAGCCGGGTTGCGTGCTGGTCATCCTGACCGCCCGCCGGGAGGAGATGGACGTGGTGGTCGGCCTGGAGG
CCGGCGCAGACGACTACCTGACCAAGCCGTTCCGGTTCGCCGAGCTGCTGGCCCGGATCCGGGCGCACCT
GCGGCGGGGCGCGCCGGCCACCAACCCGCAGCACGCGTTGCAGGTCGGTGACCTGCTGGTGGACACCGCG
GCGCGGCGCTGCACGCTGGGCGGCACCGAGGTGGGCCTGCGGGCCAAGGAGTTCGACCTGCTGGCCCGGC
TGGCCGCCGAGCCGGGCGTGGCGCTGTCCCGGGAGCGGCTGATGGCCGACGTCTGGGACGAGAACTGGTT
CGGCTCCACCAAGACGCTGGACGTGCACATGGCCGCGGTCCGCCGCCGCCTCGCCGAGGCGGAGAAGGAG
GGCACCACGGCACCCCGCATCACCACCCTGCGGGGCCGCGGCTACCGCTTGGAAGCAGCCTGA
>Merged2_5084347_2226-3791 # 2226 # 3791 # -1 # ID=5084347_3;partial=00;start_type=ATG;rbs_motif=AGGA;rbs_spacer=5-10bp;gc_cont=0.709
ATGCATACGACTCCAGACGGGCCGGCCCGTGCGGGACGTCGGGAATGGTTCGGCCTGCTGGTGCTGGCGC
TGCCGGCGCTGCTGCTGTCGGTCGACCTGAGCGTGCTGTTCCTGGCGGTGCCGCACCTGGCCCAGGATCT
GCGGCCGTCCAGCACCCAGCAACTGTGGATCGCGGACATCTACGGATTCATGATCACCGGGTTCCTCGTC
ACCATGGGAACCCTCGCCGACCGGATCGGCCACCGCAGGCTGCTCCTGATCGGCGGCGCGTGCTTCGGCA
TCGCCTCGCTGCTCGCGGCCTACTCGACCGGCCCGGGGATGCTCATCGCGGCCCGTGCCCTGCTCGGAAC
GGCCGCCGCGACGCTCGCGCCGTCGACGATCGCCCTGATCACGAACATGTTCAAGGACCCGAAGGAACGC
GCCACGGCCGTGGCCGTGTGGTCGAGCTGCTACATCGGCGGCAACGTACTCGGCCCGATCATCGGCGGCA
TCATGCTGTCCTGGTTCTGGTGGGGATCGGTGTTCCTGCTGGCCGTTCCGGTGATGCTGCTGTTGCTGAT
CGCCGGGCCGATGGTGCTGCCTGAGTACCGCAACCCGTCCTCCGGGCGGCTGGACCTGTTCAGCGTGGCG
CTCTCCCTGCTGGCCATCCTGCCGTTCTTCTACGGCGTCAAGGGGTACGCGCGCAGCGGCTGGTCGGCCA
CGGTCGGGGTGACTCTGGTCGCGGGGGCGCTCTTCGGCGTGCTGCTCGTGTTCCGGCAGCGGCGCCTGGA
CGATCCGCTGCTGGACTTCGGCCTGCTCAAGATGCGGGTCTACCGGGGCATCGTCGTGCTGCTCCTGCTG
ATCGGCGTGGTCATCGGCGGCGGCCTGCTGCTGGCCACGATCCAGTTGCAGATGGTCGCCGGCCTGTCGC
CGCTGGCGGCCGGGCTGTGGCTCGTGCCCGGCGGTCTGGGCACGCTCGCCTCGATCACGGCGAGCAACCG
GCTGGCACAGCGGGTGCGGCCCGCGCGTCTCATCGCGGGCGGGCTGCTGCTGACGGCAGCGGGCTTCGCC
GTGCTGGCCCTGGTCCCCAGCCACGGCGGCCTGCCGGTGATCGTGGCCGGCCTGATCCTGGTCAACTCCG
GTGTCGGCCCGGCGGTCTCGCTCGGGTACAACATCGTCGCCGGCGCGGCGCCGCCGGAGAAGACCGGCTC
GGCGACGGCGCTGAGCGAGACCTGCGGCCAGTTCGGGGTGGCGGCCGGGATCGCCATCCTGGGCAGCATC
AGCACCGCCGTCTACCGCAGCCTGATCTCGATTCCGTCCGGCGTGCCCGCGGGCACGGCGTCCACGGCCC
ACGAGAGCATCTCCGGCGCCGCGGCGGTGACGCGTCAACTGGCCGATCCGCTGGCCGGCCGGCTCGTCAC
CTCCGCCCGTGAGGCGTTCACGTCCGGGCTCAATCTCGTCGGCGTGCTGGGCGCCGTGCTCTTCGTCGTC
TTCGCCGGGCTCGCCGTGCTGTGGCTCCGTGAGGTGCCGATCACGGCGAATGCCGGCTCCGAAGGCGCGG
AGGAAACCGCTCTGGAACACCGCTAG
>Merged2_4250032_795-1925 # 795 # 1925 # 1 # ID=4250032_2;partial=00;start_type=TTG;rbs_motif=GGAGG;rbs_spacer=5-10bp;gc_cont=0.705
TTGAGCGCGCCGACGGGGCCAGCGGCCGACGAGCCGGTGCTAGACATCCGCGGGCTCTGCGTGGATTACG
GCCGCGGCCGCCGTGCCACCCACGCCGTGATCGACGCGGACCTGACGCTTCGCCGCGGCGAGGTGCTGGG
CCTGGCGGGCGAGAGCGGGAGCGGAAAGTCGACGCTCGCCTACGGGGTGACCAGGCTGCTTCGCCAGCCA
GGGATCATCACCGGCGGCAGCGTGCTGTTCCGGCCGCACGCCGACCGCCCCGACTCCGTCATCGACATCC
TCGACGCCGACGCGCAGACCCTGCGCGGCCTGCGCTGGCGCGATGTGGCGATCGTCTTCCAGTCCGCGAT
GAACTCGCTCAATCCGGTGCTGAGCGTGCAGGCCCAGCTCACCGACACCCTCGGCGCCCATCTTCCCGAT
TCAAGCAACGGCGAGCGCCAGCGGCGGGCCGCCGAGCTGCTCGAGCTCGTCGGCATCAACGCGGACCGGC
TGCGCAGCTTTCCGCACGAGCTGTCGGGTGGCATGAAGCAGCGCGTGATGATCGCGATGGCGCTGGCGCT
GGATCCGCAGGTCGTGATCATGGATGAGCCCACAACCGCGCTGGACGTCGTCACCCAGAGGCAGATCGTC
AGGCAGGTGATCAACCTGCGCGACCAGCTCGGCTTCTCCGTGCTCTTCATCACCCACGACCTGTCGCTGC
TGCTGGAGATGGCCGACCGCATCGCGATCATGTACGCGGGGCGGATCGTCGAGTCTGCGCCCGCCCGCGC
GCTGTTCCGCGCACCGCGCCATCCGTACAGCGCCGGGCTGCTTGACTCGTTCCCCTCGCTGCACGGCGAG
CGCAAGGTGATGACCGGCATCGCAGGCTCTCCGCCTGACATGCGCAGCCTGCCAGACGGCTGCGCCTTCC
ACCCCCGCTGCGGCTATGCGCTGCCACGTTGCTCGCAGGACATCCCCGAGCTCACCAGCCCCGCCATCGC
GGCCGACTCCAGCCGCCTCGTCGCCTGCTGGCTGCACGCCGAGCGCGAGCTGCCCGGCGTGCTCGCCGCG
AAGGAACCGAACGGCCAGCCGCGTTTCCTCGGCGGCACACCGTTGCCCGCCGCGCCGGAATCGTCAGGAG
GCACGCGATGA
>Merged2_4194096_1015-1566 # 1015 # 1566 # 1 # ID=4194096_2;partial=00;start_type=ATG;rbs_motif=AGGAG;rbs_spacer=5-10bp;gc_cont=0.730
ATGACGCTGTTCATCGAGCGCGGGTACGACGGGGTGACCGTCGCCGACATCGCCGAGCGCGCCGGGCTGA
CGAAGCGGTCCTTCTTTAACCACTTCGCCGACAAGCCCGAGGTCGTCTTCGCCAACGTCGACAGCTTCAC
CGAGAGTGTCCTGACCGCCCTCGCAGGCACCGCTGCCGAGGTGGCGCCGCTGGACGCGGCAGTCTGTGCG
TTTCGGCAGGCCGCCGTGGAAATGATGGAGAACTACCCCGACCTGGCCCGCGCCCGGCAGCGGCTGATCG
AATCCTCCGCCGAGTTGCGAGAGCGTGACCTCCTGAAGACCGCCGCGGTGGTCGCGGCGGTCGCCGGCGC
GCTTACCCGGCGGGGCGCCCCCCGCCGGCACGCGGGCTTCGCCGCGCAAGCGGCGGCTGCGGCGTTCCTC
GCTGGCGTCGACGAGTGGTCCGCCGACCCGGGAGGCGGCCTCGGCCCGGCCATCGAGCGTGCCCTCGCCG
ACCTCCGGTCCGCCCTAGCCCCGGCTTCGCGCACGCGCGGACCGGTACGGCGGACGGCGTGA
>Merged2_4778454_12032-13414 # 12032 # 13414 # -1 # ID=4778454_12;partial=00;start_type=ATG;rbs_motif=GGA/GAG/AGG;rbs_spacer=5-10bp;gc_cont=0.693
ATGACACTCGGCGACAACCCGGCCGGCCCCGTTCCGGACCGGAAGTCCGTCCGCATCGCCATCTCCTCCG
GGGTCGTCGGAACCGCGGTGGAGTACTACGACTTCTTCGTATACGGCACGGCCGCGGCGGTGGTCCTCAA
CAGGTTGTTCTTCCCGAACTTCTCGCCCGTTCTGGGCACGCTCGCGGCGTTCGCGACGTTCGCGGTCGGG
TTCGTCGTGCGGCCGGTCGGCGCCGTCATCCTGGGCCACGTCGGCGACCGCGTCGGGCGTAAGAGGGCGC
TGGTCTTCTCGCTGCTGTTGATGGGCATTGCCACTGTCGCCATCGGGTTCCTCCCCACCTACGCCACCGC
CGGGATTCTCGCGCCGGTCCTGCTGGTCATCCTGCGGCTGGTGCAGGGGCTCGCACTCGGCGGCGAGTGG
GGCGGCGCGACCGTGCTCGCCTCGGAGTACGCCTCCCGGGGCAACCGGGGGTTCCTCGCGTCGTTCGTGC
AGACCGGCTCCCCCATCGGGCTGCTCATCTCGTCGGGAGCGTTCGCCCTCGTCGGTCTCGGGCCGGACCG
CTTCGTCGAGACCTGGGGCTGGCGCATCCCGTTCTGGGCCAGTGCGGTCCTCGTCGCGATCGGCCTGTGG
ATCCGGGTACGGATCATGGAGTCCCCCGAGTTCCGGCGCGCCACCTCGGCCGGTGAGGTCTCCAACCGCG
CGCCGATCGTCGAGGTGTTCAAGTACTCCTGGCGGCAGGTGCTGATCGCAATCGGGATCCGGTTCGTGCC
GGACATCGGGTTCTACATCGCGGCGACCTTCCTGGTCAGCTACGCGGTCACGACGCGGCACTACCACCAG
GGCGACATACTGGCCTGCGTGGCGGTCGCCGCCGCTATCGAGATCTTCACGATCCCGTTGTTCGGCCGGC
TGTCCGACCGCTTCGGCCGCAGGAAGGTCTACATCTACGGCGTCGTGTTCTGGCTGCTGCTGGCATTCCC
GCTGTTCGCTTTGATCTCCAGCGGCTCGCTGTTCCTGACCGGGCTCGCCGTCGTGCTGGCCCTGGCCGTC
GCGCACAGCTCCACGTGGGGACTCAGCGCGGCGATCAACTCCGAGCTGTTCCCCACCCGATACCGGACAA
CGGGCGCGGCCCTCGGGCTCAACGTCTCGAACATCGTCGGCGGCGGCCCGGCTCCGCTGATCGCATCCGC
GCTGGTGCTCGCCGCCGGCGGCGCCTCGTGGTCGGTCTCGTTGTACATCATCGCGGCCGGCCTGGTCACT
CTGGTGGCCATCGTGTCGATGGCGGAGACATCGGGGCGCGACCTGGCCCTCGACTACACCGGCCGGACGG
GATCGCCCAGCGAGCCGGCGCCGGCCCTCGAGGCGCAACGGCACGCGCTGTGA
>Merged2_4314213_2-775 # 2 # 775 # 1 # ID=4314213_1;partial=10;start_type=Edge;rbs_motif=None;rbs_spacer=None;gc_cont=0.682
ATGGTCGACAATGCCCTGGACCAGGTCGGGCTCCTGCCCTACAAGAAGCGCTATCCGCACCAGCTGTCGG
GTGGCCAGCAACAGCGCGTCGCACTCGCGCGAGCGCTCGTATACTCCCCGACCGTCCTGTTGCTGGACGA
GCCGTTGTCCAACCTCGACGCCAAGCTGCGCGACCGCGCCCGGGCGTGGTTGAAGGACCTGCAGCAGCGC
GTCGGCATCACGACGGTGTATGTGACGCACGATCAACTAGAGGCGCTGTCGTTGTCCGACCGGCTCGCGG
TCATGCAGGAGGGGCGGATGTTGCAGGTGGCCGCCCCGAAGGAGATCTACGACCGGCCGACCACCGCCGA
GGTGGCGGACTTCATCGGCCGGTGCAGCTTCCTGCCCGCCACCGTGACCGAGCAAACCGACGACGGGCGC
ATCACCGTGGAGCTGGCCGGTGGGGGCGCATTGACGGTCACCTCGCACGCGGCCTGGCCCGCCGGTCAGC
CGGTCAGCGTCGGTATCCGCGCCGAGCGGATGATGGTCGTGCCGCCACGCACCGACGTCACCCCGGCATC
GCTCAACGCGATCCCAGCGGAGCTGAAGAAAGTCTCCTATGTCGGTGCCCGTTACGAGTACGAGGTCATC
GCGGGGGACGAGTTGGTCTTCGCCGAGAGCCCGACCGAGGTCACCGAGCGGAACGTGTGGCTGGTCGTAC
CCCAGGACGCGGCCTACGTCTTCGCCGGCCCGCCGGCGGCAACGACGGTGGCCTTGGCCGAGGTCGACAC
GTGA
>Merged2_4236820_1-315 # 1 # 315 # 1 # ID=4236820_1;partial=10;start_type=Edge;rbs_motif=None;rbs_spacer=None;gc_cont=0.749
GGCCAGCGCCAGCTCATCGCGCTGGCGCGAGCCCAGCTCGCCGACCCCGACATCCTGCTGCTTGATGAGG
CGACGGCGGCGCTGGACCTCGCGTCCGAGGCCGCGGTGACGGCGGCGACCAACAGGCTGACGGCCGCCCG
CACCACGATCGTCGTCGCGCACCGGCTCACCACGGCGGCACGCGCCGACCGCATCGCCGTGCTGGATCAC
GGCCGGCTCGCCGAGCTCGGCACGCACACCGAGCTGCTCGCGGCCGGCGGCCTGTACGCCGGGCTGTGGG
ACGCGTTCGTCGGCGACGAGGAATTCGCCGCCTGA
>Merged2_5484620_2-487 # 2 # 487 # -1 # ID=5484620_1;partial=10;start_type=ATG;rbs_motif=GGAGG;rbs_spacer=5-10bp;gc_cont=0.724
ATGAGGGTGCTGGTGGCGGAGGACCGTCCGAAGCTGGCCCAGGCCGTGGCGGCCGGGCTGCGACGCGAGG
GCATGGCCGTTGATATCGCCCCGGACGGGCAGCAGGCTCTCGACCGTGCCCTGGTGACCGGTTATGACGT
GATCGTGCTGGACCGTGACCTGCCTGCGGTTCACGGCGACGAGGTCTGCAGGCAGCTGGTCGCCAGCCAG
TGCGAGAGCCGGATCCTCATGCTGACCGCGGCGGGCACGATCGCCGACCGGGTGGACGGCCTGGACCTCG
GCGCCGACGACTACCTGCCCAAACCGTTCGCGTTCGCCGAGCTCGTGGCCCGGATCCGGGCCCTGGCGCG
CCGTTCCCGGCCGCCGCTGCCGCCTGTGCTGTCCCACGGCGACCTGCGGCTGGACCCCGCCCAGCAAGTG
GCCACCCGGGCCGGGCAGCGGCTCGCGCTGACCTCGAAGGAGTTTGCCGTCCTGCAGCTGCTGCTG
>Merged2_4737090_1-1197 # 1 # 1197 # 1 # ID=4737090_1;partial=10;start_type=Edge;rbs_motif=None;rbs_spacer=None;gc_cont=0.702
TGTCATGTCACCGTGAACGACATCTATGACCGCGACCCGGTGCAACGCTGGGTGGATGACCGCGTCGCCC
TGCTGGGCGATGCCGCCCATCCGATGACGCCCGCCATGGGCCAGGGCGCCAACATGGCGCTGGAGGACGC
GGTGGTGCTCGCCGCTGTCATGCGCGATTACGGCGCGGCCGGCGGCCACGGCGATGTCTGCGCGGCGCTG
CAGGACTACCAGCGGCAGCGCGCCCCCAGAACCGCGCAGGTGGTGCTGATGTCGCGTCGTCAGGGTGAGC
TGGATCAGGGCGCGGACCGCCTCAGCTCGCTGGTCCGCGATGTCGCCATGCGAGTGCGCGGGCGCAAGGA
CGCGGCGGCTTACGACGTACTGGGCTGGAGCCCGCCGAACCTCCAACCGCGGGAAACCCGTCAGCCGGCC
GAGGCGGCGCCCGGTTCGTTCTGGCGATCTGGGGTTGATCGTGTGGACGCGGACCGGCCAGTGCGGCGTA
TCGCACACGGGGGCGCGGCCGCGGATGCCCGCCAGAAGCTGGCTTCCGCCCAGGCGACAGCCGGACCGGG
GACTGACCCGCGGTCAAGCGTCCTTCCTGGCCTCCCCGTCTTTCCTGGCCGGCTGCTCCGCGTTCTCGCC
GAGGATCTGCGCACCGTCGTTGAGCGCGACCCTTCCATTCAGACCCGCGCCGAGGCTTTCTGGCACCCTG
CGCTGCCCGCGCTGTGGATTCATCGCTTCGCCCACGTATTGCACGGCAAGGGCCTGCGGGTGAGCGCCCG
GGCGATGATGACAGTCGCACGGGTACTCACCAACGTGGACATCCATCCAGGTGCCGTGGTCGGCCGCCGT
GTGTTCATCGATCATGGCGCCGCCGTGGTGATCGGTGAGACGGCTGTGATTGGCGACGACGTCACCATCT
ACCACCAGGTCACACTGGGGGCGGTCGGATGGTGGCGGGACAACCGCAGGTCGCCAGGCGAGCGCCGGCA
TCCGGCGGTGGGTGCCGGGGTCGTCCTTGGCGCCAACTCCACCGTGCTCGGTCCGGTGACGATTGGCGAT
GGAGCCGTGATCGGGGCGCAGGCGCTGGTCCTCCACGACGTTCCCGCTGATGGCCGGGCGATGGCCCCGA
TGGCTCAGCTCAGGTCCTCGCACGAGCCCGCGGTGGCGACCGTGCATCTGCTGCCGACGGCCTCGGCTGG
CTCCTGA
>Merged2_4307241_1027-2043 # 1027 # 2043 # -1 # ID=4307241_3;partial=00;start_type=ATG;rbs_motif=None;rbs_spacer=None;gc_cont=0.689
ATGATGGCTGACGCGATGATCGAGGCCAACGGCCTGGTGAAGAGCTACGGCGAGACCCGGGCGCTGGCCG
GGGTCAGCTTTTCCGTGCCGGCCGGGAGTGTGCTGGGGCTGCTCGGCCCGAATGGAGCCGGGAAGACGAC
AGCGGTGCGGATTTTGACTACGCTGGCGCGGCCGGATGCGGGACAGGCCCGGGTAGCCGGTGTTGACGTA
CTGGCCCACCCAGCCGCTGCGCGCAGGCAGATCGGCGTGGCCGCCCAGGACGCTACCCTGGACGGGCTGC
TGACCGGCAGGCAGAACCTCGTGCTGGTCGGCGAGCTCAGCGGCATGCGAACGCGCCTGGCACGAACCAG
GGCCGCCGAGCTTCTCGAGACCTTCAATCTGACCGACGCCGCCGACCGGGTGGTGAAGGGCTATTCGGGC
GGTATGCGACGCAGGCTGGACCTGGCCGCCAGCCTGCTGACGCGGCCGCCCGTGCTGTTCCTTGACGAAC
CGACCACGGGCCTTGATCCGGTGAGCAGGCGGCAAGTCTGGGAGGTAGTCAGCGAGCTCACCGGCTCCGG
TGCCACGCTGCTGCTGACCACCCAGTACTTGGAGGAGGCTGATGCGCTGGCCGACCGCATCGTGGTGATC
AATCACGGCCAGGTGATCGCCGACGGGACGCCGCGCGAGCTGAAAGAGCACAGCCGGAGCGCGCACATCG
AGGTGACGCTGGCCGAGCCCCGGCCGGAAGCAGAAGAGGTGATCGCGCCCCTCGTGAGCGGCCGGGCATC
CGTCAGTGCCGACGGGCGGCGTCTGAGTGCTGCCGTCGACAGCGAACCCGGCCTGGCGACTGCTCTGGTA
CGAGCGCTGGACCGGGCGGGGATTCTGGTGGACAACGTCGAGCTCCGCCAGCCTTCGCTGGACGATGTCT
TCTTCGCGCTCACACTTGCGGCTGCCCGCGATGACAACAACCCATCAGCTGCGGGAGGGACGCAGGCGGG
CGCCGCAGAGCACGTGAGCGAAGAGGTGCAGGCATGA
>Merged2_4778454_2593-3948 # 2593 # 3948 # -1 # ID=4778454_4;partial=00;start_type=ATG;rbs_motif=AGGAG;rbs_spacer=5-10bp;gc_cont=0.710
ATGGCCGCTGCACCCTCGCTTCGCGACGGCACGCATTCCTGGTCGCGGGTGGCGTTCGCCTCCGGGATCG
GCTCGGCGCTGGAGTGGTACGACTTCTTCCTCTACGGCAACGCCGCCGCCGTGGTGTTCAACAAGTTGTT
CTTCCCGCAGGTCGAGCCGGCGGTGGGGACGTTGCTGGCGTTCGCCAGCTTCGGGGTCGGCTTCGTCATC
CGGCCGCTGGGCGGACTGTTCTTCGGCCACTTCGGCGACCGGATCGGCCGCAAGAACGTGCTGATCGCGA
CGCTGCTGCTGGTCGGCGGGGCGACGTTTGTGATCGGTTGTTTGCCGAGCTACGCCAGCATCGGGGTGGC
GGCGCCGATCCTGCTGGTGGCGCTGCGAGTGGTACAGGGGTTCGGCGCCGGAGCGGAGTACGGCGGCGCG
GTGATCTACGCGGTGGAACACGCCCCGGCGGGCCGGCGCGGCTGGTACGGCAGCTGGTCGCCGATGGGGG
TCTCGCTGGGCACCCTGCTCGCGGCCGGGGCGTTCGCCGCGGCGTCCAGCGCGCCGCCCGACCAGTTCTT
GGCCTGGGGCTGGCGGGTGCCGTTCTGGCTGAGTGCGGTGCTGGTCGCGGTGGGCCTGGTACTTCGGTTG
CGGCTGGCCGAGTCGCCGGTGTTCGAGCGCGCCCGCGCGCGCCGCGACGTGCTGCGCTCGCCGATCAGGC
ACGCGTTGCGCACCCAGCCGCGCAGCTTCCTGCTGGTGATCGGGGCGCGGTTCGCCGAGAACGGGCTGGG
CTACCTGTTCCCCACCTGGAGCATCAGCTACCTGACCGGCCAGCTCGGCTATTCCAAGACCACCGCGCTG
GCGGCGGTGACCGTCGCGACCGCCGCCCAGCTGGTGATGGTCCCGGTCTGGTCGATCATCTCCGACCGGG
TCGGGCGTAAGCCGGTGTACGGCGGGGCGGCGGTGTTCTGCGCGGTGTTCGCGTTCCCGTACTTCCTGCT
GCTGGACACCAAGATCACGCCCTTGGTGCTGTTGGCGATGTGCGCGGCGGTCGGCATCGGGGTCGCGGGC
ATGTTCGGCCCGCAGGCCGCATACTTCACCGAGCTGTTCGGTCCCCGGGTCCGCTACAGCGGCTTCGCCT
TCGCCCGTGAGCTGGGTTCGATCTTCGCCGGCGGCCCGGCGCCGTTCGTGGCCAGCTTGTTGGTGGTGTG
GACCGGCGGTACCCCGTGGGCGGTCGCCGGATACATGGCGCTGCTGGCGGTGATCAGCACGGTCGCGGTG
CTTTCCGGCCCGGAGACCTACCGCGTCGACATCCTCGCCGAACCGGGCCGGCTCACCCAGGCTGAGCCCC
GGCCGGCGTTGCGGCCGGAGTCATGA
>Merged2_4623253_3-1589 # 3 # 1589 # 1 # ID=4623253_1;partial=10;start_type=Edge;rbs_motif=None;rbs_spacer=None;gc_cont=0.673
GACCCGCACCGCATTGCCGAGATCCAGTCGCGCCTCGCCGACATCGGCGCCCACGCGGCACCGGCCCGCG
CCGCCGCCATTCTCGCCGGCCTCGGCTTTTCCCACGCCGACCTCATGCGGCCTTGCGCGGAATTCTCCGG
CGGCTGGCGCATGCGGGTCGCGCTGGCGGCGGTGCTATTCGCCGAGCCCGACCTCCTTATGCTCGACGAG
CCGACGAATTACCTCGACCTCGAGGGCACGTTATGGCTTGAGGACCATATCGCGCGCTATCCGCGCACCG
TCATAGTCATTAGTCACGACCGCGACCTGCTCGATAACGCCGTCGATTCGATACTCCATCTGGAAGGCAC
GAGGTTGACCTTCTACCGCGGCAACTACACATCGTTCGAGCGCCAGCGCAACGAGCGCATCGCCCTTGAC
CAGAGCCTAGCCCGCAAACAGGAAGCCCAGCGCAAGCATCTCACCGCGTTCGTGGAGCGCTTCCGCGCCA
AGGCAACCAAGGCGCGCCAAGCGCAGTCGCGGCTCAAGCTGCTCGCCAAGCTGCAGCCGATCGACGTGCG
CATCGACTCCGACGCCCGGACGATTTCAATCCCCTCGCCCGAGAAGCCGCTGTCGCCGCCGATCATCGCC
CTCGACGACATATCGGTGGGCTACGAGCCGGGCCGCCCCGTGCTACGGCGGCTGACGCTGCGGCTCGATG
CCGACGACCGCATCGGCCTGCTGGGCGCGAACGGCAACGGCAAATCAACGCTGACTAAGCTCTTGACCGG
ACGCCTCGAAGCACTCTCCGGCCGCATGACCCGCGCTGACAAGCTCAAGACCGCGTATTTCGCGCAGCAT
CAGCTCGACGAGTTGAACCCGCAGGCGAGCGCCTACGATCATGTACGCAAGCTGATGCCGGAAGCGCCGG
AAGCGCGGGTGCGGGCGCGCGCGGGCGCCATGGGGTTTTCCGGCGCCATGGCCGACACCAAGGTGGCAAA
CCTATCGGGCGGCGAGAAGGCCCGCCTGCTGCTCGGGCTTGCGACATTCGAGGGACCCCATCTCGTCGTG
CTGGACGAGCCGACGAACCATCTCGACATCGACGGCCGCGCCGCGCTGATCGAAGCAATCAACGATTATT
CCGGCGCCGTCGTCGTCGTCTCCCATGACCGCTTTCTGCTGCAGGCATGCGCCGACCGGCTGTGGCTCGT
CGCCGGTGGCGAGGTCCACCCCTTCGATGGCGACCTCGACGACTACCGCCGCTTCATCCTCGCCGGCAGC
AGTCCGGACGCCGCCGCCGACCGCAGCGACGCCGCGCCGTCCCGCATCTCCCGCGCCGACCAGCGCCGCG
CTGCCGCCGAGAAGCGCAGCGAACTCGCGCCACTCAAGCGCCGCATCGACGACTTCGACAAGACGATTGT
CAACCTGACGAGAAAGATCGCCGATATCGACGCGGCGCTGGCCGATCCCACGCTCTACGACCGCGATCCG
GGCCGCGCGGCCAAGCTCGGCAAGGAACGCGCCGACGCCGCAAGCGCGTTAGCCGAAGCTGAGGACCAGT
GGCTCACGCTGAGCACGCAGTACGACGATGCCATGGCGGCCTCGTAG
>Merged2_4534752_3-659 # 3 # 659 # 1 # ID=4534752_1;partial=10;start_type=Edge;rbs_motif=None;rbs_spacer=None;gc_cont=0.609
CGGGACGCCGGCCCTGGAAGGGACGCTGGCCCTGGACGGCAAGAAGCGATGAACAGCGATTTCGTCTTCA
TCGATGAGTTCGTCCCCGGCGTACGGTGGGATGCCAAGTACGCCACCTGGGACAACTTCACCGGGAAACC
CGTGGACGGATACAACGCCAACCGCATCGTCGGCACCAGAGCACTGTGCGCCGCCCTGAACCGGGCCCAG
GACAAAGCCGCATCCCTGGGCTTCGCCCTGCTTTTGTGGGACGGCTACCGCCCGCAACGCGCCGTCGAGT
GCTTCCTTCGCTGGTCACAACAGCCGGAGAACGGCCGGACGAAGCGACGACATTACCCGAACATCGACAG
GCCCGAGATGTTCGAACAAGGATATGTTGCGGCCAGGTCGGGTCACAGTCGCGGCGGTACCGTCGACCTG
ACGCTGTACGAGCTAGCCACCGGCGACCTTGCTCCCATGGGCGGTGACCATGACTTGATGGACGCAGTCT
CCCATCATGGAGCAGCAGCAATCACACCTGCCGAAGCCGAAAACCGGCACCATCTCTGCTCCATCATGCT
GGACTGCGGCTTCGATTCTTACGATCGCGAATGGTGGCACTACACGCTCAAATATGAGCCCTACCCCAAC
ACCTACTTCGATTTTCCCATTACATAG
>Merged2_4629791_247-807 # 247 # 807 # 1 # ID=4629791_2;partial=00;start_type=GTG;rbs_motif=AGxAGG/AGGxGG;rbs_spacer=5-10bp;gc_cont=0.718
GTGCCGGTCACGCTGCCAGCTGCCGGGGATCGCGCCGCGATCGGGCTGCTCGACAGCACGCTGCTGAGGC
TCGGCAAGAAGATCGGGCCCGGCGTCACGGTGGTCAAGGACTACGACCGCTCGCTGCCGCCGGTGCCCGG
CTACCCGGCCGAGCTGAACCAGATCTGGACCAACCTGATCGACACCGCGGTGGCCGCGATGGACGGCCAC
GGGACGCTGACCGTGCACACCGCGATGGACCGCGGCCAGGCGCTCGTCGAGTTCGGCGACGCCGGCCCCG
GGATCCCGGCGGAATTCCGGGAGCGGATATTCGAGCCGTTCTTCACCACCAAGCCGGTGGGCGAGGGCAC
CGGTCTCGGGCTGGACATCTCCTGGCGGATCGTGGTGGCCAAGCACCATGGCGATCTCCGGGTCGAGTCG
CGCCCGGGCCGCACCCGCTTCCAGGTACGGCTGCCGCTCAGCCCGCCCGGCGACGGGCCTTCGGCGGGCC
AGGCCGCGCAGTTACCCGATGTCAAGTTCGCGGCGGCGGGCATTAGCCGCACCGGCGGGGGCAGGGATTA
G
>Merged2_4938025_2411-3157 # 2411 # 3157 # 1 # ID=4938025_2;partial=00;start_type=ATG;rbs_motif=None;rbs_spacer=None;gc_cont=0.736
ATGTCACCGCCGTCAGACCGGGTCCCGCTGGCGGACGGCGGACGGCGGCCGCGGATCCTGGTGGTGGAGG
ACGATCCCACCGTCGCCGAGGTCGTCACCGGCTACCTGCACCGGGCCAACTTCACCCCGGCCGTCGCGCC
GGACGGCCCGACCGGGCTGGAGATGGCCGACCTGCTGCTGCCCGACCTGGTGGTGCTGGACCTGATGCTG
CCCGGCCTGGACGGGCTGCGGATCTGCCGGGAGCTGCGGGCCCGCGGCCAGGTGCCGATCATCATCCTGA
CCGCGTTGTCCGCCGAGGAGGACCGGCTGCAGGGCCTGCTTGCCGGCGCCGACGACTACCTGACCAAGCC
GTTCAGCCCTCGGGAACTGGTGCTGCGCGTGCAGTCCGTGTTGCGGCGGGTGAACGCGACGCCACGGACG
GCAACTCCCGAGGTGCTGCGCGCCGGCCCGCTGGTGCTGGACCCGGGTGCCCGCCAGGTGCTGAAGGCGG
GCGCCCCGGTGCTGCTCACCAACCGCGAGTTCGACCTGCTGGAGTACCTGATGCGGCGGCCGAGCCGGGT
GCTGCGCCGGGACGAGCTGATGCGGGCGGTCTGGGCGTACGACTTCGGCGACGCGTCCACCGTGACCGTG
CACGTGCGGCGGCTCCGGGAGAAGATCGAGGACGATCCGGCGCGGCCCCGGCTGCTGGTCACGGTGTGGG
GCGTCGGCTACCGGTTCGACCCGCCGCCGGAACCGGGCGGCCCGTGA
>Merged2_4418954_2-298 # 2 # 298 # -1 # ID=4418954_1;partial=10;start_type=GTG;rbs_motif=None;rbs_spacer=None;gc_cont=0.650
GTGAGAGCAGCCGGCCAGGGCCGCGCCACCGCCGATCCGGTTAGCCCGCCGCTGGATCGCCGCAAGCTCG
TTTTTGGCATCGTCTCCATCGGCTTGTTCATGGCCGCGGTCGACCAGACCATCGTCGCCACCGCCTTGCC
CGACATCGAACAGACGTTGCACGCCCAGATCAACTGGGGTGGCTGGACGATCACGATCTACGCGCTCGGC
CAGGTCATCGCCATGCCAATGGCCGGGCGACTGAGCGACATGTTCGGACGCAAGAAGGTGTTCCTTCTCG
CCACGGCGGTGTTCACC
>Merged2_3867221_2628-3389 # 2628 # 3389 # 1 # ID=3867221_4;partial=01;start_type=ATG;rbs_motif=AGGAG;rbs_spacer=5-10bp;gc_cont=0.669
ATGAGCGGGACACGGGAAAGCCTGGCAGGTGAAGCTGGAACCATGACGACCGGCGAACAACCAAAGCTCT
CGATCAGCGGCATCTCCCATCAATTCGACCGCCGCCAGGGTCCGCTGCCCGTACTGCAAGACATGTCGCT
CGACATCTACGAGGGCGAGTTCGTGGTGCTGCTGGGCCCCAGCGGCTGCGGCAAGAGCACTCTGCTCAAC
ATCGTGGGAGGGCTCGAGCAGCCGACCGCTGGCTCGGTCCACATGGACGGCAAGCCGGTGACGCGCCCCG
GCCCCGACAGGTCCATGGTCTTCCAGCAGTACGCGCTGTTCCCGTGGCTCACGGTGGAAGCGAACGTGGA
GTTCGGGCTCCGGCTGAAGGGGCTGGGCAAGCGCGAACGCGCGCGCATCGTCGAGGAAGTGCTGACCCTG
GTGGGCCTGCTGCCGTTCCGGCACGCGTGGCCCAAGGAACTGTCCGGCGGTATGAAGCAACGGGCCGCCA
TCGCGCGGGCCTACGCGCTGGATCCCGAGGTCATGCTGATGGACGAGCCGTTCGGCGCCGTGGACGCGCT
CACCAGGCTGCAACTCCAGGAGAACCTCGCGGCGACCTGGCTGCAGCGCCGGCGCACGGTGCTGTTCGTC
ACCCACGACATCGACGAAGCGATCTGGCTTGGTTCCCGTGTGGTCGTTTTCAGCGGCCGGCCTGGGCGGA
TTCTCAAGGTGCTCAACATCGATATCCCCGTGCCGCGCGACGCCGCGACGCGGACGACCGAG
>Merged2_5041569_6813-8612 # 6813 # 8612 # 1 # ID=5041569_4;partial=00;start_type=ATG;rbs_motif=GGAG/GAGG;rbs_spacer=5-10bp;gc_cont=0.678
ATGAAGGCGGCACTGGAGAGCATCACGGGGATGCTGGCGATCGTCGTGCGAACCAGTTGGCGCAAGATGA
CGATATCGATCGTGCTGATGGCACTCGGCGGCGCCGCCTGGCCCATGCTGGCAGTCGCGCTGAGGCTCGG
CATCAACGCCGCGCTGAAGGGCCACATACCCAGCGCAACGGGTGACGGCGTGTTCATCGCGCTGGGTGTC
ATCGGGGCGCTGATCCTGCAGCACTTCGCCTATGTCCCGTACGCGGAGACGACCGAGCTCGCCACGATCC
ACCTTGAGGCGGAGCTGATCGAGCTGGCCAACCGGGCGCCGGGCATCGAGCAGAACGAGGACCCCGAGTA
CGCCGACAAGCTTGAGCTCCTGAAGAAGGGCATGTCCGAGTTCCACGACGGCATGCTGGGGCTGATGTCG
CTGGTGTCCCTGCTGACCTCGGTGACCATCACCGCCCTTCTGCTGGTCTTCGTCGACCCGTGGCTGCTTC
TGCTCCCGCTCGCCGCGCTCCCCCCGGTGCTGGCGAGCCAGCGCGCTCAGGCCATCCTCAACGACGCCCG
GGAGGGATCCGCGTCGTCCACGCGCCAGGCGAGTCACCTGTTCGGAATGGCGACCAGCGCGCGGCCCGCC
AAAGAGGTGCGCCTGTTCCGGCTTCAGCGGGAACTGCGGATCCGTCACGCCGCACTGTGGGATGACGCCG
GGACTGCGCTATGGCGGGCCGAACGCCGCGCGGCTGCCATCGAGGCCCTAGGGCAGATGGTCTTCGGGGC
CGCCTACGTCGGCGCGGTCTTGCTTGTCCTGAGCCAGGCGATCGTCGGGCACGCCGGCGTTGGAGACGTG
GTTCTCGTCATCGTCCTGGCGGTCCAGGTCAACCAGCAGGTCAACGCCGCGCTTGAGCTATTTCGCAAGC
TCCAGCGGATGGCCCAGGGCATGACCCGCCTGCGGTGGCTCCGGGCGGCGGCAGAACCTCCGGCGGCGGT
CGCGGCACCGGCGCAGATCCCGGATCGGCTGAGGTCCGGCATCGAGATCAAGGGAGTGTCGTTCGCCTAC
CCGGGAAGCGGCCACGAGGTGCTGGACCACGTCGACTTGTTCCTGCCAGCGGGATCAACGGTGGCGATTG
TGGGGGAGAACGGCGCGGGCAAGACCACGCTCGTCAACCTGCTGTGCGGTTTCTACCAGCCGACTAAGGG
CCGCATCCTGGTAGACGGCGCCGACGCGGCGGCGTTCCCCGCCGCCGATTGGCGGCCCAGGATCGCGACG
GCATTCCAGGACTTTGTCCGCTTCGAGCTCGCGGCCCGGCACACGGTCGGCGTCGGTGACCTGCCGCGCC
GTGACGACGACGATGCTGTCCTCGCGGCGCTCGGTCAGGCTCGCGCCGAGGACGTGGTGGATCGCCTCGC
CCACGGCCTGTCCACGCACCTGGGGAAGACCTGGACCGACGGGACAGAACTGTCCGGCGGTCAGTGGCAG
AAGCTGGCGGTCGCTCGCGCGATGATGCGGACCCGCCCGCTGCTCGTAGTCCTCGACGAGCCTGCCTCCG
CACTCGACCCGCAGGCCGAGCATGTGCTGTTCGAGCAGTACTCAGACCACGCGAGCCGCGTCGGCGAAGA
CACGGGCGCTGTTACCGTCTTCGTCTCCCATCGCTTCTCGACCGTCAAGATGGCCGACCTGATCGTCGTG
CTTTCTTCAGGAAAGGTTGCCGAGGCCGGCAGCCATGCAGACCTCCTGGCACGGGGCGGCCCCTATGCGG
AACTGTTCCAGCTCCAGGCCATGGCATACGGGAATGAGGAGGTTGGCTGA
>Merged2_4740073_8607-9818 # 8607 # 9818 # -1 # ID=4740073_10;partial=00;start_type=GTG;rbs_motif=None;rbs_spacer=None;gc_cont=0.665
GTGAAGATCGCCATCGTCGGCACCGGCTACGTCGGGCTCTCGAACGCCGTCATCCTCGCGCAGCACCACG
AGGTGGTCGCGCTCGACCTCGACGCCGAGAAGGTCGACCAGGTCAACCGCCGCGAGTCGCCGATCCAGGA
CGTCGAGTTGGAGGCATACCTCCGCGACGTGCCGCTCAAGCTCACGGCGACCCTGGACAAGAACGAGGCG
TACGTCGACGCGGAGTACGTCGTGGTGGCCACGCCCACGGACTACGACCCGCGCACGCACTACTTCAACA
CCAGCTCGGTGGAGTCGGTCGTCGCCGACGTCATCGCCGTCAACCCCGAATCGGTCATCGTGATCAAGTC
GACCGTGCCGGTGGGCTTCACGGCGTGGCTGCGCGCGGAGTATCCGGGCGTCTCGATCATCTTCTGCCCG
GAGTTCCTCCGCGAAGGCCACGCCCTCTACGACAACCTGCACCCCTCGCGCGTCGTCATCGGCGTCTCCT
CGGGTGCCGGATCGCGCGGGCCGGGCGGCTCGAGTGCCGAGTCCGCGGTCGGCCGGCGCTACGCCCAGCT
CATGCTCGAGGGCGCGATCGACGACGACGTACCGGTGCTCTACACCGGCGCCACCGAGGCCGAGGCGATC
AAGCTCTTCGCCAACACCTACCTCGCCCTGCGTGTCGCCTACTTCAACGAGCTCGACTCCTACGCCGCCA
TGCACGGCCTCGACACCGCCGAGATCATCCACGGCGTGGGCCTCGACCCGCGGATCGGCCAGTACTACAA
CAACCCCTCGTTCGGCTACGGCGGCTACTGCCTGCCCAAGGACACCAAGCAGCTGCAGGCCAACTACCGC
GCCGTACCGCAGAACCTGATCAGCGCGATCGTGGAGGCCAACACGACGCGCAAGGACTTCATCGCCAGCG
ATGTCCTGCGACGCAAGCCGACGGTGGTCGGGGTCTATCGCCTGATCATGAAGTCCGGCTCGGACAACTT
CCGCTTCTCCAGCGTCCAGGGCGTGATGAAGCGGATCAAGGCGAAGGGCGTCGAGGTGATCGTCTACGAG
CCGGAGCTCGCCGAGGACCGGTTCTTCAACTCCGAGGTCGTGCGTGACGTCGACGAGTTCAAGGCACGTG
CCGACGTGATCATCGCCAATCGGCGCACCGAGGCGCTCGACGACGTCGCGGAGAAGGTCTACACCCGCGA
CATCTACGGGCGCGACGAGTAG
>Merged2_5497613_4268-5902 # 4268 # 5902 # 1 # ID=5497613_5;partial=00;start_type=GTG;rbs_motif=GGAG/GAGG;rbs_spacer=5-10bp;gc_cont=0.735
GTGTCCGATTCGTTCGTTGTCTGTTCCAACCTGTCGTTCTCCTGGCCCGACGACACGCCGGTCTTCCGGG
ACCTGTCGTTCACCGTCGGCGCCGGCCGCACCGGGCTGGTCGCCCCGAACGGCGCCGGCAAGAGCACGCT
GCTCAAGCTGATCGCGGGCGAGTACCGCCCCGGCGCCGGCGGCGTGTCGGTACGGGGGGTGGTCGGTTAC
CTGCCGCAGGACCTGCCCTTCGACGCCGAGCTCACGGTGGCCGAGGTGCTGGGGGCGGCCCCGGTGCTCG
CCGCGCTGGCCGCCCTGGAGTCCGGGGACGCGAGCGAGCGGCACTTCGCCACGATCGGCGACGACTGGGA
CGCCGAGGAACGCATCCGTGCCGAGCTGGACCGGCTCGGGCTTGGTGAGCTGTCGCTGTCGAGGAGGCTC
GGCACGCTCAGCGGCGGACAGGTCGTCTCGCTCGGCCTCGCGGCCCGCCTGCTGAAGCGGCCGGACGTGC
TGCTGCTCGACGAGCCGACCAACAACCTCGACCTGGACGCGCGCCGCCGGCTCTACGACGTGCTGGAGGA
CTGGTCCGGCTGCCTGCTGCTGGTCAGCCACGACAGGGCGCTGCTGGACCGGATGGACGGCATCGCCGAG
CTGGACCGGGACACCGTCCGCTACTACGGCGGCAACTTCGCCGGCTACGAACAGGCCGTGCGCGCCGAGC
GCGAGCTCGCCCGGCGCCGGGTGCGTGGCGCGGAGCTGGAGCTCAAGCGCGAGAAGCGGGAGATGCAGCA
GGCCCGCGAGCGGGCCGCGCGCCGAGCCGGCAACGCCGCCCGCAACGTGGCCAGCGCCGGCCTGCCAAAG
ATCATCGCCGGCGGGCTGAAGCGGCGCGCCCAGGAGTCGGCGGGGAAGGCGGACGAGACGCACTCCGCGC
GGGTCGGCCAGGCGAAGGCCCGGCTCGATGAGGCCGACCGCGCGCTGCGCGACGAGCAGAAGATCGTGCT
CGAGCTGCCGGACACCGCGGTGCCCGCCGGGCGCACCGTGTTCCTCGGCCAGCGGATCCAGGTCCGCTAC
GGCGAGCGGGCGATGTTCGCCGGGCCGGGCGCCGAAATGGTCATTCGCGGGCCCGAGCGGATCGCGCTGA
CCGGACCCAACGGCGCCGGCAAGTCCACCCTGCTGCGCGTGATCAACGGCGACCTGGAGCCGGCCGGCGG
ACAGATCAGGCGCACCGGCCGGGTCGCCTACCTGTCGCAGCGGCTGGACCTGCTGGACCTGGATCGAACC
GTGGTACGGAGCTTGGAGGCGTTCGCGCCGGCGATGCCGCTGCCGATGCGGATGAACGTGCTCGCGCGCT
TCCTGTTCCGAGGCGACCGGGTGCACCTGCCGATCGGCGCGCTCTCCGGCGGCGAGCGACTGCGCGCCAC
GCTTGCCTGCGTGCTGCACGCCGAGCCCGCCCCGCACCTGCTGCTGCTCGACGAGCCCACCAACAACCTC
GACCTGGTCAGCGTCGCACAGCTGGAGGCCGCGCTGGGCGCGTACCGCGGCGCGTTCGTGGTGGTCAGCC
ACGACCAGCGGTTCCTGCGCGAGATCGGGGTGAACCGCTGGCTGCGGCTCCGCGATGGGCGGCTGCTCGA
CGCGGCCGCGCCGGACGCCCGCTGA
>Merged2_4521137_997-2028 # 997 # 2028 # 1 # ID=4521137_2;partial=00;start_type=ATG;rbs_motif=None;rbs_spacer=None;gc_cont=0.664
ATGACCTCCGAAGAGCCAGCGGCCAGCCGCACCGCCCCGGGCACCGTCCCGGGCGCCGTCCCGGGCACGG
GGATCACCGTGTACGGATGCGGACCGGACGAGGCCGCCGTATTCCGGGACGTCGCGCCTCGTTTCCGCGT
TGTGCCGACGATCACCGAGGCGGCGGTGTGCGAGACCAACATCGAGCTGGCGTCGGGAAACCGGTGCGTC
AGCGTCGGCCACAAAACCCCGGTGACGAACGCCACCCTGCTGGGCCTGCGCCGGGCCGGCGTCAGGTACG
TCTCGACGCGAAGCATCGGCTACGACCACATCAACGTGAGCTACGCGCGCAGCGTCGGCCTGCGCGTGGG
TAATGTCGCCTATTCGCCCGACAGCGTGGCCGACTACACGCTGATGCTGATGCTGATGGCCGTGCGGAAC
GCGAAATCCGTCTTCCGCCGCGCGGACGCTCATGACTACCGGCTGCATGACGTGCGCGGGAAAGAGCTCG
CAGACCTGACCGTCGGGGTCGTAGGAACGGGACGCATCGGCTCGGCGGTCCTGGACAGACTGCGAGGATT
CGGCTGCCAGACCTTGGCCTGCGACACTCATCCGACGGTCGCGGCCCGCTTCGTTCGGCTTGATGAATTG
CTCGAGTGCAGCGACATCGTCACCCTCCACACGCCGCTCACCGCGGACACACACCATCTCCTCGACTGCC
GGCGTATCGGGCAGATGAAGCACGGCGCGTTCGTCATCAACACCGGGCGCGGCCCGCTGCTCGACACCCA
AGCCCTGCTGTCGGCGCTGGAAAGCGGGCGGCTGGGCGGTGCGGCGCTGGACGTCCTGGAAGGAGAGGAC
GGAATCTTCTACACCGACCGCAGCAACACGGCCATCGAGGACACGGTGCTGCTCCGGCTGCAGCAACTGC
CGAACGTGATCATCAGCCCGCACACCGCCTACTACACCGACCACGCCCTGAACGACACCGTCGAAAACAC
CATCATCAACTGCCTCACGTTCGAAAAGGAGACAATGGCGTGGACAAGCTGA
>Merged2_4108189_4767-6092 # 4767 # 6092 # -1 # ID=4108189_6;partial=00;start_type=GTG;rbs_motif=GGA/GAG/AGG;rbs_spacer=5-10bp;gc_cont=0.723
GTGACCACGACCGGAGCCCGACCGGGGCGAGCGGCCCTCGCCGGCCTGGTCGGCACCACGATCGAGTGGT
ACGACTTCTACCTGTACGCCACCGCGTCCGCGCTGATCTTCGGCCCGCTGTTCTTCTCCAACGTGGACCC
GAAGGCCGGCGTGCTCGCCTCGTTCGCCACCTACGCGGCGGGGTTCGGCGCCCGGCCGGTGGGCGCGCTG
GTGGCCGGGCACCTCGGCGACCGGGTCGGCCGGCGCACCGTGCTGGTCGCCTCGCTGCTGGTGATGGGGC
TGGCCACGGCGTCGATCGGGGTGCTGCCGACGTACCACTCCGTCGGCCTGGCGGCGCCCGCGCTGTTGGT
GCTGATGCGGCTGTTGCAGGGGCTGGCGGTGGGCGCCGAGTGGGGCGGCGCGGTGCTGATGTCGGTGGAG
CACGCCGCGCACCTGGACCGCTCCCGGCGCGGCAGGCGCGGGCTGTTCGGCAGCTTCCCGCAGATCGGGT
CGCCGGCCGGGATGCTGCTCGCGTCCGGGGTGTTCGCCCTGGTCCGGGGCACGCTGGACTCGCAGGCGTT
CCTCGCCTGGGGCTGGCGGGTGCCGTTCCTGGTCAGCCTGGTGCTGGTGGCCATCGGCCTGGTGATCCGG
TTGAGCCTGGACGACGCGCCGCTGTACCGGGAGGCGCACCGGCGCGCGGAGGTCGCCCGGCGGCCGCTGG
TCGAGGTGGTCAGCACGCAGCGGCGCAACCTGTGGCTGACCACCGGGATGCGAATGTCACAGAACGCGCT
GTACGTGTTGTGCACCACGTTCGCGCTGACCTATCTGACCCAGGGCAGGGCGGCCGACCCAGATGCCGGG
CTCACCGCAGTGATCATTGCTTCCGCGATCGGGCTGGTCAGCACCCCTTTGTGGGCTGTGCTCTCGGACC
GGGTGGGTCGACGCCCGGTGTACCTGGGCGGCGCGATCGGTGCCGGCGTCTTCGTGGGTGTGTTCTTCCT
GCTGCTGGACAGCGGGTCGACAGCGCTGATCGTTCTCGCGATGGTGGTGACTGTGAACGTCTTCCACGAC
GCAATGTACGGCCCGCAGGCCGCCTGGTTCAGCGAGTTGTTCCCGACCGGGGTGCGCTACAGCGGCGCGT
CCATCGGTTACCAGTTCGGCTCGGTGCTCTCCGGCGGCACCGCGCCGCTGATCGCCGCCGCGCTGCTGCT
CGCCGGCGGCGGGCGGCCGTGGCTGATCTGGGCGTACTTCGCGGTGCTGTCCGCGATGACCATCGCGGCG
GCGTGGTTCGCGCCCGAGACCCACCGGTCCGCGCTGGGCCGGCCGGTCTCGCGGGCGGTGGCGTAG
>Merged2_4617310_2-1498 # 2 # 1498 # 1 # ID=4617310_1;partial=10;start_type=Edge;rbs_motif=None;rbs_spacer=None;gc_cont=0.702
CAGGCCTGGATCTCGACCAGCGTCGGCCAGAAGGTCATGCACCGGCTGCGCACCGACGTCTTCACTCATC
TGCAGCGACAGTCGATCGCGTTCTTCACCCGCACCCGCACCGGCGAGGTGCAGTCGCGGATCACCAACGA
CATCGGCGGCATGCAGACAGTGGTCACCTCGACGGCCACCTCGCTCGCCTCGAACCTCACCACCGTCATC
GCAACCCTGGTCGCCATGCTCGCCCTGAGCTGGCAGCTGACGCTGGTCTCCCTGCTGGTGCTGCCGCCCT
CGATCTGGCTGACCCGGCGGGTGGCCCGGATGCGGCGCGCCATCACCTCGGCGCAACAACGCGAGCTGGC
GGACCTGAACGTCGTCATCGAAGAGGGGCTGTCGATCAGCGGGGTGCAGCTCGCGAAGACGATGGGCACC
GGACCCGCCCTGGTACGGCGGTTCACCGCCTCGTCGGAGCGGCTGGTCGACCTCGAGCTCCGCTCGCAGC
TCGCCGGGCGCTGGCGGATGGCCACCACCACCGTCGTCTTCGCCGCGATCCCGGCGATCATCTACCTCAG
CGCCGGCCTGCCGATCACCGCCGGGGCGATGACGATCGGCACGCTCGTCGCCTTCACCGCGCTGCAGGCG
GGCCTCTACCGTCCGATCATCGGCCTGCTCGACGTCGGGGTCTCGCTGATCAGCTCGCTGGCACTGTTCG
CACGGATCTTCGAGTACCTCGACCTGGCGGTGGAGGTCGACGACCCGGCCGCGCCCGTGGAGGTCGACCC
GGCGCGGGTCGAAGGACACGTCCGCGCCGAGGGGGTCACCTTCACCTATCCGGGCAGCGACACCGCGGCC
GTCGCCGGGGTCACCCTGGACGTACCGGCGGGCTCCACCCTCGCGCTGGTGGGTGAGACCGGCTCGGGCA
AGAGCACGCTCGCCGCCCTGCTCGCGCGGCTCTACGACCCCGACGCCGGGCGTATCACCATCGACGGCAT
CGACCTGCGGGACATGCGCCTGGCAGACCTCGCGCGCATCGTCGGCGTCGTCAGCCAGGAGACGTACCTG
CTGCACACCACCGTGCGCGAGAACCTGCGCCATGCCCGGCCCGACGCCACCGACGCCGACATCGAGGCGG
CGGCGGGGGCCGCTCAGATCCATGACCTGATCATGAGCCTGCCGGACGGCTACGACACGGTCGTCGGCTC
CCGAGGGCACCGTTTCTCCGGCGGCGAGAAGCAGCGCATCGCGATCGCTCGGACACTGCTCCGCGACCCA
CGGGTGCTCGTCCTCGACGAGGCGACCAGCGCGCTGGACACCGCGACCGAACGTGCCGTGCAGCGTGCGC
TCGACAAGCTCAGCCGTGGCCGGACAACGATCACCATCGCCCACCGGCTCTCCACGGTGCGGGGCGCCGA
CCAGATCGTCGTGATCGACCATGGCCGAATCGTCGAGTCGGGCAGTCACGACAACCTCATCGCCCGGCAC
GGCCGCTACGCCAGGCTGGCTGCCTGA
>Merged2_5074217_1892-2581 # 1892 # 2581 # -1 # ID=5074217_5;partial=00;start_type=ATG;rbs_motif=None;rbs_spacer=None;gc_cont=0.716
ATGATGGGCGGCATGCGGGTACTGGTGATCGACGACGAGCCGCAGATCGTCCGCGCGCTGCGCATCAACC
TGAAGGCCCGCGGGTACGACGTGGCGGTCGCCGCCGACGGCCGCGACGCCCTCGCCGTGGCCGCCCGTAC
CCACCCCGACCTGGTCATCCTCGACCTGGGGCTGCCCGACATGGAGGGCGTGGAGGTGCTCGCCGGGCTG
CGCGGCTGGACCGACGTACCGGTGATCGTGCTGTCCGGCCGCACCGACTCGCTGGACAAGGTGGAGGCGC
TGGACGCCGGCGCCGACGACTACGTCACCAAGCCGTTCGGCATGGACGAACTGCTGGCCCGGATGCGCGC
GGTGTCCCGCCGCTCCGTGCCGCCCACCGCCGAGCCGCGGGTCACCGTCGGCGAGCACGTCGTCGACCTG
GCCGCCCGCCGGGTCACCTCCGCCGACGGCGACACCGACACCCGGCTCACCCCCACCGAATGGCGGATGC
TGGAGGTCCTGATCCGCCACCCCGGCCAGCTCATCACCAAACGCCAGCTCCTGGCCGACGTGTGGGGCCC
CGGCTACGAACGCGAAGACAACTACCTGCGGCTCTACATGACCCAGTTGCGGCGGAAACTGGAACCCGAC
CCGCACCACCCCCGCCACCTGCTCACCGAGCCCGGCATGGGATATCGCTTCCAGCCCTGA
>Merged2_4474558_1-537 # 1 # 537 # 1 # ID=4474558_1;partial=11;start_type=Edge;rbs_motif=None;rbs_spacer=None;gc_cont=0.704
GCCGCCGGCAGTGTCAGGCCCGTGGTCGCGCCCGAGGTCTTCGTCCGCGGCATCGCCGTCTCATCGGCCG
CGGACGCGAACGCCATACCGGTGGCCGAGTTTACGTTCGCCGCTGTCATCTTCGCGGCCAAGCGGGTCAC
CAGGCTGGCCGCCCAGTACCGGGCCAGCCGTGGGGACACCCGGGATACCTGGGGCGCCTGGGACCTTCCC
GAGGGCTTCACGCTGGGCACGAACGGCATCACCGTCGGCGTCGTCGGCGCCTCCAGGGTCGGCCGCCGTG
TCATCGCGATGCTGCGCGGCCTGGACGTGACCACGCTGGTGGCCGATCCCTACCTGACACCCGATGTGGT
CCGTGAGCTTGGCGCTATCCGAGCCACCCTCGACGCCCTGTGCATGGCCAGCGACATCGTCACCCTGCAC
GCACCGGACCTGCCGGAGACCCGGGGGATGATCAACAGGGAAAGACTGGCCAGCATGCACGACGGCGCGG
TGCTGATCAACACGGCACGCGGCGCGCTGGTCGACACCGAGGCGCTC
>Merged2_4819181_29333-30028 # 29333 # 30028 # 1 # ID=4819181_30;partial=00;start_type=GTG;rbs_motif=AGGAG;rbs_spacer=5-10bp;gc_cont=0.743
GTGAACGGGAGCATGGGGGAGGCCCCGCTGCTGGTCGCGACGGAGGTGCACCGGCGGTTCGGTGCCACGC
CGGCGCTGGCCGGTGCGACGTTGCGGCTGCGGGCCGGCGAGATCGTGGCGGTGATGGGGCCGTCCGGCTC
CGGCAAGTCCACGTTGCTGCACTGCCTGGCCGGCATCCTGCGGCCGGACAGCGGCTCGGTGTCGTACCGG
GGCATCGAGCTGTCCACGCTGCCCGACGCGGCGCGGTCCGCGTTGCGCCGCTCCGACTTCGGCTTCGTGT
TCCAGTTCGGCCAGCTGGTACCGGAGCTGACCTGCCTGGAGAACGTGGCGTTGCCGCTGCGGCTGTCCGG
GGTGCGGCGGCGCGTCGCGCAGGCGCAGGCCCGCGAGTGGCTGGAGCGGCTGGAGGTCGCCGACGTGGCC
GGCAAGCGGCCCGGCGAGGTGTCCGGCGGCCAGGGCCAGCGGGTCGCGGTGGCCCGAGGTCTGGTGACCG
GGCCGCGGGTGGTGTTCGCCGACGAGCCAACCGGCGCGCTCGACTCGCTCAACGGCGAGCGGGTCATGCG
GCTGCTCACCCGCGCCGCCAAGGAAACCGGCACGACGGTCGTGCTGGTCACCCACGAGCCCCGGGTCGCC
GCCTACTCGGACCGCGAGGTCGTGGTCCGGGACGGCCAGACCTTCGAGGTGGAGCTGGTGTCATGA
>Merged2_4117060_430-1617 # 430 # 1617 # 1 # ID=4117060_2;partial=00;start_type=ATG;rbs_motif=AGGAG;rbs_spacer=5-10bp;gc_cont=0.693
ATGGTCAACCGGACGGTACTGATCTCGGGCGCCGGAATCGGCGGGCCGGCCCTCGCGTTCTGGCTGCGGC
GGCACGGCTTCGCACCGACGGTCGTGGAGGTCGCGCCCGAGCCCCGGCCCGGCGGGCACGCCGTGGACCT
TCGGGGAGCCGGGCGCGAGGTGGTCGAGCGGATGGGGCTTCTCGACACGGTACGAGCCGAGCGCGTCGAT
GAGCGCGGATTCGCCTATGCGGACGGCCGCGGCCGGCTGACCGCGAGGATGCCGGCCGACCTGTTCAACG
GCGAGGGAATGGTCGCGGAGATCGAGATCATGCGAGGCAACCTGAGTCGCATCCTGTACGAGGCCACCCG
CGACGGCACCGAATACCTGTTTAGTGACCGGATCACCGGGCTGGCGCAAGACGGTGACGGCGTCAAGGTG
ACGTTCGCCAGCGGTACCGTGCGGCTGTTCGACATTGTGGTCGGCGCGGACGGGCTGCATTCCGGGGTAC
GCCGGCTCGCCTTCGGGCCGGATCAGGAGTTCGTTCGGCATCTCGGCGGGTACATGGCCTACTTCACGGT
CCCGGACCCGGGCAACCTGGACCACTGGTTCCTCATGCACGGAGCGCCAGGCGGGCTGGTCGCCGGGATC
CGGCCCGAGAACGGCGGAACGGCCAAGGCGATGCTCAGCTTCACTTCACCGCCGCTGGACTACGACCGGC
GCGATGTGCTGGGCCAGCAGGAGGTGCTGCGGGCCAAGTTCACCAGAGTGGGGTGGCTGGTTCCGCAGAT
CCTGGCCGCCATGCCCGGCACCGGTGACTTCTACTTCGACTCGCTGAGCCAGGTCCACATCGGGCAGTGG
TACCGGGGGCGGACGGTGCTGCTCGGCGACGCCGGGTACTGCGGCTCGCCGCTGGCCGGGCTCGGTACCG
CCATGGCGCTGGTCGCCGCCTACGTGCTGGCCGGCGAGCTATCCGCCGCGCCCGGCGACCACGAGGCGGC
GTTCGCCCGGTACCAGGATGAGATGCGCGCCTATGTGAAGCAGTGCCAGACACTGCCACCCGGGGGCGTG
AAGGGCTTCGCCCCGAACGGCGCGGTGATGATATGGATGCGCAACCTGTCAATGGGGATGATGGCCCGGT
GGCCGATGCGCGCCCTCATGGCCAGGCAGTTCCAGAAGGCGGACGCGATCACGCTGAAGGACTACTGA
>Merged2_5438614_1724-2533 # 1724 # 2533 # 1 # ID=5438614_2;partial=00;start_type=ATG;rbs_motif=GGA/GAG/AGG;rbs_spacer=5-10bp;gc_cont=0.698
ATGAGTATCTCGTCCTCAGATGTCCCGGCGCCCGTGCTGGAGCTCAAGGACGTGACGTACCGCCGCCTGG
AGAAGCAGATACTGCACGGTGTCTCCTTCACGGTGCGCGAGGGTGAGCACTGGGCGTTGCTCGGGCCAAA
CGGAGCGGGTAAAAGCACGGTACTGTCCTTTTGTGGCGCGGTCACGTTCCCTACCTCAGGAACAGTGTGT
GTCCTGGGAGAACAGCTCGGCAAGGTAGAACTTGCCGCTCTTCGCCGGAAAATCGGGCACGTCAACCCCC
GCCACCCCCTGCGCACCCCGCGCACCATCCGTGAGGTCGTCCTGTCCGGTATCACGGGCACGGTCGAGTG
GCCGCTGCGCTGGAAGCCGACGGCCGGCCAGGAGGCCCGGGCGGCCGACCTGATCGGCACGCTGGGGCTG
GGCGCGAAAGCGGACGCCCGCTGGCCGTCGCTGTCACAGGGCGAGCGCGGCCGGACGCTGATCGCCCGGG
CACTGATCGCGGAGCCGCGCCTGCTCCTGCTCGACGAGCCGTCCTCCGGCCTCGACGTCGCCGCGCGCGA
ACAGCTCCTGGAGACGCTCGACCTCCTGGACGCCGAGTACCCCGGGATCGCCTCGGTGCTGGTCACCCAC
CACCTCGAGGAACTGCCGGTCACCACCACCCACGCGGTGCTGCTGTCCGGCGGCCAGGTCATCGCCTCCG
GCCCGGCCCGGGAGACCGTCACCACGCAGAACGTCACCGAGGCGTTCGAGCACCCGATCACGGTCACTCA
CGAACACGGCCGCTGGGCCGCCCGCGCCGGCCGCCGCTAG
>Merged2_4604270_1-1545 # 1 # 1545 # -1 # ID=4604270_1;partial=10;start_type=ATG;rbs_motif=GGxGG;rbs_spacer=5-10bp;gc_cont=0.729
ATGCCTGACCCGACCTCGGGCCCGCTGCGCCGATTAGCCGCCGGTCTGCGCGGGAGCTCGGCGGGCACGG
CCGCCTCGTTGCTGGCGTTCGTGCTGCTGGCCACGGTGGTGCCGGCCACCGTGACCAGCCTGGAGTGGCT
GTCCGTGCTGCCCATCCTGATCTACGGCGCGATGGGCGCGCTGCACGTCTATCTGATGCTGCGGGTCAAC
CGGTTGTCCTTCGCCTCCACCGGTTTCATGGCCATCGGCGGATACACCATGGCCCTGGTCGCCATGCACG
TGACGGCGAACGTGGTGGTGATCGCGGTCGCGGCGTTCGTGGTGCCGGCGCTGGTCGCGGCGGTGCTGGG
ACTGTTGGTGCTGCGGCTGCGCGGCACCTACTTCGTACTCGTCTCGTTCGTGTTCGCCGAGATCGTGGTG
CTGGTGGTGCTGAACAACGAGTCGGTGCTCGGCGGGCGCAGCGGGCTGTCCGGTGTGCCGGTGCTGACCC
TGTTCGGTGTCGAGTTCGGCAGTGGGACGGCGCTGCTGGTGATCTCGGCGGCGCTGGCGCTGCTCGGCGC
GCTGGCGGTGGCGGCGGTGACCATCCGGTACCGCCGACAGCTGTCGGCCATCGAGCAGCACGAGTCGCTG
GCGTTGAGCCTCGGGCTGCGGGTGCCGCTGTTCACCACCATGTGCCTGGCGGTGGCGGCGGGCGCGGCCG
GCCTCGGCGGCGCGATCCTGGTCAACACCATCGGCAACGCCCAGACCAACTCCTTCGACCCGTTGCTCGC
GGTGAACCACGTGACCTACGCGGTGGTCGGCGGTGGCGCGTCCATGCTGGGCACGCTCATCGCCTCGCTG
GTGCTGGGCTGGTTCTCCCAGGCGCTGGCCACGCATGCGGAATACTCCGACGTGCTCTACGGCCTGGTGC
TGATCCTGGTGGTGCTCTACGCCCGGGGCGGGTTGGCCGGCGTGGGGACCTCGCTGGTCAAGCGGCTGGG
CCGGGCGCCTTCGGCCCGCCCGCCGATGGATGCGGCCTTCGACCGGGCGGCGCCCGGCACCGAGCGCCGG
GCTGCGGACCGCCCGGTGGCCGCCGCCGAGACCGCCGGGGCGGAAGCCCGGCTCGAGGTGAGCGGACTGA
CCCGTGCCTACGGCGGGGTGCTCGCGGTGTCCGAGGTGAGCCTGTCTCTCGACCCGGGCGAGGTGGTCGG
GATCATCGGCCCCAACGGCGCCGGCAAGACCACCCTGGTCAGCCTGATCGCGGGCACGGTGCGGGCCGGC
CGGGGACGGGTGGAGCTGGCCGGGCGGGACATCACCCGGCTCTCCCCGGCCGGGCGGTGCCGGCGCGGCC
TCGGGCGCAGCTACCAGCAGACGGCGGTGTTCGGGCCGGCGACCGTCGCGGAGAACCTGGAGCGCGCCCG
GCTCTTCGGCGGTGCGCGCACCGGCCGCGAGGAGCTGGCCGAGCTCGCCGCGCTGGTCGGGCTGGCCGAC
CGGACCGAGGACGTCGCCGGCCAGCTGCCCTACGGCCTGCAGAAGATGCTCGGCCTGGTGATGGCGTTCG
CCTGC
>Merged2_5212730_855-1301 # 855 # 1301 # 1 # ID=5212730_2;partial=01;start_type=ATG;rbs_motif=3Base/5BMM;rbs_spacer=13-15bp;gc_cont=0.740
ATGGGGCACGTCGAAGTCGCGCACGTGAGCCACGTGCTCCCCGACGGGCGGGTGCTGCTGGACGACGTGT
CCTTCCGCATCGGCGACGGGGTGACCGCCGCCATGGTCGGCCCGAACGGCGCGGGCAAGACCACGCTGCT
GCGGCTGCTCGCCGGCGACATCGCGCCCCAGCAGGGGAACGTCGCCGTGCGGGGAGCGGCGCAGCCAGGC
GCCGGGCCTGGTGTCATGCGGCAGTTCATCGGCAAGGCCGACCCGGCGCTCAACGTGCGCGACCTGCTCC
TGTCGGTGCAGCACCGCAGGGTCAGGGAGGCCGCGGCCCGGCTGGACGCTGCCGAGCTGGCGATGATGGA
GCGCGACAACGAGCCCGCCCAGATGAGGTACGCCGCCGCCCTCGGTGAATGGGGGGAGGCCGGCGGGTAC
GACGCGGAGGTGCACTGGGACGCGGGC
>Merged2_5206971_548-1291 # 548 # 1291 # 1 # ID=5206971_2;partial=00;start_type=ATG;rbs_motif=None;rbs_spacer=None;gc_cont=0.700
ATGGTCACCACTACCCCTCACCCGATTGTCGAGCTGTCCGACGTGCGCCGCACGTACCGCAGCGGCGACA
CCGCCACCCGTGCTCTCGACGGGGTCTCGTTGTCGTTCGCGTCAGCCACGTTCACCGCGGTCATGGGACC
GTCTGGTTCCGGGAAGTCAACACTGCTGCAGTGCGCGGCCGGTCTTGATCGCGCCGATGCTGGCCGGGTC
CGGCTGGCCGGCCAGGAACTCGGTGAGATGCGCGAGCCTCGGCTGACCATGGTGCGCCGTCGGCACGTCG
GGTTCGTCTTTCAGGCGTACAACCTGATCGACGCGTTGACCGTGGAGCAGAACGTGTTGCTGCCGCAGCG
GCTGGCCGGGCTTCACCGGGACCGCAAATGGGCGCGTGAGGTTCTGGCACGGGTTGGCCTGCACGGGCGC
GAGAAGGCGCGGCCAGCCCAGATGTCAGGCGGGCAGCGGCAGCGGATCGCGCTGGCCCGGGCCTTGGCCG
GACGACCCGCGGTGATCTTTGCCGATGAGCCTACCGGCGCACTTGATCTGCAGGCCGGCCGGGAGGTCCT
GGGGTTGCTGCGGCAGGCCGTCGACGAGTTCGAGACCGCGGTCATCATGGTCACCCACGATCCGGCCGCC
GCGGCCTGGGCCGACAGGGCCGTCATCCTCGCTGACGGCCGCGTCGTCCGCGACGTGCCCGCGCCGACCG
CCGCGGTCATCGCGGCGGAGATGATGGCGGTGACCTCGCGATGA
>Merged2_5481086_2159-4012 # 2159 # 4012 # -1 # ID=5481086_3;partial=00;start_type=ATG;rbs_motif=AGGAG;rbs_spacer=5-10bp;gc_cont=0.730
ATGGACGTCAGCACTTCCGGCGGGTCGGCCGCCGCCAGCACGGAGGCCGCCGACGGCCTGCCTCGGCGGG
ATCTCGGGACCCTGCGCGAGCTGTGGCGGTTCAAGGACTACGCCCGGCCGGAGCGACGGCGGCTGCTGTT
GGGCGTGCTGATGCGTGCCGGCGAGCTGCTCGCCGACCTGGCCGCGCCGTGGCCGCTGGCCCTGGTGATC
GACGACCTGCTCAAGGGCGAGCGGAAGAGCGGCGTGCTGCACGAGATCGCTCAGTGGTTCGGTGGGTCGG
CGGTGGCCATGCTGGCGGTCGCGGCGGTCGCCGTGCTGTTGTCCACCGCCGCGTCCGGGGTGTTCGACTA
CCTCGGCGACGTGTTCATGAACGGCGCCGGCGAGCGGATCACCTCGCGCATCCGCTCCGACGTGTTCGCC
TACGCCGAGCGGCTGCCGATGGCGTTCCACGATCGGCAGACCATCGGCGAGCTCACCAGCCGGGTGGTCA
GCGACACCTCCAGGGTCGAGAGCAGCCTGCTCGACCTGTTCACCGACCTGATCCCGGCGGCGCTCACGCT
GGTCGGTACCGCCGTGGTGCTGTTGTCGGTGGACTGGCGGCTCGGCCTGATCGCCCTCGCCGTGGCGCCG
CTGGTGTGGCTGACCGCCAACCGGTTCGCCCGGTTGACGCGGCTGTACTCGCGGCGCAAGCGAGCCGCCA
TCGGCACCCTGACCGGGTTTGTCACCGAGTCCCTGCAGGGCATCCGCACCGTGCACGCCTTCGGCAGCCA
GCGGGTCGAGGACCAGCGCTTCGGCGCCCAGAACACGGGCGTGCTGCGGGTGGCGCTGCGCTCGGTGGAC
GTCAGCGCCCGGTTCACCCCGGCCCTGGAGCTGGTCAGCGCGCTGGGCACCGCCCTGCTGCTGTTCGTCG
GCGGCTACGGCGCGCTGCACACCTGGTGGTCGGTCGGCGTGCTGGTGGTGGTGACCAGCTACCTGAGGAA
CATGTTCTCGCCGATGAAGACGCTGGCCAAGCTGGCTCCCAGCTTCACCCAGGGCGCCGCCTCGGCCGAG
CGCATCGCCGCCATCCTCGACCAGCCGGCCGACCACCAGGGCACCCCCGAGCCGTTGCCCGAGCACATCG
AGGGTCGCGTCGAGCTGCGCGACGTCGGCCTGGACTACGGGCGGGGCCCGGTCTTCGACGGGGTGGACCT
GACCATCCCGCCCGGGGAACGCGTCGCGCTGCTCGGCGACAACGGCGCCGGGAAGTCCACCCTGCTCTCG
CTGATCGGCGGCATATACCGGCCGACGCGGGGCCAGGTGCTCGTCGACGGCCACTCGGTGCCCGACGCGC
CCGAGCACTGGCTGCACCAACAGGTCGCCATGGTCCTGCAGGACACCTTCCTGTTCTCCGGCACGCTGGC
GGACAACATCCGCTACGGCCGCCCGGACGCCACCGATGAGGAGGTCGCCCGGGTCGCCGAGGCCGCGCTG
GTCACCGAGTTCGCCGACGAGCTGCCCGACGGGCTGAACACCGCGATCGGCACCGGCGGCATCGGGCTGT
CCGGCGGCCAGCGCCAGCGGGTCGGCATCGCCCGGGCGCTGCTGGTCAACGCCCCTGTCGTGCTGCTCGA
CGAACCCACCACCGGCCTGGACACCCACGCCGAACAGCTGGTGGTGCAAGCCCTGACCCGGCTCGTCGCC
CGCCGCACCGTGATCATGACGACCCACCGGCCCGCGCTCACCGGGCTCGCCACCCGGACAGTGCACCTGC
GCCGTGGCGGCGTGCTGGAGTCCGAGCCGCTCGAGCCCGCCGAGCCCGCCGAGCCCGCCGCGCCCGCCGC
CGGCGCGGCCATCCCGGTCGGAGCGGCCCGATGA
>Merged2_5285137_5962-7065 # 5962 # 7065 # 1 # ID=5285137_6;partial=00;start_type=ATG;rbs_motif=AGGAGG;rbs_spacer=5-10bp;gc_cont=0.663
ATGTCAGCTGAAGGCCGCAGTAGCGAGCCGGAACGTCAGGTGCCGGGGGCCGGGCCCGTGCTGGAGGCAT
CGGAGATAACGAAGCATTTCCCGGTTCACCGCGGCGGGAGAGGCGGTGACGTCGGCGCCCGCCGCGTCGT
CCACGCCGTCGACGGCCTGTCGCTGGCGCTCCATCCCGGGGAAATCACGGCGCTGGTCGGTGAGTCCGGG
TCGGGCAAGTCGACCGTGGCGCGTGTGCTGGCGCAGCTCTATCCAATGACCTCTGGCCGCCTTCGTCTCA
ACGGCAAGCCGGTACGGGCTCATCGAGGCCGCGCGTTCCGGCGGTACGTCCGCCAGGTGCAGATGATCTT
TCAGGATCCGTACAGCTCCCTCAACCCGACGCACACCATCGCGTATCACCTCCGGCGACCGCTCAAGATT
CACGGCTACGCCAAATCGAAGAAAGGCGTTGCGGACGGAGTCGCCGCTTTGCTGGAACAGGTGAACCTGA
CGCCGCCGGGACAATTCGCGGAAAAGTTTCCGCACGAGCTGTCGGGTGGCCAGTTGCAGCGCGTTGCGGT
GGCGCGTGCCCTGGCCGCCCGCCCCCGCGTCCTGCTGGCCGACGAGCCGGTCTCGATGCTCGACGTGTCG
ATCCGGCTCGGCGTCTTGAACCTGCTGGCCCGGCTGGTAAAGGACCTTGATCTCGCACTGCTCTACATCA
CCCACGACATCGCGTCGGCGCGGTACTTCGCCAAGACAACGCTGGTGATGTACGCCGGCCAACTCGTGGA
GGGCGGACCGTCAGAGGCGGTTACGCAGGATCCGGCTCACCCGTACACTCAGTTGCTGCTCTCCTCTGCG
CCAGACCCGGACCGTCATCAAACCAGGAAAGGGGCCGGCGGGACGGGAGAGCCGCCCAGCCTGATCAATC
CTCCCAGCGGTTGCCGCTTTCATCCGCGCTGCCCCCACGCCATGAAAGTGTGTGCCCAGACCTACCCCTC
CCGGGTGGAGCTCGAACGAGGCGGCTGGGTGCACTGCTGGCTCCACAAAAAAGACGACGACAGCGCCCCC
GTTGATCGGACCCCGCTGCAGCAGCTCACAAGCAGCGCGGGATCGTCTCGGTGA
>Merged2_4712558_107-1627 # 107 # 1627 # -1 # ID=4712558_2;partial=00;start_type=ATG;rbs_motif=GGAGG;rbs_spacer=5-10bp;gc_cont=0.721
ATGACCGCGCTTCGCGCCGACCGGATCGGCAAGCGGTTCGCCGGGGTGCGCGCGCTGCACGACGTCACGC
TGGAGTTCCCCAGCGGCGCCGTGACCGCCCTGATGGGAGAGAACGGCGCGGGCAAGTCCACGCTGATCAA
GATCATCGGCGGCGACTACCGGCCGGACGACGGCCAGGTCACCCTCGATGGCAGACCGCTGACCCTGCAC
AGCCCCGCGGACGCGCGCCGGGCGGGCATCCGGGTGATCCCGCAGGAGCCGGAGATCATCCCGCACGTCT
CCGTGGCCGAGAACGTCTACATCGGAGCGCTCCCGCACCGGGCGGGCCGCGTCCTGGACCGGGGTGCGCT
GCGCGCGCGGATCCGCGCGGACCTGGGGCGCCTCGGCTTCGAACGGATCCTCGACCCCGACACACCGGGT
TCGCGGCTGACCGCCGCGCAGCGGCAGCTCGTGGAGATCCTGCGAGCGCTGACCACGAACGCGAAGGTGA
TCGCCTTCGACGAGCCCACCTCGTCGCTGTCGGAGAACGAGGTGGAGGCGCTGTTCACACTGATCGGGAA
GCTGCGCCGGCAGGGCCTCGTGGTGATCTACGTGTCGCACCGGCTGCAGGAGATCTTCCGGCTCGCCGAC
AGCATCGCGGTGCTGCGCGACGGCGGCCTGGTCGGCGTGCGCAGCACCGCGGACACCGACGAGAACGAGA
TCGTCAAGATGATGGTCGGCCGTGACCTGTCGGCGATGTTCGCCCGCGAGCACGGCGCGGCGGGGAAGGC
GGTTCTGGAGGTCGACTCGGTCACCACCGACGACGTGCGCGACGTCAGCCTCACCGTGCGCGCGGGCGAG
GTGGTCGCGCTGGCGGGGCTGGTCGGCGCGGGACGGTCGGAGCTGGCCGGCGCGCTGGTCGGTGACCTGC
CGATCCGCTCCGGGCAGGTCCGCGTCGACGGCCGGCCGCTGCGGCTGCGGTATCCGCGGGACGCCGTCCG
GGCGGGCCTGGGGTACGCGCCCGAGGAGCGCAAGGCGCAGGCCCTGCTGATGCAGCGCACGGTGCGCGAC
AACACCTCGCTGGCCGTGCTGGACCGGCTGCGGCGGTTCCGGTTCGTCCGCCGCGGCGAGGAACGCCGCC
TGGCCCGCGAGTACGTCGACCGGCTGAACGTCCGCACGCCCGGGATCGAGCACGAGGTGCGCAAGCTGTC
CGGCGGCAACCAGCAGAAGGTCGTCCTGGCCCGGTGGCTCGCACGCAGGCCGAAGGTGCTGATCCTGGAC
GAGCCCACTCGCGGCATCGACGTCGGCGCCAAGGCCGAGATCTACCATCTCATCGACGACCTCGCCCGCT
CGGGCGTGGCCGTCCTCGTCATCTCCTCCGAGCTCCCGGAGGTGCTGGGCCTGGCCGACCGGATCATCGT
GATGCAAAACGGCCACGTCACCGGCGAGCTCGACCGCGCCGAGGCCTCCGAGGAGGCCATCCTCGCACTC
GCCATGGCCGAGGACCTGACCACGCCTATCGCTGCCGGAGGACAGGAATGA
>Merged2_5420364_14-895 # 14 # 895 # -1 # ID=5420364_1;partial=01;start_type=Edge;rbs_motif=None;rbs_spacer=None;gc_cont=0.707
GTCCTCGGGCCGAACGGCGCGGGCAAGACGACGGCCGTGCGGATCCTGGCCACGCTGCTGCGCGCCGACG
AGGGAACCGCGCGGGTTAACGGGTTCGACGTGCGGTCCCAGGCGGACAAGGTGCGCCGGTCCATCGGCCT
GACCGGCCAGTTCGCCTCCGTTGACGATGACCTGACCGGGACCGAGAACCTGGTCATGATCGGCCAGTTG
CTCGACCTCTCCTCCCGGGACGCCAAGCGGCGCGCCACCGAACTGCTGGAATGGTTCGACCTGGCCGACG
CGGCCAAGAAGAAGGCGAAGACCTACTCCGGCGGGATGCGGCGCCGCCTGGACCTGGCGGCCTCGCTGGT
CGGGCGGCCCCCGGTGATCTTCCTGGACGAGCCGACCACCGGGCTCGACCCGGCCAAGCGCGAAGACATG
TGGGACGTCGTCCGCTCCCTGGTCAGCGACGGCTCCACCGTGCTGCTGACCACGCAGTACCTCGAAGAAG
CCGACGCCCTCGCCGACGAGATCACTGTCATCGACCACGGCCAGGTGATCGCGCACGACACCCCGAACGG
GCTCAAGCGCGTCATCGGCGGGCAGCGCCTGACCGTCCACCCGGTCGAGCCGGCCCAGTACGACAAGCTG
GTCGCGCTGCTGGCCGACATCACCCCGGGCGCCGACGCTCCCGAGGCGGACGGGCGGGGCGCGGTCACGG
TCCGGGTCGACAGCGACGAGGTCCTGCCCGACGTCGTGGCCCGGCTGCGGGCCGCCGGAATCGCGGTGGA
CGAGTTCTCCCTGCACCTGCCGAGCCTGGACGAAGTGTTCTTCACCCTGACCGGCACCCGGTCCCACGAC
GCCCGCGAATCCGACTCTGACTCCGAAGAGGTGCCGGCATGA
>Merged2_5419037_1-1245 # 1 # 1245 # 1 # ID=5419037_1;partial=10;start_type=Edge;rbs_motif=None;rbs_spacer=None;gc_cont=0.733
GACCTGGTCGACGGCCTGTCCGTCGCGATGAACATCTTTCTCGGCCACGAGAGCTCGGCCCTCGGGTTCA
CCCGCCGCCGCGAGATGAACCGTGCCGCGGCGGCGATCCTCGACCGCCTCGGCCACGGAGAGATCGCCCC
GACCGCCGAGGTCGGCGCGCTGTCGGCCGCGGCCCGGCAGGTCGTCAGCATGGCGCGGGCCCTCTCGTAC
GACGCCCGGCTGATCATCATGGACGAGCCGTCCGCGGCGCTCGCCCACGACGAGGTCACGAACCTGTTCC
GGACCATTCGCGAGCTGACCGCCGACGGCGTCGCGGTCATCTACATCTCCCATCGTCTCGATGAGATCCG
CGAGATCGGCGACCGGGTCACCGTCCTCAAGGACGGCCGCACCGTCGCCGTCGGCCTGCCCGCCCGCACG
ACGCCGACCTCGACGCTGGTCTCGCACATGACCGGGCGCAGCTACGAGTACGCGTTCCCGCCGCGGCCGG
AGACCCGCTCGTTCGAGGACGCGCCCGAGGTGCTGGGCGTGGAGGGCCTGACGCTGCCGGGCGTGTTCGC
GGACCTGTCGTTCTCGGTCCGCGCGGGGGAGATCGTCGGCCTGGCCGGGCTGGTCGGTTCGGGGCGTTCG
GAGATCCTGGAGACGATCTACGGGGCTCGGCGGCCGTCGGCCGGCCGGGTGATCATAGACGGCCGCCCGC
TGCGCGCCGGCAGCGTGGTCGCCGCGGTGCGCGCCGGGGTGGGCCTGGCCCCCGAGGAGCGCAAGTCGCA
GGGCCTGCTGATGCTGGACACCGTCGGCCGCAACATCAGCGTCGCCTCGCTGCGCCGGTACTCGCGGCTC
GGCTGGCTGGACCGGCGCCGGGAGTTGGCCGACGCGAGCCGGGAGGCGGCCTCCCTCGACCTCCGGCCGC
CGGACCCGCGCCGCCTCATCCGCACCCTGTCGGGCGGCAACCAGCAAAAGGCGGTGCTGGCCCGCTGGCT
GCTCAAGGAGTGCCGCCTGCTGCTGCTCGACGAGCCGACGCGTGGCGTGGACGTGGGCGCCCGCGCCGAA
CTGTACGCGCTCGTCCGGCGGCTCGCCGACTCCGGCGTCGCGGTCCTGCTGGTCTCCAGCGAGATCCCCG
AGGTTCTCGGGCTGGCCGACCGGGTGCTCGTGATCAGGGACGGGCGCACGCTCCGCGAGAGCGACGCCCG
CGAGCTGGACGAACATCAGGTCCTCGACCTCGTCATGGAAGGGAGCGCCGCTTGA
>Merged2_4278175_895-1584 # 895 # 1584 # -1 # ID=4278175_3;partial=01;start_type=Edge;rbs_motif=None;rbs_spacer=None;gc_cont=0.739
CTGGCCGCCGGCCGCGACCCCAAGGCGCCGCCGACCGCGACATCCCGGGTCTCCAACGTCGTCTTCATGG
GCATGGGCGAGCCCCTGGCCAACTACAAGAACGTGGTGGCGGCGGTGCGGCGGCTGTCGGCGCCAGTGCC
GGAGGGACTGGGCATCTCCCAGCGGTCGCTCACCGTGTCGACGGTGGGCCTGGTCCCGGCGATCCGGAAG
CTGACGGCCGAGGGGCTCACCGCCCGCCTGGCCCTGTCGCTGCACGCCCCGGACGACGAACTGCGGGATG
AGCTGGTGCCGGTTAACCAGCGCTGGAAGGTGGCCGAGGCCCTGGACGCGGCCTGGGACTACGCGGAGGC
CACCGGCCGCCGGGTCTCCATCGAGTACGCCCTGATCCGGGACATCAACGACCAGCCGTGGCGGGCGGAC
CTGCTCGGCTCGCTGCTGGCCGGGCGCCTCGCGCACGTGAACCTGATCCCGCTGAACCCGACCCCGGGGT
CGAAGTGGACCGCGTCCCGCCCCGGGGTCACCGAGACGTTCGTGGAGGGCATCGCCGCCCACGGCGTGCC
GGTCACCGTCCGGGACACCCGGGGCCAGGAGATCGACGGCGCCTGCGGCCAGCTGGTCGCGACCGTCACC
GGCCGCAGCGTCGGCCCGGCGTCGAGGCGGGGCGACCGGCGGAAGCTGCCGATCGCCTGA
>Merged2_4211450_1-1227 # 1 # 1227 # -1 # ID=4211450_1;partial=10;start_type=ATG;rbs_motif=None;rbs_spacer=None;gc_cont=0.689
ATGGAGGGCCGCGGGCCCGACCAGCCGACGAGTTCCGGGCGCGACGATGCATCGGACGCGGGGGAGAGCG
ACCGGGTCGCGGTCTCCGATGACCCTGCCGAACAGCCGGACGAGCGCGCCGGTTCCCTCACCGGGCGGGC
CGAAACCGAGGACCGGACCTCCGACCAGCCGAAGAGTCCCGAGCGTGACGATGTACCGGCCGCCGGGGAG
AGCGATCGGGCCGCGGTCTCCGATGACCCTGCCGAACAGTCCGACGAGCGCGCCGGTTCCCTCACCGGGC
AGGCCGAAGCGGAGGGCCGCGCCTCCGATCAGCCGACGAGTCCCGAGCGCGACGATGCATCGGGTGCGGA
AAACAGCGAACGGGCCGCGGTCTCCGGCGACCCTGTTGCACAAGCCGACGAGTATGCCGGTTCCAGCGCC
GACCAGATCGATAGTGCAGACCGCCGGTCCGACCAGCCGACGAGTCCCGAGCGCGACGATGCATTGGATG
CGGAAAACAGCGAACGAGCCGCGGCCTCCGGCGACTCTGCCGAACCTTCCGAAGAGCAGGCCGGCTCGAT
CGCCGGGCAGAGCGGAACGGCCGGCCGGCCGCCCGATCAGTCGAGGAGTCCCGGGCGCGAGGATGGATCG
GACGCCGGGGAGAGTGAACGGGCTGCGGTCTTCGGCGACTCTGCCGAACGTTCCGATGAGCACGTCGGTT
CCGTCCCCGAGGGAGACGACGCGGAGGGCCACCCGTCCTATCCGCTGGTCGCTCCGCAGGCGAGCGCTCC
TCCGGCAGGCGGCACGAGCGATCGGGCCGCGACGGAACAAGCTCACCAGGACGCCGGTTCCAGTGCCGAC
AAGGCCGAAGACCAGGCCCGCCGGCGTCGGCGGCCCTTGGTCCTGCTCATCGGGGGGCTCGTCATCGCGC
TCCTCATTGCGGGGGGCGTATACTACTGGTGGTCAACTCGTAACCTCGAGAGCACCGACGATGCCTACAC
GGACGGCCGCGCCGTCACGATAGCGCCGCAGGTTGCCGGCGAGGTCATTTCCCTCGACGTTGACGACAAC
CAGTTCGTCAAGCAAGGCCAGGTACTGATCCGCATCGATCCGCGGCAATACAAGAACGATCGGGACCAGG
CCGAAGGTGCGCTGGCGGTCGCCAAGGGTCAGTACGCTGCACAGCAGTACGCCGCCGAGGTCGCACGCAA
GAACTTTCCCGCGCAGCTCGAACAGTCAAAGGCGCAA
>Merged2_5523764_6470-8011 # 6470 # 8011 # -1 # ID=5523764_8;partial=00;start_type=ATG;rbs_motif=AGGA;rbs_spacer=5-10bp;gc_cont=0.732
ATGCGCGTGGCCGAGGTGCTGAGCTGCCGCGGCGTGGGAAAGAGCTTCGACGGCGTCCCGGTGCTGCGCG
AGATCTCGCTGAGCCTCGAGCCGGGCACGGTCACCGCGCTGGCCGGGGAGAACGGCGCCGGGAAGTCGAC
CCTGCTGAAGATCATCGCCGGTCAGGTCCGGCCGGACGCCGGCTCGGTGTCGGTCGGCGGCCACCAGGTC
GAACACTTCGACGTCCCGACCGCGCAGCGGCTCGGCATCGCCATCGTGCCGCAGGAGCTCGCGCCGATCG
CGGACATGTCCGTCTACGAGAACCTGTTCGTCGGCAGGGAGATCCGAGGTCGGCTCGGCCTGCTGGACCG
CAAGGCCATGATCGGCAAGGCCCGGGAGCTGCTCGAGGTGTTCGGCGTCGAGCTGGATCCGACGGCGAAG
ATGCGGGCGCTCTCGGTGGCGGCCAGCCAGATCGTGGAGATCGTGAAGGCGACCAGCCGGGGTGCCTCGG
TCGTGCTGCTCGACGAGCCCACCTCCGCGCTCACCGACCGTGAGGTCGGCCGGCTCTACGACGTGGTCAG
GCGGCTGCGCGAGCGGGGCGTGGCGATGATCTACACCACGCACAAGATGGCGGAGATCCGCGAGCTGTCC
GACCGCGTTGTGGTGCTGCGCGACGGCCGGCTGACCGTCGACACCCCGACCGGTGAGATCGGCGACGACG
AGATCGTCACCGCGATGATCGGGCGCGAGCTGGACGAGCTGTTCCCGCCGGTCGCCCCGGCCGGTGAGGA
CCCGGTGCTCGCGGTGCGGGAGCTGCGGGTGCCGGGCGCCCCGGAGCCGGTGTCGCTGGCCGTGCGCCGG
GGCGAGATCCTCGGCCTGGCCGGGCTGGTCGGCGCCGGGCGCACCGAGCTGATCTCGGCGATCTTCGGTA
GCGGCGGGTCCACCGCCGGGACGATCGAGGTCAACGGCAGGACCGTGGCCCGCAACAAGCCGGCCGCCGC
CATCGCCGCCGGCATGGCCCTGGTGCCGGAGGACCGCAAGCAGGCCGGCCTGGTGCTCTCGCTGCCCGTC
GACGCGAACATCGTGCTGCCCCGGCTGCCGATGTTCAGCCGGGGCGGCTGGCGGCACGGCTCGGCCGAGG
CGGACGCGGTCGGCAAGGTCGCCGGTGCGGTGCGGCTCAAGGCGCGCTCGGTCAAGCAGGAGGCCGGCAC
GCTCTCCGGCGGCAACCAGCAGAAGGTGGCGCTGGCCCGCTGGCTCACCGCGCACGTCGACGTGCTGCTG
CTCGACGAGCCGACCCGAGGCGTCGACGTCGGCGCCCGAGGCGAGATCTACTCGATCATCACCGAGCTGG
CCGGGGCGGGGATGGCGGTGGTGATGGCCTCGTCGGACGCCGCCGAGATCCTCGGCCTGCCGCACCGGGT
GCTGGTCATGCGCGGCGGCCGCTTCGTCGGGCAGCTCTCCCGCGAGGAACTGGCCGCCCCCGACGCGCAG
GACACGGTGTTCCGCCTGGCCGCCGGGCTGGACCGGGCCGAGGCGCCGACCATTCGGGAGGGACAGCGAT
GA
>Merged2_4307616_76222-77217 # 76222 # 77217 # -1 # ID=4307616_70;partial=00;start_type=ATG;rbs_motif=GGAGG;rbs_spacer=5-10bp;gc_cont=0.736
ATGACGACCGCGGTGAGTGCGGGCGGGCTGGTCAAGACGTTCGGTGAGGTCCGGGCCGTGGACGGGATCG
ACCTCGACGTCACCCAGGGAGAGATCTTCGGGGTGCTCGGGCCGAACGGGGCGGGCAAGACCACCATGCT
GAAGATGCTGGCCACCCTGCTGAGCATCGACGCCGGCGAGGCGCGCGTGTTCGGGGTGGACGTGCGGCGC
GAGCCGCACCGGGTGCGGCAGCTGGTGGGGGTCACCGGGCAGTACGCGTCGGTGGACGAGAACCTCACCG
GGCGGGAGAACCTGTGGCTGTTCGGGCGGCTGCAGGGGCTGAAGGCGCGGCGGGCCAGGGCCACCGCGCG
GGAGCTGCTGGAACGGTTCGGGCTGGCGGACGCCGCCAACAAGCGGATCTCGCAGTACTCCGGCGGGATG
CGGCGGCGGCTGGACCTGGCCGCCAGCCTCATCACCCGGCCGCCGCTGATCTTCCTGGACGAGCCGACCA
CCGGCCTGGACCCGCGTACCCGGGGGCAGATGTGGGACACCATCCGGGACCTGGTCGCGTCCGGCTGCAC
GGTGCTGCTGACCACCCAGTACCTGGACGAGGCGGACCAGCTCGCGGACCGGATCGCGGTCATCGACCGC
GGCCGCAAGGTGGCCGAGGGCACCCCGGACGAGCTGAAGGGCTCGGTGGGCGCCTCCACGCTGCGGCTGC
GGCTGGCCGCCGGCGCCGACCGGTCGCTGGCCGTGGACGTGGTCCGGCGGCAGCTCGGCGAGGAGCCGGT
GCTCAGCCCCGAGTCGGGCCGGATGAACGTGGCGCTGGACACCGCCGACCGGGCCGCCGACGTGCTGATC
GGGCTGCGCCAGGCCGGCATCGGGGTGGACTCGGTGAGCGTCGACAAGCCCACCCTCGACGAGGTCTTCC
TCGCGCTCACCGGCCACGACACCGGCGACGCGGACGAACCGGCGGCCGGCGACAGCCGCTACGAGCAGGC
GGGAGCCGCCCGATGA
>Merged2_4235536_2141-3238 # 2141 # 3238 # 1 # ID=4235536_3;partial=01;start_type=ATG;rbs_motif=AGGAG;rbs_spacer=5-10bp;gc_cont=0.689
ATGGCATACCCCCACTACGACGTCCTCCGCCAGACCGAAGTATCCAGGGACGACGCGGCCCAGGACGAGG
CACCACGGGACGCACCAAGGGACACGGTGCCGTCCCAGCCGTCGTTCCCTGACCTGGAACGGGCCGTGTT
GCTCGGCTGGGAGACGGACAAGACCTTCGCCGCGTCCGTGGACGCCCGGCCCGCCGGTGAGAACGGCTCC
AACGAGTTCGTCTTCTACGACGGGCCGCCGTTCGCGAACGGTCTTCCGCACTACGGACACCTGCTGACCG
GCTACGTCAAGGACGTGGTGCCGCGCTACCAGACCATGCGCGGCCGGCACGTGGAACGCCGGTTCGGCTG
GGACACCCACGGGCTGCCCGCCGAGATCGAGACCGAGTACCAACTCGGCATCAAGCACAAGTCCGAGATC
GAAGAGATGGGCTTGGCCGCGTTCAACGAGGCCTGCCGCGCCTCGGTGCTGCGCTACACAGCCGAATGGC
GGGACTACGTCACCCGGCAGGCCCGCTGGGTGGACTTCGACAACGACTACAAGACGCTCGACCTTTCCTA
CATGGAGAGCGTCATGTGGGCGTTCAAGTCGCTGTGGGACAAGGGCCTGATCTACTCCGGGTTCCGGGTG
CTCTGGTACTGCTGGCGCTGCGAGACGCCGCTGGCGGCCACCGAGACCAAGATGGACGACGTCTACCTCG
ACCGGCAGGATCCGGCGGTCACCGTGGGGCTGAAGCTCACCGCGCCGGGCAGCGAGCTCGACGGGGCGCG
GATCCTGGTGTGGACCACCACGCCGTGGACGCTGCCTTCCAACCTTGCCGTCGCGGTGCACCCGGACGTG
GACTACGCGCTGGTCGAGACCGAGGCCGGCGACCGCTACGTGCTCGCCGACGCCAGGCTGTCGGCGTACG
CCCGCGAGCTGGGCGAGCTGGCCGACGAGCGGGCCGGCGGCACGGCGAGCGTGGTGCGCCGGTTCAAGGG
CGCCGAGCTGCTCGGGCTCTCCTACACCCCGCCGTTCGACTTCTTCCTCGGCCGGGAGAACGCGCACCAG
GTGCTGGCGGCCGACTACGTGAGCACCGAGGAAGGCACCGGCGCCGTG
>Merged2_5049463_2712-4013 # 2712 # 4013 # 1 # ID=5049463_3;partial=00;start_type=ATG;rbs_motif=AGGAG;rbs_spacer=5-10bp;gc_cont=0.699
ATGACGGCACAACACGCCGAGCCGGCCGGCACCGGCACCCGCCCGGGTTTCAACCTCCGTGCGGTGGTCG
CCGGCAGCATCGGAAACCTGCTCGAGCAGTACGACAACCTCGTCTACGCCTACTCCACCGTGTACCTGAG
CGCCCAGTTCTTCGCGGGCGGGTCGCTCTCGGCCCTGCTGTCCACGTTCGCCGTCTTCGCGGTCGGGTTC
TTCGCCCGGCCGCTCGGCACCGTCGTGTTCGGGCACATCGGCGACAAGGTGGGCCGGCGACCCGCGATGC
TCGCCAGCGTGATCCTGATGGGCGCCGCGACCGTGCTCATCGGACTCCTGCCGGGCTACCACACGATAGG
GGCCGCCGCGCCCGTGCTGCTGGTGCTGCTGAGGTTGTTCCAGGGCTTCGCCGTCGCGGGCGAGTGGGCC
GGCTCCGCGACCATGCTCGTCGAGTACGCCTCCCCCGGCGCGCGCGGCCGTTACGGCAGCCTCAACCAGG
TCAGCACCGCCGCCGGGTTCCTGCTCGCCGCCGCGGTCGTCGCCGTCAACTCGCTGTTCTGGACAACGCA
GGGCATGCAGGACTTCGGCTGGCGGGTGCCTTTCCTGGTCGGGGCGTTGACCGCGATGGTCGCGCTGCTG
CTGCGGTTCGACCTCGAAGACACCCCCGCCTACCGCGAGCAGGCCGCAGCGGGCGCCACCAGCCCGAACC
CGCTGCGCCTCACCTTCCGCACCCAGAAGGCCGCGATGGCACAGGGCTTCTTCTTCACCGTGGGCTGGAC
CGTGGCCTACTTCTTCTTCCTCACCTACCTGCCCACGCACCTGGAGAAGCAGGTCGGCCTCGACTCCGGC
ACGGTCGAGGCGTCGAACGTGCTGGGGCTGGTCGTCCTCACGGTCGCGGTCTACGGTTTCGGCGTCCTGT
CCGACCGGATCGGCCGGAAACCCCTGCTGCTCATCGGGTCCGGCGGGTTCGTGGTCCTCAGCTTCCCGGT
CATGTGGTGGTTCGAGACCGGAAGCGTGGTCGGCGCGTACGTCGGCCAGGTCCTGATCGGGCTCGTCCTG
GCCGCGTTCTCCGGGCCCGGCCCCGCCGCGCTTGCCGAGCTGTTCCCGACCAACGTGCGGTACTCGGCGC
TGGGCATCGGCTACAACTTCTCGGTCATGGCGTTCGGCGGCACGGCGGGTTTCATCGCGACGGCGCTGAT
CGGCGCGACCGGCAACGCGCTGCTCGTCGCCGCGCTCCCCACGGCCGCCGCCGTCGTCACCTTCGTCACC
GTGTGCCTACTGCCAGAGACGTTCCGCATCGAGCTGAAGTGA
>Merged2_4307616_96490-97077 # 96490 # 97077 # 1 # ID=4307616_91;partial=01;start_type=GTG;rbs_motif=GGAG/GAGG;rbs_spacer=5-10bp;gc_cont=0.714
GTGTTGATCGTCGAGGATGAGCCCATTCTGGCCGAAGCGATCCGGGACGGGCTCCGGCTGGAGGCGATCG
CCGCCGACATCGCCGGTGACGGTGACACGGCGCTGGAGCTGCTGAGCATCAACGCCTACGACATCGCCGT
GCTGGACCGCGACGTCCCGGGCCCGTCCGGTGACGAGGTCGCGCAGCGCATCGTGGCCTCCGGCAGCGGC
ATGCCCATCCTGATGCTGACCGCCGCCGACCGGCTCGACGACAAGGCGTCCGGGTTCGAGCTTGGCGCCG
ACGACTACCTCACCAAGCCGTTCGCGCTGCGGGAGCTGGTGATGCGGCTCCGCGCGCTGGACCGGCGGCG
CGCGCACATCAGGCCACCGGTACGGGAGGTCGCGGGCCTGCGGGTGGACCCGTTCCGCCGCGAGGTCTAC
CGTGACGGCCGCTACGTCGCGCTCACCCGCAAGCAGTTCGCGGTGCTCAACGTGCTGGTGGCCGCCGAGG
GTGGCGTGGTCAGCGCCGAGGAGCTGCTGGAACGGGCCTGGGACGAGAACGCGGACCCGTTCACCAACGC
CGTCCGCATCACCGTGTCGGCGCTGCGC
>Merged2_5384831_1-1323 # 1 # 1323 # 1 # ID=5384831_1;partial=10;start_type=Edge;rbs_motif=None;rbs_spacer=None;gc_cont=0.681
ATGCGTGCCGTCGCCACCGCGAGCTTTGCCGGCGCGCTGATGGAGTGGTACGACTTCTTCCTCTACGGAA
CCGCCTCGGCGCTCGTGTTCGGAAAACTGTTCTTCTCCAACCTCAACGCGACGACAGGCACGCTCGCCGC
GTTCGCCACCTTCGGCGTGGGTTTCATCGCGCGACCGCTAGGTGGGCTCGTCTTCGGACACTTCGGCGAT
CGGGTCGGGCGGAAATCCATGCTCGTCGCCACCGTCCTCATCATGGGAACCGGAACCTTCCTGATCGGGC
TGTTGCCGACCTACTCCCAGATCGGCGTGTGGGCGCCGATCGGGCTGGTGGTGCTGCGCCTGGCCCAAGG
AGTGGGGCTGGGCGGTGAGTACGCCGGCGCGGCGCTGCTCACCATCGAGCACGCACCGGAGAACCGACGG
GGCTTCTGGGGCAGCATCCCGCAAGCCGCTGCCTCGGCCGGGATCCTGCTGGGAACCGGGGTGTTCGCGG
CGGTCTCCAGCCTCCCCAACCAGCAGTTCCTGACGTGGGGATGGCGGATCCCGTTCCTCATCAGCGCTGT
GCTGCTCGTCATCGGACTGGTCATCCGAATGCGTGTCACCGAGGCGCCCCTGTTCGAGCAGGCCCACCGG
CAAGGCCTGCGCGACGAGCGCGCCCGCCCCCGGTTCCCGGTCGCCGAGCTGCTGCGCCACCAACCCAGGA
ACCTCGTTCTCGCATTCGGCGCCCGGCTGGCCGAGACCGTCTCGTCGAACATCTTCAACGCCTTCGCCAT
CGCCTACATCGGCACCACGCTCGGCATGTCGAAGGGCAGCGCGCTCAACGGCATCCTGATCGGCTCGGCG
ATCGGCATCCTGGCCTGTCCCGTGTTCGGGGCGCTGGCCGACCGGATCGGGCGGCGCACCGTCTACCTGC
TCGGCGCCGGGTTCACCGTATGTTTCGCCTTCCCGTTCTTCATACTGATCAACACCGAGGTGCCCGCCCT
GGTGTGGCTCGCGGTGATCGTGGGCTACGTCTTCGGACCCACCCTCATGTTCGCGGCCGAGGCGACCTTC
TTCGCCGAACTGTTCGGCACGCGGACCCGGTACACCGGGCTCTCCCTCGCGTACCAGCTGTCCGCGATCG
TCGGCGGCTTCACCCCGCTCATCGCCACCGCCCTGCTGGCCGCCGGTGGGCACCAACCCTGGTCGGTCGC
CGCGTTCCTGGCCGGCGTGGCCCTGCTGTCAGGACTGGCCGCCCTTGCCGCCGTGGTCCAACAGATCTCA
CCCACGACAGCTAACCGTGGAACGGCCGCCTCCGACCCGGTCGGACGACGGATCGGTGACTAG
>Merged2_4385138_4238-4945 # 4238 # 4945 # -1 # ID=4385138_5;partial=00;start_type=ATG;rbs_motif=None;rbs_spacer=None;gc_cont=0.657
ATGGATGATTTGGGTGACCTGCTCGTGGTGGACGACGAGCAGTTCCTCAGGGAAGCCGTTGCCACGCTGC
TGGGCTCACTCGGGTTCACAGTGGCGTCGGCGGGCACCGGGACGGAGGCCCTCCGCCTCGCCCGCAGCCA
CCCTGTCGATCTGGTCATTCTTGACGTCGTGTTGCCGGACCTCGACGGCTTCGAGATCGTTCAGCGGCTG
CGCAGAGACCGGAACCAGATGCCGGTGATCTTCCTGACCGCGAAGGACACCCGTGAGGACAAGGTCGCGG
GGCTCACCATCGGCGGGGACGACTACATCACCAAGCCGTTCCACCTCGACGAACTGATCGCGAGGGTCCG
CACGGTCTTGCGCCGCACCCGGCCGGTCCCTGATGAACCGGTGCTGACGTTCGCCGACATCACGCTCGAC
CAGGACAGGCATGAGGTCAGGCGCGGAGGTCGCCTCATCGAGTTGTCGCCGACCGAGTTCCGGCTGCTGC
GCTACTTCATGCTCAACCCGGGCCGGGTGCTCAGCCACGCCCAGCTCCTGGCCAACGTGTGGGACCACGA
GTTCGCCGGGTCGAACAAGGTCGTGGCCACGTACGTCGTCTACCTGCGGCGCAAGCTAGCAGGCAGCGGG
CCCGAACTGATCCACACTCAGCGTGCCATCGGCTACTGCCTGCGACTTCCCCGCCCGGAGGACAGCGATG
AGACGTAG
>Merged2_5298139_3-569 # 3 # 569 # -1 # ID=5298139_1;partial=10;start_type=ATG;rbs_motif=GGAGG;rbs_spacer=5-10bp;gc_cont=0.674
ATGCCGCGGATACTCATCATTGACGACGACAGGGACCTCCTCAACGTTTGCCGTGTCGGCCTGGCGGCAC
TGGGGCACGTGGTACACGCGGCCGAGGAGGGCAACGACGGGCTGGCCGAGGCCGCGGTGTGGTCACCTGA
TGCCATCGTCCTCGACCTGGGCCTGCCGGACCTTGACGGCCTCGATGTCTGCCGCCGCATCCGCGGCTGG
AGCGATGTGCCGATCGTCGTCCTGTCGGCGGACGGCTCCGAGAACAGGAAGGTCGACGCGCTGGACGGAG
GCGCCGACGACTACATGACGAAGCCGTTCGGCATGCGCGAACTCGACGCCCGGCTAAAGGTCGCGCTCCG
CCACCATCAAGCGGCCAGGCAGGATGAGCAGCTAAGCGAGCTCGACGCGGGGCCGCTCCACCTAGACCTG
GTGCACCACGAGGCAACGTTCGAGGGCCGGCCGGTGGACCTGACCCCGAAGGAGTTCGAGCTGCTCGCCT
ACCTTGCCCACCATGTCGGGAAGGTGTGTACCCGCCGGATGATCCTCGAGCACGTATGGGGCCCTGGCTA
TGGCACG
>Merged2_4312346_1517-2470 # 1517 # 2470 # -1 # ID=4312346_3;partial=00;start_type=ATG;rbs_motif=AGGAG;rbs_spacer=5-10bp;gc_cont=0.699
ATGGAACAGTCTGGTTCTGTTGTGCTCCAGACACGAGGGCTGGTCAAGCGGTTCGACCAGACGGTAGCCG
TCGACGGCATCGACGTGAGCGTCGGGGAGGGCACGGTCTGCGGTCTGCTCGGGCGCAACGGGGCAGGTAA
AACGACACTGCTGCGCATGATCTTGGGCCTGCTGCCGCCGGACGCCGGCGTGGTCTGCCTTTTTGGCCGG
GAGGCGGCCGCAGGCGATACCTCGGCGCGGCAGGCGGTCGCCGGGTTCGTCGAAGAGCCGCGGTTCTACC
CCTACCTGTCGGCGCGGCGGAACCTGGAGCTGCTCATGCGGCTTGACGAGGCTCCCGCGCCGCTTGCGGT
GGACGAGGCGCTCGAGATCGTCGGTCTCGCCCGCAAGGGACGGGAGAAGGTCAGGAACTTCTCGACCGGG
ATGCGGCAGCGGCTCGGCATCGCGGCCGCGCTGGTGCGCGCGCCGAAGCTGCTGATCCTCGACGAGCCGA
CGATCGGCTTGGACCCGGACGGCGCGGCCGCCGTGCGGACCCTGGTGCGAGAGATCGCAGGGCGCGGCGG
CACAGTGTTTCTGAGCAGTCACAACATGCCGGAGGTCGCGGAGATCTGCGACAGCGTCGTGATCATCCAC
GAGGGCAAAGTCGTATGGGACGGGACACTCGACCGGCTGCGCGAGCAGGCGCCCGCGGCCTCCTACCGGC
TCTGGACCAGCGATGACACCCGCGCGCATGCGCTCGGGCGCGAGCACGGGTTCGACGTCAAGCCCGCGCC
GTCCGGTGCGCTGGTGATCCGGGCCGACGACGCGCTGCGCGACAAGTTCGTGATCGAGCTCGCGCACTCC
GACATCGCCGTCCGCCAGCTCGAGCCAGACGTGCCGCCGCTGGAGGCGCTGTTCGCCTCGCTCACCGGCC
ACCCAGAACCCGCCGGGGACGAGGCCAAGGAGGCTTCCCGATGA
>Merged2_4204232_2-625 # 2 # 625 # -1 # ID=4204232_1;partial=10;start_type=ATG;rbs_motif=None;rbs_spacer=None;gc_cont=0.679
ATGACATCCGCGGCTGCCGAGCTGCTGGTGGTCGACGACGAGCTCTTTTTGCGGGACGCGGTCGCGGCGT
CGCTGCGCTTCCTTGGCTTCGGCGTCACCACCGCGGGAAACGGGTCCGACGCGCTCCGCCTCGCACGTGA
CGGCCGCTTCGACTTGGTCGTGCTCGATGTGATGCTGCCCGACCTCGACGGGTTCGAGATCGTGCGCAGG
CTGCGCAGGGACGGCAACGGCGTCCCCGTGATCTTCCTGACCGCGAAGGACACCCCTCAGGACAAGGTCG
CGGGGCTCACGATCGGCGGCGACGACTACATGACCAAGCCGTTTGGTCTTGAAGAGCTCGCCGCCAGGGT
GCGCACCGTGCTGCGCCGCACCCGGCCGATGCCCGCCGAGCCGGTGCTTGAGTTCGCGGACCTCAGCCTC
GACCAGGACACGTACGAGGTCCGTCGCGGTGACCGCCGCATCGACCTGTCGCCCACCGAATTCCGGTTGC
TCAGGTTCTTCATGCTCAACCCCGGCCGCGTGCTCACCCGCGCCCAGTTGCTCGACCACGTCTGGGACTA
CGACTTCGGCGGGTCCAGCACGGTGGTGTCCACGTACGTCGCCTACCTGCGACGCAAGCTGGCC
>Merged2_4313136_1-1773 # 1 # 1773 # -1 # ID=4313136_1;partial=10;start_type=ATG;rbs_motif=GGAGG;rbs_spacer=5-10bp;gc_cont=0.556
ATGAGGTCATTTTTTCGTAGGAAAGAGGATACCGTATCGCAGCCTCGCTATGCTTACGCTGAATTGCGTC
GTCGCCATATCTGGCGCGAAAATAGCCTGGCGAGCGCCGATGAGGACGAGAATCTTAGCTTTCATTGGCA
GCATATACGCTTCTTCATTCCGTATCTCATGCGCTATCGCTGGCGCGCTCTGCTCAGTATAGTGTTTATG
CTGGCATACACTGCCCTCAACCTGGCTAATCCCTACCTGATCGGCGTCATGATTGATAGTTTCATCGTGC
GCGCCGATCTTCCAGGATTAGCCTGGATGAGCGTGCTGCTGCTGATTGTGAACGTGGCAATGTGGCAGTC
CCAGTACTGGCAGGTCTGGACGATGTCCTGGACGGGGCAGCAAATTCTCTATCTCGTCAGCTCGGATATG
TTCAGCCATCTCCAGAGCCTCTCGCTCAGTTTCTATGACCACACGCAGATCGGGCGCGTGATGTCGCGCC
TGCAAAGCGATATCGATGTATTGGAAGCGATGCTCAGTTCTGGCCTGCTGTCAATACTAAGCTCGACGTT
TGCGCTGATTGGTATTGTCGTGGCGATGCTGGCTATGAATGTGCCACTGGCGCTGCTATCCTTTACGGTG
CTGCCCATCATGTTTTGCATAGCGGCCTTCTGGCAGCGCTTCGCCCGTCGTTCGTTCCGGCGCACGCGCG
CGGCGATTTCGCTGGTCAACTCGACTTTGCAAGAGAATATCTCCGGCATGCGCGTGATTCAGAGCCTCGT
GCGCGAGGATCGCAATGGGGCGGAGTTCGACGATTTGAACTTGTATAACCGCGATACGAACCTGGAATCA
AGCAAGATCGCCGCCTTGATCCTGCCACTGGTCGAGGTGGTCGCGGCCCTGGCTATCGCGCTGGTCATCG
TCTATGGTGGCTGGCTGGTGGGGCACAACGCGTTGCAGGTCGGCGTGCTGGTCGCGTTCACGCTGTATAT
TAACCGCTTCTTCGACCCCATCCGCGACCTGAGCCAGCAGTACACGCAGTTGCAGCGTTCCGGCGTGGCG
GCTGAGCGTATCTACCAGATCATGTCTGTGCCTGTAGACATTAAGGACCAGCCCGGAGCGCAGGACCTAC
CACCCATCAAGGGGAACGTCGAGTTCAAAGATGTCGTCTTTGGCTACAAGGCCGATCAACCTGTGCTGCA
CGGCTTGAATCTGCGGGCGGAGCAGGGTCAAACAATCGCTATTGTAGGGCCAACCGGCGCAGGTAAGACT
ACGATTGCCGGGCTGCTCACGCGCTTTTATGATATACAGAGTGGTGCTGTCCTCATCGATGGCTATGACA
TCAAAACGGTGACGCAGCGTTCCCTGCGTACCCAGATTGGTGTAGTACCCCAGGAACCCTTTCTCTTTAC
GGGTACGATCATGGAGAATATCCGCTATGGGCGCCTGGAAGCTAGCGATGAGGAAGTGCAGAAAGCGGCG
CGTGCTGTTGGAGCGCATGACCCGATCATGCAGCTTCCCGATAAATACGATACGCTCATTCGTGAGCGTG
GGCGTAATCTGAGCGTGGGGCAGCGCCAGCTTATCTCCTTCGCCAGAGCATTATTGGCCGATCCGCGCAT
CCTCATCCTGGACGAGGCCACGGCCAATATAGATACTTTCACGGAATTGCTGGTACAACAGGGATTGAAT
CGCCTGCTGCGAGGACGTACCGCGTTTGTGATCGCGCACCGTCTCTCAACCATCAAGAACGCGGATTGTA
TCGTGGTCTTGCAGAAGGGCAAG
>Merged2_4259601_1206-1670 # 1206 # 1670 # -1 # ID=4259601_3;partial=01;start_type=Edge;rbs_motif=None;rbs_spacer=None;gc_cont=0.680
CAGGGCAGGCTCGTGTCGCGGCACGGCCTGCTCGGCCGCACAAGCGCTCAGGACCGGCGCGAGGCGTTGT
GGTGGCTGTCCTTCGTCGGCCTCACTGATAAGGCGCACGTGCTCGCCTCCGAGCTGTCTTACGGCGACCG
GCGCAGGCTGGAGATCGCCCGGTCCCTGATGAGCAGGCCCCTGGCACTCCTCCTGGACGAGCCCGCCGCC
GGAACCAACCCGACCGAGAAGCGCGAACTGATGAACCTGGTCCGCCAGGTCCGGGACTCGGGCGTGACGG
TGCTGCTGATCGAGCACGACATGGGCGTGGTCATGGGGTTGTCGGACCGCGTGATCGTCCTCGACCAGGG
CGCGGTCATCGCCGAGGGACCTCCCGAGCACGTCCGTAACGACCCGCGCGTGATCGACGCCTACCTTGGC
AGGGACGAACAGGAGACAACCGACGTGGTAGGAGAGGTACCGTGA
>Merged2_4047778_1144-1518 # 1144 # 1518 # 1 # ID=4047778_2;partial=01;start_type=ATG;rbs_motif=GGA/GAG/AGG;rbs_spacer=5-10bp;gc_cont=0.656
ATGAGCGGACAATCCTCCGAACACAGTGAGCTGCTCGTGGTGGACGACGAGCAGTTTCTTCTCGACGCCG
TGGCGGCCTCACTGCGGTTCCTTGGCTTCAGCGTGACTACGGCGGACAACGGGGTGACCGCGCTGCGCCT
GGCCAGGAACCGGCCGTTCGACCTCGTGGTGCTCGACGTGATGCTCCCCGATATCGACGGCTTCGAGATC
GTGCACCGGCTGCGTCGCGACGGGAGCCGGGTACCGGTGATCTTCCTGACCGCCAAGGACACCCAGGCCG
ACAAGATCAACGGCCTGACGATCGGCGGCGACGACTACATGACCAAACCGTTCGGGCTGGAGGAACTCGC
GGCCAGGATCCGCGCCGTGCTCCGC
>Merged2_4339010_1604-3445 # 1604 # 3445 # -1 # ID=4339010_4;partial=00;start_type=ATG;rbs_motif=4Base/6BMM;rbs_spacer=13-15bp;gc_cont=0.653
ATGTGGCAGACGCTGCGGGGGTTGCCGTCGGCGATGGTGTTGGTGGTGCGGTTGGCGTTCTCTGCCGCGC
CGCGGTTGACCGTGCTCGCCGCCGTGGTACAGGTCGCGGCGGGGATCGCCTCGGCGAGCGGGTTATATGC
CACCGCGACGGTGTTCACCTCCCTGCTGGCGGCAGGTCCGACGCCGCAGCGGCTTGTCGCCACGCTGCCG
GCCCTGGCGTGGGTAGTGGCGTCGTTTGCGGCGCGAGGGCTGCTGGATTCCGCAGTGGAAGCCGTACGGG
GTGCGTTGACCCCGTGGGTACGACACGCCGCGCAGGACGAAGTGGCCAGCGTCGTGGCCGGGGTGGATTT
GATCGCCTGGGAGGACGCCGACTTCCGCGAACTGGCACGCCAGGGCGGCCAACACGGTGTTATCGCGGTG
GAAAACAGTGTCCGCCGGATCGCGGAAATCTCCTCGTCCCTGGTGTCACTGGTCGCCGCGTTGGTCACCG
CAGGGTTCCTCAACGCGTGGCTGCTGCCCGTGTTGCTGCTGGCCTCGGCTGGGGACGCGTGGGTATCCAT
GTCGCTGGCCAAGCTCGGCTACGAGCACTTTCTCGAGATGGTAGGCCGGAATATGCGGCTGTACGTAGCG
GACAATCTGCTCGTGGCGCGGGACGTGGCCGTGGAGCGCCACGCGTTGACCCTGCAGCAGCCCTTGGTCA
GCGAGCAGCGGCGTATCTCAGAAGATCTCACCCGGGAAACGGTGCGCCTGGAACGCCGCAAAAGCACGGT
CGGACTACTCGGCCGAGTGGTCTCCGGCACCGGGACCGGACTGTCCTATGTGGTCCTTGGGGTGTTGCTC
TTCCTCGGTGCCATGCCGCTGGCGATCGCCGGAGCGGCCGTGGTCGCCATGCGCACCGCGTCCTCCGCTC
TCTCGCGTACCATGGCCGCCGCCAACAGGTTATATGGGGACTCGTTCTACCTGCACTTTTACCGGAACTT
GCTGCGGGAAGCCCGAGAGCGCCACCCGCGGCCCTCTCCGATCACTGCGCCGGTTTCTCCGGAGACCATC
CGTTTGGACGGGGTGTGGTTTACCTATCCTGACCAAGACACACCCGCCCTGCAGGACATCAACCTCACCT
TGCATCGTGGCGAGGTGATCGCGCTGGTCGGCGAGAACGGGTCCGGGAAAACCACCCTCGGCAAACTCAT
CACCGGCTTGTACCCACCCACCCACGGCGAGGTCTGCTGGGACGAGGTGAATCTGGCCACCGCCGACCAG
CACTCGGTGCACGAGAACATCGCGGTGATCGCCCAAGACCCCGCCAAATGGCCCATGACCGCAGAAGTGA
ACATCCGCGTCGGCCGCCTGGACCAACCCCACCCACACGGACAGAAATGGGACGAAGCCTTATCTGCCTC
CGGCGCCGACGAAGTACTCGACTCCCTACCCCGAGGACAGGACACGCTGCTGTCCAGGCAATTCCGCGAA
GGAGTCGACCTCTCCGGAGGCCAATGGCAACGCCTGAGCGTAGCCCGCGGTACCTATCGCGACGCCTCGG
TGCTCATCGCCGACGAACCCACTGCCGCACTGGACGCCAAAGCCGAAGCACGAGTCTTCGCCGGCCTGCA
ACACGCAGCCCGCGCCAACGCCGACGGTGGACCTCCCCCGAGAATCACCGTCATCGTCACACACCGGCTC
GCCAACATCCGCACCGCAGACCGCATCCTCGTCCTCGCTGAAGGCCGCATCATCGAATCAGGAACCCACG
AACAACTCATGTCAACCAACACGCACTACCAAGAACTCTTCCGAATCCAAGCAGACGCATACCTCAACAC
CCAAGACTACGACCCACTATGA
>Merged2_5397579_246-860 # 246 # 860 # 1 # ID=5397579_2;partial=01;start_type=ATG;rbs_motif=None;rbs_spacer=None;gc_cont=0.704
ATGAGCCGCCGTGCCATGACCGATGCCAGCACCCTGACCCGGCGGGTCAGCAAGCGCGCTTATCCCGCCT
GGGTGGTCCTGGCCCTGGTCTGCGCCAGCCAGTTCATGGTGATCCTGGACTCAGCCATCGTAAACGTCGC
CCTTCCGTCGATCCGGCGGGATCTCGGGTTCACGTCCACGGGCCTGGCCTGGGTAGTGGACGGCTACCTG
CTCACCTTCGGTGGCTTCATGCTCCTGGGCGGCCGCTGCGCGGACCTATTCGGCCATCGCCGGATGCTGA
CCGCCGGACTGTTCCTGTTCACCGCCTCGAGCCTGGCCGGCGGCCTGGCAACCGTTCCTGGGATGCTGGT
GGGGGCGCGTGTCGCGCAGGGAGCGGGAGCGGCCATGCTGGCCCCGGCGACGCTGGCGGTGATCAACACC
AGCTTCACCGATGAGCGTGCGCGGGCCCGGGCGTTCGGCGCGTGGTCCGCGTCCGGCGGAGTAGGCGGAA
TGGCCGGCGCGATCGCGGGCGGAGCTCTCACGACCGCGCTGTCGTGGCGGTGGGTCTTCCTGATCAACGT
GCCGATCGGCGCGGCGCTGATCGCGGTGGCCATGCTGTCGCTGGCCGGCACGCCA
>Merged2_4070104_2007-2780 # 2007 # 2780 # -1 # ID=4070104_3;partial=00;start_type=GTG;rbs_motif=GGxGG;rbs_spacer=5-10bp;gc_cont=0.705
GTGACCGCGGGAACGACGTCGGGCTTGTTCGGCGGGGGCGTGCCAGTGCTGGAGCTCGAGCAGGTGTCGA
AGGTCTACTCCGGGTCGCCGCCGGTGCGGGCCCTAGTCCAGGCGAGCCTGGCGATAGCGGCCGGGGAGCT
GGTGGCCGTGGTCGGCCCGTCGGGCTCTGGCAAGACCACGCTGCTGCACCTGATGGGCACCCTGGACAGG
GCTAGCGCCGGGACGGTGCGCATCACGGGCCTGGATGTGGCCGGGATGCGGGACCGGGAACTGTCGTCGC
TGCGGGCGCGTCGGATCGGGTTTGTCTTCCAGCAGTTCTTCCTCTCCGAGCACCAGAGCGTGCTGAGCAA
CGTGGCCGACGGGCTGCTGTACGCGGGGGTTCGCCACAGCACGCGACGCCGGCTGGCACTACGCACACTG
GACCAAGTCGGTCTGGCGCACCGGGCCACCGTCCGCCCCACCCAGCTGTCAGGGGGCGAGCGGCAGCGGG
TCGCGATCGCCCGGGCGGTGGCGGGGGCGCCTCCCGTGCTTCTGGCCGACGAGCCCACAGGGAACCTGGA
CTCGGCCACCGGCATCTCGATCCTTGCCCTGCTGAAAGAGCTGAACGCCGCCGGGACGACGGTCATCATC
ATCACCCACGACCACGCGGTCTCCGCACAAGCGCGGCGCCGTATCGAGATGCTTGACGGTCGCATCATCG
CCGACACCACACCCGTCGCAGCGTCCGGTCACGCGGCCCCCGCCAGCCGACGGCCTGCTCAGGAAGGATC
GTGA
>Merged2_5393785_6818-7987 # 6818 # 7987 # 1 # ID=5393785_9;partial=00;start_type=ATG;rbs_motif=GGAG/GAGG;rbs_spacer=5-10bp;gc_cont=0.709
ATGCCTCTCCCGCTCTACCTGCTTGCCGTGGCGGTGTTCGCCATGGGCACCTCGGAGTTCATGCTCGCTG
GCCTGGTACCGGACATCGCCACCAGCCTTGACACGCCAGTCGGCGCCACCGGCCTCCTGACCTCGGCGTT
CGCCGTCGGAATGATCATCGGCGCGCCGCTGATGGCGGCACTCGCGCGCCGGTGGCCCCGCCGGGCCAGC
CTGGTGGGCTTCGTGCTGGTCTTCGCCGCTGCCCACGTCGTGGGCGGCCTGACAACGAGTTTTGCCGTTC
TGCTGGTCACCCGGGCGGTTGCCGCACTGGCCAACGCCGGCTTTCTTGCGGTGGCACTGACCACGGCGAC
CACGCTCGTTCCAGCCGGTCAGAAGGGACGTGCGCTGGCGGTGCTGCTCTCGGGTACGACGGTGGCCACC
ATCGCCGGCGTTCCAGGCGGCGCGCTGCTCGGCACCCTGCTCAACTGGCGGGCGACCTTCTGGGCGGTGG
CGCTGATCTGCCTTCCCGCCGTCTTCGGCATCGTAAGGGGCGTCCCGGACCACGCCGGAAGCACTCACGA
CGCCCCGACCGGCCCGGCACTGCGAAGCGAGCTCGCCCAGCTCGCGGGGCCCCGCTTGATCGTTGTCATG
CTGCTCGGTGCCCTGGTCAACGGCGCGACGTTCGCCACCTTCACCTTCTTGGCGCCGATCGTGACCGACA
CCGCCGGCCTGCCGGAGCTCTGGGTCCCGGTGGTGCTGGTGCTCTTTGGGCTCGGGTCCTTCGCCGGTGT
CACCCTCGCGGCACGGCTCTCTGATCGGAGGCCTGGCATCGTGATCGGACTCGGTGGCCCGTTGCTGTCG
CTCGGCTGGGTCGCGTTTGCGACCCTGGCCACCCGGCCGGTGGCGCTTCTGCCCCTCGCGTTCGTGCAGG
GCGCGCTGTCCTTCGCGCTGGGCAGCACCCTGATCGCCCGGGTGCTCTATGAGGCCGCGGACGCCCCCAC
CATGGGCGGGTCGTATGCGACCGGGGCGTTCAACATCGGCGCGGCTGGTGGTCCCGTCATCGCGGCGGCC
ACCCTCGGATCCCAGGCCGGCGACCTCGGCCCCGTCTGGGTCAGCAGCCTGCTGGTTGCGGCCGCGGTGC
TTATCGCCTTGCCGCTGCCGCGAGCCATCACGCCCCACGCGATCCGATGA
>Merged2_4360277_660-1343 # 660 # 1343 # -1 # ID=4360277_2;partial=00;start_type=ATG;rbs_motif=None;rbs_spacer=None;gc_cont=0.684
ATGCTGGTGGCGGAGGACGACGAGACCCTGGGGACGGTGCTCGCGCGAGGTCTTCGTGACCGCGGCTACG
TGGTGGATCTCGTCCCCGACGGCGAGACGGCCCTGTCCTACCTGCGGTTCTACGAGTATTCTGTTGCGGT
GCTCGACTGGCGGATGCCCAGGCTTTCCGGCCTCGACGTGGTTCACAAGCTGCGCAGGTCGGGCGGACAG
ATCCCGGTGCTGATACTGAGCGCCAGGGACACGCCAGCGGACCGGGTGACCGGCCTGGACGCGGGCGCCG
ACGACTACCTGGTGAAACCGTTCGACTTCGCCGAACTGCTCGCCAGGTTGCGCGCGCTGCAGCGCCGGCC
GCCGGCCGCCCAGCCGCCCCGCCTGCGGGTCGGCGACCTGGAATGCGACCCCGTATCGCGTGAGGTTTTC
GTCGAAGGTCAGCGGATCCCGCTGACCACCACGGAGGTGGGGATTCTCGAGATGCTGCTGCGGAGGTCCC
CATGGGTGGCGCCGCGCCGGCTGATCGCGCAGCATGTCTGGGAGAGCGACCACTGTCCGTTCGGATCGAA
CACGATCGACGTCCACCTCAGGAGAATCCGGGCCAAGCTCGCCGGCAGCACCGTGCAGATACAGACGGTG
CGCGGGGTCGGATACCGGATAGTCCAGCCCGTCCGCGCCCCGCAGGTCTCCTGA
>Merged2_5534279_3-854 # 3 # 854 # 1 # ID=5534279_1;partial=10;start_type=Edge;rbs_motif=None;rbs_spacer=None;gc_cont=0.739
CTCGGCCCGAACGGCGCGGGCAAGACCACCGCCGTGCGCGTCCTCGCCACGTTGCTGCGGCCCGACGCCG
GCCGCGCCAGCGTCGGCGGCCATGACGTCGTCGCCGACGCGCACCGGGTACGCCAGCTCATCGGGTTGAC
CGGGCAGTACGCCTCGGTCGACGAGATGCTCACCGGCGCCGAGAACCTCGTGATGCTCGGCCGCCTGCTG
GACATCCCCCGGCGCGCGGCCCGCGCCAGGGCCGCGGAGCTGCTCGAACGCTTCGGGCTGTGGGAGGCCC
GCGACCGCCTGGCCAAGACGTACTCCGGTGGCATGCGCCGCCGCCTCGACCTCGCGGCCAGCCTCGTCGG
CGGCCCGGCCGTGCTGTTCCTCGACGAGCCGACCACCGGCTTGGACCCGCAGGCCCGCGGCGAGCTGTGG
GAGACCGTGCGCGCCCTGGTCGCCGACGGCGTGGCCGTGCTGCTGACCACGCAGTACCTGGAGGAGGCCG
ACCAGTTCGCCGACGACATCGTGGTGATGGACCGCGGCAAGGTGATCGCCAACGGCACGCCCGACGAGCT
GAAGACCCAGGTCGGCGGCCAGACCCTGCAGGTACGGCCGGTGAACGACCGCGACCGGGAGACGGTCGCG
GGCCTGGTCAGCATGGTCGTTGGCGACGGCATGCAGGTCGAGGGCGACCTGGTCACCGCGCCGGTCACCG
ACCCGTCCGCGCTGCCGGCCGTGGTTCGCCGGCTCGACGACGCGGGCGTGGCGGTGGCCGAGCTGTCGCT
GCGCCGCTCCAGCCTCGATGAGGTGTTCCTGTCGCTGACCGGTCACCGCGCCACCGACGAGCTGGAGGTG
AGCCGGGCATGA
>Merged2_3866601_1-336 # 1 # 336 # -1 # ID=3866601_1;partial=11;start_type=Edge;rbs_motif=None;rbs_spacer=None;gc_cont=0.676
CTGCTGCCGTTCCGGCACGCGTGGCCCAAGGAACTGTCCGGCGGTATGAAACAGCGGGCCGCCATCGCGC
GGGCCTACGCGCTGGATCCCGAGGTCATGCTGATGGACGAGCCGTTCGGCGCGGTGGACGCGCTCACCAG
GCTGCAGCTCCAGGAGAACCTCGCGGCGACCTGGCTGCAGCACCGGCGCACGGTCCTGTTCGTCACCCAC
GACATCGACGAAGCGATCTGGCTTGGTTCCCGTGTGGTCGTTTTCAGCGGCCGGCCTGGGCGGATTCTCA
AGGTGCTCAACATCGATATCCCCGTGCCGCGCGACGCCGCGACGCGGACGACCGAG
>Merged2_5420655_1523-2071 # 1523 # 2071 # -1 # ID=5420655_4;partial=01;start_type=Edge;rbs_motif=None;rbs_spacer=None;gc_cont=0.743
GTCGCGGTGCTGGCGGCCGTCCACCGGGGCGAACCCGCCCACGCCCGCAGCCTGGTGGACGAGGCCCACG
CAGCCCTCGCCGCACAGCGCGCCCGGACCCGCGAGGTCATGACAGCCGTGAACGCGGCGCTCGCGGCCGC
CGAGTCGGGCATCTCAGGGTCGCGTGGCCGCCGCCCCGGCCACTCCGGGGAGCTGCGGATCGGCGACGCG
GCGCGCCGCGCTGGGGTAAGGGTGTCGGCCCTGCGGTTCTGGGAGGAGCAGGGGCTGCTCACGCCCGCCC
GCGAGCACGGCACCAGCTACCGAACCTACGACGCATCCGAACTGGCCAAGGCCACGCTGATCGCACTGCT
GCGCACGGCCGGCTACCGCTTCCCCCTGATCGCCCAGGCCCTGGACGAGCTCGCCGCCGGAAACCCGGAG
CGGGTGCGGCGCGCACTGGAGGGTCGGCTGACCCACCTTGACGAGGCGTCCGCCAATTGCCTGGCCGCCT
CCGCGGCGCTTCACCACTACATCAGCGCCTGGGAGAATCAGCCCCAGTCCCGCAGCTAG
>Merged2_3872801_257-463 # 257 # 463 # 1 # ID=3872801_2;partial=01;start_type=ATG;rbs_motif=GGA/GAG/AGG;rbs_spacer=5-10bp;gc_cont=0.638
ATGCCGGAGTTCATTTATCAGCTGCGCCACGTCCGAAAGGCGCACGGCGACAAGGTCATCCTGGGTGACG
TCACGCTCAGTTTCCTCCCTGGGGCGAAGATCGGTGTCGTCGGGCCGAACGGCATGGGCAAATCCACCCT
GCTGAAGATCATGGCCGGGATGGAGCAGCCCTCGAACGGCGAGGCCCGCCTGATGCCCGGCTACACG
>Merged2_4228833_3-1121 # 3 # 1121 # -1 # ID=4228833_1;partial=10;start_type=ATG;rbs_motif=AGGA;rbs_spacer=5-10bp;gc_cont=0.700
ATGAATCCTTCCCCCGCGGTGCCGGACGCCGCCTCATCGAACCCGCGCAGCAAGCTTGGGTTCGTGGCCT
GGGCCACGCTGATCGGGACCAGCATCGAGTGGTACGACTTCTTCGCCTACGGCGTCGCGGCCGCGCTGGT
CTTCAACAAGCAGTTCTTCCCGAACGTCTCGCCGTTGATCGGGACGCTGCTCGCGTTCAGCACCTACGGG
GTGGGGTTCGCCGCCCGGCCGGTCGGCGGGGTGGTGTTCGCGCACTTCGGCGACCGGGTCGGGCGCAAGA
CCATGCTGGTGCTCACGTTGCTGCTGATGGGCGGCGGCACGTTCCTCATCGGGCTGCTGCCCGGGTTCGC
CGCGATCGGCTTCGCCGCGCCGGTCCTGCTGGTCCTGCTGCGCATCCTGCAGGGCGTGGGCGTCGGGGGC
GAGTGGGGCGCGGCCGCGCTGATGGCGGTCGAGCACGCGCCGCCGCATCGGAAGGGGTTCTTCGGCAGCT
GGCCGCAGACCGGCGTCCCGGTCGGCCTGCTGGTGTCCAACCTGCTGTTCCTGGTGCTGTCCGCGACCAT
GTCCGACCAGGCGTTCCAGGCGTGGGGCTGGCGGGTGCCGTTCCTGGCCTCGATCGTGCTCGTGGTGGTC
GGGCTCGCGGTGCGGCTGCGGGTGGCCGAGTCGCCGGAGTTCCTGGCGGTGAAGGCGGCCGGACGGATCG
AGCGGCAACCGGTGGTCACCGTGCTGCGCACCCAGCCGAAGGACGTGCTGCGTGCGGCCGGGCTGCGGTT
CGCCGAGAACGGCACGTTCTACATCCACACCACGTTCGTGCTCAGCTACGGCACCACGGTGCTCGCCCTC
AAGCGCGACGACCTGCTGCTCGGCGTGATCATCGCGTCCGCGGTCGGGCTGTTCAGCCTGCCGTTCTACG
GGGCGCTGTCCGACCGGGTCGGCCGGCGCCCGGTGATCCTCTTCGGGTCGATCCTGCTCGCGCTGATGAG
CTGGCCGTACTTCTGGGGCCTGCAGAGCCTGTCGCTCCCGATCATCTACCTGGTCACCGTGATCTGCATC
AACGTGGGCAACAGCGCGGTGTACGGGCCGCAGCCGGCGTTCTACGCCGAGCTGTTCGAGCCGAAGGTC
>Merged2_4230345_2-481 # 2 # 481 # 1 # ID=4230345_1;partial=10;start_type=Edge;rbs_motif=None;rbs_spacer=None;gc_cont=0.646
TTCCTGACCGCCAAGGACACCCAGGCCGACAAGATCAACGGCCTGACGATCGGCGGCGACGACTACATGA
CCAAACCGTTCGGGCTGGAGGAACTCGCGGCCAGGATCCGCGCCGTGCTCCGCCGCGCCCGGCCCGCCTC
ACCGGATGTGGTCTTGCAGTTCGAGGACCTGTCCCTCGATCAGGAGACCTACGAGGTTCGCCGGGCGGGG
CACCTGGTCGACTTGTCCCCCACCGAGTTCCGCTTGCTTCGTTTCTTCATGCTCAATCCCGGCCGCGTGC
TGACCCGTTCCCAGCTTCTTGACCACGTATGGAACTACGATTTCGGGGGTTCCAGCACGGTCGTGTCCAC
CTACGTCGCCTATCTCAGGCGCAAGCTCGCTGTCAGCGGCCCAGACCTGATCCACACGCAGCGCAGCGTG
GGCTATTGCCTGCGCATGCCGCGGCCCGACTCATCAGGGGACGACCACCATGGCGATTAG
>Merged2_4784176_1-1152 # 1 # 1152 # 1 # ID=4784176_1;partial=11;start_type=Edge;rbs_motif=None;rbs_spacer=None;gc_cont=0.662
GCCTTCTTCCAGCTTCCGGTCTCGCCCCTGCCCCAGGTGGATTTTCCCACCATCTCGGTGAGCGCGCAGC
TGCCGGGGGCAAGCCCGGACGTCGTCGCCACGACGGTGGCGACGCCGCTCGAGCGCCACCTCGGCCAGAT
CGCCGACGTAACCGAAATGACGTCATCCAGCGCGGTCGGCAGCGTGCGCATCACTCTGCAGTTCGGCCTC
GACCGCGACATCAACGGTGCCGCGCGCGACGTCCAGGCTGCCATCAACGCCGCCCGCGCCGACCTGCCCG
TCAGTCTGCGCACCAACCCCAGCTACAAGAAGGTCAATCCGGCGGACGCGCCGATCCTGATCCTGGCGCT
TACTTCCGACACCATGCGCCAGGGCGAGCTCTATGACGCCGCCTCGACGGTGCTGTCGCAGAAGCTGTCC
CAGGTCGACGGGATCGGCGAAGTCGTGGTCGGCGGCTCTTCGCTGCCGGCGGTACGGGTCGAACTCAATC
CGACCGCGCTGTACAAGTACGGTGTGGGCCTCGAAGACGTCCGCGCCGCGCTGGCCTCGGCCAATGCTCA
TGCCCCCAAGGGGGACATCGAAGTCGGCGACCGCCACTATCAGATCTACGACAACGACCAGGCCACCAAG
GCCGACGAATACCGCCCGCTGATCGTCGCCTACCGCAACGGCGCGGCGATCCGCCTCTCCGACGTCGGCG
AGATCGTCGACGCCAATGAGAACATCCGCAACGCCGGCATGGCCAACGGCAAGCCGTCCGTCCTCGTCAT
CCTTTACCGCTCGCCCGGCGCCAACATCATCGAGACTGTGGATCGCGTCTACGCGCTGCTACCGGAACTG
CGCGCCTCGATCCCGCCCGCGATCGACATCTTGCCGGCGGTGGACCGTTCGACCACCATCCGGGCGTCGC
TCAAGGACGTTGAGCACACGCTGATGATCTCCGTGGTCCTAGTGATCCTGGTGGTGTTCTTCTTCCTGCG
CTCAGGACGTGCCACCCTGGTGCCGAGCGTCGCCGTACCGGTGTCGCTGGTCGGCACCTTCGCCGCCATG
TACATGCTGGACTACAGCCTCGACAACCTGTCCCTGATGGCGCTCACGGTCGCGACCGGTTTCGTGGTGG
ACGACGCCATCGTCGTGCTGGAGAACATCTCC
>Merged2_5235016_596-2482 # 596 # 2482 # -1 # ID=5235016_2;partial=00;start_type=ATG;rbs_motif=GGAG/GAGG;rbs_spacer=5-10bp;gc_cont=0.698
ATGCTTCCCGCCATCGTCTGTACGAATCTTTCCTTTACCTGGCCGGACGGCACCACCGTCTTCACCGGCC
TGAACGCCGCGTTCAACCCCGGGCGTACCGGCCTGATAGGCGCGAACGGATCGGGTAAGTCAACGCTGCT
GCGGCTGGTCACGGGCGAGCTCACGCCCAAAGCAGGAACGATCGGCGTGACCGGCGAGGTCGGTTACCTG
CCGCAGAACCTGACCATGGACACCGGCGCCAGGGTCCGCGACCTGCTGGGCATATCACGAACGCTCGAAG
CCATCAGCGCGATCGAGGGCGGCGACGTCAGCCAGGGGACGTTCGCCGCCGTCGGGGATGACTGGGACAT
CGCCGAGCGCGCACTTGGGTGGCTGGACCGGCTGGGCATGGGTCATCTCACCCTGGAGGACCCCGTCGGC
CACCTGTCGGGCGGCGAAACCATCATGGTGGCGCTTACCGCGCTGTTCCTGCGCAGGCCCGCCGTCATCC
TGCTTGACGAGCCGACAAACAACCTGGACCTCGGCGCGCGGGAGCGCCTGTACACGGCGGTCGCGTCCTG
GCCGGGGGTGATGGTGATCGTCAGCCACGACAGGGAGCTGCTGGAGCGCGTCGACCAGATCGCGGAACTC
CACGACGCCACGCTGACCAGCTACGGCGGCACCCTCACCGATTACGAGCGGATGCGCGACGCCCAGCAGC
AGGCGGCGCAGCGCGCGGTCGCCTCCGCGGCGGCGGAGGTCAACAGGGAACGCAGGGACCTGGCCGAGGC
CGCGACGAAGCAGGCGAGGAGGGATAGCTACGGCAAACGCAAAGCTGAAGGCTCGATGCCGAAGATCCTC
GCCAACGCCCGCAAGCGCCACGCGCAGGAAACGGCGGGCAAGTCCCGTGGCCTGCACGAGCAGCGGCTCG
AGTCGGCCAGGGAGCGCCTCGCGGAGGCGGAAGAGGCGGTGCGCGACGAGCCGGCGATCAGCATCGACCT
GCCGGGTACGGCCGTGCCGGCCGGGCGCACCGTGCTGCACGTCACCGGCCTGGCGGACGCCCCGTGGCCG
CCGCGGGGCGCGGGGCGCGGCGGCCTGGATGAGCTCATCCTCCGCGGCCCCGAGCATGTCGCCTTGACAG
GGCCGAACGGCGCGGGCAAGACCACCCTGTTCAGGGCCATCACCGGCGTCGTTCCGCTCAACGGGGTCAA
CGTGACCAAGGTCACCACCGGGTACCTTCCGCAGCGCCTGGACATCCTCGACGATGACCTGACGATCGCG
GAGAACGTCCGCGCGGCGGCGCCAGGGGCCTCGCCCAACGATGTGCGGCGGCAGCTTGCCAGGTTCGGCT
TCCGCGCCGGTCGCGCGGACCAGCAAGCGAGATCACTGTCCGGCGGCGAGCGGTTCCGCGCCGTGCTTGC
GACGCTGCTGCTCGCCGATCCGCAGCCGCAGCTTTTGCTCCTCGACGAGCCGACGAACAACCTGGACCTG
ACGTCGGTACGGCAGCTCAAGCAGGCTCTTGAGTGCTACAGGGGGGCGGTCATCGTGGCCAGCCACGACC
GGCCGTTCCTCGAGTCCCTCGGGATCACGCGCTGGTTGCGGCTGGATAGGGTGGCCGGTCTCAGTGGGGA
CTTACCTCTAACATTTGCATGTGGCGAGTCAGGCGGAGGCACCCGGCGAAGAACCGCTCCGGGCAACCCA
CCCCCAACCGTGCCAGGAACATGGCCGGGGTCCTCGCGGTACCTACGTCGCTGCGATCGCGGCGCTCGTG
CTCGGCTTGGCCGGGTTCGCGGTCTGCTCCACCGGCGTGGCCGTCCAGGTTTTGCCGCGTCGGCTCACCG
CGGCCCAGCAGGCGGCGATCGTGAACTGGGAGGAGGCGGCGCGGTGGCGGGAGCTTCCGCCGTCTGA
>Merged2_5430354_750-935 # 750 # 935 # -1 # ID=5430354_2;partial=01;start_type=Edge;rbs_motif=None;rbs_spacer=None;gc_cont=0.699
CCTGTGTTCGGCAAGATCAAGGCGGCCGTCAGCGACATCGGCGGAGCGATGTCACACGCGGCGATCGTGG
CACGCGAGTACGGCATGCCCGCCGTCGTCGGCACCGGCGACGCGACCAAGCGGATCAGGACCGGGGACAG
GATCCGGGTGGACGGGGACCGCGGCACCGTCCGGGTGCTTGAGTGA
>Merged2_4119186_32073-32801 # 32073 # 32801 # 1 # ID=4119186_29;partial=00;start_type=ATG;rbs_motif=GGAG/GAGG;rbs_spacer=5-10bp;gc_cont=0.757
ATGACTGACCGCACGCCGCCGGTCCTCGCGCTGGCCGAGGTGACCCGCGTCCACGGCGACGGCGCCACGC
GGGTCGAGGCCCTGCGAGGCGTCTCCCTGCAGGTGTACGGCGGAGAGCTGGTCGCCGTGATGGGGCCGAG
CGGCAGCGGCAAGTCGACGCTGCTGACCCTTGCCGGCGGTCTCGATGCGCCCACGGCGGGCAGCGTCACG
GTGGGGGGTGAGGACCTCGGGGCCATCGGGCGCGGCGGTCGCGCACGCCTGCGTCGTACGTCGATCGGCT
ACGTCTTCCAGGACTTCAACCTCATCCCGGCGCTGACCGCGGTGGAGAACGTCGCCCTGCCGCTCGAGCT
CGACGGCGCGCCGGCGGCCCGGGCGCGCAGGACCGCCGCGGCCGTGCTCGCCGAGGTGGGGCTGGCGGGC
ATGGAGCGGCGCTTCCCCGACGAGCTCTCGGGTGGCCAGCAGCAGCGGGTGGCGATCGCTCGCGCGGTGG
TCGGCGAGCGCCGGCTGCTCCTGGCCGACGAGCCGACCGGCGCGCTCGACAGCGAGACCGGCGAGGAGAT
CCTGCGCCTGCTCCGCGCCCGGTGCGACGCGGGCGCCGCCGGCGTACTGGTCACCCACGAACCGCGGCAT
GCGGCCTGGGCCGACCGGGTGGTCTTCCTGCGCGACGGTGTGGTGGTCGATCAGTCGGCCCCGGGCCCGG
TCGACGGCCTCCTGGAGACGGCGCGATGA
>Merged2_4744928_673-1497 # 673 # 1497 # 1 # ID=4744928_2;partial=00;start_type=ATG;rbs_motif=GGA/GAG/AGG;rbs_spacer=5-10bp;gc_cont=0.705
ATGAGCCTCTCGTCCGCAGATGTCCCGGCGCCCGTGCTGGAGCTCAAGGACGTGACATACCGCCGTGCGG
AGAAGCAGATCTTGCACGGCGTCTCCTTCACGGTGCGCGCGGGTGAACACTGGGCGTTGCTGGGCCCCAA
CGGAGCGGGTAAGAGCACGGTACTGTCCTTCTGCGGCGCGGTCACGTTCCCGACCTCAGGAACAGTGTGT
GTCCTGGGAGAACAGCTCGGCAAGGTGGAACTTGCCGCTCTTCGCCGGAAAATCGGGCACGTGAATCCCC
GCCATCCCCTGCGCACCCCGCGCACCATCCGTGAGGTGGTGCTCTCGGGTATCACGGGCACGGTCGAGTG
GCCTCTGCGCTGGAAGCCGACGCCCGACGAGGAAGCCCGGGCGGCCGGCCTGATCGGCACCCTCGGACTC
GGCGCGAAGGCGGACGCCCGCTGGCCGTCGCTGTCGCAGGGCGAGCGCGGCCGCACGCTCATCGCCCGGG
CGCTCATCGCCGAGCCCCGGCTGCTCCTGCTCGACGAGCCGTCCTCCGGCCTGGACGTGGCCGCGCGGGA
ACAGCTCCTGGAGACCCTCGACCTCCTGGACGCCGAGTATCCCGGAATCGCCTCGGTGCTGGTCACCCAC
CACCTGGAGGAACTGCCGGTCACCACCACCCACGCGGTGCTGCTGGCCGACGGCCAGGTCGTCGCCTCCG
GTCCCGCCGGGGAGACCGTCACGACCCGGAACGTCACCACGGCCTTCGATCACCCCATCACCGTCACCCG
CGAAGACGGCCGCTGGGCGGCCCGCGCCGGCCGGAAGCAGCCCCCGCTTCGCTAG
>Merged2_5040195_2-322 # 2 # 322 # -1 # ID=5040195_1;partial=10;start_type=GTG;rbs_motif=3Base/5BMM;rbs_spacer=13-15bp;gc_cont=0.688
GTGACCGGTAGTGACCACGCACCCAAGGTGCTCGTGGTTGACGACGAGCTGAATATCCGGGAGCTCGTCC
AGGTTGCGCTGAAGTTCCATGGGCTCGCGGTGACGACGGCAGCCACTGGCGCGGACGCGTTGCGGCAGGC
CGGGGTGGACCGGCCTGACCTGGTGGTGCTCGACGTCATGCTGCCGGACCTGGACGGCTTTGAGGTGTGC
CGCAGGCTGCGGGCGGGCGGTGACGACGTGCCGGTGATCTTCCTGACCGCGCGCGATACGCCCTCGGACA
CGGTCACCGGGCTCGCCCTCGGCGGCGACGATGTGCCGGTG
>Merged2_4212453_232-621 # 232 # 621 # -1 # ID=4212453_2;partial=01;start_type=Edge;rbs_motif=None;rbs_spacer=None;gc_cont=0.708
ACCCCGCCCAGGGTGCTCACCTCCGACGGCGAGGCCGTCACCGGGACCTACCGGCGCGCCGGTGTCCCGG
CAGGCGCGCTGACCGGCCTGCCCGTCTCCGCGGGGACCGTCGAGGGACGCGCCCGCGTCATCCTGGACAT
GGCCCAGGCCGACCTCGAAGCCGGCGACATCCTGGTCACCGCCTACACCGATCCCAGCTGGACACCTGCG
TTCGTCGCGATCAATGGCCTCGTGACAGAGGTCGGCGGCCTCATGACCCACGGCGCGGTAATCGCGCGAG
AGTACGGCCTGCCGGCCGTCGTCGGGGTAGAGCACGCCACCCAGCTGATCAAGGACGGGCAGCGGATCCG
CGTGCACGGAACGGACGGGTACATCGAGATCCTGCAGTAG
>Merged2_4537322_2378-2623 # 2378 # 2623 # 1 # ID=4537322_6;partial=01;start_type=ATG;rbs_motif=GGA/GAG/AGG;rbs_spacer=5-10bp;gc_cont=0.659
ATGACAACACAGCCCCCCGAGGCGATCCACGTTCTGGGCCTTGAGAAGTCCTACAAGAAGCTGCACGTAC
TGCGCGGCGTGGACTTCGACGTGGCGCGGGGCAGCATCTTCGCCCTGCTCGGCTCCAACGGCGCAGGCAA
GACCACGGTGGTGAAAATCCTGTCCACGCTGCTGAAGGCCGACGCGGGAAGTGCCAGCGTCAACGGCTTC
GACGTCGCCACGCGGGCTGCCGACGTGCGGGAGTCC
>Merged2_4941123_429-2051 # 429 # 2051 # -1 # ID=4941123_3;partial=00;start_type=ATG;rbs_motif=GGA/GAG/AGG;rbs_spacer=5-10bp;gc_cont=0.722
ATGATCAGCTCGACCGGCCTGGAGCTTCGTTTCGGGGCCCGTACCCTGCTGTCCGACGCGAACCTCCGGG
TCCAGCCCGGTGACCGGATCGGCCTGGTCGGCCGCAACGGCGCCGGCAAGACCACCACGCTGAAGGTGCT
GGCCGGCGAGGGCCTGCCGTACGCCGGCCACGTCGACACCCGCGGCCCCGTCGGCTACCTGCCGCAGGAC
CCGCGCACCGGCGACCTGGACGTGACCGCCTCCGACCGGGTGCTGTCCGCCCGCGGCCTGGACGTGCTGA
TCTCCGAGATGGCCAAGCTGCAGGTGGCGCTCGCCGAGGCGGCCGACGCGGCCGAGCGCGACAAGCTGGT
CCGCAAGTACGGCAACCTGGAGGACCGGTTCGCCGGCCTGGGCGGCTACGCCGCGGAGGCCGAGGCGGCC
CGCATCTGCGCGAACCTGTCGCTGCCGGAGCGGGCGCTGTCCCAGCCGCTGCGCACCCTGTCCGGCGGCC
AGCGGCGCCGCGTCGAACTGGCCCGGATCCTCTTCTCCGACGGCGGCGACTCCGGCGTGCTGCTGCTCGA
CGAGCCCACCAACCACCTCGACGCCGACTCCATCACCTGGCTGCGCGGCTTCCTGGCCGGCCACAAGGGC
GGCCTGGTGGTGATCAGCCACGACGTGGCGCTGCTGGAGGCGGTCGTCAACAAGGTCTGGTACCTGGACG
CCAACCGCGCCGTAGCCGACGTCTACAACGTGGGCTGGAAGAAGTACCAGGAGGCCCGCGAGACCGACGA
GCGGCGCCGCCGCCGCGAACGGGCCAACGCCGAACGCAAGGCCGGCGCGTTGCTGGCCCAGGCCGACAAG
CTGCACGCCAAGGCCACCAAGGCGACCGCCGCGCAGAACATGGCCCGCCGCGCCGAGAAGATGCTGGCCG
GCTTGGACGAGGTGCGCGCCGCCGACAAGGTGGCCAAGGTCCGCTTCCCGCAGCCGGCGCCGTGCGGCAA
GACGCCGCTGACCGCGCGCGGCCTGTCCAAGTCGTACGGCTCCCTTGAGGTCTTCGTCGACGTCGACGTG
GACGTCGACCGCGGCTCCCGGGTCGTCATCCTCGGCCTCAACGGCGCCGGCAAGACCACCCTGCTGCGCC
TGCTCGGCGGCATGGAAACGCCCGACACCGGCGAACTGGTCCCCGGCCACGGCCTGCGCATCGGCTACTA
CGCCCAGGAACACGAGACCCTGGACGTGGACCGTACCGTCCTGGAACACATGCGCTCCGCCGCCTCCGCC
AACGGCACCGGCCAGAACGACACCGACCTCCGCAAGATCCTCGGCGCCTTCCTCTTCTCCGGCGACGACG
TCGACAAGCCCGCCGGCGTCCTGTCCGGCGGCGAGAAGACCCGCCTCGCCCTGTCGGTCCTGGTCACCTC
CGGCGCCAACGTCCTGCTCCTGGACGAGCCGACGAACAACCTGGACCCCGCCAGCCGCGAACAGGTCCTC
GACGCCATCTCCCGCTTCCCCGGCGCCATCGTCCTCGTGACCCACGACCCCGGCGCCGTCCAGGCCCTCC
ACCCCGACCGCGCCATCCTCCTCCCCGACGGCGACGAAGACGCCTGGAGCGACGACCTCCTGGAACTCGT
CGAACTGGCCTGA
>Merged2_5418308_835-2868 # 835 # 2868 # 1 # ID=5418308_2;partial=00;start_type=GTG;rbs_motif=GGAGG;rbs_spacer=5-10bp;gc_cont=0.683
GTGCCTCGCGGAGTACTGAACCTGGGGATCCTCGCACATGTTGATGCCGGCAAAACCACGCTGACGGAGC
GCCTGCTCTACTCCGTCGGCGTCATCGACGAGCCAGGCAGCGTCGACGCGGGGACGACGCAGACCGATTC
GCTGGCGCTGGAGCGACAGCGCGGGATCACGATCAAGTCCGCCGTCGTCTCTTTCACCGTCGATGACACC
ACGGTGAACCTGATCGACACGCCAGGCCACCCGGATTTCGTGGCTGAGGTGGAGCGGGCGCTGAGCGTGC
TCGACGGTGTCGTGCTGGTGGTCTCCGCGGTCGAGGGCGTGCAGCCGCAGACGCGTGTCCTGTGGCGCGC
CCTGGAGCGCCTGCACGTTCCCACGCTGTTCTTCGTGAACAAGATCGACCGCCGCGGCGCGGATTACGGC
CGGCTGCTCGGCGATATCACGGAGCGGCTGACACCCGCGATCGTCGCGATGAGCTCGGTCAGCGGACTTG
GCACTCGCCAGGCGGCCGTCGCCGCGTTCGACGGAGCCGACGCCGGGTTCTGGTCCCGGCTGGCCGAGGC
ACTGGCCGACCACGACGACGCGGTCCTCGCCGCCTACGTCGATGGCGGCGAGACGATGCCGCATGACTGG
CTGCAAAAGAAGCTGGCATCCAAGGTCGCCGGCGCACTGGTGCACCCCGTGTATTTCGGGTCCGCCATAA
CCGGCGCGGGCGTCGAGGGGCTGCTGCGCGGGCTGACCCGCCTGCTGCCAGGAGCCGGCCGTAACGCGGA
CGGGCCGGTCTCCGGTCGCGTCTTCAAGGTCGAACGCGGGACGGCCGGGGAGAAGATCGCTTACGTCCGC
ATGTTCTCTGGCACGATCGCGGTCCGCGACCGGGTCCAGTTCGGCCACGGCAACGCGGGCAAGGTGACCG
CGATCAGCGTCTTCGCCGACGGTGCCTGCGTTCGCGGCGAATCGGTCGTCGCCGGCCAGATCGCCAGGCT
CTCCGGCCTGGCTGAGATAAAGACCGGCGACGTGATCGGGACGGCGCCCGCCGCGACCGGTCAGTATCAC
TTCGCGCCGCCGTCGCTGGAGACGGCCATTGTGGCCCGCGATCAGCGCGAGAAGGCGCGCCTGCATGCCG
CGATAACAGAACTAGCCGAGCAGGACCCGCTCATCGATGTCCGGCAGGACGACTCCCGTCAGGAGATCTA
TGTCTCCCTCTACGGCGAGGTGCAAAAACAGGTGATCGAAGCCACCCTGGCGGCGGACTACGGGCTGTCC
GCGGGCTTCAAGGAAACGACCCCGATCTGTGCCGAGCGGCCGGTCCGCACCGGCATGGCGGAGGAGATCC
TGCATGCGCCGGACAATCCGTTCCTCGCCACGCTGGGCTTCAGGATCGACCCCGCGCCCGATGGCTCGGG
CATCGCGTTCCGCTGTGAGGTCGGCCACCAGAGCGTGCCGCTGTACATCTACAAGAACGCGGAGAACTAC
GCCGCGGCCATCGAGCAGTTCGTGCGGCAGACACTCCAGCAGGGACTTCGCGGCTGGCAGGTCATCGACT
GCACGGTGTCGCTGGTCAGGTCCGCGTACAGCGTCCCCGACGGGCCTCCGTCGAGAAGCGGGCCGCTCAG
CGGCCCTCAGGACTTCCGCAAGCTCACGCCGCTGGTCGTTATGGCCGCGCTGCGACAGGCGGGCACGGTG
GTGTGCGAGCCGGTCCACCGGTTCCGCCTGGACACGCCGGCCGACACGCTCAGCGTCCTGCTCCCGCTGC
TGGCGAGGCTGCGGGCTGTCCCCGAGGTGTCGGCAACCAAGGGTTCCTGGTGCACTCTGGAGGGAGACAT
TCCGGCCGCCCGCGTGCACGAACTGCGGCAGCAGATCCCGCCGCTCACCAGGGGTGAAGGTGTCCTGGAA
TCGTCCTTTCTCCGCTATGAACCGGTTCGCGGCCCCGCCCCGTCGCGGCCGCGAACCGACGACAACCCGC
TCAACCGCCAGGACTACCTTCAGCGCGTCACCCGACGAGTTGTCAGGGAGAGAAACGAGCAGCGGCCGAC
GTGA
>Merged2_4121786_410-1525 # 410 # 1525 # -1 # ID=4121786_2;partial=00;start_type=GTG;rbs_motif=GGAG/GAGG;rbs_spacer=5-10bp;gc_cont=0.665
GTGAGAGAGGAGAACGTGGATAGAGAACCTGGTTTGAGCGTTCGCCTCAAGCTCACCCTCAGCTACGCCG
GGTTCCTCGTGCTCGCGGGTGCCTTGCTGCTCGCCCTGTGGGCGGTACTGCTGCGATATTTCCCCCAGGC
CCCGATGGTTAGAATCACCAGAGCTGGCATCGGCGGGGCGTTCCTTCCGGGCCGCTCGTTCACCCAGCAA
GCTTTCGGCCAGGCGGGAGTCGCGGTGCTGGCGTTTCTGCTGGCGTTCGGTCTCATCGGCGGATGGATCC
TCGCCGGCCGGATGCTCGCTCCCCTTACTCGCATCACAGATGCCACCCGTGTGGCTGCGAACGGGTCGCT
CTCCCACCGAATCCGGCTACCGGGCCGCAGCGATGAGTTCCGCGAGCTTGCCGACAGTTTCGACACGATG
CTGGCGCGGCTCGAAGCGCATGTCGCCGAGCAGCGGAGGTTCGCGGCCAGCGCCTCCCACGAACTGCGCA
CCCCGCTGGCGATCACGCAGACCCTTCTCGACGTCGCCCGCAGCGATCCGAACCGCGACAGCGGCGTGCT
CGACGAACGTCTGCGCGCAGTCAACGCCAGAGCGATCGACCTCACCGAGGCGCTGCTCCTGCTCAGCCGC
GCCGACCAGCGATCCTTCACCCCTGAACACGTCGATTTGTCGCTCATAGCGGAAGAAGCCACCGAAACGC
TCCTCCCGCTCGCGGAAAAGCACGGCGTCACGATCGAGACCTACGGAGACTTCACCCCCGCGATCGGATC
GCACGCGCTCCTGCTGCAGATGACCACGAACCTCCTGCACAACGCGATCGTGCACAACCGCCCCGAGCAC
GGCGCCGTGCAGGTCAGCACCGTCATCCGCCACCGGTCCGTCATGCTCAGGGTCGAGAACACCGGCGAAA
AGCTCAGCCCGCAGCTGATCTCGACACTCACAGAACCGTTCCAGCGAGGCACCGAACGGACACGTGGCGA
CCACGCAGGTGTCGGGCTCGGCCTGGCGATCGTCAAGAGCATCGCCCGGGCACACGACGGAGCCCTTACC
CTCGTCCCCCTGGCCGCTGGCGGGCTCCGCGTCACCGTGCAGTTGCCCGCCGGCTCGGCTACCTGA
>Merged2_4343778_1714-2400 # 1714 # 2400 # -1 # ID=4343778_3;partial=00;start_type=GTG;rbs_motif=None;rbs_spacer=None;gc_cont=0.710
GTGACGAAGGTGCTGGTCATCGACGACGAGCCGTCGATCCTGCGGGCGCTGCGGATCAACCTGGCCGCCC
GCGGCTACGAGGTGACGACCGCGCTGAACGGGTCCTCCGGCCTGGCCGCGGTGTCCCGGGAACGGCCGGA
CGTGGTGATCCTCGACCTGGGCCTCCCCGACATTGAGGGCACCGACGTCATTCACGGGGTGCGGGGCTGG
GCTTCCACCCCGATCATCGTGCTGTCGGCCTGGGGCCAGGAGCAGATGAAGGTCGCCGCCCTCGACGCGG
GCGCCGACGACTACGTGACCAAGCCGTTCGGCATGGACGAACTGCTGGCCCGGCTGCGCGCGGCGGTCCG
CCGGGCCGCGCCCGCCTCTTCCTCGCTGGACGAGCCGGTCGTGGCGACGGCGGATTTCACCGTGGACCTC
GCGGCCAAGCGCGTCGCCCTGGCCGACGGGTCCGGTGTCCGCCTGACCCCCACGGAGTGGCAGCTACTGG
AGATCCTGGTCCGCAACCGGGGGAAGCTGGTGTCCCAGCGGCAGCTGCTGCGGGAGGTCTGGGGCCCGGC
CTATGAGTCGGAGAGCAACTACCTGCGGGTCTACGCGGCCCAGCTTCGCCGGAAGCTGGAACCCGAGCCT
TCCCGGCCCCGGTATCTCCTTACGGAGCCCGGGATGGGGTACCGATTCCAGGCATAG
>Merged2_4371112_17060-17881 # 17060 # 17881 # 1 # ID=4371112_18;partial=00;start_type=ATG;rbs_motif=AGGAG;rbs_spacer=5-10bp;gc_cont=0.691
ATGAGCACGATGATCGCCGACCCCGCCGTTACCGTCGCCCGGACCCGGCCCCGGGTGAGCGTCGCCGAGA
CGGTCAGCCAGACCCTGCTCATGGCCTGGCGGTCGCTGAAGAAGATGCGGCGCAACCCGGAGCAGTTCTT
CGACGTGACCCTGCAGCCGCTGCTCTTCACCGCCATGTTCGCCTACGTGTTCGGCGGGGCGGTCTCCGGC
CACAGCGTCCAGGCCTACCTGCCGCTGATGATCCCCGGCATCGTCGCGCAGACCGTGCTGACGACCTCCA
TGGCCACCGGCGTGCAGCTGCGCGAGGACATGGAGAAGGGCGTCTTCGACCGGTTCAAGTCGCTGCCGAT
GGCCCGCATCGCGGCGCTGGCCGGGCCGATGGTCGCGGACGTCGTCCGCTACCTGATCGCGGGCGGGCTG
ACCTTCGTCACCGGGGTCCTCATCGGCTACCGGCCCGGCGGAGGGGCGCCGGGAGTGCTCGGCGCGATCG
CGCTGGCCATCTTCACCGGCTGGTCGCTGGCCTGGATCTTCACCTTCTTCGGTACCGTCGCCAGCAACGC
CCGGATGGTCCAGGGACTGTCGATGATGATCCTGTTCCCGCTGACGTTCCTGTCCAACGCGTTCGTGCCC
GTGACCACGATGCCGGGCTGGCTGCAGGCGTTCGTCAACGTCAACCCGGTCTCCTTCCTGGTCTCGGCCG
CCCGGTCGCTGGCCAACAACGGGGCGGTCACCGGGGAGGTGGGCTGGACGGTGGTGGCCTGCCTGGTCGT
GATCGTGGTCTTCGCCCCGCTCTCGGTCTGGGGCTACCGCCGCCACCTGTAA
>Merged2_5428812_2903-4060 # 2903 # 4060 # -1 # ID=5428812_4;partial=01;start_type=Edge;rbs_motif=None;rbs_spacer=None;gc_cont=0.691
GACGCCTCCGCCTATGCTGCCGAGCTGATCGGTGCAATACGCACCCTGCAGGCGTTCACCAACGAGAAGC
TCGCGGTCCACCGCTTCGCCGACGCCGTCGAGCGCGCCTACAAGGCGGCTGTGTTCTCCACCCAGGCACG
CGCGGTGCTGACGGCGATCGTCATCTTCCTTGCCTCGTCGAGCGTCGTGGTGGTGCTGTGGGTCGGCGCC
CAGGATGTGCTGGCCGGCCGTACCAGCGCCGGCACCCTGAGCCAGTTCGTGCTATTTGCCGTGTTCGCTG
CCTCGGGCCTCGGCCAGCTCAGTGAAGTGTGGGGCGAGTTGTCCCAGGCCGCCGGCTCGGCCGAGCGGCT
GTCGGAACTCCTGCGCCAGGAGCCCGACATCAAAGTGCCCGCCGCCCCGACGCCGCTGCCGGCAAAGCCG
CGCGGCGAGATCCGCTTCGACGCCGTACGGTTTTCCTATCCGGCGCGGCCTCAGACCGACGTGCTCGACG
GCATCAGCTTCGAGGTGAGGGCCGGCGAGAAGGTCGCAATCGTCGGCCCGTCGGGCGCCGGCAAGAGCAC
GGTCTTTCATCTGTTGCTGCGCTTCTACGACCCGAGCGCCGGCGCCGTCACCTTCGACGGCGTGCGCATC
ATCGACGCCGACCCGCAAGAACTGCGCCGGCGCATCGCGCTGGTGCCACAGGACACCGCGATCTTCGCCG
CCTCCATCGCCGAAAATATCCGGTTCGGTCGGCCGGAGGCCACGATGGCGGACATCAAGCGCGCCGCCGA
GCAGGCCGCCGCGACCGAATTCATCGGCCGCCTGCCGCAGCAGTACGACTCGATCGTCGGCGAGCGCGGC
GTGATGCTGTCGGGCGGACAACGCCAGCGCATCGCCATTGCCCGGGCCATCCTGCGCAATGCGCCGCTCT
TGCTGCTCGACGAGGCGACCTCGTCCCTCGATGCGGAGAGCGAAACCCTGGTACAGGCGGCGCTGGCGCG
GCTGATGCAGGAACGCACCACGCTGGTCATCGCCCACCGCCTCGCCACGGTGCTGTCCTGCGATCGCATC
CTGGTGATGGACCAGGGACGCGTCGTCGAGCAGGGCACCCACGAGAGCCTCGTCGCCGAGGACGGCCTTT
ACGCCCGGCTGGCGCGGCTCCAGTTCCAGGGGACCTGA
>Merged2_5518544_1219-1857 # 1219 # 1857 # 1 # ID=5518544_3;partial=01;start_type=ATG;rbs_motif=GGAGG;rbs_spacer=3-4bp;gc_cont=0.682
ATGAGGACGACGCCACTGGCCGAGATACTTCCTGGCGTCCAGCCCGCTGACCTGCTGCACATCGCCGAGT
GGGTGATCCCGGCCACGGTCTTGATCATCCTCGCGGGGCTGGCAGTCACGAAGTTGGCCGCGGGCCGGTC
CATCGGCCTGATACTGAAGCTTTCCACCGGAGTGACGATCGTCGCCTCGCTGGCCGCCGTCAGCGTCATC
TCCGTGATCATGTTCACCAACTCGGGCGACAAAGACGTGATGCTCGAGCTGCTGCTGATCGCCGCGATCG
CCGGTTTCGTCGGTGCGACGTTCGTCAGCCGCACGCTCACCAGGTCGAGCCGTGCGCTGCTTGCCTCGGT
GCAGGGCGTGGGGGAAATCGGCGCCTACATCCCGCCGGAGGAGACCCTGCCCGCCGAGCTGGCCGGCCTG
TCCTCCGAGCTCGCCGCTGCGCATGAGCGGCTGGGACGGTCCAGGACCCGTGAGCGGGCGCTTGAGGCCA
GCCGCCGTGAGCTCGTCGCCTGGGTGAGCCACGACCTGCGCACGCCCCTCGCCGGGCTCCGTGCGATGGC
CGAGGCGCTTGAGGATCAGGTGGTCACCGATCCCCGGACCGTCAACTCGTACCACTCGCAGATCAGGCGC
GAGGTCGAC
>Merged2_4078876_431-1159 # 431 # 1159 # -1 # ID=4078876_2;partial=01;start_type=Edge;rbs_motif=None;rbs_spacer=None;gc_cont=0.728
AAGCTCCGGCGGGTCATTGGCGTCGTGGCCCAGCGCTCAGGCGCCGACCCGATGGCCACCGGCCGGGAGA
ACCTGATACTGCAGGGCCGGCTCTACGGCATGAAGAACGCGAGGACCCGCGCGGACGAACTGCTCGGGCT
GTTCGGGCTGACCGAGGCGGCCGGCCGGTTCGTCAGGACCTACTCCGGCGGCATGCAGCGCAGGCTCGAC
GTCGCGCTCGGCCTGATGCACCGGCCGCAGGTGCTGTTCCTGGACGAGCCGACGACCGGGCTCGACCCCG
AGGCGCGCGCCGCGATGTGGCAGGAGATCACGCAGCTGGCAGACGGTGGCATCACCGTCCTGCTCACCAC
GCACTACCTGGAGGAGGCCGACCGGCTGGCATCGCGCCTGGCGATCGTCGACCGGGGCCGGGTCGTGGCG
GCCGGCACGCCCGACGAGCTCAAGGGCGAGCTGCGGGGGGACCACGTGCACGTTCGGCTGACAAACGGGA
CGCCGGCCGCGGACGTTCAGCGGGCGCTGGCCGGGACCAGGCCGGTCCGCGATGTTGTCGTCGCCGGGCG
GGACGTGTCCGCCCGCAGTGACGACGGTGCGGCCGCTGTGCCCGCCGTGCTGGAGGCGCTCGCGGCCGCC
AGCGTGCCTGTCGCATCGGTCGCGGTGGCGCGGCCGTCACTGGACGACGTCTACCTGAGGCACACCGGCC
GCAGCTACAGCCAGGAGGGCTCGTCATGA
>Merged2_4323861_830-1639 # 830 # 1639 # 1 # ID=4323861_2;partial=00;start_type=GTG;rbs_motif=GGAG/GAGG;rbs_spacer=5-10bp;gc_cont=0.711
GTGGTGGTGATGGGGGCCATGATTCAGCTCGAAGGTGTCAGCAAGGTGTATCGGGCCGGGCCGGCCGAGG
TGTGGGCGCTGGACGCGGTCGACCTCACGATCGACGACGGCGAGCTGGTTGCCATCATGGGGCCGTCCGG
CTCCGGCAAGAGCACGCTGATGAACATCCTGGGTTGCCTCGACGTGCCCAGCTCCGGCCGCTACCTGCTG
GACGGGGTGGACGTCAGCGAGCACGACGACGACGCGCTCGCGGACATCCGCGGCCGCAAGATCGGGTTCA
TCTTCCAGGCGTACAACCTGCTTCCCCGGACCACGGCGTTGGCCAACGTCGAGCTGCCGCTGATCTACGC
CAGGGATCGCACCCGCCGGGAGCGGGCCCTCGCCGCGCTGGCCGAGGTGGGCCTGTCCGGACGCACCGAC
CACCTGCCGACCGAGCTCTCCGGCGGCCAGCAGCAGCGGGTGGCCATCGCGCGTGCGCTGGTGACCGAGC
CGACCGTGCTGCTGGCCGACGAGCCGACCGGGAACCTGGACTCCGCGACCAGCGCGGAGATCGCCCACAT
GCTGGTGCGGCTCAGCGACGCCGGCCGCACCGTCGTGCTGATCACGCACGAGGAGGAGATCGCCGCCTTC
GCCCGGCGGGTCATCCGGCTGCAGGACGGCCGGATCGTCAGCGACGTCCTCAACTACCCCACCGACGGCA
CCGACGACAGCGACGCGGAGGTCGTCGGCGCGGGTACCGCGATCGACGACGCCCCGGAGGGCGGACCCGT
GCTTGGCAACGGTGCGCGGAAGGTGGAGGTCCCCGGGTGA
>Merged2_5431003_483-1049 # 483 # 1049 # -1 # ID=5431003_2;partial=01;start_type=Edge;rbs_motif=None;rbs_spacer=None;gc_cont=0.700
TTCCCGCCCGACCTCGTGGTCCTGGACCTGGGGCTGCCCGACATGGACGGCGTCGACGTGATCGCCGGGC
TGCGCGGCTGGACGTCCGCGCCGATCATCGTACTGTCCGGTCGCGGCGACTCCGCTGACAAAGTGGAGGC
GCTGGACGCCGGGGCCGACGACTACGTCACCAAGCCGTTCGGCATCGAGGAACTGCTCGCCCGCATGCGG
GCGCTGGCCCGCCGGGCCGGAACGAGCGAGGAACTGCCCGCGATACGGCTCGGCGACATAACGATCGACC
TGGCCGCCAAGCGGGTCACCGGCGCGGCGGGTTCGGACATCCGCCTCACCCCGACCGAGTGGCACCTGCT
TGAGGTGCTGCTGCGTAACCCCGGCAAGCTGCTCAGCCAGAAGCAGCTCCTGACCGACGTCTGGGGGCCC
GGATATGACAACGCAGGCGGCAACCTCCGGCTGTACATGGCGCAGCTGCGCCGCAAGCTCGAGCCCGACC
CCGCCCGGCCGCGATGGTTGATCACCGAGCCCGGCATGGGGTATCGCTACCAGCCGGAACCGGAGCCCGT
CCGATGA
>Merged2_4230808_94-654 # 94 # 654 # -1 # ID=4230808_2;partial=01;start_type=Edge;rbs_motif=None;rbs_spacer=None;gc_cont=0.693
CTGGAGGACCGCCTGGTCAAGACCCTGTCCGGCGGGCAGCGACGGCGGCTGGAGATCGCGCTCGGCCTGG
TGCACGAGCCGCCGCTGGTCTTCCTTGACGAGCCGTCCACCGGCCTGGACCCGCAAAGCCGCAGCAACCT
CTGGGAGCACATCAGGAGCCTTCGCCGGGATAACGGCACCACGGTCTTCCTCACCACGCACTACCTGGAG
GAGGCCGACGCGCTGTGCGACCGGATCTTCATCATCGATTCCGGGACGATCGTCGCATCCGGCACGCCCG
ACGAGCTCAAGCGCCGCGTCTCGGGGGACGTGGTCACCCTGCGGGTCAACGGCGCGGCAGAGGCCGCCGC
TGAGCTGCTCGGGAAGGAGTCCCTCATCAGGGAGCTCACCCAGGCCGACGGCGCCTTGCGGCTGACGGTG
ACCCGCGGCGAGGAGGCGCTGCCCGTCCTGCTGCGCACCCTCGACGAGCATGGCATCACGCTGCACACCA
TTAACCTGTCCCGCCCGACGCTGGACGACGTGTTCCTGACCCTGACCGGCCGTTCGCTGCGCGAGGAGTA
G
>Merged2_4744822_3258-4703 # 3258 # 4703 # 1 # ID=4744822_4;partial=00;start_type=ATG;rbs_motif=AGGAG;rbs_spacer=5-10bp;gc_cont=0.684
ATGGAAATGGGGGTTGGAATGATCGACGTGATCGTTGTCGGCGGTGGACCGACTGGCTTGATGCTGGCCT
GCGAGTTGCGGCTGCACGGAGTGTACGCGCTCGTGCTGGAGAAGTTGGCGGAGCCGACCAGGCATGCCAA
GGCGCTCGGCCTGCACGTGCGCAGCATCGAGGTGATGGACCAGCGCGGTCTGCTGGAGCGGTTCCTGGCG
CTCGGCCAGCAGTACCCGCTCGGTGGTTCCTTCGCCGGCATCCTCAAGCCGCAGCCGGACCGGCTGGACA
CTGCACATCCATATGTCCTCGGCATTCCGCAGAACATCACCGAGCGCCTGCTGAACGAGCGCGCCATCGA
GCTCAGCACCGAGATCTGGCGCGGCTGCGAACTGGTTGGGCTAAGCCAGGATGACCACGGGGTGACCGCT
GAGCTGGCCGACGGCACGCAGCTGCGCTCGCGCTACCTCGTTGGTTGCGATGGCGGCCGCAGCACGGTGC
GCAAGCTGCTCGGCGTCGGCTTCCCCGGTGAGCCCGCCAGGATCGAGTGGCTGCTGGGCGAGGTGGAGGT
GGCCGTGCCGCCGGAGACGCTGAACGCCGTGGCGGCCGAAGTCCGCACGAACTATGTGCGGTTCGGCCCC
GCACCTCACGAGCACGGGGTGTACCGCTTCGTCGTGCGTGCCGAGGGGGTGGCCGAAGACCGCACGGTTC
CGCCGACCCTCGAGGAGTTCAAGCAGCGGCTGCGGGCGCTCGCCGGCACCGACTTCGGCATGCACTCACC
GCGCTGGCTCACCCGCTTCAGCGACGCCACCCGGCAGGCCGAGCGCTACCGGGTTGGCAAGGTGCTGCTG
GCCGGCGACGCGGCGCACATCCACCCGCCCATCGGTGGGCAGGGGCTCAACCTCGGCATCCAGGACGCGT
TCAACCTCGGCTGGAAACTGGCCACGGAGGTTGGCGGCCGGGCACCGGAGGGGCTGCTGGACAGCTACCA
CACCGAACGGCAGCCGGTGGCCACGGACGTGCTGGACAACACCCGAGTGCAGAGCGAACTGCTGTCCTCC
GAGCCGGGCCCCCAGGCAGTACGTCGGCTGCTGTCGGAACTGATGGACTTCGAGGAGGTGAACCGGTACC
TGATCGAGAAGATCACCGCGATCGGGGTCCGCTACGACTTCGGTGAGGGGCATGAACTGCTCGGCCGGCG
GCTGCGGGACGTGGGGCTGAAGCGGGGTCGCCTCTACGAGCTGATGCACGGCGGGCGCGGGCTGCTGCTC
GACCAGACTGGCCGGCTTTCGGTGGTGGGTTGGGCAGATCGGGTCGACCACGTCGTCGACGAAAGCCGGG
AACTGGACGTGCCTGCGGTGCTGCTGCGGCCGGACGGCCACGTGGCGTGGGTTGGTGAAGATCAGCAGGA
GCTGCGCGTCCTGCTGCCAAAATGGTTCGGCGCTGCCGTCAGCTGA
>Merged2_4784550_1-567 # 1 # 567 # -1 # ID=4784550_1;partial=11;start_type=Edge;rbs_motif=None;rbs_spacer=None;gc_cont=0.698
GACGAAAGGCTGCTCGCCGATACGGTCGCGGAGGGGCTACGCCGGCGGTCGATGGCCGTCGACGTCTGCT
ATGACGGAGACTCCGCGCTGGAGCGGGTGAGCGTGCATCGCTACGACGTGGTCATTCTTGATCGCGACCT
GCCGAAGGTGCACGGCGACGAGGTCTGCCGCCGCATCGTCGCCGACGGCGCCGAGACCCGGGTGCTGATG
CTGACCGCGGCGGCCGGGATCCGGGACCGGGTGGACGGGCTCGACCTCGGCGCGGACGACTACCTCATCA
AGCCGTTCGCGTTCGCTGAACTCGTCGCGCGGGTGAATTCGCTGGGTCGCCGGGCCAGGGCCGCGCTGCC
CCCGGTGCTGGAGCGTGCCGGCATCACCCTGGACAGGGCAGGTCACCGCGCCTGGCGGGACGGGCTGCTG
CTGCCGCTCACGCCGAAGGAATTCGCGGTGCTCGAAGTGCTGATGCGGGCCGAGGGCACCGTCGTCAGCG
CCGAGGAACTGCTGGAAAAGGCGTGGGACGAGAACGCCGACCCGTTCACAAACGCCGTCCGGGTAGCGGT
CATGACG
>Merged2_5229781_2-544 # 2 # 544 # -1 # ID=5229781_1;partial=10;start_type=ATG;rbs_motif=GGA/GAG/AGG;rbs_spacer=5-10bp;gc_cont=0.692
ATGATCGAGGCGCAAGGCCTTTCTAAGCGCTACGGCGACAAGGTGGCGGTCGAGGACCTGTCGTTCACGG
TAAGGCCGGGGCACGTGACCGGCTTCCTCGGCCCGAACGGTGCGGGCAAGACGACGACCATGCGGATGAT
CCTCGGCCTTGACCGGCCGACGGCCGGGTCGGTGACCGTCAACGGCAAGCCGTTCGCCGGGTTGTTCAGC
ACGATGCGCGAGGTGGGCGCGGTGCTGGACGCGACGGCTGTGCACGGTGGGCGCAGCGCCTACAGCCACC
TGCTGTGCCTGGCACAGACCAACGCGATCCCGCGTGCCCGGGTGGATGAGGTGCTTGGCATCGTCGGGCT
GACGGATGTGGCGCGGAAGCGGTCCAAGGGGTTCTCGCTCGGCATGAGGCAGCGGCTGGGCATCGCCGCG
GCCCTGCTCGGCGACCCGGAGATCCTCATGTTCGACGAGCCGGTCAACGGCCTTGACCCGGAGGGGATCC
GCTGGATCCGGGTGCTGATGCGGTCGCTGGCGGCCGAGGGCCGCACGGTGTTC
>Merged2_5497613_9387-10193 # 9387 # 10193 # 1 # ID=5497613_10;partial=00;start_type=ATG;rbs_motif=AGGAGG;rbs_spacer=3-4bp;gc_cont=0.730
ATGATCGCTGGCGAGCAGGCCGTGCGCTGCGTGAACCTGTACCAGCGGTTCGGCGACACGGTCGCGGTGG
ACGGCGTGGATCTCGACGTGCACCGGGGCGAGGTGTTCGGGCTGCTCGGGCCGAACGGCGCCGGCAAGAC
GACCACGATCCGGATGATCACTACGCTGCTGCCGGCGCCGCCGGGCGCGATCGAGGTGTTCGGCGCCGAC
GTGGCCCGCCGGCGCACGGCGGTGCGGCGGATGATCGGGTACGTGCCGCAGCAGTTGTCGGTCGACGCCA
CGTTGACCGGGCGGGAGAACGTCGGCCTGTTCGCCAGGCTGTTCGACGTGCCGAGGCGGGAACGCGGCGA
CCGGGTCGCCGAGGCGCTGGCGGCCATGCAGCTCACCGACGTCGCGGATCGGCAGGCCAAGACCTACTCC
GGCGGCATGGTGCGCCGGCTCGAGCTGGCCCAGGCGCTGGTCAGCGCGCCACGGCTGCTGGTGCTCGACG
AACCGACCGTCGGGCTGGACCCGGTGGCCAGGGACGGCGTGTGGGCGCGCATCGAGGAGATCAAGGACGC
CACCGGGATGACCGTGCTGGTCACCACGCATCTCATGCAGGAGGCCGACCAGCGCTGCGACCGGGTGGCG
CTGATGCACAAGGGCCGGATCCGCGCGTTGGGCACGCCGGCCGACCTGCGCGGGGCGCTCGGGCCGACCT
CGACCCTGGACGACGTGTTCCGCGCCCATACCGGCGACCGGCTCGACGACCGGGGCGACATCCGGGCCAT
CCGGGCCACCCGCCGCACCGCCCGGAGGGTCTCATGA
>Merged2_5524559_376-1122 # 376 # 1122 # 1 # ID=5524559_2;partial=01;start_type=GTG;rbs_motif=GGA/GAG/AGG;rbs_spacer=5-10bp;gc_cont=0.697
GTGAGCCGCCCGAGACTGACCGTCAGGGCCCGGCTGACCCTGCTGTACATCGGCCTGTTCGCCGCGTGCG
GTTCGATCCTCGTGGCGGTCAGCTACATCCTGATGGCCCGCCTGCCGGCTGGGCAGGACCAGGCGGCTGA
TCCCCGTAACGTTCCGGACAGCATCGCGGCACAGTGCCGGTCCGAGCAGCCGGCCGGCAATCCCGACAAG
CCTGTCATGGGCCAGTGCGTCCGGGCCCTTGAGCAGCAGGGAGCGCAAGCCCAGCATGATCTCACCCTGT
CTCACCTGCTGCAGTACTCGCTGATCACACTTGCCGTGGTCATCGCCCTCGCCGCGATCCTCGGCTGGAT
CGCAGCCGGGCGGGCGCTGAGCCCGGTACACCGGTTCACCGCGGCCGCCCGCGCCGCGTCCGAGCACAAT
CTGTCGGCCCGGGTGGGGCCGACGGGCCCCCGCGACGAGCTCCGTGAACTGGCCGAGACGTTCGATGAGA
TGCTCGGCCGGCTCCAGGCGGCGTTCGAAGGCCAGCAACGGTTCATCGCCAATGCCTCCCATGAACTGCG
CACCCCGCTGACCGTCATGCGCGCGACGGCCGACGTCGTGCTCGGCAACCCGGATGCCACGCCTGGCGAC
CTGCGCGGCATGGCGGCCGACATCCGCGCCGAGGTTGATCACGCCGAGCACCTCATTGGCTCGCTGCTCA
TCCTCGCGCGCAACGAGCGAGGGCTCACCATCCGCGAGGAGGTCGAC
>Merged2_3861461_74-1045 # 74 # 1045 # 1 # ID=3861461_2;partial=00;start_type=GTG;rbs_motif=GGA/GAG/AGG;rbs_spacer=5-10bp;gc_cont=0.730
GTGACCGCGACCGCCGATGCGGGGACGGGCGTCGAATCCCCGCCGAGCGGTGAGTGCGCGATCGCGACGA
ACGGGCTGACCAAGCGGTTCCACGGCGGCCAGCTCGCGGTCGCCGATCTGGACCTCGTGGTGCCCCGCGG
CTCGGTGTTCGGGTTCCTGGGCCCGAACGGCTCCGGAAAAACCACCACCATCCGGATGCTGCTCGGGCTG
ATCGCACCGACCTCGGGCAGTCACGAACTGCTCGGCACGGCGATGCCGGAGGGCTGGGCGACCGCGTTGC
CCAAGGTCGGTTCGCTGGTGGAGGGGCCCGCGTTCCACGCGCACCTGTCCGGCCTGGCCAACCTGCGGCG
CTGCGACGCCGCCGACCGCACCGCCGACCGCACCTCGCGGCGCCGCATCGACGAGGCCCTGGACCGCGTC
GGCCTGGCCAGCGCCGCCGGCAAGCGGTACAAGGCGTACTCGCTGGGAATGAAGCAGCGGCTCGGCATCG
CCGCCGCGCTGCTGCGCCCGCGCGAGCTGCTCATCCTCGACGAGCCGACCAACGGGCTGGACCCGCAGGG
CACCCGCGAGGTACGCACGCTGATCCGCGACATCGCCGCGGACGGGACCACCGTGTTCGTCTCCTCGCAC
CTGCTGGCCGAGGTCGAGCAGGTGTGCAGCCACGTCGCGGTGATGCGCACCGGGCGCCTGGTCGCCCAGG
GCTCCCTGGAGGCGCTGCGTACCGGCACCCGCGTCCGGGTCGAGACACCGGACACCGACGCGGCCCACCG
CGTGCTCACCGGCCTCGGCATGGCCGACGTGCGGACCTCCGGGCCCGCGGTCGGCGCGGAGCTGGGCGAG
CTGGAACCCGAACGGGTCTGCGCGAAGCTGGTCGGCGACGGTGTGGCCGTGCGCGGGTTCGCCGTGGTGC
GGCCGAGTCTGGAGGATGTGTTCGTGGAACTCACCGGGGAGGGTTTCGATGTCAGCGGTTGA
>Merged2_5481887_1378-2001 # 1378 # 2001 # 1 # ID=5481887_2;partial=01;start_type=ATG;rbs_motif=GGA/GAG/AGG;rbs_spacer=11-12bp;gc_cont=0.662
ATGACCGACCAGGCCCCGGCGGCCAAGGCCAAAACCACGCCTGACCCTACGGACCAGGCCACGATCCGCA
ATTTCTCCATTATCGCCCACATCGATCACGGTAAGTCGACACTCGCTGACCGTATGTTGCAGCTCACGGG
CGTCGTTTCCGAGCGTCAGATGCGGGCCCAGTACCTGGACCGGATGGACATCGAGCGCGAACGCGGTATC
ACGATCAAATCCCAGGCCGTGCGGCTGCCGTGGAAGAACCACGTGCTGAACATGATCGACACTCCGGGAC
ACGTCGACTTCACCTACGAGGTCTCCCGCTCCCTGGCCGCCTGCGAGGGCGCGGTGCTGCTGGTCGACGC
GGCGCAGGGGATCGAGGCGCAGACGCTCGCCAACCTGTACCTGGCGCTGGGCGCGGACCTGAAGATCATC
CCGGTGCTGAATAAGATCGACCTTCCCGCCGCACAGCCGGAACGCTACGCCGCCGAACTCGCCACCATCA
TCGGCGTGGACCCAGGCGAGGTGCTCAAGGTGTCCGCGAAGACTGGTGAGGGCGTCCAGGAGCTGCTCGA
CGAGATAACCGCGCAGGTCCCCCCGCCGGCCGGCGACCTCGCCGCCCCCGCGAGGGCGCTCATC
>Merged2_4116614_2-1780 # 2 # 1780 # 1 # ID=4116614_1;partial=10;start_type=Edge;rbs_motif=None;rbs_spacer=None;gc_cont=0.716
TGTTTCATGATCGCGTCGAGCATCGTGGTGGGCCGCACGCCTGCCGCGGTCGCGGGCGGGCTGGGTTCTC
GGGCGTGGGGGTCGCTGGTGGCGGCGTTCGCGGTCTCCGCGGGAATCCTGTTCGTCCAGCAGGTCCTCAC
ACCGCTGTCAGTGTCGCTCGGCGAGGTGGTGAAGCACCGGGTCAACGGGAAGTTCCACGACCAGATCCTG
GCCGCGTCGCTGGACGGCACCGGAATCGCGCCGCTGGAGGACCACAAGGCCCTGTCCAGCCTCCGGATGG
CCGCCGAGCAACTGGAAGACTGGCGGACTCCCGGCGACGCGGCGGCGGGCGCCATCGCGCTGGTCGCCCG
GTACGGCCAGCTCGCCACGTACGGGATCCTGATCGGCGCCGCCGTCTCCTGGTGGGCGGCGATCGTGATC
TGCGCCGTCACGATGACGTTCCGGGTCGGGCACCGGGAGGTCGTGCGGGTCTACACCCGGCTGTGGCCGG
TGACCGGCCCCCTGCGCCGCGAATCGGAGTACTTCCGCACCCTGGGAACCGCGCCGCCCGCGGCCAAGGA
GACCCGGGTGTTCGGCCTGGACGGCTGGTTCGCCGACCGCTACCGGTCCAGCATGCTGGCGGCGCTGCGC
CCGATCTGGCGCGAGCGGCGCAAGTCGAACGGTGCCGCATTCTTGTGGCGGACCGCGCTCGGCATCGTGG
TGGTCGGCGCGGTGCTGGCGCTGATGCTGCACTCCGGCACCGCCGGGCACGTCTCCCTGACCCGGCTCAC
CCTCGCGATCCAGGCGTCGCTCGGCGCCGTCGCCCTTGGCGAGTTCTACCATGAGTCCGACACCGCCACC
CAGTTCGGCATGCTGGCGGTGAGCGCGCTGCGCGACTTCCAGCAGGCCGTCGAGACGTTCGAGCGGCCGG
CGGTCCCCGTTGCCGCCGGGACACCGGTCATTGAGCCGGTCAGCGACGGCATCCGGTTTGAGAACGTGTC
GTTCGCCTATCCGGGCAGCGACCGCCTGGTGCTCGACGGCCTCGACCTGACCATCCGGGCCGGGGAATGC
ACCGCACTGGTCGGGCTGAACGGATCGGGCAAGACGACCCTGGTCAAGCTGCTGTCCCGGCTGCACGAGC
CGACGGCCGGCGCGATCTGCGCCGACGGCCGTAACATCGCATCCGTGCCGGCCGATGAGTGGCGCCGCCA
GCTCGCCGTCATCTGCCAGGACTTCAACCGCTACCAGCTGACGGCCGCCGACAACATCGCGTTCGGCGCC
ATCGACGCTCCGGCCGATCCGGAGCGGGTCGCCGCGGCCGCCAGCACGGCCGGGATCGCGGAGGCGATCG
GGGCCCTGCCGCGCGGCATGGACACGCTGCTGTCCCGCCAGTTCGACGGCGGCGCCGAGCTGTCCGGCGG
ACAGTGGCAGCGGATCGCGATCGCCCGCGCCCTGTACGCGACGGGCCACGGCGCCGGGGTGCTGGTCCTC
GACGAGCCGACCTCGGCGCTCGACGTGCGGGCCGAAGCCGCGTTCTACGAGGAGTTCATCGCCCACGCGA
AGGGGAGGACCACGCTGCTGATCTCGCACCGGTTCTCCAGCATCCGGCACGCGGACCGCATCGTGGTCCT
GGAAAACGGCCGCCTCATCGAGGACGGCACCCACGACACCCTGCTGGCGAGCGGCGGCCGGTACGCCGAG
CTGTTCACCTTGCAAGCCCGGCGGTTCGCCGCAGGGGAAGACATCGACGCCGACTCTGGCGACGAGGACC
TGAAGACCACCGAGGGGGCCGGGCGATGA
>Merged2_4441551_2-1528 # 2 # 1528 # -1 # ID=4441551_1;partial=11;start_type=Edge;rbs_motif=None;rbs_spacer=None;gc_cont=0.702
TTCCTGTTCTCTGACACCATCCGGGCCAACATCGCCTACGGGCGGCCGTCCGCGCCGTTCGAGGCCGTGG
TCGCGGCCGCGAGCGCCGCCGAGGCGGACGAGTTCATACGGGAACTTCCGCAGGGGTACGACACGGTGGT
CGGCGAGCAGGGGCTCACCCTGTCCGGCGGGCAGCGGCAGCGGGTCGCGCTCGCCCGCGCCCTGATCACC
GATCCCCGGCTGCTGATACTTGACGATGCCACCTCCGCGGTGGACCCGCGGGTCGAGGCGTCCATACACG
AGACGCTGCGCCATGTGATGAGTGGCCGCACCACGCTGCTGATCGCGCACCGCAAGTCCACGCTCAACCT
CGCCGACCGCGTCGCCGTGCTGTCGGACTCGGGTTCGCTGGTCGACATCGGCACCCAGGCAGAACTGGAT
GAGCGCTGCCCGCTGTACCGGCTGCTGATCTCCGGTCCCGGCGACGACGCCGAGGGCACAGACGCCGGGG
AGCTCTCGTACTACACCTCCTCCCCGGTCAACCAGGCCCTGGTCGACGGGGTCACGCCGGAGCTGTGGGA
CCCCGAGCAGGTGCCAGGGGGCGTGGTCGTCACCAGGACCGGAACCGCCGGCGGGGCCGGCGGCGGCGGG
GGCGGACGCATGACCGGCATGATCGGCTCGCTCCCGCCGAGCCCTGAGCTGCTGGCGGCCGTCCAGGCGC
TGCCGCCGGCACACGACAAGCCCCGCGTCAGTCAGGCCGAAGCCCGCGCCGCTGCGCCCGACTTCACGCT
CCGTCGCCTGCTCAAGCCGCTGACGATCGCGCTGATCGGCGGCCTGCTGCTGAACGCACTGGACACGCTC
GCCGGCCTGACACTGCCAGCACTGGTACGCGGCGGCATTGACCATGGCGTCTCTGCCAGGGCAGTGCACA
CGGTCCTGCTCATCGCGCTCGGCGGGCTGGGCATCGTGGCCGCCGACTGGCTGGTCAACGTCGCGCAGAC
CATGGTGGTCGGGCGGAACGGCGAGCGGCTGCTGTACACGCTCAGGGTGAAGATCTTCGCGCAGTTGCAG
CGTCTCGGGCTTGACTTCTACGAGCGGGAACTGTCCGGGCGGATCATGACCCGGATGACCACCGACGTGG
ATGCCCTGTCCACGTTCCTGCAGACCGGCCTGGTCACGATGGTGAACGCGGGCCTGACGTTCTTCGGGGT
CCTGGGGGCCCTGCTGATCATCGACGTGCGGCTCGGGCTGTTCGTGCTGGCCATCATGCCGTTCCTGGTG
GCGGCGACCGTGGTGTTCCGCGCGAAGTCGTCCCGCGCATACGCCGAGGCGCGGGAGCGGATCAGCGTGG
TCAATGCCGACCTGGCAGAGAACGTGGCCGGGCTGCGTGTCACCCAGGCGTTCGGCAGGGAGGGGGAGAA
CTCGGCCAGGTTCGCGTCGCGCTCCGACGCCTACCGCGAGTCCCGGGTACGGGCGCAGAGGTATGCCGCG
CTGTACTTCCCGTTCGTGCAGGTGCTCTCCACCGTGGCCGGCACGCTCGTCCTCGTG
>Merged2_4323088_987-1550 # 987 # 1550 # 1 # ID=4323088_2;partial=00;start_type=ATG;rbs_motif=AGGAG;rbs_spacer=5-10bp;gc_cont=0.677
ATGGCGGACGGGTTCAGGGATGAAGCAGCCGGGTTGCGCCCGACGCTTCGGGGCTCTCGCGTCACCATCC
GTCCCGGCGGGCAGCAGGATGTGGAACCGCTGCGGACGGTCCAGGCGGAGGAATCGGTGACCCGCTGGTG
GGGCGAACCCGAGCCGGCCGCGGACATCGTGGCCAAGCTTCACGGCGATGCCTCGTCGGCCGTGCTCCTG
GTAGTCGAACTCGACGGCCAGCTCGCGGGCGGCATCGAGTACCACGAAGAGCAGGACCCGATGTACCGGC
ACGCGGGTATCGACATCTTCCTGGGGCAGGACTGCCAGGGCCGTGGCGCCGGGACGGAGGCTATCGGCCT
GCTTGCCCGGTTCTTGTTCGAGCAGCGAGGTCATCACAGGATCACGATCGACCCCGCGGCGGACAATCAG
CGGGCGATCCGGTGCTACCAGAAGGCCGGTTTCCGGACGGTGGGCGTCATGCGCCGCTATGAGCGCGGCA
ATGACGGCCAGTTCCATGACGGCCTGCTGCTGGATTTGCTGCGCGATGACCTGCGACAGGCGGCGTGTCG
GTAA
>Merged2_5388976_2258-2914 # 2258 # 2914 # -1 # ID=5388976_4;partial=00;start_type=ATG;rbs_motif=GGAGG;rbs_spacer=5-10bp;gc_cont=0.706
ATGATGAGGGTGCTGGTGGTCGAGGACCGTCCGAAGCTGGCCCAGGCCGTGGCGGCGGGGCTGCGCCGCG
AGGGCATGGCCGTTGATATCGCCCTGGACGGGCAGCAGGCTCTCGACCGTGCCCTGGTGACCGGTTATGA
CGTGATCGTGCTGGACCGTGACCTGCCTGCGATTCACGGCGACGAGGTCTGCCGGCAGTTGGTCGCTGAC
CAATGCGAGAGCCGGATCCTGATGCTGACCGCGGCGGGCACGATCGCCGACCGGGTGGACGGCCTTGGCC
TGGGCGCCGATGACTACCTGCCCAAGCCGTTCGCGTTCGCCGAGCTGGTAGCCAGGATCCGGGCGCTGGC
CCGGCGCTCCCGGCCGCCGCTGCCGCCCGTGCTCTCCCAGGGTGACCTGCGGCTGGACCCCGCGCAACAA
GTGGCCACCCGGGCCGGGCAGCGACTCGCGCTGACCTCGAAGGAATTCGCCGTCCTGCAGCTGCTGCTGG
AGGCCCAGGGCGCAGTGGTCCCGGCCGAGCAGCTACTGGAGAAGGCATGGGACGAGATGGCCGACCCGTT
CACCACCACGGTCAAGGCCACCATCCACCGGCTGCGGGCAAAGCTCGGCGACCCGCCGGTCATCCACACC
GTCGCCCAGGCCGGCTACCGGATCTGA
>Merged2_5294162_902-1198 # 902 # 1198 # 1 # ID=5294162_2;partial=01;start_type=ATG;rbs_motif=GGA/GAG/AGG;rbs_spacer=5-10bp;gc_cont=0.690
ATGACGGGCGCCGGCACCGGTCTCGACCTTGACCATATTTCCAAGCGCTTCGGCGCGGTGGCCGCGCTGA
CCGACGTGTCGGTCAGCCTGCACGCCGGGGATGTCACGGCGATCATGGGGGAGAACGGTGCCGGCAAGTC
CACGCTGCTGCGCATCCTCGGCGGTGACCACATGCCGGACGCGGGCCGCATACTGCTTGACGGCACCGAG
GTGCACCTGCGCTCGCCGCGTGACGCGCACCGGCACGGGATCCGCATCATCCCCCAGGAACCGGAGATCG
TCGGCGACATCTCGGTG
>Merged2_4198909_145-825 # 145 # 825 # 1 # ID=4198909_1;partial=00;start_type=ATG;rbs_motif=GGAG/GAGG;rbs_spacer=5-10bp;gc_cont=0.677
ATGCCGCAGATACTCATCATTGATGACGACAGGGACCTGCTCAACGTCTGCCGCGTCGGCCTGACGGCCC
TGGGTCACCAGGTGCGGACGGCAGAAGACGGCAACGACGGGCTGGCCGAGGCCGCGGTGTGGTCACCGGA
CGCCATCGTTCTCGACCTTGGTCTCCCGGACCTGGACGGGATGGACGTCTGCCGTCGCGTACGCGGCTGG
AGCGAGGTGCCGATCGTCGTCTTGTCGGCGGACGGCTCTGAGGACCGGAAGGTCGACGCGCTGAACGGCG
GCGCCGATGACTACATGACCAAGCCGTTCGGCATGCGCGAGCTCGACGCGCGCCTGAGGGTCGCGCTGCG
CCACCACCACGCGGCCAGGCAGGAGGAGCAGGAGCCCAGCGAGATCGCCGCGGGCCCGCTTCGCCTGGAT
CTCGTGCACCGCGAGGCGACGTTCAGCGGCCGTTCGGTAGACCTGACTCCGAAGGAGTTCGAGCTGCTCG
CCTACCTCGCCAGGCACGCGGGAAAGATCTGCACCAGGAAGATGATCCTCGAGAACGTCTGGGGCCCCGG
CTACGCCAGTGAGATGCACTACCTCAAGGTGTACGCCTACCGGATCCGGCGCAAGCTCGGCGACGAGGGC
GGCTCCTTCCTGCAGAGCGACCCCTCGGTCGGCTACCGGCTTGCTCCCTAG
>Merged2_5440049_805-1578 # 805 # 1578 # -1 # ID=5440049_2;partial=01;start_type=Edge;rbs_motif=None;rbs_spacer=None;gc_cont=0.695
ATTGTTACGGTCATGATCGGGACAGATCCGCCACGTCTCACCCTGCTTACGTTCCACGGCCCCTTGTCGG
AGGCCAGGGCGGGCCGGCTCATCGCCAGGCTCGCGGCCCGCAGCCCGGCCACCGTGCTCGACATCGGGTG
CGGATGGGGTGAACTGATGCTCCGCATCATCGAGGCAGTGCCGTCAGCGACCGGCCTCGGCCTCGACATC
AACGCGGAGGACCTGGCCAGGGGGCGGCGTAACGCCACGGCCCGTGGCCTGGGCGACCGGGTGGTTTTCG
CTGAGGAGTCGGCGGCGGGGACGACGAGAGGACCCGCCGATCTGGTCCTGTGCCTGGGCTCGAGCCAGGC
CCTGAGCGACACGGCCCCGCCCGCCCACACGGTGGCCGCGCTGGCTCAGCTCAGGAAGCTGGTGGCGCCC
GGCGGCCGGGTGGTGCTGGGCGAGGGGTTCTGGGAGCGGCCGCCGACCGCGACTGAACTCGCCGCGATGT
GGCCGGGCACCTCGGCCGGGGAGTTCTATGACCTGGCAGGACTCGCCGACGCCGCCATTGACGCCGGTTT
CCGGCTCGCCTGGATCGAGACGGCCAGCCCCGATGAATGGGAGGAATTCGAATCCGGCTACTCCGGTGAC
GTCGAGGAGTGGCTCGCGGCGTGCGGCGACCACCCGCTGGCGTCCCAAACCCGCCAGGACAACGATCAGC
ACCGCTCTCATTGGCTGCGCGGCTATCGCAACGTTCTCGGTATGGCGTATCTCACGCTTGTTCCTGCCGA
GTGA
>Merged2_5087256_2-577 # 2 # 577 # 1 # ID=5087256_1;partial=11;start_type=Edge;rbs_motif=None;rbs_spacer=None;gc_cont=0.688
ATCGACCCCGGCGCTCCTGCCCCGCGTTATGTTCCGGTGCTCAACGTCGGCGGCTACATCCCCGGTTTGT
CGGTCGACGTGCCGCCCAGGGAATTCCGCATGCAGTTCGGCACCCGCTGCTTCTTCGCCTGGATGCCCGC
ACCCGAAGGCACGATCTGGTTCGCGAACCCGCCCATGGCCAGTGAACCCGAACGCGGTGTGCTGTCCGGC
ATGACCGACGCGCAATGGCGGCAATGGCTGCACGAGCTCATGGACGGCGATGCCGGCCCGTCGGGCGAGA
TCATCGACGCGGCGCCAGGGCCCGTGACCGGCTGGGCCACCTACGACATGCCAGTCGTGCGGCACTGGCA
CGACAACCAGAACATGATCATCATCGGAGATGCCGCGCACGCGACCGCGCCCTCGTCCGGGCAGGGCGCC
TCGATGGCGCTTGAGGACGCCGTCATCCTCGCCAAGTGCCTGCGGGACTGCCCCGGCGCACCAGCAGCGT
TCGCCACGTTCGAACGGCTGCGCCGCGGGCGCGTGGAAAAGATCGTCAAGCACGGTGCCCGCTCAGCCAA
CTCCAAGGCCGCGGGC
>Merged2_4784644_44-760 # 44 # 760 # -1 # ID=4784644_1;partial=00;start_type=GTG;rbs_motif=GGAGG;rbs_spacer=3-4bp;gc_cont=0.703
GTGGTAAACAACCCTGATCCGCCTGGACGCATCGTCGTCGTGGACGACGACCCCACAGTCGCGGACGTAG
TCGGACGGTACCTAGTCCGGGACGGCCACTCGGTGCAGTGCGTGCACGATGGCTACGCGGCCCTGCGCGC
GGTAGAGGAGAAGCCGCCGGACCTGGTGGTGCTGGACCTCATGCTGCCCGGGATCGACGGCCTGGAAGTC
TGCCGCCGTCTCCGCTCCCGCTGGCCCATCCCGGTCGTGATGCTGACCGCGCTCGGCGACGAGACCGACC
GGCTGGCCGGGTTCGAGATCGGCGCCGACGACTACGTCACCAAGCCGTTCAGCCCCCGCGAGCTCGCCAT
GCGGGTGCGCTCGGTGCTGCGCCGGGCCCGGGGCAACAGCCTGCCCGGCAAGCCCGAGGACGGCAACCTG
GCCGACGGCGAGCTGGCCGTGGACATCTCCGCCCACGAGGCCCGTATCGCCGGGCGGCTGATCCAGCTGA
CCTCCCGCGAGTACGACCTCCTGGTCTTCCTCATGCGGAACCCGCGCAAGGCCTTCACCCGCGAGCAGCT
GCTCAACGAGGTGTGGGGCTGGACGTTCGGCGACACCTCCACCGTCACGGTGCACGTGCGGCGGCTGCGG
GAGAAGCTGGAGAGCGACCCGACCATGCCCCGGCGCATCGTGACCGTCTGGGGCGTCGGCTACCGCTACG
AGCCGGAAGCGTCGTGA
>Merged2_4041100_326-3454 # 326 # 3454 # 1 # ID=4041100_1;partial=00;start_type=ATG;rbs_motif=GGA/GAG/AGG;rbs_spacer=5-10bp;gc_cont=0.713
ATGGCGCAGGTGGTGTATCCGAGGGACGATCCGGGGCGGGGCGTGCCAGCCAACCCGGCGTTCCCGGAGG
TCGAGCGGGAGATCCTGGAGTTCTGGCGGGCCGACGGGACGTTCCGGGCCTCGGTGGAGCGGCGGGCGGC
AGGTGAGAACGGCTCCAACGAGTTCGTGGTGTACGACGGGCCGCCGTTCGCCAACGGGCTGCCGCATTAC
GGGCACCTGCTGACCGGGTACGTGAAGGATCTGGTGCCGCGGTACCAGACCATGCGCGGGCGGCGGGTGG
AGCGGCGGTTCGGCTGGGACACGCACGGGCTGCCGGCCGAGGTGGAGGCCGAGAAGCAGCTCGGGATCAC
CAGCAAGGCCGAGATCCTCGAACTCGGGATCGACAAGTTCAACCAGGCGACCCGCGAGTCGGTGTTCCGG
TACACCAACGAGTGGCGGCGGTACGTCGAGCGGCAGGCCCGCTGGGTCGACTTCGACAACGACTACAAGA
CGCTGGACCCCACGTACATGGAGAGCGTCATGTGGGCGTTCAAGTCCTTGTACGACAAGGGACTGGTGTA
CGAGGGCTTCCGGGTGCTGGCGTACTGCCGGCGCTGCGAGACGCCGCTGTCCAACACCGAGACCCGGATG
GACGACGTCTACCGGGACCGGCAGGACCCGGCGAGCACGGTGTGGATGCGGCTGGAGACCGGCGAGCGGA
TCCTCGCCTGGACCACCATGCCGTGGACGCTGGTGCCCAACTCGGCGATCGTGGTCGGGCCGGACATCGA
CTACGCGGTGCTGGAGCACGAGGGCGAGCGGTACATCCTGGCCGAGTCGCGGCTGGGCGCGTACGGGAAG
GAGTTCGGCGGCGCGGAGCGGGTCGGCACCGTCAAGGGCCGCGAGCTGGTCGGGCGGCGGTACGAGCCGC
TGTTCGACTTCCTGCGCGAGCGGATGGCCGGCGTCGACAACGCCTTCACCGTGCTGGCCGGCGACTTCGT
GTCCACTGAGGACGGTACCGGCGTGGTGCAGGTGGCGCCGGCGCACGGCGAGGACGACTTCGAGGTGTGC
ACGGCGGCCGGCATCCCCACCGTGCTCACGGTGGACGACCGGACCCACTTCACCGCGCTGGCCGGGCCGT
ACCAGGGGATGCAGGTCTTCGAGGCGAACCGGCCGATCCTGCGGAACCTGTCCGGACGCGGGCACCTGGT
GCGGGAGGACTCGTTCGTCCACCCGTACCCGCACTGCTGGCGGTGTGACACGCCGCTGGTGTACAAGGCG
GTGTCGTCGTGGTTCGTGCGGGTGACCGCCGTCAAGGACCGGATGGTGGAGCTGAACCAGCGGATCGGCT
GGACCCCGGGGCACGTGAAGGACGGCTCGTTCGGCAAGTGGCTGGCCAACGCGCGGGACTGGTCGATCTC
CCGGAACCGGTTCTGGGGCTCGCCGATCCCGGTGTGGAAGTCCGACGACCCCGCCTACCCGAGGGTGGAC
GCGTACGGCTCGTTCGAGGAGCTGGAGCGGGACTTCGGCGTCACGATCACGGACCTGCACCGGCCCGGCG
TCGACCAGCTCACCCGGCCGAACCCGGACGACCCGACCGGGCGCGCCACCATGCGCCGGGTGCCGGAGGT
GCTGGACTGCTGGTTCGAGTCCGGCTCGATGCCGTTCGCGCAGGTGCACTACCCGTTCGAGAACAAGGAC
TGGTTCGAGCACCACTATCCCGGCGACTTCGTCGTGGAGTACGTGCCGCAGGTGCGTGGCTGGTTCTACA
CCATGCACGTGCTGGCGACCGCGCTCTTCGACCGGCCGGCGTTCCGGTCCTCGGTGGTGCACGGCATCCT
GCTCGGCTCGGACGGCCGCAAGATGTCCAAGAGCCTGCGCAACTACCCGGACGTCTACGAGATGTTCGAC
CTGCACGGCTCGGACGCGGTGCGGTGGGCGTTCATGTCCTCGCCGGTGCTGCGCGGCGGTGACGCGATCG
TCTCCGAGCCGGTGATCCGGGACGCGGTGCGGCAGGCGCTCAATCCACTGTGGAACGTCTGGTACTTCTT
CACCTTGTACGCCAACGCGGACGGCTACCAGGCGCGCCGCCGCACGGATCCGGAGCACGTGCTGGACCGG
TACGCGCTGGCCAAGCTGCGCGAGCTGGTGGAGCGGGTCACCGAGGCCCTGGACGGCTACGAGATCTCGG
CCGCCTGCGGCGCGGCACGGTCCTATTTGGACGCGCTGACCAACTGGTACGTGCGCCGCTCCCGGTACCG
TTTCTGGCAGGGCGACCGGGACGCCTTCGACACGTTGTACACCGTGCTGGAGACGGTCACCCGGGTGATG
GCGCCGCTGGCCCCGATGGTCACCGACACCGTGTACCGGGGGCTGACCGGCGAGCGCAGCGTGCACCTGG
CCGACTGGCCGGACGCGGCCGGCCTGCCGCCGGACGCGGCGCTGGTGGCGGCCATGGACGCGGTGCGCGA
GGTGAGCTCGGCGGCGCTGTCGCTGCGCAAGGCCGCCGGGCTGCGGGTGCGGCTGCCGCTGCGGCGGCTG
ACGGTGGCCACCCCGGACGCGCACCGGATGGACGCCTTCACCGCGTTGCTCGCCGACGAGGTCAACGTCA
AGGAGGTCGAGCTCACCGGCGACCTGGCCGGGTACTGCGAGCGGGTGCTGAGCCTGGTGCCGAGGGCGCT
CGGGCCGCGGCTCGGGCGCGACGTGCAGCGGGTCATCGAGGCGGTCAGGGCCGGCGACTGGTCGGTGGCC
GGCGAGGTGGTCACCGCCGGCGGCGTCGAGCTGCGGGACGGCGAGTACGAGCTGAGGCTGGTGGCCGCCG
ACGCGGACCACTCGGCGCCGCTGCCCGGCGGCGCGGGCGTGGTGCTGCTGGACACCGAGGTGACCCCGGA
ACTGGCCGCGGAGGGCCTGGCCCGGGACGTCATCCGGGTGGTCCAGACGGCCCGCCGGGAGGCCGGGCTG
GACGTCTCCGACCGGATCAACCTCACCCTGGACGCGCCGGCGGAGATCGCCGCCGCGGTCCGGGCCCACC
TGGACCGCGTCCAGCGCGAGACGCTCGCCGTGCGCACCGGGTTCGCCGCGGTGCCGGCCGGTTTCAGCGG
CGACGCCGGCGAAGGCCAGCGGGTGACGGTCCAGGTGGAGCGGGCATGA
>Merged2_5377922_2-1213 # 2 # 1213 # 1 # ID=5377922_1;partial=11;start_type=Edge;rbs_motif=None;rbs_spacer=None;gc_cont=0.669
GCGCTGCCGATCTCGCTGTGGTTTGCCGGCTATGTGGTGCTGCTGCGCATGTTCGTGCCGAGCATGCGCG
ACCGCTCGAGGGAAGTGTCGGAGGCACGGTCCATGCTGACCGGGCGCGTCGTTGACACCTACACCAACAT
CCTGACGGTGAAACTGTTCGCGCGGGCGCAGCACGAAGATGCCTATGTGCGCGACGCGGTCGACGAGCAC
ACCGGCCGCTTTTACGCGTCGCTACGGCTCAACACGCTGTTCAGCTTCAGCCTGACGACACTCAACGCCA
TGCTGGTCACCGGCACCGCTGCCACCGCCATCGCGTTGTGGGCGCACGGCAAGGCCGCCGTCGGCACGGT
AGCGATGGCGCTGCCGATGTCGTGGCAGATCATCAGCATCGCCGGCTGGGTGGCGTTGCGCGTGACCGAG
ATCTTCGAGAACATCGGCGTGGTGCAGGAAGGCATGATCACGATCGCACGTCCGATCGGTCTGACCGACC
GCCCGGGCGCGACCGATCTCTCGGTGACGCGCGGCGCGATCGCATTCGCCGACGTCCAGTTCGGCTACGG
CCGCGAGGCCAGCGTGATTGACGGCCTCAACCTCACCGTTAAGCCGGGCGAGCGCATCGGCCTCGTGGGC
CGCTCCGGGGCCGGCAAATCGACCCTCGTCAACCTGCTGCTGCGCTTCTTCGATCTGGAGGGCGGCCGCA
TCCTGATCGACGGACAGGACATTGCCGCTGTCACCCAGGAAAGCCTGCGGGCGCAGATCTGCGTCGTGAC
CCAGGATACCTCGCTGCTTCACCGCTCGATCCGCGACAACATCCGCTACGGCCGCACCGACGCCACCGAA
GCTGAGATCGTCATGGCTGCCCGGCTGGCGCACGCCGACGAGTTCATCGGCGATCTGGAAGATTACCGCG
GCCGGCGCGGCTATGACGCCCAGGTCGGCGAGCGCGGCGTCAAGCTGTCCGGCGGCCAGCGCCAACGTGT
CGCCATCGCCCGGGTCATACTCAAGAATGCGCCGATCCTGGTGCTCGACGAGGCCACCTCGGCGCTCGAC
AGCGAAGTCGAAGCCGCGATCCAGGCGAGCCTCGACACCTTGATGGCCGGCAAGACCGTGATCGCGATCG
CGCACCGGCTCTCCACCATCGCCCGCATGGACCGCCTCGTCATCCTCGACCGCGGCCGCATCGTCGAGCA
GGGCAGCCACGAGGAGTTGCTG
>Merged2_4225357_2-655 # 2 # 655 # -1 # ID=4225357_1;partial=11;start_type=Edge;rbs_motif=None;rbs_spacer=None;gc_cont=0.679
CGCATCGCCAACGACATCGGCGGCATGCAGGCCACGGTCACCACCACCGCCACCACCCTCGTCTCCAACG
CCACCACCGTGGTCGCCACGATCGTCGCGATGATCGCCCTCGACTGGAAGCTGACGGTCGCGAGCCTGGT
CATGCTGCCGTTCTTCGTGTGGATCAGCCGCCGCGTCGGCACCGAACGGCGTCGCATCACCCGCGACCGG
CAGAAGAAACTCGCCGTCATCACGTCCATGGTGCAGGAATCCCTCTCCGTGAGCGGCATCCTGCTCGGGC
ATACGATGGGCCGTTCCCGCGAGCTCGCCGAGAACTTCGCCCGGGAGTCCGGGGAGCTTTCCGAGCTGGA
GGTCTCCTCCAGCATGTCGGGCCGCTGGCGCCAGTCCACGATCCAGATCGTCATGTCCTCCATGCCGGCG
GCGATCTACTGGGTAACCGGGCTGACCGGCAGCGGCGGCCACATGGCCATCTCGATCGGCACGCTGGTCG
CGTTCACCACGCTGCAGCAGAGCCTCTTCCGGCCCTCGGTCCAGCTGCTGAGCACCGGCGTCGACCTGCA
GAGCTCGCTGGAACTGTTCGGCCGGATCTTCGAGTACCTCGACCTGCCCGTCGACGTCGCCGAACCCGCG
AGCCCCGCCGCCCTCGGCGACATC
>Merged2_4217942_2-712 # 2 # 712 # -1 # ID=4217942_1;partial=10;start_type=ATG;rbs_motif=GGAG/GAGG;rbs_spacer=5-10bp;gc_cont=0.661
ATGAGGAGGAATGAGTTGAGCGAGGCAGCATTGCGTAAGCACGCTGCGCCGTCACAGCAGCATCGCAAGG
AACCGCCCGGCCGCGCGCCGAAGAACCATGTGGTCGTTGTTTTCGTGGCGCTCATGCTGGCGATCTTCCT
TGCCGCGCTCGACCAGACCATCGTGGCCACCGCGCTGCCGACCATCGTCGGGGACCTGCACGGCGTCAGC
GACCTGACCTGGGTGACCACCGCCTACCTGCTGACAGCCACGATCGGCCTGCCGGTCTACGGCAAGCTCG
GTGACCTGATGGGCCGTAAGGGCCTGTTCATCTTCGCGATCGTCATCTTCCTCATAGGGTCAGTGCTGTC
CGGCCTGGCGCAGAACATGGGCGAACTGATCGGCACCCGCGCCATCCAGGGCGCCGGCGCCGGCGGGCTC
ATGATCGGGGCGCAGGCGATTATCGGCGACGTGGTCCCCCCGCGCGAACGCGGCAAGTACATGGGCTTCA
TCGGCGCCATGTTCGGCCTCGCCACCGTCGCCGGGCCGCTGGTCGGCGGCTATCTCACCGACGACGTGAG
CTGGCGCTGGATCTTCTACGTCAACGTGCCGATCGGGATCATCGCCCTCGCTGTGGTCATCTTCACGCTG
CACCTGCCCAAGCACAACGCCAAGCCCAAGCTCGACATCCTGGGCATGCTGCTGCTCGCCGCGGCGTCGG
CGTGCATCGTG
>Merged2_4036288_2336-3586 # 2336 # 3586 # -1 # ID=4036288_3;partial=00;start_type=ATG;rbs_motif=None;rbs_spacer=None;gc_cont=0.692
ATGAAGGCCCAGGTCTTCCTACCGGCGCCCCGGAACGCTGGCAGCAACGTAGATAGCATCGGCCCGGTGA
TAACCACCCTCGCTGTAGAGAACTACCGGTCCTTGCGGCGGTTCATCGTCCCGTTGGGTGCCCTCACTGC
GGTGACCGGGGCTAACGGCACTGGTAAGTCAAGCTTGTACCGGGCGCTGCGGCTGCTGGCGGACGCCGCT
CGCAACGGGGCGGTCGCCGCGCTGGCGCGGGAGGGTGGCCTGCCCTCGACGCTATGGGCGGGTCCCGAAA
CCACTGGGCGGGCCGTGCGGGAGGGCGTCTATCCGGTGCAGGGCACCAGGCGCGCCAGGTCAGTGTCGTT
GCGGCTGGGCTTCGGCGGGGATGACTTCGGCTACGCCATCGACTTCGGCCTCCCGTCGATCGACGCCAGT
ACGAGCGCTTTCACCCTGGATCCGGAGATCAAGCGGGAAAGCATCTGGAGCGGCCCGCTGCTGCGGTCGT
CCGCGGTGCTGTGTGAACGGGACCGTGGCATTGTGCGCGTCCGCGGCGACGACCGCACGTGGTCCGGGCC
GTATCAGATCCGGCCGTATGACAGCATGCTGAGCGAGTTCGCCGATCCCGGCCAGGCTCCGGAGGTGCTC
CGGGTGCGTGAGCAGGTCCGGTCCTGGAGGTTCTACGATCAGGTCCGGACCGACGCCGCGGCACCCGCCC
GCGCCAGCCACATCGGCACGCGCACGCCCGTGATGAGTCACGACGGAGCGGACGTCGCGGCCGCCCTGCA
GACCATCCGCGAGACCGGGGATGCCGACGCCCTGGACCAGGCCATCGACCTGGCCTTCCCGGGCAGTCGC
CTCACGGTCGAAAGCGAGGGTGGCGGACGGCTCGGCCTGCAGCTGCACCAGCATGGCCTGCTCAGGCCGC
TGACCGCGGCGGAGCTGTCGGACGGCACGCTGCGATACCTGCTGTGGGTCGCGGCGCTGCTGGCACCCCG
CCCGGCCGGTCTCCTGGTGCTTAACGAGCCGGAGACAAGCCTGCATCCGCAGCTTCTAGCCCCATTGGCC
CAGCTGATCACCACCGCGGCGGCAGGCTCGCAGATCATCGTCGTCTCGCACTCCCACCAGCTGATCAACG
CGCTGCAGCGCATGACGGAGAAAGCCGCGTTTCCGGCCAGCGCCATCGAGCTGGTCAAGAACTTCGGCGA
AACCCGCGTGGCCGACCGGGAGCCGCTAGACGAGCCGGCCTGGCACTGGCCGAAACGATAA
>Merged2_4230724_94-654 # 94 # 654 # -1 # ID=4230724_2;partial=01;start_type=Edge;rbs_motif=None;rbs_spacer=None;gc_cont=0.692
CTGGAGGACCGCCTGGTCAAGACCCTGTCCGGCGGGCAGCGACGGCGGCTGGAGATCGCGCTCGGCCTGG
TGCACGAGCCGCCGCTGGTCTTCCTTGACGAGCCGTCCACCGGCCTGGACCCGCAAAGCCGCAGCAACCT
GTGGGAGCACATCAGGGGCCTTCGCCGGGATCACGGCACCACGGTCTTCCTCACCACGCACTACCTGGAG
GAGGCCGACGCGCTGTGCGACCGGATCTTCATCATCGACTCCGGGACGATCGTCGCATCCGGCACGCCCG
ACGAGCTCAAGCGCCGCGTCTCGGGAGACGTGGTCACCCTACGGGTCAACGGCGCGTCAGAGGCCGCGGC
TGAACTGCTCGGTAAGGAGCCGCTGGTACGGGAGCTCGCCCCGGCCGACGGCGAGCTGCGGCTGACGGTC
TCAAGCGGTGAGGAGGCGCTGCCCGTCCTGCTGCGCTCCCTCGACGAGGCCGGGATCACACTGCACACCA
TCAACCTGTCCAGGCCCACCCTTGACGACGTGTTCCTGACCCTGACCGGCCGTTCGCTGCGCGAGGAGTA
G
>Merged2_4005181_229-1470 # 229 # 1470 # -1 # ID=4005181_2;partial=01;start_type=Edge;rbs_motif=None;rbs_spacer=None;gc_cont=0.696
CGGCGGCGGGTCGCGCTGTCTGCCGTGCTGGTCGCGGACGGGGACCTGGTTCTGCTTGACGAGCCGACAA
ACCATCTCGACATCGAGGCGATCGACTGGCTCGGCGGGTACCTGCGGGACATGGGCCGCGCGGTGGTGCT
GGTGACGCACGACCGGTGGCTGCTGGACACGGTCTGCGACACCACCTGGGAGATGGCCGACGGTCAGGTG
TTCGCCACCGAAGGCGGATATTCCGCATATGTCCTCGCACAGGCCGAGCGGATGCGGTCCGCCGAGTCCG
CGGAACAACGACGCCGCAACCTCGCGCGCAAGGAACTGGCCTGGCTCCGCCGCGGGCCGCAAGCCAGGGG
GACCAAGCCGAGGTTTCGCGTTCAGGCCGCCAACGCCCTGATCGCCGCGGAGCCGCCCGCGCGCGACGGT
GTGGAGCTGACGGCCCTGGCGACCGCCAGGCTCGGCAAGAAGGTGCTTGAGCTCGAGGACGTCACGCTCG
GTCTCGGCGAACGCGTGCTGCTCGGCGATGTGACCTGGCGTCTGGGTCCTGGCGAGCGCGTTGGCCTCGT
CGGCGTCAACGGGACGGGCAAGACATCGCTGCTGCGGGCGCTCGACGGCTCGCTGGAACCCGTGTCGGGG
CACGTGGTGCGCGGCAAGACGGTGCGTCTCGGCCACCTGTCGCAGGAGCTGGCGGAGCTGAACCCCCGGT
TGCGCGTCCGTGAGGCGGCCGAGGAGGTGCGCATGCACATCCAGGTCGGCAAGCGCGAGATCTCAGCCGG
ACAGCTGCTTGAAAGCCTGGGTTTCCGCGGAGACAGGCAGTGGACGCCGGTGGCCGAGCTGTCGGGTGGC
GAGCGCCGCCGCCTGCAAATGCTGCGGCTGCTGATGAATGAGCCGAACGTGCTGTTGCTTGACGAGCCGA
CCAACGATCTCGACATCGAGATGCTGACCGAGTTCGAGGACCTGCTGGACGGCTGGCCAGGGACTCTCGT
CGTCGTCAGCCACGACAGGTACTTCCTCGAGCGGGTCACCGACCACCTCGTCGCGCTGCCGGGCGACGGA
AACCTGCGCTCCCTGCCAGGCGGCATCGACGAGTACCTGGAGATGGTTCGCTCCCGCGGGCTGGCGGAGC
CGGCCAAGGAGCGGCGTCAGGCGCCCCCAGGCGCCGCTCCTGAGCGGGGGGCTCCGGTGGGTCGTCCCCC
CGGGCAAACAGAGCCCCCCCGGGATAGCAGCGACAGCAGGTCGCTGAAGTAA
>Merged2_5084113_11693-12625 # 11693 # 12625 # -1 # ID=5084113_13;partial=00;start_type=ATG;rbs_motif=GGAG/GAGG;rbs_spacer=5-10bp;gc_cont=0.757
ATGCTGGCGATCCGCAGCACCGGGCTGACCAAGCGGTTCGGCAACCAGGTGGCGGTGGACGGCATCGACC
TGGCGGTGCCGGCCGGCGCCGTCTACGGCTTCCTCGGCCCGAACGGTTCCGGCAAGACCACCACCATCCG
GATGCTGCTGGGCCTGGTCCGCCCGACGGCCGGCCGCCACGAACTGCTGGGCGAGCCGATGCCGGCACGG
GCCGGTCAGGTGCTGCCGGCGGTGGGCGCGCTGGTGGAGGGCCCGGCGTTCCACCCGTACCTGTCCGGCC
GGGCCAACCTCAACCGGCTGGACGCCGCCGACCGCTACGCCCCACCGGGTCGGCCCGCCGCCGAGCGGCG
CGTCGAGCGGGCGCTGGAGCGGGTCGGGCTGGCCGCCGCGGCGCGCAAGCACTACCGGGTCTACTCGCTG
GGCATGCGGCAGCGGCTGGCGCTGGCCGCCGCCCTGCTCCGGCCGCGCGAGCTGCTGCTGCTCGACGAGC
CGACCAACGGCCTGGACCCGCAGGGCACCCGCGAGGTGCGCGGCCTGATCAGCGAGCTGGCCGCAGCCGG
CGCCACCGTGTTCCTGTCCACCCACCTGCTCAGCGAGGTGGAGCAGATCTGCACCCACGTCGGGGTGATG
CACCTGGGCCGGCTGGTCGCCCAGGCTCCGCTGCCGGAGCTGCGCGGCGGGACGCTGCCCCGGGTCAGGG
TGGAGTCGGCCGAGCCGGCGGTCGCCGAGCGGGTGCTCGCCGAGCTGGGCCTGGCCGACATCACCAGCGA
CGGCGACGAGACCACGGCCACGCTGGGCGGCCGGCTGCCCGAGAAGGTGCTGGCCGAGCTGGTCGCGGGC
GGCGTGCCGGTGCGCGGGTACGGCGTGGTGGCGCCGGACCTGGAGGAGATCTTCGTGGGCCTGACGGGGG
AGGGCTTCGATGTCAGCGGTTGA
>Merged2_4537855_850-2061 # 850 # 2061 # 1 # ID=4537855_2;partial=01;start_type=ATG;rbs_motif=GGA/GAG/AGG;rbs_spacer=5-10bp;gc_cont=0.705
ATGACGGGCGCCGGCACCGGTCTCGACCTTGACCATATTTCCAAGCGCTTCGGCGCGGTGGCGGCGCTGA
CCGACGTGTCGGTCAGCCTGCACGCCGGGGAGGTCACGGCGATCATGGGCGAGAACGGTGCCGGCAAGTC
CACGCTGCTGCGCATCCTCGGCGGTGACCACATGCCAGACGCGGGCCGCATACTGCTTGACGGCGCCGCG
GTGCACCTGCGCTCGCCGCGTGACGCGCGCCGGCAAGGGATCCGTGTTATCCCACAGGAACCGGAGATCG
TCGGCGACATCTCGGTGGCCGAGAACGTCTACATCGGCAGGCTGCCGCGCCGCGGACGGCTGTTCGACCG
CGCGGCGCTGGCCAGCGCGGTGCGCGCGGACATCGCGCGGCTGGGGTTCGAGCAGGTTCTCGGCCCGGAC
ACGCTGGGCCGTCAGCTCTCGCCGGCCGGCCGGCAGCTGGTCGAGATTCTGCGGGCGCTGACCGGGAACG
CCCGGGTGATCGCCTTCGACGAGCCCACCTCCTCGCTCACCGAACACGAGGTGGAGATGCTCTTCCGGCT
GATCAGACGGCTGCGAGCGGAGCGGTTCGCGATCGGTTACGTCTCGCACCGGCTTAAGGAGGTCTTTGAG
ATCGCGGACCGGGTGGTGGTCCTGCGCGACGGCGGTTTCGTGGCCGAGCGTCCGACGGCCGACACGTCGG
AGACCGAACTCGTCCGGCTGATGGTCGGGCGCGACCTGACGGCGATGTTCGAACGCACGCCCGCCGCCCG
GGGCCGGCCCGTGCTTGAGGTGCGCGACGTCACCACCGACGATGTCAGCGACATCAGCCTGACCGTTCAT
GCCGGCGAGGTGGTGGCGCTGGCCGGCCTGGTAGGCGCGGGCAGGTCCGAGCTTGCCAGGGCGATCGCCG
GCGACCTGCCGTTGCGCTCGGGCCAGGTCCTCGTGGACGGCAAGCCGGTCCGCCTGCGCCAGCCAAGGGA
CGCCATCTGGGCGGGCATCGGCCTCGCGCCGGAGGAACGCAAGGCGGATGCGCTGTTCCTCGAGCAGAAC
GTCAGGGAGAACATCACCTTGGTGATGCTCCGCCAGCTGCGGCGGTTCCGGTTCATCCGCGCCGCCGCCG
AGCGTGAGCTGGCCGGGCAGTTCACCGACCGGCTGCGGGTCCGGACGCCGTCCATGGAGCAGGTGGTCAG
GAACCTGTCCGGCGGAAACCAG
>Merged2_4110043_2351-3559 # 2351 # 3559 # -1 # ID=4110043_4;partial=01;start_type=Edge;rbs_motif=None;rbs_spacer=None;gc_cont=0.678
TGGTTCGGCGGCATGGCGCTTGGCGCCCTGGGGGACAGGTTCGGCCGCAAGCCGGCGATGATCGCGAGCA
TCACCCTGTACGCGGTGGGCTCGGCGCTGTGCGGCTTCGCGTGGAATTACTGGGCGCTATTCGTTTTCCG
AATGGTCATCGGGCTTGGCATGGCCGGCGAATACACGGCGAGCGCGACGTACGTCATAGAAAGCTGGCCG
GAACATCGCAAGAACCTGGCCAGCGGCCTGCTGCTGTCCGGCTATCCGCTGGGCTCGGTGCTGGCTGCCA
AGGCCTACGCGTGGGTCGTGCCGCACAGCAGCTGGCGGGTGCTGTTCTTCATCGGGATCGTCCCGGTGGC
GATCGCCCTCTACCTGCGCCGCAGCCTGCCAGAGGCAAGGGAGTGGTCCGGCACCGCCGAGCCGAGGGTG
AGCGCGACACGCGTCCTGTTCACCGGCCGCCGGGCCGCCAGGAATATCCCCGTCGCCGTGATCATCGCCT
TGTCGCTGTTCTTCGTGCTGCGCACGCTGCCGATGCCGGTCACGCTGATCCTGATCGCTGTGAGCGTCGC
CGGGTTCGTGATTCTCGGCGTGCAGTTCGCGGGGAAACTGTGGCCGGTCACGATCGCCCTGATGGTGACG
GTCTTCGCGGCATTTATGTACTCGTGGCCGCTTCAGTCGCTGCTGCCGACCTACCTGAAGACCAGCCTGC
ACTACAGCCCGGACCAAGTGTCGAACGCGCTGCTGTACGGGGGCATCGGATACGCGGCAGGGTCGGTGCT
GACCGGCTACCTTGGCGACAGGTTCGGCACCAGGCGGGCGTACGTGGGGATGCTCATCGCGTCGTTCGTC
TTCGTGTTTCCGGCCTTCGCCATCGGCGGCGGGCACACCGTGCTGCTGTGGGTGCTGCTGTTCGGGCTGC
TCGGCACCTCCTCTGGCGCCTCGGGCATCCTGCCCAAGTACGTCTCCGGGCACTTCCCCGTCGGGATCCG
CGCCGCGGGGCTGGGCTTCACCTACAACGTCGGCGCGCTGGGCGGAGCGGCGGCACCGATCCTCGGCGCC
CAGCTGGCGGCCCCGCTCAGCCTGGGCACCGCGATCGCCGTACTCGGCGTATCCATCACCGCGGTTGTGG
TGCTGCTCGTCGCCTTCAACGTGCCGGAACGGCTGCAGCGCTGGTCCGAGCGCTCGTCGGCGGTGCCTGA
CCTCGCGAAGGTCGCCTGA
>Merged2_5206175_256-963 # 256 # 963 # -1 # ID=5206175_2;partial=00;start_type=ATG;rbs_motif=None;rbs_spacer=None;gc_cont=0.701
ATGCCGGCGGCCGACCCGCAGGCCGAAGGATCTGGCGGACGGCTGCTGATCGTCGACGATGACCCGGACG
TCAGGGACTCGGTCGGCAGGGCGCTGCGGCGGGCCGGGTATTCGGTCGCCGCCGTCGGCAACGGCTCAGA
CGCGGTGTCCTCGGTGGCGCGCTCACCCGTTGACCTGATCGTGCTGGACGTTCTCATGCCCGCCGTGGAC
GGGCTCGACGTCTGCCGCATGCTGCGCTCCCGGGGCGACGCCACGCCCGTGCTGATGCTGACCGCGCGCG
ACAGCACGGAGGACCTGGAGTGCGGGCTGGCCGCCGGGGCGGACGACTACCTCGTCATGCCGTTCGCCCT
GCGTGAGCTGCTCGCCCGCGTCGGCGCCCTGCTGCGGCGCAGCCGCATGCACCGCGATGTTCTCGGCTAT
GCCGACCTCACCCTGGATGCCACGGCCAGGACGGCGACCCGCGGCGGGGTGCCCGTCGAGCTGACCAGGA
TCGAATTCGATCTGCTTGAACTGCTGCTGCGCAACGCCGAGAGCGTGCTCAGCTACGAGGTCATACAGGA
CCGTGTGTGGGGCTTCGGCGAGACCCCCGCGTCGAACGGGCTGCAGGTGTTCGTGAGCTTCCTGCGGCGC
AAGCTCGAACATGACGGCCGCCCGCGCCTTGTCCACAATGTCCGCGGTGTCGGATATGTGCTGAGGGCGG
AGCCGTGA
>Merged2_4190920_21-1232 # 21 # 1232 # 1 # ID=4190920_1;partial=01;start_type=ATG;rbs_motif=GGA/GAG/AGG;rbs_spacer=5-10bp;gc_cont=0.725
ATGCTGGGCGTGACGTGCCTGTCGGTGATCGTCGTGACCCTGGACCTGACGATCTTGAATATCGCGCTGC
CTTCCATCTCCGCGGCGCTGCACGCGGGAACCGGCGACCTGCAATGGCTCGTGGACGCCTACTCGCTCGT
CTTCGCGGGGGTCATGCTGCCCGCAGGGATGACCGGGGATCGCCTGGGCCGCAAGCGGCTGCTGCTGGCC
GGCCTGGCGGTGTTCCTGGCGGCATCGCTGTGGTGCGCGCTGTCGGTCTCGGCGGGAGAGCTGATCGCGG
CGCGGGCGCTGATGGGGCTGGGCGCGGGGATCGTGTTCCCGCTGTCCCTGGCGGTCGTTTCCGCCGCGTT
CGGCGACGATGACCGGCCTGTGGCCATCGGCATCCTCACCGCGGCGATCGCGCTCGCACTGCCGCTCGGG
CCGGTGCTCGGCGGCCTGCTGCTGCAGCACTTCTCGTGGCACTCGGTGTTCTGGATCAACGTGCCCGCCG
CCGGCGTGACACTGGTCGTGGGGGCCGTCCTGACTCCTGAGTCACGCAACCCTGGCGCACCGCCACTGGA
CGTTCCGGGCGCCCTGTTGTCGGCCGGGGCGGTCACCTGCCTGGTCTGGGGGTTCATCAACGGCCCGGAA
CACGGCTGGACGGCGACGGCTACACCGATGCTGCTGGCCGCCTCCGCGGTGCTGGCTGCCGCCTTCGGCA
TCCGCGAACGCCGCTGCGCGCACCCGGTCATCGACCCGGCGCTGTTCGCCGACAGGCGGTTCACCTGGGG
CACCGCCGCCACCATCGCCGTTTCGGTGGCGCTGTACGGGATCTTGTTCACCCTCCCCCAGTACCTCCAG
AGCGTGCTCGGCGAGGACCCGGTCGGCGCCGCGCTGCGGCTGCTGCCGATGATGGGCGGGCTGCTGGCCG
GTGGCGCCGCTGCCAGCCCGGCCGCGCGGGCATCGGGCACCCGGGTAACCGTGGCCGCCGGGCTGGCGAT
GCTGGCGGCTGGGCTGGCCGTGCTCAGCCAGATCCACCTGGGTACGGGCTACGCGGTCGTGGCGGCCGGG
CTTGCGCTGTGCGGTCTCGGCACCGGCGCGTCCATCGGCGCCGCGATGAACGTGGTCATGGCCGCCGCGG
GCGGCGACGATGCCGGAATCGGCGCGTCGGTGAACAGCGCGCTGCGCAACGCTGGCGGGGCGATCGCCGT
TGCCGTGCTGGGCAGCGTCCTG
>Merged2_4225631_178-1464 # 178 # 1464 # -1 # ID=4225631_1;partial=00;start_type=ATG;rbs_motif=GGAGG;rbs_spacer=5-10bp;gc_cont=0.632
ATGTCTCAAGACGACGCAATCATCCACCTAGAACACGTCAGTAAGAGCTTCAGCAAACCCGACGGTGGCA
CATTGCTGGTCCTCGACGACATCAACCTCGACATCCGGGCTGGCGAAGTCATCGCGCTGCTCGGTCGTTC
CGGGTGCGGCAAGTCGACGCTACTGCGCGTCATCGCCGGGCTGATACCCGCTACCGACGGCGTGGCGCGC
TACGACGGTGCCGAACTGACCGGCGCCAACCCCGGCACCGCGATGGTGTTCCAGAATTTCGCCCTCATGC
CCTGGCTGACCGTGCAACAGAACGTTGAACTCGGACTAGCAGCACGCAAAGTCGCGCCGGCCGAACGGAG
CAAGCGTGCGGTGGAGGCGATCGATTTGATCGGCCTCGACGGTTTCGAATCCGCCTACCCCAAAGAACTG
TCCGGCGGGATGCGGCAGCGCGTCGGGTTCGCCCGGGCGCTGGTGCTGCAACCCGATCTGCTGCTGATGG
ACGAGCCTTTCTCCGCCCTTGACGTCCTGACCGCCGAAAACCTGCGCAACGAGCTGATGACCCTGTGGAC
CGGCCAAGAGTTCCCAACCAAGGCCATCTGCCTGGTTACCCACAACATTGAAGAAGCGATAGTGCTGGCC
GACCGCGTCATCGTGCTGAGCAGCAACCCCGGCCATATCCTGGCCGAACTGCCCATCGAGCTCGAGCGTC
CCCGCGACCGGCGTTCCCCATCGTTTGAAGCACTCGTCGACAAAATCTATGGGTTGCTGACTGGCACGGG
AGCGGCCACCACCCTCGTCGAACCCGCCAGCGCCACTCCGACCAGTCATCCGTTACCCCACGCGACCGTC
GGGGGTCTGGCCGGCCTCGTCGAAATCGTGCACGGCAAAGGCGGGCGCGTCGACATCCCCGATATCGCCG
CGGACCTCAGCATCGATGCCAAAGACCTGCTGCCACTGGTCGATGCCGCGGCCCTGCTCGACTTTGTGCG
CGTCAGCGGTGCCGACCTCGAACTAACCCCGGTCGGTAAGGATTTCACCACTGCCGACATCCAGGTCAGC
AAAAAGATCTTCGCCGAACAAGCACGCACCCGTGCGCCGCTGGTGCGCACCATCTGCAACGCTCTGCGCG
ACTGCCCCGACGGCAACCTGCGCGCCGGGTTCTTTCTCGACATCCTTCAGCAGGGGTTCAGTCCGGCTGA
CGCGCAACAACAACTCGACATCGCCATCGACTGGGGCCGATACGCCGAGTTGTTCGACTACGACACCCAC
ACCGACCAGATCACCGCCGAAGCCTAA
>Merged2_4629998_2907-3872 # 2907 # 3872 # 1 # ID=4629998_4;partial=00;start_type=ATG;rbs_motif=GGAGG;rbs_spacer=5-10bp;gc_cont=0.732
ATGATCATCGAGACGACCGGTCTGCGGAAGTCGTTCCGCACCCGGCGCGGCCGGGTGGACGCGGTACGCG
GCGTCGACCTGACCGTGGCGGACGGGGAGGTCTTCGGCTTCCTCGGCCCCAACGGCGCCGGCAAGACCAC
CACGTTGCGGATGCTGGCCACGCTGCTCACCCCGGACGGCGGTGACGCCACCGTGGCCGGCGTCGACCTG
CGCCGCAGGCCCGGCGAGGTGCGCCGGCGCATCGGCTACGTCGGGCAGAAGGGCGGCACCTGGCGCCAGG
TCACCGCCCGCGAGGAGCTGATCATGCAGGGCCGGCTGTACGGCCTCGGCAAGTCCGAGGCCGCCGCCCG
CGCCCAGGTGTGCGTGGACGCCTTCGAGCTCAAGGCGTTCGCCGACCGCAAGACGTCCACCTACTCCGGC
GGCCAGCAGCGCCGGCTGGACATCGCGCTCGGGCTGGTGCACCAGCCGCGGGTGGTGTTCCTCGACGAGC
CCACCACCGGCCTCGACCCGCAGAGCCGGGCGCACGTCTGGGGCGAGGTGCGCCGGCTGCGCGACGAGGG
CATGGCCATCTTCCTCACCACCCACTACCTGGACGAGGCGGACGCGCTCTGCGACCGCATCGCCATCATC
GACAACGGCACCATCGTCGCCGAGGGCACCTCCGACGAGCTCAAGCGCCGGGTCGCCGGCGACGTGGTGA
CGATCGAGCTGGAGAGCGCCGAGCAGGCCGGCGCCGCCGGCAAGCTGCTCGGCGAGCAGGAGTTCGTCCG
CGAGACCGAGAGCACCGAGCGCGGCCTGCGGCTGTACGTGGACGCCGGCCCGGCCGCGATGCCGCACATC
CTGCGGGTGCTGGACGGCGCCGGGCTGCCGCTGACCGCGGTCGAGCTGCACCGGCCCAGCCTGGACGACG
TGTTCCTGCGGCAGACCGGCCGTTCCCTGCGCGATGACCTTGGAGAGGCGTCATGA
>Merged2_4295800_23992-24729 # 23992 # 24729 # 1 # ID=4295800_24;partial=00;start_type=ATG;rbs_motif=3Base/5BMM;rbs_spacer=13-15bp;gc_cont=0.690
ATGACTGAGTCGACGGGCGTGCAGGTCGCCGGGCGGCGGCAGCTGCTCGCGCGGCTGCTGGTGGTCGAGG
ACGACGCCAGCATCTGCCAGTTGCTGGCCGCCAGCCTGCGGTACGCGGGCTTCGACGTGGTCACCGCCGC
CGGGGGGACGGAAGCGGTGACGGCTGCCCAGCGGCATCGCCCGGACCTGATCGTGCTCGACGTGATGTTG
CCGGACATGGACGGCTTCGATGTGGTCCAGCGGTTGCGCAGCGGCGGGGCGCATACCCCGGTGTTGTTCC
TCACCGCGCGCGACAGCACCGACGACAAGATCCGGGGGCTGACGCTCGGCGGCGACGACTACGTCACCAA
GCCGTTCAGCCTGGAAGAAGTCATCGCGCGGATCCAGGCGGTGCTCCGCCGCACCAGCGTCGGCGCCGAC
CAGCCGCCGCCGCGGCTGACGTTCGCCGACCTGGAACTGGACGAGGAGAGTCACGAGGTGTGGCGTGGCG
GCGCGCCGATCCAGCTCTCCCCCACGGAATTCAAGCTGCTGCGCTACTTCATGGCGAACGCGAACCGGGT
GCTGTCCAAGGCACAGATCCTCGACCACGTCTGGAACTACGACTTCCGCGGGGACAGCGGGATCGTCGAG
TCCTACGTCTCGGTGCTGCGCCGCAAGACAGACAACTCCGGCCCGCGCCTGATCCACACCCTGCGCGGGG
TGGGCTATGTGCTGCGACTGCCGCCGTCACACGCCTAA
>Merged2_5031679_10898-11578 # 10898 # 11578 # 1 # ID=5031679_12;partial=00;start_type=GTG;rbs_motif=GGAG/GAGG;rbs_spacer=5-10bp;gc_cont=0.690
GTGACCCGCGTGCTGGTCGTGGAGGACGAGGAGTCGTTCTCGGACGCGCTGTCGTACATGCTGCGCAAGG
AGGGCTTCGAGGTCTCCGTGGCGGCCACCGGCACCGAGGCGCTGATCGAGTTCGACCGTACCGGCGCGGA
CATCGTGCTGCTGGACCTGATGTTGCCCGAGATGTCCGGCAGCGAGGTCTGCCGGCAGCTGCGCCAGCGG
TCCAACGTGCCGATCATCATGGTGACCGCCCGCGACGCCGAGATCGACAAGGTGGTCGGGCTGGAGATCG
GCGCGGACGACTACGTGACCAAGCCGTACTCGCCGCGCGAGCTGGTGGCCCGGATCCGGGCGGTGCTGCG
CCGGCACACCGAGCCCAGCGAGCTGTCCCCGGCCGCGCTGGAGGCCGGCCCGGTCCGGATGGACACCGAC
AGACACGTGGTGACGGTGGCCGGCGACGGGGTGTCGCTGCCGCTCAAGGAGTTCGAGCTGCTGGAGATGT
TCCTCCGCAACGCCGGCCGGGTGCTCACCCGCGGCCAGCTCATCGACCGCATCTGGGGCGCCGACTACGT
CGGCGACACCAAGACCCTGGACGTCCACGTGAAACGGCTCCGGTCCAAGATCGAACCGGAGCCGTCCAGC
CCGCGCTACATCGTCACCGTCCGAGGCCTCGGCTACAAGTTCGAAGCGTAA
>Merged2_4995930_3207-4709 # 3207 # 4709 # 1 # ID=4995930_4;partial=01;start_type=TTG;rbs_motif=GGAGG;rbs_spacer=3-4bp;gc_cont=0.672
TTGAGTACCCGAACCAAAGACAAGAACCCGCACGTCCCGTTGTCGCGCATCCTGAAACTCTTCCGCCCCT
ACCGCTGGAACCTGCTGTTCGTCGCGTTCCTCGTCGGGGCCTCGTCACTCGTCTCGCTGGTCAACCCGTT
CCTGATCCGGGCGATCATCGACACGGCCCTCCCGCAGGGCCGCACCGGCCTGCTGGCCATTCTCGCCGCG
GCGATGATCGTCGTGGCCGTCGCCAACAGCAGCTTCTCGGTATCCCAGACCTACGTGTCGACGCGCACGG
GCCAGCGGGTCATGCACGACCTGCGCACCGCCGTCTACACCCACCTGCAGCGCATGTCCCTTGCGTTCTT
CACCCGGACCCGCACCGGCGAGGTGCAGTCCCGCATCGCCAACGACATCGGCGGCATGCAGGCCACGGTC
ACTACCACCGCCACGACGCTCGTCTCCAACGCCACCACCGTGATCGCCACGGTCATCGCCATGGCCGCCC
TTGACTGGCGCCTGACGATCGCGAGCCTGATCATGCTGCCGTTCTTCGTCTGGGTCAGCCGCCGCGTGGG
GACCGAGCGCCGCCGCATCACCCGCGACCGGCAGAAGCAACTGGCGGTCCTGTCGAGCATCGTGCAGGAG
TCACTGTCCGTCAGCGGCATCCTGCTCGGCCACACGATGGGACGGTCGAAGTCGCTGGCCGCCGACTTCG
CCGACGAGTCCGGGAAGCTCTCCGAACTCGAGATCTCCTCGAGCATGGCCGGCCGGTGGCGCCAGTCCAC
GATCCAGATCGTCATGTCGTCGATGCCCGCGGTGATCTACCTGGCAACCGGCCTGACCGGCAGTGGCGGC
CACATGGCCATCTCGATCGGCACCCTGGTCGCGTTCACCACGCTGCAGCAGAGCCTCTTCCGGCCCGCCG
TCCAGCTGCTGGGCACAGGCGTCGACATGCAGAGCTCGCTGGAGCTGTTCGGCCGGATCTTCGAGTACCT
GGACCTGCCGGTCGACGTCGCGGAGCCATCCCAGCCGGTCGCCATGGGCGAGATCAAGGGCGAGGTCCGG
CTGAACGACGTCGGCTTCTCTTACGCCAGCGCGCCCCGGCCGACCCTGCGGGACATCAGCGTTACCGTTC
CCGCCGGGCACAGCCTCGCGATCGTCGGCGAGACCGGTTCAGGCAAGACCACCCTGTCCTACCTCATCCC
GCGCCTGTATGACGTCACAGAAGGTTCCGTCACGATCGACGGGGTCGACGTGCGCGACCTGTCCTTCGAC
GACCTCGCCTCGGCCGTCGGCGTTGTCTCCCAGGAGACCTACCTCTTCCACGCGTCCGTCGCGGACAACC
TGCGGTTCGCCAAGCCGACCGCTACCGATGAGGAACTGGTCGAGGCCGCGAAGATCGCACAAATCCACGA
CCACCTGGCCTCATTGCCAAACGGGTACGACACGGTCGTCGGCGAGCGCGGCTACCGGTTCTCCGGCGGC
GAGAAGCAGCGCCTGGCGATCGCCCGCGCCGTC
>Merged2_4371112_16071-17063 # 16071 # 17063 # 1 # ID=4371112_17;partial=00;start_type=ATG;rbs_motif=GGA/GAG/AGG;rbs_spacer=11-12bp;gc_cont=0.697
ATGACAGACATCGCCGCTGTCGACGCCACCGGGCTGGTCAGGAAATTTGGCCAGCTGCGCGCGGTCGACG
GCATTGACCTGCGGGTCCGCCAAGGGGAGATCTACGGCGTCCTCGGGCCGAACGGGGCCGGCAAGACCAC
CATGCTCCGCATGCTCGCCACCCTGCTGAGCATTGACGAGGGCCAGGCCCGGGTGTTCGGGGTGGACGTC
GCCCGGGAACCGCACCGGGTCCGTCAGCTTCTGGGCATGACCGGGCAGTTCGCCTCGGTGGACGAGGAAC
TGACCGCCAGCGAGAACCTGTGGCTGTTCGGCCGGATCCAGGGCCTGAAGTCGCGGGACGCGAAGGCCGC
CGCGAAACGGCTGCTCGGCCAGTTCGGCCTGGAAGAGGCCGCGGACAAGCAGCTCAAGCAGTTCTCCGGA
GGCATGCGCCGCCGCCTGGACCTGGCGGCCAGCCTCATTACCCGGCCGCCGCTGATCTTCCTGGACGAGC
CCACCACCGGCCTGGACCCGCGCACCCGAGGGCAGATGTGGGACACCATCCGCGAACTGGTCGCCGACGG
CTGCACCATCCTGCTCACCACCCAGTACCTGGACGAGGCCGATCAGCTCGCCGGGCGGATCGCCGTGATC
GACCACGGCCGCAAGGTCGCCGAGGGAACCCCGGACGACCTGAAGACGTCCGTGGGGGCCTCGACCCTTC
AGCTCCGTCTCGCCGAGGGCGCCGACACCGAGCTGGCCCAGAAGATCGTCCGGCAGGTCGCGGGCACTGA
CCCGGTCCTGACCCCGGAGGCCGGCGGGATGAACGTGCCGCTGGAATCCGCCGACAGCGCCGCCGACGTG
CTGATCGGCTTCCGGCAGGCCGGAGTGTCGATCGCGTCGGTGAGCGTCGCCAAGCCGACGCTGGACGAGG
TCTTCCTCGCCATCACCGGCCACGACACCGGCGAAAGCACGGACCCGGAACTGGACGCCGGAGCCAAGGA
GAACGCTCGATGA
>Merged2_4188967_1-1566 # 1 # 1566 # -1 # ID=4188967_1;partial=11;start_type=Edge;rbs_motif=None;rbs_spacer=None;gc_cont=0.616
CGGACGCTGCCGCAGCAGATGTCGACACCGCCGAGCTACAAGAAGGTCAATCCCGCCGACGCGCCGGTGA
TGATTCTGTCGGCCCAGTCCCAGACGCTGCCGCTCTGGATCGTCGATGATTACGTCGATAATTTCCTTGC
CCAGCAGATTTCGCAGGTTTCCGGCGTCGCCCAGACGCTGATCGGCGGTGAACAGAAGAAGGCGATCCGG
GTGGAACTTGACCCGGGCAAGCTTGCCTCGAGCGGTCTCACGCTGGAGGACATCCGCAACACGCTCGCCA
ATCAAACCACCATCGCTGCCAAGGGTACGGTCAACACCGAACGTACGAGCTTCACGATCGCCGCCAACGA
CCAGATCATCGACGCCGATCCGTTCAACGACGTCGTGCTCGCCTATCGCAACGGCGGTCCGATCCGGGTC
CGCGACGTTGGCCGCGCGATCGCCGGGCCGACCGACCGTACCGTGATCGGCTATCAGAACGGCGGCAAAG
GTGTGCTTCTTTACATCTTCAAGCAGCCGGGAGCGAACGTCATCGATATCGTCGACAAGGTGAAGGCCTT
GCTGCCGCGCCTGACGGCAAACATTCCCCCCGCGATCGATGTCGGGATCATGCTCGACCGTACCATCACA
ATCCGGGCTTCTATCGAGGAGGTCGAATTTACCCTGATCCTCACCATCGTCCTCGTGGTGCTGGTGATAT
TTCTGTTTCTGCGCAGCTTCTGGGCGACTTTCATCCCCGGCGTCACCGTGCCGCTCGCGCTGTTTGGCTC
GTTCGCGGCGATGTACCTGATGAATTTCAGCCTCGACAACCTGTCCCTGATGGCGCTCACCATCTCGGTC
GGGTTCGTCGTCGACGACGCCATCGTCGTGGTGGAGAACATTCACCGCCATATCGAGGATGGCGAGGCGC
CATTCGAGGCGGCGATCAACGGCTCGCGGGAGATCGGCTTCACGGTGCTGTCCATCAGCTGCTCGCTGAT
CGCGGTGTTCATCCCGCTGCTGCTGATGGGCGGCATCATCGGGCGCCTGTTCCGCGAATTCGCGATGACG
GTCACCGCCTCGATTGCGGTGTCGGCGCTGGTATCGTTGACGTTGGCGCCGATGCTGTGTGCGCGTTTCA
TGCGACGTCACACCGACTCGCCGGGGCGGCTCTATCGCGCGGTCGAAGGCGCGTTCAACGCGATGCTTTC
GTCCTATCAGCGCACCCTCGATATCGTACTGCGTCACCAGGCGACCACGCTGTTTGTATTTTTCGCCACG
ATGGCGCTGACCGGCACCATGCTCTTCTACATGCCCAAGGGGTTCTTTCCGATCCAGGATATCGGCCTGA
TCATGGGCATATCGGAGGGAGCGCAGGATATCTCGCCGCAGGAAATGATGCGACTGACCGAGGAACTCGG
CGAGGTGGTGAGGCGCGATCCGGCCGTGCAGCAATATGGCTCGTCGATCGGCTCACTGACCACGGCGAAG
ACCGCCAACACCGGCACCTTCTACATCGTGCTCAAGCCCCGCTCGGAACGCGACGTAGATGCCTCCCAGG
TGATCGACCGGCTGCGGCCCGAGCTG
>Merged2_5437624_624-1319 # 624 # 1319 # -1 # ID=5437624_3;partial=00;start_type=GTG;rbs_motif=3Base/5BMM;rbs_spacer=13-15bp;gc_cont=0.694
GTGACCAGGGTGCTCGTCGTCGATGACGAGCCGCAGATTGTGCGGGCGCTGCGGATCAACCTGCGGGTGC
GGCAGTACGAGGTGCACACCGCGTCAAACGGGGCTGAGGCGCTGATCGAGGCCGGCCGGTTCCCGCCCGA
CCTTGTGATCCTGGACCTGGGGCTGCCCGACATGGATGGCGTCGAGGTGATCGCCGGGCTGCGGGGCTGG
ACGTCCGCGCCGATCATCGTCCTGTCCGGTCGAGGCGATTCCACCGACAAGGTGGAGGCGCTTGATGCGG
GGGCCGACGACTACGTCACCAAGCCCTTCGGCATCGAGGAGTTGCTCGCCAGGATGCGTGCGCTGGCCCG
GCGGGTCGGCGCGGGCGAGGAACTGCCCGTGGTGAAGCTCGGCGACGTGACGATCGACCTGGCCGCCAAG
CGGGTGACCGGCGCCACCGGTGCCGATGTCAGGCTCACGCCGACCGAGTGGCACCTGCTCGAGGTTCTGC
TGCGCAACCCCGGCAAGCTGCTCAGCCAATCCCGGCTCCTGGCCGACGTCTGGGGGCCCGGGTATGCCAA
CGCGAGCGGGAACCTGCGCCTGTACATGGCCCAGCTGCGCCACAAGCTTGAGCCCGATCCCGCCAGGCCT
CGGTGGTTCATCACCGAGCCCGGCATGGGGTACCGCTATCAGCCGGATCCGGAGCCCGTCCGGTGA
>Merged2_4180668_3-647 # 3 # 647 # -1 # ID=4180668_1;partial=10;start_type=ATG;rbs_motif=GGA/GAG/AGG;rbs_spacer=5-10bp;gc_cont=0.687
ATGACAACGACAGCCGCTATCGACGCAGTCGGCCTGGTCAAGGCCTTTGGCCGGCTTCGCGCGGTCGACG
GAATCGACCTTGAGGTACGCCAGGGGGAGATCTTCGGCGTCCTCGGCCCGAACGGCGCCGGGAAAACGAC
GATGCTGAAAATGCTCGCGACACTGCTGCCGATCGACCACGGACAGGCCAGGGTGTTCGGAGTCGACGTG
GCCAGCCAGCCGCACCGCGTCCGCCAGTTGCTCGGGGTCACCGGCCAGTACGCGTCGGTCGACGAGGATC
TGACCGCAACCGAGAACCTGTGGCTGTTCGGCCGGCTTCAGGGGCTGCGGTCATCCGATGCCCGCGCCGC
TGCCAGGCGGCTGCTCGGGCAGTTCGGCCTGGAGGACGCGGCGAGCAAGCCGATCTCGCAGTTCTCCGGC
GGTATGCGGCGGCGCCTGGATCTCGCCGCCAGCCTGATCACCAGGCCGCCGCTGATCTTCCTCGACGAGC
CGACCACGGGTCTGGACCCGCGCACGCGCGGGCAGATGTGGGACACGATACGCGGCCTCGTCGCCGACGG
CTGCACGGTGCTGCTCACCACGCAGTATCTCGACGAGGCGGACCAACTCGCCGGGCGGATCGCCGTGATC
GACCACGGGCGCAAG
>Merged2_3874635_606-1370 # 606 # 1370 # -1 # ID=3874635_2;partial=00;start_type=ATG;rbs_motif=AGGA;rbs_spacer=5-10bp;gc_cont=0.672
ATGACCGCTATCACGGGCGCGCGCAACACGTTCACGCTCACCTGGCGCAGCGTGCTGAAGATGCGCACCA
ACATGGAGGACCTGCTCGGGCTGCTCCTGCAGCCGATCATGTACCTGCTGCTGTTCACCTACGTCTTCGG
CGGGGCTCTCGCCGGGAGCACGCACGGCTACCTGCAGGGCGCGCTGCCGGGGATCCTGGTGCTGAGCGTG
GTGTTCGCGACGCTTGGCACGGGCATGGCGCTCAACAGCGACATCAGCACCGGCGTCTTCGACAGGTTCC
GCAGCCTGCCGATCGCCCGCTGGGCACCGCTGGCCGGCGCGGTGCTCGGCGACCTGATCAGGTACATGAT
GTCGGTGGTGATCACGCTCGGGTTCGGCATGATCCTGGGGTTCCGCATCACGGCTAGCCCGCTGTCCGCC
GCGGCGGGGTGCCTGCTCGTCCTCGTGTTCGCGCTGGCCATGTGCTGGCTGTCCGCGCTCATCGGGCTCT
TGGTCAAGTCCGCGCAGGCCGTGCAGTGGTTTGGCTTCCTCTTCATGTTCCCGCTGGTGTTCGGCAGCAA
CCTGCTGGTGTCCCCGGCGAAGATGCCGGGCTGGCTGCAGGCGTTCGTGAAGGTCAACCCGATGACGTAC
CTGACCGACGCCGCGCGTGCCCTGCTGACCGGCGGGCCGCTCGTCACGCCGGTCACCAGGTCGCTGCTGT
GGGCGATCGGTATCTTCGTGGTCTTCGCGCCGCTCGCGGTCGCTGTCTACCGCAGGAAGTCCTGA
>Merged2_4941503_704-1672 # 704 # 1672 # 1 # ID=4941503_2;partial=00;start_type=ATG;rbs_motif=None;rbs_spacer=None;gc_cont=0.709
ATGAGTCCCGGCACCAGGACGCGGCTCCTGCCCGCCCACACGATTGAGCGCCTGGCCGCGGTCGCGGACG
TCGACATGAGCGAGCTGATCACGGATTTCCGCGTGCAGCGGCCGTCCCGCGCCGACATCCTGCTCACCGG
GTGGGGCGCGCCTGAAGTCGACGGCGGCGCCCTGGAGATGATGCCGGAGCTTGCCGCCATCGTCCACGCG
GCGGGCAGCGTCAGATCCGTGGTGTCGCCGGGGGTGTTCGCCCGCGGCATCGCGGTCTCATCGGCCGCGG
ACGCGAACGGCATACCGGTCGCCGAGTTCACGTTCGCCTCGATCATCTTCGCCGCCAAGCGGGTCACCAG
GATGGCCGCGCACTACCTGGCCGGCAGGCCCGACGCCACCAAACTCCCCGACGGCTTCTGGACCGGCACG
AACGGCATCACCGTCGGCGTCGTCGGCGCCTCACGGATCGGCAGGCGCGTGATCACGATGCTGCGCGCGC
TGGATGTGACCACGCTGGTGGCCGACCCCTACCTGACGGCCGGCGAAGCCCGCGAACTCGGCGCCACGCT
GACAGAACTCGATGACCTCGTCGCGGTCAGCGACATCGTCACGCTGCACGCCCCCAACCTCCCGCAGACG
CGCGGGATGATCAACCGCGACCGCCTGCGCGCCATGCGCGACGGCTCGGTGCTGATCAACACGGCCCGCG
GCGCGCTTGTCGACACCGGCGCGCTCACCGCGGAACTGGTCAGCGGCCGCCTGGACGCGATACTCGACGT
GACCGACCCAGAGCCCCTGCCCGGCGACAGTCCCCTCCGAGGACTGCCGAACGTCCTGCTCACCCCCCAC
ATCGCGGGCGCTGTCGGCAACGAGGTGCCACGGCTCGGTGCCTCCGCCGTCGCCGAGATCGAGCGGTTCG
CGGCCGGCCGGCCGTTCCTGCACCCGGTGACGGAGAAGGACATGGAAAGGATCGCATGA
>Merged2_5289807_242-682 # 242 # 682 # 1 # ID=5289807_2;partial=01;start_type=ATG;rbs_motif=None;rbs_spacer=None;gc_cont=0.721
ATGACCCGAGTACTCCTCGCGGAGGACGACACCGCCATCTCCGAGCCGCTGTCGCGTGCCCTGCGCCGCG
AGGGCTACCAGGTGGAGGTCACCAAGGACGGGCCGACGACGCTGAGCCGCGCGCTGTCGGACGAGATCGA
CCTGATCCTGCTCGACATCGGGCTGCCGGAGCTGGACGGGCTCGAGGTCTGCCGTCGCGTTCGCGCGGAG
GGGAACCCGGTCCCCGTGCTGATCCTCACCGCCCGCGCGGATGAGGTGGACACCGTGGTCGGGCTGGACG
CCGGCGCGGACGACTACGTGACCAAGCCATTCCGCCTCGCCGAGCTCCTCGCGCGGGTGCGGGCACTGCT
CCGCCGCTGCACGGCCGACCGGGACGCGGTGCGCGGGGTCCGGATCGATCCTGACGCCAGGAGGGCATGG
CACGGCGACCAGGAACTGGAC
>Merged2_4000981_1-546 # 1 # 546 # 1 # ID=4000981_1;partial=10;start_type=Edge;rbs_motif=None;rbs_spacer=None;gc_cont=0.679
GGCGGCACGGCCAAGGCGATGCTCAGCTTCATCTCCCCGCCGCTGGACTACGACCGGCGGGACATGCCCG
CCCAGCAGGAGATCCTGCGCGCCAAGTTCACCGGAGTGGGCTGGCTGGTACCGCAGATACTCGAAGCCAT
GCCCGGCGCCGGGGACTTCTACTTCGACTCGCTCAGCCAGGTCCGCATGGAACGCTGGTACCAGGGGCGG
ACGGTGCTGCTCGGCGACGCCGGGTACTGCGGCTCGCCGCTGGCCGGGCTCGGCACCGCGATGGCCCTCG
TCGCCGCCTACGTGCTCGCCGGCGAACTGTCCGCGACGCCGGATGATCACGAGGCGGCGTTCGCCCGGTA
CACCGGCGAAATACGCGAGTACGTGAAGCAGTGCCAGGTTCTGCCCGGCGGCGGCATCAAGGGGTTCGCG
CCGAACAGCGCGCTGATGATCCGGATGCGCGACATGTCGATGGGGATGATGACCCGATGGCCGATGCGCG
CGCTTATCGCCAAGCAGTTCCAGAAGGCCGACGCGATCACGCTCAAGGACTACTGA
>Merged2_4263479_2-3136 # 2 # 3136 # -1 # ID=4263479_1;partial=10;start_type=ATG;rbs_motif=None;rbs_spacer=None;gc_cont=0.693
ATGATGGCCCCGGTAGCCAGCGGACTGGGGGGAGCGGAGTTCCTGACGGTGATGGGAAGGACAGCCGGTG
GCGCGTCGGCAGATGATGCCGGGCCCAGGTCGGGAGCTGCGGCTGGGATACTCGCCGCGAATGATGAGGT
TCGTACTGACCTAGCCGCGGTGGACTGGTCGGCTACCCCGCTCGGGGTGCCCGCGTCCTGGCCGCAGAGC
CTGCAGACGGCGGTGGACATCTTGATGTCGTCCCGCTTTTCCATGTGGATGGGGTGGGGGCCGCGGCTGA
CGTTCTTCTGTAATGCCGCCTATCGACGCGACACTCTGGGCCGTAAGTATCCGTGGGCGCTTGGCCGGCC
GGCCAGCGACGTGTGGGCAGAGATCTGGGACGACATCGGCCCGCGCATCGGTACTGTGCTGGCAACGGGG
GAGGCGACCTGGGACGAGGCTCTTCTGCTGTTCCTTGAGCGGTCTGGCTACCAGGAGGAGACGTACCATA
CGTTCTCCTACAGCCCGCTGCGCGACGAGGCCGGCGCCGTATCCGGCATCCTGTGCGTGGTCAGCGAGGT
TACCGATCAGGTGGTCGGCGAGCGCCGGATGGCGACGCTGCGTGATCTGGGCTCGGACCCGAACGTGGTG
CGCACGGAGCAGGAGGCGCTGGAGTTCGCCGGGCGGCAGCTGAACCACAACCCGCATGACCTGCCGTTCA
CGTTGACCTACCTGTTCGACGAAGACGGCACCGCACGGCTGTCGGAGAGCACTGGTATCGCGGCGGGGCA
CGCGGTTGCCCCGGCCGTGCTCTCGGCCAGCGACCCGGAACCGGTGTGGCCTGTCGCGGCGCTGGGGCGG
GGCGAGCCCGCCCTGTCGGATCTGGACGGGGCCCGGTTCGCCGGCTTGCCGGCCGGGGCGTGGGCAAAGC
CGCCGGCCCAGGCGCTGGCAGTGCCGCTGACGCAGCAGGGCGGCGCCCCGTACGGGTTCCTGGTGGCCGG
CCTCAACCGGTACCGGCCCCTGGACGAGGGGTACCGGGGGTTTGTCGGCCTCGTCGCCGGGCATCTCGCG
GCCGGGATCGCGAGCGCCCGCAGCTATCAGTCCCAGCAGCGCCGTGCGGAGGAGCTCGCCGAGCTAGACC
AGGCCAAGACCGTATTCTTCTCCAACATCAGCCATGAGTTCCGCACCCCGCTGACCCTGATAATCGGACC
GGTGCAAGAGCTGAAGCGCCAGCTGGCCGACGCCGACCCCCAGGTGCGCGAGGAGCTGGAGGTCATCAGC
CGCAACGGGCTGCGCCTGGGAAGGCTGGTCAACACGCTGCTTGACTTCTCCCGCATCGAGGCCGGGCGCA
TGCAGGCGAGCTACGAGCCAGCCGACCTGGCACGGGTCACCGCCGAGCTGGCCAGCGTCTTCCACTCCGC
TGTTGTCCGGGCCGGCCTGGTCTTCGAGGTGGACTGCCCGCCGCTGCCTGAGCCGGTCTACATCGACCTG
GGCATGTGGGAGAAAGTGGTCCTGAATCTGCTCAGCAACGCGCTGAAGTTCACCTTCGATGGCACCATCC
GCATCGCTGTGAGTGCGGAGGACGGCCAGGCGGTCGTTTCGGTTGCCGACACCGGCGCCGGGATCCGCGC
ACACGAGATGCCCCGGCTATTCGAGCGGTTTCACCGCATCGAGAACACCCGCTCCCGCTCAAACGAGGGC
AGCGGCATCGGCCTGGCCCTGGTCCAGGAACTCGTCCAGCTGCACGGCGGCACCATCGCCGCGTCCAGCG
TCGAGGGCCAGGGCACCACATTCACCATCCGGCTGCCCTTCGGGGACAGCCACTTGCCAGCAGGCGCCGT
CGTCCCCGTCGGCCATGCGGCGGCGGTTTCAGCCGCCGCCGACCCGTTCGTGAGCGAAGCCCTGATGTGG
CTGCCCGGGACCGCCCCGGAAGGTAGCCCGCGGCCTGTGCACGAGGAGATGCCGTCCGGCAGTGACACGG
ACCTGTCAGCAGAGGCGGGCCGCGCCACGCCTACCCGGGTCCTGGTCGCAGACGACAACGGCGATATGCG
CGGATACCTAGCCCGGCTGCTACGTGGTGCTGGCTACCAGGTCATCACGGTTACCGACGGGCAGGCCGCC
CTGGACGCGGTCCGTGCCGACCTCCCGGACCTGGTAATCAGCGACGTGATGATGCCCCGCCTGGACGGCC
TGGGTCTCATGGCCGCCTTGCGCGCTGACGCGCGCACCGCAGCCGTGCCGGTGCTGCTACTGTCAGCACG
GGCCGGGCAGGAGGCGTCTATCGAGGGCCTGCAGGCGGGCGCCGACGACTACATGGTCAAGCCTTTCTCC
GCAGTGGAACTGCTCGCCCGGGTGCGTTCCAACCTGGGGATGGCCAGGTTCAGGAACCGCGAATCCCAGT
TCCGTCGCACCCTGATCGACTCCTTGCAGGAAGGCTTCTTCGTCACCGATCAGGATGGCACCATCCTGGA
CGCCAACCATGCCTTCCTGGACTTGGTCGGCTACGGCCCGGACGGCCTGCCGTTCCGGTGGCCGCACCCC
TGGGTCCCGGACCCTGGCACCGACCCGGAGCGGAGCGCGCCGCTAGATGAGGCCATGGCCGATTACCGGC
AGCCCGAGGGCAGCCGGTACACGGTCCCGGTACAGCACCGCGACGGACGCACCATCTGGCTGGAGTGCAG
TTCGGCCAGCTTGCCAGGCCAGGTTGGGCGCGGCCAGCTGTTCGTCGGCACCGCACGGGATGTGACCGCT
GAGCGGCTGGCCGGGCAGCGCGAGGCCACCCTGGCCGGATTCGCTGCCGCCCTGGCCGCAGCCAGGGAGA
CCTCCGAGATGCTCACCACGGCCGCCCGCGAGATCGTCGCGGCCGTCCATGCCAGCCAGGTGACTACGGC
GCTATGGTCCAGCGACGGTAAGCCAGCCATCACCGGTTGGCCCCGGCCGATACGAGGCCAGAGCGCCTCC
GCCGCGGTGACGAAAGCACTGAACACCGTACGGAAGCAGCCGGCCGCCTCGGTCGCGGTGCTGGCAGGCG
ACGGGGGCGCATCCCTGCTCGCCGCTCCGCTTGACGGCATAGGCTCATCGGCCATCGCCGCCGAATTTCC
GGCGGGCAGCCCTGTCACCGCCGAAGTGCGGGACCTGTTCAGGGTCCTCACCAGC
>Merged2_4410701_1444-2136 # 1444 # 2136 # 1 # ID=4410701_2;partial=00;start_type=ATG;rbs_motif=GGAGG;rbs_spacer=5-10bp;gc_cont=0.646
ATGGCGGGAGGGCTCCGGCGCGTTCTTGTCATCGAGGACGACCTGGAAACCGCCGGCCAGCTCGTGGAGT
CACTCGCAACGAACGGCTATGAGGTCGATCTCGCAGTGAATGGCGACGACGGGCTGGTCCGCGGATGCTC
GGCGGACTATGCGGTGATGACGATCGACCGCATGCTGCCCGGGCTTGATGGCATCGCGGTCATCCGCCGC
CTGCGAGAGAGGGGCGTCACCACGCCGGCCCTGATCGTCAGCGCGCTCGGCGAAGTGGATGACCGGGTGC
GTGGCCTGCGCGCCGGCGGCGACGATTATCTCGTCAAGCCGTTCGCTTTTACCGAACTGCTGGCGCGGGT
CGATGCCCTCGCACGCCGCAGCGCCACAGTCGTCAGGGAGACGGTGCTCCGGGTCGGCGATCTGACGCTC
GATCTGGTATCACGCACGGCGAGCCGCGGGGGCCGCGACCTCGACCTCTTGCCACGGGAGTTCCAGGTGC
TGGAATATCTCGTTCGCAATGAAGGCCACGTGGTGCCACGGGCGCTGCTACTCCAGCATGTATGGGATCT
GCATTTTGACCCTACAACCAACATCATCGATGTCTATGTCGGGCGCGTCCGCCGCAAGGTCGACAGCAAG
CAGGCCTATCCCCTCATCCACACCGTCCGGGGTGTCGGGTTTTGCCTCCGTGTTGCTGATTAA
>Merged2_4507635_3-611 # 3 # 611 # 1 # ID=4507635_1;partial=11;start_type=Edge;rbs_motif=None;rbs_spacer=None;gc_cont=0.701
CAGGAGGCCAGGGCCAGCGTGCAGCGGGTGTTCGAGGTGATCGACTCCAGGCCGGTGATCACCGACTCCG
CCGGGGCGGTCGAGCTGCCGCACTCGGCGAACGGGATAACGTTCGAGGCGGTCGACTTCGGCTACGTGCC
ATCGCAGCCGGTTTTGCGGCAGCTGTCGCTGTCGGTCTCGCCCGGCGAGACCGTGGCGGTGATCGGGCCG
TCGGGATCGGGGAAGTCCACGCTCTCGCTGCTGCTCCCCCGGTTCTATGACGTGCGCGGCGGCGCCGTCC
GCATCGGCGCCCGCGATGTGCGCGACGTGACGATGGCGTCGCTGCGTGACGCCATCGGCCTGGTAATGGA
GGACAGTTTCCTGTTCTCTGACACCATCCGGGCCAACATCGCCTACGGGCGGCCGGATGCGCCGTTCGAG
GCCGTGGTCGCAGCCGCGAGCGCCGCCGAGGCGGACGAGTTCATACGGGAACTTCCGCAGGGGTACGACA
CGGTGGTCGGCGAGCAGGGCCTGACCCTGTCCGGCGGCCAGCGGCAGCGGGTCGCGCTCGCTCGCGCGCT
GATCACCGATCCCCGGCTGCTGATACTTGACGACGCCACCTCCGCGGTG
>Merged2_4091664_2-295 # 2 # 295 # -1 # ID=4091664_1;partial=10;start_type=ATG;rbs_motif=None;rbs_spacer=None;gc_cont=0.707
ATGGCGCACCTCGTCCCTCCGGCGACGCACAAGGCGCTCACGCTGGAGGATGAACCCGAAATGCCGACTC
TGCCAGCCCGGGGGGCAGCCCCCGGTCCCACGGACGGCCCGAACGCTGGTATGCAGGCACTGCCGTCGAA
GTTCGACCTGCCCGCGATCGAGCACGAGATGCTGGCCCGCTGGAACCGGGACAGGACCTTCGACGCGTCG
CTGAAGCAGACCGAGGGCGGCCCCCGGTGGACGTTCTACGAGGGCCCGCCGACGGCGAACGGCATGCCCG
GGGTGCACCACATC
>Merged2_5518544_506-1222 # 506 # 1222 # 1 # ID=5518544_2;partial=00;start_type=TTG;rbs_motif=GGAG/GAGG;rbs_spacer=5-10bp;gc_cont=0.656
TTGGTAAACAACCCTGACCCGCCCGGACGGATCGTGGTCGTCGACGACGACCCCACCGTGGCGGACGTGG
TGGGACGCTACCTGATCCGTGACGGTCACAGCGTGGAGTGCCTGCATGACGGATACGAGGCCCTGAAGCG
CGTCGCCGAAGAGCCGCCCGACCTGGTGGTTCTTGATCTGATGCTGCCAGGCATGGACGGCCTTGAGGTC
TGCCGCCGGCTTCGGGAGCGCTGGCCCATCCCTGTGGTGATGCTGACCGCGCTCGGGGACGAAACTGACC
GCCTGGTCGGTTTCGAGACCGGTGCTGACGACTACGTTACAAAGCCGTTCAGCCCGCGCGAACTGGCTAT
GCGCGTGCGTTCTGTGCTGCGCAGGGCGCGCGGCACCGGGCTTCCCGACAAGGGCGATTCCGGCGTGATC
ACCGACGGTGACCTGACGGTCGACCTGTCGGCGCACGAGGTGCGGGCACATGGCAAGCTGATCCAGCTCA
CTTCCCGCGAGTACGACCTGCTCGTGTTCCTGATGCGGAACCCGCGCAAGGCTTTCACCAGGGAGCAGTT
GCTCAACGAGGTATGGAGCTGGACGTTCGGCGACACCTCGACGGTGACCGTGCATGTCAGGCGGCTACGG
GAGAAGCTTGAGGCCGACCCGACCCTGCCTCGGCGGATCGTCACCGTGTGGGGAGTTGGCTACCGATACG
AGCCGGAGGCCGGATGA
>Merged2_4526904_3-431 # 3 # 431 # -1 # ID=4526904_1;partial=10;start_type=ATG;rbs_motif=GGA/GAG/AGG;rbs_spacer=5-10bp;gc_cont=0.664
ATGGCCGACACGAAGGCCGCCGAGGACACGGCGCAGCCGGCCTCCGAGCACGGACAACGGTTGCTGGTTA
TCTACATCGCGCTGATGCTCGCGATGTTGCTGGCCGCGCTTGACCAGACGATCGTCTCGACCGCGCTGCC
CACGATCGTCAACGACCTCGGCGGCCTGAACCATCTGTCCTGGGTTGTCACCGCGTACATGCTGGCCACG
ACGGCGACCTCGCAGACCTGGGGCAAGCTCGGCGACCAGTACGGCCGCAAGTACCTGTTCATCGCCTCGA
TCGTCATCTTCCTCATCGGATCGGTCCTGTGCGGCCAGTCGCGGAACATGGGGGAGCTGATAGCCTTCCG
CGCGCTCCAGGGCATCGGCGGCGGCGGGCTGATGGTGCTCGCCCAGGCCATCATCGGCGACGTCGTCCCG
CCCAGGGAG
>Merged2_5285582_9966-10424 # 9966 # 10424 # -1 # ID=5285582_13;partial=00;start_type=ATG;rbs_motif=None;rbs_spacer=None;gc_cont=0.736
ATGACGGGCAGGCAGAACGTGACCCCGCCCCACGCCACTGAGCTGACCGTGGGGCAGCTCGCCGCGCGCA
GCGGCGTCGCCGTCTCGGCGCTGCACTTCTATGAGGAGCGGGGCCTGATCTCGGCGCGACGCACCGCAGG
AAACCAGCGGCGCTTTCCGCGCGCGACGCTGCGCCGGGTGGCGTTCATCCGCGCCTCGCAGCGGGCCGGG
ATCCCGCTGCGCCGGATTGCCGGCGCCCTCGCTGCGCTGCCGGCGAACCGGACGCCCACGGTTGACGACT
GGGCACGCCTGTCCGCGCAGTGGCGCGCTGATCTCGACGAGCGGATCAGCCAGCTCCAGCGGCTGCGGGA
CCGCCTCACCGGCTGCATCGGCTGCGGCTGCCTGTCGCTGCGCGCCTGCAAGCTGGTGAACCCGGACGAC
GCCCTGGGCGGTTACGGGCCAGGCGCCCGCAATCTCTGA
>Merged2_4105637_2-952 # 2 # 952 # -1 # ID=4105637_1;partial=11;start_type=Edge;rbs_motif=None;rbs_spacer=None;gc_cont=0.721
GCACCTGACATCCTGATCGCGATCCTGCAGGCCGTGTTCGTCATCGCCGCGGTCTTCATCGTTGACCCGC
TGCTCGGCGCTTGCGGGGTGGTCGGCCTGGCCGGCATCGCGGTGGCGAATCGCTGGTACCTGCGGCGGGC
AAGGAGCGCCTACCTCGCGCTGGCGGCGGCCAACTCGTCTCTCGCGGAGGTGCTGGTCAGCACCGTCCAG
GGGGCCCGCACCGTCGAGGCGCTGAGCCTGCAGGACCGCCGCCGCCAGGCGGGCGCCGATGCGATCGATG
ACTCCCGGCGCAGCAGGCTGCGGGCCCTGGCGCTTCGCACGGTGCTGTACCCGGTCATCGATTTCTCCTT
TGTCCTGCCGCTCGCCGGCGTCTTGCTCGTCGGCGGCGCGCTGTACGACCACGGCGCGATCAGCCTGGGC
GCGGTGGTCACCTCCGCCGTGTACCTGCGGCAGCTCGCCGGGCCGCTGGAGACGATGCAGATCTGGATCG
AGCAGCTCCAGACCAGCACGGCGTCGTTCGCGCGGCTCGAAGGGCTCAGTGACCTGCCGCGCTCCCGGCC
GGCCGCAGATGTCGTTCCCGCGGGCGACCGGATCGTCGTCGACGGCGCCCGTTTCGGCTACCGGGCCGGG
CACGACGTGCTGCACGGCGTCCGCCTGGAGGTACGGCCAGGAGAACGCCTCGCGATCGTCGGGCCGTCCG
GCGCCGGCAAGTCCACGCTCGGGCGGTTGCTGGCAGGAATCGAGCATCCGCGCACCGGATCGGTGACCGT
GGGCGGCGTGCCGGTCTGCGACCTGCCGCCCGGTCAGCTGCGCCGCCACATCCTCCTGGTAACCCAGGAG
CACCACGTGTTCCACGCGTCGGTGCGGGACAACCTGCTGATAGCCAAGCCGGGAGCTTGCGACGCCGAAC
TGCGGGCCGCGCTGGCCGCGGTCGGCGCGACGTGGGCGGAC
>Merged2_4317800_1161-2147 # 1161 # 2147 # -1 # ID=4317800_3;partial=00;start_type=ATG;rbs_motif=GGAGG;rbs_spacer=5-10bp;gc_cont=0.750
ATGGCGCCCATGATCGAAGCCCGGGGACTGGTCAAGAGATTCGGCAAGACCCAGGCCCTGGACGGGCTCG
ACCTGACCGCGGAGTCCGGGCAGGTCGTAGCCCTGCTCGGTCCGAACGGGGCGGGCAAGACCACGTTCAT
CAAGGCGGTGGCCACCCTGCTCGGGGCCGACGCGGGAGAACTGCGGGTCGGCGGGTACGACGTGCGCCGC
CAGGCCGCCCAGGTCCGGCGGATTATCGGCCTGGCCGGCCAGTTCGCGGCCATCGAGCCCACCATGACCG
GCCGGGAGAACCTGCGGATGGTGGCCCGGCTCTACGGCCAGAACCGGAAGAACGCCCGCGCCAGCGCGGC
GTCGGTGCTCGCCGCCCTGGGCCTGACCGATGCGGGCGACCGGCTGGTCCGCACCTACTCCGGCGGCATG
CGGCGCCGCCTCGACCTCGGCGCCAGCCTGGTCGGCGCCCCGCGCCTGCTGCTGCTCGACGAGCCGACGA
CCGGCCTGGACCCCCGCAGCCGAATCGAGCTGTGGGACGCCATCCGGACCCTGGTCGCCCAGGGGACCGA
CGTGCTGCTCACCACCCAGTACCTGGACGAGGCCGACAACCTGGCCAGCCGCGTCGTCATCATCGACCAC
GGCCGGGTGGTCGCGGACGGGACCCCGGCCGATCTCAAGCGGCGGGCCGGCGGCAAGGTCATCGAGGTCC
ACGTCCGCGACGCGGCCGACCTGGAGCGGGTAGCCGGGGTGCTGAGCCGGCCGGGCCACGGCGAGGTCCG
GACCGAGTCCGGCGCCCGCCAGGTCAGCGTGCCCGTCGAGGGCGGCGCCCGGGAGCTGACGGAGGCGCTG
CGCGCCCTGGAGGAAGCCGGCGTGGAAGTGGAGGACTTCGCCCTCCGCCGCCCCCGGCTGGACGAGGTGT
TCCTCGCCCTGACCGGGCAGCCCGGTGCCGCGCCGGCCAGCCCGGCCGCGGACGCGGCCGGAACCGCCCA
CCGCTGA
>Merged2_4350000_1235-1984 # 1235 # 1984 # 1 # ID=4350000_3;partial=00;start_type=ATG;rbs_motif=GGAGG;rbs_spacer=5-10bp;gc_cont=0.701
ATGAAAGAGAACGGAACAGTTATCACAGTCAAGGGGCTCCGCAAGGAGTTCGGCAAGGGTGATGCGCGGG
TGCGCGCGGTCGACGAGGTTGACCTGTCGGTGACATCGGGCGAGACGGTCGCTGTTATGGGGCCGAGCGG
CTGCGGCAAGTCGACGCTGCTGCACCTGCTCGGCGGCCTGGAGCGGCCAAGCAGCGGTGAGATCGAGCTG
ACCGCCATCCGGCTCGACAAGCTGGGAGAGCGCGGCCTGGCAAAACTCCGCCGCACCGCTGTGGGGTTTG
TGTTCCAGGCATTCCACCTGGTCGATGAGCTGACCGCGCGGGAGAACGTGGAACTACCCGCCTTGCTGGC
CGGGCGCTCGCCCCGGGCCGCGCGGCAGCGCGCGCTTGAGCTGCTCGGCCGGGTCGGGCTCGAGGACCGC
GCCGGGTTCCTCCCGGCCGCGCTGTCCGGCGGGCAGCGGCAGCGGGTGGCAATCGCGCGGGCGCTGAGCA
ACGATCCGCCTGTGGTGCTGGCGGACGAGCCGACTGGCAACCTGGACAGCGCCGCGACGCTTGAGGTGCT
GCGGCTGTTCGGCAAGCTGCGCGAGGACGGGCAGACGCTGGTCATCGTCACCCACGACCCGCGCATCGCG
GCGACCGCCGACCGGCTGATCACGATGCGGGACGGCACGTTCGTGGACGAGACCCGGCTGGTCGGCGGTA
CCCGGGGGAACCTCGGCATGCTCGCCGGGCTACCAGGAACGAACGGGTGA
>Merged2_4343049_329-1033 # 329 # 1033 # 1 # ID=4343049_2;partial=01;start_type=TTG;rbs_motif=None;rbs_spacer=None;gc_cont=0.692
TTGGATACTTCCGCTATAGCCTGCGAGGGTCTAGGCAAGCGTTTAGGTGAAACTACAGCGCTCGCCGGCT
TGGATCTGGCCGTGCCGGAGGGCGCTATCTACGGCTTGCTGGGGCCGAACGGAGCGGGCAAGACAACCGC
TGTCCGGATCCTGGCGACCTTGCTGCGTCCTGATTCCGGGCACGCCAGGGTCGCCGGCTTCGACGTGGCC
CGTCAGGCACCCCAGGTGCGCGCTCGCATCGGTCTGGCCGGGCAGAGCGCCGCCGTGGATGAGATCCTGT
CCGGCCGGCAGAACCTGGTGATGTTTGGCCGGCTTTACCACCTGCCCATCAGCGTCGCGCGGCGCCGGGC
CGGCGAACTGCTCGCCCGGTTCGCCCTGACCGAGGCCGGCGACAAGCCCGTCCGGCAATACTCGGGCGGC
ATGCGCCGCAGGCTCGACCTGGCCGCGAGCTTTATCGTGGCCCCGCGCGTGCTGTTCCTCGACGAGCCCA
CTGCCGGGCTCGACCCGCCAGGCCGCAACGAGGTCTGGCAGACGATCCGCACGCTGGCGGACGCCGGCAC
GACGGTGCTGCTCACCACGCAGTACCTGGACGAGGCCGACCAGCTCGCCGATGGCATCGCGGTGATCGCC
GCTGGTCGAGTCGTCGCCGAAGGCACCCCGGATGAACTGAAGTCGCTGGCCGCTGGCGACCGCATTGACG
TCGTC
>Merged2_4096769_1-669 # 1 # 669 # -1 # ID=4096769_1;partial=10;start_type=ATG;rbs_motif=GGAG/GAGG;rbs_spacer=5-10bp;gc_cont=0.694
ATGCCGAATGACCGGCGGGGGGCGGTCAGGAAGGACCCCTATATGACGACGCTCCGTCCCAATGACGCAG
ACGGCGGCGACACCCCGGACAGATCGCAGGTCAGGCTCGCCGCCTTCGCGAGCGTCATCGGCACCACCAT
CGAGTGGTACGACTACTTCCTGTACGGGACGGCCGCGGCCGTGGTGTTCCCCGCGGTCTTCTTCCCCACC
TCCAGTTCCTATTCCGGGACCCTCGACGCGTTCGCCACCTACGCCGTCGGGTTCGCCTGCCGCCCCATCG
GCGCCGCGATCTTCGGGCACTGGGGCGACCGGCTCGGCCGCAAGGCCACCCTCATCATCACGCTGCTCAT
GATGGGAATCGGCAGCGCCCTGGTCGGCTGTCTGCCCAGCGCCTCGTCCATCGGCGTCGCCGCGCCGATC
CTCCTGGTCGTCCTGCGCATCCTGCAGGGCGTCTCCATCGGCGGCGAGTGGAGCGGCTCCGTGCTGCTGT
CCATGGAGACCGGCAGCCAGCGGCGGCGCGGGCTGATGGCCGCCTGGCCGCAGATGGGCGTGCCGATCGG
GCTCCTGCTCGGCACCGGCATGATGACCCTGATCGCACTGTCGGACCCGGCCGGGTTCAAGTCGTTCGGC
TGGCGGATCCCGTTCCTGTTCAGCCTGGTGCTGGTCGTC
>Merged2_4232151_1338-4349 # 1338 # 4349 # -1 # ID=4232151_2;partial=01;start_type=Edge;rbs_motif=None;rbs_spacer=None;gc_cont=0.604
TTGCCGCAGGTCGATTTCCCGACCATCCAGGTCACGGCTGGGCTTCCGGGCGGCAGCCCCGAGACGATGG
CCGCGTCCGTCGCAGCCCCTCTCGAGCGCCAGTTCGGCCAGATCGCCGGTGTCACACAGATGACATCGGT
GAGTACGCTCTCAACCACCACAATCGTGCTGCAGTTCACGCTCAATCGCAACATCGATGGTGCCGCCCAG
GACGTTCAGGCCGCCATCACGGCCGCCGGAAGGCAGCTGCCGCTTAGTCTGTTCCCGCCGCCCTCCTACA
AGAAGGTCAATCCGGCAGATTCACCCATTTTGATTCTGTCGGCGCGCTCTGATGTTCTGCCGATTACAAC
GGTCGACGACTACGCCGACAATATCGTGGCCCAGCAGATCTCCCAAGTGCCCGGGGTCGCCCAGGTCATC
ATCGCCGGCGAGCAAAAGCCGGCGATCCGCGTCCAGGTCGATCCCGCCAAGCTTTCGGCCAGCGGGCTCA
CCCTGGAGGACGTGCGCGCGGGTCTTATCACGGCCACGACCACGGCCGCCAAGGGCACGCTTAACGGTCG
CGAAAAGAGCTTCACCATTGCCGCGAACGATCAGATCATGCGGCCTGTCGACTATGACGACATGATCTTC
GCCTATCGCAACGGCGCACCGGTGCGCATACGCGACATCGGCAAAGCCGTCGAGGGGCCGACCGACAATA
CGATTGCGGCGTATGAAAAGCTCAGTCGCGACATTCTTCTTGTCGTCTTCAAGCAGCCCGGCGCCAACGT
CATCGAAACGGTCGATACCATCAAGGCGCGGCTGCCGTTGTTGACGGCCAGCATTCCGCCCTCCGTCAAG
GTCACGACCATCCTCGATCGCACGACCACCATCCGGGCCTCGGTGGCCGATGTGGAATTCACGTTCGGCG
TCACCTTCGTCCTCGTGGTGCTGGTGATTCTGATGTTCATCCGTGATTTCTGGGTCACGGTCATTCCGAC
GGTGACGGTACCGCTTGCGATGCTCGGGTCGTTCGCAGCGATGTACCTGCTTGGCTTCAGCCTTGATAAT
CTTTCGTTAATGGCGCTGACGATTGCGATCGGCTTCGTCGTCGACGACGCCATCGTGGTCGTGGAGAATA
TTCATCGTCATGTCGAGGACGGTGAACCTCCGTTCGAAGCGGCTCTCAACGGCGCCCGCGAAATCGGGTT
CACGGTGGTGTCGATCAGCGTGTCGCTGATCGCGGTGTTCATCCCGTTGCTGTTGATGGGGGGCATCATC
GGCCGGCTGTTTCGCGAATTCGCACTTTCGGTTACTGCGTCGATTGTCGTATCCGCCGTCGTCTCACTCA
CCCTTGCTCCGATGATGGCGGCGCGCTTCATGCGGCGGCCGACGCATGAGCATGGCCGAGTCTACAGGCT
GTTCGAGAGATTCTTCGATGCGCTTCTGGGCGGTTACCGGCGCACCCTCGACATTGCGCTTGCCCACCAG
GGAATTACGCTGGGAGCTTTTTTTGTGACGCTGGCTTTGACGGGAATGCTTTTTGTGACGATCCCAAAGG
GCTTCTTCCCGATCCAGGACACCGGCATGCTGTTTGGCATGACCGAGGCTGGACAGGACGTCTCGCCCAA
CGAGATGATGAGGATCCAGGAGGAGATCGGCGGTATCGTCGCCCGGGATCCGGATATCGCCACCTTCGGC
TCCAACATGGGCAGCGGCGGCAGCGCCTACACAACGAACAGCGGCCGCATCTTTGCTACGTTGAAGCCGC
GCGAGGAGCGCGAGGCTACCGCCGCACAGATCATGAACCGGCTGCGGCCGCAGTTCGCCGCGCTCAAAGG
CACAGCCGTTTTCATGCAGATTCCGCAGGATATCACGGTGGGAGGGCGGCTGTCTCGCGGCCTGTTCCAG
TATACATTGCAGGACGTGGATATTGCCGAACTTGCCGAATGGTCGGGCAAGATGCTGGCCCGGATGAAGA
TGCTGCCTCAACTCGTCGATGTCGCCACCGACCTTCTCAATAATGCCCCGCAGCTTACCATTACCATCAA
TCGCGACCAGGCCTCGCGTTTTGGCATCAGCCCGCAACTGATCGACGACACTCTCAACGATGCCTTCGGT
CAACGGCAGGTGAACCAGTACTATACTCAGATCAATACTTATTGGATCATTCTGGAGGTCAATCCGGAAC
TACAAGGACTGCCATCTACACTCGAGCGTATCTACGTAAAATCGCCATTGACCGGCGCTGCAGTGCCGTT
GTCAACGCTCGTCACCGTGGACAGCACGAAGGTCGGGCCGCTCGTGGTCAATCACCAGAGCCAGTTTCCG
GCAGTGACCCTGTCGTTCAACCTGGCCACCAACGTTGCCCTCGGCGAGGCGGTATCTGCCATCGAGGACG
CGGCTCGCGAACTCAACAAGCCGTCGTCGATCATCGCCACCTTTCAAGGCAATGCCCAGGCCTTTCAGAC
ATCGCTTGCGAGCGAACCGGCTTTGATTGCAGCAGCGCTGATCGTAGTCTACATCATTCTCGGCATGCTC
TATGAGAGCTTTATCCACCCGCTCACTATCTTATCGACGCTGCCGTCGGCAGGTGTCGGCGCACTCCTCG
CACTTTCTCTCGCGGGCATCGATCTATCGGTGATCGGGATCATCGGCATCATCCTCCTGATCGGCATCGT
CAAGAAGAATGGCATCATGCTGGTAGACTTCGCGATTGAGGCTGAACGCGACCGCGGCCTCACACCCGTC
GAAGCGATCCGGGAGGCGTGCATGCTGAGATTCCGCCCGATCATGATGACGACCGCAGCCGCCATGCTCG
CCGGTCTGCCATTGATGCTCGGCGCGGGCACCGGCTCGGAGCTGCGCCAGCCGCTTGGCTATGCCATGGT
CGGCGGACTCGCGCTCAGCCAGGTCCTCACCCTGTACACGACCCCGGTCGTCTACCTCTATCTCTCTCGC
TTGCAAACCTGGCTCGTCGGCAAGCCGGAGGTTGCCGGCGGCGTGGCGCCGGATGCCAAGGCAGCGGAAT
GA
>Merged2_5246342_929-1645 # 929 # 1645 # 1 # ID=5246342_2;partial=00;start_type=GTG;rbs_motif=GGAGG;rbs_spacer=3-4bp;gc_cont=0.695
GTGGTAAACAACCCTGATCCGCCCGGTCGCATTGTCGTGGTCGATGACGACCCCACGGTGGCGGACGTAG
TCGGACGCTACCTGGTCCGGGACGGTCACTCGGTGCAGTGCGTCCACGATGGATACCAAGCGCTGCGAGC
GGTGGAGGAGAGGCCGCCGGACCTGGTGGTCCTGGACCTCATGCTGCCCGGGATCGACGGCCTGGAAGTC
TGCCGCCGGCTGCGCGCCCGCTGGCCGATCCCGGTCGTGATGCTGACCGCGCTCGGCGACGAGACCGACC
GGCTGGCCGGCTTCGAGATCGGCGCCGACGACTACGTGACGAAGCCGTTCAGCCCCCGCGAACTGGCGAT
GCGCGTGCGTTCGGTCCTGCGGAGGGCCCGGGGCACCGGCCTGCCCGAGAAGGCGAACGACGGCACTCTC
TCCGACGGCGAGCTGAGCGTGGACATGTCGGCCCATGAGGCTCGCGTCGGCGGGCGGCTGATCCAGCTCA
CCTCCCGCGAGTACGACCTCCTGGTGTTCCTCATGCGGAACCCCCGCAAGGCCTTCACCCGCGAGCAGCT
CCTCAACGAGGTGTGGGGATGGACGTTCGGTGACACGTCCACCGTCACCGTGCACGTGAGGCGGCTCCGG
GAGAAGCTGGAGGGCGACCCGACCATGCCCCGGCGCATCGTGACCGTCTGGGGCGTCGGCTACCGCTACG
AGCCGGAAGCGTCGTGA
>Merged2_3607_7426-8979 # 7426 # 8979 # 1 # ID=3607_8;partial=00;start_type=ATG;rbs_motif=AGGA;rbs_spacer=5-10bp;gc_cont=0.723
ATGAGCGAGGCCAACGATCTCGATCAGTCCCGCGGCGCCCTCGAGCTCCAGCACATCTCCAAGCACTTCA
CCGGGGTGACCGCCCTCGACGACGTGTCGGTCACGCTGCGGGCGGGCGAGGTGACCGCGGTCGTCGGCGA
GAACGGTGCCGGCAAGTCCACCCTGCTGAAGGTCCTCGGCGGCGACTACGTGCCGGACGGCGGCCAGGTC
GTGCTCGACGGCACCCCGCTGCAGCTCCGGTCACCGCGGGATGGACACCGGCTCGGTATCAGGATCATCC
CGCAGGAGCCCGAGATCGTCCCGGACGTATCGGTCGCCGAGAACGTCTACATCGGCACCCTGCCCCGGCG
CGGCGGCCGGGTCTTCGAGGCCCGGACGCTGAACCGAATGGTGGCCGACGACATCCGGCGGCTCGGCTTC
GAGCAGGTGCTGCGGCCGGAGACGATCGGCCGCCGGCTGCGTCCGGCCGGCCGGCAGCTGATCGAGGTGC
TGCGAGCGTTGCATGGGGGCGCCCTGCACGGCGAGGCGCGGGTGCTCGCCTTCGACGAGCCCACCTCCTC
GCTCACCGACCGCGAGGTCAGCCTGCTCTTCCGGCTCATCCGGCGGCTGCGCGACGACGGCCTGGCGATC
GCCTACGTCTCGCACCGGCTCAAGGAGGTCTTCGACATCACGGACCGGATCGTGGTGCTGAGGGACGGGC
GGTTCGTGGCGGAACGGCCGACCTCCGGCGCGACCGAGCCGGAGCTGGTCCGGCTGATGGTGGGCCGGGA
CCTGACCGCGGTCTTCGACCGGGAGCGCGCCGACACCGGGCGCCCGCTGCTCGAGGTACGCGACGTGACC
ACCGACGACGTCCGCGACGTCAGCCTGACCGTGCATGCGGGCGAGGTGGTGGCCCTGGCCGGGCTGGTCG
GCGCGGGCAGGTCCGAGCTGGCCCGGGCGATCGTGGGCGACCTGCCGGTCCGGTCCGGCGAGGTCCTGGC
GGATGGCAGGCCGGTGCACGCCCGCCAGCCGAAGGGCGCGATCCAGGCGGGCATCGGCCTCGCCCCGGAG
GAGCGCAAGGCCGACGCGCTGCTGCTGGAACGCAGCGTCCAGGACAACATCAGCCTGGTGGTGCTGGGCC
AGCTCAGGCGCTTCCGGTTCGTCCGGGGGCGCGCCGAGCGCGCGCTGGCCCGCCAGTTCGCCGACCGGCT
CCGGGTGCGCACGCCGTCGCTCGATCAGCTGGTGAAAAACCTCTCGGGCGGCAACCAGCAGAAGGTCGTG
CTCGCCCGCTGGCTCGCCCGGCGGCCGAAGGTGCTGATCCTGGACGAGCCGACCCGGGGAATCGACGTCG
GCGCGAAGGCCGAGATCTACCGGATCATCGCCGGCCTGGCCCAGGACGGCGTCGCCCTGCTCGTCATCTC
GTCCGAACTGCCCGAGGTTCTCGGGCTCGCCGACCGTGTCCTAGTGATGAAGGACGGGCGGATAACGGGC
GAACTGCCCCGGGCGGAGGCCACCGAGGAGAAGATCCTCTCGCTCGCCATCTCCGGCGACCTGGCCGGGA
CAGCGGCGGGATGA
>Merged2_4264841_1149-2990 # 1149 # 2990 # -1 # ID=4264841_3;partial=01;start_type=Edge;rbs_motif=None;rbs_spacer=None;gc_cont=0.695
CCCTGCAGGCACAGCGGTTCGACGGTCACCAGCCCGCGGACCAGACGGGTGATCGTGATGCGTGAAACAG
CACGGCGGATCGCCCTGCTGGTCGGTACCGCGTTCCGGATCAGCCCGGGGCGAAGTCTGACGACCTTCCT
CTTTCCGCTGTCAGGGGCGGTCGGCACCCTCGCCATGGTTGCGGTCGCGACGCTGGTCAATGGCGTGGTG
GCGGGCAACACCGCCCAGGTCGCGTGGTCCGCGGCGCTGATAGCAGCCGCGTACCCCGTCACCACTGTGC
TGCAGATGGTGGCGTCGAACGCCCGGATCGGCCTGTCAGAAGCCGTCGGGTTCGCCTTTGACCGGCAGAT
CGCCGACGTGGTCGCCGCCATTCCCAGCCTCGAGCATCACGAACGCGCCGACTTCGCCGATCAGCTGCAG
ATCCTGCGGGCCAGCCGCGGAGCCCTGGGTGAGGCACTCCACCGGCTCATCGGCGTCACGAACAATATCG
TCCAGACGGTGATATTGCTGGTCGCTGCGGCCGCGGTCGAACCACGACTGCTGGTGATCGTGGCGTTCGG
TGTGCCGGTGCTCATCGTCAGCCGGGTGCGGTTCCGCTGGCGTCGCGAGGGCGAAGACGCCTCCGCTGCC
CCTGGCCGCCTCGCCAGGCACCTGACCGGCCTGGTCATCGACGCGCAGGCCGGCATGGAGCTGCGAGTGT
TCGGGCTGCGGGACGAGATCCGCTCCCGGCTGCGGACCGCCAACCGGCAATGGCGAGCCCCCTACGCCCG
GGCAGAATTCCGCTGCACACTCAGCCACCTGGCAGAAGACGTGTTCTTCGCTCTCGCGCTGACCGCGCTG
CTCGGCTGGCTGCTGGTGGAGGCGGTCCACGGACACGTGGCCATCGGCACCCTGGCACTGGCCGCCTCCG
GCGCGGTGAGGATCCAGGATTCTGTGACCAACACGGCCGGAATGGCGGGCTACATGTCAGACAGTCTGCG
GGCCGCCGGCCGGTTTCTCTGGCTGCGCGACACCGCCGAACGGATCCGGGCCGGCTACCGCGGCCAGGAC
ACCCCACCCGCCCTGCTCAGCTCCGGCCTGCGCCTCGACGCCGTGTCCTTCCAGTACCCCGGCACCGACA
GCTGGGCGCTGTCAGACGTGTCGGTCGACATCCCGGCCGGATCGGTCATCGCGCTGGTCGGTGAGAACGG
CGCCGGCAAATCGACGCTGGTCAAGCTGCTGCTCGGCCTGTACCGGCCGACAACCGGGCAGATCCTCATC
GACGGCACCGACCTGGCCAGCTACGACATCGGAGCCTGGCGGGCCGCCACTACCGGCGCCTTTCAGGACT
TCGCCCGGTTCGAGTTCACCATCCAGGAAGCCGTCGGGGTCGGGGCGCTGGACCGCCTCGACGACCGGAA
CGCCGTCGACGCCGCACTCCGCGACGCAGCCGCGGCCGAGATCAGCGCCGGGTTGCCGCACGGCCTGGAC
ACCCAGCTCGGCGCCGGCTGGGAAGGCGGCGTCGACCTGTCCGGCGGTCAGTGGCAAAAACTCGCCCTCG
CCCGGGGACTCATGCGGCGCGAGCCGCTGCTGGAGATCTTCGACGAACCCACCGCCAGCCTCGACGCCCC
CACCGAACACGCGCTGTTCGAACGCTACACCGCTGCCGCCCGGGCCGGCCGTGCCCGCGGCGCGATCACC
GTGCTGGTCACCCACCGGTTCTCCACCGTAACCAACGCCGACCTGATCATCGTCCTGTCCGACGGCCGGA
TAACCGAGCTCGGGTCGCACGCCGAACTCCTCCGCCGCAAGGGTGGTCACTACGCCGAGTTGTACGAACT
GCATGCCAGCGGATACCGCTGA
>Merged2_4603569_228-986 # 228 # 986 # 1 # ID=4603569_2;partial=00;start_type=GTG;rbs_motif=None;rbs_spacer=None;gc_cont=0.714
GTGTATGAGAAAACATACCCGGTCGCCGTCGAGGCTGACGGCCTGCGCAAGCGGTTCGGCGCCACCGAGG
CGCTGAGCGGCCTGAACCTGACGGTCACCGCGGGGACGATCTACGGACTACTCGGGGCGAACGGGGCGGG
CAAGACCACCACGGTGCGTATCCTCGCCACGCTGCTGCGGCCGGACGGCGGCCGTGCCGCGGTGCTCGGC
CACGATGTCGTGCGGGACGCCGGCGCGGTGCGCCGCCGGATCGCGCTGGCCGGCCAGGCCGCAACCGTCG
ATGAGGACCTCACCGGCCGGGAGAACCTGCTGTTCCTCGGCCGACTGTCCGGCCTGTCCCGCGGCGGCGC
GAGGACACGCGCCACCGAGATGCTTGAGGCCTTTGACCTGTCCCTGGCGGCGGGCAAGCAGGTGAAGACG
TACTCCGGCGGGATGCGCCGCCGCCTGGATCTCGCCGCGAGTTTCCTTGTACCGGCCGAGCTGTACTTCC
TGGACGAGCCGACCACCGGCCTGGACCCCGCCGCGCGCGCCGAGGTGTTCCAGATCGTGCGTTCGGTGGC
TGGGTCGGGGTCGACCGTGCTGCTCACCACCCAGTACCTGGAGGAGGCCGACCAGCTCGCTGACCGGGTC
GCGGTCATCGACCGCGGCACCGTGGTCGCCGAGGGAACCCCCGACGGGCTGAAGGCAGCGGCGGGCAAGG
GCACGCTGGACGAGGTCTTCCTGGCTCTGACCAGGGATGCGGACGGGAGCGCAGCATGA
>Merged2_5507094_2-901 # 2 # 901 # 1 # ID=5507094_1;partial=10;start_type=Edge;rbs_motif=None;rbs_spacer=None;gc_cont=0.707
AAGCGGTTCCGCGGCGGCCAGCTGGCCGTCAGCGACCTCAGCCTGGAGGTGCCGAGGGGCTCGGTCTACG
GGTTCCTCGGCCCGAACGGTTCCGGGAAGACCACGACGATCCGGATGCTGCTCGGCCTGGCCTTCCCCAC
GTCCGGCACCGCCGAACTGCTGGGAGTGAAGGTCCCCGGCCACGCGAACCAGGTGCTGTCGCGGGTCGGG
TCGCTGGTGGAGGGCCCGGCGTTCTACCCGTTCCTGTCCGGCTGGGACAACCTGGCCCGCTACGACGCCG
CCGACGGGCAGGCCCCGGCGAAGACGTCGAAGGCCCGCATCGGCGAGGCCCTGGACCGGGTCGGCCTGGC
CAACGCGGCGCGGAAGCGGTACCGCAACTACTCCCTCGGCATGAAGCAGCGGCTGGCCATCGCGGCCGGG
CTGCTCCAGCCCCGGGACCTGATCATCCTGGACGAGCCGACCAACGGGCTGGACCCGCAGGGCACCCGCG
AGGTGCGGTCCCTGATCCGGCATATCGCCGCCGACGGGATCACCGTGTTCGTCTCCTCTCACCTGCTGGC
CGAGATCGAGCAGGTGAGCAGCCACGTCGGCGTGATGCGCGGCGGCAAGCTGGTCTTCCAGGGGCCGCTG
GCGGAACTGCGCCGTACCGGTGCCGCCCGGATCAGCGTCGAGACCGCCGACCTGGAGGCTGCGTCTACTG
TCTACAGTCGACTGAATCTTGCCGACACTGAGATGGCGGACGGCCGGATCTCCGCGGTACTGGGCGACGC
CGAGCCGGAGAAGGTCTGCGCCGAACTGGTCCACGCCGGCGTCGGCGTCCGGGGCCTGTCGGTGAACTCG
CCCAGCCTGGAAGACCTGTTCGTCGGCCTCACCGGGGAGGGCTTCGATGTCGAGCGCTAG
>Merged2_5391711_3-347 # 3 # 347 # 1 # ID=5391711_1;partial=10;start_type=Edge;rbs_motif=None;rbs_spacer=None;gc_cont=0.643
TTCCTCGACGAGCCGACAACCGGGCTCGACCCCGAGGCGCGCATCGAGGTGTGGCGGGCCGTCAGGGAAC
TCGCCGGGCACGGTACGACGGTGCTGCTCACGACGCAGTATCTGGACGAGGCCGAACAACTCGCCGACCG
GATCGCGATCCTGCACGAGGGACGGATCATCGTCAACGGAACCCTCGCAGAACTCAGGCAGATGCTCCCG
CCCGCCAAGGTCGAATACGTCGAGAAGCAGCCGACCCTCGAGGACGTCTTCTTCGCCATCACCGGCAGCG
AAGGCAACGGCAACGGCAACGGCAACAGCGAAGCGCAGCTAACAACGACGGCCCTAGACGATTAA
>Merged2_394_262-1023 # 262 # 1023 # -1 # ID=394_2;partial=00;start_type=ATG;rbs_motif=None;rbs_spacer=None;gc_cont=0.688
ATGACCGCGACGGCATCGGCCATCCAGGTTCAGGGCCTGGAGAAGTCGTACAAGAAACTGCACGTCCTGC
GCGGCGTCGACTTCGACGTCGAACGGGGCAGCATCTTCGCGCTGCTCGGGTCCAACGGCGCCGGNAAGAC
CACCGCCGTGAAGATCCTGTCNACNCTCCTGAANGCCGACGNGGGNACGGCGACNNTCAACGGGTTCGAC
GTCGCCGCCCAGCCCGCGAAGGNGAGGGAGTCGATCAGNCTCACNGGCCAGTTCGCGGCCGTCGACGAGA
TCCTCACCGGGCGGGAGAACATCGTCCTCGCCGCCCGTCTCCGCCACCTGAGGAACTCCGGCCCGGTCGC
GGACGAACTGCTGGAGCGCTTCGGCCTCGCCGACGCGGCGAAACGGAAGGTGGCGACCTACTCCGGCGGC
ATGCGCCGACGGCTCGACATCGCGATGAGCCTGGTCGGGGACCCGCCGGTGATCTTCCTGGACGAGCCGA
CCACCGGCCTCGACCCGCAGGCCCGCATCGAGGTCTGGAACAGCGTCACCGACCTCGCGGGCAAGGGCAC
GACCGTGCTGCTGACCACGCAGTACCTGGACGAGGCCGAGCATCTCGCCGACCGCATCGCGATCCTTCAC
GAGGGCCGGATCATCGTCAACGGCACCCTCGACGAACTCCGGCGTCTCCTCCCGCCCGCGAAGGCGGAGT
ACGTCGAGAAGCAGCCCACCCTGGAGGAGATCTTCCTCGCGATCACCGGAGACCGCCAATGA
>Merged2_4041319_261-1226 # 261 # 1226 # -1 # ID=4041319_2;partial=00;start_type=ATG;rbs_motif=AGxAGG/AGGxGG;rbs_spacer=5-10bp;gc_cont=0.692
ATGACCTCCCACCCCGCGACCGCGGCGCCCGCCGCGACCGCCGCCGCTACGGCGCACGGCACGATCGAAC
TCGCGGGCGTGAGCCGCTGGTACGGCAACGTGGTGGCCGTCAACGACATCACGATGTCCATCGGCCCGGG
GGTCACGGGCCTGCTCGGCCCCAACGGCGCGGGCAAGTCGACGATCCTGCACATGATCGCGGGCTTCCTG
GAGCCGTCTAAGGGGACGCTGACCGTGAACGGCGCCACAACCACGAAGAATCCGCGGGTGTACCGCGAGC
TCGGCCTGGTTCCCGAGCGCGACTCCGTCTACTCGTTCCTCACCGGCGAGCAGTTCGTCCGTGCCACCGC
GAAGCTTCACAAGCTGCCCGACGTGACGGGCGCGACCGCACGGGCCATCGAGATGACGGAGATGGGCGAC
GCCAGGGGCCGCAAGATCTCCACCTACTCCAAGGGCATGCGGCAGCGCATCAAGGTCGCCGCGGCTCTCG
TCCACGATCCGGCGATCCTGCTGCTCGACGAGCCGTTCAACGGCATGGACCCCCGCCAGCGGCTGCACAT
GATGGACCTGCTGACCCGGCTCGGCGCCGAAGGCCGCGTCATCCTGTTCTCGTCCCACATCCTCGAGGAC
GTCGAGCACCTGGCCGGCACGATCCAGGTCATGGTGGCGGGCAGGCTCGCGGCCAGCGGTGACTTCCGCG
CGATCCGGCGGCTGATGACGAGCCGCCCGCATGTGTTCGCCGTCCGGTCGTCCGACGACCGGGCCCTGGC
CGCCGTGCTCATCGGGGCCCCGTATGTGATGGCCGTCGAGCTCACCGGCAAGGGCCTCCAGGTTCGAACG
TCGGATTTCGGCGCGTTCTGTGCGCGGATCGCGCCGCTGGCCAGGGAGAACGGCATCACGCTGCGCGAAT
TGCTGCCGACGGACGAGTCCCTGGAGAGCGTCTTCGGCTACCTCCTGTCGAACTGA
>Merged2_4830117_2-691 # 2 # 691 # -1 # ID=4830117_1;partial=10;start_type=ATG;rbs_motif=AGGAG;rbs_spacer=5-10bp;gc_cont=0.714
ATGAGTGCTGGAAGCCGGGCGCGTTGGGTCGCGCTGGCGGTGGTGTGCACCGGGTCGCTGATGAACGTGC
TCGATACCACCATCGTGGGTGTTGCGCTGCCGACGATCAGGCAGGACCTTGGCTTCTCGCAGGCGTCGCT
GGCCTGGGTGGTGAACGCCTACATGCTCACCTACGGCGGGTTCTTGCTGCTGGGCGGGCGGCTTGGCGAC
CTGTTCGGCCATCGCCGGCTGTTCGCCTCGGCGATCGGGGTGTTCACGCTGTCGTCGCTGGCCTGCGGCC
TCGCCACGGGACAGGCGTTCCTCCTCGCCGCGCGGGCGATCCAGGGGCTTGGCGGAGCGGTCGCCTCGGC
GGTGGCGCTGTCGCTGGTGGTGTCGCTGTTTCCCGAGCCGAGGGAGCGAGCCAAGGCGATGGGCGTGTTC
GGCCTGATCTCCGCCGGCGGCGGCAGCATCGGGGTGCTGGCCGGTGGCATCCTCACCGGCCTGCTGTCCT
GGCACTGGATCTTCCTGGTCAACGTCCCGATCGGGGCCGCGGTGTTGCTCGCCTCGCTGTGGGTGCTGCC
CGCGGGCGCGGCCGGGGCGCGCCATGGCCGGCTGGATGTGGCCGGCGCGGTGCTGGTGACCTCCGCGGTC
ATGCTGGCCGTCTACGCGTTTGTCGGCGCCAGCCAGGCAGGCTGGGCCTCGGCCAGGACC
>Merged2_4307616_75407-76225 # 75407 # 76225 # -1 # ID=4307616_69;partial=00;start_type=ATG;rbs_motif=AGxAGG/AGGxGG;rbs_spacer=5-10bp;gc_cont=0.691
ATGACCACCATGACCGTCGACCCGCGGGCGGCGGTGGCGGCGACCCGGCCGCACACCACGCTGCCCGAGA
CGTTCCGCCAGACGCTGATGATGGCCTGGCGGGCCACCAAGAAGATGCGCCGCAACCCGGAGCAGTTCTT
CGACGTGACGTTGCAGCCGATCCTGTTCACCGCGATGTTCGCGTACATCTTCGGCGGCGCGATCGCCGGG
AACGTGCACAGCTACCTGCCGCTGATGATCCCCGGCATCCTGGCCCAGACGGTGCTCACCACCTGCATGG
CCACCGGCGTGCAGCTGCGCGAGGACATGGACAAGGGCGTCTTCGACCGGTTCAAGTCGTTGCCCATGGC
ACGGATCGCGCCGCTGGCCGGTCCGATGGTGGCGGACCTGATCCGGTACGCCATCGCGGCCGGGCTCACC
TTCGGCATGGGCATCGCGCTCGGGTACCGGCCGGGCGGCGGGGTGCTGGGGGTGGCCGCCGCGATCCTGC
TGGCCATCTTCACCGGCTGGTCGCTGGCCTGGGCGTTCACCTTCGTGGGCACGATCGGCCGCAGCGCGCA
GAGCGTCCAGGGCATCTCCATGATGATCATGTTTCCGCTGACGTTCCTGTCCAACGCGTTCGTCCCGGTC
AACACGCTGCCGGGGTGGCTGGCCGCGTTCGTCAAGGTCAATCCGGTGTCGCACCTGGTGTCGGCCGCCC
GCGACCTGGCCAACCACGGCGCGGTGACCGGACAGGTCGGCTGGACGCTATTCGCCGGCGTGGTGGTGAT
CGCGGTCTTCGCCCCGCTCGCCGTGCGGAGCTACAAGCGGCACCTCTGA
>Merged2_5032201_3609-4286 # 3609 # 4286 # 1 # ID=5032201_5;partial=00;start_type=ATG;rbs_motif=GGA/GAG/AGG;rbs_spacer=11-12bp;gc_cont=0.681
ATGAAAGGACGTGTTCTAGTCGTCGACGACGACGCGGCGCTCGCGGAGATGCTCGGCATTGTCCTCCGCG
GTGAGGGATTCGAGCCGACGTTCGTGGCCGACGGGGACAAGGCGCTGGACGCCTTCCGCGAGACTCACCC
GGATCTGGTGCTGCTGGACCTGATGCTGCCGGGATCGGACGGAATCGACGTATGCCGCCAGATCCGAGGC
GAGTCCGGAGTTCCGATTGTCATGCTCACGGCGAAGACCGACACGGTTGACGTCGTCCTGGGCCTGGAGT
CCGGCGCGGATGACTACATCCTCAAGCCGTTCAAGTCCAAGGAGCTGGTGGCGCGGATCCGGGCCCGGCT
GCGGCGGACGGACGAGCCCGCCCCGGAGATGCTGCAGATCGGCGACGTGAGCATCGACGTCGCCGGGCAC
GCGGTGAAGCGGAACGGCGCGGCCCTGAGCCTCACGCCCCTGGAGTTCGACCTCCTGGTGGCGCTGGCCC
GCAAGCCCCGCCAGGTCTTTACCCGCGAGGTCCTGCTCGAACAGGTCTGGGGCTACCGGCACGCGGCCGA
CACCCGGCTGGTCAACGTGCACGTCCAGCGGCTCCGGGCCAAGATCGAGAAGGACCCGGAGCACCCCGAG
ATCGTCGTGACCGTCCGCGGCGTGGGCTACAAGGCGGGACCTGGCTGA
>Merged2_4284051_3-761 # 3 # 761 # -1 # ID=4284051_1;partial=11;start_type=Edge;rbs_motif=None;rbs_spacer=None;gc_cont=0.617
CTTTTGTTCGCGCTCGGCATGGATGGCGAGGAAATTCTCAACACCTTCTTCAAGCAGATCGTCTACAAGC
GTTCCAAGGACGGCTGGCGGGTGCCTTTCGACGCCAACCGCATGCGGGGCTACAAGGCGATCAACGATCT
CATCGACGCCGACACTGGCAAGGTCGTGGTCGAGGCCGGCAAGAAGATCACGGTACGCCAGGCGCGCCTG
CTTGCCGAGAAGGGGCTCAAGGCGCTGCGGATCAGCGACGAGGAACTGATCGGGCATTATATCGCCGAAG
ATCTCGTCAACATGAAGACCGGCGAGATCCATGCCGAGGCCGGCACCGAGATCACCGAGAAGGTGCTGAA
AATACTTAACGACGAAGGCTACCGGGAGATCCCGGTGCTCGACATCGATCACGTCAACGTCGGCGCCTAT
ATCCGCAATACGCTCCACGTCGAAAAGAACATGACGCGCGAGGACGCGCTGTTCGACATTTACCGGGTCA
TGCGTCCGGGTGAGCCGCCGACGCTCGACACCGCCCAGGCGATGTTCCGCTCGCTGTTCTTCGATCCCGA
ACGCTACGATCTCTCCGCGGTCGGCCGCGTCAAGATGAACATGCGCCTCGACGTCCAGGCGGAGGACACC
CTGCGCGTCCTGCGCAGGGAAGACATCATCGGTGTCATCAGCACGCTGGTGGGCCTGCGCGACGGCAAGG
GTGAGATCGACGACATCGATCATCTCGGCAACCGCCGGGTGCGCTCGGTCGGCGAACTG
>Merged2_4188568_3-1109 # 3 # 1109 # -1 # ID=4188568_1;partial=11;start_type=Edge;rbs_motif=None;rbs_spacer=None;gc_cont=0.704
AACTCGCTCCTCCTCACGGTCAGTAACCTGGTCTTCGTTGGCGGGACCCTGACGCTGGCCGCCGGCGCGG
ACTGGCGGCTGCTGCTGGTGGCCGCGGCGGGAGTCCCCATGGTCATCGGCACCCGCTGGACGATCGTCTG
GCAGGCCGCCGCGGAGAAGGTCTCTGCGCCGCTGGGGCGGCTGACGGACAGCCTGATCAAACTGGCCCAG
ACCGCCGGACCTGGCGCGGAGTTGCGGGTCTTCGGCCTGGGACCCTCCATGCGCGCCCGTTTGCGCGAGG
CGACCTGGGCCTGGCGCGCCCCCATGGTTCAGTTCGCCCGGCGTGAGAGCATGCTCGAGACGGGCGGCAA
CGTGCTGTTCTTCGGGGTGGCCGCGGGCGTGCTCGCGTGGATCACGCGTGATGCCATCGCGGGGAGTGTG
TCGCTGCCGGTCCTGACCCTGGCGCTGATGTTGATCAGCCGGCTGCAGGGGACCAGCAACAGCCTCATGT
GGTCCATGCGTAACGTGGCCCAGCTGGTACGGACGGCGCGGCGGTATCTGTGGCTGGAGGACTACGAGAA
AGGCGTGCGCAGGGCGCACCCGGGCACAGCGGCCCCGCCCGATGTCCTGGTCCGCGGGATCCACCTGGAC
GGGGTCACATATCGCTACCCGGAGTCCGGGACCGCGGCCGTGGAGAACATCGACCTCGACCTGCCCGCCG
GGTCGGTCGTCGCACTCGTCGGTGAGAACGGGGCGGGCAAGTCCACCCTGGTCAAGCTGCTCATCGGCAT
GTACCAGCCCAGCGCCGGCCGGGTGCTGATCGACGGGACCGACCTGGCCACCATGGACGTCGACGCCTGG
CGGGCCCGCAGCTCCGGCGCGTTCCAGGACTACGCCAAGCTGGAATTCGCCATGCTGGAAAGCGTCGGAG
CGGGCCACCTCCCGCAGATCCACGACGAGAACCGGGTCCGGCAGGCGCTGCGGGACGGGGCCAGCGAAGA
ACTGCTCGCCAGTGCCCCGCGAGGGCTTGCTACCCAGCTGGGCAGCACCTGGCCCGATGGCGTGGAGCTG
TCAGGCGGCCAATGGCAGCGGCTGGCCATCGCCCGCGGCATGATGCGCGACAATCCG
>Merged2_5491766_383-1318 # 383 # 1318 # 1 # ID=5491766_2;partial=00;start_type=ATG;rbs_motif=AGGA;rbs_spacer=5-10bp;gc_cont=0.694
ATGACGGACACAGCGATCGCGGCCAGCGGGCTGCGCAAGTCATATGGCGGCACGGTCGTGCTCGATGCCA
TCAACCTGAACGTGCCGGCCGGAACGGTCTTCTCGCTGCTCGGCCCCAACGGGGCGGGCAAGACCACCAC
CGTGCACATCCTGTCCACCCTGATCAGGGCCGACGGGGGCGATGTCCGCGTCGCCGGCCACGACCTGGCA
CGCCACCCGGACAGGGTCCGCGAGGCCATCGGGGTCACCGGGCAGTTCTCGGCCGTGGACGGACTGCTCA
CCGGCGAGGAGAACCTGCTGATGATGGCCGATCTCCACCACCTGGGCAGGCAGGCGGGCCGCCGCCGCGC
CGCCGAGCTGCTCGGCCAGTTCGACCTCACAGAAGCGGCAAGGAAGATGGTCGCCACCTACTCAGGCGGG
ATGCGCCGGCGGCTGGATCTGGCCATGACTCTGGTCGCCAGCCCGCGGGTCATCTTCCTCGACGAGCCGA
CCACAGGACTTGACCCGCGGAGCCGACGCACCGTGTGGCAGATCATCCGCGACCTGGTTGCCGCCGGAGT
CACCATCTTCCTCACCACCCAGTACCTCGACGAGGCAGACGAACTCGCTGACTCGATCGCCGTGCTCAAT
CACGGACGGCTGGTCGCCGAGGGAACCCCTGCCCAGCTCAAGCGGCAGGTCCCCGGCGGCCACATCACCC
TGGAGTTCGCCGGCGCCGCCGAGATGGACAGGGCGGCCACCGCCCTCGGCACCACCGCGCGCGACGCCGA
GGCGCTGACCCTGCAGGTTCCGGGCGACGGCGGCATGCGGTCGCTGCGCTCCCTGCTCGACCGGCTCGAC
CGCGCCGTGGTCGAGCCCGTCGGTCTCACCGTGCACACCCCCGACCTAGACGACGTGTTCCTCGCGCTCA
CGGAAACGAAGGAAACGAATCAATGA
>Merged2_4314219_71-577 # 71 # 577 # 1 # ID=4314219_1;partial=01;start_type=ATG;rbs_motif=AGxAGG/AGGxGG;rbs_spacer=5-10bp;gc_cont=0.718
ATGCTAGCGATCGAAGCAGAGGGGCTGAAAAAGTCCTTCGGGAAGGTGCCGGTGCTGGCCGGCGTGGACC
TGCAGGTCCCGCAGGGCTCGGTGTTCGCGCTCCTTGGCCAGAACGGCGCGGGTAAAACCACCACGGTCCG
CATCCTGTCCACGCTGGCGCGTGCCGACAGCGGCAGGGCACGGGTCGCCGGGTTCGACGTGGTAAGCGAG
CGGCACAAGGTCCGGCGCGCGATCAGCCTGACCGGGCAGTACGCGGCGCTGGACGGCCCGCTCACCGGCG
AGGAGAACCTGCGGATGATCGGCCGGCTGGCCGGGCTGTCCCGCCGCGATGCCCGCGCGCGGGCACGGGA
CCTGCTGGCGGAGTTCGACCTGGCCGAGGCAGGGCGGCGCCGGGTGGTGACCTACTCAGGCGGCATGCGG
CGCCGGCTTGACCTGGCCGCCAGCCTGGTGAGCCGCCCGTCGGTGATCTTCCTTGACGAGCCGACCACCG
GGCTGGACCTGCCTAGC
>Merged2_5010349_2-916 # 2 # 916 # -1 # ID=5010349_1;partial=10;start_type=ATG;rbs_motif=GGA/GAG/AGG;rbs_spacer=5-10bp;gc_cont=0.681
ATGACACCAGCGATCTCGGTAGCCGGGCTGACCCGAAGATACTCCGACCACGTTGCCCTCGATGACCTGC
ACCTGACGATCGACACCGGGACCATTACCGGGCTGCTCGGCCGCAACGGCGCGGGAAAGACCACACTGCT
GCGCATCCTGGCGGGCCAGGATCTCCCGTCATCCGGCTCGGTGTCCGTCTTCGGATCGCCGCCGGCCGAG
AACGAGAACGTGCTGCGCCGCCTGGTGCTCGTCCGCGAGGACCAGGAGTACCCGGACTTCCAGGGGTACC
CGAACTTCAAGGTGTCCCATGCGTTTCGTGCCGCTTCCTTCTGCTATCCGAACTGGGACGCGGACCTGGC
GTCCTCGCTGCTGAGGGACTTCGGCCTGCGGGCGAACAAGGCGATCAGAAGCCTGTCGCGCGGGCAGCGG
TCGGCACTCGGGATCACGATCGGGCTCGCCGCCCGCGCCGAGGTGACGCTGTTCGACGAGCCGTACGCCG
GGCTCGACGCGGTGGCGCGGCAGGTCTTCTATGACTGGCTGCTGGCGGACTACGCGGACTTTCCCCGTAC
GGTGCTGCTGTCCACTCATCTGATCGACGAGGCCGCCGGCCTGTTCGAGAACGTGGTCGTGATCGACCGC
GGCCGGGTTGTGCTGGATTCGGCGGCCGACGGACTGCGGGGCATGGTCACCGCGGTGAGCGGCCCGGTCC
TCGGAGTGGATTCCTTCACCGAGGGACGCCCGGTCTGGGAACGGCGCGTCCTTGGCTCCCAGGCCTCGGT
CGTCGTGGTGGGGCAGCTCTCTGGTGAAGACCGCGAGCTGGCCCGGTCGCTGGGCCTGGACCTGACCCCG
CTGTCACTGCAGCAACTCGTGGTCCGTGCGTCCGGCTGGGCGGCCGGCGCCGATTCTCTGACCGAAAGGA
CCAGC
>Merged2_4619533_559-1050 # 559 # 1050 # 1 # ID=4619533_2;partial=01;start_type=ATG;rbs_motif=GGxGG;rbs_spacer=5-10bp;gc_cont=0.732
ATGAGCCGCGTGAGCGAGGCGGACGCGAGCGAGGCGGACGCGAGCGACATCATCTCGACCCGCAACCTGA
GCAAGCGTTTCGGTCACGTCGTCGCGGTCGACGAGGTCTCGCTGCGGGTCGGCGAGGGCGAGCGCTTCGG
CCTCCTCGGCCCGAACGGCAGCGGCAAGACCACCCTGGTCCGGATGCTCCTCGGCCTGGTGTTCGCCACC
GGCGGCGAGATCACCGTGCTCGGCCACCGGGTCCCGCGGCACGTGCACAAGGCACTGCCCGACATCGGCG
CGCTGATCGAGGAGCCCGCCGCGTATCCGCATCTGTCCGGCCGGACGAACCTGCGGCTGCTGGACGCGGC
CGGCCCGCGTTCCGATCGCCGGACCAGGCGGCGGCGCGTCGACGAGGCGCTCGAACGAGTCGGCCTCGGC
GGAATCGACCGGCGGCCGGTGAAGGCGTACTCGCTGGGCATGCGGCAGCGGCTGGGCCTGGCCGGCGCGC
TA
>Merged2_4342992_582-860 # 582 # 860 # 1 # ID=4342992_2;partial=01;start_type=GTG;rbs_motif=GGAG/GAGG;rbs_spacer=5-10bp;gc_cont=0.692
GTGCTGGTCGTCGAGGATGAGCCCTACATGGCGGAGGCCATCCGCGATGGGCTGCGCCTGGAAGCGATCG
CGGCCGACATCGCCGGTGACGGCGACACGGCGCTGGAACTGCTGAGCGTCAACGGCTACGACATCGCCAT
CCTCGACCGCGACATTCCCGGGCCCTCCGGCGACGAGGTCGCCGAGAGCATCGTCGCTTCCGGTAGCAGC
ATGCCGATCCTGATGCTCACCGCCGCGGACCGGCTTGACGACAAGGCCTCCGGGTTCGGGCTCGGCGCC
>Merged2_4250636_18494-20176 # 18494 # 20176 # -1 # ID=4250636_14;partial=00;start_type=GTG;rbs_motif=GGA/GAG/AGG;rbs_spacer=5-10bp;gc_cont=0.708
GTGCGCTACGAGCTGCCGGACGGCCGAGTGCTCCTCGACGACGTCTCGTTCCGCGTCGGCGAGGGCGCCA
AGGTCGCGCTGGTGGGCGCCAACGGTGCGGGCAAGACGACCCTGCTGCGCCTGGTGACCGGCGAGCTCTC
GCCGCACGAGGGCGTGATCACCCGCAGTGGCGGGCTCGGGGTGATGCACCAGTCCGTCGGCAAGGGCGTG
CACGGGATCGCCGACCCGACGGTCCACGACCTGCTGCTCTCGGTGGCGCCGGCGCGCGTCCGCGCCGCGA
GCGCCGCGGTCGACCGCTGGGAGACCGCACTGATGGACACCGACGACGAGGCGACCCAGCTGCGCTATGC
CACCGCCCTGGCCGAGTACGCCGACGCGGGTGGCTACGACCTCGAGGTGACCTGGGACGTCGTGACGATG
GCGGCCCTGGGTCTGCCCTACGACCGCACCCGGTTCCGCCTCCTCTCGACGCTCTCGGGCGGCGAGCAGA
AGCGATTGGTGCTGGAGTACCTACTGCGCGGTCCGGACGAGGTGCTCCTGCTCGACGAGCCGGACAACTA
CCTCGACGTGCCGTCCAAGATCTGGCTCGAGCGGCGCATCACAGAGAGCCCGAAGACGATCCTCTTCATC
AGCCACGACCGCGAGCTGCTCACCCACACCGCGACCCGCATCGTCACCGTCGAGCTGGGCGCGGCCGGCA
ACCTGGTCTGGACGCATCCGGGCGGCTTCGCCAGCTATCACGAGGCCCGCCGCGACCGCTTCGCTCGCTT
CGAGGAGCTGCGCAAGCGCTGGGACGAGGAGTACGCCAAGCTCCGTGCCCAGATGCTGATGTACAAGCAG
AAGGCGGCCTACAACTCCGACATGGCCAGCCGCTACCAGGCCGCGCAGACCCGGCTGCGCAAGTTCGAGG
ACGCCGGGCCGCCGACCGAGCAACCGCGCGAGCAGCAGGTCGTGATGCGCCTCAAGGGCGGCCGCACCGG
CAAGCGCGCCGTCGTCTGCGAGCGCTTGGAACTCACCGGCCTGATGAAGCCGTTCGACCTCGAGATCTGG
TACGGCGAGCGGGTCGCCGTGCTCGGCTCGAACGGCTCGGGCAAGAGTCATTTCCTGCGGCTCCTGGCGG
CCGGCGGCACCCGCCCCGACATCGAGCATCTGCCGGTCGGCGAGGTGCAGGTGGCACCAGTGCTGCACCG
TGGCATGGCCCGGCTGGGTGCGCGGGTACGTCCGGGCTGGTTCGTGCAGACCCACGACCATCCGGAGCTG
CGCGGCCGCACCCTGCTGGAGATCCTGCACCGTGGTGAGACCGGGGCGGACGGGCGTGGCCGCGAGGGGA
TGGGCCGGGAGGCCGCCAGCCGGGTGCTCGACCGCTACGAGCTCGCCCACGCCTCCGAGCAGACCTTCGA
CTCGCTCTCCGGCGGCCAGCAGGCCCGCTTCCAGATCCTGCTGCTCGAGCTCTCGGGGGCCACGCTGCTG
CTCCTGGACGAGCCGACCGACAATCTCGACGTCCAGTCGGCCGAGGCGTTGGAGGCAGGTCTCGAGGCAT
TCGAGGGCACGGTGCTCGCCGTCACCCACGACCGCTGGTTCGCGCGCGGCTTCGACCGGTTCCTCGTCTA
CGGCGCCGACGGCATGGTCTACGAATCCGACCAGCCGGTCTGGGACGAGCGGAGGGTCGACCGTGTCCGT
TGA
>Merged2_4472491_516-1088 # 516 # 1088 # -1 # ID=4472491_2;partial=01;start_type=Edge;rbs_motif=None;rbs_spacer=None;gc_cont=0.698
CGTTTCGACCTGGCCGGCCCGGCCCGGAAGATAGCGGCCACCTACTCCGGCGGCATGCGGCGGCGGCTCG
ACCTGGCCATGACGCTGGTCGGCAGCCCGAGGATCATCTTCCTCGACGAGCCGACCACCGGGCTGGACCC
GCGCAGCCGCCGCACCGTGTGGCAGATCATCCGCGACCGGGTCGCCGGCGGCGTCACCATCTTCCTCACC
ACCCAGTACCTCGACGAAGCCGACGAACTCGCCGACAAGATCGTCGTGCTCGATCACGGGCGGCTGGTCG
CGGAGGGAACCCCTTCCCAGCTCAAGCGGCAGATCCCCGGCGGCCACATCACCTTGGAATTCGCCGACGC
CGCCGAGCTAGACCGGGCGGCCGCCGCCCTGGGCGGCGGTGCCCGCGACACCGAGGCACTGACACTGCAG
GTTCCGGGCGACGGCGGTATGCGGTCGCTGCGCTCCGTTCTTGACCGGCTCGACCGCGCACTGGCCGAGC
CCGTCAGCCTCACCGTGCACACCCCCGACCTGGACGACGTGTTCCTCGCTCTCACCGACACAACGAAGGG
AACAGAACAATGA
>Merged2_4356775_1876-2586 # 1876 # 2586 # 1 # ID=4356775_3;partial=00;start_type=ATG;rbs_motif=None;rbs_spacer=None;gc_cont=0.702
ATGGTTGATGACGGAAACATCCCCGAAGTGCTCGTTGTCGACGACGAGCCCAACATCCGCGACCTCGTCG
AGATCGCCCTCAAATTCCACGGGTGCACGGTGATCACGGCCGCGACCGGTGCCGAGGCCCTCAAGCGCGC
CCAGGGCCCGGACCTCATCGTGCTCGACGTCCGGCTGCCCGACATCGACGGCTTCGAGGTCTGCCGGCGG
CTCCGGGCCGGCGGCAACGAGGTGCCGGTCATCTTCCTCACCGCCCGCGACACCTCGTCGGACACGGTGA
CGGGGCTCGCGCTCGGCGGCGACGACTACGTGACCAAGCCTTTCTCGGTCGAGGCCCTGGTCGCCCGGGT
CCGGGCGGTACTGCGGCGCACCCGGCGGAGCACCGGAGCCGGGTCCGGGGACAGTCCGGCCGGCACCGCC
CTGCGCGTCGGCGATCTCGAACTGGACGAAGACCACTGGACCGTCCGCCGGAACGGCACCCCGGTGGAGC
TGTCCCCGACCGAGTTCCGCCTGCTGGCCTACATGATGCGCAACTCCGGCCGCATGCTCACCCGCGGCCA
GCTGATCGAGAACGTCTGGGGCCCGGAGTACGCCGGGCAATCCCAGGTCCTGGAGACCTACGTCAGCTAT
CTGCGGCGCAAGCTCGACCCGCTGGGCCCTCCGCTGATCCACACCCAGCGCGGCGTCGGCTACAGCCTGC
GCCAGCCATGA
>Merged2_4198789_720-1148 # 720 # 1148 # 1 # ID=4198789_2;partial=01;start_type=ATG;rbs_motif=None;rbs_spacer=None;gc_cont=0.748
ATGCGGGTTCTGGTGGTCGAGGACCACGCGACGCTGGCCGGCCGGATAGCTCAGGGGCTGCGTCAGGCCG
GGATGGCTGTGGACGCCGTGCACGACGGCGCGGCGGCGCTGGAGGCCGCCGGGCAGACGGCCTACGACGT
GATCGTGCTCGATCGCGACCTGCCGGTCGTGCACGGTGACCGGGTGTGCCGGGCGATGGCCGGCTCTGGC
CCGCGGATCCTCATGCTCACCGCCGCCGCCGACGTCGATGACCGGGTCGATGGGCTGGAACTGGGCGCGG
ATGATTACCTGCCCAAACCGTTCGCGTTCACCGAGCTGATCGCCCGGGTGCGGGCGCTGTCCCGCCGCGG
GCCATCCGCGCCGCCGGTGCTGCGCCGCGGCGACCTGGCCGTGGACCGCGCACGGCACCGCGCCAGCCGC
GGCTCCCGC
>Merged2_5218873_1-1239 # 1 # 1239 # -1 # ID=5218873_1;partial=11;start_type=Edge;rbs_motif=None;rbs_spacer=None;gc_cont=0.639
GCCAACGACCAGCTGATGTCGGCCGACGCCTACAAGAAGCTTATCATCGCCTACCGCAACGGTTCGCCGG
TGCGGCTCAGCGACGTGGCGAATACCGTCGACGGCGCCCAGGACGACAAGCTCGCGGCTTGGATGAATAC
CTCCCCCGCCGTCATCCTCAACATCCAGCGGCAGCCCGGCGCGAACGTCATCGAGGTCGTCGACACCATC
AAGAATCTGCTGCCGCAGCTGCAGGCCGCGCTGCCCGCCGCGGTGGACGTGGCGGTGCTGTCCGACCGCA
CCGTCACCATCCGCGCCTCGGTCGAGGACGTCGAGTTCGAACTCATGCTCGCGGTCGTGCTCGTCGTGCT
CGTGATCTTCGTGTTCCTGCGCAGCGCGCGGGCGACGATCATCCCGAGCCTGTCGGTGCCGCTGTCGCTG
GTCGGCACGTTCGGTGCGATGTACATGCTGGGCTTCAGTCTCAACAATCTGTCGCTGATGGCGCTAACGA
TTTCGTCGGGCTTCGTGGTGGACGACGCCATCGTGGTGATCGAGAACATCTCCCGCTACATCGAGGAGGG
CGACTCGCCGTTCGAGGCGGCGCTGAAGGGGTCCGAGCAGATCGGCTTCACCATCATCTCGCTGACGATC
TCGCTGATTGCGGTGCTCATTCCGCTGCTGTTCATGGGCGACGTGGTGGGCCGGCTGTTCCGCGAGTTCG
CGGTCACCCTCGCCGTGACCATCCTGATCTCGGCGGTAGTGTCGCTGACGCTGGTGCCGATGGCGTGTGC
CAAGCTCCTGAAACCGATCTCGGAAGTGCGGGAGAACCTGTTCCAGCGTCTGACCCGGCAGGCTTTCGAT
CGCCTCATCGACGGCTACGCGGTCCTGCTGCGAATCGTACTCAATCACCAGAGCCTCACGCTCGTGGTGG
CGCTCGCCACTTTCATCTTCACTGCCTGGCTCTACATTATCATTCCGAAGGGATTCTTCCCGGTCCAGGA
TACCGGCCTGATCCAGGGCATTTCGGAAGCACCGCAGTCAATCTCGTTTAAGGCGATGGCCGAGCGCCAG
CAGGCGCTGGCCGCGGCGATCCTCCAGGACCCGGACGTGGACAGCCTGTCGTCCTTCATCGGCGTCGACG
GGACCAACATCACCCTCAACAGCGGGCGCTTCCTCATCAACCTCAAGCCCCACGGCAAGCGAGCCGGCGT
GACGACGGTCATCGACCGCATCAACCGGGCCGTCGCCAGCGTGCCGGGG
>Merged2_4471623_4718-7438 # 4718 # 7438 # 1 # ID=4471623_7;partial=00;start_type=ATG;rbs_motif=GGAGG;rbs_spacer=5-10bp;gc_cont=0.736
ATGACCGAGAGCTATGTGCTGGGCCTGGACGAGATCGACGCGACCATGGTCGCGGTCGCGGGTGGCAAGG
GCGCGAACCTGGGCGAGCTGACGCGGATCGACGGTGTGCGCGTCCCGGCCGGGTTCTGCGTGACCACGGA
CGCCTTCCGGCGGATCATGGCGGCGCCCGGGATCGCCGGGCCGCTCGCCCGGCTCTGCCGCCTGGCGGAC
GGCGACCAGGCCGACGACCGGGAGGCGATCGGCGCGGCCAGCGCCGCGCTCCGCCGCGCCATAGCGGACA
CCGCTATGGCGGACAGCGTCATAGGCGATACCGCCATCGAGGGCAGCGCCACATACGACGCTGGCTTCGA
GGGCACCGCCATCGAGGGCACTAGCATCCAGGGCAGCGTCACAGACCATGCCGACTTCGAGGGCACCGCC
GCCGAGGGCACCGGCGTCCCTGGCGGCCTGGCGGCGCAGATCACAAGCCGGGTCGCGGCGCTCGGAGAGG
GGACCGCCTGCGCCGTCCGGTCCAGCGCGACGGCGGAAGACCTGCCCGGGGCGTCGTTCGCGGGCCAGCA
CGACACGTACCTGAACGTGACGGGGGCGGAGGAGATCATCCGGCACGTCGTCCGGTGCTGGGCGTCGGCG
TTCACCGACCGGGCCGTGGCCTACCGGCTGCGCGCCGGCTTCGACCACCGGAAGGTCCAGATGGCCGTCG
TCGTGCAGGAGATGGTGGCGGCGCGGGCCTCGGGGGTCCTGTTCACGGCCGACCCGGTGACCTCCAACCG
GAGGGTCGCCTGCATCGAGGCCGTGCCCGGCCTGGGCGAGGATCTAGTATCCGGCCTGGTGAACGCGGAC
GTCTACCGGGTCGCCGGCGGCGAGATCACCGACCGGAAGCCGCAGGGGCGGCCGGTGCTGGCCGACCAGC
GGATCGCGGAGCTGGCGGCGCTGGGGCGGCGGATCGAGGCGCACTTCGGCCGCCCGCAGGACATCGAATG
GTGCCTGGCCGACGACGGGTTCCGGATCGTGCAGAGCCGCCCGATCACCACCCTGTTCCCCGTGCCCGAG
GCCGACGATGACGACAACCACGTGTACGTGTCCGTCGGCCACCAGCAGATGATGACCGACCCGATCAGGC
CGCTGGGCATCTCCGTCTGGCAGCTGACGGCCGCCCGGCCCATGCACACCGCCGGCGGGCGGCTGTTCGT
GGACATCGCCCGGGGCCTGGCCGCGCCCGTGACCCGGGACGCCATCGTCGGCGGCCTGAGCGCATCCGAC
CCGCTGATGGGGGACGCGCTGCGGACCGTCCTGGCCCGCGACGGCTTCCTCCCCGTCGTCCCGGAAGGGG
AGGACCCGGACGGCGAGGGACCCGGCTCGGCCCGGTCGGCGTTCACCCCCGCCGACATCGAGACCGACCC
GGCCATCGTCACCGGGCTGATCGAGCGCACCGAGGAGTCCCTCGCTGCCCTGAAGCGCGACATCGCCTCC
AGGTCCGGCGCCGGGCTGATCGACTTCATCGTCGCGGACATTGGGGAGCTGAGGCGGGTCCTGTTCGCCC
CGCTGAACCTGGAGGCGATCAAGGCGGGGATGCAGGCCGCCGCGTGGCTGAACGAGCACCTGGCGGACTG
GCTGGGGGAGAAGAACCCGGCCGATACGCTGGCCCAGTCCGCCCCCGGCAACGTGACGGCGCGGATGGGG
CTGGCGCTGCTGGACGTGGCGAACGCGATCCGCCCGCATCCGGAGGTCGTCGCGTTCCTCCGGGACGTTA
CCGGCCTCCAGGGCGTCACGGGCGCCGCGTTCCTCGACCGGCTGCCGGCGCTGGACGGCGGGCGGCAGGC
CCGGGACGCCATCGAGGGGTTCCTCGACAGCTACGGGATGCGCTGCACCGGCGAGATCGACATCACCCGG
CCGCGCTGGCGCGAGCGCCCGGACACGCTGGTGCCGCTGCTGCTGGGCAACGTCGGGAACTTCGGTCCCG
GGGCCGGGAAGGAGCGCTTCGAGCGGGGCCTGCGGGAGGCGCGCCGGAAGGAACGGGACGTGCTGTCCCG
GCTGCGTGCCCTGGAAGACGGGGAATCCAGGGCCGAGCGGACCAGGGCGATGATCGACCGGCTGCGGACG
TTCACCGGGTACCGGGAGTACCCGAAGTACCACATGGTCAGCCGCTATTTCGTCTACAAGCGGGCCCTTC
TCGCCGAGGCGGACCGCCTGGTGACGGCCGGGGCGCTGACGGCGGCCGAGGACATCTTCTACCTGACGCT
GGCCGAGATCCGCGACGCGGCGGCCGGGGGCCGGGCGGACGCGGAGGTCATCCGCCGCCGCCGGGAGGAG
TTCGCCGGGTACGCGGCGCTGACGCCGCCTCGGGTGCTGACCTCCGACGGCGAGGCCGTCGCGGGTTCCT
ACCGGCGCGGCGGTGTCCCGGCCGGGGCGCTGGCCGGGCTGGCCGTGTCCGCCGGGACCGTCGAGGGCCG
GGCCCGGGTGATGCGGGACCTGGCCGGGGCCGGGCTCGGGGCGGACGACATCCTGGTCACCGCCTACACG
GACCCGAGCTGGACGCCCGTGTTCGTGACGGTCAAGGGCCTGGTGACGGAGGTGGGCGGCCTCATGACCC
ACGGCGCGGTGATCGCCCGGGAGTACGGCCTGCCCGCCGTCGTCGGCGTCGAGCACGCCACCGCGCTGAT
CCGGGACGGCCAGCGCATCCGCGTCCACGGCACGGACGGCTACGTCGAACTGCTGAGCTGA
>Merged2_3999602_2-559 # 2 # 559 # 1 # ID=3999602_1;partial=11;start_type=Edge;rbs_motif=None;rbs_spacer=None;gc_cont=0.636
GACGCCATACAGGCCTACCTCGACAAGTACGGCATGCGCTGCGTCGGAGAGATCGACATCACGAAGCCGC
GCTGGAGCGAGCACCCCGCCACGCTCGTGCCGATGATTCTCGGCAACATCAAGAACTTCGAGCAGGGCGC
CGGCGAGCGGCGGTTCGAGCAAGGCCGGCAGGAGGCATGGAACAAGGAACAGGAACTGCTGACGCGCTTG
CGAGAGTTGCCGGACGGGGAGCGGAAGGCCGAAGAAGCCAAGCTGATGATCGACCGGATCCGGACCTTCA
TCGGGTACCGGGAGTATCCGAAGTACGGCATGATCAGCCGCTACTTCATATACAAGCAGGCCTTGCTGAA
TGAAGCCGAGCGCCTCGTGCGAGCCCACGTGCTACGCGACCCGGAGGACATCTTCTACCTCAGGTTTTCC
GAGCTCCACGACGTCACGCGCACGAACCAAGCGGATGACGAGCTCATCCGCCAGCGCAAGGACGCGTTCC
GGTCGTATCAGGCGCTCACGCCGCCCCGGGTGCTCACCTCCGACGGCGAGGCCGTCACCGGGACCTAC
>Merged2_4042515_2-616 # 2 # 616 # -1 # ID=4042515_1;partial=11;start_type=Edge;rbs_motif=None;rbs_spacer=None;gc_cont=0.732
GGCGGCGCACTGGCCGGCTCGCCCGGCAGGTACCTGCCGTTCCTGCTGCCCGGCACGCTGGGCCTGGCCG
TGCTGCGGGTCAGCCTGTACGCGGGGGTAGGCCTGAACACCGACGTGAGCAAGGGGATCACTGCCCGGTT
CCGGTCGATGCCCATCTGGCGTCCCGCGCCGGTCGCAGGCGCCATCGCCGGCGACCTCGCCCGCTACCTG
ATCGCTGCCGGACTGGTCGCCGTGCTCGGCGTGATCATGGGCTACCGGCCGCCCGGCGGCGCGCCCGGCG
TGCTGGCGGGGATCGGGCTGCTGACGGCCTTCGCGCTGTGCCTGTCCTGGGCATGGACCGCGCTCGGCCT
GACCCTGCGCAGCGCGCAGGCCGTGATGAGCACCGGCACCGTTGTGCTGTTCCCGCTCACCCTGGCCAGC
AACGTGTTCGTCCAGCCGCGGACCATGCCCGGCTGGCTGCAGGCCTTCGTCCGGGTCAACCCGGTCAGCC
ACCTGGTCACCGCCGAACGCAGCCTGCTGGCCGGCCACCCCGCGACCGGGCAGATCACCTGGGTACTGAT
CGCCGCCGCGGCCTTGCTCGCCATCTTCGCCCCGCTGACCGCATACCTCTACGCC
>Merged2_4543162_3-857 # 3 # 857 # 1 # ID=4543162_1;partial=10;start_type=Edge;rbs_motif=None;rbs_spacer=None;gc_cont=0.716
GCGATCGGCGAGGGCCGGCACCGCGTGGCCACCATTGACCACGCGACACTCTATGACCCGGCCGATAAGC
CGGTGAGGTTCGAGGATCTGAGGGCGAGCGCCCTGCGCTTGGCGGGAACCGACTTCGGCATGCGGGAGAC
ACCGGATGCGTGGCTGAGCCGGGTGGGTAATGCGGCCAGGCAGGCGGCCTCGTACCGGGCGGGCCGCGTG
CTGCTGGCCGGGGACGCGGCGCACATCCACTTCCCGGCAGGCGGGCAGGGCCTGAACCTCGGGCTGCAGG
ACGCCACCAACCTGGGGTGGAAGCTGGCCGCGGAGATCCGCGGCTGGGCGCCGCCCGGGCTGCTGGACAG
CTACCATGCCGAACGGTACCCCGTCGGCCTCGACGTGATCGATGACTCCCTCGCGCAGTGCGGGCTGTTC
GCCAGCCCGAGCCGGGAGGGCATCGCGCTGCGGGAACGGTTCGACGCGATCCTCGGCACGCACCCGTCAT
TGTCCCGTGAGCTGGCCGTCCGGCTCTCCGGCCTGGGTGTCCGTTACCCGGCGGACGGGCAGGCCGCCGG
GTCGCGCGTTCCCGACCTCGATTTGCGCGGCGCCCCCGCCGCAACGGTCTTCGGACTGCTGCGCGCGGCG
AAGTTCGTTCTGCTCAACCTCGGTTCCGCCGGGACCATCCCGGCCGGCTTCGCCGACCGCCCGGGCGCCG
ACCGCCTGGACATCGTGACCGCGGAACTCGCGGGAGATCACCAGGAATGGACCGGAGTCCGCTCCATGCT
GATCCGTCCCGATGGCCATATCGCCTGGACATCCGGTGCCGATGGCGCGCCGCCGGCGGACTGGCTCGGC
GCGGTAACTAATTGA
>Merged2_5423955_3-1742 # 3 # 1742 # 1 # ID=5423955_1;partial=11;start_type=Edge;rbs_motif=None;rbs_spacer=None;gc_cont=0.672
GGCTCGGGTAAGTCAACGCTGGCCCTGCTGCTCGCGAGGTTCCATGACCCGGCTCACGGCGTCTTGCGCA
TCGACGGGCGGGACGCACGCGAGTACACCCTCACGTCCGTGCGCTCAGCCGTTGGTCTTGTCTTCGAAGA
GGGCTTCCTGTTCTCCACGACGATCGGGGACAACATCGCGTTCGGCCGGCCTTCGGTGTCAGCGGACGAG
GCCGAGCACGCAGCGGTTGTGGCCCATGCGCACGGTTTCATCGCGGGCCTTCCCGACGGGTATCAGACGG
TGGTCGGCGAGCGAGGCTACACGCTGTCGGGCGGGCAACGACAGCGGATCGCGCTCGCCCGCGCGGCGCT
CACCAATCCGCGGGTGCTGGTGCTCGACGACGCCACCTCGGCGATCGACGCGCGGACAGAACAGACGATT
CACCGTTCGTTCGAGGAGGTGCTCGCGCAGCGGACCACGGTCCTGATCGCGAAGCGATATTCCACGCTGC
AGCTGGCGGACCGGGTGATCGTCCTGGATAAGGGCCGCATCGTTGACCAGGGGACGACCACCGAGCTGCT
TGACCGGTCTGAGTTCTTCCGCGAGCTGTTGACCGGGCCGGACGCCGAGCCGCCGGTGGCCGGGGGTGAG
CGTGTCGACGTGATAGATCCCGCTGCATGGCCCCAGGACGCGTCCAGGGTCGGCGCTCTCAAGATGAGCA
GCTACGGCGCTGACATGGCGGTGCGGTCGGCTGGCCCGATGGGCGGGGGGCTGGGCAGCGATTCCGCGAG
GCTGGCCGGGCTGGCGACCGCGTCCCCGGAGCTGCTTGCCGAGGTGGACAGGCTCCCGGCGCTGGCCGGG
GAGCCGCAGGTCGAGCTCGTCGAGGACGACGCTCGCGGTGGCGGGTTCAACATGCGCAGCGTGTTCATGC
CTTTTGCCCGGCCGCTGCTGCTTGCGCTGGTACTGGTCGTGATTGACGCGGTCAGCGGGCTGCTGACTCC
CGCGCTGATCAAGACCGGGGTCAACGACGGTATTCTGCGCGACTCCCAGCGGGTGCTGGCCGTCGTTTGC
GGCGTGGTGCTGGTGGTCCAGCTTGTTATCTGGGCCAACGCGCGGCTGATGACCTTCTACACCCAGCGCA
CCGCCGAGCGGATGCTGTTCCGGCTGCGTGTGCGCACGTTCGAGCACCTGATGAAGCTGTCGCTCAACTA
CTACGAGAAGCACCAGGCCGGCAAGATCATGACCCGGATGACCTCCGACGTCGAGGCCTTCGCGCAGCTG
TTGCAGCAGGGCCTGGTCAACGCGCTCGGCAGCCTGCTGACGTGCGGCGGCATCGCCGTCGTTCTGGCCG
TCTTCGACCCGTCCTTGACGCTGGCGGTGTCGGTGGTGCTTGTGCCGCTGGTCGTCTCGACGCTGTGGTT
CCGGCGGGCGTCCACCAGCAACTACCTGCGGGCGCGTGAGCGCATCTCGGTCCTGTACGCCGACATGCAG
GAGAGCCTGTCCGGGATCGCGGTCAGCCAGGCCTACAACCAGCAGCCCGCCAACGAGGCCAGGTTCAAAA
GGCTGGCGGACTCCTACTGCCAGGCCAGGTCCCGTTCGTATGAGCTGCTGGCGCGCTACTTCCCGTTCCT
TCAGCTGCTGAACGTGATAGCCAAGGCGATCGCGCTGGCCGTTGCCGCGCACCGGGTGCAGGACGGCCAG
CTCAGCGCGGGTCTGCTGATCGCGTTCCTGCTCTATGTAGACCAGTTCTTCACGCCTATT
>Merged2_4626328_1-1380 # 1 # 1380 # -1 # ID=4626328_1;partial=10;start_type=ATG;rbs_motif=GGAG/GAGG;rbs_spacer=5-10bp;gc_cont=0.657
ATGAGCTATACTCTGTTTGAGCTAACAAGATTAAGACTCACCAACCATGGAGGCCTATTGGGTACCGCCA
ATCCCCGCGTGCCGATATGGCGCATCGTGCGGTTGTTCCGCCCCTACCGGTGGAACCTGCTGTTCGTTGC
CCTCCTCGTCGGCGCTTCTTCGCTAGTCTCGCTCGTCAACCCGTTCCTCATCCGCGAGATCTTGGACGTG
GCCCTGCCACGGGGGCGGACGGGGCTGCTCACCATGCTGGCGCTTGGCATGATCATCGTGTCGGTTGCCA
ACAGTTCGTTCAGCGTGTCGCAGACCTACGTGTCCACCAAGGTCGGCCAGCGTGTGATGCACGACCTGCG
CACTGCCGTCTACTCACACCTCCAGCGCATGTCGCTGGCCTTCTTCACCAGGACCCGCACCGGCGAGGTT
CAGTCGCGCATCGCTAATGACATCGGCGGCATGCAGGCGACGGTCACCACCACCGCGACCACGCTGGTGT
CCAACCTGACCACCGTGGTCGCCACGATCATCGCCATGACAGTCCTTGACTGGCGCCTGACCATCGCGTC
GCTGATCTTGCTGCCCGTGTTCGTGTGGGTGAGCCGCCGCGTCGGAACCGAGCGCCGCCGCATCACCCGC
GACCGCCAGCGCCAGCTGGCCACGATCTCCTCGATCGTGCAGGAGTCGCTGTCGGTGAGCGGGATCCTGC
TCGGCCACACGATGGGCCGCTCCCGTTCGCTCGTCGGCTCCTTTGCCGCCGAATCCGACAAGCTCTCCGA
CCTTGAGGTCCGCTCGAACATGGCGGGCCGCTGGCGGCAGTCGACGATCCAGATCGTCATGTCCTCGATG
CCCGCGGTGATCTACTGGGTGACCGGGCTGACCGGTCGCGGCGGCCACATGGCCATCTCGATCGGCACGC
TGGTCGCGTTCACCACCTTGCAGCAGGCTCTGTTCCGCCCGATCGTCCAGCTCCTGGGCACCGGCGTTGA
CATCCAGAGTTCGCTGGAGTTGTTTGGGCGCATCTTCGAGTACCTGGACCTCCCGGTCGACATCGCCGAG
CCCGCCCACCCCGTCTCGCCCGCCAGCGTGAGCGGCGAGGTGCGCCTGGAAGACGTTGCCTTCAGCTACG
CCGGCGCGGACCGGCCGACTCTGCGTGGCATCGACGTGACCGTCCCGGCCACCCGCAGCCTCGCGATCGT
TGGCGAGACCGGCTCGGGCAAGACCACTCTCAGCTACCTCATCCCGCGGCTGTACGACGTGACGTCCGGC
CGCGTGAGGATCGACGGCGTCGACGTGCGCGACATGTCCTTCGACGCCCTCGCCGCGGCGATCGGCGTCG
TCTCCCAGGAGACCTATCTCTTCCACGCCTCGGTAGCCGAGAACCTGCGG
>Merged2_5530418_3-689 # 3 # 689 # -1 # ID=5530418_1;partial=10;start_type=ATG;rbs_motif=GGAGG;rbs_spacer=3-4bp;gc_cont=0.664
ATGAGGACGTCGCTGGCCGATGTCATTCCTAACGTTCAACCCGGGGATCTGCTGCACATCTCCCTGTGGG
TGATCCCCGCAACAGTCCTGATCATCCTCGGGGGGCTGGCGGTCACGAAACTGGCCGCTGACCGGTCCAT
CGGCTTCATACTCAACCTGTTCGCTGGCGTGACGATCATCGCGTCGCTGGCGGGCGTCGGCGCCATCTCG
TATGTGATGCTGAGCCCGAGCGACAAGGACGTCATGTTCGAGCTGCTGCTGATCGCCGCGATCGCCGGTT
TCGTCGGCGCGACGTTCGTCGGCCGCACGCTCACAAGGACAAGCCGTGCGCTGCTGGCTTCCGTCCAGGG
CGTGGGAGAAACAGGCGTCTACATCCCGCCGGACACGACCCTGCCAGCTGAGCTGGCCGGCCTGTCGACG
GAGCTGGCCACGGCGCATGAGCGGCTGGGACGGTCAAGGACCCGCGAACGGGCGCTTGAGGCCAGCCGCC
GCGAGCTCGTCGCGTGGGTGAGCCACGATCTGCGCACCCCGCTGGCCGGGCTGCGGGCGATGGCCGAGGC
GCTCGAGGACCAGGTGGTCATCGATCCCAGGACCGTCAGCTCGTACCACTCCCAGATCAGGCGCGAGGTC
GACAGGCTTTCCGCGATGATCGATGACCTGTTCGAGCTGTCGCGCATCCATGCGGGA
>Merged2_4760064_357-1031 # 357 # 1031 # -1 # ID=4760064_2;partial=00;start_type=ATG;rbs_motif=GGxGG;rbs_spacer=5-10bp;gc_cont=0.702
ATGACGTTGTTCCCGGTAATCGAGCTGCGCGGGATGGCACGCACCTACCCCGGCCCGCCGCCGGTCCAGG
CGCTGCGCCCCGCCGACCTCGCCATCCGCGAGGGTGACTACGTGACCGTGACCGGCCCGTCGGGTTCGGG
CAAGTCGACGCTGCTTCACCTGCTGGGCCTGCTGGACACGCCGACCAGCGGCAGGTACCTGCTCGACGGC
ATTGACACCGGGTCCCTGCCTGACCGGGACCGATCCGCCCTGCGGGGGCGGCGGATCGGTTTCGTGTTCC
AGTCCTTTCACCTGCTGCCCTACCGGACCGCGGAAGAAAACGTGCTTCTCGCCCAGCTCTATAACCGCAC
CCCCCGTCAGCGCCGCCGTCCCGCCGCCAGGAACGCCCTCGAACGGGTCGGCCTCTCCCACCGGGTCGAC
GCGCTGCCGACGACCCTGTCCGGCGGTGAGCGGCAGCGGGTCGCGATCGCACGGGCGCTGGTCAACCGGC
CCAGCCTGCTGCTGTGCGACGAGCCGACCGGCAACCTGGACTCGGGCAGCGCCGCAACGGTACTTGACCT
GTTCGACGAGCTGCACGCCGACGGCTACACGGTTGTGGTGATCACCCACGACCCGAACGTCGCGGGCCGC
GCGAGCAGGACCGTGTCCATCAAGGACGGGGTGGTCCATGCGTGA
>Merged2_4749628_2459-4156 # 2459 # 4156 # -1 # ID=4749628_4;partial=00;start_type=ATG;rbs_motif=GGAG/GAGG;rbs_spacer=5-10bp;gc_cont=0.690
ATGCTTCCTGCCATTGTCTGCACGGATATTTCCTTTTACTGGCCTGACGGCACAACCGTCTTCACCGGCC
TGAATGCCGCCTTCAATCCCGGGCGCACCGGCCTGATCGGCACGAACGGATCGGGTAAATCAACGCTGCT
GCGGCTGATCACGGGCGAACTCACGCCCAAAGGCGGCACGATGGGCGTGTCTGGCGAGGTCGGCTACCTG
CCGCAGAACCTGACCCTGGACACCGCCGCCACGGTCGCGGACCTGCTGGGCATATCAGGAACGCTCGACG
CTATCCGCGCGATCGAGGACGGTGACGTCAGCCCGGCAACGTTCGCCGCCGTCGGGGACGACTGGGACAT
CGCCGACCGGGCTGCGGGCTGGCTCGGCCGGCTCGGCATGGCCCATCTGGCCCTGGACGACCGCGTGGGC
CGCCTGTCGGGTGGCGAGACGATCATGGTGGCGCTCAGCGCGCTGTTCCTGCGCAGGCCCGCCGTCATCC
TGCTCGACGAGCCGACCAACAACCTGGACATCGACGCGCGGGATCGCCTGTACGCGGCGGTCGGGTCATG
GCCAGGGGTGATGGTGATCGTCAGTCACGACAGGGAACTGCTGGAGCGCGTCGACCAGATCGCCGAACTC
CATGACCGCACGCTGACCACCTACGGCGGTACATTCACCGACTACGAACAGCTGCGCGAGGCCGAGCAGG
AGGCGGCCCAGCGCACCGTCGCCGCCGCGGCGGCGGAGGTCAAAAGGGAACGCAGGGACCTGGTCGAGGC
GGCGACGAAGCAGGCCAGGAGGGACAGGTACGGCAAGCGCCAAGCTGCCGACGGCTTGCCGCGGATCGTG
GCGCACGCACGCAAGCGCCACGCCCAGGAGACGGCGGGCAGGACCCGCGGCCTGCACGAGCAGCGGCTCG
AGGCCGCCAGGCAACGCCTCACGGAGGCGGAGGAGGCGGTGCGCGACGAGCCGGCCATCAGTATCGACCT
CCCTGGCACTGCCGTACCGGCTGGCCGGATCGTGCTGCACGTCACCGGGCTGGCGGACGCCGCGTGGCCA
CCGCAGGGCACGGGGCGCGGCGGCCTGGATGAGCTCATCATCCGCGGCCCTGAGCGGGTCGCCCTGACCG
GGCCGAACGGCGCCGGCAAGACCACCCTGCTCAAGGCGATCACCGGCATTGCGCCGCTCAACGGCATCAA
TGTGACCAAGGTCACTACCGGCTACCTGCCGCAACGTCTGGACGTCCTCGACGAGGACCTGACCATCGCG
GAGAACGTCGCCGCAGCGGCACCGGGGGCCCTGCCCAACGATGTGCGGCGGCAGCTCGCCAGGTTCGGTT
TCCGCGCCGAGCGTGCGGACCAGTCCGCGAGGTCACTGTCAGGAGGTGAGCGGTTCCGCGCCGTGCTTGC
GACGCTGCTGCTGGCCGATGCCAAGCCGCAGCTGCTGCTCCTCGACGAACCGACGAACAACCTGGACCTG
ACGTCGGTTCGGCTGCTCACGCAGGCCCTTGAGTCCTACCGGGGAGCGGTCATCGTGGCGAGCCACGACC
GGCCGTTCCTGGGGTCACTCGGGGTCACGCGCTGGTTGCGGCTCGCCCCGGAGGCCGGCCTTAGCGGAGA
GTTACCCCTAACATTTGCATGTGGCGAGTCAGGCGGAGGCACCCGGCGAAGGACAGTTCCAGGCAACCCA
CGACGAGCCGCATCCTGA
>Merged2_4311011_1-1293 # 1 # 1293 # 1 # ID=4311011_1;partial=10;start_type=Edge;rbs_motif=None;rbs_spacer=None;gc_cont=0.715
GACCTCGGCGGCTCCCTCGCGGTCATCGAATGGGTGACCGCCGCGTACACGCTGGCCATGGCGGCGGGGC
TGCTGACCGGCGGAAGGCTTGGCGACCTGTTCGGGCGCAAGCGGGTGCTGCTATCCGGGATGGCCGGTTT
CATCGTGGCGTCGGCCGCCTGCGCGATCGCGCCGAACGCCGGCGAGCTCATCGCCGCCCGCGCGGTGCAG
GGCCTGGCAGGCGCGGTCATGCTGCCGCAGGTCTTCGGCCTGATCAGGGACCTGTTCGCGGAACACGAGA
TGGGAAAGGCGTTCAGCGTCTACGGCCCGGTGATGGGCTTGTCGGCAATGCTCGGGCCGATCGTGTCCGG
CGGGCTGATCGCGGCGAACATCGCGGGGACGAGCTGGCGGATGATCTTCGCGGTGAACGTGCCGATCGGA
CTGGCCGCGCTGGCGGGCGGCGCGCTGCTGCTGCCGAGCGGGACCCGGGCCGGCGGGGCGCGGCTGGACT
GGACCAGCGTGGCACTGGCCGCCGCCGGGATGTTCGCCCTGGTCTACCCGCTGGCGGAGGGACACTTCCT
TGGCTATCCCGGGTGGGTGTTCGCGGTAGGCGGCGCGTCCGTGTTCGTGCTCGCCGTCTTCGGCCGCCGG
CAGGTTCGCGCTCACGCCCGCGGTGGTGTGCCGCTGGTCGAGCCGTCCATCTTCAGCCGGGGTGCGTACC
TCGCCGGAATCGTCTTCTCGGTAATCTTCTGCGCATCGATGGGGGGGATCGTGCTTATCTTCAACGTTTT
CCTGCAGAACGGCCTGGGCTTCACCCCCTGGCACTCGGCGATCACCACGGCCCCCTGGGCGCTCGGCGCC
TTCATCGGGTCCGCGGCCGGCGGGATGACGATGGCCAGGCACGGCCGCCGGGTCCTGCACGCCGGGCTGA
TCGTGGAGACGATCGGCTTGGCGGGCATCTACGCGGTGCTGCGCGGCGCGGGCACCGGGACGGGCACGCT
CGACCTGCTTGTGCCCATGATCATCGGCGGTGCCGGGATGGGCATGGTTTTCGTGCCGCTGTTCGACATC
GTGATGGCCGGAGTGACGCCGCGTGAGATGGGCTCGGCGTCGGGCGTGCTGCAGTCGGTCAACGCCCTGG
GCATGACGCTCGGCGTGGCGGGGCTCGGCGCGATCTTCTTCGCCATCGCGGGACCGCATTTCACGGCGTC
GGCCGGCGCCGCCGAGTGGACCGCGCTGGCCGCGGCCGGGCTGCTCGCCGCGGCCTTCGCAGTCGCCTTC
GGCCTGCCGCGGCACGCGCGGCCCCAAGCCTAA
>Merged2_4174107_1250-1900 # 1250 # 1900 # 1 # ID=4174107_3;partial=00;start_type=ATG;rbs_motif=GGAGG;rbs_spacer=5-10bp;gc_cont=0.690
ATGACGGACACCGCGATCGCTGCCAGCGGGCTACGCAAGACATATGGCGAGAAGGTGGTGCTGGACGGCA
TCGACCTGGACGTGCCCGCGGGAACGGTCTTCTCGATGCTCGGCCCCAACGGCGCCGGCAAGACCACCAC
CGTGCACATCCTGACCACCTTGATCCGTGCCGATAGCGGCGACATCCGCGTCGCCGGTCACGACCTGGCG
CGCCACCCGGACCGGGTCCGTGCGGCCATCGGGGTCACCGGCCAGTTCTCCGCCGTGGACGGCCTGCTCA
CCGGCGAGGAGAACCTGCTGATGATGGCCGACCTGTACCACCTGGGCCGGCAGGCTGGCCGGCGCCGGGC
CGCCGAGCTGCTCGGCCAGTTCGACCTCGAGGACTCGGCCAGGAAGATCGTTGCCACCTACTCCGGCGGG
ATGCGCCGGCGGCTCGACCTGGCCATGACGCTGGTCGGCAGCCCGAGGATCATCTTCCTCGACGAGCCGA
CCACCGGGCTGGACCCGCGCAGCCGCCGCACCGTGTGGCAGATCATCCGCGAACTGGTCGCCGGCGGCGT
CACCATCTTCCTCACTACTCAGTACCTCGACGAGGCCGACGAACTCGCCGACAGGATCGTCGTGCTCAAT
CACGGACGGCTGGTCGCGTAG
>Merged2_4181407_374-700 # 374 # 700 # -1 # ID=4181407_1;partial=00;start_type=ATG;rbs_motif=GGA/GAG/AGG;rbs_spacer=5-10bp;gc_cont=0.706
ATGACCTTGGCGGCCGCCTCTGGGTCGGCGGTCCGCACCTCGACGCGCTCCGCGCGGGTGCGGCGGAGCT
CGGTCAGCGAGCCCTGGAAGACCAGCTTCCCCGTCCGCATCACGCCAACGTGCGAGCAGATCTGCTCGAC
CTCCGCGAGCAGGTGCGAGGACACGAACACCGTGATGCCGTCCGCCGCGACGGACCGGATCAGCGCGCGC
ACCTCGCGCGTGCCCTGCGGGTCGAGGCCGTTGGTCGGCTCATCGAGTATCACCAGCTCACGCGGCTGCA
GCAGCGCGGCGGCGATCGCCAGCCTCTGCTTCATCCCGAGCGAGTAA
>Merged2_4628458_5324-7324 # 5324 # 7324 # 1 # ID=4628458_7;partial=00;start_type=ATG;rbs_motif=GGAG/GAGG;rbs_spacer=5-10bp;gc_cont=0.744
ATGACTGAACCCACGCTGGCGGTCGAGGGCCTGTCGGTCAGCTACCGGCGCCGCCGGAAAACCCTGACCG
CCGTCTCGGACGTGTCCTTCGAGATCGCGCCGGGGGAGGCCTATGGCCTGGTCGGGGAGTCCGGCTGCGG
CAAGACCACGATCGCGATGGCCCTGATGCGCTACCTGCCGGACGGCGCCGCCGTGGACGGCGGGTCGATC
CGGTTCGCCGGCTCCGACGTGCTGGCGGCTGACCCGGCGACGCTGCGGAGCTGGCGCGGCAACCGGATGG
CCATGGTCTACCAGGACCCCGGGTCCGCGCTCAACCCGTCGGTCCGGATCGGCGCGCAGATCGCCGAGGT
GTACCGGGTACACCGGGGGCTGTCGCGTGCCTCGTCTCTGGCGAAGGCGGAGGAGATGCTGGAGGCGGTC
CGGTTCCCCGCGCCCCGGGACATGCTGCGGCGCTACCCGCACGAGCTGTCCGGCGGCCAGCAGCAGCGGG
TCATGATCGCGATGGCCCTCGCCGCCGACCCGGCCCTGCTGGTGCTGGACGAGCCCACCACCGGGCTGGA
CGCCACCGTCGAGGCCGAGGTGCTCGACCTCATCGAGCAGCTGCGGGCCTCCTACGCCACGTCCGTGCTG
TTCATCAGCCACAACCTGTCCATCGTGGCCCGGCTGTGCGACCGGGTGGGCGTGCTGTACGCCGGCCGGC
TGGCCGAGGAGGGCCCCGCCTCCTCGGTGCTGACGCAGCCCCGGCACCCGTACACCTCCGCGCTGCTGCG
CTGCGTGCCCCGGCCCGGGATGCGCAAGGACACGCTGCGCCTGGAGCCCATCCCCGGCTACCTGCCGCGG
CTGGGGGAAGCCCCCTCCGGGTGCCCGTTCGCTCCCCGGTGCCCCCTGATGATGCCGGAGTGCGAGACGT
CGCCGCCGCCGCTGGTGCCGGTGTCCGGCGCCGAGCACGCGAGCGCGTGCCTGCGGGCCGGCGAGGTGAC
CGGGGTCTTTCCGGTCGCGCCCGCTCCGGTGCCCATCAACGGCGTCGAGCGGCCGGACGCGCCCGTCACC
AGGGTCGAGGTGCCCCGGTCCGATGAGCCCGTGGTCAGCGTGGAGAGGCTGGTGAAGCGGTACTCCTCCG
GCGGCATCGACGTCACCGCCGTGGACGGCGTGTCGCTGACCATCGCGCCGGGGGAGACGTTCGGCCTGGT
CGGGGAGTCCGGCAGCGGCAAGACCACGCTGGCCCGCTGCATCGCCGGGCTGCTGCCGCCCACGGACGGG
GCGGTCACCGTGGCGGGCGGGGCCGGCCGCCGGGCCCGGGCCCGGTTCCTGCAGATGGTGTTCCAGAACC
CGGACACTGCCCTCAACCCCCGGCACATCGTCCGCCAGATCCTGGGCCGGGCGGCCAAGCGCCAGGGCGA
TCCGGCCCCGGCCGCGCAGCGGGGGCGCGTCCTGGGCGAGCTGATCCGTTCGGTCCGGTTGCAGGACTGG
CACCTGGACGTGCGGCCGGCCGCGCTGTCCGGCGGCCTGAAGCAGCGGGTCGCCATCGCCCGCGCGTTCG
CCGGGAAGCCCGCCGTGGTGCTGTGTGACGAGCCGGTGTCCGCCCTCGACGTGTCCGTCCAGGCCGCGAT
CCTCAACCTGCTCATCGACCTGCAGGCCCAGCGCGGCGTCTCCTACCTGTTCATCTCCCACGACCTGACC
GTGGTCCGCTACCTGGCCGACCGGATCGGCGTCATGTACCACGGCGAGATCGTGGACATCGGCCCGGCCG
GGGCGGTGGCCGCCGCCCCGCACCACCCCTACACCGAGGCGCTGCTGTCCGCCGGCGGCGGCGAGCGGAT
CCGGCTGTCCGGCGCGCCGGGGCGGGCGGACACGGCGGGCTGCCCGTTCCACGGCCGCTGCCACCGTTCC
CTGGGCGAGCGGTGCGCGACGCAGGCACCGCCGTGGCAGGCCGACGACAGCGGCAACACCTACCGCTGCC
ACATTCCCCCCGCCGACCTGCGCACCCTCCAGCAGACCTGA
>Merged2_5057473_2530-3216 # 2530 # 3216 # 1 # ID=5057473_4;partial=00;start_type=GTG;rbs_motif=GGAGG;rbs_spacer=5-10bp;gc_cont=0.668
GTGACTCGCGTACTCGTGGTCGAGGACGAGGAATCCTTCAGCGATGCTATCTCGTACATGCTCAGGAAGG
AGGGCTTCGAGGTCGCCGTCTGCTCGACGGGTCCTGACGCGCTCGACACCTTCGACCGCACCGGCGCCGA
CCTGGTGCTGCTTGACCTGATGCTGCCTGGCCTGCCCGGAAGCGAAGTGTGCAGGACCCTGCGCGAGCGC
TCCAGCGTGCCCGTCATCATGCTGACTGCCAAGGACAGCGAGATCGACAAGGTGGTCGGGCTGGAGCTGG
GCGCCGACGACTACGTGACCAAGCCGTTCTCCTCACGGGAGCTTGTCGCCCGCATGCGCGCTGTGCTGCG
CCGCCGGGGCGAGGTCGAGGAGCTCGCCGAGGCGACGCTGGAGGCGGGCCCGGTCCGCATGGACGTGGAC
AGGCACGTGGTGACCGTGCGGAGCGATGCTGTCCAGCTGCCGCTCAAGGAGTTCGAGCTGCTCCAGGTGC
TGCTGCGCAACGCCGACAGGGTGCTGACCAGGATGCAGCTGATCGACCGGGTCTGGGGCGCCGACTACGT
GGGAGATACCAAGACTCTCGACGTGCACATCAAGCGCCTGCGGGCGAAGATCGAGACCGACCCCGCCAAG
CCGCGTCACATCATCACCGTGCGCGGCCTCGGCTACAAGTTCGAGTCGGCCGGCTGA
>Merged2_4383521_3-620 # 3 # 620 # -1 # ID=4383521_1;partial=11;start_type=Edge;rbs_motif=None;rbs_spacer=None;gc_cont=0.662
GAGAAGCTGTCTTTCTCCCTGCCGCGCAACGGCATCGTCGGCGTCCTCGGACCGAACGGCGTCGGCAAGA
CGACACTGTTCAAGATGATCGTGGGCGACGAACGGCCCGACGAGGGCGCGATCACGATCGGCGAGACGGT
CACGATCTCCTACGTTGACCAGAACAGGGCCAGGATCGATCCCGGCAAGAACGTCTGGGAGGCGATCTCC
GACGGCGAGACGTTCATAAGCGTCGGGAACGTCGAGTTCCCCAGCAGGGCGTACGTCGCGGCCTTCGGCT
TCAAGGGGGCTGACCAGCAAAAGCCCGCGGGCGTGATGTCCGGTGGCGAGCGGAACCGCATGAACCTGGC
GCTGACGCTCAAGCAGGGCGGGAACCTGCTGCTGCTGGACGAGCCCACGAACGACCTGGACGTGGAGACC
CTCGCCAGCCTGGAGAACGCGCTGCTTGAGTTCCCCGGCTGCGCGGTCATCACCAGCCACGACCGCTGGT
TCCTCGACCGGGTGGCGACGCACATCCTGGCCTGGGAGGGCGGCGCGAACTGGTTCTGGTTCGAGGGCAA
CTTCGATGCCTACGAGAAGAACAAGGTCGAGCGCCTCGGCCCCGACGCGGCCCGCCCG
>Merged2_5524832_1-3051 # 1 # 3051 # 1 # ID=5524832_1;partial=10;start_type=Edge;rbs_motif=None;rbs_spacer=None;gc_cont=0.635
TCATCGAGCACCGTTGGCTCGGTGCGCATCAACCTGCAATTCGGCCTCGACCGTGACATCAACGGCGCCG
CGCGCGACGTGCAAGCGGCGATCAACGCCGCGCGCGCGGACCTCCCGACCAGCCTGCGTTCCAATCCGAC
CTACAAGAAGGTCAATCCGGCGGACGCGCCGATCCTGATCCTCGCTCTGACCTCCGACACCATGCGCCAG
GGCGAACTCTATGATGCGGCATCAACGATACTGTCGCAAAAGCTGTCCCAGGTCGACGGCATTGGCGAGG
TTGTCGTCGGCGGCAGCTCGCTGCCGGCGGTGCGCATCGAACTCAATCCCAACGCGTTGAACAAATACGG
GATCGGGCTCGAAGACGTCCGCGCCGCGCTTGCCTCGACCAATGCGCACGCTCCCAAGGGGGATATCGAG
GTCGGCGACCGGCATTACCAGATCTACGACAACGACCAGGCGACGAAGTCTGGCGAATATCGCCCGTTGA
TGGTCGCCTACCGCAACGGCGCGACGGTGCGTCTGTCGGATGTTGCCGAGATCGTCGACGGCAACGAGAA
CATCCGCAACGCCGGCATCGCCAATGGCAAGCCATCGGTGCTGGTCGTGCTGTACCGGTCGCCGGGCGCC
AATATCATCGAAACGGTCGACCGCGTCTACGCACTGATGCCGGAATTGCAGGCCGCGATCTCACCCGCCA
TCGACATTACCCCGGCTGTAGACCGTTCGATCACCATCAGGGCGTCGCTCAAGGACGTCGAGCGCACGTT
GATGATCTCCGTGATCCTCGTCGTTCTGGTGGTGTTCGTGTTACTGCGCAGCGGGCGCGCGACGGTGGTG
CCGAGCATCGCGGTACCGGTGTCGCTGGTCGGCACCTTCGCCGCCATGTACATGCTGGACTACAGCCTCG
ACAACTTGTCGCTGATGGCGCTCACGATCGCGACCGGTTTCGTCGTCGACGACGCCATCGTGGTGTTGGA
GAACATCTCGCGCCACGTCGAGGCCGGCGTACCGCGCATGCGAGCCGCCATCCAGGGCGCCGGCGAAGTC
GCATTCACCGTGATGTCCATGACGATCTCCTTGATCGCCGTGTTCATTCCGATCCTGATGATGGGCGGCA
TCGTAGGCCGCCTGTTTCGCGAATTCGCGGTCACGCTGTCGGTCTCCCTGATCGTCTCGCTCATCGTGTC
GCTGACCACCACGCCGATGATGTGCGCTCTGCTTCTCAAGCGCGGACAGGAAAGCGAGCAGGGCGCCTTC
CTGCGCACCACCGAGCGGTTCTTTAACGCCATGCTACACCGCTACGATCGCAGCTTGACGTGGGCGCTCA
ATCACCCGCGGCTGATCCTGACGATCCTGCTGGTGACTGTGGTGACCAATGTCGAACTCTACCGCATCGT
GCCCAAGGGCTTCTTCCCGCAACAGGACACCGGTCGCATCGTCGGCAACGTTCAGGCCGACCAGAGCATT
TCGTTTCAGCTGATGCGGCAGAAAATGGAACAGTTCGTCGATATCGTCCGCAAGGACCCGGCGGTGGACG
CCGTGGTCGGCTTTACCGGCACCGGACAGACCAACGGCGGCTTTATCTTCATGTCGCTCAAGCCGATCCG
TGAACGCAAGATCAGCGCGGATCAGGTGATCGGGCGTTTGAGCCGCGAACTCGCCCGGGTTCCCGGGGCC
ACCCTGTTTCTGCAGGCGGTTCAGGACATCCGGGTCGGCGGCCGCGCCTCCAACGCGCAGTATCAATACA
CGCTGCAGGGCGACAACGTCGAAGAGATTAATCAATGGGCGCCGAAAATTCTTGCCGAGTTGCAGAAGTC
GCCGGTGCTGACCCAGGTCAACAGCGACCAGCAGAACAAGGGGCTGGAAACCGACATCGTGATCGACCGC
GACACCGCCTCCCGGCTCGGGATCACCGTCGCCCAGGTCGACAACACCCTCTATGACGCCTTCGGCCAGC
GCCAGGTATCGACCATCTACAACCCGCTCAATCAGTATCACGTGATCATGGAGGTGGCGCCGAAATACTG
GCAGAATCCGGATACCCTCAAGGACGTCTACGTCAGCACGTCCGGCGGAGCGGTCGGCGGTACGCAGGGC
ACCAACGCGGTTGCCGGCACCGTCCGCGGGCAGACGACGGCAACAACTGCGGCGGCTTCGATCGCTGCCG
ACGCGGCGCGCAACCAGGCGCTCAACTCCATCGGCAACACCGGCAACAGCGTGGCATCGACCGGTTCCGC
CGTGAGCACGAATGCCGAATCGATGGTTCCGCTGAGCGCCGTCATCCACTACGGACCCGGCAACATCCCG
CTCGCCGTCAATCACCAGGGGCTGTCCGTCGCCTCCACCCTTTCGTTCAACCTTGCCCCCAACGCGTCGC
TCAGCGACGCGGTCGCCGCCGTCGACGAGGTGATGACCAGGCTGCGCGTACCGGTCACTATTCATGGCAC
CTTCCAGGGCACCGCGAAGGCGTTCCAGGACTCGCTCGACAACCAGCCCTGGCTGATCCTCGCCGCGCTG
GTCGCGATCTACATCGTGCTCGGGGTGCTCTACGAGAGCTACATCCACCCGATCACCATCCTTTCGACCC
TGCCCTCGGCCGGCGTCGGCGCCGTGCTGGGACTGATCGTCTGCGACACCGAGTTCAGCATTATGGGACT
GATCGGCGTGATCCTGCTGATCGGCATCGTCAAGAAAAACGCGATCATGATGATCGATTTCGCCCTCGAC
GCGGAGCGCACCAAGGGTCTGACGCCCGAGCAGGCGATCTATGAGGCCTGCATGCTGCGCTTCCGTCCGA
TCATGATGACGACGAGCGCCGCCCTGCTCGGCGCACTTCCGATGGCGATCGGACTGGGTGAGGGCGGCGA
GTTGCGCCGCCCCCTCGGCATCGCCATCGTCGGCGGCTTGATGCTCAGCCAGTTGCTGACGCTTTATACG
ACGCCCGTCGTCTACCTCTACCTCGACCGCTTCAGCCTGTGGCTCCGCGGCCGGCGCGGGATGCGTCCCG
CCCACCGCCTGCCGGATATGCCGCTCGCTCCCGGCGAGTGA
>Merged2_5509918_1-789 # 1 # 789 # 1 # ID=5509918_1;partial=10;start_type=Edge;rbs_motif=None;rbs_spacer=None;gc_cont=0.748
ATGAGCGCGCTGGACAACGTGGCGTTCGGGCTCCGGATGCGCAAGCAAGGCTCCGCCCAGCGGCGCAAGC
GGGCCGGTGAACTGCTGGACCTGGTGGGCCTGGCCCCGCAGGCAAAGCAGTACCCGCACCAGCTGTCCGG
CGGCCAGCAGCAGCGGGTCGCGCTGGCCCGGGCCCTGGCCATCCAGCCGCGGATGCTCCTGCTGGACGAG
CCGCTGTCCGCCCTGGACGCCAAGGTCCGCCAGCAGCTGCGCGAGCAGATCCGCGAACTGCAGCAGAGCC
TGGGCACCACCACCCTGTTCGTCACCCACGACCAGGAGGAAGCCCTGTCGATGGCCGACCGGGTCGGCGT
CATGCGGGAGGGACGGCTGGAGCAGGTCGCGGCCCCCGACGAGCTGTACGCGCGCCCGGCGACCGAGTTC
GTGGCCGAGTTCGTCGGCACCATGAACCGGCTCCCCGGCGACCTGGCCGGCGGCTCCGTCACGGTGCTGA
AGGGCATCACGGTCCCGGCGACCGGCGACGGCGTCGCGGACGGCCCGGTCGACGCGCTGGTCCGCCCCGA
GGGCCTCACCGCCGAGCCCGCCGGTGACAGAGACGGAGACGGCAACGGCACGGTCACCGCCCGCACCTTC
CTGGGCGCGGTCACCCGGATCACCGCGACCCTGGACGGCGGCACCGAGGTCCGCGTCGACCTGCCCAGCA
CCACGGCCGGGGACCTGACTCCCGGGTCGGGCGTGCGGGTGGCCCTGCCCCCCGCGGCGCCGGTCCTGGT
CGCGCCCCGCCGCTCCTGA
>Merged2_4535767_3979-5049 # 3979 # 5049 # 1 # ID=4535767_4;partial=00;start_type=ATG;rbs_motif=GGA/GAG/AGG;rbs_spacer=5-10bp;gc_cont=0.710
ATGACAGACCTAGCCATTGAGGCCACGGGGCTCATGAAGTCCTTTGGCGCGACGAAGGCGCTTAACGGGG
TGGATCTCTCGGCCAAGCCGGGGGCGGTGCTGGGCGTGCTCGGGCCGAATGGAGCCGGGAAGACAACGGC
CGTGCGGATCCTGGCCACGCTGCTGCGGGCCGACACCGGGACCGCGCGGGTCAACGGGTTCGACGTGCGG
ACCCAGGCGGACAAGGTGCGCCGGTCCATCGGCCTGACCGGCCAGTTCGCCTCCGTGGACGAGGACCTGA
CCGGGACCGAGAACCTGGTCATGATCGGCCAGCTCCTCGATCTCTCCTCCCGGGACGCCAAGGCCCGGGC
GGCCGAGCTGCTGGAGTGGTTCGACCTGGCCGAGGCCGCGAAGAAGAAGGCGAAGACCTACTCCGGCGGC
ATGCGCCGCCGCCTGGACCTGGCCGCCTCCCTGGTCGGCCGCCCGCCGGTCATCTTCCTGGACGAGCCGA
CGACCGGCCTGGACCCGGCCAAGCGCGAGGACATGTGGGACGTCGTCCGCTCCCTGGTCAGCGACGGCTC
CACCGTGCTGCTCACCACGCAGTACCTGGAAGAGGCCGACGCGCTCGCCGATCAGATCACCGTCATCGAC
CATGGCCGGGTGATCGCGCACGACACCCCGAACGGGCTCAAGCGCGTCATCGGCGGCCAGCGCCTCACCG
TCCACCCGGTCGAGTCCGGGCACTACGACAAGCTGGTCGCGCTGCTGGGCGACGTCGTCCAGGGCGCTGG
CGCTCCAGGCTCCGGTGCTCCGGGCTCCGGGGCTCCAGACTCGGGCGCTTCGGGCGCTGGCGCTCCGGAG
GCCGACGGCCGGGGCGCGGTCACGATCCGCGTCGACAGCGATGAGGTCCTGCCCGACGTCGTCGCCCGGC
TCCGGGCCGCCGGGATCGCCGTCGACGAGTTCTCCCTGCACCTGCCCAGCCTGGACGAGGTGTTCTTCAC
CCTGACCGGCACCCGGTCCCACGACGCCCCCGACTCCGATTCCGACCCGGACCCTGATTCCGACTCTGAC
AGCAAGGAGGTGCCGGCATGA
>Merged2_4313104_189-893 # 189 # 893 # 1 # ID=4313104_2;partial=00;start_type=ATG;rbs_motif=GGA/GAG/AGG;rbs_spacer=5-10bp;gc_cont=0.678
ATGACCCGCGTCCTGGTGGTCGATGACGAACCATCGATCCTGCGGGCGCTGCGCATCAACCTGACCGCGC
GCAAGTATGACGTCCTGGTCGCGGCCGACGGCGCCTCCGGCCTGGCGGCCGTGGCACGGGACCACCCCGA
CGTGATCGTCTTGGATCTGGGGCTGCCGGACATGGACGGCACCGACATCATCCACGGGGTTCGAGGATGG
TCGACGACCCCGATCATCGTCTTGTCGGCCTGGGGGCAGGAGAGCCAGAAGGTGGCCGCGCTCGACGCCG
GCGCGGACGACTACGTGACCAAGCCCTTCGGCATGGACGAACTGCTGGCCAGGCTCCGCGCCGCCGTCCG
CAGGGCCGCGCCCGCGCCGGACGGGCCGGTGGTCTCGGCGCCCGACTTTACCGTCGACCTGGCGGCGAAG
CAGGTCACCCGCGCGGACGGTGCCACCGTCCGCCTGACGCCGACCGAGTGGCAGATGCTGGAGATCCTGG
TCAGGAACTCCGGCAGGCTGGTCACCCAACGCCAGCTCCTCCGCGAGGTCTGGGGCGCCGCTTATGAGTC
GGAAACAAACTATTTGCGGGTATACGTGGCACAGCTGCGCCGCAAACTGGAACCCGAACCTTCGCAGCCC
AAGTACCTGCTCACAGAGCCAGGGATGGGATACAGGTTCCGTGCGTTAAACGCCCAGACGGGGGAAAGGG
GGTGA
>Merged2_5484532_3064-4011 # 3064 # 4011 # 1 # ID=5484532_4;partial=01;start_type=ATG;rbs_motif=GGA/GAG/AGG;rbs_spacer=5-10bp;gc_cont=0.692
ATGAGCCCCGTCCTGGAGATAAAGGACCTGTCCATCTCCTACCGGACTCCCGGCGGCGACGTACGGGCCG
CCTCCCACGTGAACCTCACGCTCAACAAGGGCGAGGTCGTTGGGTTGTGCGGGGAGAGCGGCTCCGGCAA
GTCGACTCTTGCCTACGGCGCGTGCCGGCTACTGCGCCCGCCCGCGCTCATCACCGGCGGCAGCGTGCTG
TACTCAGGCAAGCGCACCGGCTCGGCTGTCCCGGTGGACATCCTGCGGGTGCCGAAGCGCGACCTGGCCG
CGATCCGCTGGCGCGACATCGCGATCGTGTTCCAAAGCGCGATGAACGCGCTCAACCCGGTGCTACGGGT
CCGCGACCAGATCACCGACGCCATGCAGGCGCACCTGCGGCTGCCGAAGGACGAAGCGCGCGAGAAGGCC
GCCAGGCTGCTCGACCTCGTCGGCATACCACGCGAGCGGCTGCGCAGTTACCCGCACGAGCTGTCGGGCG
GCATGCGGCAGCGCGTCATGATCGCCATGGCGATGGCCGCCGACCCCGAGGTCGTCATCATGGATGAGCC
GACCACCGCTCTCGATGTGGTGGTGCAGCGCGACATCCTGGCCCAGATCGTCGAGCTCAAGGAGCATCTC
GGCTTCTCGGTCCTGTTCATCACCCACGACATGTCGCTGCTGCTGGAGCTGTGCGACCGGATCGCGGTCA
TGTACGCGGGTCGGCTCATGGAGCTCGGCACCGCCGATGACCTCAAGGACACCCCCGCACACCCCTACAC
CCAGGGCCTGCTGCGGTCGTTCCCGTCGCTGCGCGGCGCCCGCCGCGACCTGACCGGGATCCCCGGATCC
CCGCCGGACCTGCGTGACCCGCCCCCCGGCTGCCCGTTCATCCCGCGCTGTGGCTTCGCACAACCGAGCT
GCGCGCAGGTGGACATGTCCCTCATCCCGGCGCCAGGC
>Merged2_204_1132-1812 # 1132 # 1812 # 1 # ID=204_2;partial=00;start_type=GTG;rbs_motif=GGAG/GAGG;rbs_spacer=5-10bp;gc_cont=0.702
GTGACCAAGGTGCTGGTGATCGATGACGAGCCGTCCATCCTGCGGGCACTGCGCATCAACCTGACCGCTC
GCGGCTATGAGGTGACCACCGCCCTGGACGGCTCCTCGGGCCTGGCCGCGGTGTCCCGGGAACGGCCGGA
CGTGCTGATCCTGGACCTGGGCCTGCCCGACATGGACGGCACCGACGTGATCCACGGGGTGCGCGGCTGG
GCGTCCACCCCGATCATCGTGCTGTCGGCCTGGGGCCAGGAGCAGATGAAGGTCCCCGCCCTCCACGCGG
GCGCCGACGACTACGTGACCAAGCCGTTCGGCATGGACGAACTGCTGGCCCGGCTCCGGGCCGCGGCCCG
CCGGGCGGCTCCCGCCTCGTCCTCCGACGAGCCGGTCGTGACCACCCCGGACTTCACGGTGGACCTCGCG
GCCAAGCGGGTCGTCCGGGGCGAGTCCGATGTCCGGCTCACCCCGACCGAGTGGCAGCTACTGGAGATCC
TGGTCCGCAACCGGGGGCGGCTGGTGTCCCAGCGGCAGCTGCTGCAGGAGGTCTGGGGCCCGGCCTATAA
GTCGGAAAGCAACTACCTGCGGGTCTATACGGCCCAGCTCCGCCGGAAACTGGAGCCCGAGCCGTCCCGG
CCCCGGTATCTCCTTACGGAACCGGGAATGGGGTACCGATTCCAGGCGTAA
>Merged2_5495510_3-1358 # 3 # 1358 # -1 # ID=5495510_1;partial=11;start_type=Edge;rbs_motif=None;rbs_spacer=None;gc_cont=0.664
CTGCCGCAGAGCTTCCACCACCGCGCCCATTCCGGCCGCCTGATGAAGATCCTGCTGGCCGGCACGGACG
TGCTGTGGGGACTCTGGCTCGATTTCTTCCGCGAATCGTTCGCCGCAGTGATGTCGCTCGTCATCCTGCT
GCCGCTGTCGCTCTATCTCAACTGGGTGCTCGGCTCGGTGCTGATCGTGGTGTGCGTGATCTTCGCCGCC
ATTACCGGGACTGTCATGAACAGGACTGAGAAGCTGCAGCGTTCGGTCGAAGGCCATTATTCCGATCTCG
CCGAACGTGCCTCGGACACCTTGGGCAACATCGCCCTGGTGCAGGGCTTCGCCCGCGTCGAGGCCGAGGT
CATGGGCTTGCGCAGCGTCGCCGACAAGCTGCTGGCGGCACAGATGCCGGTGCTGTCGTGGTGGGCGGTG
GTCGCCGTGATGACCCGCGCATCGACCACGTTGACGCTGCTCGCAATCTTCCTGGTCGGTGTCTCCCTGC
ATCTCCATGCCCGGGCCTCGATCGGCGACATCGTCATGTTCATGAACTTTGCCGGCACCCTGATCGGGCA
GCTCGAGAAGGTCGTACACTTCGTCAACCGGGTATTCATGGATGCGCCGCGGCTGCGGGACTTCTTCAGG
GTGCTCGACACCGACTCCGAGGTGCACGATTCGCCCGATGCCATCGAACCGCGCCGCGTCAGGGGCCTTG
TCGAATTCCGCGACGTCACCTTTTCCTACGACGGCAAGCGCCCCGCGGTCGCCGATCTCAACTTCACGGC
GTTGCCCGGCGAGACCATCGCGCTCGTCGGCGGCACCGGGGCCGGCAAGACGACGGCGCTGGCGCTCCTG
CACCGCGCCTTCGATCCCCAGTCCGGCAGCATCCACATCGACGGCATCGACATCCGCGACCTGAAACTCG
CCGGCCTGCGCCGCAACATCGGCGTCGTCTTCCAGGAGGCCCTGCTGCTCAACCGCTCGATCGCCGAGAA
TCTGCGCGTCGGCCGGCCGGACGCCACCCTGGCCGAGATGCGCGATGCCGCTGCCCGCGCCCAAGCGCTG
GACTTCATCGAGCGCTACGGCTTTGACGGCCCGGTCGGCGAGCGTGGCAGGGCGCTGTCAGGCGGCGAGC
GCCAGCGCCTGTCGATCGCCCGCGCCATTCTCAAGGACCCGCCGATCCTGATCCTCGATGAGGCGACCAG
TGCGCTCGATGTCGCGACCGAGGCCAAGGTCCAGGCCGCCCTCGACGAGGTGATGAAGGGCCGCACCACC
TTCGTGATTGCCCACCGCCTGTCCACCGTGCGCAACGCCACGCGTGTCCTGGTGTTCGAGGAAGGCCGCA
TCATCGAGACCGGCACTTTCGACGAG
>Merged2_4124941_3145-3927 # 3145 # 3927 # -1 # ID=4124941_3;partial=00;start_type=GTG;rbs_motif=AGGAG/GGAGG;rbs_spacer=11-12bp;gc_cont=0.701
GTGGCTGATCCGATGGTCATCGTCGATGACCTGCACGTGGTCTACCGGGTGTATGGGGCCGGCGGCGACA
AGGGCACGGCCGCTACGGCGTTGCTGCGGCTGCTGCGGCGGCAGCGGCGCCCGTCGGTCCGCGAGGTGCA
CGCGATCCGCGGCATCTCCTTCGTCGCCAACCGCGGCGACGCGGTCGGCGTGATCGGCCGGAACGGGTCG
GGTAAGTCGACCCTGCTCCGCGCGATCGCCGGGCTGCTCCCCCCGGAGCAGGGTGCCGTCTACACCACCG
GCGAGGCGTCCCTGCTGGGAGTGAACGCCGCGCTGATGGACGACCTCACCGGCGACCGGAACGTGGTGCT
CGGCTGCCTCGCCATGGGCATGAGCCGGCAGGAGGTGCGGGAGCGGTACCCGGACATCGTTGACTTCTCC
GGCGTCGGGGAGTTCATCGACCTGCCGATGCGCACCTATTCCACCGGCATGGGCTCCCGGCTGCGGTTCG
CCATCGCCGCGGCGAAGAGCCACGACGTGCTCCTCATCGACGAAGCGCTCGCCACCGGGGACGCCGAGTT
CCGGGTGAAGAGCCACAAGCGGATCGAGGAGCTGCGCGCCGAGGCCGGCACGGTCTTCCTGGTCGCCCAC
AACCTGCAGGAGATCGAGGAGACCTGCAACCGGGTGATCTGGCTGGAGAAGGGCAGGATCGTCATGGACG
GCGACGACGTGTTCGGCATCATCGACGCATACGTCGAGGCGACCGGCGGCCAGCGCCGCGCCCGTGCCCC
TGCCAGCACCTAG
>Merged2_4171119_1-540 # 1 # 540 # 1 # ID=4171119_1;partial=11;start_type=Edge;rbs_motif=None;rbs_spacer=None;gc_cont=0.641
AATTTCGGCATCATGGCGCACATCGATGCCGGCAAGACGACGACCACCGAACGCATCCTGTACTACACCG
GCAGGAGCCACAAGATCGGCGAAGTCCATGAAGGCGCCGCCACCATGGACTGGATGGAGCAGGAGCAGGA
ACGCGGCATCACCATCACCTCGGCGGCGACGACGGCGTTCTGGCGCGGCACGCGCCTGAACATCATCGAT
ACCCCCGGCCACGTCGATTTCACCATCGAGGTCGAGCGCTCGCTGCGCGTCCTCGACGGCGCCGTCTGCG
TGCTCGACTCCAACCAGGGCGTCGAGCCCCAGACCGAAACGGTGTGGCGGCAGGGCGACAAGTACCACGT
CCCCCGCATCGTCTTTGCCAACAAGATGGACAAGATCGGCGCGGACTTCTTCCGCTGCCTCAGTGACATC
GTCGAGCGCCTGGGCGCGAAGCCCATCGCGATCCAGCTTCCCATCGGCGCTGAGAGCCAGTTCAAGGGCA
TCATCGATCTCGTCCGCATGAAGGGCGTCGTCTGGGAAGACGAGGCGCTG
>Merged2_4501535_193-1485 # 193 # 1485 # -1 # ID=4501535_2;partial=01;start_type=Edge;rbs_motif=None;rbs_spacer=None;gc_cont=0.660
AGCGACACCGACGCCAATACCAAGGCGATCGATTCGCTACTCAACTACGAGACCGTGAAATATTTCGGCG
CCGAGGAGCGCGAGCGGGCGCGATACGACCGCTCCATGGCGCGCTACGAGCGGGCCAGCGTCGAGGCTTA
TATGTCGCTCGCCGTGCTCAACGCCGGCCAGGCCGCGATCTTTACGGCGGGCCTGACCGCGACGATGGTG
CTGTGCGTGTTCGGGATCCGCAACGGGACCAACACGGTTGGCGACTTTGTAATGATCAACGCCATGATGA
TTCAGCTCTACGTGCCGCTCAACTTCATGGGCATGGTGTACCGGGAGATAAAGCAGGCGCTGATCGACAT
CGAAGCCATGTTCACGTTGCTCGGCCGCGATCCCGAGATCAAGGACGCGCCGGGGGCGGTGCCGCTGGCA
GTGACCGCCGGCGAGGTGCGCTTCGAGAACGTCACGTTCGCCTACGACGCGGCACGGCCAATCCTCAAGG
GCATCAGCTTCGCGGTGCCGGCGGGCCGCACCGTCGCCATCGTCGGTCCCTCCGGCGCCGGCAAGTCCAC
CATTTCACGACTGCTGTTCCGTTTCTACGACGTCACCGGCGGCCGCATCACCATCGACGGCCAAGACATC
CGCGACGTCCAGCAGGTCTCGCTGCGCAACGCGCTTGGCATGGTGCCGCAGGACACCGTGCTGTTCAATG
ACACGGTGCGCTACAACATCCGCTACGGCCGCTTCGACGCCACCGACGCGGAAGTCGAAAAGGCCGCCGC
CAGCGCGCAGATCGATGCCTTCATCCGCGCCGCACCCGACGGCTACGAGACCGAGGTCGGCGAGCGCGGC
CTCAAGCTGTCGGGCGGCGAGAAGCAGCGCGTCGCCATCGCCCGCACGATCCTCAAGGCGCCGCCAATCC
TGGTGCTGGATGAAGCGACCTCGGCGCTTGACAGCCACACCGAGCGGGAGATCCAGGACGCACTGGACCG
GGTGTCGCGCAACCGCACGACGCTCGTCATCGCCCACCGGCTGTCCACCATCGTCGCCGCCGACGAAATC
CTCGTGCTCGACAAGGGGGTCATCGTTGAGCGCGGCACGCACCAGGTGCTGCTGGCGGCCCGAGGTCTCT
ACGCCAGCATGTGGAATCGCCAGCGCGAAGCGGAGGCGGCGCGGGAGGCCCTCGCCCTCAGCGGTGAGGA
CAACAGGCCGCCGAACCGAAATCCGCCTCAAATCGATGAGATTGAGACCGGTGCGGGGCCGGCCGACAGG
GCGGCAATTGCGATCGTCGACGCCGCGGAGTGA
>Merged2_5295406_2-742 # 2 # 742 # -1 # ID=5295406_1;partial=11;start_type=Edge;rbs_motif=None;rbs_spacer=None;gc_cont=0.683
ATGCTGGTGTTCGACGCGAACCCGGAGATCATCCGCGACCTGCGCGACCGGGCGGCGCACACCCTCGGCG
TGCTGGTGCGCCACGAGACCTTCGACCACCCGTACCCGCACTGCTGGCGCTGCGGCAACCCGCTGATCCA
GCGCGCTGTCGACTCCTGGTTCGTCAAGGTCACCGAGTTCCGGGACCGGATGGTCGAGCTGAACAAGCAG
ATCACCTGGGTGCCCGAGCACATCAGGGACGGCCAGTTCGGCAAGTGGCTGGAGGGCGCGCGGGACTGGA
ACATCTCCCGCAACCGGTACTGGGGCAGCCCGATCCCGGTATGGATGTCCGACGACCCGAACCACCCGCG
CACCGACGTCTACGGCTCGCTGGACGAGCTGGAGCGCGACTTCGGGGTGCGGCCCACGGACCTGCACCGG
CCCGGCATCGACGAGCTGACGCGGCCCAACCCGGACGACCCCACCGGCCGGTCGACCATGCGCCGGGTGC
CGGAGGTGCTGGACTGCTGGTTCGAGTCCGGCTCGATGCCGTTCGCCCAGGTGCACTACCCGTTCGAGAA
CGCGGACTGGTTCGAGCACCACTACCCGGGCGACTTCATAGTGGAGTACAACGGCCAGACCCGGGGCTGG
TTCTACACGCTGCACGTGCTGGCCACCGCGCTGTTCGACCGGCCGGCGTTCGAGTCGTGCATCGCGCACG
GCATCGTGCTCGGCGACGACGGGCAGAAGATGTCCAAGTCG
>Merged2_4121786_1503-2216 # 1503 # 2216 # -1 # ID=4121786_3;partial=00;start_type=ATG;rbs_motif=None;rbs_spacer=None;gc_cont=0.689
ATGCGTGTGCTGGTCGTCGAGGATGAGCCCTACATGGCGGAAGCCATCCGCGACGGGCTGCGCCTGGAAG
CGATCGCGGCCGACATCGCGGGCGACGGCGGCACGGCACTGGAGCTGCTGACGGTCAACGCCTACGACAT
CGCCGTCCTCGACCGCGACATTCCCGGGCCCTCCGGTGACGAGATCGCCGAGAACATCGTCGCTTCCGGC
AGCGGAATGCCGATCCTGATGCTCACCGCCGCGGACCGGCTTGACGACAAGGTCTCCGGGTTCGGGCTCG
GCGCCGACGACTACCTCACCAAACCCTTCGAGCTGCGGGAGCTCGTGCTCCGCCTCAGGGCACTCGACCG
CAGGCGCGGGCACAACCGGCCGCCGGTGCTCCAGATCGCGGGCCTGCGGATAGACCCGTTCCGCCGCGAG
GTCTACCGCGACGGCCGGTACGTCGCGCTGACCAGGAAGCAGTTCGCGGTGCTCGAAGTTCTCGTCGCCG
CCGAGGGCGGAGTCATCAGCGCGGAAGAGCTCCTGGAGCGGGCGTGGGATGAGAACGCCGATCCGTTCAC
CAACGCGGTGCGCATCACGGTCTCGGCTCTGCGCAAGCGGCTCGGCGAGCCCTGGGTCATCGCCACGGTG
CCAGGCGTCGGCTACCGCATTGACACGGCACCCGCCACCGGGCGTGAGAGGTGTGAGAGGCGTGAGAGAG
GAGAACGTGGATAG
>Merged2_5408840_1-1026 # 1 # 1026 # -1 # ID=5408840_1;partial=11;start_type=Edge;rbs_motif=None;rbs_spacer=None;gc_cont=0.641
CTGTCCCAGTTCATGGACCAGACCAACCCGCTGTCGGAGATCACCCACAAGCGGCGGCTTTCGGCCCTCG
GTCCGGGAGGCCTCACCCGTGAGCGCGCCGGCTTCGAGGTGCGCGACGTGCACCCGACCCATTACGGCCG
CATCTGTCCGATCGAGACACCGGAAGGTCCCAACATCGGCCTGATTAACTCGCTCGCGACTTATGCCCGG
GTCAACAAATACGGGTTTGTCGAGACGCCCTACCGCAAGGTCAAGGACGGCCGGGTGACCGATGAAGTGG
CCTACCTCTCGGCCATGGAGGAAGGACGCTACTATGTCGCGCAGGCCAATGTGCCGCTCGACGCCAAGCA
GCGATTCACCGAGGATCTGGTGGTGTGCCGGCATGCCGGCGACGTGCTGATGATCCCGCCCGACAGGGTC
GACTACATGGACGTGTCGCCCAAACAGCTAGTGTCGGTGGCGGCGGCACTCATCCCCTTCCTGGAGAACG
ACGACGCCAACCGTGCCTTGATGGGCTCCAACATGCAGCGGCAGGCGGTGCCGCTGGTGCGCGCCGAGGC
GCCATTCGTCGGCACCGGCATGGAAGGCGTGGTCGCCCGCGACTCAGGCGCCGCCATCGCAGCGCGGCGC
ACCGGCGTGATCGACCAGGTGGATGCCACCCGCATCGTGGTGCGCGCGACCGAGGATCTCGACCCCACCA
AGTCCGGCGTTGACATCTACCGGCTGATGAAGTTCCAGCGCTCCAACCAGAGCACCTGCATCAACCAGCG
TCCGCTGGTGAAGGTCGGCGACTCGGTGAAGAAGGGCGACATCATCGCCGACGGTCCTTCGACCGATCTC
GGCGAGCTCGCGCTCGGCCGCAACGTCCTCGTCGCCTTCATGCCGTGGAACGGCTACAACTTTGAGGACT
CGATCCTGCTTTCCGAGCGGATCGTCAAAGAGGACGTCTTTACGTCGATCCATCTTGAAGAATACGAGGT
GATGGCGCGCGATACCAAGCTCGGCCCTGAGGAAATCACGCGCGAC
>Merged2_55531_2-1255 # 2 # 1255 # -1 # ID=55531_1;partial=10;start_type=ATG;rbs_motif=GGA/GAG/AGG;rbs_spacer=5-10bp;gc_cont=0.695
ATGTCTTCACGGGGGGAAGCGCCGGCCAAGGTCCGGGCCGACGGGGCCGCGGCTGAGCCAGCCGAGCACG
GCCAGCGCCTGCTGGTCATCTACGGCGCGCTCATGCTGGCCATGCTGCTGGCCGCGCTGGACCAGACGAT
CGTGTCCACGGCCCTGCCGACGATCGTCAACGACCTNCACGGGCTGTCCCACCTGTCGTGGGTGGTCACC
GCCTACATGCTCGCGAGCACCGCCACCACCCAGGTGTGGGGAAAGCTCGGTGACCAGTACGGCCGCAAGT
TCCTGTTCCTCGGCGCGATCGTGATCTTCCTGGCGGGCTCGGCCGCCTGCGGCCAGGCGCGGAACATGGG
GATGCTCATCGCCTTCCGCGCCGTCCAGGGCATCGGCGGCGGCGGGCTCATGGTGCTCACCCAGGCCATC
GTCGGCGACGTGGTCCCGGCCCGGGAACGGGGGAAGTACCAGGGGGCGTTCGGCGCGGTATTCGGCGTGT
CCAGCGTGGCCGGGCCGCTGCTCGGCGGGTTCTTCGTCGACCACCTCTCCTGGAGGTGGATCTTCTACAT
CAACCTGCCGATCGGCGCGCTCGCGCTGATCGCCATCGCTGTCGTGCTGCCCGCCTCCAGCACCCGTCGG
CAGCACGAGATCGACTACGCCGGCGCCTTGCTGCTGGCCGGGTTCGCCACGGCGGTCGTGCTCGCGACCT
CCTGGGGCGGCACCACCTACCCGTGGAGCTCCCCCGTCATCATCGGGCTGTTCTCCGGCGCGGCGGTGCT
GCTGGCCGCCTGGTTCGTCTCGGCCCGGCGTGCCTCCGAACCGGTGCTGCCGCTGCGGCTGTTCCGCAAC
TCGGTGTTCTCCGTCGCTGGCGCGATCGGCCTGGCGGCGGGCTTCGCCATGTTCGGCGCGTTGTCCTTCC
TGCCGTTGTTCCTGCAGGTCGTGCACGGCGTCTCGCCGACGATCTCCGGGGTGTACCTGCTGCCGATGGT
GCTCGGCATGCTGATCACTTCGGTCGGCAGCGGCCAGCTCATCGCCCGCACCGGCCGGTACAAGGTGTTC
CCGATCGTCGGCACGGCGGTCTTGGCGGTCGCGCTGTTCCTGCTGTCCCGGCTGGACGAGAACACGTCGA
CGGTGGTGATGAACGGGTACTTCTTCGTGCTCGGGTTCGGCCTCGGGCTGATCATCCAGGTGCTGGTCAT
CGCCGTCCAGAACACGGTCTCGTTCGCCGACCTGGGCGCCGCGACCTCCGGCGTGACGTTCTTC
>Merged2_2566060_1021-2469 # 1021 # 2469 # -1 # ID=2566060_4;partial=01;start_type=Edge;rbs_motif=None;rbs_spacer=None;gc_cont=0.670
CTGGCGCGGCTGCCGCTCAAGTACTTCGACCAGAACCCGCACGGCGACATCATGTCGCGCCTCACGAACG
ACATCGACAACATCACCACCACCCTCCAGCAGGGCATGTCGCAGCTGCTCAACTCGCTGCTCACGATCCT
TGGCGTGCTGGTCCTGATGCTCACCATCAGCCCTCTGCTTTCGCTGGTTGCGCTGATCACGGTGCCGGTC
GCGTTCGCGATCACCCTCGTGATCGCGCGGCGGGCACAGCGCCTGTACCGGGTGCAGTGGAACTCGACCG
GTCATCTGAACGGCCATGTCGAGGAGATGCACACGGGACATACCCTGGTCCAGATGTTCGGGCGCCGGCA
GGCCGCGCAGGATGAGTTCGAGACCCTCACCCAGCGCATGTATCAGTCCAGCTGGCGGGCCCAGTTCCTC
TCCGGCATGATCCAGCCGATGATGCAGGTGGTCTCCAACTTCAACTACGTCGCGATCGCCATCATCGGTG
GCTACCGGGTCGCGACCGGCACCATCTCGCTGGGCGACGTGCAGGCGTTCATCCAGTACTCCCGCCAGTT
CACGATGCCGATCACCCAGGTGGCGGCGCAGCTGAACCTGCTCCAGTCCGGCCTCGCGTCGGCGGAGCGC
GTCTTCGAGTTCCTGGAGGCGGGCGAGGAGATCCCCGACTCGGCCGAGCCCAGAGTCCTGCCGCTGCCCG
CGCGAGGCGATGTCGACCTTCGGCAGGTCGCCTTCTCGTACGACCCCCAGAACCCCCTGATCGAGGATTT
CACGCTGCAGGCGGCGCCCGGCCAGACGGTGGCGATCGTGGGCCCGACCGGGGCCGGCAAGACGACCGTG
GTCAACCTGCTGATGCGCTTCTACGAAATCCAGGGCGGCCGCATCTTCGTGGACGGCGTGGATTCCGCGC
TGGCCACCCGGGACGACCTGCGGCGACGCTTCGGGATGGTGCTCCAGGACACCTGGCTGTTCGGCGGCAC
GATCCGGGACAACATCGGCTACGGACGCGACGGCGCCACCGAGGAGGAGATCGTGGCGGCGGCGGCAGCA
GCGCACGTCGACCATTTCGTGCGCCAGCTGCCCGACGGCTACGACACCGTGCTCGACGACGAGGCGTCCA
ACCTCTCCAGCGGGCAGCGGCAGCTGATGACGATCGCCCGCGCCTTCCTGGCCGACCCCCCGGTCCTGAT
CCTGGACGAGGCGACGAGCAATGTCGACACCCGCACCGAGGTCCTGATCCAGGAGGCGATGGCACGGCTG
CGCCAGGGTCGCACCAGCTTCGTCATCGCGCACCGGCTGTCCACCATCCGCAACGCCGACACGATCGTGG
TCATGGACCACGGGCGGATCGTCGAGCAGGGGAACCACGAGGACCTTCTCGCGAGCCGCGGCTTCTACTA
CGACCTCTACCAGTCGCAGTTCACGGAGCCGGTGGCGGAGGCCGGCTGA
>Merged2_2771171_2-733 # 2 # 733 # -1 # ID=2771171_1;partial=10;start_type=ATG;rbs_motif=GGAG/GAGG;rbs_spacer=5-10bp;gc_cont=0.680
ATGATCGTTGCCAGTGGCATTGAGCTGCGCGCTGGTGCCCGGCTGCTGCTGGCCGAGTCCTCGTTTCAGG
TCGCCCCAGGTGACCGGATCGGCCTGGTCGGGCGCAACGGAGCTGGCAAGACCACGCTGATGAAGACCCT
GTCCGGCAACGGGATCCCGGCCGCGGGCACCGTGCGGACCAGTGGCAGCGTCGGATACTTGCCGCAGGAC
CCGCGGACCGGTGACCTGGACGTGCTCGCGCTGGACCGGGTGCTGTCCGCCCGTGGCCTGGACGAGGTCC
GCAACCAGATGCGCAAGTTCGAGGCGCAGATGAGCGACCCGAACCCGGCCGTCGCGGAGAAGGCGATCAA
GAAGTACGGCAACCTGAGCGACCGGCTCACGGTGCTGGGCGGGTACGCGGCCGAGTCCCAGGCCGCCTCC
CTGGCCGCCAGCCTCGGGCTGCCCGACCGGGTGCTGCAGCAGCCGTTGAAGACACTGTCCGGCGGTCAGC
GGCGGCGGATCGAGCTGGCCCGGATCCTGTTCGGGGACTCCCAGACCCTGCTGCTCGACGAGCCCACGAA
CCACCTCGACGCGGACTCCGTCATCTGGCTGCGCGATCACCTGAAGACCTACCGCGGCGGGCTCATCGTG
ATCTCCCACGACGTGGACCTAGTCGAGCAGGTGGTCAACAAGGTGTTCCTGCTGGACGCCAACCGTTCGG
TGATCGACATATACAACGTGGGCTGGATGGCG
>Merged2_3596575_3946-4725 # 3946 # 4725 # 1 # ID=3596575_5;partial=00;start_type=ATG;rbs_motif=AGxAGG/AGGxGG;rbs_spacer=5-10bp;gc_cont=0.699
ATGGCAACCACCACCGCGGAACAGCCGGCCCCCGCGATCCGCGTCCAGGGCCTGGAGAAGTCGTACAAGA
AACTCCACGTCCTGCGCGGCGTGGACTTCGACGTGGCCCCGGGCTGCGTCTTCGCGCTGCTCGGCTCCAA
CGGCGCCGGCAAGACCACGGCCGTGAAGATCCTGTCCACACTGCTCAAGGCCGACGCGGGAACGGCGAGC
GTCAACGGGTTCGATGTCGCCGCGGAGCCCGGGAAGGTACGGGAGTCCGTCAGCCTTACCGGGCAGTTCG
CGGCCGTCGACGAGATCCTCACCGGCCGGGAGAACCTCATCCTCGCCGCCCGGCTCCGTCATCTCAAGAA
CCCCGGCCGGATCGCGGACGACCTGCTGGACCGCTTCGGCCTGGCCGGCGCGGCGGGGCGCCGGGTGTCG
GAGTACTCCGGCGGCATGCGCCGCCGACTGGACATCGCCATGAGCCTCACCGGCAACCCGCCGGTGATCT
TCCTGGACGAGCCGACCACCGGGCTCGACCCGCAGGCCCGCGTCGAGGTGTGGCAGACCGTCCGGGAACT
CGCCGGCCGCGGCACGACGGTGCTGCTCACCACGCAGTACCTCGACGAGGCCGAGCAGCTCGCCGACCGG
ATCGCGATCCTCCACCAGGGCCGCATCATCGTCAACGGCACCCTGGCCGAGCTCAGGAAACTGCTCCCGC
CCGCCCAGGCCGAGTACGTCGAGAAGCAGCCGACCCTCGAGGAGATCTTCCTCGCGATCACCAGCAAGGA
ACCGTCATGA
>Merged2_3563377_543-1025 # 543 # 1025 # -1 # ID=3563377_2;partial=01;start_type=Edge;rbs_motif=None;rbs_spacer=None;gc_cont=0.675
CGGCAGATCCGCGCCGAGTCCGGTGTGCCGATCGTGATGCTGACGGCGAAGACCGACACGGTCGACGTCG
TCCTGGGTCTTGAGTCCGGCGCGGACGACTACATCCTCAAGCCGTTCAAGTCCAAGGAACTGGTCGCCCG
GATCAGGGCCCGGCTGCGCCGGACGGACGAGCCCGCTCCGGAGATGCTGCAGATCGGCGATGTGACCATC
GACGTCGCGGGGCACGCCGTCAAGCGGAACGGGGTGCCGCTGAGTCTCACCCCGCTGGAGTTCGACCTGC
TCGTGGCGCTCGCCCGCAAGCCGAGGCAGGTGTTCACCCGGGAGGTGCTGCTGGAGCAGGTCTGGGGCTA
CCGCCACGCGGCCGACACACGGCTGGTGAACGTTCACGTCCAGCGGCTGCGGGCCAAGATTGAAAAAGAC
CCCGAACACCCTGAGATCGTCGTGACCGTCCGTGGCGTGGGGTACAAGGCGGGGCCCGGTTGA
>Merged2_1871615_283-840 # 283 # 840 # 1 # ID=1871615_2;partial=00;start_type=ATG;rbs_motif=None;rbs_spacer=None;gc_cont=0.699
ATGGGCTGCGAGGCCCTGGGCCGGCCGCGAACGGACGTCGTGCTGCTGGACCTCGGGCTTCCCGACATCG
ACGGCGTTGACGTCTGCCGCCAGCTCCGGCAGTCCTCCGATACCGCCATCATCGTCGTCACCGCCCGCGG
CGAGGAATCCGACCGGGTGCTTGCCCTCGATGAAGGCGCGGACGATTACCTGGTCAAGCCGTTCGGGCTC
GCGGAGCTGCTGGCCCGGATCCGCGCCGTGCTGCGGCGCGGCCAGCGGTCCGGCACTGAGCTGCTGCGGC
ACGGGCCGCTCTCGGTCGATCTCCGCACCCGCAAGGTAACCGTCGACGGCGCCGAGGTCTCGCTGACACC
GAAGGAATTCGCCATCCTGGAGTGCCTGGCCACCGACCCCGGCCGGCTGGTCAGCCGGCAGGAGATCGTC
GAGCGGGCCTGGGACGAGCACTGGTATGGCCCCACCAAGGTGCTCGACGTGCACATGGCGGCGCTGCGCA
AGAAGCTCGGCATCCCGACGCTGATCGAGACCGTCTACGGGCACGGGTTCCGGCTCTCAGACACGTGA
>Merged2_2519409_404-1783 # 404 # 1783 # 1 # ID=2519409_2;partial=01;start_type=GTG;rbs_motif=GGAGG;rbs_spacer=5-10bp;gc_cont=0.741
GTGACTGACGTTCTTGACACTTCTCCGGCTCCGGACGCTCCGGCCGGCGTCCCGACGCTGACGGTCGAGG
ACCTGTCGATCAGCTACCGGCGGCGCCGGGCGAAGCTGCCCGCGGTCACCGGAGTGTCCTTCGAGATCGC
TCCCGGCGAGGCCTACGGCCTGGTCGGGGAGTCCGGCTGCGGCAAGACCACGGTCGCGATGGCGCTGATG
CGCTACCTGCCGCAGAACGCCTCGGTGGACGGCGGGTCGATCCGGTTCCAGGGCTCGGACGTGCTGACCG
CGTCCCAGTCCCAGCTTCGTCACTGGCGCGGCAACCAGATGGCGATGGTCTACCAGGACCCCGGCTCCGC
GCTCAACCCGTCGGTGCGGGTCGGCACGCAGATCGCCGAGGTGTACCGGATCCACCGCGGCCTGTCGCGC
GCCGCCGCGCTGGATTCCGCCGCGGACATGCTGGAAAAGGTCCGGTTCCCCTCGCCGAAGGACATGCTCC
GCCGCTATCCCCACGAGCTGTCCGGGGGCCAGCAGCAGCGGGTCATGATCGCGATGGCGCTGGCCGCCGA
CCCGTCCCTGCTGGTGCTGGACGAGCCCACCACCGGGCTGGACGCCACCGTCGAGGCCGAGGTGCTCGAC
CTGATCGAGCAGCTGCGCGCCGAATACGACACCTCCGTGCTGTTCATCAGCCATAACCTCGGCATCGTGG
CCCGGCTGTGCGACCGGGTCGGCGTGCTGTACGCGGGCCGGCTCGCGGAGGAAGGCCCGGCGTCGTCGGT
CCTGGGCGAACCGCGGCACCCGTACACCTCCGCGCTGCTGCGCTGCGTGCCCCGGCCCGGGATGCGCAAG
GACACGCTGCGGCTGTCGCCCATCCCGGGCTTCCTGCCGCGGCTCGGCGAGGCCCCGCCCGGCTGCCCGT
TCGCGCCGCGCTGCCCCCTGGTCCAGCCCGAATGCGAGACCGCCCCGCCGCCGCTGGTGCCGGTGGAGTC
CGGCGGACCGCATGCGAGCGCGTGCCTGCGCGCGGCCGAGGTGCCCGAGCTGACGGCGGAGGACGCGCCG
ACGGCGGACACGGTGGCGGCGGACACGGCGGCCCCGGGCCCGGCGGAACCCCCGGAACCGCCCGCCGCGC
AGCGGGACGGCGGCGACGCCGGGCCGGTGGTCAGCGTGGACGGGCTGGTTAAGCGGTACCGCTCGGCGGG
CGAGGAAGTCACCGCCGTGGACGGCGTGTCCCTGGCGATCGCGCCGGGGGAGACCTTCGGCCTGGTCGGC
GAGTCCGGCAGCGGCAAGACCACGCTCGCCCGCTGCGTCGCCGGGCTGCTGGAGCCGTCGGGCGGGGAAA
TCTCCGTGGTGTCCGGCGGAGGCCGCCGGGCTCATGCCCGGTTCCTGCAG
>Merged2_2524097_3-1580 # 3 # 1580 # -1 # ID=2524097_1;partial=10;start_type=GTG;rbs_motif=None;rbs_spacer=None;gc_cont=0.676
GTGCCGCAGGCCTACTTAGAATCGAGGGTCGTGTCGCAGGACCTGATCCGCAACTTCTGCATCATCGCCC
ACATCGACCACGGCAAGTCCACGCTTGCCGACCGGCTGCTGGAGCAGACGGGAACGGTCGCCCGGCGTGA
CATGCACGCGCAGGTCCTGGACACGCTGGAGCTGGAACAGGAACGTGGGATCACCATCAAGCTCCAGGCC
GTCCGCATGAGCTACGCGGCCCGTGACGGCCGCACCTACGAGCTGAACCTGATCGACACGCCGGGACACG
TCGACTTCTCCTACGAGGTGTCGCGCTCCCTCGCCGCCTGCGACGGAGCGATCCTGGTGGTGGACGCCGC
GCAGGGAGTCGAGGCGCAGACGCTCGCCACTCTCTACCAGGCCGTCGACGCCGACCTGGAATTGGTCCCG
GTGGTCAACAAGATCGACCTGCCCGCCGCCCAGCCCGAGGTGGTGGCGCAGGAGATCGTCGACCTCACCG
GCATCGATCCCGACAAGGTGCTCTTCGCGTCCGCCAAGTCCGGCGAGGGCGTGCCCGAGATCCTGGAGGC
GCTGGTGTCGGAGGTCCCGCCTCCCAAGGGAGACTCCGGGCGACCGCTCCAGGCCCTCATCTTCGACTCT
CACTACGACCCCTACCGGGGCGTCATCGTCTACGTGCGGATCATGGACGGTGAGATCCGGCCCGGGATGC
GGGTCCGGATGATGAACACCGGCTCGGTGCACGAGGTCGACGAGGTGGGCTGGTTCGTCCCCACCCTGCA
CTCGGGGGAGGTGCTGGGTACGGGCGAGGTCGGCTACCTGACCGCCTCGATCAAGAACGTGAAGGACGCC
CGGGTGGGCGACACGGTGACGCTGGAGCGAGGTGGGGCGGAGCACGCGCTGCCCGGCTACCGGCCGGTCA
AGCCGATGGTGTTCGCCGGGATCTTCCCCACCGTCTCCGAGAAGTACCAGGACCTGAAGGACGCCCTGGA
GCGCTTCCAGCTCAACGACGCGGCGCTCGTCTACGAGCCGGAGAACTCGGCCGCGCTCGGGTTCGGCTTT
CGCTGCGGGTTCCTCGGGCTGCTCCACATGGAGATCGTGCAGGAGCGCCTGGAGCGGGAGTTCGGCCTCG
AGCTGATCACCACCGCGCCCACCGTCGAGTACCACGTGGTGCTGCGGAAGGGCGAGGAGCTGACGGTGGA
CAACCCGGCCCTCCTGCCCGATCCGATGTCCATCGAGCGCATCGAGGAGCCGTACGTGCGGGTGACGATC
GTAACGCCGGCGGACTACGTGGGCCCGATGATGGAGCTCTGCCAGGACCGCCGCGGCACCTTCCGTAACC
TCGAGCATCAGGCCGGCGGTCGCGTGCTGCTCGAGTATGAGCTGCCACTGGCCGAGATCATCCACGACTT
CTACGACCAGCTCAAGTCGCGCTCGCGCGGGTACGCGTCGCTGGACTACGAGCTGATCGGAGTGCGTGCG
GCGGCGCTCGTCAAGCTGGACGTGCTGGTGGCGGGGGAGCCGGTGGACGCACTGTCCATGATCATCGAGG
AGTCGCATGCGCGACAGCAGGGCCGGCGATTGGTGGAG
>Merged2_2873905_174-989 # 174 # 989 # 1 # ID=2873905_2;partial=01;start_type=GTG;rbs_motif=GGAGG;rbs_spacer=5-10bp;gc_cont=0.688
GTGAGCGCGGACACGACCGGCAGGCAGCCGGTGCTGGACATCCGCGGTCTGTGCGTGGACTACGGCTACG
GCGATGTCGCCACCCACGCCGTGATCGACGCGGACCTGACGCTGCACCGCGGCGAGGTCGTCGGCCTGGC
CGGCGAGAGCGGCAGCGGGAAGTCGACGATCGCCTACGGAGCGACCCGTCTGCTGCGCCAGCCCGGAGTC
GTCACCGACGGCAGCGTCCTGTTCACCCCGGAAGCCGCGAAACAGGACGCCGGGAAACAGGACTCCGGGA
AGCGCCCGGGCACCGCGATCGACATCCTCGAGGCGACCCCGGAGCAGTTGCGCGCCATCCGCTGGAGCGA
CCTCGCCCTGGTCTTCCAGGCCGCGATGAACTCCCTGAACCCGGTGATGAGCGTCCAGGCTCAGCTCATC
GACACCCTGGCCGCCCACCGGCGGGGGAACAGCAAGCGCGAGCGGATCGAGCGGGCCGCGGAACTGCTGG
AACTGGTCGGGATCAGCCGGGACCGGCTGAAGAGCTTCCCGCATGAGCTGTCCGGTGGCATGAAGCAGCG
GGTCATGATCGCGCTGGCCCTGGCGCTCGAGCCGCATATCGTCATCATGGACGAGCCCACGACCGCGCTG
GACGTGGTCACCCAGCGGCAGATCATGGAACAGATCATGGGCCTGAGAGACCGGCTCGGGTTCTCGGTCC
TGTTCATCACCCACGACCTGTCGCTGCTGCTGGAGATCGCCGACTCGATCGCCATCATGTACGCCGGCCG
GATCGTCGAGCGGGCCAGTGCCGAGGAGCTGTTCCACACGCCGCGC
>Merged2_568_1146-1655 # 1146 # 1655 # 1 # ID=568_2;partial=01;start_type=ATG;rbs_motif=GGA/GAG/AGG;rbs_spacer=5-10bp;gc_cont=0.725
ATGAGCAGGAGTATCCCGACCGCTGACCACACCCTCGTGATGGGGGTGGTCAATGTGACTCCGGACTCCT
TTTCCGACGGGGGGAAGTGGTACGGGGCCGAGGCGGCGATCAAGCACGGGCTGGAGCTCGTGGCCCAGGG
CGCGGACATCGTCGACGTGGGCGGGGAGTCCACGCGGCCGGGGGCGCAGCGGGTCGAGGCCGACGAGGAG
CTGCGCCGGGTGCTGCCCGTGATCACGGAGCTGGTCAAGGCGGGGGTCACGGTCAGCGTGGACACGATGC
GCGCGTCCGTGGCCGAGGCCGCCCTGGAGGCGGGCGTCGGCCTGGTCAACGACGTGAGCGGCGGCCTGGC
CGACCCGCACATGCCCCGGCTGGTCGGCGCCGCGGGGGTCCCGTACGTGGTGATGCACTGGCGGGGCCAC
AGCCACGCCATGCAGTCCCGCGCGGTCTACAGCGACGTGGTGCACGAGGTCCGCGACGAGCTGGCCAAGC
GGATCGAGGCCGTGGTCGCC
>Merged2_1075605_1021-2049 # 1021 # 2049 # 1 # ID=1075605_3;partial=00;start_type=ATG;rbs_motif=None;rbs_spacer=None;gc_cont=0.724
ATGACATATGTGATCACTGCCAATGAGCTGCGCAAGCGGTTCCCGGGTAAGGGCGGGGCCGTCGACGCGG
TGCGCGGGGTCAGCCTGGAGGTGGCCCGCGGCGAGATCGTCGGCTTCCTCGGCCCGAACGGGGCGGGCAA
GACCACCACGATGCGGATGCTGACCACGCTGCTGCCGATCGACGGCGGCCAGGCCACCGTGGCCGGGCTG
GACGTCCGGCGCCAGCCGGGTCAGGTCCGCTGGCGCATCGGCTACGTCGGCCAGCTGGGCGGCGCGGACG
AGCTGGCCACCGGGCGGGAGAACCTGACCCTGCAAGGCCGGCTGTACGGCGGCAGCAAGACCACGGTGGC
CGGCCGGGTGGACCAGGTGCTCGGCCTGCTCGACCTGTCCGGCTTCGCCGACCGCCGGGTGCGCACCTAC
TCCGGCGGCCAGCGGCGCCGGCTGGACGTCGCGCTGGGCATCGTGCACCAGCCCGAGGTGCTGTTCCTGG
ACGAGCCGAGCACCGGCCTGGACCCGCAGAACCGGGCCAACCTGTGGCAGCACATCCGGGCGCTCCGCGA
GCAGGGCACGACCGTGTTCCTGACCACGCACTACCTGGACGAGGCCGACGCGCTGTGCGACCGCGTCTTC
ATCATCGACCACGGCGAGATCGTGGCTGTGGGCACGCCGGATGAGCTGAAGCGCCGGGTGTCCGGTGACA
TCGTCGCCTTGCAGGTCGCCGACGACGGCGCCGCCGGACGCGCCCGCGAGGTGCTCGCCCGCCAGCCTGT
CGTGGAGGACGTCACCGTCTCCGACGACGGGGCGCTGCGGCTGAACGTGTTCCACGGCGCGGAGGCCCTT
CCGGCGCTGCTGCGCGTCCTCGACGACGCGGATATCACGATGACCTCGATCAACCTGTCCCGCCCCACGC
TCGATGACGTGTTCCTGACGATGACCGGCCGGTCGCTGCGGGACGACTCCCCGAGCGCGGCCCCGCCCGC
GCCGGAGCAGCCGGCGCGGGACCAGCCTCAGCCCGCTGGCAAGGAGTAA
>Merged2_1175374_1000-1533 # 1000 # 1533 # 1 # ID=1175374_2;partial=01;start_type=TTG;rbs_motif=AGGA;rbs_spacer=5-10bp;gc_cont=0.603
TTGGCCGCCTCGCGCACTGCCCCATCTCGCTCCACGAAGTCTGGGAAGTCACCCATCTCCGCTTCCGGTC
GTATCTCATTCGCCAAGATTGACGAACCTCTCGAGGTCCCGAATCTGCTCGATCTGCAGACCCGGTCCTT
CGACTGGCTGATCGGCAACGACGCGTGGAAGGCGCGCGTCGAAGCGGACCTGGCTGCTGGCCGTACCGAC
GTCAACACCAAGTCAGGACTCGAAGAGGTCTTCGAGGAGTTGTCCCCGATCGAGGATTTCTCCCAGACCA
TGTCGCTGTCCTTCCGCGATTACCGCTTCGAGCCGCCGAAGTATTCGGTGGAGGAGTGCAAGGAGCGCGA
CGTCAACTACGCCGCATCGCTCTTCGTCACCGCCGAGTTCATGAACAACGAGACCGGTGAGATCAAGAGC
CAGACGGTCTTCATCGGTGACTTCCCGTTGATGACCGACAAGGGCACTTTCATCGTCAACGGCACTGAGC
GGGTTGTTGTCTCCCAGCTCGTCCGGTCCCCGGGCGTCTACTTC
>Merged2_1162971_3-626 # 3 # 626 # 1 # ID=1162971_1;partial=11;start_type=Edge;rbs_motif=None;rbs_spacer=None;gc_cont=0.660
GACGCCAAGATGCGCAAGCGTCTCGATGACGAGCTGGAGTGGGTGCGGTCCAGCCCGCGCGCCCGCCAGG
CCAAGTCCAAGTCCCGCCTGGAGCGGTACGAGGAGATGGCGGTCGAGGCGGACAAGAACAAGAAGCTCGA
CTTCGAGGAGATCCAGATTCCGCCGGGTCCGCGCCTGGGGAACCAGGTCGTCGAGGTCAGCGGGCTGACC
AAGGGATTCGACGAGCGGGTGCTCTACGAGAACCTGAGCTTCAGCCTCCCGCGGAATGGCATCGTTGGCG
TCATCGGCCCGAACGGCGTTGGCAAGACCACGCTGTTCAAGATGATCGTCGGGGACGAGAAGCCGGACGA
CGGGTCGATTAAGGTCGGAGAGACCGTCTCGATCTCCTACGCCGACCAGAACCGCGCGGGCATCGCCCCC
GACAAGAACGTGTGGGAGGCGATCTCCGACGGCGAGACGTTCATCCGCGTCGGCAACGTGGAGATCCCGA
GCCGCGCCTACGTCGCCGCGTTCGGCTTCAAGGGCGCCGACCAGCAGAAACCGGCCGGCGTGATGTCCGG
CGGCGAACGCAACCGGATGAACCTGGCGCTCACCCTCAAGCAGGGCGGCAACCTGCTCCTGCTC
>Merged2_1199781_4113-4907 # 4113 # 4907 # 1 # ID=1199781_6;partial=01;start_type=ATG;rbs_motif=GGAG/GAGG;rbs_spacer=5-10bp;gc_cont=0.686
ATGATTGAGGTACGGGGCCTCACGAAGCGATATGGCGCGAAGGTCGCGGTCGACGACCTGACGTTCAGCG
TGGAGCCGGGTAAGGTGACCGGCTTCCTCGGCCCGAACGGGGCGGGCAAGACCACCACGATGCGCTGCAT
TCTCGGCCTGGACTACCCGAGCACCGGGACCGTCGCGATCGACGGGAAGCGGTACCGGGAGCTGGCCTGC
CCGATGCGCGAGGTCGGCGCGCTGCTGGACCCGAAGGCGGTCCACGGCGGCCGGTCTGCCTACAACCACC
TGGTGTGCCTCGCGCAGACCAACGGCCTGCCGAAGCGGCGCGTCCGCGAGGTTCTGGAGATGGTGGGCCT
GTCGGACGTGGCCCGCAAGCGGTCCAAGGGTTTCTCCCTCGGCATGAGCCAGCGGCTCGGTATCGCCGCG
ACGCTGCTCGGCGACCCGCAGGTGGTTATGTTCGACGAGCCGGTCAACGGCCTGGACCCCGAGGGCATTC
TGTGGGTCCGCAACCTCATGAAGGCCCTCGCTGCCGAGGGCCGCACCGTCTTCGTCTCCAGCCACCTCAT
GTCGGAGATGCAGACCACCGCGGATCACCTCATCGTGATCGGGAAGGGCAAGCTGATCGCCGACTGCGCG
ACGCGGGAGTTCATCGCCCGCTCGTCCGGGGCCGAGGTGACGGTGCGGACCCCGTCGCCGGACGAGCTCG
TGCTCGCGATCGCTGCCGAGGGAGGCAAGGCCCAGGCGGGCAAGGACGGCACGCTGATCGTGACCGGCAT
GACGTCCGACAAGATCGGTGACATC
>Merged2_1076797_2-529 # 2 # 529 # 1 # ID=1076797_1;partial=10;start_type=Edge;rbs_motif=None;rbs_spacer=None;gc_cont=0.705
ATGCTGCCCGAGGCGGACGGATTCGAGCTGTGCCGCCAGATCCGCGAACGTTCGGGTGTCGCCATCATCG
TGGTGTCCGCGCGCGGCGGCGAGCGGGACAAGGTCAACGCGCTGAACATGGGCGCCGACGACTACATGAC
AAAGCCGTTCGGCATCGAAGAGCTCCTCGCCCGGATCCTGGCCACGCTGCGCCGGACCCGCCCCGCCGTG
GCCTCCGCCGAGGCCGCCCCGTCTGTGATCACGATCGGCGACGTGGAAATCGACCTGTCCGCGCAGCGGG
TGCGCCGGGCCGGCGAGGAAGTGCATCTCACTCCCACCGAGTTCTCGCTGCTGCGCGAACTGGCGGTCAA
CCGCGGGAAGCTGCTGTCCCGCACCCACCTGCTGCGCCGCGTCTGGGGCCGCGGCTACGAGACGGAGACC
GAGTACGTGCGCGTCTACATCCGGAGGCTGCGCGCCAAGCTGGAGACCCCGGACGGCCCGCCGCTCATCG
TCACCCAGCCCCGGGCGGGGTACCGCATCGCCGGATAA
>Merged2_1088879_356-1312 # 356 # 1312 # 1 # ID=1088879_2;partial=00;start_type=ATG;rbs_motif=None;rbs_spacer=None;gc_cont=0.698
ATGCCGTACATGGCAACAGATACCTACGCGATCGAGACGCGGGGACTGGTCAAGCGGTTCGGGAAGACCA
CGGCGCTCGCCGGCGTGGACCTGAGCGTCCGTGCTGGCACGGTGCTCGGCCTCCTCGGGCCGAACGGAGC
GGGCAAGACCACGGTGGTCCGGACCCTCGCCACCCTGCTCCTCCCGGACGAGGGGGAGGCGCGCGTCTGC
GGATTCGACGTGACCGGGGACGCGCACCAGGTTCGCCAGCTCATCGGTCTCACCGGCCAGTACGCGTCCG
TGGACGACGGCCTTTCCGGAACCAGCAACCTGGTCATGATCGGCCGCCTGCTCGGGTTGTCCCGGAGCGA
CGCCAGAACCCGCGCGAAAGAGCTGCTGGCGCGGTTCGAGCTCACCGAGGCGGCCGCAAGGGCGGCGGGG
ACCTACTCCGGGGGCATGCGGCGCAGGCTCGACCTGGCCGCCAGCCTGGTGGGCAGGCCGCGCGTCTTGT
TCCTGGACGAGCCGACGACCGGCCTGGACCCGCGCAGCCGCAACGAGCTGTGGGGAATCATCCGGGGCCT
GTCCGCCGACGGCGTGACCGTGCTGCTGACCACCCAGTACATGGAGGAGGCGGACCAGCTCGCCCACGAC
ATCACGGTCATCGACCGCGGCACGGTGATCGCGGCCGGCACCCCGGACGAGCTCAAGGCGGCGACCGGCA
CCCGGGTACTGCGGGTCACGCCCGCTGACCGAGGTCGGCTGGCCGACGTCTCCACCCTTTTTTCCGAACG
GATTGCCGTGACTCCCGAGGTCCATCCCGACTCTGGCGTCGTGTCGGCGCAAGTCAGCGACGGCGACGCG
CTGCCGGTGATGGTCCGCGCGCTGGAGGACAAGGGCATCGAGCTCACCGAATTCGAACTGCGCAAGGCCA
CCCTGGACGAGGTCTTCCTCGCGATCACCGGAGGCACCGATGACTGA
>Merged2_2861200_3-704 # 3 # 704 # -1 # ID=2861200_1;partial=10;start_type=GTG;rbs_motif=GGxGG;rbs_spacer=5-10bp;gc_cont=0.732
GTGAGACGGGTCCTGATCGTCGACGACGAGCCGCAGATCCTGCGCGCGCTGCGGATCAACCTGCGGGCCC
GGCAGTACGAGGTGCACACCGCCGCGACCGCCGCCGATGCCCTCGCCGTGGCCGCGGCCCACCCGCCGGA
CCTGGTGATCCTCGACCTCGGGCTGCCCGACATGGACGGCGTGGAGGTGATCGGGGGGCTGCGGGGCTGG
TCGTCCGCCCCGATCATCGTGCTGTCGGGGCGGACCGACAGCACCGACAAGGTCACGGCGCTCGACGCCG
GCGCGGATGACTCCGTCACCAAGCCGTTGGGCGTGGAGGAGCTCCGGGCCCGCAGGCGGGCCGCGGCCCG
GCGTACCGGCACGCCGGAGGACCTGCCCCAGGTCAGGCTGGGCGACCTGACCGTCGACCTGGCCGCGAAG
CGGGTTACCCGGGAGAGCGTGAACGGGACGGCCGAGGCGGGCGCCGACGGCGGGGCCGACGTGCGTCTCA
CGCCGACCGAATGGCATCTTCTCGAGGTGCTGCTGCGCAATCCGGGCAAGCTGCTCAGCCAGCGGCAGCT
GCTGCGGGACGTGTGGGGCCCCGGCTACGACAACGCGAGCGGCAACCTCCGGCTCTACATGGCGCAGCTG
CGCCGGAAACTGGAGCCGGATCCGGCCCGCCCGCGGTGGCTGATCACCGAGCCGGGAATGGGGTACCGGT
AC
>Merged2_3494534_145-894 # 145 # 894 # 1 # ID=3494534_2;partial=01;start_type=GTG;rbs_motif=GGAGG;rbs_spacer=5-10bp;gc_cont=0.700
GTGAGCGCGGACATGACCGGCAGGCAGCCGGTGCTGGACATCCGGGGCCTGTGCGTGGACTACGGGTACG
GCGACGCCGCCACCCACGCCGTGATCGACGCGGACCTGACGCTGCACCGGGGTGAGGTCGTCGGCCTGGC
CGGCGAGAGCGGCAGCGGGAAGTCGACGATCGCCTATGGCGCGACCCGGCTGCTGCGCCAGCCCGGAGTC
GTCACCGACGGCAGCGTGCTATTCACGCCGGACGCCGGGAGGCACGACGCCGGGAGGCGCGACGCGGGGG
AGGGCGCCGCGATCGACATCCTCGACGCGACCCCGCAGCAACTGCGCGCCATCCGCTGGAGCGACATCGC
CCTGGTCTTCCAGGCCGCGATGAACTCGCTGAACCCGGTGATGAGCGTCCAGACCCAGCTCCTCGACACG
CTGGCCGCCCACGGACGGGGGAACGGCAAGCACGAGCGGATCGAGCGGGCGGCGGAACTGCTGGAGATGG
TCGGGATCAGCCGAGACCGGCTGAAGAGCTACCCGCACGAGCTGTCCGGCGGCATGAAGCAGCGCGTGAT
GATCGCGCTGGCCCTGGCGCTCGACCCGCAGGTCGTCATCATGGACGAGCCCACCACCGCGCTGGACGTG
GTCACCCAGCGGCAGATCATGGAACAGATCATGAGCCTGCGGGACCGGCTCGGCTTCTCGGTGCTGTTCA
TCTCCCTCGACCTGTCCCTGCTGCTGGAGTTGGCCGACACCATCGCGATC
>Merged2_2969612_2-2443 # 2 # 2443 # -1 # ID=2969612_1;partial=10;start_type=ATG;rbs_motif=None;rbs_spacer=None;gc_cont=0.663
ATGCCCGACGAGCGCGCCGCCCACTACCCCGACGCACCCGACAAGCCCAGCTTCCCCGCGATCGAGGAGG
GGGTCCTGGCGTCGTGGAGAGCCGACGGCACCTTCGAAGCCTCCATCAAGGAACGGCCCGCCAGCAACGA
GTTCGTCTTCTACGATGGCCCTCCTTTCGCCAACGGCCTCCCCCACTACGGGCACCTTCTCACTGGTTTC
GTTAAAGATGTCGTGCCCCGCTACCGCACCATGCGCGGCCAGCGGGTCGAGCGGCGCTTCGGGTGGGACT
GCCACGGCCTGCCCGCGGAGACCGAGGCCGAAAAGCAGCTGGGCGTGTCCGGCCGGGGCCCGATCACCGA
GTTCGGCATCGACCGGTTCAACGCCTACTGCCAGGAGTCGGTCCTGCGCTACACCCGCGAGTGGCGCGAC
TACGTGACCCGCCAGGCGCGCTGGGTCGACTTCGACAACGACTACAAGACGATGGACCCCACGTTCATGG
AGAGCGTGATGTGGGCGTTCAAGAACCTCCACGACAAGGGGCTGCTGTACGAGGCGTACCGGGTGCTCCC
CTACTGCTGGGAGTGCGAGACGCCGCTGTCCAACTCCGAGACCCGCCAGGACGACGCCTACAGGGACCGC
CAGGATCCGGCCACGACGGTCGCTTTCTCACTCGCCGGCTCTGACTCCAGGAGTGGTGAAAAGGGCCTAC
TCGGCCCAGGTACCCGGCTGTGGGTGTGGACCACCACGCCGTGGACCCTTCCGTCCAACCTGGCGCTGGC
CGTGGGTCCTGACCTGGACTATGCGGTGTTCGACCTTCCCTCTGGTGAGCGGGTTGTGCTCGGCGAGGGG
ACCGTCGAGGCGTACTCGCAGCAGCTGGAGGACGCGTCCAGGGTCGGCACGGTCAAGGGGTCTGATCTCG
CTGGGCGCTCGTACAAGCCGCTGTTCCCGTTCTTTGCCGGTCACTCCAACGCCTTTGTAGTGCTTGGGGC
CGATTTTGTCGCTACTGACGAGGGCACCGGGGTCGTGCACCTCGCACCCGGCTTTGGTGAGGACGACCAA
GCCGTCTGCGCATCTGCGGGGATCTCTGTCGTGTGCCCAGTAGACAGCCGTACCCGGTTCACCTCCGAAG
TGCCCGACTTCGAGGGCCTGCAGGTGTTCGAAGCCAATCAGCCGGTGATCAGGGCGCTGCGCGCTTCGGG
GTCTGTGGTCCGGGAAGACTCCTACGTCCACTCCTACCCGCACTGCTGGCGCAGCGACACTCCGCTCGTC
TACCGGGCGGTCACGAGCTGGTTCGTCAACATCGGCAAGATCAAGGACCGCTTGGTAGCCAACAACGAAC
CGATCAACTGGGTGCCGGCGCACGTAAAAGAGGGCGCCTTTGGCAAGTGGATCGAGGGCGCCCGCGACTG
GTCGATCTCCCGCAACCGCTTCTGGGGGTCGCCGATACCGGTCTGGAAGTCCGACGATCCCAAGTACCCC
CGCATCGACGTATACGGCAGCCTCGACGAGATCGAGGCCGACTTCGGCGTCCGGCCCACCGACCTGCACC
GGCCAGCGATCGACTCGCTGACCCGGCCGAACCCTTCCGACCCCACCGGTAAGTCGACTATGCGGCGGGT
CACCGACGTACTCGACTGCTGGTTCGAGTCGGGATCGATGCCCTTCGCCCAGGTCCACTACCCCTTTGAA
AACCGGGAGTGGTTCGACTCTCACTTTCCTGGCGACTTCATCGTCGAGTACATCGGACAATCCAAAGCGT
GGTTCTACGTCCTCCACGTGATGGCAACCGCCCTCTTCGACCGGCCCGCCTTTTCGACGTGTGTCGCTCA
CGGCATCGTGCTCGGCGACGACGGGCGCAAGATGTCCAAACGCCTTCGCAACTTCCCCGACCCCGAGGAG
ATGTTTAACTCCTACGGCGCCGACGCCATGCGCTGGTACTTCATGTCGTCGCCGATCGTGCGGGGCGGCG
ACCTGGTCGTCGATGAGAAGGGCATCCGCGGCGGGCTCCGTCAGGCGCTGTTGCCGCTGTGGAACGCCTG
GTACTTCTTCACGCTGTACGCCAATGCGGACAAGCGCCGTGCGGATCTGTCTCGGTTGTCGGAGCTGGCC
AAGCCCAGCGCCGGGCGACACAGCGCCGGGCGACACGGCGCCAGCGAGCTCAGCGCCGGGCGACACGGCG
CCAGCGAGCTCGGCGCCGTACGACACGGCACCGGCGGCGAGCTCGGCGTGCTCGACCGGTACATCCTCGC
CAAGGCCCACCAGCTCGTCGCCGACACCACTGAGGCGATGGACGCCTACGACATGCCGCGAGCGTGTGGA
CACGTTGAGTCGTTCCTCGACGCCCTCGACAACTGGTATATCCGCCGCAGCCGAGACCGGTTCTGGGGTA
CCGGGTCCGGCGGATCCTCGGCGTCTGGCGCCGGCGCCGGCGGTTCGGGCGCCGGCGGGGCA
>Merged2_1668816_3-512 # 3 # 512 # -1 # ID=1668816_1;partial=10;start_type=ATG;rbs_motif=AGGAG;rbs_spacer=5-10bp;gc_cont=0.692
ATGACCGAGGTGAACGCGGTGCCGGTCGTGGACCGCCCGCGCGGCGAGGTGGTCCTGGAAGCCAGGGGAC
TGACCAAGCACTTCAAGGTGCGCTCCAAGCCCCAGCGGGGCAAAAAGCGGACCAAGGGCATCGTGCACGC
CTGCGAGGACGTGAACCTCACCCTGGAAGCCGGCCGCGTGACCGCGGTCGTGGGGGAGAGCGGCTCCGGC
AAGACCACGGTCTCGCGCATGCTGGCCCAGCTGACCAAGCCGACCTCCGGCACGATCACGCTGGAGGGCA
AGCCGGCCAAGGACTACGGGATCAAGGCCTACCGGCACAAGGTGCAGATGGTCTTCCAGGACCCGTTCGC
GTCGCTCAACCCCGTGCACAGCGTCCGCTACCACCTGGCCCGGCCCCTGCGGATCCACAAGCGGGCCGGG
GGCAAGGAGGGGCTGGCCAAGGCGGTCGACGCGCTGCTGGGACGGGTCAAGCTGGCGCCGTCGGAGCAGT
ACGTCGACAAGCTGCCGCAC
>Merged2_1947762_255-971 # 255 # 971 # -1 # ID=1947762_2;partial=00;start_type=ATG;rbs_motif=None;rbs_spacer=None;gc_cont=0.676
ATGGCGCCGTTGACCCGACCGGACGGGAGTCCGATCCGGGTACTGGCAGTCGACGACGAGCGAAGCTTGA
CCGAACTGCTATCGATGGCGATGCGGTACGAGGGCTGGCAGGTCACCACCGCCGGTTCGGGTGTCGAGGC
TGTCCGCGCCGCCCGGGAGGTACGCCCCGACGCGATCGTCCTGGACATGATGTTGCCCGACTTCGACGGC
CTGGAGGTGATGCGCCGGATCCGGGCCGAGGATCCCGACGTGCCGGTGATCTTCCTGACCGCCCGGGACG
CGGTGGAGGACCGGATCGGTGGACTCACCGCGGGTGGGGACGACTACGTCACCAAGCCGTTCAGCCTGGA
AGAGCTGATCGCCCGGCTGCGCGGCCTGCTGCGTCGGGCCGGCGCGGGCGCCGCACGGGAGGATTCCAGC
CTGGTGGTCGGTGATCTGGTGCTCAACGAGGACTCCCACGAGGTCTACCGGGCCGGCCAGGAGATCCATC
TGACCGCGACCGAATTCGAGCTGCTGCGTTACCTGATGCGCAACCCGCGCCGGGTGCTGTCCAAGGCCCA
GATCCTGGACCGGGTCTGGAACTACGACTTCGGCGGCCAGGCCAACGTGGTCGAGCTCTACATCTCCTAC
CTGCGTAAGAAGATCGATGCCAACCGCTCCCCCATGATCCACACCATGCGCGGCGCCGGCTATGTGCTCC
GGCCAGCGGCTGACTGA
>Merged2_2176184_2319-4178 # 2319 # 4178 # 1 # ID=2176184_2;partial=00;start_type=ATG;rbs_motif=GGA/GAG/AGG;rbs_spacer=5-10bp;gc_cont=0.713
ATGAGCGTGCGGCCGTCACTCGCGCCTGCCGTCCGCGTGGAGGACGTGGTCAAGCGCTTCGGCGCGACCG
TGGCCCTCGCCGGCGTCGATCTGCAGATCCCGGCGGGCACGGTTTTTGGCCTGCTCGGCCCGAACGGGGC
GGGCAAGACCACGCTGGTGCGGATCCTCGCCACGCTGCTCACCCCGGATGCGGGCCGGGTGGAGATCTTC
GGCCACGACGTGGTGCATCAGGCGGCGGCGGTGCGTGAGCTTCTCGGCCTGACCGGGCAGTTCGCGGCGG
TCGACGAGCTGCTCACCGGGCGGGAAAACCTGGAAATGTTCGGCCGGCTGTTCGGGCTGCCGCGCGAAGA
GGCCCGCAGCCGGGCTGGTGAGCTGCTGGATCGGTTCGACCTGGCCGACGCGGCCGACCGCCCGGCGCGG
ACCTATTCCGGCGGGATGCGGCGGCGCCTCGACCTTGCCTCCAGCCTGGTGTCGCGGCCGCGGATCCTGT
TCCTGGACGAGCCGACCACCGGGCTGGACCCGCGCAGCCGCAACGAGATCTGGGCCATCGTCCGCGAGCT
CCGCCGGGAGGGGACGACGCTCCTGCTGACGACCCAGTACCTTGAGGAGGCAGACGAGCTCGCCGACCGG
ATCGCCGTCATCGACCACGGGCGGGTGATCGCGGAGGGCACCGGGCCCGAGCTCAAGGAACGGGTCGGCG
GCCAGATCCTGGAGGTGGAGCTCTCCAGCGCCGCGCAGCGCGACCGCGCGCAGGCGGTGCTCACCCGGGT
AGGCTGCCGTGAGCCCGAGCCGGGCGAACGCCCGGACCGGCTCACCTGCCCCGCACCGCACGACGGCCTC
GAGATGATCGAGGAGGCGGCCGCGGAGCTGCGCCGGGCAGACATCGGCGTCACCGACCTCGGACTTCGCA
GCCCCACGCTCGATGATGTCTTCCTTCAGCTGACGGGCACACAGCCGGGCGGCGATGGCCAGGTGCCGCA
AACCCGCGACGGCCGCGCACCGAGCCCGGACGGCTTGGCGCCGCCGCCTGCAACCGCGCCGCCCGTCGCA
CCCCGCACGCCAGCGGCGTGGCCGCGGCTCCCTTCCCCCGCGGCCGTGCGGTCGGCCATCTCAGACGGCG
CCATCGTCACCGTCCGCAACTTGCGCCACTTCATCCGCCAGCCCTCTCTGCTGATCTTCTCGACGATCCA
GCCGGTCATGTTCGTGCTGCTGTTCATCTACGTGTTCGGCGGCGCGGTCGGCCGCTCGTTGCCGCACGGC
GTCGCCTACATCGACTTCCTGCTGCCCGGCATCTTCGTCCAGTCAGTGACCTTCCGCGCGACGCAGACGG
CGGTCGGCCTGTCCGAGGACCTGGAACGCGGGGTGATCGACCGGTTCCGGTCTATGCCGATGACACGCTC
GGCCGTCCTTGCCGGCCGGACCGCGGCGGACCTTGTACGAAACGTCCTGATCGTCATCTTGATGATCGTG
ATCGGGTATGCCGTTGGCTTCCGCTTCAATGGCGGGATTGCGGGCGCGGTCGGCTCGATTGCTGTCACCG
CCGCCTTCGGCCTCGCGCTGAGCTGGATCTTCGCCTTCGTCGCGCTCACCGTCCACGGCGCCGAGGCGGC
GCAATCAGCCGGATTCGTCGTGGTCTTCCCGCTCGTCTTCGCCAGTTCCGTGTTCGTGCCGGTCGCCACC
TTCCCGGGCTGGCTGCAGGCCTTCGCCAAGGTCAGCCCGGTCACGCTCACCGCAGACGCCGCCCGGTCGC
TCGCGCTCACCGGCACGCCGACCGACCTGGCAGGCGCCGCGGCGTGGATCGGCGGCATGCTCGCCGTGTC
CGTCCCGCTGTGCGTCTGGCGCTACCGGCGGATCAGCTGA
>Merged2_2855729_2011-2949 # 2011 # 2949 # 1 # ID=2855729_3;partial=00;start_type=ATG;rbs_motif=GGA/GAG/AGG;rbs_spacer=5-10bp;gc_cont=0.718
ATGGCTGATGACCACAACATCCCGAAGGTGCTTGTCGTCGACGACGAGCCGAACATCCGCGAGCTTGTCC
AGGTCGCCCTCAAGTTCCACGGGTGCGCGGTAACGACGGCCGCGACCGGCGCCGAGGGGCTGTGTTTCCT
CGGGGGGAGCGATCCCCCCCAGACCGCTGCCCTCGGGGGGAGCGATCCCCCCCAGACCCCCCCTGCACCC
CCCCGCATCGACCAAGCTCTCGGGGGTACTACCCGTCCCCCCGACCCCCCCTGGGGGACCCCCTACGGGG
GCCCCGGGGGCAGGCAGTCGGCTCCCCACACCCCGTCCGGGGGCCCGGGGGGCAGGCGGCCGGGGCCCCG
CACCCCCTCGGGGGATTCCGGGGGGTTCGATCTGGTGGTGCTTGACGTGATGCTTCCCGACATCGACGGC
TTCGAGGTGTGCCGCCGACTCCGCGCCGGCGGCAACGAGGTGCCGGTGATCTTCCTGACCGCCAGGGACA
CCTCGTCGGACACCGTGACCGGGCTCGCGCTCGGCGGCGACGACTACGTGACCAAGCCGTTCTCGGTCGA
AGCCCTGGTCGCCCGGGTGCGGGCGGTTCTCCGCCGGGCCAGCCGCCAGGCCGGCCCGGTGGAGGAAAGC
GCGGACGGCACCGCTACGCTCCGGGCCGGCGACCTGGAACTGGATGAGGATCACTGGACCGTCCGCCGCG
GCGGCACCCCGGTGGAGCTGTCTCCGACCGAGTTCCGGCTGCTGGCCTACCTGATGCGCAATCAAGGCCG
CATGCTCACCCGCAGGCAGATCCTCGAGAACGTCTGGGGGTGGGAGTACGCCGGGCAGTCCCAGGTACTG
GAGACCTACGTCAGCTACCTGCGGCGCAAGCTCGATCCGCTGGGCCCGCCGCTGATCCACACCCAGCGCG
GCGTCGGCTACAGTCTGCGCCCGTCATGA
>Merged2_1175574_214-981 # 214 # 981 # -1 # ID=1175574_2;partial=01;start_type=Edge;rbs_motif=None;rbs_spacer=None;gc_cont=0.690
TTCGGGTCGATGAACCTCTACGACAACATCGCCTTCCCGTTGCGCGAGCACACCAAGAAGAGCGAACGCG
AGATCAAGGACATCGTCGTCGAGAAGCTCGACATGGTGGGCCTCGCCGGCACCGAGAAGAAGCTCCCGGG
CGAGATCTCCGGCGGTATGCGCAAGCGGGCCGGGCTGGCCCGGGCGCTGGTCCTCAACCCCGAGATCGTG
CTCTTCGACGAGCCCGACTCCGGCCTCGACCCGGTGCGCGTCGCCTACCTGAACCAACTGATCATCGACC
TGAACGCGCAGACCGACGCGACGTTCCTGATCGTCACCCACGACATCGGCACCGCCCGCACGGTGCCGGA
CAACCTGGGCATGCTGTTCCGCCGCGAGCTCGTCATGTTCGGGCCGCGCGAGGTGCTGTTGACCAGCGAG
GAGCCGGTGGTCAAGCAGTTCCTCAACGGCCGCCGCGAGGGTCTGATCGGCATGTCCGAAGAGAAGGACG
CCGCACAGGTGGCGGCCGAACTCGCGTCGATCGACGTCGACGCGTCGCCCCCACCCGGTACCGGCCCGAA
AGGCGGCGGCGGATTGGGGGTGCCGCCCCAGCTGCAGCCCAGCCCGGGGCTCCCGGAGCGCAAGGCGGCC
GCCCGCCGCAGGCAGCGCGTCCTCGACATGCTGCACACCCTGCCGCTCCCGGCCCAGCGCGCCATCCGCG
AGTTGATGGAGCAAGAGGACCGCGAGGAAGCCGAAGCCCGGCAAGCCGTCGGACCAGGCGTGCGCTGA
>Merged2_3434280_4721-5101 # 4721 # 5101 # -1 # ID=3434280_6;partial=00;start_type=ATG;rbs_motif=GGAGG;rbs_spacer=5-10bp;gc_cont=0.696
ATGGCCGAACGCGCACTTCGCGGAACCCGACTCGGCGCGACAAGCTACGAGAATGACCGTAACACGGACC
TGGCTCCCCGTCAGGACGTCGCCTTCGACTGCCCGAACGGGCACCATTTTAGCGTGCCCTTCGCCGCGGA
GGCGGAGCTACCTCCCACTTGGGAGTGCCGGGTCTGCGGGACGACCGCCACCGCGGCCAGCGGGCAGCTG
CCCTCGCCCAAGAAGGTGAAGGCGCCGCGCAGTCACTGGGACATGCTGATGGAGCGCCGCACCGTAGAGG
ACCTGGAAGCGGTCCTGGCCGAGCGGCTCGCCGTCATCCGCGAGCGCCGGGAGCTGGAAGCCCGCGCCAT
GGAGGAAAGCGCCCGCCGCCGATCCGCCTAA
>Merged2_2712159_1-504 # 1 # 504 # 1 # ID=2712159_1;partial=10;start_type=Edge;rbs_motif=None;rbs_spacer=None;gc_cont=0.744
CTGATGAACGCCGCCGGGACCCGGGCCCGGTGCCTGGCCCGGACCCGGCGGTCCGATCCCGAGTTCGGCG
TCATCGGCGGGATCGACGAGCTGCCCGCCCGGCTGCCGTCCGCGGACTTCGTGGTCCTCGCGCTGCCGTT
CACCCCCGAGACCCGGCACATCCTCGGCCCGGCCGAGCTCGGGCTGATGCGCGGCGACGCCTGGCTGGTG
AACGTGGGCCGCGGCGCCCTCGTCGACGAGCCGGCGCTGATCGCGGCGCTGGAGGGAGCCCGGATCGGCG
GGGCCGCCCTCGACGTGTTCGCCACCGAGCCGCTGCCCCCGGACTCGCCGCTGTGGGACCTGCCGAACGT
CATCGTCTCCCCGCATATGTCCGGGGACGCGCGCGGCTGGGACCGGGCGCTGGTGGACCTGTTCCTGGCT
CAGCTGAAGCGGTTCCGGGCCGGGGAGCCGCTGGCCAACGTGGTCGACAAGAGCCTCGGTTTCGTTCCCG
GAACCCCCTCGTGA
>Merged2_2782959_1-1503 # 1 # 1503 # -1 # ID=2782959_1;partial=11;start_type=Edge;rbs_motif=None;rbs_spacer=None;gc_cont=0.638
TTCAACGACGAGGCCCGCGCGTCGGTGCTGCGCTACACCCAGGAATGGCGGGACTACGTCACCAGGCACG
CGCGCTGGGTGGACTTCGACAACGAGTACAAGACCCTCGACCTCTCCTACATGGAGTCAGTGCTCTGGGC
GTTCAAATCCCTGTGGGACAAGGGATTGGTGTACGAGGGTTTCAAGGTCCTGCCGTACTGCTGGAACGAT
CAGACCCCGCTGTCCAACCATGAGTTGCGGATGGACGAGGACGTGTACCAGACCCGGCGGGATCCGGCTG
TGACGGTGGGTTTCCGGCTGGAGACCGGGGAACTGGCGCTGATCTGGACCACCACGCCCTGGACCCTGCC
GTCCAACCTGGCGATCATGGTCCATCCCGATGTGGACTATGTCGTGGTCGAGTCCGCTTTCACCGGTAGG
ACCGAGCGTTACATCCTGGCGGAGGCCCGACTGGACGCGTACCAGCGCGAATTCGGCGAAGACGCCGCCG
ATCATGTGGTGCAGCGACTCAAGGGTGCTGATCTTGTCGGGCGTTCCTACACGCCGCCGATGAGCTACTA
CCAGGGCTGGAAGAACGCGCACAAGATCGTTCCGGCCGAGGAGTTCGTCACCACCACCGAAGGCACCGGG
CTGGTGCACAGCGCCGGCGCGTTCGGTGAGGAGGACAAGATCGTCACCGACCGGAACGGGATCGAGCCGG
TGGTCCCGGTTGCCCCAGACGGCAGGTTCACCGCGCCGGTGACCGACTACGCCGGCGTGCACGTCTTCGA
TGCCAACACCTTGATCATCGACCATCTGAAGGCGCGCACTCGTGGTGACGGCGATCCTGGTTCAACGACC
GGGGGCACGGTGCTGCTCCGCCTGGAGATGTACGACCACAGCTATCCGCACTGCTGGCGTTGCCGGCAGC
CGCTGATCTACATGGGCGTGTCGTCCTGGTTCGTCGAGGTGACGAAATTCCGGGACCGGATGGGCGAACT
CAACCAGCAGATCAACTGGGTTCCAGAGCACGTCAAGGACGGCCAATTCGGCAAATGGCTGGCCAACGCC
CGGGACTGGTCGATCAGCCGGAACCGATTCTTCGGCAGCCCGATCCCGGTGTGGAAGTCCGATGACCCGG
CCTACCCGCGGACCGACGTCTACGGCTCCATCGCCGAACTGGAGAAGGATTTCGGCGTTCAGGTCACCGA
CCTGCACCGGCCCGTCATCGACACCCTGACCAGGCCGAACCCCGACGATCCGACCGGCAGGTCGACGATG
CGCCGGGTGCCGGAAGTCCTCGACGTCTGGTTCGATTCCGGATCGATGCCGTACGCCCAGGTGCACTACC
CCTTCGAGAACGCCGACTGGTTCGAGCATCACTATCCGGGCGACTTCATCGTCGAGTACATCGGCCAGAC
CCGCGGCTGGTTCTACACCATGCACATCCTGGCGACGGCGTTGTTCGACCGGCCGGCGTTCAGCAACTGC
GTCAGCCACGGCATCGTGCTGGGCAGCGACGGG
>Merged2_1667717_1-441 # 1 # 441 # -1 # ID=1667717_1;partial=11;start_type=Edge;rbs_motif=None;rbs_spacer=None;gc_cont=0.689
GCCAGCGCCCCCGAGGCGGCGACGACGTTCCTGTCGCACCGGCAGATCCTGATCGTGCTGCCGGGCCTGA
TGATGGCGATGCTGCTGGCCATGCTGGACCAGCTCATCGTGAGCACGGCGCTGCCGCGCATCGTGGGGGA
CCTGGGCGGGGTCACCCACCTGTCGTGGGTGGTGACCGCGTACGTGCTGGCCTCGACGGTCACCACGCCT
TTCTACGGCAAGCTCGGCGACATGTACGGGCGGAAGACGTTCTTCATCGCCGCCATCATCATCTTCCTGG
CGGGCTCGGCGCTGTCCGGGCTGTCGCACTCGATGGCCGAGCTGATCACGTTCCGCGCCATCCAGGGCCT
CGGGGCGGGCGGCCTGATGGTGGGCGCGATGGCGACCATCGGCGAGATGGTGCCGCCCCGCGAGCGCGGC
AAGTACATGGGCTACATGATG
>Merged2_3638585_700-2496 # 700 # 2496 # 1 # ID=3638585_2;partial=00;start_type=TTG;rbs_motif=GGA/GAG/AGG;rbs_spacer=5-10bp;gc_cont=0.667
TTGGGCGAAAAGGGCCGGGTTTTCCGTTTGGGGCGCCCTGACGATAACTGCCGGCCGGCGGCCCGTCGGC
CGCCGGCCGCCGCCGGCGCCACCCGGCCCCCCGACCGCCGGCGCCTGAGTCAAAGGTCACGCAAAACCGT
TTCGCCGGCCGGGGCCCAATCCGGCCATCATGGTGGCGTGCTGCAGGCCCGTGACCTGAGCGTTGAAGTC
GGTGGACGCCTCACCCTGGTGGAGGCATCCTTCGTCGTGCGCGCCGGCGACAAGGCCGGGCTGGTGGGTC
GCAACGGTGCCGGCAAGACGAGCATGCTCAAGGTCATCGCCGGCGAAGACGCCCCCGCCGGCGGCACCGT
CCTCCACCAAGGCCAGCTCGGGTTCCTCTCCCAGGACCCCCGCAAGCACCGAGATCTCACCCACAAAGAC
GCCACCGGCCACGAAGCCAACAACACCGCTCTCGCTCACATTCTCGCCGGCCGGGGCTTGGACGATTCGG
CCATCAAACTCGAGCGGCTCCGCCAGGCCATGGAGCTAGACCCGAGTGACCGGGCGATCACCCGGTACTC
CAAGGCGGAAGAGGCCTTCGCCGCCGTCGGCGGGTACTCCGCCGAGTCCGAGGTGCGGTCCATAACGGCC
GGCCTCGGTCTCCAAGCCGACCGGGTCGACCTGCCGATATCGGTGCTGTCAGGCGGCGAGCGCCGGCGGG
TCGATCTCGCCCGGATCCTCTTTGCCGGCAGCGACATGCTGCTGCTCGACGAGCCGACGAACCATCTCGA
CAGCGATGCCAAGCAGTGGCTGATGGGGTTCCTGCGTTCTTACCGGGGCGCGCTGCTCGTTGTCAGTCAC
GACTTGGACCTCCTCGACGAGGCCATCACCCGTGTACTCCACCTCGATGAAGGCGACCTCGTCGAATACA
AAGGCACCTACAGCCAGTACCTCACGGCGCGCAAAGCCGACGAGGCCCGCCAAGCGAAACTCGCCGACCG
CCAGCAGTCAGAGATCAAACGCCTCGCCGACCTCGCCGACAGCATGCGCCACCAGACCGCTAAGCGGGCC
AAGCAGGCCAAGAGCCTCGACACCCGGGTGGCGAAGCTCAAGGCCAACGCCACAGACGGCCCCAAGAAAG
GGGGCCGCAAGTACCGGGTGAAGTTTCCCGACCCGCCCCACAGCGGCCGCATCACCATCGAAGCCGAAGG
TCTCGCCAAGGCCTACGACGGCCCGCCGGTGTTTACCGACGTCGAATTCGGTGTGCAGCGCGGCCAGCGC
CTCCTGATTTTGGGTCTCAACGGCGCCGGCAAGACGAGCCTGCTGCGCATCCTTGCCGGCCAGTCCGAGC
CGACCGCCGGCGCCTTCCGCACTGGAGTGGGCGTGAACGTCGGCTACTACGCCCAGGAACACGAGGGGAT
TCGCCCGGGTGTTGGAGTCCTCGCCCACATGCGGGAGTTGTCCGGTGCTCCGGAAACCGAATTGCGAGGA
TTACTCGGGATGTTTGGATTGGTAGGCGAAAAGGCCCATCAAGACGCCTCCACGCTCTCCGGCGGGGAAA
AGACGAAGCTCGCGTTGGCCCAATTGGTCGCCGGTAGCCATAACCTCCTGTTGCTGGACGAGCCGACCAA
CAACCTCGACCCGCCTTCCCGCGATGCAATCGGCGCCGCGCTGGCGTCGTGGCCGGGGTCGATGATTCTT
GTCAGCCATGACGTTGGCTTTGTGACGAAGCTCGCGCCTGACAGGGTTCTGCTTATGCCCGACGGCACCG
AAGACGCGTGGAGCGACGACATGCTCGACCTGGTGGCGCTGGCATGA
>Merged2_2881090_879-1628 # 879 # 1628 # -1 # ID=2881090_2;partial=00;start_type=ATG;rbs_motif=GGAG/GAGG;rbs_spacer=5-10bp;gc_cont=0.669
ATGGTCAGTAACGGTTCAGCCGTGATCGAGGTGTCCGGGCTGATCAAGAGGTTCGGCAAGTACACCGCCG
TCAACGAGCTCGGGTTCAGCGTCAGCGCCGGGGAGATTTTCGGGCTGCTGGGGCCGAACGGTTCAGGAAA
AACGACCACGATCAACATGATCAGCGGCCTGTCCGTGCCCACCGGGGGCTCGGTTTCGGTCCTGGGTCTC
GATCCCAGGAAGCAATCGTCGGCGGTCCGTCGCAAGCTCGGGGTGGTCCCTCAGGAAACGGCGCTGTATG
AGGAGCTGAGCGCCCGCCGGAACCTGGCCTTCCACGCCGATCTCTTCGGAATGCGCGGAGCGCGGCGCCG
GCAGCGCATCGAGCAGATGCTGGAGCTGGCCCAGCTCGGCGACCGGGCCAATTCGCGGGTGGAGACCTTC
TCCGGCGGGATGAAGCGGCGCCTGGCCATCGCCCGGGCGCTGCTGCACGACCCCTCGGTGATCTACCTAG
ACGAGCCCACGCTCGGCGTGGACGTGCAGTCCCGGCACGTGATCTGGGACTACATCAGGCAGATGAGGGC
GGAGGGCCGCACCGTCCTGATCACCACCAACTACCTGGAGGAGAGCGACCAGCTCTGCGACCGGATCGCG
GTGATCGACCACGGAAGGCTGGTCGGGCTCGACAGCCCGGACGGGCTGAAGCGCGCGCACGGCGCCAGCA
CCATGGACGAGGTCTTCCTCTCGCTGACCGGGAAGGGGCTGCGGGATTGA
>Merged2_3280274_3-413 # 3 # 413 # -1 # ID=3280274_1;partial=10;start_type=ATG;rbs_motif=GGA/GAG/AGG;rbs_spacer=5-10bp;gc_cont=0.691
ATGACAGACTTTGCCATTGAGGCCGCGGGGCTGACCAAGTCCTTCGGCAAGACAAAGGCGCTGAACGGGG
TGGATCTCGCGGCGCGGACGGGGACGGTGCTGGGGGTCCTCGGGCCGAACGGCGCCGGGAAAACGACGGC
GGTGCGGATCCTGGCGACGCTGCTGCGGGCGGACGAGGGGACCGCGCGGGTCCACGGGTTCGACGTCCGG
GCCCAGGCCGACAAGGTGCGCCGCTCCATCGGCCTGACCGGCCAGTTCGCCTCGGTCGACGATGACCTGA
CCGGAACCGAGAACCTGGTCATGATCGGCCAGCTGCTGGATCTGCCGGCGAAGGCCGCCCGGAAGCGGGC
CGCTGAGCTGCTGGAGTGGTTCGACCTCGCCGAGGCCGCCAAGAAGAAGGCCAAGACCTAT
>Merged2_1962108_136-717 # 136 # 717 # 1 # ID=1962108_2;partial=01;start_type=GTG;rbs_motif=None;rbs_spacer=None;gc_cont=0.739
GTGACCGGGCTGCCCGCCGTGTTTCCGGCCGTCGGCCGCGCTCTCGTCATGGGCGTGGTCAACGTGACGC
CCGACTCGTTCTCCGACGGCGGGCAGTGGTTCGGGACCGGGGCCGCCGTCTCCCGGGGCCTGGACCTGGT
CGCCCAGGGCGCGGACATCGTCGACGTGGGCGGTGAGTCGACCCGGCCGGGCGCGCAGCGCGTTCCGGCC
GACGAGGAACTGCGCCGGGTCATACCGGTCGTCACCGGGCTGGCGGCGGCCGGCGTCACGGTCAGCGTGG
ACACGATGCGCGCGTCCGTGGCCGAGGCCGCGCTCGCGGCGGGCGTCAGCCTCGTCAACGACGTGAGCGG
CGGCCTCGCCGACCCGCACATGTCCCAGCTGGTGGCGGAGGCGAGCGTCCCGTACGTGGTGATGCACTGG
CGGGGGCACAGCCACGCCATGCAGTCCCGCGCGGTCTACGGCGACGTGGTGGCCGAGGTCCGCGACGAGC
TGGCCAAGCGCATCGAGGCCGTGACCGCCGAGGGCATGGACCCGTCGAAGATCGTCCTCGACCCCGGTCT
TGGCTTCAGCAAGCTGGCCGAC
>Merged2_2235555_1-867 # 1 # 867 # 1 # ID=2235555_1;partial=10;start_type=Edge;rbs_motif=None;rbs_spacer=None;gc_cont=0.750
CTGGGTGTGCCCGCGCCCGAACAGGGGAGCACGCCCCTGCCGGACGGCCGGGGCCGCGTCGAGTTCAGGG
GAGTGACCGTGCGTTCCGCCGGCGCGACGATGATCGACAATCTGGATCTGATCATCCCGGGGGGCGCGGA
CGTCGCCGTGGTCGGTGTGACCGGGGCCGGGAAGTCCACGCTGGCGGCGCTAGCCGGACGGCTGACCGAC
CCGGACCGCGGCCAGGTGCTCCTGGACGGGGTGCCGCTGCCGCGGCTGGCCGTCCCGGAACTGCGCGCGG
CCGTGAGCTACGCGTTCGAGCGGCCCGCGCCGCTGGGCGACACCGTCCGCGACATGATCGCCTTCGGCCT
GGCCGAGAGGCCGCCGGAGGACAAGATCGCCGCCGCGGCCCGCGCGGCCCGGGCCGAGCCGTTCGTGCGG
CGCCTGCCCGAGGGGTACCTGACCCCCCTGGCGAGGGCGCCGCTGTCCGGCGGGGAGCACCAGAGGCTCG
GGCTCGCCCGGGCCCTGGCTCACGCGACGGACGCGCGGGTGCTCGTGCTCGACGACGCGACGTCCAGCCT
GGACACGGTGACGGCGATGGAAGTCAGCCGGGCCCTCACCGGCCTGCACGGGGACCGCACCAAGATCATC
GTGACCCACCGCGCCGCCACGGCGGCCGGGGCCGACCTGGTGGCCTGGCTGGAGGCAGGCCGGCTGCGCC
GCCTGGCACCGCACGAGGACCTGTGGCGCGACCCGGAGTACCGGGCCGTTTTCGGGGTTGGGAAACACAG
CGGGGCCGGGGGACACCGCGGGATCGCGAACCACAACGGGATCGCGAACCACAACGGCACTGGGAAACAC
AACGGCTACGGGGGGCGCAGCGGATGA
>Merged2_1079578_908-1717 # 908 # 1717 # -1 # ID=1079578_2;partial=00;start_type=GTG;rbs_motif=GGA/GAG/AGG;rbs_spacer=5-10bp;gc_cont=0.712
GTGGCCGAGCTTGAAGTCATCACCGAGCGGTCGGATCCGGCCATTCAGCGGATCGCGGACGTCACGAAAC
ACTCCAGGGCCACCGTCCGTGTCGTGCTCATCGAGGACGCCGAGCCCCTCGTGCAGAGCATCCGCGCGGG
CCTGGAGTTCACCGAGGTCTACGGGATCGAGACCGTCCCCTTCCCCGACGAGGTGCTCGCCGCCTGCCGG
GAGCGGTCCATCCCGGTCCGCCTGATCGGGACGTCGATCGTGAACCACCTGTTCAAGACCGACCGCAAGC
CCAAGGCCCTCGGCATCGCCCGGGTTCCCAGGCCCCGGAGCCTGGCCGACCTGGACCGCGCGGACGGCGA
CATCGTGGTCCTCGACGGCGTGAAGATCGTCGGGAACATCGGCGCCATCGTGCGCACGTCGTTCGCGCTC
GGCGCCGCCGGCGTCGTGCTCGTGGACAGCGACCTGGCCTCCATCGCCGACCGCCGCCTGATCCGCGCCA
GCCGGGGCTACGTCTTCTCCCTGCCGGTCGTGCTGGCCTCGCGGGCCGAGGCGATCGAGCACTTCCGGCG
CGGCGGCACCCGGCTGGTCGCCTTCGACACCGAGGGCGACCTCGGACTCGCCGACCTGCGGGGGGCCGGC
GAGCGCCTGGCCCTGCTGCTCGGCAGCGAGAAGACCGGGACCTCGGGGCCCTTCGAGGGCATCGCCTCCG
GCACCGTGTCGATCCCCATCAACCCGGCCGCGGAATCGCTGAACGTCTCCGTCTGCGCCGGCATCGCCCT
CTACGAACGCTCCCACCGCAACCTGGTCAGCGCCCCGTAG
>Merged2_1514855_2-1021 # 2 # 1021 # 1 # ID=1514855_1;partial=10;start_type=Edge;rbs_motif=None;rbs_spacer=None;gc_cont=0.645
GTGGGAATCGTCGGGCGCAACGGCACCGGCAAGAGCACGCTCTTGAAGATCATCACCCGGGTCACGGCTC
CTACGGCCGGCCGGATCGCTCTCGGCGGGCGTGTCGGCAGCCTGCTTGAGGTCGGTGTCGGTTTCCACCC
GGAGCTGACCGGCCGGGAGAACGTCTACCTCAACGGGGCGCTCCTCGGGATGCGCCGGAGGGAAATCCAG
CGCCACTTCGACGAGATCGTCGAGTTCGCGGGCGTCGAACGGTTCCTCGACACGCAGGTGAAGCGGTACT
CGACCGGGATGTACATCCGGCTCGCGTTCTCCGTCGCCGCCCACCTGGAAGCGGACATCATGGCGATCGA
CGAGGTTCTGGCCGTCGGCGACGCGGACTTCCAGAAGAAATGCCTGCAGAAGATGCGCGAGGTCACCCAG
AGCGGGCGGACCGTGCTGTTCGTCAGCCATCAGGCCCAGACAGTGAGAGCGCTCTGCACGTCAGCGATCT
TCCTGGAGCGCGGACGCCTTGTGATGCACGGTCCGGTGGACCAGGCGCTTGACATGTACATGCAGAGCTA
CCGGCAGCAGGCGATCGAAAATGTCGATGCGTCTCGCCGGCCCGGCAGCGGAGAACTGCGATTTGGCGAA
ATCCGGCTCCAGAAGGAGACCTACCTCCCGGACGACGAGAAGACGATCGAATTCTCCGTCTCGGGCAACC
CGGACTTCGTCGGCAGCTACTGGGTCTCTTGCCACGTCAATGACTCCGATGGCGTCGTCGTCGCCCAGTG
CGATTCCCGCCTGACCGGATTCTGGCTCGACGGCCGGCGACCACAGCAAGCGGCGCTCACTATCCGAGGC
CCGTGGCTGAAACCGGGCCGGTACACCGTGGACCTGTTCCTCTGCAAGGGCGAATTGCTCGACGCGTGGT
CCGGTGCCGCCATGCTCACGGTGCTACCGGTCCTGCCGTACCCCGAAGTCCCCAGCGATGAGCCTTTCCG
GAAGGGAGTGGTGCTCGGTGACTTCGACTACTCCAATTAG
>Merged2_1210862_2-1363 # 2 # 1363 # 1 # ID=1210862_1;partial=10;start_type=Edge;rbs_motif=None;rbs_spacer=None;gc_cont=0.736
GTCGGCGACGACTGGGACATCGAGGACCGGGCCCGCGCGGAGCTGGGCCGGCTCGGGCTCGCCCACGTCA
GCCTGGACGACCCGGCCGGGAACCTGTCCGGCGGCGAGGCCGTCATGACCGCGCTCACCGCGCTGTTCCT
GCGCCGGCCCGATGTCATCCTGCTGGATGAGCCCACCAACAACCTGGACTCCGGTGCCCGGCGCAGGCTG
TACGACGCGGTGGACGCCTGGCCCGGCGTAATGGTGATCGTCAGCCACGACCGACAGCTTCTCGCCCGCG
TGGACCAGATCGCCGACCTGTCCGGCGGCGGGATCCGCTTCTACGGCGGCAACCTGGCCCATTACGAGGC
CCGGCGGGCCGCGGACCAGGCCGCCGCCGAGCAGGCGGTCACCTCGGCGGCGGCCGAGGTACGGCGGGAG
AAACGCGACCTGCTCGACGCCCAGGCGAAGCAGGCCCGCCGCGACCGGCAGGGACGCAAGGCCGCGGTAT
CCGGCGGACTGCCGCGCGCCGTCATCGACGGCCGCAAGAAGCACGCGCAGGAGTCGGCGGGCAAATCCCG
CGAGCTGCACTCCGCGCGCGTCGAGGCCGCGGCGAACCGGCTGCGCGCAGCCGAGGACTCGCTGCGGGAG
GACGCGGAGATCCGCGTCGACCTGCCCGGCACCGCCGTCCCCGCCGGGCGGGTCCTGCTGACCGTGACGG
GGCTCGACCAGCCGTGGCACCCGGCGGGCCGGGCCGTCCCCGAAAACCCGGGCCCGGAAAACCCGGGCCC
GGATGACGAGGACACTCCGCCCGCCCTGGGCGAGCTCGTCATCCGCGGGCCGGAGCGGATCTGGCTCACC
GGTCCGAACGGGGCCGGCAAGACCACGCTGCTGCGCGCGGTCGCCGGGCGGGCGGACCTGCCTGGTGTCA
CCGTGCGGCGGCACGTCCCCGTCGGCTACCTGCCCCAGCGCCTCGACATCCTGGACGAGTCGCTGACCGT
CGCGCAGAACGTCCAGGCCGCCGCGCCGGAAGCCACCCCGAATGAGGTGCGGGCCGGACTCGCCCGGTTC
GGCTTCCGCGGGGCGGGCGCGGAACAGGCCGCGGGCGGGCTGTCCGGCGGCGAGCGGTTCCGGGCCGTGC
TCGCCACGCTGCTGCTGGCCCGGCCGGCACCCCAGCTGCTCGTCCTAGACGAACCGACGAACAACCTGGA
CACGGCGTCAGTCCGGCAACTCGAAGCCGCCTTGCGCGGGTACCGAGGAGGCCTGATCGTGGTGAGTCAC
GATGATCCGTTCGGTGCAAGCATTGGAATTAGCCGGCGGTTGCGGCTCCACCGTGCCGGGTCGTGGGCGT
GCCTGTCGGATCTAGTCGACTATTCACGATAG
>Merged2_3777036_2-910 # 2 # 910 # -1 # ID=3777036_1;partial=11;start_type=Edge;rbs_motif=None;rbs_spacer=None;gc_cont=0.695
GGCGACCTCTACGGCCGCAAGACGTTCTTCCAGGCCTCGATCGTGATCTTCCTCGCCGGGTCGGTGGCGG
CTGGGCTGGCGCAGTCGATGGCGATGCTGATCGCGTTCCGCGCCGTGCAGGGCATCGGCGGCGGCGGGCT
CATGGTCCTGACCCAGGCGATCGTCGGGGACGTCGTCCCGGCGCGGGAGAGGGGCAAGTACCAGGGGGCG
TTCGGAGCGGTGTTCGGCGTGGCGAGCGTCGCCGGCCCGCTGCTCGGCGGATTCTTCGTCGACAACCTGA
GCTGGCGCTGGATCTTCTACATCAACCTCCCGGTCGGCGTCATCGCGCTGGCCGCCATCGCCGTCGTGCT
GCCCGCCTCCGGCCCCCGCCGCCAGCACAAGATCGACTACCTGGGCGCCCTGCTGCTGGCCGGGTTCGCC
ACGGCGGTCGTGCTGGCCACGTCCTGGGGCGGAACCACGTACGCATGGGGCTCCCCGGTGATCATCGGGC
TGTTCGCCGGCTCCGTGGTCCTGCTGGCTCTGTGGTGGCTGTCCGCGCGCCGGGCCGCCGAGCCGGTGCT
GTCGCTCCGCCTGTTCAGGAATCCGGTGTTCACGATCGCGTCGGCGATCGCGCTGGCCGCGGGATTCGCG
ATGTTCGGCGCGCTGTCGTACCTGCCGCTCTGCCTGCAGGTGGTGCACGGCGTGTCGCCGACCATCTCGG
GCGTGTACCTGCTGCCGATGGTGCTCGGCATGCTGCTCACGTCCGTCGGCAGCGGCCAGATGATCGCCCG
CACCGGCCGGTACAAGGTGTACCCGATCGTCGGCTCGGCGCTCATGGCCGCGGCGCTCTTCCTGCTGTCG
ACGCTAGATGAGAACACGTCGACGCTGGACATGAACGTTTTCTTCTTCGTACTCGGGTTCAGCCTCGGC
>Merged2_2022110_439-3618 # 439 # 3618 # 1 # ID=2022110_2;partial=00;start_type=ATG;rbs_motif=GGA/GAG/AGG;rbs_spacer=5-10bp;gc_cont=0.596
ATGTTCTCCGCTATTTTCATCGACAGGCCAAGGCTCGCAATCGTCATCGCGATGGTCATTACATTGGGCG
GGCTCTTGGCTCTAACGCGGATTCCCGTCGCCCAGTTGCCCGATATCGTGCCACCTCAGGTCTATGTAAC
TGCGATCTATCCCGGCGCCTCCGCAGAAGTGCTGGAGGCAACGGTGGCGCAGCCGATTGAGGCAAAGGTC
GTCGGCGTCGACGAGTCGATCTACATGAAGAGCACGAGCGGCAATGACGGCTCGTATACGCTCACCGTGA
GCTTCGAACTCGGAACGAATCCCGACATCAACACAGTCAATGTCAACAATCGTGTCCAGACGGCGCTCGC
GCAGCTACCTCAGGAGGTCCAACTCGAAGGAGTGCCGGTCCAGAAGCAATCGGCGGCGATATTGCAGTTA
GTGGCGCTCTATAGCGAGAACGGGAAATACGATCCCCTTTTCATTACCAACTACGCTACGATCAATGTCA
ACGACGAGCTGAAGCGCGTGCCGGGCGTCGGACAGGTCCAGCTATTCGCCCTCCTCAACTACTCGATGCG
AATTTGGTTCGACACGGACAGGTTGACCAACCTCGGCCTTTCGCCGTCCGATGTCATCGAGGCTGTCCAG
ACCCAGAACGTTCAGGCGCCTGTTGGTCGCATCGGAGCAGCTCCGGTCCCTAACAATCAGCAGTTCCAGG
TCAATGTGCAGACGCAGGGCCGGCTAACCAGTCCCGAGGAGTTCGGCAAGATCGTGCTGCGCGCCAACCC
CGACGGGTCTACCCTTCATCTAAGCGACGTGGCACGCGTGGAGCTAGGGGGCGAGAATTACGACGCCTTC
AGCCGCCTCAACGGCAAGCCGGCTGTAACGATCGGGATCTTTCTCTCGCCCGGTGCGAACGCCCTTCGGA
CCGCGGCCGCAGTGAACGCAACGCTTGAGAAGCTGCGTGCTCGCTTTCCCGATGGATTGCAAGCACGAGT
CGTCTACGACAGCACGGTTTTCATCAACGATACGGTACGCGAAGTGCTAAAGACCTTGTTTGAGGCCTTT
ATTCTCGTCGCAATCGTGGTGTTCTTGTTCCTTGGGCGGTTGCGCGCCGCCATCGTTCCGATCATTGCGG
TTCCTGTAAGCCTCATTGGCGCTTTCGCTGTGCTGTTGGCGCTGGGCTATTCGGCCAACACCGTCTCCTT
GCTGGCGATGGTGCTCGCCATCGGCATCGTGGTCGACGACGCAATCGTCGTCGTCGAGAACGTCGAGCAT
GTGATGGAAGAGGAGCCGGATCTCTCGCCGGCCGCGGCAGCCAAGAAGGCGATGACTCAAGTGACGGCTC
CGATCATTGCGATCACGCTCGTACTGCTCTCGGTCTTCGTTCCGGTCGGGTTCATTGCCGGGATCTCGGG
CCGGTTGTTCCAGCAATTCGCTGTAACGATCATAGCGGCGATGCTGATCTCAGCATTGAACGCACTCACG
TTAACGCCTGCCTTGTGCGCGGTATTTCTCCGACCGTCCGGTCCGCGACGCGGCCTCATGGGGCGCATCA
GTCGAGGAATCGACGGGGTGCGCGACGGTTATGCCGTGCTGGTGCGGAAGATGTTGCGACTCTCCGTGCT
CTCGATTGTGCTGATCGCTGCATTCGGGCTCGGCATCGCTGGCATCGGGCGGATTACTCCCGCCAGCTTC
CTCCCCGAGGAAGACCAGTTGGCTTTCTTCACGGTGATCCAGTTGCCGGACGCTGCTTCCGTCGCCCGCA
CCGACGACGCCGTCCGACAGGTCGAGGCCATCCTCAAATCCATGCCCCAAGTCCAGGACGTGAGTTCGGT
TGTCGGTTACTCGTTCCTCGACAATTTCTCGGCCAGCAATAGCGCGTTCGTGGTCGCTGTATTGAAGCCA
TTCGAGGACCGTACGAAAGCCGCGGATTCGGCGCAGGCCCTGATAGCAAAGACATTTGACGCCGGCCAGC
AGATCCGCACCGCGACCGTCTTTCCGTTCAATCTGCCACCGGTCATCGGCCTGGGCACCGCCGGCGGCTT
TGAATACCAACTCGAGACTTTCACTGGCGCCGATCCGACCTCTTTGGCAGAAGTCACCCGGGGTCTCCTT
GACGCTGCCAATCAGGATCCGCGTCTTGCCCGCGTGTTCTCGACCTATGGTGCGACCGCCCCTTCGCTTT
ACCTCGATATCGACCGCGAAAAAACGCACTCGCTGGGCCTCACCATCAATGATGTGTTCACGACGCTGCA
GGCGACGCTAGGCAGTTACTTCATCAACAATTTCAACGAATTCGGCCGGACATGGCAGGTCAATCTGGAG
GGCGAGACGGCGAATCGGCGTGACGTGCAGGATCTGTGGAACATCTACATCCGCAACGCCAAGGGCGCGA
TGGTGCCGCTGCAATCGATTGCCTCCCTCCGTGTCGTCACAGGTCCGCCGGTCATCACGCGCTACAACAA
CTATCGCTCGGTGACCGTGGACGGCAGTCCGGCGCCAGGCGTCGCGTCCGGCACAGCGATCGCCGCCATG
AATGAGGTTTCGGCGAAGGCGCTGCCGCCGGGCTATGGCTTCGAATGGACCGGTACGGCCTTTCAGGAGC
AAAGGGCCAGCGGGCAGACCGGGATCGTTCTCGGAATGGCCTTGTTGTTCGCTTTCCTGTTCCTGGTCGG
TCTGTACGAGAGTTGGATGATTCCGGTCCCAGTCTTGCTGTCAGTCGTGACCGGCTTGCTAGGTGCGTTC
GCGGGCATCGTCGTAGCCAAATTGACGCTCAACCTTTACGCTCAGATTTCACTCATTGTCTTGATTGCGA
TGGCGGCCAAGAACGCTATCCTTATCATCGAGTTTGCAAAGGCCGAACGGGAGCGGGGCCTGAGTATCAG
GGAAGCAGCGGAAGTTGGCGCAAAGCTGCGCTTCCGCGCGGTGATGATGACCTCCATCGCGTTCATCGTT
GGTATGGCTCCGCTAGTCTGGGCTGCGGGCGCTTCAGAAATCGCACGACGAAGCGTCGGCACGCCGGTAT
TCGTCGGCATGCTGGCATCAAGCACAGTCGGAATCTTGCTGATCCCGATGCTCTATGTCGTGTTTCAAAC
TCTTCGGGAGCGGGCAAGCCGTCCGTCCACCGCGAAGCTGGCTGCTCGGGCCGAGGTGCAGCAGCCCGAG
CCAACATCACCTGGAGCCGGCAAGAAGTGA
>Merged2_1168379_2-511 # 2 # 511 # 1 # ID=1168379_1;partial=10;start_type=Edge;rbs_motif=None;rbs_spacer=None;gc_cont=0.745
ACGCTGGGCGAGAACCTGGCCTACCTGAGCCCGGACGCCACCCCGGCCGGCCTGGACCGGGCGGCCGAGG
CGGTGGGAATGCAGGATCTGGCCGAACGGATCGGCGGCTACAGTGCCGTCGTCGACCCGACGGTGCTGTC
GGCGGGGGAGCGGCAGCTGATCGCCCTGGCCCGCGCGTACCTGTCGCCCGCGCGGCTGGTGCTGCTGGAC
GAGGCGACCTGCCACCTGGACCCGGCGGCGGAGGCGAAGGCCGAGCGGGCCTTCGCGGCCCGGCCGGGCA
CGCTGGTGGTGATCGCGCACCGGATGAGCTCGGCCCTGCGGGCCCGGCGGATCCTGGTGCTCGACGGCGA
CCGCGCCGATGTCGGGTCGCACGACGACCTGCTGCGCAGTTCCGCCCTCTACCGGGACCTGTTCGGCTAC
TGGGATCAGAGCCAGCCCGCCCCCTCGGCCTTGCGGATGGCGTCGACGCGGGTCCGGGCCCCGGTCTTCC
CGATCGCCCGGGAGATGTAA
>Merged2_2133207_7702-9612 # 7702 # 9612 # -1 # ID=2133207_9;partial=00;start_type=ATG;rbs_motif=AGGA;rbs_spacer=5-10bp;gc_cont=0.700
ATGGGAAAGCACTCGTCCGGTCGGTCACTCGCTCAGAACGAGCTGGTGGACCGGCCCTGGGAGGCCTACG
ATGCCGAGCTGACCGGGACTCATCGCTTCTCGGGCATGACCCGGAGGCTGCCGTCCCTCATCGGCCACGT
AGCCAAGATCGCCTGGGCCTCTAGCCCGCTGAACTGCTCCATCACGGTCGGATGCGATATCGCCTCCGGC
GTGATGAGCGCGTTCACCCTGCTCGGCACCGCGCAGGTGCTGAGCGCGCTGTTCGCCGCCGGGCCCACGC
CGGCCCGGCTGAAGGCCGCGCTGCCCGCGCTGCTGTTCATCCTGGCCGTCAATGTCACCCGCGCGATGCT
GACCCTGGCAGCCACCTGGGCCGAGGACAGGCTGGTGCCCCAGGTCGCCCGGGTAGCCGAACGGCGGTTG
TACGCGGCGACCACCCGGGTGAACCTGGCCGCTTTCGACATCCCCGGGTTCTACGACGCGCTGAACCGCG
CTCGTGACCGTGGCCTGTCCGAGGCGTCCCAGGTGATCCAGCGCGCCGTGGCCACACTGCTCGGGATCAT
CAGGCTGGCGGCCTCGGTCAGCGTGCTCGCCGCGCTGTCCCCCGTCCTGCTCCCGCTCCTGCTGCTGGCC
GCGCTGCCGGACGGCTGGGCCGCGCTCCGCTCCGCCCGCCTGGGCTACCTGGTCAGTTACGAGCTGGGCG
TGACCAGGCGGCGCAAGCTCATCCTGGCCGACCTGATGGCCGACCGCCCGGCAGCGGCCGAGGTGCGGTC
CTTCAACATGCGAGACTTCCTGCTGCGCTCCTACGATGTCCTCGCGTCCCGCGAACTCGGCGCCCGGTTC
CGCCTGGCCCGCCGCGAGTCGCTGACCCGGCTAGCTGGCGACGCCGCCTCCGGCGCCGGTCTTGGCCTGG
TCTACCTGACCCTGGGCGTTTTGCTCAGCATCGGCTGGATCGGCCTTCCCGTCGCGGGCACGGCGGTTCT
CGCCATCCAGCTCGCCACGTCCTCGCTGTCCGGGCTGCTGGTCTCGGTCAACCAGTGCTATGAATCCGGC
CTGTACTTCAGCGACTACCTCGACTTCTGCTCCGAAGCCGAGCGTCACCTCCCAGGCGCTGGATCACTCC
CCGCACCGCCGGATTTCTCGGTGATCAAGGCGTCGCGGGTCAGCTTCACCTACCCGGGAGCCACGCGTGC
CGCGCTCACCGACGTCTCCGTCGAGATCCGGCGCGGTGAGATGATCGCCCTGGTCGGCGAGAACGGCTCG
GGCAAGACCACGCTGGCCAAGCTGCTGGCCGGGCTCTATGAGCCCAGTAGCGGTGAGATCACCTGGGATG
GCCTGTCCCTCGCCGACGTCGACCGGGAGCAGCTGCGCGAGCGGATCGCGGTCATCATGCAGGACTTCAC
GCGCTGGCCGATGACCGCTCTGGACAACATCACGATGGGCCGCCCGCGCGATGACCGGCTGCTGGCCGAG
GCGACCGCCGTCGCGGGCACGGACCGCATCATCGAGACCCTCCCGGCAGGCTACGACACGCCCTTGGACC
GGCGGTTCCGGGACGGCACCGAGCCATCCGGGGGGCAGTGGCAGCGCATCGCGATCGCCCGCGGTTTCTA
CCGGAACGCCGACCTGCTTATCTGCGACGAGCCGACCTCGGCCCTGGACCCGCGCTCGGAGCATGCCCTG
TTCGAGATGGTCCGTGCGCACGCCGAGGGCCGCACCGTGCTGCTGATCACCCACCGGCTGGCCAGTGTCA
GGCACGCCGACCGCATCTACGTCCTGGAGGGCGGGAGAGTCGTGGAGCACGGCGCCCACGATCAGCTCAT
GGCGGACGGCGGCCTGTACGCCGATCTTTACACCCTGCAGGCCGCGGCGTATGAGGGGATGGTGCCTACC
GCCCGGCCGCCGAGCGCCTGA
>Merged2_1168379_2263-2904 # 2263 # 2904 # 1 # ID=1168379_4;partial=01;start_type=ATG;rbs_motif=GGA/GAG/AGG;rbs_spacer=5-10bp;gc_cont=0.693
ATGAGCATCCTCATCGTCGAGGATGAAGAGCGCATCGCCTGGTTCCTGGAGAAGGGGCTCCGGGCCCACG
GGTACGACGTCACGTGCGCCCGCGGCGGGCAAGAAGGGCTGGAACTGGCGGCGCGGCGGGACATCTCGCT
GCTGATTCTGGACCTCGGGCTGCCCGACATGGACGGCCTGGAGGTGCTCAAGTGCCTGCGGGGGAGCGGG
TCCGCGGTTCCGGTCCTGGTGCTGAGCGCCCGGGGACGGGTAGGCGACCGCGTCGAGGGGCTCAACCTCG
GGGCCGACGACTACCTGACGAAGCCGTTCGCGTTCGAGGAACTCCTGGCCCGGGTCCGGGCCAACCTGCG
GCACCGGGCCAGCGGCCAGGCCCGCACGATTCTCCACGCGGCCGACATCTCGGTTGACCTGCTGGAACGG
AAGGTCACGGTCCGGGGCCGGGCGGTCCCCCTCTCCGGCCGGGAGTTCTCCCTGCTGACGGCCTTCGTCG
CGCATCCCGGCCAGGTCCTCTCCCGGCCCGAACTGCTGTCCATGGCCTGGGGCATGGACTTCGACACCCG
AACGAACCTCGTCGATGTGTACGTGCGCTACCTGCGGCGCAAACTCGGTGAGCACATTATCGAGACCGTT
CACGGGGTCGGG
>Merged2_1154738_53-778 # 53 # 778 # 1 # ID=1154738_1;partial=01;start_type=ATG;rbs_motif=AGGA;rbs_spacer=5-10bp;gc_cont=0.686
ATGGCGCTCCGTCCCAATGACGCTGACGGCGGCGAAATCTCCGAAAGACAACAGATCAGGCTCGCCGCCG
CCGCGAGCATCATCGGCACCTCGATCGAGTGGTACGACTTCTTCCTGTACGGCACGGCCGCGGCGCTCGT
GTTTCCCACGGTCTTCTTCCCTGCCTCCAGTTCCTACTCCGGCACCCTGGAATCCTTCGCCACCTACGCC
GTCGGGTTCGCCGCGCGGCCCGTCGGAGGGGCGATCTTCGGGCACTGGGGTGACCGGCTCGGCCGCAAGG
CGACGGTGATCATCACGCTGCTGCTCATGGGTATCGGCAGCGCTCTGGTCGGCGTGCTCCCCGGGGCGTC
CTCCATAGGAGTCGCCGCGCCCATCCTGCTCGTGGTGCTGCGGGTCATCCAGGGTCTCGCCGTCGGCGGC
GAGTGGAGCGGCTCGGTGCTGCTGGCGATGGAGTGGGGCGACCAGCGCAGACGCGGGCTGATGGGCAGCT
GGCCGCAGGCGGGCGTGCCGATCGGGCTCCTGCTCGGCACCGGCATGATGACCGCGATCGCCCTCGGCGA
CCCGGCCGGATTCAAGGCGTGGGGATGGCGGATCCCGTTCCTGTTCAGCCTGGTGCTGGTCGCGATCGGC
CTGTTCATCCGGCTGAAGGTCATGGAGACTCCGCTGTTCAGCCGCGTCACCTCCCAGAACGCCGTGTCGA
AGGTCCCGGTCGGCGAGGTCCTCAGG
>Merged2_1203560_2-898 # 2 # 898 # -1 # ID=1203560_1;partial=11;start_type=Edge;rbs_motif=None;rbs_spacer=None;gc_cont=0.697
GAGGGCCGCACCACCCTGCTCATCGCGCACCGCCGCTCCACCCTCAACCTGGCCGACCGTATCGCCGTCC
TCACCGACTCCGGACAGGTCGCCGACATCGGCACGCACGAACAGCTCACCGAACGCTGCCCGCTGTACCA
GGTCCTCATCTCCGGCCCCGGCGACGACGCCGAGGGCATCGACGCGGGCGATCTCACCGTCATAAGCCGG
GACACAGCCATGAGCCGGGACACAGTCAGCGGGAACGGGACAGGCGCGAGTATCCGTTCGGCCAATGGAT
TTTCCCAGCGGGCAACCACCCGCGCCCTCAAGACCGCGGCCGGAACCGGCCGGGGCGGCGGCGGACCCCG
CATGGACGGCATGATCGGCAGCCTCCCGCCCAGCCCCGAGCTGCTCGCCCAGGTCGAGGCCCTGCCGCCG
ATCAAGGACAAGCCGAAGGTCGATACCGCGCAGGCCCGCCGGTCCGACCGCCACTTCACGCTGCGCAAGC
TGCTGCGGCCCATCCTGATCGCGCTGCTCGTCGGGCTGGTGCTCGACGGCCTCGACGCCGCCGCCCAGCT
CGCCCTGCCCGCCCTGGTCCGCGGCGGGATCGACTCCGGGGTCGAGGCGAAGGCCTTCGGCACCGTCATC
GTCATGGCGCTGCTCGGGCTGGCGGTCGTATTCGGAGACTGGCTGGTCAACATCGCCGAGACCATGGTCG
TCGCGCGGAACGGCGAGCGGCTCCTGTACACGCTGCGGGTGAAGCTCTTCGCCCAGTTGCAGCGGCTCGG
CCTCGACTTCTACGAGCGGGAGCTGTCGGGCCGCATCATGACCCGGATGACATCCGACCTGGACGCCTTG
TCGTCGTTCCTGCAAACGGGCCTGGTCACCATGGTGAGCTCGCTGCTGACGTTCGTC
>Merged2_2972978_2-550 # 2 # 550 # 1 # ID=2972978_1;partial=11;start_type=Edge;rbs_motif=None;rbs_spacer=None;gc_cont=0.668
GAGAGTCAGCTCGATCAGGCGATGGACGCGCTGCGCTGTCCGCCGCCCGACGCAGACGTGACGGTGCTGT
CTGGCGGCGAGCGGCGCCGGGTTGCGCTCTGCCGCCTGCTGCTGTCGCAGCCCGACCTGCTGCTGCTTGA
CGAGCCCACCAACCACCTCGATGCGGAGAGCGTCCTGTGGCTGGAGCAGCACCTGGAGAAGTACCCGGGC
ACCGTCATCGCCATCACCCACGACCGGTACTTCCTGGACAACGTCGCCCAGTGGATTCTTGAGCTCGACC
GCGGCCGCGCCTATCCCTACGAGGGCAACTACTCCACCTACCTGCAGACGAAGGCCTCTCGTATCAAGGT
GGAGGGCGCCAAAGACGCCAAGCTCCGCAAGCGCCTCGACGACGAGCTCGAATGGGTCCGGTCCAGCCCG
CGGGCCCGTCAGGCCAAGTCCAAGGCCCGCCTTGAGCGGTACGAGGAGATGGCGGCCGAGGCGGACAAGA
ACAAGAAGCTCGACTTCGAAGAGATCCAGATTCCGCCGGGCCCGCGCCTGGGCAACCAG
>Merged2_1042976_107-3520 # 107 # 3520 # -1 # ID=1042976_1;partial=01;start_type=Edge;rbs_motif=None;rbs_spacer=None;gc_cont=0.734
CTCCGGGACCGCCTCGGCACCGACCCCGGCGAGCCCCTCCAGCGTGCCTACCGGACCCTGCTCTCCCTCG
ACCACCCGGTCCGGGAGGGGGTGCGCCACGACGCGACCGCGCTGATCGGCCGCGACGGCGACACCGAACG
GCTGCGGTCGCTCCTGGCCGGCTCCCGGGTGGTGTCCATCGTCGGCCCCGGGGGGATCGGCAAGACCCGG
CTGGCGCACGCCCTCGCCCGGGAGGCGGCCGAGCCGGCCGTCCGCGTCGTCGAACTGGCCGGCGTCGCGT
CGGCCGAAGACGTCGCGGCCGAGATCGGGTCCGTCCTCGGGGTCCGCGACTCCGTTACCGGCCGCCGGGG
CCTGACCCCCGAGCGCCGGGCCGACGTGCGGACGCGCATCGCCCAGGTGCTCGGGCAGTCGCCCTGCCTG
CTGGTGCTGGACAACTGCGAGCACCTGATCGGGGCCGTGGCCGGGCTCGTGGCCTTCCTCACCACCACGG
TCGGTGACCTGCGCGTGCTCACCACGAGCCGTGCGCCCCTGGCCATCGCCGCCGAGCGCGTCTACCCGCT
CGGCGAGCTCGGCCCGGACGACGCGGCCCGGCTGTTCACCGAACGGGCGGAGGCGGCCCGGCCGGGCGTC
CGGCTGCCGGAACCGGTCGTGGCGAGCATCGTCGACCGGCTCGACGGGCTGCCGCTGGCCATCGAGCTCG
CTGCGGCGAAGGCCCGTGCCATGTCGGCCGGGGAGATCGACCGCCGCCTCCAGGACCGGTTCGCGTTGCT
GAGAGGCGGCGACCGGGGAGCGCCGGACCGGCATCAGACCCTCCTGGCCGTGATCGAGTGGTCGTGGAAC
CTGCTGGACTCCGCTGAGCGCCGCGCGTTGCGCTGGCTGGCGTTGTTCCCCGACGGGTTCACGCTGGAGG
CGGCCGAATCGGTCCTCGGGACCGACGCGGTCGGTGCCGTTCAGGGGCTGGTCGGCCAGTCGTTGCTGAG
TGTCCGGGAGACCGCCTCCGACCTGCGGTACCGGATGCTGGAGACCGTGCGGGAGTTCGGCCGCCTGCGG
CTCGCGGACGCCGGGGAGGGAAAGGCGGCCCGCTCCGCGCGGCGGCGGTGGGCGACCGGCTACGCCTTGC
GGCACGGCACCCGGACCCTGGGCCGCGAGCAGTTCGACGCCATCGACGCCCTGCACGCGGAGGAAACGAA
CCTGGCCGACGAGCTGCGCGAGACGATCGCCGACGGTGACCGCCGCGCGCTCGTCCAGCTGCACGCGGCG
CTCGGGCTGTACTGGACGCTCCGCGGCGAGCACGTCCGCCTGCTGGTCCTGGCCGAAGCGGTCACCGAGG
CGGTCCGGGACTGGGAACCGCCGCCGGATGTCGTCGGGGAAACCCGGGCCGTGGTGGCGATCACGCTGTC
CAACCTGCTGATGACCCGGGCCGAGAGCAGCCGGCCGCTGACCGAGACCCTGCGTCGGCTCGGCCCGGGC
GGCGACGAGGACGGGTACGAATACCACCTTCCGGGACTGGTCCGGGTCCTGCTGGCCTATGACCCCGGCG
ACGAAGGCATCTCCCGCCGCCGGCTTGAACGGCTCGCGGCCGACGGCGACCGGTCCGTCGCGGCCAATGC
CTGCCATTGGCTCGGGCAACTGCGCGAGAACTCCGGGGACCCGGCCGGCGCGACACTGGCCGCCGAGCGC
AGCCTTGAGCTGGTCCGCGACGGCGACGGACCCTGGTCCGCGGCGATGCCGCACTCCCTGCTGGCCGAGC
TCAGCATGCAGACCGGCGACCGCGAGGCCGCGGCACGGCACGCCCGGGCCGCCCTGCCGGTGATGGCCCG
GCTCGGTGCCGCCGCCGATGAGCTCCAGCTGCGTTCGGTGCTGGTGCTGACCGCGATCGCCGACGGCCGG
CTCGCGGAGGCGGCGGACGAGCTCACCCGGGTCGGGAACGTCGCGGGCGGCATGGGCTGGGGCGGCGGTG
AGTTCACGCGCCGCCTGAGCCACGCCGAGCTGGCACTGGCCCGAGGCGACCTCGCCGACGGCCTGCGGCT
GCACCGCGAGTGCGCGGACTACATGCGGGACCTGCGGTTCCCGGGGATCACGTCGGCGCAGATGATGCCC
TGGACCCTGGGGGGCGATTCGGTCGCGCTGGCCGCCCACGCCCATTACGCGACCGGGGACGACGAGGCGC
GCGGCCGGGAACTGCTGGCGACGTGCCGGGAACACTCGGCCCGGCTATTCAGCGGACCGATACCGCACTT
CGACTTCCCTGCGGCCGGGCTGCTGCTATTCGCCCTGGGGGCCTGGGGACTGCTGCGTGAAACGCCGTCA
GACGGCGCCGTGCGGCTGCTCGCGCTGGCCGACCGGTTCCGGTACACCCGTTCGGTGCCGTCGCTGCTGT
GGGAGCGGGTCACGCCGGCGGCCGAGAACGCTGCGCCGGGCCTGCTCGCCCGTGTTCAGGCCGAATACTC
CGGCCGCGAGCCGGCGGACCTCCTGGCGGAAGCCGGCCGGCTCGCGGCGGCTGTGTTACATGTGCCGGCG
GTAACCCTGGACCGACAGCGGAGCGAAAATGGCGATCACGGCCAGGCCCGCCACCAGCGTCCAGCCCACC
TCCGCGCTGACGGCGGCGTGATTGGCCAGGTCCCGCATGGCCGAGACCAGGTGCGAGACCGGGTTGACCG
CCACGAACGCCTGCAGCCACCCGGGCAGCGACCGCGCCGGGACGAACGCGTTGGACACGAACGTCAGCGG
GAACAGGATCAGCATCGACAACCCCTGCACCGTGCGCACGTTGTCGGCGACCGTGCCCATCCACGTGAAG
ATCCAGGCGAGCGCCCAGCCGGCGAAAACCGACAACGTGATCGCGCCGAGGACGCCGCCGGCGCCGCCGG
CGGGACGGTAGCCCATCAGCATGCCCGTCGCGAACGTCAGGCCGCCGGCGATCAGGTAGCGGATGATGTC
CGCGACCACCGGGCCGGCCAGCGGCGCGACCCGCGCCATCGGCAGCGACTTGAACCGGTCGAACACGCCC
TTGTCCATGTCCTCGCGGAGCTGCACGCCCGTGGCCATGCAGGTCGTCAGGACGGTCTGGGCGACGATGC
CCGGGATCATCAGCGGCAGGTAGGCCGTCACGTTCCCGGAGATCGCGCCGCCGAAGACGTAGGCGAACAT
CGCCGTGAACATCAGCGGCTGGACCGTCACGTCGAAGAACTGCTGCGGATTCCGCCGCATCTTCTTCAGC
GCCCGCCACGTCATGACCAGCGTCTGGTCGGCGGTCTCGGCCACCGTGGCACTCATGAGGCTGCCCCCTG
CCCGGTGATCGCCAGGAACATCTCATCCAGCGTCGAGGCCCCGACGGACGCCTTGAGGTCGTCCGGGGTG
CCCTCGGCGACCTTGCGGCCGTGGTCGATCACCGCGATCCGCCCGGCGAGCTGA
>Merged2_3738950_196-912 # 196 # 912 # -1 # ID=3738950_2;partial=00;start_type=GTG;rbs_motif=GGAGG;rbs_spacer=3-4bp;gc_cont=0.690
GTGGTAAACAATCCTGATCCTCCGGGTCACATCGTCGTAGTCGATGACGACCCCACGGTGGCGGACGTGG
TCGGACGTTACCTGGTCCGGGACGGCCACTCCGTGCAGTGCGTCCACGATGGATACGAGGCGCTGCGGGC
GGTGGAGGAGAAACCGCCGGACCTGGTGGTGCTGGACCTCATGCTGCCCGGGATCGACGGCCTGGAAGTC
TGCCGTCGGTTGCGTGAGCGCTGGCCGATTCCGGTCGTGATGCTGACCGCGCTCGGGGACGAGACCGACC
GGCTGGCCGGCTTCGAGATCGGCGCCGACGACTACGTGACGAAGCCGTTCAGCCCCCGGGAACTGGCGAT
GCGGGTACGGTCGGTCCTGCGCCGGGCCCGCGGCGGCAGCCTGCCGGAGAAGCCGGCCGACGGCACGGTC
ACCGACGGTGAGCTGAGCGTGGACATGTCGGCCCACGAGGCCCGCGTCGGCGGACGCATGGTCCAGCTGA
CCTCGCGCGAATACGACCTGCTGGTGTTCCTGATGCGGAACCCGCGCAAGGCCTTCACCCGCGAGCAGCT
CCTGAACGAGGTGTGGTCGTGGACGTTCGGCGACACGTCCACCGTCACCGTGCACGTTCGGCGGCTGCGG
GAGAAGCTGGAGAGCGACCCGACCATGCCCCGGCGCATCGTGACCGTCTGGGGCGTCGGCTACCGCTACG
AGCCGGAGCCGTCGTGA
>Merged2_1150749_2-1048 # 2 # 1048 # 1 # ID=1150749_1;partial=11;start_type=Edge;rbs_motif=None;rbs_spacer=None;gc_cont=0.713
GCGGACGGCGCCAGCGCGGGTGTCAGCCGTCACCTGGCGGGCTCGGACCTGCTCGTCTGGACCACCACGC
CGTGGACGCTCCTGTCCAACACCGCCGTGGCCGTGCACCCGGAGATCCGGTACGTGATCGCCCGGAAGAC
AGGAGACGGAGACCGGGTCGTCGTCGCCGAGTCACTGTACGCGCGGGTGCTCGGCGAGGGGTGGCACGTC
CTCGACACCGTGCTCGGCAGCGAGCTGACCGGGACGCGATACCACCCTCCGTTCACGATGAAGGGGCTGG
AGGGCCCGCGGCCGGTGATCGCCGGGACGTTCGTGACCACGGAAGACGGCACCGGCCTCGTCCACATCGC
GCCCGCATTCGGGGCGGACGACATGGAGGCCGGGCGGGCGCACGGGCTGCCGGTCATCAACCCGGTGCGG
CCGGACGGGCGCTTCACCGAGGACGTGCCGCTCGTCGGAGGCATGTTCTTCAAGGACGCCGACAAGCCGG
TCATCAGTGACCTGGCCGAGCGCGGGCTGCTGTTCGCCTCGCGGTCGCACCGGCACAGTTACCCGCACTG
CTGGCGATGCGGCACCGCACTGCTGTATTACGCGCTGCCGTCCTGGTACATCCGGACCACCGCGATCAAG
GATCAGCTCCTGGCCGAGAACGAGAAGACCAACTGGAAGCCCGCGGGAGTCAAGCACGGCCGGTATGGGG
AGTGGCTGCGGGGCAACGTCGACTGGGCGCTGTCGCGAACCCGGTACTGGGGCACGCCGCTGCCGCTGTG
GGAGTGCGGGGACGGGCACGTGACCTGCGTCGGGTCCCTCGCGGAGCTCGGCGCCCTGGCCGGAGAGGAC
CTGTCAGGGCTGGATCCGCATCGCCCGTTCGTGGACGCGGTCAGCTTCGCCTGCCCGGCGTGCGGGGCGG
CCGCCTCCCGCGTCCCCGAGGTGATCGACGTGTGGTTCGACTCGGGGTCCATGCCGTTCGCGCAGTGGGG
CGCGCCGCTGCGCGGCACCGCGTCCTGCGCGGAGGCCTATCCCGCGCAGTTCATCTGCGAGGCGATC
>Merged2_3154602_116-898 # 116 # 898 # 1 # ID=3154602_1;partial=00;start_type=GTG;rbs_motif=GGA/GAG/AGG;rbs_spacer=5-10bp;gc_cont=0.669
GTGGCAACCCCGACCGTAATCGTCGATGACCTGCATGTTGTCTACCGCGTCTACGGCGCGGGCGGGAACA
AGGGCACCGCTGCGACGTCCCTGATGCGCCTGATGAAACGCCAGAAGCGCGCGTCTATCCGTGAGGTGCA
CGCGATCCGCGGAATCTCCTTCGTCGCGAACCACGGCGACGCGATCGGGATCATCGGCCGTAATGGCTCA
GGCAAGTCCACGCTGCTGCGGGCCATCGCCGGGCTGCTCCCCGCCGAGGAGGGCGCCGTTTACAGCAGCG
GCCAGGCCGCGCTCCTCGGAGTGAACGCCGCGCTGCTCGATGACCTCACCGGCGAGCGGAACGTGGTTCT
CGGTTGCCTCGCGATGGGCATGCAGCCCGCGGAGGTGAAGGCCAGGTATGAGCACATCGTGGACTTCTCC
GGCGTCGGCCGGTTCATCGACCTGCCGATGCGCGCCTACTCCTCCGGCATGGCATCCCGCCTGCGGTTCG
CCATCGCGTCCGCGAAGAGCCACGAGATCCTCATGATCGACGAGGCGCTCGCCACCGGTGACGCGGCGTT
CCGCACGAAGAGCCGCGACAAGATCCAAGAGCTCCGCAACGAGGCCGGCACCGTCTTCCTGGTCGCGCAC
AACCTCGGCGAGATCGAGGAAAACTGCAACCGGGTGATCTGGATGGAGACCGGCAAGATCATCCGCGACA
GCGAGGACGTCCCCGGCGTCATCGACGAGTACCTCGCCGCCACCGGCGGCGAACCCCGCCACCGCGAAAA
CGCCCGCCTGTAA
>Merged2_2852583_170-982 # 170 # 982 # -1 # ID=2852583_1;partial=00;start_type=ATG;rbs_motif=GGA/GAG/AGG;rbs_spacer=5-10bp;gc_cont=0.716
ATGAGCATCTCGTCCGCATATGTCCCGGCGCCCGTGCTGGAGCTCAAGGACGTGACCTACCGCCGGGCGC
AGAAGCAGATCCTGCACGGAGTCTCCTTCACGGTGCGCGAGGGCGAGCACTGGACGCTGCTCGGGCCGAA
CGGAGCGGGTAAGAGCACGGTGCTGTCCTTCTGCGGCGCGGTCACCTTTCCGACCTCGGGAACCGTCTGT
GTCCTGGGCGAGCAGCTGGGCAAGGTGGAACTCGCCGCCCTTCGCCGGCAAATCGGGCACGTCAATCCCC
GTCATCCCCTGCGTACCCCGCGCACCGTCCGCGAGGTGGTGCTGACCGGCATCACCGGCACGGTCGAGCG
GCCGCTGCGGTGGGAGCCCACGGCCGACCAGGAGGACCGGGCCGCCGGGCTGATCAGCACTCTGGGGCTG
GCCGCGAAGACCGACGCCCGCTGGCCGTCACTGTCGCAGGGCGAGCGCGGGCGGACGCTCATCGCCCGCG
CGCTGATCGCGGAGCCCCGGCTGCTCCTGCTCGACGAGCCGTCCTCCGGGCTGGACGTGGCCGCGCGGGA
ACAGCTCCTGGAGACGCTCGACCTCCTGGACGCCGAGTACCCGGGGATCGCGTCGGTGCTGGTCACCCAC
CACCTGGAGGAGCTGCCGGTCACCACCACGCACGCGGTGCTGCTGTCCGACGGAAAGGTCGTCGCCTCCG
GCCCCGCGCCGGAGACCGTCACGACCCAGAACGTCACCACGGCGTTCGGGCACCCCATCACGGTCACCCA
CGAACACGGCCGCTGGGCCGCCCGCGCCGGCCACCGTAGGTAG
>Merged2_3296921_1474-2340 # 1474 # 2340 # 1 # ID=3296921_4;partial=01;start_type=ATG;rbs_motif=None;rbs_spacer=None;gc_cont=0.714
ATGCTCGATCACGTGAGCACCATGCGCAACCCGGGTGCGGAACGCCCGGAGGCGAGCGCGGGCATGATCA
TGCCGTCACTGCCGCCGGAGCCTGACTTCCCGGCGGTCGAGCATGAGACGCTGGCGCGCTGGAACGCCGA
GCGGACCTTTGCCCGGTCGCTGGAGCGCACGGCGGCCGGCCCGCGCTGGACCTTCTATGAGGGGCCGCCC
ACCGCCAACGGCATGCCCGGCGCGCACCACATCGAGGCCCGCGTGTTCAAGGACCTCTTCCCCCGGTTCA
AGACCATGCGGGGCTACCACGTCCGGCGCAAGGCCGGCTGGGACTGCCACGGCCTGCCGGTGGAAGTGGC
CGTGGAGTCCGAACTCGGCCTGTCCGGGAAGCGGGACATCGAGGCCTACGGGGTCGCCGCGTTCAACGCC
CGCTGCCGCGAGTCCGTGCTCCGCCACGTCGACGCGTTCGCCGCGCTCACCCAGCGCATGGGGTACTGGA
TCGACCTGTCGGACGCCTACCGCACGATGGACCCGGCCTACGTCGAGTCGGTCTGGTGGGCGTGCAAGAC
CATCTACGATCAGGGCCTGCTCGTCCGCGACCAGCGGATCAGCCCCTACTGCCCCCGCTGCGGCACGCCG
CTGTCGGTCCACGAGCTGAGCCAGCCGGGCGTGTACCGGGAGGTGACGGGCCCTTCGGTGACCGTGCGGT
TCCGGATCACCGAGGTGCCGGACGGCGCCAGCCGTCACCTGGCGGGGGCCGACCTGCTGGCCTGGACCGC
CGACCCGTGGACGCTCATCGCGGCCGTCGCCGTCGCCGTGCACCCCGACGTCACGTACGTGATCGCCCGC
AAGACCGCCAGTGGTTTCGGGAAGGAC
>Merged2_2678379_137-763 # 137 # 763 # 1 # ID=2678379_1;partial=01;start_type=ATG;rbs_motif=GGA/GAG/AGG;rbs_spacer=5-10bp;gc_cont=0.730
ATGGCGCCCATCATCGAGGCCAGGGGGCTGGCCAAGCGCTTCGGGAAGACACGGGCCCTGGACGGGCTCG
ACCTCACGGCTGATTCCGGCCAGGTGGTGGCCTTGCTCGGGCCGAACGGCGCGGGCAAGACGACCTTCAT
CAAGGCGGTGGCGACGCTGCTGACGCCCGACCGGGGCGAGCTCCGGGTCGGCGGATACGACGTGCGCCGC
CAGGCGGCGCAGGTCCGCCGGGCGATCGGCCTGGCCGGGCAGTTCGCGGCCATCGAGCCCGCCATGACCG
GACGGGAGAACCTGCGGATGGTGGCCCGGCTGTTCGGGCAGAGCCGGGGCGGCGCCAGGACCAGCGCGGC
CGCGGTGCTCGACGCCCTGGGGCTGGCCGAGGCGGGCGACCGGCTCGTGCGCACCTACTCCGGCGGCATG
CGGCGCAAGCTCGACCTCGGCGCCAGCCTGGTCGGCGCACCGCGGCTGCTCCTCCTCGACGAGCCGACAA
CCGGCCTGGACCCGCGCAGCCGGATCGAGCTGTGGGACGCCATCAGGGCGCTGGTCAGGCAGGGCACGGA
CGTGCTGCTCACCACCCAGTATCTGGACGAAGCGGACAACCTGGCCAGCCACATTGTGATCATCGAC
>Merged2_2247720_2-661 # 2 # 661 # -1 # ID=2247720_1;partial=10;start_type=ATG;rbs_motif=AGGA;rbs_spacer=5-10bp;gc_cont=0.680
ATGAACCAGACGCCTGAACGGCTACTGGAAGTAACCGAACTCCAGGTCTCGTTCGCCACCGAGGAAGGCC
TCGTCCACGCCGTGGACGGGGTGTCCTTCACCCTCGATCGCGGCGAGGTGGTGGCGATCGTGGGCGAGTC
CGGTTCCGGCAAGTCCGTGACCGTGATGACGCTCCTAGGGCTGACCAGGTCGCCCAACGCCCGTTTCGCC
GGCACCGCGCTGCTGCGCGGCGAGGACCTGGTGACCGCCTCCGAGGAACTGCTGGAGGACGTCCGCGGCC
AGGAGATCGCCATGATCTTCCAGGACCCGATCGCGTCCCTTAGCCCGGTGCACCGGGTCGGGCACCAGAT
CGCGGAGCAGATCCGGGCCCACGAGGACGTCTCCAAGGCCGAGGCCCTCGACCGGGCGGTCACGCTCATG
GAACGGGTCGGCATCCCGCGGGCCAAGGAGCGCGCGCGGGCCTACCCGCACGAGTTCTCCGGCGGCATGC
GCCAGCGCGTGATGATCGCGATGGCGCTGTCCCTGTCGCCGAGCGTCCTGATCGCCGACGAGCCGACGAC
GGCGCTCGACGTCACGATCCAGGCCCAGATCCTCAACGAGGTCAAGAGTCTGCGCGAGCACTCCGACAGC
GGCATCATCTTTGTCACACACGACCTGGGA
>Merged2_2796197_372-1982 # 372 # 1982 # -1 # ID=2796197_1;partial=00;start_type=GTG;rbs_motif=GGAG/GAGG;rbs_spacer=5-10bp;gc_cont=0.616
GTGCGACGCAGTTTTCACACACGCACGCAAGCCAGCGCGCTTGCGCTTGCGATTTTTGGCTTGACGCTCA
CTCGCTGCGCCATCGGGCCGAACTATTCGCGCGAATCAGCCCCCGTACCCACGGAATATAAAGAGCTGAA
GGGTTGGAAGGTCGCCAAGCCAAGCGACGCAATAGATCGCGGCGATTGGTGGAAGGTCTATCGGGATCCG
GCGCTCAACGCGCTTTTGCCTCAGGTCGAGGTTTCCAACCAGACCGTCGCCGCCGCAGCAGCAGCCTATG
AAGAATCGCGAGCGCTCGTGCGAGAGGCGCAAGCCGCGCTGTTTCCGACCGCGACCGGCGAATACAACGT
GACCCGGACGCGCACCGGACCGCTTGCGATCGGCGGCGGCAGTGGCGGATCGGCCGCCGCCCAGGCTGCG
GTCAGCGGCAATGCCATCTACACGACGCTTTACACTGTGCCCATTAGCGGAACGTGGGACCTGGACGTAT
GGGGCCGCGTGCGCCGTCAAATCGAAGCCAATACTTCGGGCGCGCAAGTGAGCGCCGCAGATCTCGACAA
TGCCAAGCTTTCCTCTCAGGCGCAGCTTGCGACCGCCTATTTCAATCTTCGCGCGGCGGATTCGTTGATC
GATCTCCTTGAACGCACGATCACCGAGTATAAGAAAACCTACGACATCGTGAACAACCAATACAAAGCCG
GCTTTTCAGTAACGGCCGGCGACGTCGCGACTGCGGATGCCCAGATCGCCACGACCGAAGCGCAGCTTTA
CAACGCGCGTGTGCAACGCGAGCAGTTCGAGCATGCCATCGCGGCCTTGATTGGAAGACCCCCGGCCGAA
CTCAATGTCGCCTCGCACAATCTCGCCGGTCGTATTCCGAAGATTCCCGTCTCCCTGCCGTCGACGCTTC
TCGAACGGCGTCCTGACATCGCCGCGGCCGAGCGAACCATGCAGGAAGAAAACGCGCTGATCGGCGCCGC
GGAAGCGGCCTGGTTTCCCGATATCTCGCTCTCCGCCATGATCGAATATATCGGTCCAATTCCGCTGCCG
TTTAACATCGCGCGGTCGATCGCTTCGATCAGCGGAACCGCAACACAAACCTTGTTCAATGGCGGACTCA
CCGCCGCTCAGGTCGACGCGGCACGCGCGACCTATTGGGAAAGCATCGCGAATTACCGGCAGACGGTCCT
CACTGCATTCCAGCAGGTCGAGGACGAACTCGCGGCCGTTCACTTCTTCTCGCTGCAGCTTGAACAGGAA
CGGCGCGCGGTCGCCGATGAACGCAAAGCGGTCGATGTGTTCTTGAACCAGTTTCGGGCGGGCACCGTGG
CATTCACCACGGTCGTGGTTGCGGAAATACAGTTGCTCGCCGATGCGGAAGCCGAATTGACGGCACGACA
GAATCTTTTCCTCGCCAGCGTCAGCCTGATCGAGGCGACCGGCGGCGGGTGGGATACGACCCTGTTGCCG
ACGCAAATTCAGCTGCAGAAGGATTTCACGCTGTTGCCGCGGTTGGAATCGCAGCCTTCGCCTGACAGCG
TGATCCCGAGCGACGTCCTGGTGCCGCCGCCCTTATCGCCGCCCCCGGCGCCTTTGCCGCCGCCGCGATA
A
>Merged2_2236544_1-2061 # 1 # 2061 # -1 # ID=2236544_1;partial=10;start_type=ATG;rbs_motif=AGGAG;rbs_spacer=5-10bp;gc_cont=0.612
ATGATCTCCTCTGTCTTCATCGATCGACCTCGGTTGGCAATCGTCGTCGCCATTGTCATTACGCTGGCCG
GGTTATTGGCTCTGACGCGGATTCCCGTCGCTCAGTTGCCCGACATCGTGCCGCCCCAGGTTTCTGTCAC
TGCGACCTATCCGGGCGCGTCCGCGGAGGTGCTGGAAGCGACGGTGGCCCAGCCCCTCGAGGCGCAGATC
GTCGGTGTCGACAAGATGATCTACATGAAGAGCACGAGCGGCAACGACGGCTCGTACACGCTCACTGTAA
GCTTCGAGCTCGGCACCAATCCCGACATCAACACGGTCAACGTCAACAATCGCGTTCAGACGGCGATGGC
GCAGCTGCCCCAGGAGGTCCAGCTCCAGGGACTGACGGTCAAGAAGAAATCGTCATCGATATTGCAGTTC
GTAGTGCTCTACAGCGAAAACGGGAAATACGACCCGCTTTTCATCACCAACTACACGATCATCAACGTGG
TTGACGAGCTGTCGCGCACGTCGGGCGTCGGCCAGGCCTATCTGTTCTCCCTGAACAATTACTCGATGCG
CATCTGGTTCGACACGGCGCGCTTGACAAGCCTCAACCTTGCACCATCCGACATCATAAAGGCCATCCAA
GTCCAGAATGTTCAGGCGGCGGTCGGCCGCATCGGAGCACGTCCGGCTCCCAAAAATCAGCAGTTTCAGG
TGAACGTGCAGACACAAGGTCGGCTGGTCAGTCCCGAACAGTTCGGCGACATCGTGCTGCGCGCCAACCC
CGATGGGTCTACGTTGCGTGTCAAAGACGTGGCGCGCGTCAACCTGGGCGCACAGAACGACGACGCCTTC
AGTCGCCTCAACGGCCAACCAGCCGTGACGATCGGAATCTATCTGTTGCCCGGTGCCAACGCCATCAAGA
CCGCCGCGGCTGTGAATGCATCGCTTGACAAGGTGCGCGCTCGCTTTCCGGATGGACTGAAGGCGCGAGT
GGTCTACGATACGACGGTTTTCATCAATGACACCGTGCATGAGGTGCTCAAAACCCTGTTCGAGGCGTTT
GTCCTCGTCGCGATCGTGGTGTTCCTGTTCCTTGGACGGCTGCGCGCCACCATCGTTCCGGTCATTGCGG
TTCCGGTAAGTCTCGTCGGCGCTTTCATGGCGCTGGTGGCACTCGGCTATTCGGCTAATACCGTCTCGCT
TCTGGCGATGGTGCTCGCGATCGGCATCGTGGTCGACGATGCCATCGTCGTGGTCGAAAACGTCGAGCGC
GTGATGGAAGAAGAGCCGACTCTCTCTCCGGCGGACGCCGCCAAGAAGGCCATGACGGAAGTCACCGCGC
CGATCATTGGCATCACGCTGGTGCTGCTTTCGGTCTTCATTCCGGTCGTGTTCATCGCCGGCATCTCTGG
GGTGCTGTTCCGGCAATTCGCGGTGACGATCATCGCGGCGATGCTCATCTCAGCATTCAACGCGCTGACG
CTGTCGCCCGCCTTGTGCGCGCTGTTCCTGCGGCATTCCGGCCCTCGCCGAGGCCTAATGGGTCTGATCG
GTCGTGGAATCGACGGCGTGCGCGACGGTTATGCCCTGGTCGTCCGCAAGCTCCTGCGGTTCTCGGTGTT
CGCGGTCGTGCTCGTCGTTGCATTCGGGCTCGGCGTCGGCGGCATGGCGCGCGTGACGCCCACGAGCTTC
CTGCCCGAGGAGGACCAGGGCGCCTTCAACATCCAGGTGCAGCTGCCCGCCGGTGTCTCCGTCGCGCGTA
CCGCCGAAGCCGTCGGACAGGTCGAAGCGATCCTGAAAACCATGCCGCAGATCCGAGACACGCTCTCGAT
CATCGGCTACTCGTTCCTCGACTTGTTCTCGGCCAGCAACACCGCCTTTATGGTGGTCGTGTTGCAGCCC
TTTGCTGACCGCATGCAGGCCGCGGAGTCGGCCCAGGCCCTGATCACGAAGACGGCCGGCGCTGGCCTGC
AGGTCCGCACCGCGAACATCCTTCCGTTCAACGTGCCACCAGTGATCGGCCTGGGCACCACAGGTGGTTT
CGAATACCAGCTTGAGAGCTTCGAGGGCGCA
>Merged2_4339136_17551-18582 # 17551 # 18582 # 1 # ID=4339136_18;partial=00;start_type=ATG;rbs_motif=GGxGG;rbs_spacer=5-10bp;gc_cont=0.719
ATGGCGATCATCGAGGCGGCGGGCCTCACCCGGGTCTTCAAGACCCGCAAGACCACGGTGGAGGCGGTCC
GCGGCGTCGATCTCACCGTGGACGAGGGAGAGATCGTCGGCTTCCTCGGGCCGAACGGCGCCGGGAAGAC
AACCACCCTGCGGATGCTCACCACCCTGCTGCGCCCGACGTCCGGGACGGCCACCGTGGCGGGAGCCGAT
CTGCTCACCGACCCCGGCGGCGTCCGCCGGAACATCGGCTACGTCCCCCAGGCGATCACCGGGGCCGGCG
CGGGCGGCGGCGGCAGCGATCCGAACGCGACCGTGCGCGAGGAACTGCTCATCCAGGCCGAGCTGTACCG
GCTGCCGAAGAGCAAGGCGGTGGCCCGGGTCCCGGCGCTGACCTCCCAGCTGGACCTCGCCGGGCTCGAC
GGCCGGCGTGTGAAGACGCTGTCCGGCGGGCAGCGGCGCCGGCTGGACATCGCCCTCGGCCTGGTGCACT
CCCCCAGCCTGGTGTTCCTGGATGAGCCCAGCACCGGGCTCGACCCGCAGAGCCGCAGCAACCTGTGGGA
CCACATCCGGCGGATCCGCGGGGAGCTGGGCACCACGATCTTCCTGACCACGCACTACCTCGACGAGGCG
GACGCGCTGTGCGACCGGATCATGGTCATCGATGCGGGCAGGATCGTCGCCGAGGGTACCCCGGACCAGC
TCAAGCGGCGTATCTCCGGCGACGTCGTCACGCTCGCGGTGAACGGCAGCGCCGAGATGGCGGAGCGGCT
GCTCACCGCGCGGCCGGAGGTCCGCGACAGCGCGGTCACCGACCACACAATACGGCTGACCGTCGAGCGC
GGCGAGGAAGCGCTGCCCAGCCTGCTGCGCGCACTCGACAACGGCGGTATCGGGCTGACCAGCATCCAGC
TCTCCCGCCCGACGCTGGACGACGTCTTCCTCACCCTCACCGGCCGCTCGCTGCGTGACGAGAGCACCGC
ATGGGACGTCGCGCCGGACGGGCCGGCGCCACGGACAGGAGCCAGCCGATGA
>Merged2_4803523_2-655 # 2 # 655 # -1 # ID=4803523_1;partial=10;start_type=ATG;rbs_motif=GGAG/GAGG;rbs_spacer=5-10bp;gc_cont=0.667
ATGCTTCCTGTTATCGTTTGCACGGATATTTCCTTTGACTGGCCTGACGGCACAACCGTCTTCTCCGGCC
TGAACGCCGCCTTCAATCCTGGGCGCACCGGCCTGATCGGCATGAACGGATCGGGTAAATCAACACTGCT
GCGGCTGATCACGGGCGACCTGGTGCCCAAGGCCGGCATGGTCGGCGTGTCCGGCGAGGCCGGCTACCTG
CCGCAGAACCTGACCCTGGACACCGCCGCCACGGTCGCGGACCTGCTGGGCATATCACGAACGCTCGAGG
CCATCCGCGCGATCGAGAACGGTGATGTCAGCCCGGCGACGTTCGCCGCCGTCGGGGATGACTGGGACAT
CGCCGATCGCGCTGCGGGCTGGCTCGGCCGGCTCGGCATGGCCCATCTCACCCTGGACGACCCCGTGGGC
CGCCTGTCGGGCGGCGAGACGATCATGGTGGCGCTCAGCGCGCTGTTCCTGCGCAGGCCCGCCGTCATCC
TGCTCGACGAGCCGACCAACAACCTGGACATCGACGCGCGGGAGCGCCTGTACGCGGCGGTCGGGTCATG
GCCAGGGGTGATGGTGATCGTCAGTCACGACAGGGAGCTGCTGGAGCGCGTCGACCAGATCGCCGAACTC
CATGACGGCACGCTTACCACTTAC
>Merged2_1347390_441-2417 # 441 # 2417 # 1 # ID=1347390_2;partial=00;start_type=TTG;rbs_motif=None;rbs_spacer=None;gc_cont=0.669
TTGCGTGCAGAGGAGGCCGAAGGTGAACTTGCACGTACGGAGCGGGTTTGGGCCGCCCACGCCGTCGGCA
CCCTGGCCGGTGCCGTGACGGGCCCGCGGCCGGTGTCCGCCGCCGTCGCGGTGAATCCGGGCGCGCGCGG
CCATGGGAAGCGGGACACCGCGCGGCGGGTAGTGCCGTTGTTCGGCCCGTACCGGGGCCGGGTGGCCGCC
GTCGTCGGGTTGATCGTGGTGACCTCGACAATCGGGATCATCAACCCGCTGCTGATCCAAGCAGTGTTCA
ACAAGGCCTTGTTCGTCCCCGGCGGCCCGAACCTGCACTTGCTTGTCATCCTGGTCGCCGTCATGGCCGT
CGTCCCGATCGTCAACGGCGCGATCGGCATCTTGCAGGTCTACGAGACCACCCGGGTTGGGCAGTCCGTC
ATGCGGGATCTGCGGGATCGGCTGTATACGCACCTGCAGACGCTTCCGCTGGCGTTCTTCACCGGCACCA
AGACAGGCGAGATTCAGTCCCGGCTGGCCAACGACGTGGGTGGCGTCCAGACGGTGGTGACAACCACCGC
CTCAACCATCCTGGCCAACGTCGTCACGTTCGTGTCGACCATCGTCGCGATGCTGATCCTCAGTTGGCAG
CTGACGCTGGTGGCGGTCGTCACCGTGCCGGTGTTCTTCTGGCTGACCAAGATCGTCGGCGAGCGGCGTC
GCCAGGTGGCGCGCTCGACACAGGAGTCGCTGGCGGCGATGAGCGCCCTGTCCGAGGAGACCTTGTCGGT
GTCCGGGGTGTTACTGGCGAAGGTGTTCGGCAACCAGGCGCGCGACACCGCCCGCTACCACAGCGAGAAT
CAGCGCTTGGCCGACCTGGAAGTCCGCCAGCAGATGATCGGCCAGAGCTTTTTTGCAATCGTTCAGTCGT
TTTTGTCGATCACCCCGGCTGCGGTGTACCTGGTCGCCGGCCTGCTGCTGGCGCACGGCGGCGGTATCTC
CGCGGGCACCGTCGTTGCGTTCACCACGTTGCAGACCCGTCTGTACTTCCCGATCGGGCAGTTGCTGCAG
GTCTCAGTGGAGCTGCGCTCGTCGCTGGCCTTGTTCGACCGGGTCTTCGAGTACCTGGACGTGGTGCCTG
ACATCGCCGACGCCCCCGACGCCGTCGACTTGCCCGCGACCAGCAGCGGCGGCCGGGTGGCGCTCAACGA
GGTGCACTTCCGCTACCCAGGCGCGCCCGCGGACGCACTCGCGGGCGTCACCCTCAACGCCGAGCCCGGC
CAGCTTGTCGCGCTGGTCGGGCCGAGCGGGGCCGGCAAGACCACGATCAGCTATCTAATCCCGCGGCTGT
ACGACGTGACCGGCGGCTCCGTCGAGATCGACGGCGTGGACGTACGGCACGCCCGCCAAGCATCGCTGGC
CGCCGCCATCGGGTTCGTCACCCAGGAGAGCTACCTGTTCCACGACAGCATCCTGGCCAACATCCGTTAC
GGCCGTACCGCCGCTTCGATCGCCGAGGTCGAGCAAGCCGCCCGGGCGGCCTACATCCCCGACCGGATCA
GGGAGTTCCCCGACGGCTACGACACGATCGTCGGCGAACGCGGATATCGGCTCTCCGGCGGCGAGAAACA
ACGCTTGGCCATTGCCCGGGTGCTGTTGCATGACCCGCGCATCCTGATCCTGGACGAGGCGACCTCAGCG
CTCGATACCGCGAGCGAACGCGAGGTCCAAAACGCGCTCGATGCGCTCATGGGATCGCGGACCACGATCG
CCATCGCGCATCGGCTGTCCACCATCGTCAACGCCGACCTCATCAACGTCATCGACGCCGGACGAGTGGT
GGAAACCGGTAACCACCGCTCCCTGCTGGCTCGGGGCGGCCTGTACGCGTCGCTGTACCAGGAGCAGTTC
GACGGCGGCAAGGTCCAATGGCGGTGCCCCGACGGCGAAATCCTCACCGACGGCACCATCCGACACCATC
AACCTGAACCCGTGTAA
>Merged2_4197078_2-1540 # 2 # 1540 # 1 # ID=4197078_1;partial=11;start_type=Edge;rbs_motif=None;rbs_spacer=None;gc_cont=0.682
CTGACCGAGCGGATGGGTTACTGGATCGACCTGTCCGACGCCTACCGGACCATGGACCCGTCCTACATCG
AGTCCGTCTGGTGGTCGCTGAAGGCCATCTACGACAAGGGCCTGCTGGTCAGGGACTTCAGGATCAGCCC
ATACTGCCCGCGCTGCGGTACGGCGCTGTCCGACCACGAGATGGGCCAGCCGGATGTGTACCAGACGGTT
TCCGACCCCTCCGTTACCGTGCGGTTCGGTCTGACGAGCCTGCCCGAGGGCGCGAACCCGCACCTGGAGG
GCGCGGACCTGCTGGTGTGGACGACCACCCCGTGGACCCTGGTGTCCAACACCGCGGTCGCCGTCCACCC
CGAGGTGGACTACGTGGTCGCACGCAAACCGGGAGTGGGCGACAAGGTCGTGGTCGCCGAACGCCTGTTC
GACCAGGTGCTCGGCGAAGGGTGGCGCGTCCTCGCCACCGTGCGGGGAGCCGGGTTGCTCGGAGCGAAGT
ACACCCGGCCGTTCGGGCTTATCGACATCCCCGATGCCCACTACGTCATAGCGGGCGACTTCGTGACCAC
TGAGGACGGCACCGGGCTTGTTCACCTCGCCCCGGCCTTCGGCGCCGACGACATGGAGGCCTCACGGGCG
CACGGCCTGCCAGTGGTGAACCCGGTGCGGGCGGACGGGAAGTTCGCCGACGACATCGCCCTCGTGGGCG
GGATGTTCTTCAAGGACGCCGACCGGCCGCTCACCGCGGATCTCGACGAGCGGGAGCTGCTGTTCCGTTC
CGAGCTGCACGAGCACAGCTACCCGCACTGCTGGCGATGCGACACCCCGCTGCTGTACTACGCGCTGCCC
TCCTGGTACATCAGGACGACGGCCATGAAAGACAAGCTCCTGGAGGAGAACGAGAAGACCAACTGGCAGC
CGCCGACCATCAAGCACGGCCGCTATGGGGAGTGGCTGCGCAACAACGTGGACTGGGCCCTGTCACGTAC
CAGGTACTGGGGCACGCCGCTGCCGGTCTGGGAGTGCCCCAACGGGCACGACACCTGCGTGGGCTCGCTC
GGCGAGCTGGGCGGCCTGGCGGAGCGTGACCTGTCGGGGCTGGACCCGCACCGGCCTTACGTGGACGACG
TGACGTTCGCATGCCCGTCGTGCGGCCAGGAGGCGAGGCGGACACCCGAGGTCATAGACGCCTGGTACGA
CTCGGGCTCGATGCCGTTCGCGCAGCATGGCGCGCCGTTCCGCAACGAGCCCGAGTTCGCGTCCACCTAC
CCGGCGCAGTTCATCTGCGAGGCGATCGACCAGACACGCGGATGGTTCTACTCGCTGATGGCGGTGGGAA
CCCTGGTCTTCGGCCGGTCCTCGTACGAGAACGTGGTGTGCCTCGGGCACGTCGTCGACGAGCGCGGCCG
CAAGATGTCCAAGCACCTGGGCAACGTGATGGAGCCGATACCGCTGATGGACAGGCACGGGGCGGACGCC
GTGCGCTGGTTCTTCGCGGTCTCCGGGTCGCCGTGGGCGCCGCGCCGCGTCGCCGACGCCGCCCTGGAG
>Merged2_4627585_3066-5984 # 3066 # 5984 # -1 # ID=4627585_4;partial=00;start_type=ATG;rbs_motif=None;rbs_spacer=None;gc_cont=0.719
ATGAAACCGTTGCGACACTCTTCGCCTACTGTCGGCGACGTGCCACCGCTCTCCCGTCGCCGCAGAGGCC
TGTTCCTCGCCCTGCCCCTGATCCTCCTCGTGATCGTCGGGGTGGCCCTGTGGTGGGCGAACGGCACCTC
GGCGCCCGCGACGCCCCCGCCGCAACAGCGGCAAGCGCTCGTCGACGTGGTCGACGGCCCAGGCGGGGCG
GACCGGGTCCAGATCGACGTCACGTTGTTCGCCCCGGCGCAGACGCCGGCACCGTCGATCCTGCTGGCGC
ACGGGTTCGGCGAGGACAAGAACAGCGTCGCCGACGAGGCGGTGTCGCTGGCCCGCCGCGGCTTCACGGT
GGTGACCTACTCCGCGCGCGGCTTCGGCCGCAGCACCGGGCAGATCGGCCTGAACGCACCGGACTACGAG
GTGACCGACGCCCGGCAGATCATCGACTGGATGGCGCGACAGCCCGAGGTGCTGCGCGACAAGGACAATG
ATCCACGCATAGGTGTGACCGGCGCCTCGTACGGCGGCGCGCTGAGCCTGCTACTCGCGGGCACCGACCC
CAGGGTGGACGCGGTAGCGCCCATGCTGACCTACAACGACCTCGCCCAGTCCCTGCTGCCCAACACGGCG
GCTCCGGCCGCACCTGCGGGCACGACGCCCGCGGCGGGCATTCCCGGCGGTCAGGGCGTGTTCAAGCGGG
CATGGGCGGGCCTGCTGTTCGCCGCGGGCGGCCGCCCCGCCAGCCCGCCGCAGCCCAGCTTCCAGCAGGG
GACCGGCCCGGTTCCCGCCGTCCCCGAGCCGATCACCTGCGGCAACTTCACTCCGGAGGTGTGCGCCGCC
TACGACGAGCTCGCCCAGACCGGGAAGGCGGACCCGGCCACGCTGAACCTGCTGGCGTCCGTTTCGCCCA
GCAGCGTCACCGCCAATATCAAGAAGCCGACCTTGCTGGTGCAGGGCGAGCGCGACACGCTGTTCGGCCT
GGACCAGGCGGACGCGAACGCACGGCAGATCGCCGACGCGGGCGGCCAGGTCAAGATGCTCTGGTACGAC
GGCGGTCACGACGGTGCCCCGCCGGGGCCGGCACTGGAGGCGGAGCTCGGCGACTGGTTCGCCGCCCACC
TGGGACTCAACGGCGAGACCGCGGCCGCCGATCCGGTTCCCGGCTTCAGCTACCAGATACCCGGCAGGGC
GCAGCGCGACGGCAGCGTCCCCGAACGCACTGTCACCGCGCCCGCCTATCCCGGCCTGCAAGGGCCCGGC
ACACCCACCGTGTCGCTGCCGCTCAGCGGTGCACCGTCCACTGTGGTCGGCCCGGCAGGCGGGCTGCCCG
CGTCGATCAGCTCGGTCCCCGGCGTCAACACCGGCATCGCCTCGGTGGCCAGGGACATGCCCGGGCAGGT
GGCGTCCTTCCGCAGCCCACCGGTGGGCAACAACGTGGTGATCTCCGGCGTCCCGCGGGCGGGCCTGTCC
GTCGCGGCCGTGCCGGGCCAGCCGAACCCGGGCGAGGCGGTACTGTTCGCCAAGCTCTACGACGTCGCGC
CGGACGGCGGGCAGCGCACCCTCATCGACAACGCCGTGTCCGCGTTGCGAGTCCCGAACCTTCCCGTCGA
CGGCTCCCCGGTCACCGTGCAGGTGGCGCTACCGGGTGTCGTGCGCTCGATACCGAGCGGCCACCATGTG
GAACTGGCCATCTCGACGACCGATCAGGCGTATTGGACGCCGACCACGCCGACCGTCTACCAGATCAAGC
TGGCGGGCGACTCGGCGCTGTCGGTGCCATCGGTGCCGGGAAGCGCCAGCGGTCCCGGTGTCCCCGTCGG
CCCGCTGACCGGTATCGCGGTGATCGTGGTTCTCGCGGTGCTCGCGACGTTCATCGGCCGGTTGTGGCGA
CGCGACGACGAGCGAGCCGACCCGGACCTGGCAGACACACCGCTGGCGATCAGCGGCCTTCGCAAGGCCT
ACGGCCACAAGCTGACCGCGGTCGACGGCGTGTCCCTGCGCGTGGAACGAAACCAGATCGTCGGCCTGCT
CGGGCCCAACGGCGCGGGCAAGACGACCACGCTGCGGATGCTGCTCGGGCTGCTGCGACCGAGCTCCGGG
CAGATCAAGGTGTTCGGCCATCCGGTCCGGCCCGGCGCGCCGGTGCTCTCCCGGATCGGATCGCTGGTGG
AGGGGCCGGGATTCCTGCCGCACCTCTCCGGTGTGGACAATCTGCGGCACTACTGGTCGGCGACCGGCAG
GCCGGCACCGCAGGCCCGGTTCGGCGAGGCACTGCGCATCGCCGGGCTCGGCACGGCGGCTCGCCGCAAG
GTCCGCACCTACAGCCACGGCATGCGGCAGCGGCTGGCCATCGCCCAGGCCATGCTGGGATTGCCGGACC
TGCTGGTGCTCGACGAGCCGACCAACGGCCTGGACCCGCCGCAGATCCACCAGCTCCGGCAGGTGCTGCG
ACGCTACGCCGCTACCGGCCGTTCGGTGCTGGTGTCCAGCCACCTGCTCGCCGAGGTGGAGCAGACCTGC
ACCCATGTGGTGGTCCTGCACCGGGGCAGACTGGTCACCGAGGGCACGGTCGAGGACATCGTCTCGGTCG
ACGGGGAGGCGACCTTCCGGGTCGACGAACCGGAGCAGGCCGCGGCCGCGCTGCGGTCGGTGGAGGGTTT
CGGGCGGGTTCGCACCGACGGCAACCTGGTCCACGCCGACCTGGCCGGGCACGCCACCGCGGTCGCGGTC
AACGCGCTGGTCGAGTCCGGCGTGTCGGTGAACCAGGTGGGCCGCAGGCGCCGCCTGGAGGACGCCTTCC
TGGAGTTGGTCGACGCGGATCCCACGGCATCGCCGGACGGGATCGCGCGGCCGGAGGATGCCGTGCTCCC
GGACGATTCCGACATACAGTTGGTCGAGAAGAACGGGGCCGGCGAATGA
>Merged2_4449410_1-765 # 1 # 765 # -1 # ID=4449410_1;partial=10;start_type=ATG;rbs_motif=GGAGG;rbs_spacer=5-10bp;gc_cont=0.733
ATGGATCGACCACACCGCGGCCCGGCTGAGCCTGCTCGAACGGGCGGTGCACCGGTGACCGTGAACATCC
CCGCCGCTGCGGAACCCACGACCGCCCACATCTTCGAGGCGCGGGACCTGGTGAAGTCGTTCGGTGAGAC
GCCGGCGCTGCGCGGCGCTTCAATGAGAGTCCGGCAGGGGGAGATCGTCGCGGTCATGGGGCCGAGCGGC
TCCGGCAAGTCCACGTTGCTGCACTGCCTGGCTGGCATCCTGGTCCCCGACCGCGGCGAAGTCTGGTTCG
GCGGGCAGCGGCTGGACGCCCTGGGCGACGACCGGCGCAGCGCGCTGCGGCGGGACCGGTTCGGGTTCGT
GTTCCAGTCCGGCCAGCTGGTCCCCGAGCTGACCGCGGAAGAGAACGTGGCGCTGCCGCTGCTGCTGTCC
GGCACCCGCCGCGGCCCGGCGATGAGCGCGGCCAGGAAGTGGTTCGGAATGCTCGGCCTGGACGGGCTGG
AGCGCCGCAGGTCCGGGGAGCTGTCGGGCGGGCAGGCGCAGCGGGTCGCGCTGGCCCGCGGCCTGGTCGC
CGGTCCGGAGGTGCTGTTTGCCGACGAGCCGACCGGGTCGCTGGACTCGGTGTCCGGGGAGCTGGTGATG
GATCTGCTGTCCGCCGCGGCCCGTGAGCAGGGCACCACCGTGGTCCTGGTCACTCACGACGCGCGGGTCG
CCGCCTACGCCGACCGGGAGGTCGTGGTCAGGGACGGCATGGTCGGCACGCTCACCGGGGCCCGG
>Merged2_4831830_2536-5154 # 2536 # 5154 # 1 # ID=4831830_5;partial=00;start_type=ATG;rbs_motif=GGAG/GAGG;rbs_spacer=5-10bp;gc_cont=0.682
ATGACGCGCATGGCCGCGCCACCTACCACCACAGTGCAGCCCGATCCCCAACCGGGTGGGCTCACGCATC
GTCAGATCATGGCCATCATCAGTGGTCTGATGCTGGGGATGTTCCTGGCCGCGCTGGACCAGACGATTGT
CAGCACCTCGATCCGCACCATCGCCGACAATCTCAACGGGCTGGACCTGCAGGCGTGGGCCACGACGGCG
TATCTGATCACCTCGACGATCGCCACCCCGCTCTACGGCAAGCTGTCCGACATCTACGGGCGCAAGCCGT
TCTTCCTCACCGCGATCTCGATCTTCCTGGTCGGCTCGATCGCGTGCACCTTCGCGCAGTCGATGTACGA
GCTCGCCGCGTTCCGCGCGGTGCAGGGCCTCGGCGCGGGCGGCCTGATGTCGCTGGCACTGGCCATTCTC
GGCGACATCGTGTCGCCTCGGCAGCGCGCCAAGTACACCGGCTTCTTCCTGTCGGTGTTCGGCCTGTCCA
GCGTCATCGGACCGGTGGTCGGCGGGTTCCTGGCCGGCCAGCAGGAAATCCTGTTCATGAGCGGCTGGCG
CTGGGTGTTCCTGGTCAACGTGCCGATCGGTGCCTTCGCGCTGTTCGTGGTCGCGATGGTGCTCAACATC
CCGCACACCCCCCGCAAGCGCCGCATCGACTGGTTCGGCGCGATCACGATCACGGTCTGCCTGGTGCCGC
TGCTGATCGTCGCGGAACAGGGCCAGGCGTGGGGCTGGGGCTCGGTTGACTCATGGATCTGCTACGGCAT
CGGCGTGGCCGGCCTCCTGCTGTTCCTGCTGTGCGAGCAGCTCATGAAGGACGACGCGCTGATCCCGCTG
CGGTTGTTCCGGGGCAGCATCTTCAGCCTCGGGGCGGTCGCGAACGTCCTTGTCGGTATGGCGATGTTCG
GCGGAATCGCGATGATCCCGCAGTACCTGCAGATCGTGCAGGGTGCGTCGCCGACCAAGTCCGGCCTGCT
GATGCTCCCGTTCGTCGTCGGGCTGCTGATCAGCTCGATCACCTCCGGTGTGGTCACCGGCAGGACGGGC
CGGTACAAGTTCTTCCCGCTGGTGGGCACCGCGTTGATCACCACCGGAGCGCTGCTGTTCCACTTCCGCG
TCGACGCCGACACGGCACTGTGGCAGGTCGACATCTTCATGGCCGTGATCGGCCTCGGACTGGGCTGCTG
CATGCAGACCCTGACGATCGCGGTGCAGAACGCCGTCCCCGCCAGGGACATGGGTGTGGCGACGTCAAGC
ACCACGTTCACCCGGCAGATGGGCGGCACGATCGGGACGGCCGTGTTCCTGTCGGTCCTGTTCAGCACGG
TGAGCGACAACATCACCTCGGCGTTCCGGTCGATCGTGCCCACCCCGGCCTTCCAGACCGCTCTGCACGA
CCCCGCGGTGCTGGCCAACCCGGCCAACAAGCCGGTGCTGAGCATCCTGCAGGGCGCGGGCGGTGGGAGC
GCCGGCGGCGCGCTGCAGGACTCGTCGTTCATCCAGCAGCTGGACCCGCGGCTGGCGAGGCCGTTCCTGG
TCGGGTTCGCCAGCTCCATGGAAACGGTGTTCCTCGGCGTCGCCGGGATCGCCGCGCTGGCTTTCCTGGT
CCTGTTGTTCCTCAAGGAGGTCCCGCTGCGGACCCAGTCCGGTCTGCAAGCGCGGGCCGCGGAGGAAGCG
GCAGACCTCGCGCAGGCCATGGCCGAGCCGGTACCGGCGGAGCAGGCACTCGTGCCTGCAGGCGGCAACG
GTCATGTCGTGGCGGACCAGGCAGGGCGGCATCGTGCGGCGCAGAACGGCCAGACCGCCCTGCCCGCGCT
TCGGTCGCCGAACGGGTTCGCGGGCTCGCTGACCGCGCACACGGTGCAAGGAACCCTGCACCGCGCGGAC
GGGCATCCGGTCGAGGGCGCGGTGCTGACCCTGATCGATCCCGCGGGACGTCAGGTCGGCCGGGCCCATG
CCGATCCGGACGGCAACTACCGGATCGACGCTCCCGGCGGCGGAACATACGTGCTGATCGCCTCGGCGAC
GGCACATCAGCCGCAGGCGTCCATGATCACGCTCAATGGCTCGGGCTTACAGCACGATGTGGTGCTCAAC
GGCAGCAGCGAGCTGGCCGGGGTCGTGTCACTGGCCGGTGAGCGGGACCCGATCGCCGGGGCCGTTGTCA
CGCTCGCCGACACCAGGGGCGAGGTGATCGACACCCAGACGACCGCGCCCGACGGCCGCTACCGGTTCGC
GGAGATCGTGTCCGGCAGCTACACGCTGGCGGTCAGCGCGCCCGGGTTCCGGCCGGCGGCCCGTACCGTC
AGCATCCCGGATACCGGCAACGTGGAGCTGGATGTCGAGCTCTCCGGCAGTGCCCAGGTGCGCGGCATCA
CCCGGACCTCCCTCGACGAACGACCGGTCGCCGACGCCCGGGTGACGCTGCTCAACGCCGACGGCCGGCC
CATCGCCACCACCACGACCGACAGGCAGGGCGAGTACACGTTCATGGACGTGCCCGAGGGCGACTACACC
ATCATCGCCACCGGCTATCCCGCGGTGACGACGAACCTCAAGCTCGCGGCGGGCCAGCAAGCCCAACACG
ACGTGCAACTCGGTCACACCGTGGGATAA
>Merged2_4057876_1447-2409 # 1447 # 2409 # 1 # ID=4057876_2;partial=00;start_type=ATG;rbs_motif=None;rbs_spacer=None;gc_cont=0.675
ATGTGCACCTGGGTGGCTGGCGGGTTACCTGGACTCGGTAAGGAATCCTACGAGGGGACGGTTCAGATGA
TCGAGGCGCGAGGCCTTTCGAAACGGTATGGCGACAAGGTTGCAGTTAACGACCTGTCGTTCACGGTACG
GCCGGGGCATGTGACCGGCTTCCTCGGCCCGAACGGGGCGGGCAAGACCACGACGATGCGGATGATCCTC
GGCCTGGACCGGCCGACGGCCGGGTCGGTCACGGTCAACGGCAAGCCGTTCACCGAGCTGTTCAGCGCGA
TGCGCGAGGTGGGCGCGCTGCTGGACGCAAAAGCCGTGCACGGCGGACGCAGCGCCTACAGCCACCTGCT
GTGCCTGGCGCAGACCAACGCGATCCCGCGTACCAGGGTGGACGAGGTGCTCGGGATTGTCGGGCTGACT
GATGTGGCGGGCAAGCGGTCGAAGGGGTTCTCGCTCGGCATGAGCCAGCGGCTGGGCATCGCCGCCGCCC
TGCTCGGCGACCCCGAGATCCTCATGTTCGACGAGCCGGTCAACGGCCTCGACCCTGAGGGAATCCGCTG
GATCCGGCTGCTGATGCTGTCGCTGGCGGCAGAGGGCCGCACGGTGTTCGTCTCCAGCCACCTGATGTCG
GAAATGGAGAACACCGCGGACCACCTCGTGGTGATCGGCCGCGGGAAGCTGATCGCTGACTGCTCGATGG
CCGAGTTCACCGGCACCGCGCAGGCCACGGTGGTGAAGACGCCAGACGCCGGGAAGCTGGCCGCCGCGGT
GGCCGCGGCCGGAGGCACGCTTGCCAACGGCAACGGCGAGTTCGCTGTACGCGGCGTGTCCGCCGAGCGG
ATCGGCGAGCTCGCGCTGGCCAACGGCATCCTCCTGCACCACCTCGCCCCGGCCAGGGTCTCCCTGGAGG
AGGCATTCATGGAACTGACCGCGGACAGCATCGAATTCGCAGCGAAGGGCTAA
>Merged2_4047571_1543-2316 # 1543 # 2316 # -1 # ID=4047571_2;partial=01;start_type=Edge;rbs_motif=None;rbs_spacer=None;gc_cont=0.705
TATCAGCCGCGGGACCGACGCGGGCCGCGGCGCCGGGCGATTACCTTCGCAATCATGGACACACTAGTTC
GGCTTGAGAACGTCACGAAGCGATATGACGGCGCGCCCGTGGCCGCCGTCGACGATGTGACCCTGGGGAT
CGACGCCGGCGAGGCGGTCGCCATCATGGGGCCGTCCGGGTCAGGCAAGTCGACGTTGCTCAACCTCATC
GCTGGCATGGACCGGCCGACCGACGGCGCGGTCCTGGTGGGCGATGACCGGGTCGACCAGCTGTCCGAGG
CGGGCGCCGCGAGGTTCCGCCGCAGGCAGGTCGGAATGATTTTCCAGTTCTTCAACCTCCTTGACGACAT
GACGGTGATCGACAACGTGCTGCTCCCCGCGCAGCTCGCCGGGGCGAAGGCCGCGGCGGCGCGGCGGCGC
GCCGACGAGCTCATTGACACGCTGCAGATCGGGCACCGGCGCGACGCCTACCCGGCCCGGCTGTCCGGCG
GCGAGCGGCAGCGTGTCGCTATCGCCCGCGCGCTGATCAACAAGCCGTCGCTGCTGCTGGCGGACGAGCC
AACCGGCGCGGTCGACACCGCCACCGGCGACGAGATCGGGCGGCTGCTGCTCGAGCTCAACGCCCAGGGC
CAGACGCTGATCCTCGTCACGCACAGCCCCGAACTGGCGCACCGGTACGCGCGGCGGGTCATCCACCTCG
CCGACGGCCGGGTCGCCTCCGACACGCCCGTGACTGCCGGACCCGTGGTCAACAGCCCGGGGCCGAGATC
ATGA
>Merged2_4823162_684-2519 # 684 # 2519 # -1 # ID=4823162_2;partial=00;start_type=TTG;rbs_motif=GGxGG;rbs_spacer=5-10bp;gc_cont=0.687
TTGAAGCGATCGGGAGCGTCCCAGACGAGCAAGGATTCCCCGGGCCCGCGGGTGTCATTGCGCCGGGTAG
CGGGCCTGTTCCGGCCGTACTGGCCGCGCATGACCGCCGTCGGCCTGCTCATCGCCGTGTCGGCGCTGAT
CTCGCTGGCCTCGCCGTTCCTGCTGCGGGAGATCATCGACCGGGCGCTGCCGGGGCGCGACGTGCGGCTG
CTGGTGCTGATGGTCGCCGGGATGATCGCCGTCTCCGTCGTGGGCAGCGTGCTGGACGTGTTCCAGACGT
GGATCTCCACCGCCATCGGCCAGCGAGTGATGCACGACCTGCGCACCGGCCTCTATGTCCACCTCCAACG
GCTGTCGATGGCGTTCTTCACCCGTACCCGAACGGGTGAGGTGCAGTCCCGGATCGCCAACGACATCGGC
GGCATGCAGGTGGTGATCACCACCACGCTGACCACGCTGATCTCCAGCTTCACCGCGGTTGTCGGCACCT
TCCTCGCGATGCTCGCGCTCGACTGGCGACTGACGTTGGTCTCGCTGGTGCTGATGCCCTGGTTGGTGTG
GATCAGCCGGAGTGTCGGCGGCCAGCGGCGGCGGATCACCAGGCTGCGTCAGCAACGGATGGCCGGGATG
ACGTCGCTGGTGGAGGAGTCGTTGTCGGTCAGCGGCATCCTGCTGGGCAAGACGATGGGGCAGTCCGGCG
CGGTGATCAGGCGGTTCACCCGCGAGTCGGCGGACGTGGCCGAGTTGGAGGTGGCGTCGAGCATGGCGGG
CCGCTGGCGGCAGTCCACCATACAGATCGTCCTCGGCATCCTCCCCGCGGTGATCTACCTGGCCGCCGGC
CTGGACATCGCGGGCGGCGGCACGGCGGTGAGCATCGGCACGCTTGTCGCCTTCACCACGCTGCAGACCA
GGATGTTCGCCCCGATGATGCAGATGCTCCGGCTGGGCGTGGAGATCCAGAGTTCGATGGCGCTGTTCGG
CCGCGTCTTCGAGTATCTCGACCTCACCGCGGACATCGAGCAGCGCGACGACGCCGAGACGCTGGACGCG
GTACGCGGCGAGGTCCGCTTCGAGAACGTCGACTTCCGTTACGGCGCGGACGCCCCGTTGACCTTGCAGG
ACGTCGACCTCGCCGTCGCTCCTGGGCGCACCCTGGCGGTGGTAGGAGAGACCGGCTCGGGCAAAACGAG
CCTGGCCTACCTGGTGGCCCGCCTCTACGACGTCGACCGGGGCCGGATCACCATCGACGGCCACGACGTG
CGAGATCTCGACTTCGACTCGCTCAGCGGCGCGGTCGGCTACGTCTCGCAGGAGACGTACCTGTTCCACG
CGACCGTGGCGGAGAACCTCCGCTTCGCCAACCCGGATGCCACCGACGAGGAAGTGGAGTCCGCCGCACG
AGGCGCGCAGATCCACGACCTGATCGCCAGGCTGCCGGACGGCTACGACACGATGGTGGGAGAGCGCGGC
TACCGCTTCTCGGGCGGCGAGAAACAACGGCTGGCGATCGCCCGCACGCTCCTGCGTAACCCGCCGATCC
TGGTCCTGGACGAAGCGACCAGCGCGCTGGACACGCAAACCGAGCGCGCGGTTCAGGAAGCGCTGGACGT
GTTGACCTCCGGCCGCACCACGATCGCCATCGCGCACCGGCTGTCGACGATCCGGGACGCCGACGAGATC
GTCGTCCTGGACGGCGGCCGCATCGTCGAACGCGGCACCCACGCCGACCTGATCGAACGCGACGGCCGCT
ACGCGGCACTGGTCGCCCGCGACACCCTGGCCGAGGCGGAAGCCGAGGCCGCCGAGGACGCGGCACGCGA
AACGACCATCGGCTGA
>Merged2_5236116_902-2251 # 902 # 2251 # -1 # ID=5236116_2;partial=00;start_type=ATG;rbs_motif=AGGAGG;rbs_spacer=5-10bp;gc_cont=0.724
ATGAGCGACGTGGCGCCCGGCCCGGTGGGCGACCCCCGCCAGGCCGGGCGCCCGGCACCCCCCGCGGGTC
CGGCGAGCTCCGGGCAACTGACGTCCGGGCACCTAGCGGGCACCCTCCACGCGCGGGTGCTGATCGTCGA
GGACCAGCCGCAGCTGCTCCGCGCGCTGCGAATCAACCTGCGCGCCCGCCAGTACGACGTCGCCACCGCC
ACGAACGGACAGGAGGCGCTCGCCTCGGCAGCGTCGCAGCCACCGGACGCCGTGATCCTCGACCTCGGGC
TGCCTGACATCGACGGCGTGGAGGTCATCGTCGAGCTCCGGCGCTGGTCACGCGCGCCGATCATCGTCCT
GTCCGGACGGACCTCACCCGGCGACAAGATCGGCGCGCTCGACGTGGGCGCTGACGACTACGTGACCAAG
CCGTTCGCGATGGCCGAGCTGCTCGCCCGGCTGCGCGCCGCGCTCCGCCGCGACGACCTCGGCACCCCGC
CAGATCCCGCGCCGGTCAGGATCGGGAGGTGGCTCGTGGACATCGTCGCGCACACCGTGACCGGCGGCGA
GGGCTCGCTCCGGCTCACCCCGACAGAATGGCACATCCTGGAGGTCCTCCTTCGCCGCCCGGGTCAGCTC
GTCGGCTCCGCCCACCTCCTCACCACCGTCTGGGGACCGGGATTCCAGCAGCGCACCAACTACCTCCGGT
TCCACATGGCCAAGCTGCGCCGGAAGCTGGAGACCGACCCGGCCCGACCACGCCACCTGCTCACCGAACC
GGGCATGGGCTACCGCTACCAGCCGTTATCTTCGGGGCCATCGGCCCGGCCCCGCTGCGTTTGGATGGCG
TATGCATCCGCATGGATGACATATGCGCGGCATGCGCGGGCGCACCGTGCGCGACATCGTGGGTGTATGC
GGAGCGAGGTCGGTACACCCGGCTTGCTCGCCGGGTGCATGGTCGGCGCCGCGGCGACGTTCGCGGCGGT
GCTGGCGGGGGGAACCCGGCACACCGGCCTGGCCCTGGCGATCGTGGTCCTGGCAGTCGCGGCAGCCGGC
AGCCGGATGCGGATCCCGGTGGCACTGGCCACCGGCGCCATGAGCTGGCTGTTCTACGACGGGTTCGTGG
TCGGCAGGCATGCGGTGCTGGCCTGGCAGGGTCCTTCAGGCCTCTGGCCGCTGCTGGCCATCGTCGGGGC
GGGGCTTGCGGGGGGCACGTTCGGCATCGTCCTTCGCCGGGTCAGCACGAGCGCGGGACGCGGCTCGCCT
GCGAGGGTCCGGCCCGGCCGTTCGGGAGAAAATGTGGTGAGCCTCGCCGACGTCCGTCGTCAGCGTGCAG
CACGGCGGCCAGCTCTTTAA
>Merged2_5068721_474-1160 # 474 # 1160 # 1 # ID=5068721_2;partial=00;start_type=GTG;rbs_motif=None;rbs_spacer=None;gc_cont=0.710
GTGAATGCGGTGCGTGTGCTGGTGGTCGAGGACGACCCCGGGATCGCCACCCAGCTCGTCCGGGGCTTGG
CCAGAGCGGGATATGAGGCCGACAGTGTGGCCCTTGGATCGGACGCGCTGCGGCGGCCAGTCCCCGATGT
GGTGCTGCTCGACCTCGGACTTCCCGATCTTGACGGCGTGGAGGTGTGCCGGAAGCTGCGGCAGATGTCC
TCGGCCGCGATCCTCGTGGTGACGGCGCGCGGGCAGGAGACCGACCGGGTGATCGCGCTGGACGAGGGCG
CCGACGACTACCTGGTCAAGCCCTTCGGGCTTGCCGAGCTGCTGGCGCGGATCCGCGCGGTGCTGCGCCG
CAGCCGGCCGGCGGACGGCGAGCTGCTGCGTCACGGGCCGCTGGACATGGACCTGCGCACACGGCGCGTG
ACGATGGCGGGCGAGGCCGTCTCGCTGACGCCGAAGGAGTTCGGCATACTTGAGTGCCTGACCGCGGACC
CCGGGCGCGTGGTCAGCCGGCAGGAGATACTCGAACGCGCCTGGGACGGCGAGTGGTACGGACCGAGCAA
GGTGCTGGACGTGCACCTGGCCGCGCTGCGGCGCAAGCTCGGTGACCACTCGCTGATCGAGACGGTGTAC
GGGCATGGCTTCCGGCTGCGGGACATGCCTCCCGATGCCGCGAGCGGGCCGCCGTGA
>Merged2_5517886_3-1229 # 3 # 1229 # -1 # ID=5517886_1;partial=11;start_type=Edge;rbs_motif=None;rbs_spacer=None;gc_cont=0.716
CTCGCCGGCGACATCGCGCCCCAGCAGGGGAGCGTCGCCGTGCGGGGGGCGGCGCAGCCAGGCGGCGGGC
CTGGTGTCATGCGGCAGTTCATCGGCAAGGCCGACCCGGCGCTCAACGTGCGTGACCTGCTGCTGTCGGT
GCAGCACCGCAGGGTCCGTGAGGCCGCGGCCCGGCTGGACGCTGCCGAGCTGGCGATGATGGAGCGCGAC
GACGAGCCCGCCCAGATGAGGTACGCCGCCGCCCTCGGTGAGTGGGGGGAGGCCGGCGGGTACGACGCCG
AGGTGCACTGGGACGCGTGCACCGTCGCGGCCCTCGGCACCGGCTACGAGCAGTGCAAATGGCGGCAGGT
CGCCACCTTGTCCGGCGGCGAGCAAAAGCGCCTGGTACTTGAGTCGCTGCTGCGCGGGCCTGAGGAGGTG
CTGCTGCTCGACGAGCCGGACAACTACCTCGACGTGCCTGGCAAGCGCTGGCTGGAAGCCCAGCTGGCAG
CCACGCCGAAAACCGTGCTGCTGATCAGCCACGACAGGGAACTGCTCGCCGCGTGCGCCCGGCGCATCGT
CACGGTCGAGGACTCCCGCGTCTGGGTGCACGGCGGCGGGTTCGCCAGCTACGCGCAGGCGCGGCTCGAC
CGGATCGAAAGGCTCGAGGAGCTGCGCCGGCGGTGGGAGGAGGAGCATGAGCATCTCAGGGAACTCGTCC
GCACCTACCGGCAGAAGGCCGCCTACAACTCCGACATGGCCTCGCGGCTGGCCGCCGCCGTCACCCGGCT
AAAGCGCTTCGAGGACGAGGGCCCGCCGGAGGCGGCGCCGCGCGAGCAGAACGTCAGGATGCGGCTGCGC
GGTGGCCGGACGGGCAAGCGCGCCGTGATGGTGGAAGGGCTTGAGCTGACGGGAACCACGACGGCGTTCA
GTACCGAAATCTGGTTCAGCGACCGGATAGCCGTACTGGGCTCGAACGGATCGGGAAAGACCACTTTCCT
GCGCCTTCTCGCCGGCCAGAACGTCCCGCACTCGGGCGGGGCGCGGCTCGGCGCCCGGGTGGTGCCCGGG
CTTTTCGCGCAGACCCACGCGCGGCCCGACCTCGCCGGGCGCACGCCGGCCGAGATCTTGATGACCGAAC
ACGCGCTGCTGATCAACGAGGCCATGTCCGCGCTGGCGCGATACGAGCTCGGCGTGTGCGCGCGGCGGGA
CTTCGGCACCCTGTCGGGCGGGCAGCAGGCACGGCTG
>Merged2_4006364_1-645 # 1 # 645 # -1 # ID=4006364_1;partial=10;start_type=ATG;rbs_motif=3Base/5BMM;rbs_spacer=13-15bp;gc_cont=0.704
ATGAACTCAGACATAGCGGTCGAGGCGCGCGGTCTGGTCAAGCGCTTCGGCAAGACGGAGGCGCTGAAGG
GAATCGACCTCCTCGCCCGCCAGGGGACGGTGCTCGGCCTGCTGGGACCGAACGGCGCGGGCAAGACCAC
CGCGGTCCGCATTCTCGCCACGCTGCTGCGCCCGGACGGCGGGCAGGCCAGGGTCTGCGGGCACGACGTA
CTGAAGGACGGGAACCAGGTACGGGAGCTGATCGGGCTGACGGGGCAGTACGCCGCCATCGACGACGGGC
TGTCAGGCACGAACAACCTGATCATGATCGGACGGCTGCTCGGCATGTCCCGGCCGGCGTCCAGGGCGCG
GGCGGGGGAACTGCTGGAGCGCTTCGATCTGACCGAGGCGGCGGGCCGCCCGGCCAAGACCTACTCCGGC
GGCATGCGGCGTCGCCTGGACCTGGCCGCGAGCCTGGTGGGCAAGCCACGCGTGCTGTACCTGGACGAGC
CGACGACCGGCCTTGACCCGCGCAGCCGCAACGACGTGTGGGACATCGTGCGGACCCTGGTCGCTGACGG
GGTGACCGTGCTGCTGACCACGCAGTACCTGGACGAGGCCGACCAGCTCGCCGACGACATCACGGTCATC
GACCACGGGCAAGTC
>Merged2_5234490_302-844 # 302 # 844 # 1 # ID=5234490_1;partial=01;start_type=ATG;rbs_motif=None;rbs_spacer=None;gc_cont=0.715
ATGGTGGTGCTCGATGCCACCATTGTGAACGTTGCACTGCCGCACATCCAGAACGCGCTGCACTTCTCGG
GAACGAACCTGGAATGGGTGGTCAACGCGTACGCGCTGGCCTTCGGCGGACTGCTGCTGCTCGGGGGCCG
GTCCGGCGACCTGCTGGGACGGCGGCGCATCTTCATCGCCGGGGTCCTGGTGTTCTCGCTGGCCTCGCTC
CTGGGAGGCTTCGCCACCGACCAGGCGTGGCTGCTCGCCGCCCGCGCGATCCAGGGCGTCGGCGGGGCGC
TCGCGGCGCCCACCGCGCTGTCGCTGATCGCCGTCACCTTCCCTGAGGGTCCGCGGCGCAACCGCGCGAT
GGCCGTGTACGCGGCGATGAGCGTCGCGGGAGGCGCGGTCGGCCTGATCGTCGGAGGCCTGCTCACCACC
TACGCGTCGTGGCGGTGGGTGCTGTTCGTGAACGTGCCGATCGGCCTGCTCGTCGCGGTGCTCGCACCTC
GCGTCCTCGGCGAATCGCAGCGCCGTCGCGGCAGGTTCGACCTGCCGGGCGCG
>Merged2_5392858_3-1016 # 3 # 1016 # -1 # ID=5392858_1;partial=11;start_type=Edge;rbs_motif=None;rbs_spacer=None;gc_cont=0.676
CTGTTCGTATGGGTGAGCCGCCGGGTGGGGACCGAACGGCGCCGCATCACCGGTGACCGGCAGCGCCAGC
TCACCACGATCTCCTCGATCGTGCAGGAATCGCTGTCGGTGAGCGGAATCCTGCTCGGCCACACTATGGG
CCGCTCCCGTTCGCTCGCCGACTCCTTTGCAGGCGAATCTGACAAGCTCTCCGACCTTGAGGTTCGCTCG
AACATGGCGGGCCGCTGGCGCCAGTCGACGATCCAGATCGTCATGTCCTCGATGCCCGCGGTGATCTACT
GGGTGACCGGGCTGACCGGCCGAGGCGGCCACATGGCCATCTCGATCGGCACACTGGTCGCGTTCACCAC
CCTGCAGCAGAACCTGTTCCGCCCGATCGTCCAGCTCATGGGCACCGGCGTCGACATTCAGAGCTCCCTG
GAGTTGTTCGGCCGTATCTTCGAGTACCTGGACCTCCCGGTCGACATCGCCGAGCCCGAACACCCGGTGA
CACTCGCCAGCGTGAGCGGCGAGGTGCGCCTGGAAGACGTCGGATTCACCTACGCAGGCGCGGGCCGGCC
GACCCTGCGCGGCATCGACGTGACCGTCCCGGCCACCCGCAGCCTCGCGATCGTTGGCGAGACCGGCTCG
GGCAAGACCACTCTCAGCTACCTCATCCCGCGCCTGTACGACGTGACGTCCGGCCGCGTGAGGATCGACG
GCGTCGACGTGCGCGACATGTCCTTCGACGCCCTCGCCGCGGCGATCGGCGTCGTCTCCCAGGAGACCAA
CCTCTTCCACGCCTCGGTAGCCGAGAACCTGCGGTTCGCCAAGCCCGACGCAACCGACGCGGAACTTGTC
GCCGCGGCGAAGATCGCGCAGATCCACGATCACCTGGAATCTTTGCCCGACGGCTACGACACGATCGTGG
GGGAGCGCGGCTACCGCTTCTCCGGCGGGGAGAAGCAGCGGCTGGCGATCGCGCGCGCCGTGCTGCGCGA
TCCGCCCATCCTGGTGCTCGACGAGGCCACCAGC
>Merged2_4079401_8050-8922 # 8050 # 8922 # -1 # ID=4079401_10;partial=00;start_type=ATG;rbs_motif=GGAGG;rbs_spacer=5-10bp;gc_cont=0.723
ATGACTGCGACGCCAGCGGGCGCCACCGCCGAGGCCGGCGACCTTGCCCGGGCCGATGGCGCCGGGGGCC
AGGCGGCCGTGCTGTGCGAGGGCGTCAGCTACCGCTTCGGCGACCACACCGCGGTGGACTCGATCGACCT
GCGCATCGAGCGAGGCGAGACGTTCGGCCTGCTCGGTCCGAACGGCGCGGGAAAGACGACCACAATCCGC
ATGATCACCACGCTGCTCAAGCCCGCGACCGGGCGGCTGACGGTGTTCGGGCTCGACGCGGTCCGATACC
CGATGCGGCTGCGCCGGGTGATCGGCTATGTGCCGCAGCTGCTGTCCGCGGATGGCGCGCTGACCGGCTG
GGAGAACGTCGAGCTGTTCGCGCGCCTGTTCGACGTGCCGCGCAAGGCGCGGGCCGGGCGAGTAGCGGGC
GCACTGGAGGTCATGGGCCTGGCCGACGCGGCTGGGCGGCGGGTGTCCGGGTACTCCGGTGGCATGGTCC
GCCGCTTGGAGCTGGCCCAGGCGCTGGTCAACGCGCCGCGGCTGCTGGTGCTGGACGAGCCGACGGTCGG
TCTCGACCCGATCGCCCGTGCCGACCTCTGGCGGCACGTCCAGCAGCTCCGGGAATCGGCCGACACGACC
GTCTTGATGACGACCCACTACATGGACGAGGCCGACAGCTACTGCGACCGGGTGGCGCTGATGCACAGCG
CCCGCGTCCGGGCGGTGGGCAGCCCGGCCACCCTCAAGGCCGCCCTGCACGATGGGGCGACCCTGGACGA
CGTGTTCCGCCATCACACCGGCGACACCCTGGACGACGCCAGAGAACAGGGAGGCATCCGTGACGTCCGC
CGCATCCGGCGCACCGCCCGCCGTCTCGGCTGA
>Merged2_5253609_9627-10475 # 9627 # 10475 # 1 # ID=5253609_11;partial=00;start_type=ATG;rbs_motif=GGA/GAG/AGG;rbs_spacer=5-10bp;gc_cont=0.693
ATGGCCAGGAACACCGGGGCAGCGCCCGGTCAGGAGGCAGCATTGCCCGGCCACCAGGCAGCGGGGCAGC
CCAAGTTGTCGATCCAGGGGGTTTCGCACCAGTTCCCGAGGCGGCAGGGCCCGCTGCCGGTGCTCGACGA
GGTGAGCCTGGACATCTACCCGGGCGAGTTCGTCGTCCTGCTCGGCCCCAGCGGATGCGGGAAGACCACG
CTGCTGAACATCGTCGGCGGCCTGGAGCAGCCGCTGACGGGATCGGTGACGATGGACGGCAAGCCGGTGG
GCGGGCCCGGCCCGGACCGGAGCATGGTCTTCCAGCAGTACGCGCTGTTCCCCTGGCTCACTGTCCAGGG
GAACGTCGATTTCGGGCTGCGGCTGAAGGGACTTGACAGCCGCGAGCGGACGCGGATCATCGAGGACGTG
CTCGGCCTGGTGGACCTGCTCCCGTTCCGGCAGTCCTGGCCGAAGGAACTGTCCGGCGGGATGAAGCAGC
GGGCCGCGATCGCCCGCGCATACGCGCTCGATCCCGAGGTGCTGCTGATGGACGAGCCGTTCGGCGCGGT
GGACGCGCTTACCCGGCTGCAGCTCCAGGAGAACCTCGCGTCGACCTGGCTGCAGCGCCGCCGCACGGTG
GTGTTCGTCACCCACGACATCGACGAGGCGATCTGGCTCGGGTCGCGGGTGGTGGTGTTCAGCGGCCGGC
CCGGGCAGATCGTCGAGACGCTGGACATTGACATCCCGGTCCCCCGGGACGCGGCCACCCGCACCAGTGA
ACGGTTCACCGCTTACCGAGAGGAACTGCTCAGAACCGTTCGCGCCGGGATGCCGGATCCTCTGACCGGC
CAGCCGTAA
>Merged2_4167805_356-1126 # 356 # 1126 # 1 # ID=4167805_2;partial=01;start_type=GTG;rbs_motif=GGA/GAG/AGG;rbs_spacer=5-10bp;gc_cont=0.713
GTGACAAACCCGACGCGGCCGCGTGTGGTCCTGGCGATGAGCCCGGGCACCAGGGAGCGGCTCCTCACCA
CCGGCACGACCGAGCGCCTGGCCGCGGTCGCAGACGTCGACACGAGCAAACTGATCACCGATTTCCGCAC
GCAGCGGCCAGCCGAGGCCCAGATCCTGCTCACCGGATGGGGCGCGCCGCGCGTTGACGTGGCCGCCCTC
GAGATGATGCCGGAGCTCACCGCCATCGTCCACGCCGCCGGCAGCGTCAGGCCCGTGGTCGCGCCCGAGG
TCTTCGTCCGCGGCATCGCCGTCTCATCGGCCGCGGACGCGAACGCCATACCGGTGGCCGAGTTCACCTT
CGCCGCGATCATCTTCGCGGCCAAGCGGGTCACCAGGCTGGCCGCCCAGTACCGTGCTGGCCGGGGGGAC
ACCTGGGGCGCCTGGGACCTCCCCGAGGGCTTCACACTGGGCACGAACGGCATCACCGTCGGCGTCGTCG
GCGCCTCCAGGGTCGGCCGCCGCGTCATCGCGATGCTGCGCAGCCTGGACGTGACCACGCTGGTGGCCGA
CCCCTACCTGACCGCCGGGGCGGCAAGGGACCTGGGCGCCACGCCAGCAACACTCGATGACCTCATCGCG
GTCAGCGACATCGTCACCCTGCACGCACCGGACCTGCCGGAGACCCGGGGGATGATCAACAGGGAAAGAC
TGGCCAGCATGCACGACGGCGCGGTGCTGATCAACACGGCACGCGGCGCGCTGGTCGACACCGAGGCGCT
C
>Merged2_4039113_2-679 # 2 # 679 # -1 # ID=4039113_1;partial=10;start_type=ATG;rbs_motif=None;rbs_spacer=None;gc_cont=0.681
ATGAATGGCAGGAACATGCCCGACAGTGGCGTCAAGGCGGGGACGCAGCACGCGGACGGAACTCCGGTAC
GTGTCCTCGTCGTGGACGACGAGCCCAGTCTCGCGGAACTGCTGGCCAGCGTGCTGCGATACGAGGGCTG
GAGCGTCCGGACCGCCGGGACCGGGGCGGAAGCCGTGCGCACCGCCAGGGAGTTCAGGCCGGACGCCGTG
GTACTGGACATCATGCTGCCCGACTTCGACGGCCTTGAGGTGATGCGGCGCATGCGCGCGGACATACCCG
AGGTGTGCGTGCTGTTCCTGACCGCCCGTGACGCGGTGGAGGACCGGGTGGCAGGGCTGACCGCCGGAGG
CGACGATTACGTCACCAAGCCGTTCAGCCTGGAGGAGGTGCTCGCCCGGCTGCGCGGCCTGCTGCGCCGC
GCGAACCTGGCCCGCACCACCAGCGAGGGCTCGCTCAGCGTGGGCGACCTGACCATGGACGAGGACGCGC
GCGAGGTACGCAGGGCCGGCGAGCTGATCGACCTGACCGCGACCGAATTCGAGCTGCTCAGGTTCCTGAT
GCGCAATCCGCGCCGGGTGCTGTCCAAGGCCCAGATCCTCGACCGGGTCTGGAATTACGACTTCGGCGGG
CAGGCTCACGTCGTGGAGCTCTACATCAGTTACCTGCGCAAGAAGATT
>Merged2_4796179_437-952 # 437 # 952 # -1 # ID=4796179_2;partial=01;start_type=Edge;rbs_motif=None;rbs_spacer=None;gc_cont=0.684
CTCGGTATCGCCGCCGCGCTGCTCGGCGACCCGCCAGTGCTGATCTTCGACGAGCCGGTCAACGGACTGG
ACCCCGAGGGCGTGCACTGGATTCGCGAGCTGTTCAAGGCGCTGGCCCGCGAAGGCCGCACGGTGTTCGT
CTCCAGCCACCTGATGAGCGAGATGGCCCTGACCGCGGACCGGCTGATCATCATCGGGCGTGGCACGCTG
CTGGCCGACAGGACAGTGGCGGAGCTCACGCAGTCCCATGCCCGCGGGGATGTCCTGGTCAAATCCCCTC
GCGCGGGCGAACTAGCCGGACTGCTCACCGCCGGCGGCGCCGCGGTGACCAAGGACGACGACGGCAGCCT
TGTGGTGACCAGCATGGACGCCCCTGCCATCGGGAATCTCGCGCTTGAGCACGGCATCGCCGTTCACGAG
CTGACGCCCCGCCGCGCATCGCTTGAGGAGGCCTACATGGACATCACCAGGGAGAGCGTGGAGTACCAGG
CCAGCACGGAGGGGGCTTCCCGGTGA
>Merged2_4784364_3-746 # 3 # 746 # -1 # ID=4784364_1;partial=10;start_type=ATG;rbs_motif=AGGAG;rbs_spacer=5-10bp;gc_cont=0.692
ATGACCGAGGACGCGGCAACCACCCTGACCTCAGCCGCCGCGGGCAATGGCCCGCTCGCGCTGGAGGCAG
TGGGCCTCAGGAAGGATTTCCGGCTGGGCCGCGGCCAGATCCTGCACGCCGTGCGGGACGTGAACATCTC
CCTCTACAAGGGCGCGGTCGTCGCCCTGGTCGGGGAGAGCGGCTCAGGCAAGTCGACCGTGGCCAAGATG
CTCGCCGGGCAGGAGCGGCCAACCGCCGGCACCATCAGGCTCAACGGCCAGCCGGTCGACGCGCGCAGCA
GCCGGGCGTTCCGTCGTTACAAGAGCGAGGTGCAGTACGTCTTCCAGGACCCGTTCGGCTCGCTCAACCC
CGTGCACAGTGTCGGTTACCACCTGGCCCGCCCGGTCAAGCTGCACCAGGGCCGCCAGACCGACGCGAAA
AAGCGGGTCATCGAGCTGCTTGAGCAGGTCCGGCTGACCCCGGCCGCGCAGTTCGAGCCGAAGTACCCGC
ACGAGCTGTCCGGCGGCCAGCGCCAGCGGGTCAGCTTCGCCCGGGCGCTCGCCGCCCAGCCGAACGTGCT
GCTGGCCGACGAGCCGGTGTCCATGCTGGATGTCTCCATCCGGCTGGAGATGCTGAACCTGCTGGACGAC
CTGCGCAAGCGGCTGCAGCTCGCGATGCTGTACATCACCCATGACATCGCCTCGGCGCGGTACTTCGCGG
ACGAGGTGCTGGTGATGTACGCCGGCCAGGTCGTCGAGCGCGGC
>Merged2_5533338_2-1276 # 2 # 1276 # -1 # ID=5533338_1;partial=10;start_type=ATG;rbs_motif=GGxGG;rbs_spacer=5-10bp;gc_cont=0.697
ATGACAAGCGCCCAGGCCTTCTACATCATCAATATCCTGGTCTACGCGGGCGTCGACATCGTCGCGTGCC
TGGGCCTGTCGCAGCAGTTCGGCGTCGCCGGCGTGACGAACTTCGGTTTTATCATCTTCCAGGCGGCCGG
AGCGTACGCCGCGTCGGTGCTGTCGCTGCCGGCGTCGTCGGCCAATGGCGGCTTCCAGTCCTACATCGGC
GGCTGGGACCTGCCGTTCCCGATCCCGTGGATCGGCGCGGCGGTCGTGGGGGCGGTGGTGGCGGTCCCGT
TCACCTTCCTCGTCGGCCGCCGCCTGCGCGGTGACTTCGCGGCCGTCGGCCTCCTGGTCACGGCGGTGAT
GGCGAACCTGCTCGTCACCAACTACCGGCCCTTCCTGAACGGATCGGCGGGACTGTCGCTGGTGCCGACG
CCGATGCAGGGCGAGTTCGACCCGACGGCACAGGGGTTCCAATGGGGCTACGCGGTGGTTGCCCTGGTGA
TCGCGGCCGGCGCGTACCTGCTGGTGCGCCGGATAACCGAGTCCCCCTACGGCCGGTCGATGCGTGCCAT
GCGGGACAACGACCTGGTCGCCGACTCCATCGGCAAGAACCTGGTGGCCATGCGCATGTCCGTGCTCGCG
CTCGGCGGCGCGCTGGCCGGCCTGTCCGGCGGGGTCCTCGTCGGGTTCATCAACCTGTGGGCGCCGTCGG
CGTGGGGCTACGCAGAGACCATCGTGCTGTTCGCCGCCGTCATCATTGGCGGGGCCGGCAATCATCGCGG
CGCCATACTGGGCGCGATCCTGGTCCCCGTGGGCTTCGAGGAGGCCACCAGGTTCATCCCCGGCATCGAG
GACTTGCAGTGGGTGGCGATCGGGGTGCTGATCGTCGGGTTCTTGTGGTGGCGGCCGCAGGGGGTGCTGC
CTGAGCGCCGCCGCATCATTGACATCCCTGAGCCGAACGACCAGGCGGTGCCCGCCGCCCGGGCTGCCTC
GCCGCCCACGGTGGCCGCCGGGACCGCTTCCGACACCGCCTCAGACACCGCCTCACAGATTGACGACGCG
GTGCTGCGCACCGTGGGGCTGTACCGGGACTTCGGCGGCGTGCACGCGGTCTCCGACGTGACCCTCTCGG
TGCACCGCGCCACCCTGACGGGGCTCATCGGTCCCAACGGAGCGGGCAAGTCCACGCTGCTCAGCATGCT
CGCGGGAACGCTGCCCGCCACGTCAGGCAAGGTGATCTACGACGGAACTGACGTCACCGCCCTGCCGGCG
TTCCGCCGGTCGCGT
>Merged2_5278144_3441-4268 # 3441 # 4268 # 1 # ID=5278144_4;partial=00;start_type=ATG;rbs_motif=GGAGG;rbs_spacer=5-10bp;gc_cont=0.749
ATGGGCGTGGTCAACGTAACGCCGGACTCGTTCTCCGACGGCGGCGACTGGTTCGGGCCGGACGCCGCCA
TCCGGCACGGCCTGGACCTGGCCGCTCGCGGTGCCGACATCGTCGATGTGGGCGGGGAGTCCACCCGGCC
GGGCGCGCAGCGGATCTCCGCGGAGGAGGAACTGCGCCGGGTCGGCCCGGTGATCACCGCGCTGGCGGCG
GAGGGGCTGCCGGTCAGCGTGGACACGATGCGGGCGCAGATCGTGGAGCACGCGCTGGAGGCCGGCGCCC
GCCTGGTGAACGACGTCAGCGGGGGGCTCGCGGACCCGGCGATGCCGCGCCTGGTCGGTAAGGCGGCCGT
GCCCTACGTCGTCGTGCACTGGCGCGGCCACAGCCACGACATGTACCGGCGTGCGGTCTACCAGGACGTG
GTCACCGAGGTCCGTGAGGAACTGCGCCGCCGCGTCGACACCGTGGCGGCGGAGGGCGTGGACCCGTCGC
TCATCATCGTCGACCCGGGGCTCGGCTTCGCCAAGCGCCCGGAGCACAACTGGGCACTGCTCACCCGCGT
CGGCGTGCTCGGCGACCTGAGTGGCACGGGGGCTTTCCCCGTCCTGGTCGGCGCGTCCCGCAAGCGGTTC
CTGGGGAGACTGCTGGCCTCGCCGGACGGGGCGCCCCGGCCGTTCGCCGAGTGCGACGACGCGACGGTGG
CGGTGACCGCGCTCGCCGCGGCCGGGGGAGCCTGGTGCGTCCGGGTACACCATGTCCCGGGCAACCATGA
CGCGGTCCGGGTGGCCGCCGCCTGGGCACGTGCCGCGGCCGGGGGTGACCCGCCGTGA
>Merged2_4237870_1-753 # 1 # 753 # -1 # ID=4237870_1;partial=11;start_type=Edge;rbs_motif=None;rbs_spacer=None;gc_cont=0.644
GAGCAGTGGAAAACCACGGCCAAGCTGAACGGCCACATTGAGGAGATGTTCTCCGGGCACACCCTGGTGA
AGGTCTTCGGCAGGCAGCACGAGGCAGCTCAGACATTCGATGAGCAGAACGAGCGCCTGTTCCACGCCAG
CTTCAAGGGCCAGTTCATCTCGGGCGCCATGATGCCGCTGATGATGCTGATCGGGAACCTGAACTACGTC
CTCGTGGCGGTGGTCGGCGGGCTGCGCGTCGCATCGGGCACGCTGTCGCTTGGCGATGTCCAGGCGTTCA
TCCAGTACTCACGGCAGTTCTCCCAGCCGCTCAACCAGGTGGCGTCCATGGCGAACATGCTGCAGTCCGG
TGTCGCGAGCGCCGAGCGCGTGTTCGCGGTGCTCGACGCGCCGGAACAGGAACCCGACCGCCACGACGCC
GTCGACCTCACCGACGTCAAGGGGCGCGTGGCGTTTGAGCACGTCGCGTTCAGCTATGCCAAAGACAAGC
CGCTGATCACCGACCTGTCGCTGACGGTGGAGCCGGGGCAGACAGTGGCAATCGTGGGACCCACCGGGGC
CGGCAAGACCACCCTGGTGAACCTGCTGATGCGGTTCTATGAGGTCGACAGCGGCCGGATCACCCTGGAC
GGGGAGAACATCGCCGACATGGCGCGCGAGTCGCTGCGGTCGAAAACCGGCATGGTGCTGCAGGATGCCT
GGGTCTTCGGCGGAACGATCGCTGACAACATCGCCTACGGCAAGCTCGGTGCC
>Merged2_4218723_1-465 # 1 # 465 # 1 # ID=4218723_1;partial=10;start_type=Edge;rbs_motif=None;rbs_spacer=None;gc_cont=0.714
GAGGCGAGCGGCTTCTACCCTGGCCGCACGGCCAGGGATCACCTGCGAATCCTCGCACTCGCCGCGGGAG
TCGACACGTCGCGCGCCGACGAGGTGCTCGACCTCGTTCAGCTCTCCGCAGCCGGGCACCGGCGGGTCGG
CGGCTTCTCCCTCGGGATGCGGCAGCGGCTCGGCCTCGCGGGGGCGCTGATCGCCAGCCCGGAGATCCTC
ATCCTCGACGAGCCGGCCAACGGCCTTGACCCCGAGGGCGTGCGCTGGCTGCGGGACCTGCTGCGGCGCT
ACGCCACCGACGGCGGCACGGTCCTGGTGTCCAGCCACATCCTCGCCGAGGTCGCCCAGACCGTGGACCA
CGTTGTGATCATCGACCACGGCCGGCTGGTCCGCCAGGGCCCGCTCGCCGAAGTCGCCGGGGGCAGCGAC
CTGGAAACCACTTTCTTCAACCTCACGGAAAGGACCCCGCAATGA
>Merged2_13265_3-596 # 3 # 596 # -1 # ID=13265_1;partial=10;start_type=ATG;rbs_motif=GGAGG;rbs_spacer=5-10bp;gc_cont=0.673
ATGCCGACTCTGCCAGTCCGGGGGGCGGCCCCGGAGCCCACGGACGAACCGAACGCTGGCATGCGGGCGC
TGCCGGCGAAGTTTGACCTGCCCGCGATCGAGCACGAGATGCTGGCCCGCTGGAACCGNGACAGGACCTT
CGACGCGTCGCTGAAGCAGACCGAGGGCGGCCCNCGNTGGACGTTNTACGAGGGCCCGCCGACGGCGAAC
GGNATGCCNGGGGNGCACCACATCGAGGCGCGGGTCTTCAAGGACCTGTTCNCNAGGTTCAAGACCATGC
AGGGGTTCCATGTCCGGCGCATGGCCGGCTGGGACTGCCACGGGCTGCCTGTCGAGGTCGCGGTCGAGAA
GGAACTCGGCCTGTCAGGCAAGAAGGACATCGAGTCCTACGGCGTCGCCGAGTTCAACGAGCGCTGCCGT
GAGTCCGTGCTGCGGCACGTGGACGCCTTCTCCGCGCTGACCGAGCGGATGGGTTACTGGATCGACCTGT
CCGACGCCTACCGGACCATGGACCCGTCCTACATCGAGTCCGTCTGGTGGTCGCTGAAGGCCATCTACGA
CAAGGGCCTGCTGGTCAGGGACTTCAGGATCAGC
>Merged2_4368421_3156-3929 # 3156 # 3929 # 1 # ID=4368421_4;partial=00;start_type=ATG;rbs_motif=GGAGG;rbs_spacer=5-10bp;gc_cont=0.708
ATGACGCCGCTGCTTGCCGTCCGCGGTGTGCGCAAGTCGTTCGGCGGGGTCCAGGCGCTGGACGGGTGTC
ACCTCGAGGTCGCCGCGGGAACGATTGCCGGGCTCATCGGCCCGAACGGCTCCGGCAAGACAACCCTGTT
CAATGTGATCACCGGCTACGAGCGCGCCAGCCGGGGGGATGTCTACCTCGGCGGGCGGAGAATCACCAAC
CTGCGCCCCGACCAGGTGTTCAGGCTCGGGATCGGCCGCACCTTCCAGCTCACCAGGATCTTCCCGCGGC
TCACCGTGATGGAGAACATGCTCATCGCGGTCCCCGGGCGGCCCGGATGGCGGCGCAACCCGCTGGCCCG
GGCCGGCGCTTCCGCCGAACGCCGCCGCGCGCTGGAATTGCTGGAGTTCACCGGGATCGCCGCGCACGCG
GGCGAGGCGGCCGGGACCCTCTCCTACGGCCAGCGGAAGCTGCTCGAACTGTCCTACCTGCTGGCCGCCG
ATCCCGAGGTGATGCTGCTGGACGAGCCGGCCGGCGGAGTCAACCCCTCGCTCGCCGCCCGGATCGCGGC
GCGGATCCGTGAGCTCAACGCGGCCGGGAAGACGTTCGTCGTCGTCGAGCACAACATGGGATTCGTGATG
GACCTGTGCGACCAGGTCACGGTCCTCGACTACGGCCGGGTGGCCGCGGCCGGGCCGCCCCAGATCATCC
GCTCGGATCCCCGTGTTCTCGACGCCTACCTCGGCGCGGGCGGTGAGGACGACGATGGCGCACCCGCCCG
GTGA
>Merged2_4998566_1-639 # 1 # 639 # -1 # ID=4998566_1;partial=11;start_type=Edge;rbs_motif=None;rbs_spacer=None;gc_cont=0.659
GCCGTCGACCTCACGGAGGTCAAGGGGCGCGTGGCGTTCGAGCACGTTGCGTTCAGCTATGACAAAGACA
AGCCGCTGATCACGGACCTGTCGCTTACGGTGGAGCCGGGGCAGACGGTGGCGATCGTGGGACCCACGGG
GGCCGGCAAGACCACCCTCGTGAACCTGCTGATGCGGTTCTATGAGGTCGACAGCGGCCGTATCACCCTG
GACGGGGAGAACATCGCCGACCTGACCCGCGAGTCGCTGCGGTCGAAAACCGGCATGGTGCTGCAGGATG
CCTGGGTCTTCGGCGGAACGATCGCTGACAACATCGCCTACGGCAAGCTCGGTGCCACCCGCGAGGCGAT
CATCCGCGCGGCCCAGGCCACCCATGTCGACCACTTCGTCCGCACGCTGCCCGATGGCTACGAAACGGTC
CTCGACGAGGAGGGCTCGAACGTATCAGCGGGAGAGAAACAGCTGATCACGATCGCACGCGCGTTCCTCG
CCGAGCCGGCGATCCTGATACTCGACGAGGCCACGTCGTCGGTTGACACGCGGACCGAGCTGCTGATCCA
GCGGGCGATGGGCCTGCTGCGGCAGGGCCGCACCAGCTTCGTGATCGCGCACCGGCTGTCCACGATCAGG
GACGCCGAC
>Merged2_4540903_464-1402 # 464 # 1402 # -1 # ID=4540903_2;partial=01;start_type=Edge;rbs_motif=None;rbs_spacer=None;gc_cont=0.694
GCGCGCACCTTCCGCAGCCGCAAACGCACCGTGGAGGCGGTACGCGGCGTCGACCTGACCGTGGAGGAAG
GCGAGATCGTCGGCTTCCTCGGGCCCAACGGCGCCGGCAAGACCACGACGCTGCGGATGCTCACCACGCT
GCTTAACCCGACCGCTGGCACCGCCACCGTGGCCGGCGCCGACCTGCTGCGCGACTCGGTTGGCGTCAGG
CGCCGAATCGGCTACGTGCCGCAGGCGGTCGGCGTCACCACCGGGGGCAGCGACCCGTCATGCGGGGTCA
GGGAGGAACTGCTCGACCAGGCGGGTTTGTACCATCTCGGCAAGGAGCGCGGGACGCGCCGGACCGAGGA
ACTCATCCGGCAGCTCGACCTGACGGGCCTGGAGGATCGCCTGGTGAAGACCCTGTCAGGCGGTCAGCGG
CGGCGCCTGGAGATCGCGCTTGGCCTGGTGCACGAGCCGCCGCTGGTCTTCCTTGACGAGCCGTCCACCG
GCCTGGACCCGCAGAGCCGCAGCAACCTGTGGGAGCACATCAGGAGCCTTCGCCGCGACCACGGCACAAC
GGTGTTCCTCACCACGCATTACCTGGAGGAGGCCGACGCGCTGTGCGACCGGATCTTCATCATCGACCAG
GGAACGATCGTCGCCGCCGGCACGCCCGACGAGCTCAAGCGCCGCGTCTCTGGGGACGTGGTCACCCTGC
GGGTCAACGGCGCGTCGGGGTCCGCCGCTGAGCTGCTCGGAAAGGAGTCCCTCATCAGGGAGCTCACCCA
TGCCGACGGCACCTTGCGGCTGACGGTATCCAGCGGCGAAGAGGCGCTGCCGGTCCTGCTGCGCACCCTC
GACGAGGCCGGCATCACGCTGCACACCATCAACCTGTCCAGGCCGACGCTGGACGACGTGTTCCTGACCC
TGACCGGCCGTTCGCTGCGCGAGGAGTAA
>Merged2_4302867_275-1069 # 275 # 1069 # 1 # ID=4302867_2;partial=00;start_type=GTG;rbs_motif=GGAG/GAGG;rbs_spacer=5-10bp;gc_cont=0.719
GTGACCGCGATCATCACCGGCGCCGCCCGGCCGGAACCGCCGGGCGCGTGGACCGCCACGCTCGCGTTCG
GCTACCGGGCGCTGCTGAAGATCAGGCACGTCCCCGAGCAGCTTTTCGACGTTGTCGCGATCCCGGTCGT
GTTCACGCTGATGTTCACCTACCTGTTCGGCGGCGCGCTGGCCGGCTCACCCGGCCGGTACCTGCCGTTC
CTGCTGCCCGGCACGCTGGTTATGGCTGTGCTGCTGGTCAGCATGTACGCGGGGATAGGCCTGAACACCG
ACGTGGCCAAGGGGATCACCGCCCGGTTCCGGTCGCTGCCCATCTGGCGCCCGGCACCGGTCGCCGGCGC
GGTCCTCGGCGATGTGGCCCGCTACCTGATCGCCGCCGGGCTGGTCACCGTGCTCGGCGTGATCATGGGC
TACCGCCCGCCCGGCGGCGCGCCCGGCATCCTGGCCGGGATCGGGCTGCTGCTGGCCTTCGCGCTCTGCC
TGTCCTGGGCATGGACCGCGCTCGGCCTAGTGCTGCGCACCCCGCAGGCCGTGATGAGCACCGGCACCGT
GGTGCTGTTCCCGCTGACCCTGGCCAGCAACGTATTCGTCCAGCCGCACACCATGCCCGGATGGCTGCAG
GCATTCGTCGGCGTCAACCCGGTCAGCCACCTGGTCACCGCCGAGCGCGGCCTGCTGGCCGGGCACTCCT
CCGCCGGCCAGGTGACCTGGGTCCTCCTCGCCGCAGCCGCGCTGGTAGCGGTGTTCGCCCCGCTCACCGC
CTGGCTCTACGGGAGGCGGGCGTGA
>Merged2_3785_4203-6047 # 4203 # 6047 # 1 # ID=3785_6;partial=01;start_type=ATG;rbs_motif=AGGAG/GGAGG;rbs_spacer=11-12bp;gc_cont=0.713
ATGGCCAACCAGGCCCGGCCCGAGCACGCACCCCGCGAGCGGCAGCTGCCCTTCCCGGCGCTGCCGGGCG
TGCCCGATCTTCCCCGCCTCGACCAGGAGATCCTGGACCGGTGGCGAGAAGGCAAGGTCTTCGCGCGCTC
GCTGGAGGCCACCGCCAGCGGCAAGCCCTGGACCTTCTACGAGGGCCCGCCGACCGCGAACGGCAAACCC
GGCACCCACCACATCGAGGCACGCACCTTCAAGGACGCGTTCCTCCGGTTCAAGACCATGCAGGGCTTCT
ACGTCGCCCGCAAGGCCGGCTGGGACTGCCACGGGCTGCCGGTCGAGGTGGAGGTGGAGAAGGAGCTCGG
GCTCTCCGGGAAGAAGGAGATCGAGCAGTTCGGGATCGCCGAGTTCAACGCGCGCTGCCGCGAATCGGTG
ATGCGGTACGTCGACGACTGGGAGCGGCTCACCGAGCGGATGGGCTACTGGGTGGACATGTCCCAGCCGT
ACCGGACCATGGACGCCGCCTACATCGAGGCGGTCTGGTGGTCGCTCAAGGTCATCTACGACCGGGGGCT
GCTGGTCCGCGACTACCGGATCAGCCCGTACTGCCCGCGCTGCGGTACCCCGCTGTCGGACCACGAGCTC
GGCCAGCCCGGCGCCTACGAGAACGTGACCGACCCGTCGGTCACCGTCCGGTTCCCGCTGACCAGCCTGC
CCGGCGGGATGGACCCGGCGCTCGCGGACTCGCTGCGCGGCGCCGACCTGCTGGTCTGGACAACGACGCC
GTGGACGCTGGTGTCCAACACCGCGGTCGCNGTTCATCCCGANGTCAGCTANGCCATCGCCCGCAGCCGT
GACGGCGGCAGCCCGGTGGTGGTGGCCGAGGCGCTGGTGCCGCGGGTCCTCGGCGAGNANTGGGAGGTNN
CCGGCACGTTCACCGGCCTGGACCTGGTCGGCGCCGGNTACGCGCGGCCGTTCGGCCTGGTCGACATCCC
CGGCGCGCACCGGGTGATCCCGGCGGGCTTCGTCACCACCGAGGACGGCACCGGGCTTGTGCACCTGGCG
CCCGCGTTCGGCGCCGACGACNTGGCCGCCACCCGCGAGCANGGGTNCCCGGNGGTCAACCCGATCGGGC
CGGACGGGCATTTCCTGCCGGACGTGCCNCTGGTCGGCGGGATGTTCTNCAAGGACGCGGACCNGCCGCT
GNCCGACGACCTGGCCGCCCGCGGCGTGCTGTTCCGTTCGGAGGGACACGAGCACAGCTACCCGCATTGC
TGGCGGTGCCACACGCCGCTGCTGTACTACGCGCTGCCGTCGTGGTTCATCCGCACNACGGCNATCAAGG
ANGAGCTGCTGGAGCAGAACGAGCGGACCAACTGGCAGCCGCCGACCATCAANACCGGCCGGTACGGCGA
GTGGCTGCGCAACAACGTCGACTGGGCNNTGTCGCGCAGCCGGTACTGGGGNACCCCGCTGCCGCTGTGG
GANTGCCCGTCCGGGCACCTCACCNGCGTCGGCACGCTCGGCGAGCTGTCGAGGCTGGCCGGGCGCGACC
TGTCCGAACTGGATCCGCACCGGCCGNACGTGGANGAGGTGACGATCCGGTGCGGCGAGTGCGGCGCCGG
CGCCCGCCGGGTCCCCGAGGTGATCGACGCCTGGTACGACTCCGGGTCGATGCCGTTCGCGCAGTTCGGC
GCGCCGCTGCAGAACCTCGGCGAGTTCGAGCGCGCCTACCCGGCGCAGTTCATCTGCGAGGCGATCGACC
AGACCCGCGGCTGGTTCTACTCCCTGATGGCCGTCGGCACGCTCGTCTTCGATCGCTCCAGCTACGAGAA
TGTCGTGTGCCTCGGCCACATCCTT
>Merged2_5267281_915-1817 # 915 # 1817 # -1 # ID=5267281_3;partial=01;start_type=Edge;rbs_motif=None;rbs_spacer=None;gc_cont=0.731
CCGAGCGGAAGCGCGGCGGACGGGGAGCGGGTCCGCGCCTATGGTGTGTCCATGCGGTCAGCAGGCGGCA
AATCGGGGCAACCACCGTCTCAGCGGCGCGGGAAGGCTGCTCTCTCCGACGACGAGCAGCGTGCCCTGCA
CGGCTCCTCGTTCGGCAAAGCGGCATCCGCCTACGCCGAGCACCGGCCGGATTACGCGGGCGCGGCGGTC
CGGTGGGCACTGGAGCCGGTCGCGGACCGCAAGCCGCTGCGGGTGCTCGACCTGGGCGCTGGGACCGGGA
AGCTAACCGCCGCGCTCCTGGAACTCGGCGCCGATGTGACCGCGGTCGAACCGGACCCGGCGATGCTGGC
GCAGCTGCGCCGCACCCTGCCCGGCATCACGGCGCTGCATGGCAGCGCCGAGGACATCCCGCTGCCGGAC
AGTTCGGCCGACGCGGTCGTCGCCGGGCAGGCGGCGCACTGGTTCGATATGAGCCGTGCGCTGCCCGAGA
TCGTCCGCGTGCTCTCCCCTGGCGGGGTCCTGGCCGGGCTGTGGAACGTGGACGACGACCGGGCGGACTG
GGTCGCCGGGCTGCACGAGGCGAGCGAGGGCCAGGCCAGCGCCCCGTTGAGCCGGTGGCGCCAGCGGACC
GGCACCTGCAGCGGCGTACTGCTGGCAGCCACCGGTGATGCCCAGTTCCGGACAGGTGAGCAGGCGGAGT
TCCAGAACGGGCAGCGGCGCACCGCCGAGTCGCTGGTGGCCACCATCGCAACCCACTCGGCCCCGCTGGT
GATGGAGCAGCGGGAGCGGGAGCGGCTGCTGGCCCAGGTCCGCGACTACCTGCGCTCCCGGCCGGAGACC
GCAGACGGGGAATTCACCCTGCCGATGGTTACCTGCGGGATCCGGACCGTCCGGGACCCCTGA
>Merged2_5292546_248-868 # 248 # 868 # -1 # ID=5292546_1;partial=01;start_type=Edge;rbs_motif=None;rbs_spacer=None;gc_cont=0.654
GACGTGGTCGGCGTCATCGGGCGGAACGGATCGGGCAAGTCCACCCTGCTGCGAACGATCGCGGGCCTGC
TCCCGCCCGAGCAGGGCGGCGTGTACACGATCGGGCAGCCCGCCCTGCTGGGCGTGAACGCCGCGCTGCT
CGACGACCTCACCGGCGAGCGGAACGTCGTTCTCGGTTGCCTGGCGATGGGCATGCCCCCGCAGGAGGTC
AAGGCCCGGTACCAGGACATCGTGGATTTTTCAGGGGTTGGCCGGTTTATAGACCTGCCGATGCGCGCCT
ACTCCACTGGAATGGCGCAGCGACTGCGTTTCGCTATCGCCTCGGCGAAGAGCCACGAGATCCTGATGAT
CGACGAGGCGCTGGCCACCGGTGACGCGGCGTTCCGTACCAAGAGCCACAATCGCATCCGGGAACTGCGC
GATGAAGCAGGGACCGTCTTCCTGGTGGCGCACAACCTGGGCGAGATCGAGCAGAGCTGCAACCGTGTGA
TCTGGATGGAAAAGGGCCTCATCCTCCGGGACAGCTCGGATGTGCCTGGCGTTATCGATGAATACCTCGA
GGCGACAGGCGGTGAACCACGGCAGCGGGAGCAGGCGCGACTGCAGCCGTCGGGCTCGTAA
>Merged2_4776729_12561-13640 # 12561 # 13640 # -1 # ID=4776729_11;partial=00;start_type=ATG;rbs_motif=GGA/GAG/AGG;rbs_spacer=11-12bp;gc_cont=0.699
ATGCGCAAAATCCGGGTCGCGGTGGTCTTCGGCGGTCGCAGTACCGAACACGGCATCTCCTGCCTCTCCG
CGGGCAGCGTGCTCGCGTACCTGGACAGTGACCGCTACGAGGTGGTGCCGGTCGGCATCACCAGGGACGG
CGCGTGGGTGCTCGGCAACGACGACCCGCAGCAGCTGGCCATCAACGACCGCAAGGAGCCGGAGGTGCGG
TCGGGCGCCGCGGTGGCCCTGCCCGGCGACCCGACGCGACACGACCTGGTGCTGCTGGAGCCCGGTCGCG
GTGGCGAGGTGCTGTCCTCGGTCGACGTCGTGTTCCCGGTGCTGCACGGTGCTTTCGGCGAGGACGGCAC
GATCCAGGGCCTGCTGGAGATGGCCGACGTCCCCTACGTCGGGCCCGGCGTCCTGGCCAGCGCGGTGGCC
ATGGACAAGGAGTACACGAAGAAGCTGTTGGCCGCCGCGGGGTTGTCGGTGGGCACCTACGAGGTACTGC
GCCGCGGCCAGTTCACGGTGCGGGACCCCGGCCGGCTGGGCCTGCCCCTGTTCGTCAAGCCGGCCAGGGC
CGGGTCGTCGGTGGGGATCACCAAGGTCACCGACCCCACGCAGCTCGACGCGGCCATCGCCAAGGCCAGG
GAGATCGACCCGAAGGTGATCGTCGAGGCCGGGGTCACCGGGCGCGAGGTCGAGTGCGGGGTGCTGGAGT
TCCCGGACGGCCAGGTCAAGGCGTCGCTGCCCGCGGAGCTGCGGGTGACCGGCGGGGCGGACTGGTACGA
CTACGACTCCAAGTACCTCGACGACGTCACCGAGTTCGACATTCCCGCCAAGATCGGTGATGACGCGGTC
GAACGGCTGCGCGCCGCGGCCGTGACCGCCTTCCAGGCACTGGACTGCCAGGGGCTGGCGCGGGTGGACT
TCTTCGTCACTCCCGGCGGTGAGCTGATCGTCAACGAGGTCAACACCATGCCGGGCTTCACCTCGATCTC
GTTGTACCCGCGGATGTGGGCGCAGACCGGGGTGGACTATCCGACCCTGCTGAGCACGCTCATCGACACC
GCGATAGCGCGCGGCACCGGTCTGCGCTGA
>Merged2_5504025_694-1347 # 694 # 1347 # 1 # ID=5504025_3;partial=00;start_type=TTG;rbs_motif=GGAG/GAGG;rbs_spacer=5-10bp;gc_cont=0.700
TTGCGGGTACTCGTAGTCGAGGACGAGCAGGTCCTGGCCGACGCCATTGCCACCGGCCTGCGCCGGGAGG
CAATGGCGGTGGATGTTGCCTACGACGGCGCCGGCGCGCTCGAGCGGACCAGCGTCAACGACTATGACGT
CGTGGTCCTCGACCGGGACCTCCCGCGGGTGCACGGCGACGATGTGTGCCGGGAGCTGGCCGGAGAGGGA
GCCACCGCGCGGATCCTGATGCTGACCGCCGCGGGGGAGCTTGACGACAAGGTGACCGGGCTGTCCCTGG
GAGCGGACGACTATCTTGCCAAGCCATTCGCGTTCGCGGAGCTAGCGGCCCGGATACGGGCGCTCGGCCG
CCGGAGCGCGCCGCCGCTGCCGCCAGTGCTCGAGCGCTCCGGCATCCGGCTGGACCCGAACCGCCGCGAG
GTCAGCCGGGACGGCCAGCCCGTCCAGCTCACGAACAAGGAGTTCGCCGTGCTCGAGGTGCTGATGCGCG
CCCAGGGCACGGTGGTGAGCGCTGAGCAGTTGCTGGAGAAGGCGTGGGACGAGTACATCGACCCGTTCAC
GAACGTGGTCCGGGTCACGATGATGACGCTGCGCCGCAAGCTTGGTGAGCCGGCGGTGATCGAGACCGTG
GCGGGTGCGGGGTACCGGCTGTGA
>Merged2_4379714_13902-14741 # 13902 # 14741 # -1 # ID=4379714_14;partial=00;start_type=GTG;rbs_motif=GGAGG;rbs_spacer=5-10bp;gc_cont=0.707
GTGACGTTGCCGGAGGCATCGCAGACGCAGTCACCGGACGCCCGGTCGGAGCCGGAACCACTGTTGGCCG
CCGACGGGATCACCGTTCGCTTCGGCGGCCTCACCGCGTTGGACGATGTCCGGCTGGCCGCGCGTCCCCG
CGACGTACACGGCGTGATCGGGCCCAACGGTGCCGGAAAGACCACGTTGTTCAACGTCTGCTGCGGGTTC
GTCCGCCCGGACGCGGGCAGCCTGACGTGGCGGGGACGGGAGATCACCGGGCTGCGCCCGCATCGTCTCG
CCGGCTTGGGCATCGCACGGACCTTGCAGGGACTGGGGCTTTTCGACGGCCTGACCGTGCTGGAGAACGT
CATGGTCGGCGCCGATCGGTTTCACCGCACCGGTTTCGCGTCGGCGCTGCTCGCGTTGCCGATGGCGGCC
AGGGACGAGCGGCGGCTGCGGGACCGGGCGCGACAGGCGATGGCCGAGGCCGGGGTGCTCGATCACGCTG
GCAGCCGGCCCGGCAGCCTGCCTTATCCGGTGCGGAAACGGGTTTCACTGGCGCGGGCGCTGGCGGCCGA
GCCCGAACTGCTGCTCCTCGACGAGCCTGCCAGCGGACTGGGGCAGGACGAGATCGAGGAGCTCGGCGCC
CTCGTGCGCAGGCTCACCGAACGGATGTCGGTGGTCCTGGTCGATCACCACATGGACCTGGTCATGGCCA
TCTGCGACCGGATCACCGTGCTGGATTTCGGCCGGGTCGTGGCGGCCGGAAGCCCGGAGCGGGTGCGGGA
CGATCCGGCCGTGATCGACGCCTATCTCGGCGAAGAGGCTCGCAGGGCGGGTGAGCATGGCCGAGCTTGA
>Merged2_5240024_1827-3029 # 1827 # 3029 # 1 # ID=5240024_3;partial=01;start_type=GTG;rbs_motif=GGAG/GAGG;rbs_spacer=5-10bp;gc_cont=0.716
GTGGCCAACCTGATCAATCTTGAGTCGGTCTCGCACGGCTATGGCGAACGCCTGTTGCTCGACGGCGTCT
CCCTGGGCGTCGGCGAAGGAGACCGCATCGGCGTCGTCGGCCTCAACGGCGGCGGCAAGACGACCCTGCT
GGAGGTGCTCTCCGGAGCGCAGAAGCCCAACGAAGGCCGGGTGAGCCACACTCGTGACCTCCGGCTGGCG
GTGGTCACGCAGCGCACCGAACTGGGCGAGGACGCGACGGTCCGCGGCGCCGTGCTGACCGGGTTCACCG
CCGAGCACGAATGGGCCGCCGACCCCAAGATCCGGTCCGTCCTCACCGGGCTGGGGATCACCAGCCTGGG
CCTGGACACGCCGGTGCGGAACTTCTCCGGCGGCGAGCGCCGCAGGGTCGCGCTGGCCGCCGCACTGGTC
CAGGATGCCGACGTTCTGGTACTGGACGAGCCCACGAACCACCTCGACGTGGAAGGCGTGCGCTGGCTCG
CCGACCACCTGATCGCGCTGCGCGGCGCGTTGGTCGTCGTCACACACGACCGCTGGTTCCTGGACACCGT
GTGCACCCGTACCTGGGAGGTCGCCGGGGGCCGGGTCGAGCAGTACGAGGGCGGCTACGCGGACTGGATC
TTCGCCAGGGCCGAGCGGGCGCGGCAGGCACGGCAGGCCGAGGACAAGCGGCGCAACCTGGCGCGCAAGG
AGCTGGCCTGGTTGCAGCGTGGCGCGAAGGCCCGCACCTCGAAGCCGCGGTACCGGGTGGCGGCGGCCGA
AGCCCTGATCGCGGACGTCCCGCCGCCCCGCGACACCGCGGAGCTGCTGGCCTTCGCCAAGCGCCGGTTG
GGCAGGACCGTGCTGGAGCTGGAGGACGCCGATCTCCGCGTCGCGGGCCGGGAGCTGCTGAGCAAGGTGA
CCTGGCAGGTGGGGCCCGGTGACCGCATCGGCGTCGTCGGCGTCAACGGCTCCGGCAAGACCACGCTGCT
CCGGTTGCTCGCGGGGGTGCGGCAGCCGGACGCGGGCAGGCGGGTCGAGGGCAAGACGGTCCGGCTCGCG
CATCTCACCCAGGAACTACATGATCTCCCGTCGGACTGGCGGGTACTGGAGGCGATCGAGGATGTCGGGC
AGCACGTCGTGCTCGGCAGGCACGAGCTGTCCGCATCGCAGCTCGCGGAGCGCTTCGGGTTCCCGCAGGG
CAAGCAGTGGACG
>Merged2_4831532_3-2078 # 3 # 2078 # -1 # ID=4831532_1;partial=11;start_type=Edge;rbs_motif=None;rbs_spacer=None;gc_cont=0.747
CGGGTGTTCGAGGTGATCGACTCCCGCCCGCTGGTCGCCACCCGGCCCGGCGCGGCGGTGCTGCCGGCGG
ACGCGGCGCCGCGGCTGGAGTTCGACGACACCTCGTTCGGCTACCTGCCGTCCGAGCCGGTGCTGTCCGG
GCTTTCGCTGCGGGTCGAGCCGGGTGAGACGCTCGCCGTCGTCGGCGCCTCCGGCTCCGGCAAGTCCACC
CTGTCGCTGCTCCTGCCGCGGTTCTACGACGTCGGCGGCGGCGCTGTCCGGGTGGCCGGCCACGACGTCC
GTGACCTCACCCTCGATTCGCTGCGGGCCGCGATCGGGCTGGTCGCCGAGGACAGCTTCCTGTTCTCGGA
CACGGTGCGCGCCAACATCGCCTTCGGGCGGCCGGACGCCACCGCCGCCCAGGTCGCCGCCGCGGCGCGG
GCCGCCGAGGCGGACTCGTTCATCGCCGCCCTGCCGGACGGGTACGACACGGTGATCGGCGAACAGGGCC
TCACCCTGTCCGGCGGCCAGCGGCAGCGGGTGGCGCTGGCCCGCGCGCTGGTCACCGACCCGGCGATCCT
GCTGCTCGACGACGCGACGTCCGCGGTGGACCCGCAGGTCGAGGCCGAGATACACGGCACGATGCGCCGG
GTGATGCGCGGCCGGACCACGCTGATCATCGCGCACCGGCGGTCCACCCTGCAGCTGGCTGACCGGATCG
CCGTGCTGGACGAGGGCCGGGTGGCCGACACCGGCACGCACGAGGAGCTGACCCGGCGCTGCGCGCTGTA
CCGGCTGCTGCTCGGCGGCCCCGGCGACGACGCCGAGGGGATGGACGCCGGTGAGCTGTGCAGCTACCAG
AGCGCCACGAGCGGGGGCACCGCGGCCACCGCCGCCAGCGGGGCTGCCGGTGCGGCCACCGGGGCCGGTG
GCCCGGGCGGCGGGACCGCCGGGGTCACCCCCGGGCTATGGGACGAGAGCGCCGCGGAGGCCGCCGGTAC
CGCCTCCGCCGGGGCGGGCGCCGGTAGCGCCGGCCCGGCCGGCCACGCCGTGCACGGCGCCGGTCATGGG
GGAGGCGGCCGGCACGGTTTCCTGGCCGGCCTGCCGCCGACACCGGAGCTGCTCGCCCAGGTGGACAGGC
TGCCGCCGGCCCAGGAAGAGCCGCGGGTCGACCGGGACGCCGCCCGCGCGCCGGATCCCCGGTTCACCCT
GCGCCGCCTGCTCCGGCCGCTGGTATGGGCGCTGGTGGCCGGCCTCATCCTGGACGGACTCGACGCGCTG
GCCAGCCTCGCGCTGCCCGCCCTGGTGCGCAACGGCATCGACAACGGCGTCCAGGCCCACGCCTTCCACA
CCGTGCTGCTGGTGTCGCTGGCGGGCCTGGCGATCGTGCTCGCCGACTGGGTGGTCGGCGCGGCCGAGAC
CCTCGTCGTGGGACGCACCGGCGAACGGCTGCTGTTCACGCTGCGGGTCAAGATCTTCGCCCAGCTGCAG
CGCCTCGGCCTCGACTACTACGAGCGCGAGCTGTCCGGCCGGATCATGACCCGGATGACGACCGACGTGG
ACGCGCTGTCGACGTTCATGCAGACCGGCCTGATCACCCTGATCAGCTCGGTCCTCACCTTCGCCGGGGT
GCTGATCGCGCTGCTCGTCATCAACCTGCGGCTCGGCCTGCTGGTGCTGTCGGTGATGCCGGTGCTCGCC
GCCGCGACGCTCGTCTACCGGTCGAAGTCGCGCACCGCCTACGACGACGCGCGGGAGAAGGTCAGCGTGG
TCAACGCCGACCTGCAGGAGAACGTGGCCGGGCTGCGCACCACGCAGGCGTACCGGCGGGAGGGCCGGAA
CCGGGACCGCTTCACCCGGCGCAGCGACGACTACCGGACGTCCCGGCTGCGCGCGCAGCGCTACATCGCG
CTGTACTTCCCGTTCATGCAGTTCGCCTCGACCGCCGCCGGCGCGCTGGTGCTGGTGGCCGCCGCCGGGC
AGGTGCACGCCGGGGCGCTGACCGCGGGGGCGCTGATCGCCTACCTGCTCTACATCGACATGGTCTTCGC
CCCGGTCCAGCAGCTGTCGCAGGTCTTCGACGGCTACCAGCAAGCC
>Merged2_4093398_487-864 # 487 # 864 # 1 # ID=4093398_2;partial=01;start_type=GTG;rbs_motif=GGG;rbs_spacer=8bp;gc_cont=0.669
GTGGCAGGACCGGTACTTGAGGCTCGACGCATCGCCAAGCGCTACGGCAGTGTGGTGGCGCTGAACGGCG
CCGACTTCGCCGCCTGGGGCGGGGAGGTCGTGGCTCTGATCGGCGACAACGGCGCCGGAAAGTCCACGCT
TGTCAAGTCGCTGTCCGGCGCGATACATCCGGATTCCGGGGAGATCCTGGTCGACGGGAAGCCCATCCGG
ATGTCCACCCCGCTCGACGCGCGCAAATACGGGATCGAAACCGTGTACCAGGACCTGGCCCTGGCGCCGG
ACCTGGACGCGGCGGCGAACCTCCACCTGGGCAGGGAGCTGTACCTGATCCCGTTCCTCAAGGTGCTGAA
CAAACGGCTCATGCGCCAGCGCGCGATC
>Merged2_6056_373-1317 # 373 # 1317 # 1 # ID=6056_2;partial=00;start_type=ATG;rbs_motif=GGAG/GAGG;rbs_spacer=5-10bp;gc_cont=0.711
ATGCATTCCATTGAGGCCCGAGGCCTCGTCAAGCAGTACAAGGATGTCCGTGCCCTCGACGGCCTGGACA
TCACGGTCACGCCCGGCACGATCTTCGGCCTTCTCGGCCCGAACGGCGCGGGCAAATCCACCACCGTCAA
GATCCTCACCTCGCTGGCCCGCCCCGACGAGGGCAGCGCCACCGTCGAGGGCATTGACGTGCTCAAGAAC
CCGGCGAAGCTCCGGCGGGTGATCGGCGTCGTCGGGCAGCGCTCTGGCGCCGACCCGATGGCCACCGGCC
GCGAGAACCTGATACTGCAGGGCCGGCTCTACGGCATGAAGAACGCGAGAGCACGCGCGGACGAACTGCT
CGACCGGTTCGGGCTGACCGAGGCGGCGGGCCGGTTCGTCANGNCNTACTCCGGCGGCATGCANCGCAGG
CTNGACGTCGCTCTCGGCCTGATGCACCGGCCGNNGGTGCTGTTCCTNGACGAGCCGACGACNGGGCTCG
ACCCNGAGGCACGCNCCGCGATGTGGCAGGAGATCACGCAACTGGCAGACGGGGGCATCACCGTCCTGCT
CANCACGCACTACCTGGAGGAGGCCGACCGGCTGGCNTCGCGCCTGGCGATCGTCGACAGCGGCCGGGTC
GTCGCGGTCGGCACGCCCGACGAGCTCAAGGGCGAGCTGAGGGGGGACCACGTGCACGTTCGGCTAACAA
ACGGGACACCGGCCGTGGACGTGCAGCGAGCGCTCGCCGGGACCGCAGCGGTCCGCGATCTTGTCGTCGC
CGGGCGGGACGTGTCTGCCCGCAGTGACGACGGCGCGGCGGCGGTGCCCGCCGTGCTGGACGCGCTCACG
TCGGCCGGCGTGCCGGTCGCATCGGTCGCGGTGGCACGGCCGTCCCTGGACGACGTCTACCTGCGGCACA
CCGGCCGCAGCTACAGCGAGGAGGGCTCGTCATGA
>Merged2_4214078_2-370 # 2 # 370 # 1 # ID=4214078_1;partial=10;start_type=Edge;rbs_motif=None;rbs_spacer=None;gc_cont=0.715
TGGGGCGTGACGGCCGACCGGATCAACTCGTGGCTGCATCCGGACGCCGAGCAGATGCACGGCGTCGCCG
CCTCGGCCGGCGTGGTGGAGGGCGTCGCGCGTGTGCTGCACGACGTCAACGAGATCGGCGAGCTGCGCGA
GGGCGAGATCCTGGTCTGCCCGGTGACGGCGCCGTCGTGGGCGCCCGTGTTCGGCAAGATCAAGGCGGCC
GTCAGCGACATCGGCGGAGCGATGTCACACGCGGCGATCGTGGCACGCGAGTACGGCATGCCCGCCGTCG
TCGGCACCGGCGACGCGACCAAGCGGATCAGGACCGGAGACAGGATCCGGGTGGACGGGGACCGCGGCAC
CGTGCGGGTGCTTGAGTGA
>Merged2_4197748_125-820 # 125 # 820 # -1 # ID=4197748_2;partial=00;start_type=ATG;rbs_motif=GGxGG;rbs_spacer=3-4bp;gc_cont=0.711
ATGACCCGGGTGCTTGTCGTCGATGACGAGCCGCAGATCCTGCGCGCGTTGCGGATCAACCTGCGGGTAC
GGCAGTACGAGGTGCACACCGCCTCCAGCGGCGCGGAGGCGCTGCTCGCGGCCGGCCGATTCCCGCCTGA
CCTCGTGGTCCTGGACCTGGGGCTGCCCGACATGGAGGGCGTCGACGTGATCGCCGCGCTGCGCGGCTGG
ACGTCCACGCCGATCATCGTCCTGTCCGGTCGCGCCGACTCCGCCGACAAGGTGGAGGCGCTAGACGCCG
GGGCCGACGACTACGTCACCAAGCCGTTCGGCATCGAGGAACTGCTCGCCCGCATGCGGGCGCTGGCCCG
CCGGGCGGGGACGGGCGAGGAACTGCCCGTGATACGGCTCGGCGACGTAACGATCGACCTGGCCGCCAAG
CGGGTCACCGGCGCGACGGGCTCCGACATCCGCCTCACGCCGACCGAGTGGCACCTGCTCGAGGTGCTGC
TGCGGAACCCCGGCAAGCTGCTCAGTCAGAAGCAGCTCCTGGTGGACGTCTGGGGGCCGGGGTACGACAA
CGCCGGCGGCAACCTCCGGCTGTATATGGCGCAGCTGCGCCGGAAGCTCGAGCCCGACCCGGCCCGGCCG
CGATGGTTCATCACCGAGCCCGGCATGGGATACCGCTACCAGCCCGATCCGGAGCCCGTCCGGTGA
>Merged2_5489747_2158-3096 # 2158 # 3096 # -1 # ID=5489747_5;partial=00;start_type=TTG;rbs_motif=GGAG/GAGG;rbs_spacer=5-10bp;gc_cont=0.698
TTGGGCAATCCCGCCATCCTTTGCGAGGACCTTTGCAAGCGCTACGGGACGACACCGGCGCTCAATGGCT
TTGACCTGGCTGTGCCTGAGGGCGCCGTCCATGGCCTGCTCGGGCCCAACGGGGCGGGCAAGACCACCGC
CGTCCGTGTTCTTGCCACCCTGCTGCGTCCCGACTCCGGACGGGCCGAGGTCGCCGGCTTCAGCGTGTCG
CGCGCGCCGGACCAGGTGCGCGCCCGCATCGGGCTGGCCGGCCAGCACGCGGCCGTGGACGAGATTCTCT
CCGGGCGGCAGAACCTGGTGATGTTCGGACGGCTGTACCACCTGCCCGTACGAATGGCGCGGCGCAGGGC
CGATGAGCTGCTCGGCCACTTCGGCCTGTCCGAGGTCGGCGGCAAGCCGGTCAGGCAGTACTCGGGTGGC
ATGCGCCGCAGGCTTGATCTGGCCGCCAGCTTCATCGTCGCCCCGCGCGTCCTGTTCCTCGACGAGCCCA
CCGCCGGGCTGGATCCCCGTGGCCGCAACGAGGTCTGGCAGTCGATCCGCGCGCTGGCCGCCGCGGGTAC
GACGGTGCTGCTCACCACGCAATACCTAGAAGAGGCCGACCAGCTCGCCGACGCGATCTCGGTTCTCGCC
GCCGGGAAGGTTATCGCCGCCGGCACGCCGGGCGAACTGAAATCGCTGGCCGGCGGGGACCGGATCGATG
TCGTGCTCCGCGACGCCGATGACCTGGCACCCGCGGCCAGGTTGCTCCAGGCCCGGCTCGGCGCCGATGC
GCGGCTCGATCATGACCGCCGGGAGCTCAGCGTGCCGGTCACTGATCGTTTCGCCGCCCTGACCGAGATC
ATCGGCTCCCTGCGGGACCTGGACGTCACGGTAGATGACATCGCCGTGCGCCGGCCCACTCTCGATGAGG
CGTTCATGTATCTGACCGGTGCATCATGA
>Merged2_4525932_2367-3227 # 2367 # 3227 # -1 # ID=4525932_4;partial=01;start_type=Edge;rbs_motif=None;rbs_spacer=None;gc_cont=0.732
ACCGCCGTCCGGGTCCTTGCGACCTTGGTACGTCCCGACCACGGGCGTGCTGAGGTCGCCGGCTTCGATG
TCGTCCGGCAGGCAGCCGAGGTGCGCGCCCGCATCGGGCTGGTTGGCCAGAACGCCGCCGTGGACGAGCT
CCTCTCCGGCCGGCAGAACCTGGTGATGTTCGGGCGGCTGCACCACGTGTCCGCACATGCCGCGCGGCGG
CGGGCCGACGAGCTGCTCGCACAGTTCGGCCTCGCCGAGGCCGGCGGCAAGCCGGTCAAGGCCTATTCGG
GCGGCATGCGCCGCAGGCTCGACCTGGCCGCGAGCTTCATCGTGGCCCCGCGCGTGCTGTTCCTCGACGA
GCCCACCACCGGGCTCGACCCGCACGGCCGCAGCGAGGTCTGGCAGGCGATCCGCGCCGTGGCCGCATCC
GGCACGACGGTGCTGCTCACCACGCAATACCTGGAAGAGGCCGACCAGCTCGCCAGCGCCATCTCCGTGA
TCGCCGCCGGCCGCGTCGCCGCCTCCGGCACCCCGGACCAGCTCAAGTCGCTGGCCGGCGGCGACCGGAT
CGACCTGGTGCTGCGCGACTCCGGCGGCCTGGCACCGGCGGCCAGGCTGCTGCGGGCCCGGCTCGGCGCC
GAGGTGAGCGTCGACCACGACAGCCAGAAACTCAGCGTGCCAGTCGCCGACCGCCTCGCCGGCCTGACCG
AGATCATCCGCGCGCTGCCGGAGGAGGACATCACGGTGGAGGACATCGCCGTGCGCCGGCCCACCCTGGA
TGAAGCATTCCTGCACCTGACCGGGCATCGGCCAGCGTCCAGCGGCGCCGCATGCAGCTCCTCGAAGCCA
GCCGGGGTGAGCGGGCCATGA
>Merged2_5045141_2-763 # 2 # 763 # 1 # ID=5045141_1;partial=10;start_type=Edge;rbs_motif=None;rbs_spacer=None;gc_cont=0.698
CCGGATGCGATGCCTCGCACGCAACGGGGACACCTGAGGTTCGACCACGTTGCGTTCAGTTATCCCGGGA
GCGATGAGCCGGTTCTCCGCGACATCGACCTGGAACTGACCCCCGGTGAAACCCTCGTGCTCACCGGCGC
GACCGGGTCGGGGAAGACCACGCTGCTGCAGCTTGTGCCGCGGCTGGCGGACGCGACCAGCGGCCGGATC
ATGCTGGACGGCGCGGATATTCGGGACATGCCGCTGGATGAGCTGCGCGCCGCAGTGGGCTGCGCGTTCG
AGGAGGCGACGCTGTTCTCGGCGAGCGTGCGGGAGAACGTGACGTTCGGCGCGCCGGACGCGACCGAGGC
GGAGATCGAGGCGGCCCTGTCAGCGGCGCAGGCACGCTTCGCCTACGACCTGCCGTGGGGGCTGGACACC
CGGATCGGCGAGCAGGGCATGGCCCTGTCCGGCGGTCAGCGGCAGCGCGTCGCGCTGGCCCGCGCGATCT
TGTCCAGGCCCGAGGTGCTGGTCCTCGATGACCCGCTGTCCGCGCTGGACGTGAACACGGAGGAAAGGGT
CACCCAGGCGCTGCACGGCATCCTGGCTGGAACGACGGCGCTGCTGGTGGCGCACCGGCCGTCGACGGTA
GCGCTGGCCGACCGGGTGGCGCTGCTCGAGGGCGGGATGATCACGGCGATCGGGGCCCACCATGACCTTC
TGGTGTCGGAGCCCAGGTACGCCGACCTGATGTCGATGACGGAACAGGAGGTAAGCACGTGA
>Merged2_4002256_3-1094 # 3 # 1094 # -1 # ID=4002256_1;partial=11;start_type=Edge;rbs_motif=None;rbs_spacer=None;gc_cont=0.720
GGCCTCTGCCTGGCGCACGGACTGCTGCGGGCCGGTGCGGACGTCACTGTGTACGAGCGGGACGAGGCCC
TGGACTCGCGCAGCCAGGGTTACCGGCTGCATGTGGACGCCGGGCCGGCGCTGCATGCGTGCCTGCCACC
TGACCTCTACGAACTGTGCGTCGCCACCAGTGGCCGGCCGAGCACAGCAGTGACGGTCATGACCGAACGC
CTGCGGCTGCTGCGACGGACCGGGATCACACCTCCGGCTGATCCGCTGGACCCGGCGACCCTGTCGACCT
CGGTGGACCGGCAGACCTTCCGGGAGATCCTCGCCGCCCGGCTGGACGGCGTCTTGCAGTTCGGCCGCAC
CTGCACCGGCTTCGAGCAGGACTCCCGCGGGGTTACGGTCTGCTTCAGCGACGGCCGGCCCGACCGCGCC
GAGATCCTGGTCGCCGCGGACGGGATCGGGTCACCGATCCGCCGCCGCTACCTCCCGCACGCCCGGCTGG
AAGACGACGGGATCGTCTGCCTGTATGGCCGGACTCCGCTCACCAGCCAGACCCGGCCGCTCGTGCCGCC
CGCCGCCTGGGACGGGTTCACCGCGGTCGTCGGGAACAGGGCCGGCATGGCCATGGGAGTGCTGGACTTC
AGCGAACCGCCAGACCGCGCGGCCCGGCGCCTCGCCCCCGATGTGCGGCTCAGCCCTGCCCAGTCCTACC
TGATGTGGGCCGTGACCGGAAACGCTAGCCACTTCGCCGGCCGGCTCGGCGGGCTCGGCCCCGCGGAGCT
GCACGCAGTGGTCGTGAACACGATCCGCCGCTGGCATCCCGATCTCGTCCGGCTCATCCAGCTCGCGTCG
GTCCAGGAGACTTCGCTCGTCGCCGTCAAGTCCGCCGTCCCGATCGCCTCCTGGCCGGCCAGCCGGGTGA
CGCTGCTCGGCGACGCGATCCACGCGATGAGCCCCGCCCGCGGCTCCGGCGCCAACACGGCACTACGGGA
CGCCGCGCTGCTCGCCGCCGAACTCGGCGCCGCCGCCCGGGACGAGAAGACACCAGTCCAGGCCATCGCC
GACTACGAACAGCAGATGGTCGACTACGGGTTCGCGGCGGTA
>Merged2_5483911_6605-7516 # 6605 # 7516 # 1 # ID=5483911_9;partial=00;start_type=ATG;rbs_motif=GGA/GAG/AGG;rbs_spacer=11-12bp;gc_cont=0.712
ATGATCGTCACGAAGAACCTCACCAAGCGGTACGGCCGCACCCTCGCCGTCGACTCGATCGACCTGACGG
TGTGCGAAGGCGACCGGTACGGCTTCCTCGGGCCGAACGGGTCCGGCAAGACGACCCTGATCCGGATGCT
GCTCGGACTGGTCTACGCCACCGGTGGCGAAATCGAGGTGCTGGGCCGCCCGGTCCCGCAGCGGGTCGCG
GAGATCCTGCCGCAGATCGGAGCGCTGATCGAGGGTCCAGCCGCGTATCCGCACCTGTCGGGACGACGCA
ACCTCGCCCTGCTCGACGCCGTTGGCCCGCACGGCGGGCGGCGAACCCGGCGGGGACGGATCGAAGAGGC
GCTGGACAGGGTCGGGCTGGCGGGCGTCGACGAGCGGCCGGTGAAGGCGTATTCGCTCGGCATGCGCCAG
CGGCTCGGGCTGGCGGGCGCGCTGCTGAACCACCCGCGCCTGCTGGTTCTCGACGAGCCCACCAACGGCC
TCGACCCACGCGGCATCAAGGAGATCCGCGAACTGCTCGTCGAGCTCAACGCCGACGGGACGACGATCTT
CCTGTCCAGCCACCTGCTCGGCGAGGTCGAGCAGCTGTGCACCAAGGTCGGCGTGGTCGACCACGGCAGG
CTGGTGCTGGAGGAGGAGCTCGCCACGCTCCATGCCGCGACCGGCCAGACCGTGGTCGACACCCCGGATC
CGGGCGCCGCCGTGGCCCTGCTGGACGGCCACGTGGAGCACCGCGACGGCAACCGCCTCGTCGTGCGCGA
CGACGACCCCGCGGCCCTGAACGCCCGGCTGGTCACCGCGGGCGTCCCGGTCACCTCGATCCAGGCCGAG
CGGCGGACGCTGGAACAGGTTGTCCTCGACGTCACGGGAGCGGGCTCGGACAGGTTCGGAGGCGACCGAT
GA
>Merged2_5225502_1464-3038 # 1464 # 3038 # 1 # ID=5225502_3;partial=00;start_type=ATG;rbs_motif=None;rbs_spacer=None;gc_cont=0.723
ATGACAGATACACGTGCAACCACCGGTGCCGCCTCGCCCACGGAGGGCGCCGCCAGCGGCCGGCCGAACG
CCGCACGAGCCGGACGCCGGGAGTGGACCGGGCTCGCCGTGCTCCTGCTTCCCCTGCTGCTGGTCTCGAT
GGATGTGTCGGTGCTCTACTTCGCCGCGCCGTTCATCAGCGCTGACCTTGGGCCGACCGCGGCACAGCAG
CTGTGGATCGTGGACGTCTACGGATTCGTGCTCGCCGGGCTGCTGATCACGATGGGCGTGCTCGGCGACC
GGATCGGCCGCCGGAGGCTGCTCATGATCGGGGCCGTCGCCTTCGGAGCCGCCTCCGCGGCAGCCGCTTA
CTCATCGAGCGCCTGGATGCTGATCGCGGCCCGGGCGGTCCTCGGCGTGGCGGGCGCCACCTTGATGCCG
TCCACCCTCGCGCTGATCCGCAACATGTTCCACGACCGGCGGCAGCGGCGCACCGCCGTCGCGGTGTGGA
CCGCCGGGACCTCCGCCGGGGTCGCGATCGGGCCGATCATCAGCGGGGTGCTGCTCGACCACTACTGGTG
GGGGGCGGTGTTCCTGATCAACATCCCGGTGATGCTGCTGTTGCTGGTGCTGGGACCGGTCCTGCTGCCG
GAGTTCCGCAACCCGGGCCCCGGCCGCTTCGACCTGCTGGGCGCCGTCCTGTCACTGGCCACGGTGCTCC
CGGTGATCTACGGGATCCAGCAGGCGGCGGAGGATGGCATCCGCCCGGTGCCGGCCGGCGCCATCGTTGC
CGGGCTCATCATCGGTGCCGTCTTCGTGCGGCGGCAGCTCAGGATGCGGGACCCGGCGATCGACATCGGG
CTGTTCCGCAACCGCGCGTTCAGCACCGCGATCGGCGTCAACGTGCTGGCGATCTTCGGCATGGTGGGTT
TCGCGTTCCTGGCAACCCAGTACCTGGAACTGGTTCTGGGGCTGCGGCCGCTCACCGCCGCGCTGTGGCA
GGTGCCGATAACCGTCCTGGTGGCCGCTGCCGCGCCGGCCACGGCGGCGCTCGCGGGGAAGGTGCGGCCG
GCGTTCATCGTCGGCGGCGGGCTCGCGGTCGCGGCGCTCGGATTCGCGGTAGTGACCCAGGTGCATGGGC
GCTGGGCGCTCGCGCTGCTGCTCACCGGCGCCGGGTTGTACGCGACCGGGCTGGTGACGGGCATGACGCT
GACCGCTGACATGATCCTGACGGCCGTACCGGCCGAGCGGGCGGGTGCCGCTTCCGCGCTATCCGAGACC
GCCACCGAGCTGGGCGGCGCCTTCGGCGTCGCGATCCTCGGCAGCATCGGGGCCGCCGTGTACCGGCACC
AGATGGCTGGGGCGGTTCCGGCCGGAACTCCGCCCACGGCCGGGCATGCGGCAGGCCAGACGCTCGGCGG
GGCCACCGCGGCAGCGCGTGCGCTGCCGGACCGGGCGGGCACCGTGCTCCTGCACGCGGCACGGGAGGCG
TTCACGTCCGGGATGCACGCCGTCGCCATCACCAACATCGTCGTGAGGGCCGCCGCCGCGATCGCGGCGA
CCGCCATGCTGCGCAATGTCAGGCCCCCGGGATAG
>Merged2_4401782_391-1107 # 391 # 1107 # -1 # ID=4401782_2;partial=00;start_type=TTG;rbs_motif=GGAG/GAGG;rbs_spacer=5-10bp;gc_cont=0.669
TTGGTAAATAACCCTGACCCGCCAGGGCGGATCGTGGTCGTCGACGACGACCCCACCGTGGCCGACGTGG
TAGGTCGCTACCTGGTACGGGACGGTCACAGCGTGGAGTGCCTGCATGACGGGTACGAAGCCCTGCGGCG
CGTGGCCGAAGAGCCGCCCGACCTGGTGGTTCTTGACCTGATGCTGCCCGGGATGGATGGCCTGGAGGTC
TGCCGCCGGCTGCGCGAGCGCTGGCCTATCCCCGTGGTGATGCTGACCGCGCTGGGTGACGAGACCGACC
GCCTTGTCGGCTTCGAGACCGGGGCCGACGATTACGTTACGAAGCCATTCAGCCCCCGTGAGCTAGCGAT
GCGTGTGCGTTCCGTGCTGCGCAGGGCGCGCGGCAGCGGGCTTCCCGACAAGGCCGATTCCGGCGTGATC
ACCGACGGTGATCTCACGGTTGACCTGTCGGCGCACGAGGTGCGGGCGCACGGCAAGCTGATTCAGCTGA
CCTCCCGCGAGTACGACCTGCTCGTGTTCCTCATGCAGAACCCGCGCAAGGCTTTCACCAGGGAGCAGTT
GCTCAACGAGGTGTGGAGCTGGACGTTCGGCGACACCTCGACGGTGACCGTGCATGTCAGGCGGCTGCGG
GAGAAGCTGGAGGCCGACCCGACCCTGCCTCGACGGATCGTCACCGTCTGGGGGGTCGGCTACCGATACG
AGCCGGAGGCCGCATGA
>Merged2_4325557_2157-2840 # 2157 # 2840 # 1 # ID=4325557_2;partial=00;start_type=ATG;rbs_motif=GGA/GAG/AGG;rbs_spacer=5-10bp;gc_cont=0.683
ATGACCAAGGTCCTCGTGGTGGACGACGAGCCGCAGATCCTCCGCGCTCTGCGCATCAACCTGGCCGCGC
GCTCCTACCAGGTGCTCACCGCGCAGGACGGAGCGTCGGCGTTGCGCGCCGCCTCCGAGGGGAAACCGGA
CGTCGTCGTGCTCGACCTCGGGCTGCCCGACATCGACGGCACCGAGGTGATCGCCGGCCTGCGCGGCTGG
ACGACGATGCCCATCGTCGTGCTCTCCGCCCGCACGGACTCCACCGACAAGGTGGAGGCACTCGATGCCG
GTGCCGACGATTACGTGACCAAGCCGTTCGGTATGGACGAGTTGCTTGCCCGCCTGCGCGCGGCGGTGCG
CCGGTCCGCGCGGCCTGCCGCCGAACTCGGTGACGCGATCCTGGAAACGGCGTCCTTCACCGTGGATCTG
GCGGCCAAGAAGGTGCTTCGCGACGGCACGGAAGTGCACCTCACGCCGACCGAGTGGGGAGTGCTGGAGA
TGCTGATCCGCAACCGCGGACGCCTGGTCACCCAGAAACAGCTGCTTCAGGAGGTTTGGGGGCCTTCGTA
CCATTCGGAAACCCACTATCTCCGCGTCTATCTCGCGCAACTGCGCCGCAAACTCGAACCGCGGCCCGCC
CGCCCTCGCCACCTGCTCACCGAGCCCGGCATGGGCTACCGCTTCCAGCCGTGA
>Merged2_4799077_2-766 # 2 # 766 # -1 # ID=4799077_1;partial=10;start_type=ATG;rbs_motif=3Base/5BMM;rbs_spacer=13-15bp;gc_cont=0.695
ATGTCTCGTCCTCCGCAACACCTCGCCGACCTCGCTCTCCCCGAGCGGCGCACGGCCGTCGAATCGCTCG
GCGAGCGAGCGTTCCGCGCCGACCAGCTCTCGCGGCACTACTTCGCCCGGTTCACCGACGTCCCAGCGGA
GATGACCGACCTGCCCGCAGGGGTGCGAGATTCGCTTGTGTCGCAACTGCTGCCACGGCTGCTGACGCCG
GTGCGGGAGCTGTCCTGCGACAGCGGCGAGACCCGCAAGACGCTGTGGCAGACCCAAGACGGTGCACTCG
TTGAATCGGTGCTGATGAGGTATCCGGACCGCATCACCATGTGCGTGTCATCCCAGGCGGGGTGCGGGAT
GGGCTGCCCGTTCTGCGCGACCGGCCAGGCGGGGCTCACGCGCAACCTGTCCACCGCGGAGATCGTCTCC
CAGGTCGTGGCGGGCAACCGGTCGCTGGACGGTTCCGGGCACGTGTCCAACATCGTGTTCATGGGGATGG
GGGAACCGCTGGCGAACTACCGGGCCGTGATCGGCGCCGTCCGGCGGCTGACTGATCCGGTGCCCGGCGG
CCTTGGCATCTCTCAGCGCTCGGTGACCGTATCGACGGTGGGGCTTGTGCCCGCGATAGGCCGGCTTGCC
GCCGAGGGCCTGTCGGTGACGCTCGCGGTGTCGCTGCACGCGCCGGACGACGAGGCGCGGGATGAGCTCG
TTCCGGTGAACCGCCGGTGGAAGGTCGCCGAGGTGCTGTCAGCGGCCTGGGAGTACGCGGCCGTC
>Merged2_4171789_8974-9822 # 8974 # 9822 # -1 # ID=4171789_12;partial=00;start_type=ATG;rbs_motif=GGAG/GAGG;rbs_spacer=5-10bp;gc_cont=0.721
ATGTGGAGTCTGTCCGCGAGGCAGGGACGCTGCACGGTGATGGGCGTGCTCAACGTGACCCCCGACTCGT
TCTCGGACGGCGGCCGGTATCTGGACCGCGCGGCGGCGATCGCGCATGGCGCCGAGATGCACGCCGCGGG
CGCGGACATCATCGACGTGGGGGGTGAGTCCACTCGGCCGGGAGCGGACCGGGTGGATCCGGCGACCGAG
CTTTCCCGGGTGCTGCCGGTCGTGACGGAGCTGGTGCGGCTCGGCATCCCGGTCAGCGTGGACACGACGC
GGGCGAAGGTCGCCGCCGTGACGGCCGAGGCGGGCGCTGTGATGATCAACGACGTGTCGGGCGGACTGGC
CGACCCGGACATGGCCCACGTCGCCGCCGACACCGGTCTGCCCTGGGTGCTGATGCACTGGCGCGGGCGC
AGCAGGGACATGGACTCGCTGGCCGTCTATACCGACGTGGTCGCGGATGTGCGCGCGGAGTTGCTGCGCC
AGGTGGACGCGGCACTGGCGGCCGGGGTCTCCGAACGGGCCATCGTGCTCGATCCGGGGCTCGGTTTCGC
CAAGACGGGCATACACAACTGGCAGTTGCTGAACCGCCTGAGCACCCTGGTCGACGCCGGGTTTCCCATC
CTGGTGGGCGCGTCCCGCAAGCGGTTTCTCGGCCGGTTGCTCGCCGGAGCGGACGGGACGCCCCGCGCGC
CCGGCGGGCGGGAAGTGGCCACCGCGGTCGTGTCCGCGCTGGCCGCGGACCGAGGAGCATGGGGGGTTCG
CGTGCATGACGTCGTGGGTTCCCTGGACGCCATCGCCGTCGCGGCGGCCTGGAACAGCGGAGGGCAGGCG
GGTGGCTGA
>Merged2_4618816_2-421 # 2 # 421 # -1 # ID=4618816_1;partial=10;start_type=GTG;rbs_motif=AGGAGG;rbs_spacer=3-4bp;gc_cont=0.717
GTGACCGCCGGGAACGAAGACCTGGTCGTCGTCGACAATGTGTCGCGCGCCTTCGGCCACGGGCGCGCGG
CCACCGAGGCGCTGCGCGGGGTGTCCTTCACGGTAGGCACCGGGCAGCTCGTGGCAATCACCGGCCGGTC
AGGTGCGGGCAAGACCACGCTGCTGAACGTTGTCGGCGGGCTCGACACGCCGACCGCAGGCACCGTCCTG
GTCGCCGGCCGGGACGTGACCGCGATGTCCGAACGCGAGCGCGCGGCCTTCCGCAGCTCCACGACCGGTT
TCATCTTCCAGTCGTTCGGCCTGATCCCGATGCTGTCGGCGGCCGAGAACGTGGGCGTGCCGCTGCGCAT
CGCGGGCGCCGGGCGGCGCGAGCGTGAGGAACGGGTCAAGCTGCTGCTGTCCATCGTCGGCCTTGCCGGG
>Merged2_4281624_1225-2061 # 1225 # 2061 # -1 # ID=4281624_3;partial=00;start_type=ATG;rbs_motif=AGGAG;rbs_spacer=5-10bp;gc_cont=0.674
ATGAGCGGCACACCGGACAGCCAGGCGGGCAAGACGGGAACCATGACGCAGGACGCGCAGCCCAAGCTCT
CCATCGCCGGCATCTCCCATCAGTTCGATCGTCGCCAGGGTCCGCTGTCCGTGCTGGAGGATGTGTCGCT
CGAGATCTACCCCGGCGAGTTCGTGGTCCTACTCGGCCCGAGCGGCTGCGGCAAGAGCACCCTGCTCAAC
ATCGTGGGCGGGCTCGAGCAGCCGACCGCGGGCTCGGTTCACATGGACGGCAAGGAGGTAACTCAGCCAG
GGCCCGACAGGTCCATGGTCTTCCAGCAGTACGCGCTGTTCCCGTGGCTCACGGTGCAGGGCAACGTGGA
ATTCGGGCTCCGGCTGAAGGGCCTGGGCCGAAGCGAGCGCGACCGCATCGTCGAGGACGTGCTTTCCCTG
GTGGACCTGCTTCCTTTCAGGCACGCGTGGCCGAAGGAACTGTCAGGGGGGATGAAGCAGCGGGCCGCGA
TCGCGCGGGCCTACGCGCTCGATCCCGAGGTGCTGCTGATGGACGAGCCGTTCGGCGCCGTCGATGCCCT
CACCAGGCTGCAGCTCCAGGAGAACCTCGCGGCGACCTGGCTGCGGCACCGGCGCACGGTGCTGTTCGTC
ACGCACGACATCGACGAGGCGATCTGGCTGGGTTCCCGCGTGGTGGTCTTCAGCGGCCGGCCAGGGCGGA
TTCTCAAGACGCTCACCATCGATATCCCCGTCCCCCGCGACGCCGCGACCAGGACGACCGAGCGATTCAC
GAAGTACCGGCAGGAACTACTCGAACTAGTACGGGCCGCGATGGGGGCGACGACCGGCGGCGAGTAA
>Merged2_5210519_21469-22134 # 21469 # 22134 # 1 # ID=5210519_23;partial=00;start_type=GTG;rbs_motif=GGAGG;rbs_spacer=5-10bp;gc_cont=0.680
GTGCTGCTGGCAGAGGATGACCCGGCTATCGCGGTGCCGTTGTCGCGTGCGCTGCACCGGGAGGGTTATT
CGGTGCAGGTGATCGAGGATGGGCCGACCGCGCTGCGGGAAGCGTCATCGGGCGGGATGGACCTGCTCGT
ACTCGATCTGGGGCTGCCGGAAATGGACGGCCTCGAAGTGTGCCGCCGGCTCCGTGCGCGCGGGCGTGGC
ATTCCGGTCCTGATGCTCACCGCGCGTACCGACGAGGTGGACTTCGTAGTGGGCTTGGACGCGGGGGCCG
ACGACTACGTGGCCAAACCGTTCCGGCTCGCGGAGTTGCTGGCCCGCATCAGGGCCCTGTTGCGCCGTGG
CTCGCCGGAAACGCTGGAGGCATCGGGCGTGCGGTTGGACCTCACCGCACGGCGGGTCACCGTGGACGAG
CAGGAAGTCCAGCTGGCGAACAAGGAGTTCGAGTTGCTGCGGGTGTTGATGCAGCACGCCGGTCAGGTCG
TGACCAGGGAGGACATCCTGGAGGAGGTCTGGCCGGAGCCCAGCCGTAAGGGCAGCAAGACGCTGGACAT
GCACATCTCCTGGCTGCGAAGGAAGCTGGGCGCCGGCAACGGACGCGCGGACGAGCAGCACATCGCGACC
GTCCGCGGCGTCGGGTTCCGGTTCAACGCCGACTGA
>Merged2_4379183_1-1434 # 1 # 1434 # -1 # ID=4379183_1;partial=10;start_type=ATG;rbs_motif=AGGAGG;rbs_spacer=3-4bp;gc_cont=0.721
ATGGTGCTCGAGGTGCGGGACATCGCCAAGAGCTACGGCCCGAACCAGGTCCTGCGCGGGGTCAGCTTCG
GCGTGGAGAAGGGCAGCATCTACGGGTTGATGGGCGCCAACGGCGCCGGCAAATCGACGCTGATCAAGGT
GCTGTCCGGGGCCGAGGCGCCGGACGGCGGCCAGATCCTGCTCGGCGGCGAGCCGGCGACCTTCCCGGAC
CCGCTGGCCGCGCAGCGCGCCGGCGTCGGCACCGTCTACCAGAACCCCAACGACGGCGTGGTGCTGGACA
TGACCGTCGCGGAGAACCTGGCGCTGGACCGGCTCACCGACTCCGGCTCGCCGCGCAGGTTCAGCCGGGG
CCGCACCGAGCGGCACGCGCTGGAGGTGGCCGACACCCTGGGCATGCACCTGACCAGGCAGGTGCTCCGG
TCGCCGGTGCGCCGGCTCGGGGTGTCCGAGCGGCAGCTGCTGGTGTTGGCCAGGGCGCTGTCGCGCAAGC
CGGAGATCCTGATCCTGGACGAGCCGACCTCGGCGCTGTCGGGGGAGGAGACCACCCGGCTGTTCGACCT
GGTCCGCTCGCTGGTGGGCGAGGGCATGACGGTGCTGTTCGTGAGCCACAAGCTGGCCGAGTTCGACCAG
[truncated: 3,564,724 more chars]
