# Supplementary material for: The tropical cookbook: Termite diet and phylogenetics—Over geographical origin—Drive the microbiome and functional genetic structure of nests
Source: Front Microbiol. 2023 Mar 14;14:1089525. doi: 10.3389/fmicb.2023.1089525 (PMC10043212; doi:10.3389/fmicb.2023.1089525)
Supplement: Supplementary file 6 [file Data_Sheet_6.FASTA]

>Merged2_5007895_2370-3887 # 2370 # 3887 # -1 # ID=5007895_3;partial=01;start_type=Edge;rbs_motif=None;rbs_spacer=None;gc_cont=0.679
CTGGACATCCAGATGGTGTCGGCGATCTGCCCGAACTGCCACATCCTGCTGGTCGAGGCAGGCTCACCGA
GCATCGCCAGCCTGGGCACCGCCGTGAACAGCGCGGTCAGCCTCGGTGCGATGGCCGTATCGAACAGCTA
TGGCGGGTCGGAGTCCTCTTCAGACTCGGCCTATGACACCGAGTACTACAACCACCCGGGCGTGGCGATC
ACCGCGTCGGCGGGTGACGCCGGGTACGGCGCGTCCTACCCGTCCACCTCCCAGTACGTCACCTCGGTGG
GCGGCACGTCGCTGACCCAGTCGTCGAACTCCCGCGGCTGGGCCGAGAGTGTGTGGCACACCTCGAGCAC
CGAGGGCACCGGCGCTGGCTGCTCCGGCTACGACCCCAAGCCCTCGTGGCAGACCGACACCGGTTGCGCC
AGGCGCACCGTCAACGACGTCGCCGCGGTCGCCTACCCGAACACAGGCGTGGCCGTCTATGACAGCTACA
GCCAGGGCGGATGGGTGGAAGTCGGCGGAACCAGTGCGTCCACGCCGCTCATCGCCTCGGTGTTCGCGCT
GGCCGGCAAGCCGGCCGCGGGCAGCTACCCGTCGTCGTACATCTACCAGCACACCGCCAGCCTCTACGAC
GTCACCACCGGCTCGCTCGGTAGCTGCAGCCCGGCCTACCTGTGCACCGCTGAAGCCGGCTACGACGGAC
CGACCGGGTGGGGTACGCCGGACGGCACGGCGGCATTCACCGGCGGCACCACCGCGCCCGGCAACACGGT
GACGGTTACGAACCCGGGCGCCCAGGCCGGCACGGTCGGCACCGCGGTCAGCTTGCAGGTCCATGCCAGC
GACTCGGCGTCGGGGCAGACCCTGACCTATAGCGCCACCGGTCTTCCGGCGGGCCTGTCGATCAGCTCCT
CGACCGGGCTGATCAGCGGCACCCCGTCGACGGCAGGCAGCGCTACTGTCACGGTCACCGCCGCTGACGG
CACCGGCGCGAAGGGGTCGGCCACGTTCACCTGGACGGTGAACACCACCGGGACCGGCTGCACGACGCAG
CAGCTGCTTGGCAACCCGGGCTTCGAGACCGGGAACATCGCTCCGTGGACGACGACCCCGGGAGTGCTCA
ACAGCACGGCATACGGCGTTCCTGCTCACTCGGGCTCGTACCTGGCCTGGCTGAACGGGTACGCCGATCC
GCACACTGACCGCCTGTCCCAGACGGTGACGATTCCGGCGAACTGTGCCAGCGCGACATTCTCGTTCTGG
CTGGACGTCAGCACCGACGATCCGGCCGGCGGCGCCTACGACACGCTCCAGGTCCAGGTGCTGAACTCCA
GCGGGACGGTGCTGTCTACGCTGGGGACGTTCTCCAACCAGACCACGACGAACGGCTACAAGCAGTACTC
GTTCTCGGTGGCCCCCTACATCGGCCAGACGGTCACGCTGAGGTTCACCGGAACCGAAACCCTCTACGGG
TACTTCACCACCTTCCTCATCGATGACAACGCGCTGAACGTCTCCTGA
>Merged2_5052611_3-3326 # 3 # 3326 # 1 # ID=5052611_1;partial=10;start_type=Edge;rbs_motif=None;rbs_spacer=None;gc_cont=0.624
GGCGGCGCTGGAGTGGCGCTGGCGCTGTCAGGCTGGGTCGGTGCCGGCTCGGCCGATGCGAGGTCGACGA
GTGTCGCCGACAGGTTCGTCGCCGACAGGTTCATTCAGGCGCAGCATGCGTTCTTGGATGTCCCGGAGGG
CAAGTTCCGGCCGGGCACGAGGTGGTGGCTGGCCGAGGGGCTGCACACGGACGCGACCATCAAGGCTGAC
ATGAAGATGCTCCATGACATGGGTATCGGGTCGGTGGAGATCGTCTGCATGCCTGAGCCGAATGTGGACA
GCGACCTGAGTGACACGGTCTTCGTGAGCAACACCACGGGGAAGACTCCCCAGCAGACTTACAGCTGGGG
CTCTGATGAGTGGTGGCACGACACTAAGCTGATCATCCAGGAGGCCAACAAGTACGGCATGGGCTTCTCC
ATGACCAGCGGCACGCACTGGGCGAACGCGAACCTGCCTATCGCGAACCTGAAGTACGACGATGACGGTG
CGGGCAAGGCGATGGGCTATGCCATTCAGGCTACGACCGGTGGCACGGCGTTCAGCGGCACGCTGAAGCG
CTCGGTGATGACGGTGGCCGGACCGGTGCGGCAGGATCTGATCTCCGTGGTCGCGATCCAGCGGGCAGCG
AACAATACGGGCTCGGTCACCGGCGACGGCAGCATCTCCGGCACCATGAGCTACACCGGTGACTCGGTCG
TGCTGACCGACAAGGTCACTCTCAACGGCACCCCGGTGACGCCGAGCACGATGCAGGACCCCACCGGTAA
GGCGAATTACTTCCTGAACTGGACGCCGCCGGCGGGCACCGGAACCTGGGACATCTACGCGTTCTGGATG
CAGGCGACCGGGCAGTCGCCGGTGCCCTCGTCGACGACCAACGTGACCATCAACTACATCGACCCAGCCG
GTATGCAGGGCTTCATCGACTACTACAAGAACCACGTGTTCAACGATCCTGAGTTGAAGCAGGCCATCAT
TGACAACGGCCGCGGCGAGATCTACATGGACTCCCTGGAGATCTCGACCAGCAACTCCAACGGTGGCGAG
TTCTGGGGCTTGACGCTGATGGGCGAGTTCCAGAAGCGCCGCGGGTACAGCCTCGAACCGTATCTGCCGT
ACGTCATCAGGCTCGGTAGCCGCGCACGTGACACAGCGTTCCCGATCGTTGGTGCCGACCAGGTGACGGT
GACCAAGGTGCGTAACGATTTCTTCGAAACGCTCACTGATATGTACACCGACAACGTCCTCATTCCGCTG
CGGACGTTCTTGAACGACGAGATGAACATGAAGCTGCGGGCCGAGATCTCCTACGGCGTGAACTATGAGA
TCACTACGCCGGCCCAGGGGGTGAACTACGTCGAGACCGAATCACTTGAGTTCGGGAACCAGCTGGACGC
GCAGCGGACGTTGGCGGGTGCGGCTCACACTCATGGGTTGCGCTACTCGAGCGAGACCGGGGCGATCAGC
GGCCAGAACTACACCTGGACGCAGGATCGGTTCATGCAGATCATGAACACCCAGTTTGCTTCCGGTGTCA
GCCACACGGTGTTCCACGGCTACTCGAGTATTTCCGGTGCCGACTCCCACGACCCTTCGAATCCCTGGGA
CGGCACGTACTGGCCGGGCCACGAAGGCATGTACTCCCGGTTCTCGGAGCGGTGGGGTCCGCGTCAGCCG
GAGTACACGCAGTACACCGACTACATGCCGATGATCGCTCGCACCCAGGCCGTGTTGCAGCAGGGCATGC
CGCAAATCGACCTGGCTGTGCTGCGCACCGACTACGCCTACAACAATGGCCAACCCAACCTTGACAACAT
GCGACAGGGCAAGGCTGCGTACTTCAAGGATCTGGAACTGCAGGGCAACGGATACACCTACGACTACTTC
GCACCCGAGATTCTGGAGAATAAGACCGTCAAATACAGCAAGAAGGAAGGCCTGATTCCCGAGAACGTGG
GCTACCAGGCGGTCGTCATCTATCAGGATTCGATCCGGCTGGAGAGCGCCCAGGCGATCCTCAAGCTTGC
TCAACAAGGCCTGCCCGTGGTCGTCGTCAACGGGTTGGTCGAGACGTTGAGTTCGACCAGGAGCTACCTG
AATGCGAAGGCAGCGGTCCACACCCTCGGCAACGACGGTACCGACGCCGAGCTGGCGAAGGTGATGGCGC
AGCTGGCGAAGCTCCCGAACGTCAGACTGGTCAACGCGGACGTTCCGCAGAGTGCGACCAGCCCCGACCC
CTCGGCTCCGGATTACGAGCAGACCTACTACTACGGCAAGACCGGGGTGTATGACGCGCTGCAGCAACTC
GGGGTGCGGCCGCGGGCTGAATATGCCGAACCGAACCAGACCATCCTGACGACCATGCGCAAGACCAAAG
ACACGCTGTATCTGTGGGCGTACAACTTCATGGACAAGCGCGGCGACTACTTCAACAATCCGATCCCCTT
CGCGACCGCCACGGCGAACATCAGTGTTGACGCGCTCGGCAAGCCCTACCGGATCGACACGTGGTCAAGC
AACATCGAGCCGCTCGCGATGTATCAGACCTCCGGCGGACGGACCTCGTTCGATGTCACCCTGGCGCCTG
GTGCGACCACGGTGATTGCGATCGATCTGACGAGCAAGGCCGCGGCCCCGCTGCGAGGTACGAACGCGGC
ACAGGGGGTCGTGACCGCCGATGGCGTGGCCATCCTCGCCACCGAGTCCGGCAGCTACACCGCGACGCTG
GCCGACTACTCGAGGGTGACGACGAAGATCACCGTGCCGGCCGACGTCGACCTGACCAACTCGCAGTGGA
ACCTGGTACTCGACAGCTGGACGCCGGGGGACAAGGTGATCATGACCGAGGCGCGTCCGGGCTACACCAC
CAAGGAGGTCTACTTCACCACGAAGAAGACCGACATCAAGGTGGGCACTACCGCGCTCGTCGCGTGGAAG
GACATGTCGTTCACAGCCCAGAATCCGGCCACGGTATCCGGTGTCGGCACGTACAGCACCACGTTCACGT
TGCCCAGCACGTGGAATGCCTCAAACGGTGCCCACCTGAACATTGGCTCCACCGGCGGCGCCCTGGCCCA
AGTCTGGGTTAACGGGCAGAAGATCACCGGCTACGACTTCATCGCCGGACGCATCGACGTGAGCCCCGCC
TTGAAGTCCGGCACCAACACGGTCCAGATCCAGGTGGCTAGCTCGCTGCGCAACCAGATGAGGGCCTTGG
GCTACCCCGATCTGCCGGCCGCCAACACCGTGGCCGGTGCCGTCGCAGCCTACGGCCTGCAAGGCAACGT
GTCCCTAGACACCTACACCATCGCAGCGGTCTAG
>Merged2_4502565_874-2007 # 874 # 2007 # -1 # ID=4502565_2;partial=01;start_type=Edge;rbs_motif=None;rbs_spacer=None;gc_cont=0.682
GGACGCGGGTTCGCGTTCTCCCGTGCGTACGGGTCGCTGCAGGCCGGCGGGTACAGCGGCCAGCAAGGGC
TGCCAACCGGCCCGTGGGCCGACAAGCGCACCACCGTCCACTTCACCGGTGACACGACCTCGGACTGGTC
CACGCTGGCGTGGGAGGTCGGCTACACCCCGGGCGAGTCGGCCTCCACCGGGCTGTCGGCGGTCAGCCAC
GATATCGGCGGATTCAACAACGACGGGACGCAGACCACCGGCTCGGAGCCGGGCAGCACCAAGGAGGCGG
ACGACCTTTACGCCCGGTGGCTGCAGTTCGGCACGTTCCAGCCCGTTGACCGGCTGCACGGCAACCACAG
CGACCGCCTGCCGTGGCAGTACGGACCGGCGGCGAAGGCTTCCGCTGAGAAGTTCCTCAACCTGCGGGAG
AACCTCGTCCCCTACACCTACACCCTCGCCGAGCAGGCTAACCGCACCGGCATCCCGGTCGTCCGGCCGC
TGTACCTGCAGTACCCCGATCAGCAGGACGCGTACGCCCAGGACGGCTCCGAGTACCTGTACGGCCCTGA
CGCGCTGGTGGCGCCCGTGACCACGCCGGGCATGACGGCGACGACACCGGTCTGGTTCCCGCCCGGCAGC
ACCTGGACCGACTATTTCACCGGTCAGACCTACGACGGGGGCACGACTCAGGAGGTCACCACCAGCCTCG
ATACGATGCCGGTGTTCATCCGTTCTGGCGGGATCATGACGACCCGCACCGACGACGTCTCCAACGATGT
CCAGAACCCGCTGACCAAGGTCACGGCCACCGTCGCGGGCGGGCGCTCCGGTTCGTTCGCGATGTACGAG
GACAACGGGACGACAACCGACCTACGGCAGAGCGCGACCACCCGGATCAGCTACACCGAGGCCGGGACGG
ATCACACGATCACAATCAGCCCGGCGGCCGGATCTTTCACCGGTCAGGTGCCGCAGCGGCAGTGGAGCGT
CGCGTTCATGAGCGCGACGGCGCCCTCGGCGGTAACGATCAACGGGCAGCACGTCCCGGCCAGCGCCTGG
AGATGGGACGCTGCAACCAGCACGCTCAACGTCACGGCACCCGCCCAGTCTGTCCGCAGTCCGCTGACGA
TCAGCTACCGCTGA
>Merged2_4351705_2463-3773 # 2463 # 3773 # -1 # ID=4351705_3;partial=01;start_type=Edge;rbs_motif=None;rbs_spacer=None;gc_cont=0.686
GCGATCACCGCGTCGGCGGGTGACGCCGGGTACGGCGCGTCCTACCCGTCCGCCTCCCAGTACGTCACCT
CGGTGGGCGGCACGTCGCTGACTCAGTCGTCGAACTCCCGCGGCTGGACCGAGAGCGTGTGGAGTACCTC
GAGGACCGAGGGCACCGGCGCTGGCTGCTCGGCCGACGACCCCAAGCCCACGTGGCAGACCGACACCGGT
TGCGCCAGGCGCACCGTCAACGACGTCGCCGCGGTCGCCGACCCGAACACCGGCGTGGCTGTTTATGACA
GCTACAGCCAGGGCGGCTGGGTGGAGGTCGGCGGGACCAGTGCGTCCTCACCGCTCATCGCCTCGGTGTT
CGCGCTGGCCGGCAAGCCGGCCGCGGGCACCTACCCGTCGTCGTACATCTACCAGCACACCACCAGCCTC
TACGACGTCACCACCGGCTCGGTCAGCAGCTGCAGCCCGGCCTACCTGTGCACCGCGGAAGCCGGCTACG
ACGGACCGACCGGGTGGGGCACGCCGGACGGCACGGCGGCATTCACCGGCGGCACCACCACGACGAGTAA
CACGGTGACGGTCACGAACCCGGGTAACCAGACCAGCGCGGTCGGCGCTGCGGTCAGCCTGCAGGTCCAG
GCCAGCGACTCGGCGTCGGGTCAGGCCCTGACCTATAGCGCCACCGGTCTGCCGGCGGGCCTGTCGATCA
GCTCCTCGACCGGGCTGATCAGCGGCACCCCGTCCGCGGCTGGAAGCGCCACGGTCACGGTCACTGTCGC
CGACGGCACCGGCGCGACCGGGTCCGCCACGTTCACCTGGACGGTGAACGCCACCGGGACCGGCTGCACG
GCGCAGCAGCTGCTGGGCAACCCGGGCTTCGAGACCGGGAACATCGCTCCGTGGACGTCGAGCCCGGGAG
TGCTCAGCGCGGCATCCGGGGTATCCGCGCACTCGGGTTCGTACCTGGCCTGGCTGAACGGGTACATCGA
TCCGCACACCGATTACCTGGCCCAGACGGTGACGATTCCGGCGAACTGCGCCAGCGCGGCATTCTCGTTC
TGGCTGGATGTCAGCACCGACGACCCGGCCGGCGCGGCCTACGACACGCTCCAGGTCCAGGTGCTGAACT
CCAGCGGCACGGTGCTGTCGACGCTGGGGACGTTCTCCAACCAGACCACGACGAACGGCTACAAACAGTA
CTCGTTCTCGGTGGCCCCCTACATCGGGCAGACGATCACGCTGAAGTTCACCGGAACCGAAACCCTCTAC
GGGTACTTCACAACCTTCCTCATCGATGACAACGCGCTGAACGTTTCCTGA
>Merged2_4781939_3585-6146 # 3585 # 6146 # 1 # ID=4781939_3;partial=00;start_type=TTG;rbs_motif=AGGAG;rbs_spacer=5-10bp;gc_cont=0.706
TTGACCGCCGAAGCCCTCCCCGCCGAGCTTCGTCGCGTGATCGTGCAACTGGCGCGCACGCCCCGGCTGC
TTGTTGCCTGCGACTACGACGGCACTCTCGCGCCCATAGTCGCGGATCCCAACCAGGCCAAACCGCTGCC
CGAGTCGGTGCACGCGCTGCGGTCGCTGGCGGCCCTGCCCGCCACGACCACGGCCGTGATCTCCGGGCGG
GCCCTGCGTGATCTGGCCACGCTCTCCCGCCTGCCCGCGGAGGTGCATCTGGTCGGCAGTCACGGCTCCG
AGTTCGACGTCGGCTTCGTCCATGAGCTCCAGCCGGAGGCGACCCGGCTGCGTACCAGCCTGCAACAGTC
CCTGCAGGAGATCATCGAGGACAAGGCGGGCGTGGCGCTGGAGGCCAAGCCGGCGAGTGTGGCCGTGCAC
GTGCGCCAGGCCGAGGCCGAGGTCGCCTCCCAGGTGCTGGACCTGGTCCGCACCGGCCCGGCGTCCTGGA
CGGGCGTGCAGGTCACCGAGGGTAAGGCGGTCATCGAGCTGGCCGTGGTCAAGACCGACAAGGGCGACGC
GCTGAACACCCTGCGCCACCAGGTCGGCGCTACCGCGGCGGTCTTCCTCGGCGACGACGTGACCGACGAG
AAGGCGTTCGCCCGCCTGCACGGCCCCGACCTGGGGATCAAGGTCGGTACCGGGGACACGCTCGCGCACT
ACCGGATCGGCGACAGCACCGAGGTCGCCACCGTGCTGGCCTTCCTGATGGAGGAACGCCGGACCTGGCT
CTACGGGGAACAGTCGGCGCCGATCGAGCGGCTGACCATGCTGGCCAACGAGCGCACGGTCGCCTTGCTC
ACACCGGATGCGCGTCTGACCTGGATGTGCCACCCGGGACCGGATTCGGCCGCCGTGTTCGCCGACCTGC
TCGGTGGCCCCAGCGCGGGGCATTTCTCGATCCGCCCGCACCACTCGAACGCCGAGGGCTCCAACGGCGC
GCCACGCAGCCCGCTCCCGCTGGGCCAGCGTTACGTCCCAGGCACCATGACCGTGGAGACGCGGTGGTCC
CGGCTGCTGGTGACGGACTACCTGGAACACGGCGGCGAGAACCACCGGACCGACCTGATCCGGGTGATCA
GCGGGAGCACCACGGTCGACGTGGAGTTCTGCCCCCGGCCGGAGTTCGGCCAGGTGCCCGTCCGTATCGT
CGCCGAGCCGGGCGGGCTGCGGGTGATGGGCACCGCAGAGCCGATGGTCCTGTACTCCCCGGACGTGCAG
TGGGATATCACCTCCGACGGCATGCACGAGTCCGCGCATGCCGTGCTCGACATGGTGGACTCGTCGCCGG
TGGTGCTGGAACTGCGCTGCGGCACGGACGAGCTCAGCGCGTCGTCGCTGTCCGAGTCGCAGCGCCGCAA
CGACGCGGACGGTTACTGGTCGGGGTGGCTGGCGGAGCTCACGCTGCCCGCGCTCGAACGAGACCTGGTC
GCGCGGTCAGCGCTGACTCTGCGCGGCCTGTGCAACGCCGACACCGGCGGCATCATGGCCGCGGCCACGA
CCTCGCTGCCCGAGGAAATCGGCGGCGTGCGCAACTGGGACTACCGCTACTGCTGGCTCCGTGACGGGGC
GATGACGGCGCAGGCGCTGGTGTCCCTGGGCTCCACCGCCGAGGCCGAGGCGTTCCTCAACTGGCTGCAC
GGCGTGCTGGCGACCCTGCCGGGCCCGGAGCGGTTGCACCCGCTGTACACGCTGCAGGGCGCCGGCCTCG
GCCCGGAGGCCGTGATCGACAGCCTCCCCGGCTATGCGGGCTCGCGGCCGGTGCGGGTCGGCAACCTCGC
CGATCAGCAGGTCCAGCTGGACGTCTTCGGACCGGTCGTGGAGCTGATCACCAAGCTTGCCATGGCCACC
GGCCGGCTGCGCGACCTGGACTGGAGCCTGGTGACGGCGATGGCCGACGCGGTGTCCCGGCGGTGGTTCG
AGCCGGACCACGGCATCTGGGAAGAGCGCGACGTGCCGCGCCATCACGTCTACTCCAAGGTCATGTGCTG
GGTGACGCTGGACAGGGCCCTCCGGCTTGCGCGCACCTACGGGCGCATACCGGACAGCTCCTGGGAGCCG
CTGCGCGACCAGATCGGCGACGATGTGCTCAAGAACGGCTGGCACGCGGACGTCCAGGCGTTCACCACGG
CCTACGAGGGTTCCGACCTCGACGCGGCGTCGCTGCACGTCGGGCTGTCCGGCCTGATCGAGCCGTCCGA
CGAACGGTTCACCGCCACGGTCATCGCGATCGAGGCGGAGCTGCGCAGTGGTTCCACCGTCTACCGGTAC
CGCAGGGACGACGGGCTACCGGGCAACGAGGGTGGGTTCCACCTGTGCGCGGCATGGCTGATCGAGGCGT
ACCTGCTCATCGGCAGGCGCACCGAGGCCGAGGAGCTGTTCCAACAGATCGTGGACACGGCGGGCCCCAC
CGGTCTGCTCTCCGAGGAATACGACCCGATCGCGGAGCGGTCCCTGGGCAACCACCCGCAGGCGTACTCG
CATCTCGGCCTGATCCGCTGCGCGCGGCTCCTGTCGTCCTGA
>Merged2_4088971_32-1453 # 32 # 1453 # 1 # ID=4088971_1;partial=01;start_type=ATG;rbs_motif=GGAG/GAGG;rbs_spacer=5-10bp;gc_cont=0.663
ATGAACCTGTCCCGCCGGTCCTTCCTGGGTACAGCCGCCGCCGCGGTCGCCGGGTCCGCCGCCTCCGCGG
CGTCTTCTTGGTCCACGCCGGCGTCCGCGGCCAGCCCGGCCGGCGACGTGGTCGGCAAGATCAGCGTCGG
CTACCAGGGGTGGTTCGCCTGCATCGGCGATGGCGCGCCGATTAACGCCTGGTGGCACTGGTCCAGCAAC
TGGTCGCAGGCTCCCTCGCCCAGCAACAACGTGATCAAAGCCTGGCCGGATATGCGCGAGTACACCAGGT
GGTACCAGACCGCATATCCCAACTTCAACGACGGTGATACCGCCAACTTGTTCTCGTCCTATGACCAGTC
CACGGTCAACACGCACTTCCGGTGGATGCAGCAGAACGGCTGTGACACCGCGGCATTGCAGCGGTTCAAC
CCGAATACCTCCGAGGGGCCGACCCGGGACGCGATGGCGGCCAAGGTCCGCTCCGCAGCCGAGACTTACG
GACGCAAGTTCTACATCATGTATGACGTGACCGGCTGGACCAACATGGATTCGGAGATCAAGACCGACTG
GGCCACCAAGATGTCGGCGCACACGGCCTCGTCGGCGTATGCCGTGCAGAACGGCAAGCCGGTGGTGTGC
ATCTGGGGTTTCGGGTTCAACGACTCCAACCACCCGTGGGACGCGGCCACCTGCCTGGACGTCGTCAACT
GGTTCAAGTCGCAGGGCGTGTACCTCATCGGCGGTGTGCCGCGGGAGTGGCGGACCGGCACCGGCGGGTC
GCGGGCCGGGTACGGCGGCGTCTACCACGCGTTCAACATGCTGTCGCCGTGGATGGTCGGCGCCATCGGT
ACCGCCGCGGATTCCGACAACGCTTATACGACCTACACCGTCCCCGACCAGGCGGACTGCAACGCGAACG
GCATCGACTACCAGCCGTGCGTGCTTCCCGGTGACGTGTCGGCGCAGACCCAGCGGGCCCACGGCGATTT
CATGTGGCGGCAGTTCTACAACATGGTGCGCGCCGGGGTGCAGGGCATCTACATCTCCATGTTCGATGAG
TACGGCGAGGGCAACCAGATCGCCAAGACGGCGGAGTCGGCGAATGGCGTGCCGTCCGGATCTGGCCTGT
GGGCGCTGGACGAGGACGGCACCGCCTGCTCCGCGGACTACTACCTGCGGCTGACCAATGACGGCGGCCG
CATGCTCAAGGGCCAGATCGGGCTGACCGCCACCCGCCCGACGCAACCCCTGACCACCGGGGCCGGCACC
GGCATGGTGTTCAGCCTGCGGTCCGCGATCAACAACCTGATCGTGACGGCGGACAACGCCGGCGCCTCGC
CGCTGATCGCCAACCGCGCCGCGCTCGGGCTGTGGGAGACATTCCAGCTCATCCACAACTCCAACGGAAC
TGTCAGCCTGCTCGCCAAGGTC
>Merged2_5210519_31457-33688 # 31457 # 33688 # -1 # ID=5210519_33;partial=01;start_type=Edge;rbs_motif=None;rbs_spacer=None;gc_cont=0.702
GGTGAGGTCCTGGCGTTTCTCAACAACGACGCCCGTCCCGCCCGTGATTGGGTGCACGCGGCGGTTTCCG
TGCTACGCGGTGAGCCGACCGTCGGCGCGGTGGCCTGCAAGGTGCTCGACTGGGACGGCCGCACCATCGA
CTTCGTCGACGGCGGCCTGACGTGGTTCGGGATGGGGTACAAGCGGCACGCCGGCGAGGCCGACGACGGA
GCGCACGACGCACCGAGGGACGTGCTGTTCGGCACCGGGTCGGCCCTGTTCGTCCGGTCCGGGCTGTTTG
CCGAGCTCGGCGGGTTCGACGAGCGCTACTTCATGTTCTACGAGGATGTCGACCTCGGGTGGCGGCTGAA
CCTGCGCGGCTGGCGGGTCCGGTTCGAGCCACGGTCGGTGGCCTATCACCGCCATCACGCCTCGATGCGC
GGCGTTTCCTCCGCCCGCGAGCATTACCTGCTGGAACGCAACGCGCTCGCCACGTTGTACAAGAACCTCT
CCGACGAGACGCTGGCCGCGGCGCTGCCCGCCGCGCTGGCGCTGTCGGTGCGCAGGGCCACCGCGCGGGC
GGACATCGACGCGACCCAGCTGGAAATGACCCGCCGCCCCGATGGTGCGGAAAGCGCCGAGGTCACCGTC
GATCGCGAGGCGCTCGCCGGGATGCTGGCCATCGACCAGTTCGTGGAGTTGCTGCCGGAGTTGAAGCACG
CACGCGAGGTGGAGCAGCGGGCCAGGGTCCGCACCGACGCCGACCTGATCCCGTTGATGCGCAAGGCGAT
GGAGCCCGCCTACCCGCTGCCGCGGTACCTCGCCGCGCACGACGCACTGGTGACGGCATTCGAGCTGGAC
AAGGTCTTCGGCCGGCCGCGGCGGATCGCGGTCATCACCGGCGACGCCGTGACCGAACGCATGGCGGGCC
CGGCGATCCGCGCGTGGCACATGGCCGCCGTGCTCGCCGCCGAGCACGAGGTCCGGCTGGTCAGCGTCAA
CCCGATGGTGAGCCCACCGGAGTCGGCCTTCGCCGTGCTCGCCGCCCGCCGCGGCGACCTGGCCTCCCAT
GTGGACTGGGCGGACATCGTGATCCTGCAGGGCCACGTGCTGGAGATGGTGCCCGCGCTCAAGCACATCG
AGTCCACCAAGATCGTGGTCTGCGACATCTACGACCCGATGCATCTGGAACTGCTCGAACAGGGCCGGGA
CACCGACGACGAGCGGCGCGGCACGGACCTGACGGCCGTGACCAGGGTGCTCAACACCCAGTTGAAGCGC
GGCGACTTCTTCCTGTGCGCCTCGGAGCGCCAGCGGCACTTCTGGCTCGGGCATCTCGCGTCGCTGGGGC
GGCTGACCCCCGGCCTCTACGACAACGACCCGACGGTGCGGTCGCTGCTGTCGGTGGCCCCGTTCGGCCT
GTCGTCCGTCCCGCCACGGCGCACCGGTCCCGGGATCAGGTCGGTACGGCCGGGCATCGACCCGGACGAC
AAGGTGGTGCTGTGGGCGGGCGGTGTCTACAGCTGGTTCGACCCGCTGACGCTCTTACACGCCGTGCACC
GGCTTTCCCAGCAGCATCCCGATGTCCGGCTGTTCTTCCTGGGCATGCGGCATCCCAATCCCGAGGTGCC
GGAGATGGACATGGCCGACCGGACCCGCGCTCTCGCGCACCGGCTCGGCCTCACCGACAAGCACGTCTTC
TTCAACGAGACGTGGGTGCCCTACGGCGAACGGCAGAACTACCTGCTCGACGCGGACTGCGGGGTCACGA
CGCACTTCGAGCACGTGGAGACGACGTTCGCCTTCCGCACCAGGGTCCTGGACTACCTGTGGGCCGGCCT
GCCCGTGATCACCACCGACGGCGACTCGTTCGCCGATCTCGTCCGCCAGGAGCGGTTGGGTGTCGTAGTG
CCCGCTGAGGACGTCGACGCGCTGGCCGCCGCGCTGGAGAAGGCACTGTATGACGCGGAGTTCGCCGAGC
AGTGCCGTTCCCGGATCGTCGCGGTCCGCGAGCGCTTCACCTGGGAGAACGTACTCGCCCCGCTGACCGG
GTTCTGCCGTGATCCGCGACCGGCTGCCGACCGGCTCAAGGCGTCCGGACCGCTGGTGCGCACGCCGCCC
CTGAAGCGGGCGGAGGCGCTGCGCCGCGATCTCGCGCTGCTGCGGGAGTACCTCGACGCGGGCGGCCCCG
CGGAAGTGGCCAAGCGCGCGACCGGCCGGCTGCGACGGCTGGCCGGATTCCCACGGAAATGA
>Merged2_3882115_307-1245 # 307 # 1245 # 1 # ID=3882115_2;partial=01;start_type=ATG;rbs_motif=GGAGG;rbs_spacer=5-10bp;gc_cont=0.696
ATGGACCGCTACATCCCTGCACGCAGACGGATCCGGGCGGCCGCGATGGCCGTGGCGGCCGCGGGCGTCA
TCGTGCTCTTCTCAGGGCCGGGAACGGCGGCAGCCAGTCCGGCAGCGCCTGCCGGCGCCGCTCACGCCAC
GGCGGCCGCCGCCCCGGCCGCGGTGCCCGGACCGCCGTCGGGCTGGTCGACAACATTCAGCGACGACTTC
AACGGGGCCTCGGGATCGGGCGCCGGCTCCAACTGGATGTACGACACCGGGCCCGGTTCCAACTTCGGCA
CCGGCGAGATCGAGACGATGACGAACTCGACGAGCAACGTCCACCTCGACGGCAGCGGCAACCTTGACAT
CACCGCCCTGGGAAGCGGCAGCTCGTGGACTTCCGGCCGCATCCAGACCACCAGCGCGAACGTCGGCGCG
CCAGCCGGCGGTCAGCTCGAGGTCACCGCCTCCATCCAGCAGCCCGCCGGCGGGCTGGGCTACTGGCCGG
CCTTCTGGTTGCTGGGGCCGGGCCAGTGGCCGGAAAACGGCGAGATCGACATCATGGAGGACGTCAACGC
CCTGTCCGAGGTCTCGGGCACGATCCACTGCGGTACCTTTCCTGGCGGCCCCTGCAATGAGGGCAACGGC
ATCGGCTCCGGGCTGCGGGCCTGCGGAGGCTGCCAGACCGGCTACCACACGTACACGATGATCCTCAACC
GGACCAACACATCGGCCGAGTCGATCACCTTCTACCTTGACGGCAGCGCGTACTTCACCGTCAACGAGAG
CCAGGTCGGCACGTCGACGTGGCAGGCAGCGTTCGACCACAACCTGTCGATCATCTTCGACCTGGCCATG
GGCGGCGGCTACCCCAACGGCGTCTGCGGCTGCACCAGCCCCACCAGCGCGACGACCTCGGGCGGCACGA
TGCGCGTGGCCTACGTGGCGGCCTACACG
>Merged2_5280322_1-879 # 1 # 879 # -1 # ID=5280322_1;partial=11;start_type=Edge;rbs_motif=None;rbs_spacer=None;gc_cont=0.642
CCCGAGCAGGCAATGATCGCCCGCGGGCTGACGAACTACTGGGGTTACAACACCATCGGCTTCCTGTCAC
CGCACAACAGGTACTCCTCCGCCGGGTCGCACGGCGAGCAGGTCGGCGAGTTCAAGGCGATGGTGAAGGC
ACTGCACCAGGCCGGCATCGAGGTCATACTCGACGTCGTCTACAACCACACGGCCGAGGGCGACCACCAG
GGCCCGACGCTGTCCCTGCGCGGTATCGACAACGCCGCGTATTACCGCCTCGACGATTCCGCCCCGTGGC
GGTACCTCGACTACACCGGCTGCGGCAACAGCCTGAACGCGCGGCACCCGCACTCGCTGCAGCTCGTGAT
GGACTCGCTGCGGTACTGGATCCTGGAGATGCATGTCGACGGGTTCCGTTTCGACCTGGCGTCGGCGCTG
GCGCGGGAACTGCACGACGTGGACCGGCTATCGACGTTCTTCGACCTGGTCCAGCAAGACCCCGTGGTGT
CGCAGGTCAAGCTCATCGCCGAGCCGTGGGATGTCGGCGAGGGAGGCTACCAGGTCGGGAATTTCCCGCC
GTTGTGGACGGAGTGGAACGGGAAATACCGCGACACCGTGCGCGATTTCTGGCGCGGGCAATCGTCCATC
CTCCCGGAGTTCGCCTCCAGGCTTACCGGATCATCGGATCTGTACGAAAGTTCGGGCCGGCGACCGGTCG
CGTCTGTAAATTTCGTGTCCGGTCATGACGGCTTCACGTTGCGGGATCTGGTCAGCTACAACACCAAGCA
CAACGAGGCGAACGGCGAGAATAACCGCGACGGCAACGACGACAACCGGTCATGGAACTGCGGCGTGGAA
GGGCCGTCGCCCGATCAGGCGATCGAGGAACTCCGGGCC
>Merged2_4003944_1-1545 # 1 # 1545 # 1 # ID=4003944_1;partial=11;start_type=Edge;rbs_motif=None;rbs_spacer=None;gc_cont=0.686
GGCGGCGGCGGTCCCACCGAGTACTGCGGCTGGCAGGACCTCGCACTGGACCAGCCGACCACGGCCTCTT
CGACCTACTCCGCCACGGGCAACCTGGCGTCCGCCGCCACCGACGGCAACCCCGGCACCCGATGGGAAAG
CGCGTACAGCGATCCGCAGTGGCTCGACGTCGATCTCGGCTCCCAGACCCAGATCTGCGGCGCCAGCCTG
CTCTGGGAGACCGCCTACGCCTCGGCGTTCCAGATCCAGGTGTCCAACGACAACTCGACCTGGACCACGG
TGTACTCCACCACCACCGGCACCGGCGGGTCCGAGTCGCTGACGTTCTCGGCGACCGGCCGGTACATCCG
TGTGTACGCCACGGTGCGTGCGACCCAGTGGGGCGACTCGATCTTCGAGTTCGACGTCTACGGCCTGACC
ACCGTCGCCCCGCTTTCCGGCGGCAACGGCAATGGCGGCAACGGGGTGTGCCCGTGGGTCGGCTCCACCG
CCCCGGTCTCCCAGCGGGTCCAGCAGGTGCTCAACACCATGGACCAGTCAGAGGAGTTCACCCTGCTGTC
CGGCGACGGAGGCTCAAGCTACATCGGACAGGTCGCCGCCATCCCCAACCTCTGCATCAAGGCGATGAAC
ATGCAGGACGGCCCGAACGGGGTCGGCGACGGTACCGGCGGGGTCACGGCCTTCCCCGACGGCGAGAACG
CCGCGGCCACGTGGGACCCGGCGCTGATCCAGCAGGAGGGCAGCGCGATGGGCGCCGAGTTCGCGGGCAA
GGGCGTGAACGTCTCACTCGGCCCGACGACCAACCTGGTGCGCGACCCGCGATGGGGCCGGACGTACGAG
ACCTACGGCGAGGACCCGTACCTGGCCGGCCAGATCACCTCGGCCGAGGTCCAGGGCCTGCAGAGCCAGG
GCGTCCAGGCGATGGTCAAGCACGACGCGGCGTATGACCAGGAGCAGTACCCCAACGGAAGCAACAACGA
GACGGTCAGCGAGCAGGCGCTGCAGGAGCTGTACCTGGCTCCGTTCCAGTCGGCCATCGAGCAGTCCGCA
CCGGCCTCGTTGATGTGCTCCTACGCGGTCGTCAACGGCTCCGCCTCCTGCCAGAACGCCGACATGCAGA
TCAAGGGCCTGGACAACGAGGCGAACTTCGGCGGCTACATCACCTCCGACTGGGGCGCCGACTACAACAA
CGTCGCCTCGGTCGTGGGTGGCATGGACATCGGGATGCCGTTCCCCGGCTCGATCGCGACCGACCTGGCC
AACGCGATCTCGGCCGGCACGCTGAGCCAGTACGCGGTGAACGCGGCCGTAGGCAGGATCCTGACCCAGA
TGTTCGCCTTCGGCCTGTTCGACAACCCGGCCACGGGTTCTCTCTCCGCCACCGTGACTTCCGCCGCGCA
CCAGCAGACCGCGCTGCAGCTCAATGAGGAGGGCTCGGTCCTGCTGAAGAACAACGGGATCCTGCCGCTG
AACCCGAATGGCACCGAGTCGATCGCCGTGATCGGCACGGACGCCGGCGCCGGCGTGGAGCTCGCGGGCG
GCGGC
>Merged2_3866500_30453-32048 # 30453 # 32048 # 1 # ID=3866500_27;partial=00;start_type=ATG;rbs_motif=GGAG/GAGG;rbs_spacer=5-10bp;gc_cont=0.701
ATGTCCCGCCTGCCCCGAGCCCTCGCCGCCCTCCTGCTGGCAGCCGCCGCCGTGCCCGTCGCGGTGCTGG
CCGCCCCCGCCCCGCCGGCCGCCGCGCTCGGCAACGGCCTGGCCCGCACCCCACCGATGGGCTGGAACGA
CTGGAACGCGTTCGGCTGCGACACCAGTGAGTCGCTGGTTGAGCAGACCGCGCAGTACCTGGTCAGCTCC
GGCATGAAGGCGGCCGGCTACCAGTACGTCAACATCGACGACTGCTGGCTCACCTCCAGCCGGGACGGCA
ACGGCAACCTGGTGCCCGACCCGGCGAAGTTCCCGGACGGCATCAAGGGCACCGCCGACTACGTCCACTC
GCTCGGCCTGAAGCTCGGCATCTACGAGAGCGCCGGCACCGCCACCTGCGCCGGCTACCCGGGCAGCCTC
GGCCACGAGCAGCAGGACGCCAACTCGTTCGCCTCCTGGGGCGTCGACTACCTCAAGTACGACAACTGCA
ACAACCAGGGCGTCGCCGACCAGACCCGGTACACCGCGATGCGGGACGCGCTCGCCAACACCGGCCGCCC
GATCGTCTACAGCCTCTGCAACTGGGGCGACGCCTCGGTGTGGACGTGGGGCGCCGGCGTCGGCAACCTG
TGGCGCACCACCGGCGACATCAACGCGTCGTTCGGCAGCATGCTGTCCAACTTCCACACCAACGTCGGGC
TGTCCCAGTACGCCGGGCCGGGCGCCTGGAACGACCCGGACATGCTGGAGGTCGGCAACGGCATGTCGTT
CACCGAGGACCGTGCCGAGTTCAGCCTGTGGGCGGAGATGGCCGCGCCGCTGATCTCCGGCACCGACCTG
CGCTCCGCCACGCCGGCCACGATGTCGTTGTACCTCAACAAGGACGTCATCGCGGTCGACCAGGACTCAC
TCGGCAGGCAGGGCAAGGAGGTCTCGTCCTCCGGTGGCCTCGACGTGCTGGCCAAGCCACTGTCCAACGG
GGACGTCGCGGTCACCCTGTTCAACGAGAACTCCGGCCGCGCCACGATTTCCACCTCCGCGTCGGCGGTC
GGCGCGGCGTCCTCGTCGTCGTACAAGCTGACCAACCTGTGGTCCAAGACGGTCAGCGGCACGTCCGGCT
CGATCAGCGCCAGCGTCCCCGGCCACGGCGTCGTGATGTACCGGGTGGCCGCCGGCAGCGGGTCCACTGT
GGGCAGCGCGTCGGTGCTGCGCGGTGCCTCCTCCAACCGCTGCCTCGACGTGTACGACAACGAGACCGCC
AACGGCACGAAGGTCGAGATCTGGGACTGCGGCGGCGGCGCCAACCAGCAGTGGACCCCCACCGCGGCCG
GCGAGCTCCGCGTCTACAACGCCACCCTGTGCCTGGACGCCTACGACAACCAGACCTCCGCCGGTACCGC
CGTCGAGTTGTGGAGCTGCAACGGCGGCGCCAACCAGCAGTGGGTGCAGAACCCGGACGGCACCATCACC
GGTGTCCAATCAGGACTCTGCCTGGACGTCACCGGCGGCAACACCGCCGCCGGCAACGTCGACGGCACCG
CCCTGGAGCTCTGGACCTGCAACGGCGGCGCCAACCAGCAGTGGTCGCGCGGCTGA
>Merged2_11378_3-704 # 3 # 704 # 1 # ID=11378_1;partial=11;start_type=Edge;rbs_motif=None;rbs_spacer=None;gc_cont=0.685
CAGGTGGTGGACAACCCGGTGCCCGGTGTGCGCCGCGCGTTCGTGATCGCCGGCAGCGACCAGCGCGGGA
CCATCTACGGTGCCTACGACGTCTCCAGGGGGATCGGGGTATCCCCCTTTGTCTGGTGGGCTGACGCTAC
CCCGGCCCATTCCGACGAGCTGTACGTGCTGCCCGGACGGCACACCCAGGGCACGCCGGTCGTGAAGTAC
CGCGGCTTCTTCATCAACGACGAGAACCCGAACCTGGGCGGCTGGGCGCCGGAATACTTCGGCCCCGGCC
TGTTCCCCGGGCTCCCCGGCGGGTTCAACAGCAAGATGTACGCGAAGGTCTTCGAGCTGATGCTCCGGCT
CAAGGCGAACTACCTGTGGCCCGCGGTCTGGGGCCGGGCGTTCGCCCTCGACGACCCGCAGAACCACGCG
ACGGCCACNGCCTACGGCNTCGTGATGGGNACCTCNCANGAGGCGCCGATGCTGCGCGGCATCGAGGAGT
GGAACCGGTTCGCCNNNCCGGCCGTTCGGGACAGCAGTGGGAACATCATCACGCCAGGAAGCGACCCGTA
CGGCGGCACCGGGGAGTGGAGCTTCCGCTACAACTCCGCCGCCCTCAAGAAGTACTGGACCGAGGGCATC
CAGCGCATGGTGGACCAGAACATCGAGGGCGTGGTCACCCTCGGCATGCGCGGCAACGGCGACACCAGCC
TG
>Merged2_4256852_2214-3110 # 2214 # 3110 # 1 # ID=4256852_3;partial=01;start_type=ATG;rbs_motif=GGAGG;rbs_spacer=3-4bp;gc_cont=0.678
ATGTACACGAACCAGGGCGGTGGCCAACCGGCCCGAGCGCGCAGAAGGGGGCGCCTGCTACCCACCGCGC
TGTTCGCCGCGATAGCGCTCGTCACCGCGCTCGCGGGCATGATCGTGCCCGCGGCCGCCCGCCCGGCGGC
ACAGGGCTCGTCCGCTCAGGCCGCCACCCCCGCGCATACCGTCAGCTTCGACGGCTACTCGTTCCTGATC
GACGGCCACCGGACCTACATCTGGTCCGGAGAGTTCCACTACTTCCGGCTGCCGAGCCCGGACCTCTGGC
TGGACATCTTCCAGAAGATGAAGGCGGCCGGGTTCAACGCGGCATCGATTTATTTCGACTGGGGCTACCA
CTCGCCGGCGCCGGGCGTCTACGACTTCACCGGCGTGCGCGACGTTGACAAGCTGCTCGACATGGCGCAG
GAGGCCGGCATCTACGTGATCGCCCGCCCGGCACCGTACATCAACGCCGAGGTCGACGGCGGCGGCCTGC
CCGGCTGGATGTCGACCGAGCCGGGTGCCAACCGCAGCACCGACCCGCTGTTCCTCAAGTACTCCGACGA
GTGGATGACCCAGATCGACCGCATCCTCGCCCGGCATCAGCTGACCAACGGCACCGGGCCGGTGATCGCC
TACCAGGTCGATAACGAGTACTACAACGGCTCGGCCGCGGGCCACGCGTACATGCAGCACCTCGAGGACA
AGGCGCGCGCTGACGGCATTACCGTGCCGCTGACCGGCAACAACAACGGCACGTTCAACTCCGGCGTCGG
CATGCTCGACGTTGACGGCCCGGACTCCTACCCGCAGGGCTTCAACTGCTCCAACCCGGCGAAGTGGAAC
GGCGTCCCGAACATCAGCTTCGACCATCCCGCGGGGCGGCCGCTGTACACGCCTGAG
>Merged2_4013056_2-790 # 2 # 790 # 1 # ID=4013056_1;partial=10;start_type=Edge;rbs_motif=None;rbs_spacer=None;gc_cont=0.684
GCCGGGGCGTGTGAGGGCAGCCACCCGGTCGTGACCAACCCGGGCGGCACCAACACCGTCACCGTCACCA
GCCCCGGTAACCAGTCCGGGACCGTGGGCACCGCGGTCAGCCTGCAGGTCAGCGCCAGCGACTCAGCGTC
GGGGCAGACCCTGACCTACTCCGCGACCGGGCTGCCGGCTGGCCTGTCGATCAGCTCGTCGGGCCTGATC
TCCGGCACGCCCACCACGGCGGCGACCTCGAGCGTGACGGTGACAGCCACCGACACGACCGGTGCGCACG
GCTCGGCCACCTTCACCTGGACGATTAGCAGTTCAGGTGGCGGCTGCACCACCCACACGCAGCTGCTGGG
CAACCCCGGGTTCGAGACCGGCTCGGCCGCGCCGTGGACCACTACGCCGGGTGTCATCAACCCGAACGGC
GCCGGCGAAACCGCGCACTCCGGCAGCTGGTATGCGTGGCTGGACGGTTACGGCACCACCCACACCGACA
CGCTGACCCAGACGGTGACCATCCCGGCAGGGTGCACCGCCACGACGTTCAGCTTCTGGCTGCACATCGA
CACCGCCGAGACCACCACCACGACCGCCTACGACCGGCTGACCGTTACGGCGAACGGCACCACGCTGGCC
ACCTTCTCCAACCTCAACCACGCCAGCGGCTACCAGCAGCACACCTACTCGGTGGGCAGCTTCGCAGGCA
GCAGTGTCACGCTGAAGTTCACCGGCAGCGAGGACGTCATCCTGTATACGTCCTTCGTCGTGGACGACTG
CGCCGTCAACACGAACTGA
>Merged2_4306222_1-768 # 1 # 768 # 1 # ID=4306222_1;partial=11;start_type=Edge;rbs_motif=None;rbs_spacer=None;gc_cont=0.681
GGCTGGACCGAGTCGGTATGGAACACCTCAGCAGGTTCCGAGGGTACCGGGTCGGGCTGCTCGTCCGTTG
AGCCGCAGCCGTCGTGGCAGGCGTCGCTGGGCTTGTCCGGTTGTTCCCGGCGGATCGACAATGATGTGGC
CGCGGACGCTGACCCGGCGACGGGGGTGGCGGTGTATGACACTTCCAACGGTAACGGGGGGTGGAATGAG
GTCGGCGGTACCAGCGCGTCGTCGCCGATGCTGGCTGCGATGTATGCCCTGGCGGGCAGTCCCGGCAGCA
CCCCGGCTGATGACATTTACACCCACACCGGCAACTTCTTCGATGTCACCAGCGGCAATGACGGTTCGTG
CAGCCCGGCGTATCTGTGCACGGCGGAGACCGGTTATGACGGCCCGACCGGTATCGGCACCCCGGACGGT
ATCGCGGGCCTGACCAGCGGCACCAGCACCGTCAACACGGTGACGGTGACCAGCCCGGGTAATCAGACCG
GGACGGTCGGCACCGCGGTCAGCCTGCAGGTCAGCGCGACCGACTCGGCGTCGGGCCAGACACTCACCTA
TTCCGCCACCGGGCTGCCGGCCGGCCTGTCGATCAGTTCTTCCGGGCTGATCTCCGGCACCCCCACCACG
GCGGCGACCTCAACCGTGACGGTGACCGCCACCGACACGACCGGGGCGCACGGCTCGGCCGGCTTCACCT
GGACGATCAGCACCGCAACTGGCAACACGGTCACCGTCACCAGCCCGGGTAACCAGACCGGGACGGTC
>Merged2_4781939_1931-3379 # 1931 # 3379 # 1 # ID=4781939_2;partial=00;start_type=GTG;rbs_motif=AGGAG;rbs_spacer=5-10bp;gc_cont=0.684
GTGAGCAGCAAGGGCGACCTGCCCCCAGCGGACTTCGTCGTCGTCGCCAACCGGCTGCCGGTGGACCTGG
AACGCACCGAGGACGGCACCGAGCGCTGGCGGCACAGCCCAGGCGGGCTGGTCACCGCCCTGGAGCCGTT
CCTGCGGGCCAGGCGGGGCGCGTGGGTCGGATGGCCAGGCGTCGCCGACGCCGAGGTGGACGCCTTCACC
GACGACAGCCTGTCGTTGCATCCCGTACGACTGTCGGCCGCGGAGTTCCGCGACTACTACGAAGGATTCT
CGAACGCCACCTTGTGGCCGCTCTATCACGATGTCGTCGTACGGCCGATCTACGAGCGGTCCTGGTGGGA
GTCCTATCGGCACGTGAACCGCCGCTTCGCCGAGACGGCCGCCGCGGTCACCGCCGAGGGCGCCACCGTG
TGGGTCCAGGACTACCAACTCCAGCTCGTCCCCGCCATGCTGCGGGAGCTGCGTCCCGACCTGCGCATCG
GGTTCTTCCTGCACATCCCGTTCCCACCGGTCGAACTGTTCATGCAGCTGCCGTGGCGTACCGAGATCGT
CCGCGGCCTGCTCGGCGCCGACCTGGTCGGCTTCCACCGGCCGGGGGGCGCGCAGAACTTCCTGTGGTTG
GCGCGCAGGCTCGCCGGCTTCGAGCCGACCAGGGGCCAGGTCGGGGTGCGCTCCAGGCCCGGCGTGGTGC
AGGTGGGCGACCGCAGCGTCCGGGTCGGCGCGTTCCCGATCTCGATCGCATCGCCCGAGCTCGACCGGCT
CGCCCGGACCAGGGAGACCCAGCAGCGGGCCAGGGAGATCCGCGCCGAGCTGGGCAATCCCCGGCGGATC
ATGCTCGGGGTGGACCGGCTGGACTACACCAAGGGCATCGACGTCCGGCTGCACGCGCTGCACGAGTTGC
TCTCGGAGGGCCGGATCAAGGTCGAGGACGTGGCCATGATCCAGATAGCGACGCCCAGCCGCGAGCGCGT
CGAGCACTACAAGCAGATGCGCGAGGACATCGAACGGGAAGTCGGCCGGATCAACGGCGAGTTCGGGCGC
GTGGGCCATCCGGCGGTGCATTACCTGCACACCTCGATCGACCGCAAGGAGCTGGTGGCCTTCTACTGCG
CCGCCGATGTCATGGTGGTCACGCCGGTACGCGACGGCATGAACCTCGTCTGCAAGGAATACGTCGCCTG
CCGCCACGATCTGGGCGGCAGCCTGGTGCTCAGCGAGTTCGCCGGCGCTGCGGCGGAACTCACCAGCTCG
TTTCTGGTGAATCCGCATAACCTCGATGGAGTGAAGGAGGCATTGCTGGCTGCCCTGGACATCAACGAGG
CCGAAGGCCGCCGTAGGATGCGCGCATTGCGCAGGCAAGTGCTCACGCACGATGTCGATCGCTGGGCGCG
ATCGTTTCTCGAAGCGCTGGGTACACCCCTCGCGGAACAGAGTTGTTGA
>Merged2_4991804_2-2488 # 2 # 2488 # 1 # ID=4991804_1;partial=11;start_type=Edge;rbs_motif=None;rbs_spacer=None;gc_cont=0.674
CAAGAACTGCGATCGACCTCCGTGAGCGACGCGGGAGCAAACTACCGGATCGCCCGCCTCGTCGCTGTCG
TCGCCGGTCTGCTCGGCGTCCTCCTGGCGATCGCCACCCCGATGCTGCCGGTCAACCAGACCACCGCCCA
ACTGAACTGGCCGCAGAACGGCAGGTTCGACAGCGTCGAGGCGCCGTTGATCGGCTATGTGGCCACCGAG
CTGAACATCAGCGTGCCGTGCCAGGCAGCCGCCGGACTGACGGGACCGCAGAACGCGGGCAAGACGGTGT
TGCTGTCGACGGTGCCCAAGCAGGCGCCGAAGGCCGTCGATCGCGGGCTGCTCATTCAGCGCGCTAACGA
CGATCTGGTGCTCATAGTCCGCAACGTCCCGGTGGTCACCGCCCCGCTAAGCCAGGTGCTCAGCCCGGCC
TGCCGGCGCTTGACCTTTACCGCACATGCCGACAGGGTCACCGGCGAATTCGTCGGACTGACGCAAGGAC
CCAATGCCGAGCATCCCGGCGCGCCGCTGCGCGGCGAGAAAAGCGGCTATGACTTCCGGCCGCAGATCGT
CGGCGTCTTCACCGATCTGGCCGGACCGGCGCCACCGGGCCTGAGCTTCTCGGCGACCATCGACACCCGC
TACAGCAGCAGCCCCACGCCGCTGAAAATGGCCGCGATGATCCTCGGGGTGCTGCTGACCGCGGCCGCCC
TCGGCGCGCTACACATCCTCGACACCGCCGACGGCACCCGGCACCGCCGTTTCCTGCCCGCACGCTGGTG
GTCGATCGGCGGCCTGGACGCACTGGTCATCGCGGTGCTGGTGTGGTGGCATTTCGTCGGTGCCAACACC
TCCGACGACGGCTACATCCTGACCATGGCCCGGGTGTCCGAGCATGCCGGGTACATGGCGAACTACTACC
GCTGGCTGGGAACCCCGGAGGCGCCGTTCGGCTGGTACTACGACCTGCTGGCGCTGTGGGCGCACGTCAG
CACCACCAGCATCTGGATGCGGCTGCCGACCCTGGTCATGGCGCTGACGTGCTGGTGGGTCATCAGTCGC
GAAGTCATTCCCCGGCTGGGTCACGCTGTCAAGACCAACCGTGCGGCGGCATGGACGGCCGCGGGATTGT
TCCTGGCGACGTGGTTGCCGCTCGATAACGGCTTGCGGCCCGAGCCGATCATCGCGCTGGGCATCCTGCT
CACCTGGTGTTCGGTGGAGCGGGCGGTGGCCACCAATCGGCTGCTGCCGGTGGCGATCGCCTGCATCATC
GGCGCGCTGACGCTGTTCTCCGGGCCGACCGGCATCGCGTCCATCGGCGCCCTGCTGGTCGCGATCGGGC
CGCTGCGAACCATCGTGCACCGCCGCTCCAAGCAGTTTGGTGCCCTACCACTGCTGGCGCCCATTCTGGC
CGCGGTCACCGTCACCGTGATCCTGATCTTCCGCGACCAGACTCTGGCCGGCGAGGTGCAGGCAACCGCC
CTTAAGCGTGCTCTCGGGCCCAGCCTGAGCTGGTTCGACGAGCACCTCCGTTACGAGCGCCTGTTCATGG
CCACCCCCGACGGATCCGTCGCGCGACGCTTCGCTGTGCTGGCGTTGGTTCTGGCGCTCGGGATAACGGT
GGCGATGTCGTTGCGCAAGGGCCGAATTCCGGGCACCGCGGCCGGGCCGAGTCGCCGCATCGTCGGCATC
ACCATCATCTCGTTCCTGGCGATGATGTTCACTCCCACCAAATGGACACACCACTTCGGGGTGTTCGCCG
GGCTGGCCGGATCGCTGGGGGCACTGGCCGCGGTCGCGGTGACGGCGGCGGCCATGCGCTCGCGGCGCAA
CCGCACCGTGTTCGCCGCCGTGGTGTTGTTCTTGGTGGCGTTGTCGTTCGCCAGCGTCAACGGCTGGTGG
TATGTGTCCAATTTCGGTGTGCCGTGGTCGAATTCGTTCCCGGCATGGCATTATGCGTTTGCCACCGGGC
TGCTCGGGCTGACCCTGGTGGTGCTGCTGCTGGCGGCATGGTTCCATTTCGTCCCCCGTGACGAGTCATC
CAAAGGGCCACCGAAGACACGGTATGGGGCGCGAGTGGCCGAAATCATCCAGTCCCCGTTGGCAATTGCG
GCGTGGGCGCTGGTGATTTTCGAGGTGGTATCGCTGACCCTGGCGATGACGGCCCAGTACCCTGCGTGGT
CGGTGGGCCGGTCCAACCTGGAGGCTCTGACTGGTCTGAGGACCAGCAGAGCTTGCGGACTGGCCGAGGA
CGTGCTGGTGGAGCAGGATCCCAACGCCGGCATGCTGCCACCTGCGAGCGGTTCGGTGGCCGACGCCCTG
GGGGCCGGCCTGTCGGAAGCCTTCACGCCCAACGGCATTCCCGCTGACGTCCGCGCCGACCCGGTGATGG
AACGTCCGGGTGACCGTAGCTTCGTCAACGACGAACGGCTGTTCACCGGCGCCGAGGCCGGCAACGAGGG
TGGGACCAACCCCGCAGCGGGAATCAACGGCTCGGTT
>Merged2_4938064_2-1000 # 2 # 1000 # 1 # ID=4938064_1;partial=11;start_type=Edge;rbs_motif=None;rbs_spacer=None;gc_cont=0.691
AACCAGACCTCATCGACGGGTGCCGCGGCCAGCCTGCAGATCGCGGCTTCGGACACCGGCTCCGGCCAGA
CGCTGACCTACGCCGCGAACGGCCTGCCGACCGGACTGACGATCAACTCCTCGACCGGCCTGATCTCTGG
CACCCCGAGCGCCGCCGGCACCTACACGGTAGCCATCACCGTGACCGACACCAACGGCGCCGTCGGCGCG
ACCTCGTTCACCTGGACGGTCAACGGGACCACCGGCAACACGGTCACCGTCACGAACCCCGGTTCGCAGA
CCTCGACCGTCGGTACCGCGGCCAGCCTGCAGATCTCCGCGTCCGACTCAGCCCCGGGGCAGACGCTGAC
GTACTCGGCGACCGGTCTACCGGCCGGCCTGGCGATCAACTCCTCGACCGGTTTGGTCTCCGGCACGCCG
ACGACCACCGGAACCAGCAACGTCACCGTCTCGGCCAAGGACACCACGGGCGCGACCGGGTCCGCATCCT
TCATGTGGACCGTGAACCCGGCAGCTGACTTCACCCTCACGGTCTCTCCGGCTTCGGCCACTGTCACGGC
CGGAAGCTCCGCCTCCGCGACCGTCTCCACGACGGCGATCGGCGGCTTCTCCGGCACAGTATCGTTCAGC
GGCTCCGGCCTGCCCTCCGGCGCGTCCGCGACCTTCAACCCCACCTCGGCAGCGGTCGGCGCCAGTTCCA
CGCTGACCCTGGCCACCTCCAGCACCACTCCGGCCGGAACGTACTCGATCACCGTCACCGGCACCTCGGG
CGCGCTGAGCCACAGTGCCACGTTCTCCCTGACCGTCAACACGGTCACGCAGAACACGGTAACGGTCACC
AACCCGGGCAACCAGGCCAGCACTGTAGGTACCGCGGCCAGCCTGCAGATCTCCGCCTCCGACTCGGCCT
CGGGGCAGACGCTGACCTACTCGGCCACAGGTCTCCCGGCGGGCCTGTCGATCAACTCCTCGACGGGCCT
GATCTCCGGCACACCGACC
>Merged2_5089861_981-1487 # 981 # 1487 # -1 # ID=5089861_2;partial=00;start_type=ATG;rbs_motif=None;rbs_spacer=None;gc_cont=0.669
ATGATCTGCACCCCGAAGGCAGCCGCGGAGATTGCCCAGGTCATGGGCGCCAAGGCCGCCGTGGGCCGCC
CGAGCTGGGCGGACCATCTCTATTCCTGCGGCTACCGCTACAGCGAGGGGACCATGGTGCTCTCGGTCAA
GGAGCTTTCCAGCTGGTCCCAGACCTACGGGTACTTTGACCAGCTGGCCAGCACGCTGCACGAGACCACG
CCGGTCAAGGCGCTCGGTCAGGGCGCCTTCATCACGAGCAACGGATCGGTCGTGGTGCGCAAGGACTGGA
AGATCCTGCTCGTGGACATCTCCGGGGTGCGTGCCCCGGTCGGGTCGCCGCCGAAACCCCCGGGCGAGCT
GGCGATTTACGTGGCGCAGACGATCCTTGGCTGCTGGGCTGGCGATTTATCCCGGGCCTTCAGCCTCAGC
CGCAGCCGATGCGCGCCGAGCTCAGCGCCACGTCGTCGAACCAGAGCGTATCGGTGTCGCTGGCGTAGCT
CTCCCAGCCGAGCCTGA
>Merged2_3855501_25542-26807 # 25542 # 26807 # 1 # ID=3855501_30;partial=00;start_type=GTG;rbs_motif=GGA/GAG/AGG;rbs_spacer=5-10bp;gc_cont=0.698
GTGGCGCCGCGGGTGGTCGACCCCAACCCTGGGACAGTGGCGGGCGGATTCGAGATCTCGCCGTGGGAGC
TGCGATGGCACGGCGTGGACCCGGCCGTACTGGGGCGGGTCGAGGCGACCTTCGCGCTGGCCAACGGCCA
TATCGGGTTCCGGGGCTCGTTCGAGGAGGGCGCGCCGCGGGCACTGCCGGGCACGTATCTCAACGGCTTC
TGCGAGCGGCATCCGCTGCCCTATGCCGAGGCGGGGTACGGGTATCCGGAACAGGGCGAGACCGTCGTCA
ACGTCACCGACGGCAAGATCATCCGGTTACTGGTGGACGACGAGCCGCTGGACATGCGCTACGGACGGTT
GTGGAAACACGAGCGAGTCCTGGACTTCCGGTCGGGCACGCTGCGCCGTCGCACCCGGTGGGAGTCGCCG
ACCGGCTCGCGGGTGCTCATCCGCTCGGAGCGGATGGTCTCCTTCACCCAACGCGCCGTCGCCGCGATCC
ACTACGAGGTGCAGCCGTTGGAGGCGCCGGTGCATTTCGTGCTCCAGTCGGACCTGCTGGCCAACGAGCG
TACCGAGGTGGCCTCCGGCGATCCCCGGGTCGCGTCGGCGCTGGAGTCGCCGCTGGTCGGCGACCTCGCC
GCGGCGGAGGGCTACCGAGCGGTCCTGGCGCACCACACCCGCGGCTCCGGACTGCGGGTGGCCGCCGCGA
TGGATCACGAGATCCGGACGCCGGGAGCGTTCTGGACCGAGACCGAGGCCGCTGGGGATGTCGCGCGGCT
GACGGTGGCCACGAATGTCGCGCCCGGTCAACGCTTACAACTGACCAAGTACATCGCCTACGGGTGGTCC
GGCCACCGATCCACCCCGGATCTGCACGCCCAGGTCGATGCGGCGCTGGCCGGTGCGAGATTGACCGGGT
GGGAGGGACTGCTGGCCGAGCAGCGCGACTATCTCGACGATTTCTGGGCCACCGCGGACATCGAGATCGA
TGGTGACCCGGAACTGCAACAAGCCGTGCGCTTCGCGCTCTTCCACCTGTTGCAGGCCGGTGCCCGCGGG
GAAACCCGCGCGATCCCGGCGAAAGGGCTGACCGGCCCCGGCTATGACGGCCATGCTTTCTGGGACACCG
AAACCTTCGTGCTGCCGGTGCTGACACACCGTCCCCGACGCCGCACGCGACGCGCTGCGCTGGCGGCACT
GCACACTGGACGAGGCGCGCAGGCATGCACGAGAACTCGGCCTGCCGGGCGCCGCATTCCCTTGGCGGTC
CATTGA
>Merged2_4264797_852-1514 # 852 # 1514 # 1 # ID=4264797_2;partial=01;start_type=ATG;rbs_motif=AGGAG;rbs_spacer=5-10bp;gc_cont=0.704
ATGGCTAACGGCAACGGTTCCGGCGGGGGCAACCGGGTCCTCAGCAGGCGCAATGTGTTCGCAGGCGGGG
CGGCCCTGCTAGGCGCCGGCCTCATGAAGCCGGCCCGGGCACTCGCCGCCGGACCGGCCGCAGTGGCGAG
CGACGCAGGTTCCTCGACCTTCGGGCTCTCCGCCGCGCAGCAGGCCGGGCAGCGCGTGATCTGGTCCTAT
CCGGGTCTGGTGCCGCCGCAGGCACTGTTCGACGCCATCCGTGCCGGACTGGCCGGCGGGGTGATCTTCT
TCGGCGAGAACATCAACCGCAGTGACCCCACCCAGATTCAGGGCGTGACCAGCGAATTGGCGCAGGCGCA
GGCGGCCAGCGGCATCGGCTACCCGCTGCTGCTGATGACCGACCAGGAGGGCGGCATCGTGCAGCGGCTT
CCCGGCGCTCCCGGGATCTCCGAAAAGCAGATCGGCGCGTCGGCGGACCCGGTTGGCACGGCAGCCTCCG
CGGGCACCGGCGCGGCGCAGAACCTGCTCGGCGCCGGGATGAACTGCAACCTCGCGCCGGTACTCGACGT
CTTCCGTCAGGCCGGCAACTTTGACGACCAGTTCGGGCGCTCGTACAGCATGGATCCTGTCGTCTGCGGT
GAGTGCGGCGCCGCGTCCGTTACCGCGCAGCAA
>Merged2_4410384_428-1567 # 428 # 1567 # -1 # ID=4410384_2;partial=01;start_type=Edge;rbs_motif=None;rbs_spacer=None;gc_cont=0.698
AGCAGGCGCAGCGTGTTCGCCGGCGGGGCGGCCCTGCTCGCGGGCGCCGGGCTCATGAGGCCGGCGCGGG
CACGTGCCGCTGTCCCGGCTAGCGGGGCGAGCGAGACGACGGGTTCCGCACCGTCCGGGCTTTCCCCCGC
GCAGCAGGTCGGGCAGCGCGTGATCTGGTCTTATCCCGGCCTCACGCCGCCGCAGGCGCTCTTTGACGCC
ATCACTGCCGGACTGGTCGGCGGGGTGATCTTCTTCGGCGAGAACATCAACCGCAGTGACCTCACCCAGA
TCCAGGCGGTGACCAGCGAGCTGGCGCAGGCGCAGGCAGACAGCGGCATCGGATACCCGCTCCTGCTGAT
GACCGACCAGGAGGGCGGCATCGTGCAGCGCCTTCCCGGCGCTCCGGGGATCTCCGAGAAGCAGATCGGC
GCGTCGGCGGACCCGGTTGCCACGGCGACCTCTGCTGGCACCGGCGCAGCGCAGAACTTGCTCGGCGCAG
GGATGAACTGCAACCTCGCGCCGGTACTCGACGTCTACCGGCAGGCCGGCAACTTTGACGACCAGTTCGG
ACGTTCGTACAGCATGGATCCGGTTGTCTGCGGTCAGTGCGGTGTCGCGTCCATTGCCGCTCAGCAAGGA
CTCGGTGTGGTCACAACCGCCAAGCACTTCCCCGGGCTCGGTGCCGCGACCAGCGCCCAGAACACCGATC
TCGGGCCCGTGATCCTCGACGTGTCGCTGCCGGATCTGCGCAGCATCGACGAGCTGCCCTTCACATACGC
CATCAACGCCAACGTGGACATGGTCATGACGTCCTGGGCGACTTACCCGGCGCTCGACCCGAACCTGCCG
TCCGGGCTGTCACCGAGAATCGTGCACGGCGAACTGCGCGGGCGACTCAACTTCCGCGGGGTGACGATCA
CCGACGCGATTGAGGCCGGCGCGCTGCAGAACTTCGGCGACACCGGTGAGCGCGCGGTTGCGGCCGCGGC
GGCCGGCATGGACATCGTGCTGTGCTCCGCACGTGACGTCACCCAGGGCCAGGCCGCGGTCGACGCGCTC
CAGGCGGCGGTCGCCGGCGGCCAGCTCGATCGGGGCGAGGCCATCCACGCGCTCCAGCGCGTCCTCGCGC
TGCGCGGCCAGCTTGGCTGA
>Merged2_4934134_1889-2605 # 1889 # 2605 # -1 # ID=4934134_4;partial=01;start_type=Edge;rbs_motif=None;rbs_spacer=None;gc_cont=0.657
AGCACTGTAGGTACCGCGGCCAGCCTGCAGATCTCCGCCTCCGACTCGGCCTCGGGGCAGACGCTGACCT
ACTCGGCCACAGGTCTCCCGGCGGGCCTGTCGATCAACTCCTCGACGGGCCTGATCTCCGGCACACCGAC
CGCCGCGGGGAGCTCCAGCGTTGTGGTGGCGGCCAAGGACACCACCGGCGCGTCCGGCTCCGCCTCGTTC
ATGTGGACGGTTAGTTCCTCCGGCGGCGGGTGCACCGCGGCGCAGCTGCTGGGCAACCCCGGCTTCGAGA
CCGGCTCCGCGTCACCGTGGTCGGCGACCTCCGGCGTGATCAGCGACAACAGCTCAGAACCACCGCACAG
CGGGTCGTGGGACGCCTGGCTCGACGGCTACGGCACCACCCACACCGACACGCTGTCGCAGACGGTCACC
CTGCCGACCGGGTGCTCCACCTACAACTTCAGTTTCTGGCTGCACATTGACACAGCCGAGACCACCACGA
GCACCGCCTATGACACGCTGAAGGTGCAGGTGCTCAACAGCTCCGGCACGGTGCTTTCCACCCTGCAGAC
CTACTCCAACCTCAACCACAACACCGGGTACGCCCAGCGCAGCTTCTCGCTGAGCGCGTATGCCGGGCAG
ACGATCACGCTCAAGTTCACCGGCAGCGAAGACTACGAACTCCAAACGTCCTTCGTCATTGACGACACCG
CGCTTAACGTCAGCTGA
>Merged2_4173273_2296-3426 # 2296 # 3426 # 1 # ID=4173273_3;partial=00;start_type=GTG;rbs_motif=GGAGG;rbs_spacer=5-10bp;gc_cont=0.721
GTGCTGGTCGACGCCACCGCGGTACCCGCGGACCGTGGTGGGGTCGGACGCTACGTGGATTCGCTGCTCA
CCGCCCTGGACGCCGACGGTGCCCGGATGTGCGTGGTCTGCCAACCCCGCGACGCGGAACTGTACGGCCG
CATCGCGCCGCGGACCACCGTGGTGCCCGCCGTCGAAGCCGTCGCCACCCGTACCGCGCGGCTGACCTGG
GAGCAGACGACGCTTCCCCGGTTGGTCGCGCGGCTGAAGGCGGATGTCCTGCATTCGCCGCACTACACGA
CCCCGCTGGCGAACCCGGCGGCCTCGGTGGTCACCTTGCATGACGCGACGTTCTTCACCGAGCGGGCACT
GCATTCTCCTGTCAAGGCCCGGTTTTTCCGGGCGTGGACGCGCGCGGCGCTGCGTCGCGCGACGTTATGC
GTCGTGCCCAGCGAAGCGACCGCGAGCGAACTGGAGCGGGTGGCGGGCGCGCATCGCAAGCGCCTGCACG
TGACCTGTCACGGCGTCGACCCGGAGCGGTTTCATCCACCGACGGTCGAAGAGGCCGACACGGTGCGCCG
GCGACTGGACCTGCACGACCAGCCCTATGTCGCCTTCCTCGGTGCCCTGGAACCGCGGAAGAACGTGCCC
GCCCTGATCAGGGGCTTCACCATGGCGTGCAGGCAGCGCGACCGGCGGCCCGCGCTGGTGCTGGCGGGCC
AGCCCGGGTGGGACCGGCGGGTGGAACGGGCCTTGCAGGCCGTGCCGAACCGGATTCGCGTGATCCGCGC
GGGGTACCTGCCGTTCGACGACCTGGCGGGCTTCCTCGGCGGAGCGGACGTCGTGGCGTATCCGAGCCTG
GGCGAGGGTTTCGGGCTGCCTGTGCTGGAAGCGATGGCGTGCGGCGCCGCGGTGCTGACTACGCGGCGCT
TAAGCCTGCCGGAGGTCGGCGGCGATGCGGTCGCGTACTGCGACGTGGACCCGCCGGAGATCGCGAAGGG
ACTGACCGAGCTCCTGGACGACCCGGGGCGGCGCGCGGCGTTGTCCGCCGCCGCACAAAGCCGTGCCAAG
GAGTTCACATGGGCCGCGTGCGCGGCGCAGCATCGGGCCGCGTACGAGCGGGCGCACCGGGTGCACCGCC
GCCTGCGGTAG
>Merged2_4271985_1-1266 # 1 # 1266 # -1 # ID=4271985_1;partial=11;start_type=Edge;rbs_motif=None;rbs_spacer=None;gc_cont=0.683
AACGAGGCGAACTTCGGCGGCTACATCACCTCCGACTGGGGCGCCGATTACAACAACGTCGCCTCGGTCG
TGGGCGGCATGGACATCGGGATGCCGTTCCCCGGCTCGATCGCGACCGACCTGGCCAACGCGATCTCGGC
CGGCACGCTGAGCCAGTACGCCGTGAACGCGGCCGTAGGCCGGATCCTGACCCAGATGTTCGCCTTCGGC
ATGTTCGACAACCCGGCCACGGGCTCCCTCTCCGCCACCGTGACCTCCGCCGCGCACCAGCAGACCGCGC
TGCAGCTCAGCGAGGAGGGCTCGGTCCTGCTGAAGAACAACGGGATCCTGCCGCTGAACCCGAACGGCAC
CGAGTCGATCGCCGTGATCGGCACGGACGCCGGCGCCGGCGTGGAGCTCGCGGGCGGCGGCAGCGGCACC
GTCACAAGCTCCAACACGATCTGGCCGATCACCGGGATCCAGAACGCGGTCGGGCCGAACGTCAAGGTCA
GCTACACCGCGGGCAACGACAACGGGACGGCCGACATCCCGCAGGCGGTCGCCGCGGCCAAGGCCGCGAC
CGACGCGATCATCTTCATCAACCTTGCGGAAGGTGAGGAGACCGACCTGACCACCCTGGACCTGTCCGGC
ACGGACGAGTCGATGATCTCGCAGGTCGCCGCCGCGAACCCCAACACGATCGTGGTGCTCAACAGCGGCG
GTCCTGTGGTCATGCCGTGGCTGAACTCGGTCGCCGGCGTGTTCGCGAACTGGTACCCCGGCCAGGAGGT
GGGCAACGCCATGGCCGCGCTGATCTTCGGCACCGTCGACCCCTCAGGCAAGCTGCCTGTCACCTTCCCG
TCCAGCCTCAGCCAGGTCCCCGCCCAGACGCAGGCCCAGTGGCCGGGCACCGCGACCGGCGTGACCTACA
GCGAGGGCGTAAACATCGGCTACCGCTGGTACCAGTCCCAGAACATCACCCCCGCCTTCCCGTTCGGGTT
CGGCCTGTCCTACACGAAGTTCTCCTTCTCCAGCCTGAACGTCGGCGCCTTCAACGCCAACGGCACGGCG
ACGGTGACCGCGACGATCACCAACACCGGATCGGTGGCAGGCGCGGACGTCGCCCAGATGTACGTCGGCG
ACCCGGCCGCCAGCCAGGATCCGCCCGAGCAGCTCAAGGGCTTCCAGCGCGTCACGCTCAACCCAGGGCA
GGCCGCGACCGTCTCCTTCCCGCTGACCATCCACGACCTGGCCTCTTGGTCGCAGACGGACAACGGCTGG
GAGGCG
>Merged2_5520900_473-1492 # 473 # 1492 # -1 # ID=5520900_2;partial=01;start_type=Edge;rbs_motif=None;rbs_spacer=None;gc_cont=0.662
GTCGAACCGGTCAACGTGTCGGGCAGCGGCCGGTACATCCGCATGTACGGGACCACCCGCGCCACTCAGT
GGGGCTACAGCCTGTGGGAGTTCCAGGTGTACACAACCGGATCCGGCTCCCCGAGCCCGAGCCCGACCCC
GAGTTCGCCGAGCCCTTCCCCCAGCCCTACTGGTTCGGGTGGCTCGGGGGCACCGCCCGCGTCGTTCTGG
GGTAATGTCGGCGCGATTCCCGCCGCGAGCAACGTGCTGGAGTTCTCCATCGTCAACCAGACGAACGGCC
AGTACCCGGACAGCCAGGTCTACTGGAGCTTCAACGGGCAGACCGAGTCGATTGCCCAGCAGCCCTACAT
AGACATGCCGGCGAACTCGGCCGGGCGGATGTACTTCTACCTCGGTACGCCGAACGGTCCGTACTTCGAC
TTCATCGAGTTCACCGTGGGCTCGTCCTCGATCAACATCGACACCACCCGGGTGGACCGGTTCGGCCTGA
AGCTGGCCCTTCTGCTGCACGGCCACGACGGGTCGAACCAGGAAATCGGCGAGAACTACGCCACGTTCTC
GGAAAGCCGCACAGCGACCTTCCAGCGGTTCCAGAACGCGGTGCCGGCCGAGTTCAAGGAATTGGCGACC
GACGACGCGCCGTACGGCATCCCGTCGCCAGGAAACGATCCCGCGTTCCAGGCGGGCGGCGCCTACGCGA
ACTACTTCACCAGCTATGCCGCCGCCAACGGCGACAGCAGCGACACCACCGCGCAGATCTTCGGCTGCGG
CGGCACGCTGGCCGCCAACCCGCCGCTGTGTGCCGGGCTCAACCGCCACGTCGCACAGCTGCCCGCCTCG
GAGCAGTCCAACCCGGCCAACTTCTACCTGGCCGCTCCGGCCAATTACTACGCCTGGTTCTGGCACGCCA
ATGCCATCAACGGCCTCCAGTACGGCTTCCCCTACGACGACGACGCGGGCCAGTCCTCGGACATCTCGGT
CGCCAACCCGCAGTACGCGGTGGTCGCCGTCGGCTGGTAA
>Merged2_5420063_2-589 # 2 # 589 # -1 # ID=5420063_1;partial=10;start_type=TTG;rbs_motif=AGGAG;rbs_spacer=5-10bp;gc_cont=0.656
TTGTTCCACCACATCCGAAGCCTGAGACGGATACTCGTACTGGCCGGCACCACAACGCTCGCTGCTGCGG
GCATCGCCGCCGTGGCGGTGACGCCGGCTCGCGCCGCTGCCACCGGCGGCAGCGGCGCCAGCCTGCCGTA
CGCCGAGGTCCAGGCGGAAAACTCAGCTACTAACGGCACGGTCATCGGCCCCGGCTACACCCAGGGCCAG
CTGGACGACGAAGCGTCGGGGCGCAAGGCCGTGACGCTGCAAGGCCAGGGGAACTACGTCACCTTCACCA
CGCCGGTGGCCGCCAACTCCATCGACTTCCGCTACAGCATCCCGGACAGCTCGGACGGGTCCGCCTACAC
CGCCCCGTTGTCGTTGTACATCAACGGAACCAAGCAGACCGACTTCACCCTGACGAACGCCTATAGCTGG
TACTACGGCAGCTACCCGTTCACGAACACGCCGGGCTCGGGCAACCCGCACCACTTCTACGATGAAGTGC
ACCGCCTGTTCTCCGCGACCTATCCGGCCGGCACCACGTTCAAGCTGCAGATCGACTCCGAGGACACCGC
GTCGTCGTACACAATCGACTTCGCCGAC
>Merged2_5297397_3836-4642 # 3836 # 4642 # -1 # ID=5297397_7;partial=00;start_type=GTG;rbs_motif=GGAG/GAGG;rbs_spacer=5-10bp;gc_cont=0.658
GTGTCACTACGGGCCGGTATTGTCCTGGGCATGGCAACACTGGTCACATTTCATGCGCACCCCGACGACG
AGTGCATCGCATGCGGTGGGGTAATGCGCAAGGCCGCCGAAGAGGGACACCGGGTGGTGCTGGTGGTGGC
CACTCGCGGGGAACATGGTGAAATACCCGAGGGAGTCCTCGCCGACGGTGAGCCGTTGTGGCAGCGGCGC
GTAGCCGAGACATACGCGTCCGCGGAGATCCTCGGCGCGCACCGCACGGAGTTCCTCGGCTATGTCGACT
CCGGCATGATGGGCACGCCGACCAACGACGAGCCCGGGTCGTTCTGGACCACGCCGGTCGAGGACGCGGC
GCAGAAGCTGGCCGCCCTCCTCCGTGAGGAGGACGCCGACGCGCTGACGTGCTACGACGACTTCGGCGGC
TACGGACACCCCGACCACATCCAGGTGCATCGGGTCGGGATGCGCGCTGCCGAGTTGGCAGGCACGTCGC
GCGTATATCAGAACACGCTCAACCGTGATCACATGATGCGTGGCATGAGCACCTTCGCGGCCGAGGCCGC
GGCGGCCGGGTATGAGGTCCCCGACTTCAGCGAAGGGCCTTCAGGCAAACCGGAGTCCGTCATTACCGCC
GCGGTCGACGTCACCCCATACCTGGAGTACAAGCGCCGCGCCATGCGGGCTCACGCGAGCCAGATCAGCG
AGCAGTCGTTCTTCCTCGCAATGCCCGACAACGCCTTCCGTTACGCATTTGGCACCGAGTGGTTCATCCG
CGACGGGCACGGCCCTGTAGCTGTTCAGCCTGAGTGA
>Merged2_5488356_2-1207 # 2 # 1207 # -1 # ID=5488356_1;partial=11;start_type=Edge;rbs_motif=None;rbs_spacer=None;gc_cont=0.711
CACCACTCCGACCTGGAGCGCACCGGCTGGTTCGAGTGCTCAGATCCGTTGCTGACCAGGCTGCACGAGA
ACGTGGTGTGGGGGATGCGCGGGAACTTCCTCGACATCCCGACCGACTGCCCGCAGCGCGACGAGCGGCT
CGGCTGGACCGGTGACATTCAGGTCTTCGCGCCCACCGCCAGCTACCTGTACGACTGCGCCGGGTTCCTG
GCTTCCTGGCTGCGGGACCTGGCCGCCGACCAGAGTCCTGACGGTGTGGTGCCGCTGTTCGTGCCGCGGG
TCGACCTGGGCGGTCCGTTCGGCGAGCCGATGCCGCAGGCCGGCTGGGGTGACGCCGCGGTGATCGTGCC
GTGGGTCATCTACCAGCGCTTCGGCGACTCCGGCCCGCTGCGCCGCCAGTACCCGAGCATGTGCGCCTGG
GTGGACGGGCTGACCGCCAGGCTCGGCACAGGGACCCTCTTCGACTCCCCGCCCTTCCAGCTCGCCGACT
GGCTGGATCCCGCCGCGCCGCCGGACCGCCCCGCCGCTGGCGCCACCGACCCGATCCTTGTCGCGACCGC
TTACCGTGCGCGCACCGCGCAGGTGCTGTCGGACATCGCGCGCGTGGTCGGCGAGGACGCCGACGCGGTC
AGGTACGCCGAGCTGGCCGACGGCGTCCGCCAGGCCTTCGCCGATGAGTACGTCACCCCCCGCGGCCGGG
TCGCCAGCGACTCCCAGACGGCCTACGCGCTGGCACTTGAGTTCGCGCTGCTCACCGACGACAAACAGCG
CGCCAGGGCGGCGGAACGCCTGGTCGAGGTGGTCAGGACGAAAGGACACAAGATCGCCACCGGCTTCCTC
GGCACCCCGCTGATCTGCGACGCGCTCACCTCCGCCGGCGCGATCGATGACGCCTACCAGCTGCTGACGC
AAAAGGACTGCCCGTCCTGGCTCTACCCGGTCACGATGGGAGCCACGACCATCTGGGAGCGGTGGGATGC
CATGCTGCCCGATGGGAGCATCAACCCGGGAGAGATGACCTCGTTCAACCACTACGCCCTCGGCGCGGTC
GCCGACTGGATGCACCGGGTGCTCGGCGGTCTGGCTCCTGGCGCGCGGGGCTATCAAGTGATCAATGTCG
CGCCGCGGCCGGGCGGCGGCATCGCCTGGGCCACCACCGCGCACCTGACCCCCTACGGCCGGGCCGAGGT
CGCTTGGCGCAGGGCC
>Merged2_4295827_2597-3580 # 2597 # 3580 # -1 # ID=4295827_4;partial=00;start_type=ATG;rbs_motif=AGGAG;rbs_spacer=5-10bp;gc_cont=0.657
ATGAGAAAACGCCTACTGTCGCTGGCGCTGGGCGCCGGACTGGCCGCGCTGGCCCTGCTGGCCGCCCAGC
CGGCGCAGGCCACGGTCGTCACCCGGTACCCGGGCACGGTCGAGTACGACACCTCCGGGAACGTCATCCA
GGCCCACGGCGAGGGCGTCACGAAGGTCGGCAACACCTACTACTGGCTGGGCGAGGACAAGACCAACGGC
TCGCCGTTCCAGAACATCAGGTGCTACTCGTCCACCGACCTGAAGAACTGGACGTTCGTCCGCAACGTGC
TGACCGAGCAGTCCAGCGGCGACCTCGGCCCGAACCGGGTCGTCGAACGCCCCCACGTGATCTACAACGC
CAGCACCTCGACGTACGTCATGTACATGCACATCGACAACAGCGGCTACTCCGAGCGCAAGGCCGGCGTG
GCTACCTCCAGCAGCATCTGCGGCAGCTACACCTACCGCGGCAGCAGCAAGCCGCTCGGCCACGACAGCC
TGGACGACAACCTGTTCCTGGACGGCGGCACCGGCTACTTCATGAGCGAGGACCGCACCAACGCCAAGCT
CCAGATCTACCGGCTGTCCAGTGACTTCCTGACGGTCAGCGCGCTGGTCGCGACGCTCAACCAGTACGAG
GCGCCGGCCATGGTCAAGATCGGCGGCACCTACTACTTGTTCGGCTCGCACCTGACCGGCTGGTCCACCA
ACGACAACCAGTACACGACGGCCACCTCCATCACCGGCACGTGGAGCTCGTGGCGCAGCTTCGCCCCCTC
CGGCACCAACACCTGCAACACGCAGACCACCGCCATCCTCCCGGTCAGCGGCAGCACCACCACCAGCTAC
CTCTACCTCGGCGACCGCTGGAACTCCAGCAACCTCAGCGACTCCCGCTACGTCTGGGAACCGTTGACGG
TCAACGGAACCACCATGTCGATCACCTGCCGCACCAGCTGGACCATCGACACCACCACCGGCGTGGTCGG
CTGA
>Merged2_3869363_2-781 # 2 # 781 # 1 # ID=3869363_1;partial=11;start_type=Edge;rbs_motif=None;rbs_spacer=None;gc_cont=0.645
GACGTGTTCTACAAGCAGAACATCGCCGTCGGAGCGACGGCGCAAAGCTTCTACATGACCTACGGCGGAA
CGACCTGGGGCTGGCTCGGCATACCGGAGAACTACACCTCCTACGACTACGGCGCGGCGATCCGTGAGAC
CCGCCAGCTCGACCCGAAGTACTACGAGGACAAGCTCATCGGCTACTTCACCCAGGCAGTCGCGCCGCTG
ACCAAGACCGACCGGATCAACGTGACGCCCCCGGACAACCCGGCGATCGTGGACACCGCGCGGATCAACT
CCGACACCGGGACACAGTTCCACGTCCTGCGGCATTCCAACTCCACGTCCACGTCGGTGGACACCACCCA
CATCTCTATCGACTTCAACGCGCAGCCGGCCGGGAACGTCACCTACACCTACGATGACACCGACCCGGCG
CTGCAGTACTCGGGTACCTGGTCGCACGTGGCCAACCAGAGCTACACCGGCGGAGATTACGAGAACACCG
AGTCGTTCTCCAACCAGGCCGGCGACTCGCTCACTGTCCCGTTCACCGGAACCGCGATCCGCTGGATCGG
TTCGCAGACCAGCAACCACGGTCTCGCCGACGTGTACCTCGATGGCACCAAGCAGGCCACCGTCGACACG
TCCGGCAGTCAGGACCAGGCCGTGCTGTTCGCCAGGAGCGGTCTCGCAGACGGGCCGCACACCCTGAAGA
TCGTCGTCGACGGCACGCACAGCTCGGGCTCGACGGACAACTTCGTGTCGATCGACGCCATCGACGTCCC
GACCGGCGCG
>Merged2_4626302_1601-2479 # 1601 # 2479 # 1 # ID=4626302_4;partial=00;start_type=ATG;rbs_motif=AGGA;rbs_spacer=5-10bp;gc_cont=0.671
ATGGCCAAGCTGCGACTGATGACGGTGCACGCGCATCCGGATGACGAGTCGAGCAAGGGCGCGGCGACGT
TGGTGCGCTACATCGCCGAAGGCCACGACGTCATGGTGGTGACCTGCACCGGAGGCGAGGCCGGCAAGGT
GCTCAACCCCGCGATGGACCGGCCCGAGGTGGCCGCGGACCTCACCGGCATCCGCAGGCAGGAGATGGCC
GAGGCGGCCAGGATTCTTGGTGTGCGGCATCGTTGGCTCGGGTTCGTCGACTCGGGCCTGCCGGAGGGCG
ACCCGCCCCCGCCGCTGCCGGACGGTGTGTTCGCGACCACTCCGCTGGAGAAATCCGCCACGGAACTGGT
GCGCCTGGTCCGTGAGTTCCAGCCGCACGTGTTGATCACTTACGACGAGAACGGCGGGTATCCGCACCCC
GACCACATTCGGTGCCACGAGGTGTCCATGGCCGCCTTCGACGGCGCGGGCGACCCCGACAAGTTCCCGG
GCACGGGCGAGCCTTGGCAGCCGCTGAAGCTCTACTACTCGCATGGCTTCTCCCGCAAGCGGATGCAGCT
TTTCCACGACGCACTGGTGGAGCGGGGGATGGAGTCGCCTTACGCCGAGTGGCTTGAGCGGTGGGACTCG
ACCCGCCCCGATAACCAAAGCCGGGTTACCACGCGCGTGCCGTGCGGGGAATACTTTGAAGTACGGGACG
AGGCATTGCTCGCGCATGCCACGCAGATCGACCCGAAAAGCCGGTGGTTCGCGGTCCCGCTGGACCTGCA
GCGCGCGATCTGGCCGACGGAGGACTACGAGCTGGTGCGGTCGCTGGTCGACACCACCTTGCCGGAGGAT
GACCTGTTCTCCGGAGTGCGGGAGACGGTATGCGCTTGA
>Merged2_5089667_2-607 # 2 # 607 # 1 # ID=5089667_1;partial=11;start_type=Edge;rbs_motif=None;rbs_spacer=None;gc_cont=0.693
CAGGAGTCGCCGGAGTCGCAGCCCGGCTTTGACGACTCCAGCTGGCAGGTGGCCGACAAGATGACCACCA
ACAGCGTCACCGGGGTGAACACCCTGCCGGTGCTGTACGCGGACGACTACGGCTTCCACACCGGCAACAC
GTGGTACCGCGGGCGGTTCCGCGCCAGCGGCAACGAGACCGGCATCCACCTTGTCTCGGACTCCGGCGGC
GGAGCGCAGGCGTTCTCCGCCTGGCTCAACGGCACCTTCCTCGGCAGCTCGACCACCGGCAGCGCCGACT
TCACGTTCCCGGCCGGTGCGCTGAAGCCCGACGGTGACAACATTCTCTCGGTGCTCACGGTGAACATGGG
GCACGAGGAGGACTACAACTCCACCAACGGCAACAAGGCCGCCCGCGGGCTCACCAGCGCCTCGATCACC
GGCGCCCCGCTGACCTCGATCACCTGGAAACTGCAGGGTGTCCGCGGCGGCGAGAACGAGATCGACCCGG
TACGCGGCCCGCTGTCGACCGGCGGCCTCTACGGTGAGCGGGCCGGCTGGTCGCTGCCCGGCTACCCGGA
CAGCAACTGGACGCCGGTCACCCTGCCGGCCACCGACACCACGCCA
>Merged2_4375979_2-664 # 2 # 664 # -1 # ID=4375979_1;partial=10;start_type=ATG;rbs_motif=AGGAG;rbs_spacer=5-10bp;gc_cont=0.712
ATGTCAAGAACTCGATTGCGCGCGGTAGCCGCCACGGTGGCGGCGTTCGCCGCGGTCGCCGCGGTGGCGG
CCAGCCCGGCCGCGTGGGCGAACCCGCGGGCCCAGGCGCAGGCCAGCGCCTCGCCGCCGCCGGCGTGCCC
CGACAGCACCGGCCGGACCCCGCTTTACCGCGACACGAGTTATTCCTTCGCCGAGCGCGCAGCGGACCTG
GTGTCCTGCATGACCCTGGCGGAGAAGGTCGCGCAGCTCCACACCAACAGCGCCCCCGCCATCGCGAGGC
TGGGCGTGCAGCAGTACACGTACTGGAGCGAGGGCCAGCACGGCGTCAACTCCCTTGGCGCCGACTCCAA
CAACGGCGGCGCCAGCGGAGGCGTGCACGCCACCAGCTTCCCGGTCAACTTCGCGTCGACGATGTCGTGG
GACCCGTCGCTGGTTTACCAGGAGACGACCGCGGTCTCCGACGAGGCGAGGGGGTTCTTGGACCCGTCGT
TGTTCGGCACCGGGCAGAACAACCTGGGCCCGTCGGGCAGTGACTACGGGTCGCTGACGTACTGGGCGCC
GAACGTCAACATGGACCGCGCTCCGCGCTGGGGACGACCCAACGAGTCGTTCGGCGCGGACCCGTACCTG
ACCGGCCAGATGGCGGGCGCCTTCGTGGACGGG
>Merged2_5244462_4586-6949 # 4586 # 6949 # 1 # ID=5244462_5;partial=00;start_type=ATG;rbs_motif=None;rbs_spacer=None;gc_cont=0.698
ATGAGCATGCCTGCACACGGATACGAGATCGCACCGTGGGAGCTGCGCTGGCGGGGCCTTGCGGTCGACC
AGTTGCAGCGCACCGAGTCGGCCTTCGCGTTGTCCAACGGGCACATCGGCATTCGGGGCACCCTGGAGGA
AGGCGAGCCGCGCGGGCTGCCCGGCACGTACCTCAACGGCTTCTATGAAGAGCATGAGCTGCCCTACGCC
GAGGCGGGCTACGGCTACCCGGAGGCGGGGCAGACCGTGGTGAACGTGACCGACGGTAAGATCATCCGCC
TGTTGGTGGAGGACGAGCCGCTCGACATGCGCTACGGCTTCGCCTCCGCGCACGACCGGGTGCTCGACTT
CCGCGCCGGCACGCTCACCCGCAACACGGAGTGGGAATCGCCGACCGGGCGGCGGGTGTTGGTGCGCACC
CAGCGACTGGTGTCGTTCACCCAGCGGGCGGTGGTCGCGATCCGCTATGAGGTGGAGCCGCTGGACGACG
ACATGCAGTTGGTTGTGCAGTCCGACCTGCTGGCCAACGAGCCGATCGAGTCCGACACCAGCGATCCCCG
GGTGGCGGCCGCGCTCCAGTCGCCACTGGCCGGAGAGTTCGTGTTCGCCGATGAGTACCGGGCGGTCCTG
GTGCACCAGACGAAGCGGTCCAAGCTGCGGGTGGCGGCCGCGATGGACCACCAGATCGAGGCCCCGGACG
GGCTGCGCACCGGGATCGCCGCCGAGGAGGACCTGGCCCGGCTGACCATCGCGGTTGACGTACCTCGGGG
TCGTTGTCTGCGGCTGACCAAGTTCCTCGGTTACGGCTGGTCCACGCAGCGCTCGGTGCCGGCACTGCGC
GCGCAGGTCGACGCCGCGCTTGCGGGCGCGTTGCAGACCGGCTGGGACGGCCTGCTCGCCGAGCAGCGAC
TGTTCCTCGATGACTTCTGGGGCACCGCCGACATCCAGCTCGACGGTGACCCGGAGCTCCAGCAGGCCAC
CCGGTTCGCGCTGTTCCATGTCCTGCAGGCCGGGGTTCGAGGGGAAAGCCGCGCCATCCCCGGCAAGGGC
CTGACCGGACCGGGCTACGACGGACACGCATTCTGGGACACCGAGACGTTCGTGCTCCCGGTGCTCACCT
ACACGAATCCGGAGGCCGCCAGGGACGCCCTGCGTTGGCGCCATGTCACGTTGGACAAGGCTCGCGACCG
GGCCGGCCAGCTCGGGCTGGCCGGTGCGGCGTTCCCGTGGCGGTCGATCAACGGGGCGGAATGCTCGGCG
TACTGGCCGGCCGGCACCGCGGCGTTCCACGTCAGCGCCGACATCGCGGACGCCGCCGCTCGCTACCTTG
CGGTCACCGGCGACGCGGACTTCGAACGAGAGTGCGGCACGGAGTTGCTCGCCGAGACCGCGCGGCTGTG
GATGTCGCTGGGGCACCAGGACTCGCACGGCCGGTTTCGCATCGACGGCGTGACCGGCCCGGACGAGTAC
TCCGCGATCACGACGAACAACGTCTACACCAACCTGATGGCTCGCCGGAACCTGTTGGCGGCCGCCGAGT
CCTGCGAGCGGGTGCCGAACGTCGCCTCCGTGCTGGGGGTGGACGAGAACGAGCTCGGCACCTGGCGCGA
GGCCGCCGAGCGCATCCTGATCCCCTACGACATCGAGCGTGGCGTCCATCCGCAGTCGGAGGGGTTCACC
GAACACGCCGAGTGGGACTTCGAGCGCACCCCGCCCGAGTGCTACCCGCTGCTGCTGCACTACCCGTACT
TCGACCTGTACCGCAAGCAGGTGGTCAAGCAGGCCGACCTGGTGCTCGCGATGCATCTGTGCGGCGACCG
CTTCAGCCCGGAGGAGAAGGCCCGCAACTTCGCCTACTACGAGGCGCGCACCGTGCGCGACTCCTCGTTG
TCGGCGGGCACCCAGGCGGTGATCGCCGCCGAGGTCGGGCACCTGGAGCTGGCCTACGACTACCTCGGCG
AGGCCGCGCTCACCGACCTGTGCGACGTGCACAACAACGTCCGCAACGGGCTGCACATGGCCTCGCTGGC
CGGCGCATGGCACGCGGTGGTTGCCGGGTTCGGCGGCATGCGCGACTACGGCGGTGAGATCTCCTTCGCG
CCCCGGCTGCCGCCCGCGCTGAATCGGATCGAGTTCCGGATGTGCGTGCGCGGCAGCCGGTTCGCCGTGG
AGATCCATGCCGACCACGCCAGCTACCGGCTGCTGGCGGGCAAACCGGTGCAGATCAGCCATCACGGCGA
GCCGCACGTGGTGTCGGAGGAATCGATCGCGCTGTCGATCCCGCCGATCGACCCCGGCCCGCCGCCGAGG
CAGCCGGTAGGGCGGGCGCCGGAGCGGCGACAGCCCCGAAAGGCACGCGTGTAA
>Merged2_4234072_1-612 # 1 # 612 # -1 # ID=4234072_1;partial=10;start_type=ATG;rbs_motif=AGGAGG;rbs_spacer=3-4bp;gc_cont=0.708
ATGCACTCACTCCAGATCCGCGGGCGGATCGCGGCGGTTGTGGTCGCCGTCGTGGCCGCGCCGCTGGCGG
CCGTTACCGCCGCCACGTCCCCTGCGGCGGCGGCCGCGTGTCCGTGGGTCAACTCGGCCGCGCCGATCTC
CGCCCGCGTCAGCGAACTGATGGCCCAGATGTCGCTGGCTCAGAAGGTCGCCATGATGACCGGCGCCGGC
GGGAGCTACGTCGGGAACGTCCCGGCGATCAGCTCGCTGTGCATCCCCGCGATGAACCTCGAAGACGGCC
CGGCCGGCGTTGGCGACGGGATGAGCAACGTCACCCAGCTGCCCGCCCCGGTCGACGTCGCAGCCACCTG
GGACACCTCCGCCGAGCAGACCTACGGCCACGTCATCGGCGCCGAGCAGGCCGCCAAGGGCACCACGGTC
GACCTGGGCCCGACGATCAACATCGTGCGCGACCCGCGCTGGGGCCGCGCATTCGAGTCGGTCAGCGAGG
ACCCGTACCTGGCCGGTCAGATGGGCGCGGCCGACATCCGCGGTGTGCAGTCCGCGGGCACCATGGCTCA
GGTCAAGCATTACGCGGTCTACAACCAGGAGACCAACCGCAACAGCTCGTCC
>Merged2_4462846_1-1029 # 1 # 1029 # 1 # ID=4462846_1;partial=10;start_type=Edge;rbs_motif=None;rbs_spacer=None;gc_cont=0.661
ACCGCCTCGATCGAGCAGCCCAATCCGGCGAGCGGCCTTGGCTACTGGCCGGCCTTCTGGATGCTCGGCC
CCGGTTCCTGGCCCTCGACCGGGGAGATCGACATCCTCGAGGACGTGAATGCGCTCTCTGAGCACTCAGG
AACCTTCCACTGCGGCGTCGACCCAGGCGGTCCGTGCAACGAGACGAATGGCATCGGCAGCGGGCTGCAG
TCCTGCTCCGGCTGCCAGACCGGATACAACACCTACACCATCATCATCAACCGCACCAACACCGCGGCGG
AGTCCGTCACCTGGTATCTAAACGGCAACCAGTTCTTCCAGGTCAACGAGAGTCAGGTCCCGGTCGCGAC
CTGGCAGGCCGCGATCGACCACAACTTCTCGATCATCTTCGACCTGGCGATGGGTGGCGGCTACCCCAAC
GGGGTCTGCGGCTGCACGACGCCGACCAGCGCGACCAGTTCTGGCGCGAGCATGAGCGTCGCCTACGTGG
CCGCCTACCAGACCACCGGCGGGTCCCCCACGCCGACTCCCACCCCCACCCCGACTCCCACTCCCACTCC
GACCACGACGCCGCCCGCCGGATCCTGCGCGACGACCGCGACCTCGGACATATCCGCGGACTGCGACAGC
GCCCACCAGGGCAGCATCACGGTGACGGCCGCCGCGGGGGACAGCAACCCCGCGGGCGTGGACGGCAATC
AAATACCTCAGCTATCCAACGGTGACTACCTGGAGTACACCAACATCAACTTCGGCTCGGGCGGCTCGAG
CCAGTTCGACGCGAGGGTCGCCTCGGGGGCCGCGGGTGGTGTCAGCGGCCTAGTGGAGGTGGTGCTCGAC
AATCCGTCGAATTCGCCGGTCGGTTCGTTCGCTGTGGCGAATACCGGCGGTTGGAGCGCCTGGGAGACGA
TCCCGGCGAACATCTCCAAGGTGACGGGCACCCACAACGTTTACCTGGTATTCGTGTCCGGCGCCGGAGG
CAACCCGCCCTACGTGAGCCTGCACTACTTCAACTTCCCTGCTTCCTGA
>Merged2_4735638_35738-36544 # 35738 # 36544 # 1 # ID=4735638_38;partial=00;start_type=ATG;rbs_motif=GGA/GAG/AGG;rbs_spacer=5-10bp;gc_cont=0.709
ATGATCGACCGGGGCAAGCGGAACGTCCTCGGCGTCTGCGTCAACGCCATCGACTACGAGGCCGCCACCG
ACAAGGTGGTGGCCGCGGCCCGCGACGGCAAGCCGCTGGCCCTGACCGCGCTGGCGGTGCACGGCGTGAT
GACCGGCGTGCAGGACCGCGCGCACGAGGCCCGGCTCAACTCCTTCGACGTGGTGACGCCGGACGGCCAG
CCGGTCCGCTGGGCCCTCAACCTGCTGCACAAGGCCCAACTCCCGGACCGCACCTACGGCCCGACCCTCA
CCCTCAAGGTCATCGAACGGATGGCCGCCGAGGGCCTCCCCGTCTACCTGTACGGCAGCACCCAGGAGGT
CCTGGACAAGCTGATCGCCCAGCTCACCACGGCCTACCCCGCCCTCAAGATCGCCGGCAACGAGCCGTCC
AAGTTCCGCTCGGTCAACCCCGGCGAGCCCGAAGAGATCGCCGACCGCATCAGGCGTTCCGGCGCCCGCC
TGGTCCTGGTCGGCCTCGGCTGCCCCCGCCAGGAAATCTTCACCCACGCCATGCGCCCGTTGCTGCCCAT
GCCGTTGATGGCGGTCGGCGCCGCCTTCGACTACCACGCCGGCGGCCTCCGCAAGCCCCCGCCGTGGATG
CAACGCAACGGCCTCGAATGGCTCTGGCGCCTCGGCCTCGAACCCAAACGCCTCTGGCGCCGCTACCTGA
TCCTCAACCCCGCCTACCTGGCCCGCCTCACCGCCCAGGCCACCCACCTCTGGAAAGCCACCCCCGCCGA
GCCCACCACCACCCCCACGGACACCTTCGCGGTCTGA
>Merged2_4759072_1-762 # 1 # 762 # 1 # ID=4759072_1;partial=11;start_type=Edge;rbs_motif=None;rbs_spacer=None;gc_cont=0.676
CTGGACGTGCTGGTGACCGACACCGACTTCAAGTCGCCGAGCACCTGGGACGGCTGGGAGATGGACCCGT
CCGAATTCGGTGACCCGAAGGCGTTCTTCGACTGGTCGAAGTCGCAGGGACTGCACAACACGCTCAACGT
CCACCCCAGCATCGTCGCCGACGACCCGCAGTTCGCGCAGGCCCAGGCGACGGCCGACGGCGGGCTGACC
CTCAGCGGGGGCAGCTACGTGTTCGACTGGGGCAACCCCGACCAGCTCAAGGCGTACTTCGGCCTGCACC
AGGCGCTGGAACAGGCAGGCAACGCCTTCTGGTGGCTGGACTGGTGCTGCGACGGTTCGTACTCCTCGCT
GCCCGGCGTGACTCCTGACGCCTGGATCAACCAGCAGTACGCGATCGACACGGCAAAGAACATCGGACGC
GGGTTCGCGTTCTCACGCGCGTACGGGTCGCTTCAGGCCGGCGGGTACAGCGGCCAGCAAGGGCTGCCCA
CCGGACCGTGGGCAGACAAGCGAACCACCGTCCACTTCACCGGTGACACGACGTCGGACTGGGCCACGCT
GGCGTGGGAGGTTGGCTACACCCCCGGGGAGTCGGCGTCCACCGGGCTGTCCGCGGTCAGTGACGACATC
GGCGGGTTCAACAACGACGGGACGCAGACCACGGGCTCCGAGCCCGGCAGCACCAAGGAGGCGGACGACC
TCTACGCCCGGTGGGTGCAGTTCGGCACGTTCCAGCCCATTGACCGGCTGCACGGCAACCAC
>Merged2_4164274_2-604 # 2 # 604 # 1 # ID=4164274_1;partial=11;start_type=Edge;rbs_motif=None;rbs_spacer=None;gc_cont=0.703
GGACGCGGGTTCGCGTTCTCCCGTGCGTACGGGTCGCTGCAGGCCGGCGGGTACAGCGGCCAGCAAGGGC
TGCCAACCGGCCCGTGGGCCGACAAGCGCACCACCGTCCACTTCACCGGTGACACGACCTCGGACTGGTC
GACGCTGGCGTGGGAGGTCGGCTACACCCCGGGCGAATCGGCGTCCACCGGGCTGTCGGCGGTCAGCCAC
GACATCGGCGGATTCAACAACGACGGGACGCAGACCACCGGCTCGGAACCGGGCAGCACCAAGGAGGCGG
ACGACCTCTACGCCCGGTGGCTGCAGTTCGGCACGTTCCAGCCCATTGACCGGCTGCACGGCAACCACAG
CGACCGCCTGCCGTGGCAGTACGGCCCGGCGGCGAAGGCCTCCGCGGAGAAGTTCCTCAACCTGCGGGAA
AACCTCGTCCCCTACACCTACACCCTTGCCGAGCAGGCAAACCGCACCGGCATCCCGGTCGTGCGGCCGC
TGTACCTGCAGTACCCCGGGCAGCAGGACGCGTACGCCGAGGACGGCTCCGAGTACCTGTACGGCCCGGA
CGTGCTGGTGGCGCCGGTGACCACGCCGGGCATGACGGCGACG
>Merged2_4764257_3-1718 # 3 # 1718 # -1 # ID=4764257_1;partial=11;start_type=Edge;rbs_motif=None;rbs_spacer=None;gc_cont=0.663
CCCGGCTACCGTCCGGGGGATACCGCGACGGCGCTGCCCGCCGGCTTGGCGCTGGCCGCCAGTTTCAATC
CGCCGCTGGCCCGCGCCGCGGGCGCGGTGATAGGCCGGGAGGCGCGCAGCCGCGGGTTCAACGTCCAACT
GGCGCCCGCCATGAACCTCGCGCGCGACCCGCGCAACGGCCGCAACTTCGAATATTGTTCGGAAGACCCG
CTTTTGGCCGCTACGACGGCCGCGGAGTCGATCGACGGGATACAGGCACAGGGTGTCATCTCGACGGTCA
AGCACTACTCGCTGAACTGCAACGAGACCAACCGGCATTGGCTGGATGCGGTCATCGATCCCGACGCGCA
CCGCGAGTCCGACCTGCTGGCTTTCGAGATCGCCATCGAGCGGTCGCAGCCCGGGGCCGTGATGGCGGCG
TACAACAAGATCAACGGCGACTATGCCGCGGCGAACCATGTCTTGATCAACGAGGTGTTGAAAGGTGCTT
GGGGATACCGCGGTTGGGTCATGTCCGATTGGGGCGGCACACCGAGCTGGGAGTGTGCGCTCAACGGTCT
CGACCAAGAATGCGGTGCGCAGATCGACACGGTGCTGTGGCAGTCCGAAGCCTTCAGCGACCGCCTGCGA
GCCGCCTACGCCGAAGGCGAGCTTCCCAAAGAGCGCCTGTCGGACATGGTCCGGCGGATCCTGCGTTCGA
TGTACTCCATCGGCATCGAGCGCTGGGACACGGTGCCCACACCGGATATGGCCGCGCACAGCGAGATTGC
GTTGCAGATAGCACGCGAGGGAATCGTGCTGCTGAAGAACCGCGGGGTGCTGCCCATAACACTCGAGCCG
TCGGATTCGGGCGCACGCATCGCCGTCATCGGCGGCTATGCACAGACCGGCGTTCCGATCGGCTGCGGGT
CCAGTGCCGTGGTTCCGCCGGGTGGGTTCGCCGACGTGATCCCGATTGGGGGGCCCGGCCTGACGGCCGG
GTTACGCAATCTGTACCTACTGCCGTCCAGCCCGCTCGACGAGTTGAGAAAACGACTCCCGAACGCGCAG
ATCGAGTTCGATCCCGGCATCAGCCCGGCGGAGGCGGTGCTTGCGGCGCGGCGGGCAGACATCGTGATCG
TGTTCGCGATCCGCGTCGAAGGGGAGGGCTTCGACAGCGCCGACCTGTCGCTGCCGTGGGGCCAGGACGC
GGTGATCGCCGCCGTATCGGCCGCCAACGCGAACACCGTCGTGGTGCTCGAGACCGGCAACCCGGTGTCC
ATGCCCTGGCGAGACTCGGTGAACGCCATCGTGCAGGCTTGGTATCCGGGCCAGGCCGGTGGACAGGCGA
TCGCGGAAATCATTGCCGGCCAGGTGAATCCGTCGGGCCGGTTGCCGATCACCTTCCCGGTGGATCTCGG
TCAGACACCGCGCCCGGAACTGCCGGACCTAGGCGCCCCTTGGGGGACATCGAGCACAATCCGCTACACC
GAAGGAGCCGAGGTCGGCTACAGGTGGTTTGCACAAACAAGCCAAACCCCGATGTTCGCGTTCGGTCATG
GGTTGTCCTACACCAGGTTCCAGTACCGCGACCTGGTGGCGAGTGGGGGTCACACCGTCCAGACCAGCTT
CAGCGTCACCAATACCGGCGACCGCGGTGGCGCGGATGTCCCTCAGCTGTACTTGGTCGCCGCGCCCGGC
GAGCATCGGTTACGGCTGCTGGGATTCGAGCGCGTC
>Merged2_5426645_2-1711 # 2 # 1711 # -1 # ID=5426645_1;partial=10;start_type=ATG;rbs_motif=GGAG/GAGG;rbs_spacer=5-10bp;gc_cont=0.687
ATGGCCAGCACCGCGACTGCGTCAGGCGCGACATCAGCCGGACATCCCGTGCTGAACCAGGCCTCGCCGG
CCTATCAGCACGCCTACCGGCACGGCGCCGTGCCGACCAGGGCCACCGCCAGCAAGATGGCCCAGTGGGC
GCACGCCCACCCGGCCGTGGCTGCGCTGTCGGCCAACGACCTCGACTACGGCGGCGGAATCGACAACATC
GGCGTCACGACCGGCCACGAAAAGGTCTACCTCGTCTTCTACGGCTCGCAATGGGGCGCCCAGTCAACCA
ACAGCAACGGCGACGTCACGCTCTCCGGCGACCCCAGCGGGGAAGCTCCTGATCTTCAGGAGTTCTTCAA
AGGACTGGGGACAAACAACGAGCTGTGGTCGGGCGTCATGACCCAGTACTGCGAGGGCGTCGCGGCCGGC
ACGCAGATCTGCCCGGCGAGCAACACCTCGCACGTCGCCTACCCGACCGGCGGAGCCCTGTCCGGCGTGT
GGGTCGACGAGAGCACCGCGTCCCCCTCAACGGCCAGCGGGCACCAGCTTGGCGTTGAGGCGGTCAACGC
GGCCACGCATTTCGGCAACACCACGGCGGCGGCTAACCGGGACGCCCAGTACGTCATCATCTCGCCCACC
GGCACGAACCCGGACAACTGGCTGACCCAGGGCTTCTGTGCGTGGCACGACTACAACGGCGACTCCACGC
TGAGCGGCGGAGCCGTCACGTCACCGGACGGTGACATCGCCTTCACCAACCTGCCGTACATAACGGACGC
GGGCGCCTCCTGCGGACAGGACTTCGTCAACGGCAACGGCACGCTCGACGGCGTCACCATCGTCGAGGGC
CACGAGTACGCCGAGACCATCACCGACCAGAACCCGCCCGGCGGGTACACCGACTCCAGCGGCGAGGAAA
ACGGCGACAAGTGCGCCTGGATCACCCCGGGAACCAGCGGCGGCTCATTCGACCTGACGACAAGCACCGG
AACCTTCGCCGTCCAGACCACGTGGGCGAACGACGGCAGCAGCAACAACGGCGCCTGTGAGGGGAGCCAC
CCGATCGTGACCAATCCGGGCGGCGGCAACACGGTCACTGTCACCAGCCCAGGCAACCAGTCGGGCACTG
TCGGCACGGCGGTCAGCCTGCAGGTCAGCGCCACCGACTCGGCCTCCGGCCAGACCCTCACCTACTCCGC
CACCGGGCTGCCCGCGGGTCTGTCGATCAGCTCCTCCGGCCTGATCTCCGGCACGCCCACCACGTCGGGG
AGCTCCACCGTCACCGTGACCGCCACCGACACGACCGCGGCACACGGCTCGGCAAGCTTCACGTGGACGA
TCACCAACCCGGCCGGCAACACGGTCACCGTCACCAATCCCGGCAACCAGTCGGGTACTGCCGGCACGGC
GGTCAGCCTGCAGGTCAGCGCCGCGGACTCGGCCTCCGGCCAGACTTTGACCTTCTCCGCAAGCGGGCTG
CCCGCGGGTCTGTCGATCAGCTCCTCCGGCCTGATCTCCGGCACGCCCAGCGCAGCGGGGACCTTCTCGG
TCACGGTGACCGCCACCGACACGACAGGGGCACACGGCTCGGCCACCTTCACGTGGACGATCAGCAGCGC
AGCTGGCGGCTGTACCACCCACACTCAGCTGCTAGGCAACCCCGGGTTCGAGACCGGCTCGGCCGCGCCA
TGGACCACCACGCCCGGTGTCATCAACCCC
>Merged2_5296059_226-531 # 226 # 531 # 1 # ID=5296059_1;partial=01;start_type=ATG;rbs_motif=AGGAG;rbs_spacer=5-10bp;gc_cont=0.709
ATGTTCAGACCCCCCAAACCGCGCACACGCCTGAGGGCCCTCGCCGCAGGCGGGGCGCTTGCGCTGTTGC
CGAAGAGCATCATGCTCGACACGGCTCCGGCGTCGCAGGCGGCGCCCGCTGCACAGGCAGCGCTGGCGGC
GCCCGCCAGGCCACAGGGCCCATGTGACATCTACGCCGCCGGCGGCACGCCATGCGTGGCAGCCCACAGC
ACCACGCGGGCGCTGTACGCCTCCTATAACGGCCCGCTCTACCAGGTCATGCGCCTGTCGGACAACGCGG
TCAAGAACATCGGCGTCGTCCAGCCC
>Merged2_5536691_3-839 # 3 # 839 # 1 # ID=5536691_1;partial=11;start_type=Edge;rbs_motif=None;rbs_spacer=None;gc_cont=0.658
CCGAACTTCGGCCCGAACGTCTACATCTTCAACCCCAGCCAGTCCGCCGCGACCATCAACAGCACGCTGG
ACACGATCTTCAACAGCCAGAAGGTCAATCAGTTCGGCACCCAGCGCTACGCCGAGCTCTTCGATCCCGG
CACCTACAGCGGCATCGAGGACAACGTCGGCTACTACGTGTCAGTCCAGGGCCTCGGGCAGAACCCGGAT
GACGTCGCGCTCAATAGCAGCGACGTCACCGTGGACTCCTTCGACGGCACCGGCAACGCCACGCAGAACT
TCTGGCGGTCGGCGGAGAACATGGAGGTCACCCCGTCGGCTGGGAACGACCGCTGGGCAGTCGCCCAGGC
CGGGCCGTTCCGCCGGATGGACATCCAGGGCGGCCTGGAACTGTACCCGGCCAGCTACGGCTACGCCAGC
GGCGGGTACATCGCCGACTCCAGGGTTACCGGTCAGGCCTCCAGCGTTTCCCAGCAGCAGTGGTACTCCC
AGGACAGCAACTTCGGCAGCTGGAGCGGCTCGGTATGGAACATGGTGTTCTCCGGGGTGACCGGCGCGCC
AGCACAGTCGTTCCCGAGCCCGCCGATGACCACCCTCGCCACCACGCCGGTATCGCGGGACGTGCCATAC
CTCTACGTCGACTCGTCGGGCAACTACAACGTGTTCGCGCCGTCGCTGCGGACCAATTCCTCGGGTCCCA
GCTGGGCCAGTGGCTCCACGCCGGGCGCGTCGATCCCGATGAGCCAGTTCTTCGTGGTCACGCCGTCCAA
CACGGCAGCGCAGATGAACGCCGCGCTGGCGGAGGGCTGCAACCTGTTCTTCACCCCCGGCGTTTAC
>Merged2_5296080_1-1656 # 1 # 1656 # -1 # ID=5296080_1;partial=10;start_type=GTG;rbs_motif=None;rbs_spacer=None;gc_cont=0.705
GTGACCAATGGTGAGCAGAACGAGCCGTTCGCGCCGATCGCCGAGTACGGGTTCTTGTCGGACACCGAGG
CGACCGCGCTGGTGGCGCCCAGCGGCAACATCGAGTGGATGTGCCTGCCGCGGATCGACTCCCCCAGCGT
GTTCGGCTGCCTGCTGGACCGGGACGCGGGCCACTTCCGTGTCGGGCCCGCCGGCGTCGAGGTGCCCGCG
GCCCGCCGCTACATCCCCGGCACGCTGGTGCTGGAGACGACCTGGTGGACGCCCGGGGGCTGGCTGGTCG
TGCTGGACGCCCTGCTCATGGGGCCGTGGCACCATGAGGACCAGCGTTCGCACACGCACCGCCGCGCGCC
CACCGACTACGACGCCGACCACGTGCTGCTGCGGATCATGCGCTGCGTCAACGGTCAGGTGCAGGTACGG
GTCGACTGCCTGCCGATGTTCGACTACGGGCGCGCCGAGGCCTCGTGGGAGCACACCGGCATCGGCTACC
ACGAGGCGATGGCCAGCGGCAACGGCCTGGACCTGTGCCTCGCGACGGACCTGAACGTCGGCTTCGAGGG
CCCGCTCGCCACCGCCCGTACGCTGCTCAAGCAGGGCGACACCCGGTTCGTCACGCTCTCGTGGAGCGAG
CATCCGCCGCCGCGGACCCACGACGAGGCGCAGTCCCGGCTCGTGTGGACCGTGCACCACTGGCAGCACT
GGCTGGACCGCGGTTACTTCCCCGACCATCCGTGGCGCAGCCACCTGCAGCGCAGCGCGCTGACCCTCAA
GGGCCTGACGTACGCGCCGACCGGCGCGGTGGCGGCCGCGGCGACCACGTCCCTGCCGGAGACGCCGGGC
GGTGACCGCAACTGGGACTACCGCTACACCTGGATCCGCGACACCACAATGGCGCTGTGGGCGTTCTACA
CGCTCGGCCTGGACTGGGAGGCCAACGACTTCTTCTACTTCATCGCCGACGTGGCGGCGGCCGACGGCAA
GCTGCAGATCATGTACGGCGTGGACGGCCGCGCCGACCTGGAGGAACGCACCCTCGACCATCTCGACGGC
TACGACGGCGCCCGTCCCGTCCGCGTCGGCAACGGCGCCTACACCCAGCGGCAGCACGACGTCTGGGGCA
CCATCATCGGCTCGATCTACCTGCACGTGCGCAAGCGCGACCGGCTCGACGACCGGCTGTGGTCGATCAT
CGTCAAACAGGTCGAGGCGGCCCTCACGCACTGGCGCGAGCCGGACCACGGCATGTGGGAGGTACGCGGC
GAGCCGCGGCATTTCACCTCCTCGAAGGTGTTCTGCTGGCTGGCGGCCGAACGCGGCGCGCGGCTCGCCC
GGATCCGCGGCGACGAGGAGTGCGCGGCGCGCTGGCAGGCCGCCGCCGAGGAGATCCACGCGGACGTGCT
CGCACACGCCGTCGACGAGCGTGGGATCTTCGTCCAGCGCTACGGCTCGACCGCGCTCGACGCCTCCGTG
CTGCTGATTCCGCTGCTGAACTTCCTGCCCCCGGACGACAAGCGGGTCCGCGAGACCGTGTTCGCGATCG
CCGACGAGCTGACTCAGGACGATCTGGTGCTGCGCTACCGGCCGGAGGAGACCGACGACGGGTTCGGCAC
CGAGGAGGGCACGTTCACGATGTGCTCGTTCTGGCTCGTCTCGTCG
>Merged2_4077638_1739-3019 # 1739 # 3019 # -1 # ID=4077638_2;partial=00;start_type=ATG;rbs_motif=GGA/GAG/AGG;rbs_spacer=5-10bp;gc_cont=0.676
ATGTGTCAAGATCGGCGGGTGTCTCCCGCAGCCTCCGAAACCGACGCAACCACCTGTCTGATCGCCGGCG
GCGGACCGGCGGGAATGATGCTTGGCCTGCTGTTGGCCCGAGCCGGCGTGGATGTCACGGTGATGGAAAA
ACACGCCGACTTTCTGCGTGACTTCCGCGGCGACACTGTGCACGCGAGCACGTTGCGCCTGCTTGACGAA
CTCGGTTTGGGCGCGCAGTTCGCACGGATTCCGCATCGCCTCATCGACACCGCCCGGATGTCGGTGCAGG
GCGAACCCGTGGATATCGACCTGACCCGCCTCCCCGGCGCGCATCAGCACATCGCCCTGGTGCCGCAGTG
GGACTTTCTCGAGATGATGGCCACCGCCGCCGAGGCCGAGCCCAGCTTCCGCTTGATGCGAAGCACCGAG
GTGACCGGGGTGCTTCGCGGTTCCGGGCAGCACAGCAACCGGATCGTGGGCGTCACCTACCGCGACGAGG
CCGGAGTCAAAGAGATGCGCGCCGAGCTGACGGTGGCCTGCGACGGCCGCACGTCGGCCGTGCGCTCAGC
GGTCGGCCTGACGCCGCGAGGCTTCGGCGCGCCGATGGACGTCTGGTGGTTCCGGTTGCCTCGCCGACCC
GACGACCCGACCGGACTCGCCGGCACGTTCAAAGCCGGACACGCGACCATCATGATCGACCGCGGCGACT
ACTACCAGATCGCCTACATCATTCCGAAGGGAACCGACTCCGAGATGCGGTCGCAGGGTATCGAGGCGTT
GCACCGCGTGCTGGTGAGCATGGTGCCCTGGCTCGCCGATCGCGTCGCCGCATTGAGTTCGTTCGACGAC
GTGAAACTACTTGACGTGCAACTGAATCGGCTCCGGCGGTGGTACTCCGACGGAGTGCTGTGCATCGGTG
ACGCGGCGCATGCGATGTCGCCGGTCGGCGGCGTCGGGATCAACCTGGCGGTGGCCGACGCCGTCGCCGC
CGCACGGATACTGGCCCGTCCGCTGCGCGCCGGACGGGTCTCCACCCGGCGGCTGGCCCGGGTGCAGCTG
CGCCGCTGGGTACCAACGGCGATTCTGCAGGGGGCGCAACGGATGATCCATGCGAACGTGATCGCGGTCG
CCGTCGCGGTCGGCCTCGAAGACCAAAGAGCCGTCCGCGAACCGCCACGCGGCGTGCGGCTGGTGAGCAG
AACACCGGCGTTGCGACGCTTCATCGGCTACATGGTGGCGATCGGGCCGCTATCCGAGCACGCACCCAAG
TACGCCAGACGTCCCGGGTAA
>Merged2_5500997_3-791 # 3 # 791 # -1 # ID=5500997_1;partial=10;start_type=ATG;rbs_motif=AGGAG;rbs_spacer=5-10bp;gc_cont=0.722
ATGGGTAACGGCAACGGTTCCGGCGGGGGCTACCGGGTCCTCAGCAGGCGCAGCGTGTTCGCCGGCGGGG
CGGCCCTGCTAGGCGCCGGCCTCATGAAGCCGGCCCGGGCACTCGCCGCCGTGCCGGCCGGCGCGGCGAG
CGGTACGGGTCCCTCACCGTTCGGGCTCTCCGCCGCGCAGCAGGCCGGGCAGCGCGTGATCTGGTCCTAC
CCGGGTCTGGTGCCGCCGCAGGCGCTGCTGGACGCCATCCGTGCCGGGCTGGCCGGCGGGGTGATCTTCT
TCGGCGAGAACATCAACCGCAGTGACCCCAGCCAGATTCAGGCCGTGACCAGCGAACTGGCGCAGGCGCA
GGCGGACAGCGGCATCGCATACCCGCTGCTGCTGATGACCGACCAGGAGGGCGGCATCGTGCAGCGGCTC
CCCGGCGCTCCCGGGATCTCCGAGAAGCAGATCGGCGCGTCGGCGGACCCGGTTGGCACGGCAGCCTCCG
CGGGCACCGGCGCGGCGCAGAACCTGCTCGGCGCCGGGATGAACTGCAACCTCGCGCCGGTACTCGACGT
CTACCGGCAGGCCGGCAACTTTGACGACGAGTTCGGGCGCTCCTACAGCATGGATCCTGTCGTCTGCGGT
GAGTGCGGCGCCGCGTCCGTTACCGCGCAGCAAACGCTCGGTGTGGTCACGACCGCCAAGCACTTCCCCG
GGCTCGGCGCCGCGACCAGCGCCCAGACCACCGACCCCGGGCCGGTGAGACTCGACGTGTCGCGGCCTGA
CCTGCGCAGCATCGACGAG
>Merged2_4457828_1-531 # 1 # 531 # 1 # ID=4457828_1;partial=11;start_type=Edge;rbs_motif=None;rbs_spacer=None;gc_cont=0.674
GACGTCTTCCGTCAGGCCGGCAACTTTGACGACCAGTTCGGGCGCTCGTACAGCATGGATCCTGTCGTCT
GCGGTGAGTGCGGCGCCGCCTCCGTTACCGCGCAGCAAGGACTCGGCGTGGTCACAACCGCCAAGCACTT
CCCCGGGCTCGGCGCCGCGACCAGCGCCCAGAACACCGACCTCGGGCCGGTGACGCTGGATGTTCCGATT
CAGGATCTGCGCAGCATCGATGAGTTGCCCTTCACGTACGCCATCAACGCCAACGTGGACATGGTCATGA
CGTCCTGGGCGACTTACCCGGCGCTCGATCCGGACCTGCCGTCCGGGCTGTCACCGAGAATCGTCCTCGG
GGAACTCCGCGGGCGGCTCAAGTTCCGCGGGGTGACGATCACCGACGCGATTGAGGCCGGCGCGCTGCAG
AACTTCGGCGACACCGGTGAGCGCGCGGTGGCGGCAGCGGCGGCCGGCATGGACATCGTGCTGTGCTCGG
CACGCGACATCAACCAGGGCCAGGACGCGGTCAACGCGCTC
>Merged2_4346398_65-1636 # 65 # 1636 # -1 # ID=4346398_1;partial=00;start_type=GTG;rbs_motif=GGA/GAG/AGG;rbs_spacer=5-10bp;gc_cont=0.684
GTGGCCAACAGGTTGGCCCGGCTGCTGCGCCGGGGAACCAAGGACGCGCAGCCGGCGGAGAGCACGCCTG
ACACGTCGGGGGAGACCAGCGCGCCAGAGCCCGACGAGCGCCCGACGGCCACCGCCAAACCGGCCGCCAC
CGCTACGCCGGGGCCGCGCACCCGGTTCGGTGCCTGGCTGGGCCGGCCCATGACGTCATTTCACCTGATC
ATCGCCGTGGCAGCGCTGTTGACCACGTTGGGTCTGATCATGGTGCTCTCCGCATCCGGGGTCCGTTCCT
ATGACGACGACGGGTCGGCGTGGGTCATCTTCGGCCACCAGGTGCTGTGGACCGTCATCGGGCTGGTCGC
GTGCTATCTGGCGTTGCGGTTGCCGGTGCGATTCATGCGGCGGATAGCGTTCTCCGGCTTCGCGCTGACC
ATCGTGATGCTGGTGCTGGTGCTGATCCCGGGAATCGGCAAAGAGGCCAACGGCTCCCGTGGGTGGTTCG
TGATCGCGGGCTTCTCGATGCAGCCCTCCGAGCTGACCAAGATCGCCCTTGCGATCTGGGGCGCCCACCT
GCTGGCCGCCCGGCGCATGGAGCGGGCCTCGCTTCGGGAGATGCTGGTCCCGCTGGTGCCGGCGGCGGTG
ATCGCGCTGGCGCTCATCGTCGCGCAGCCCGACCTGGGCCAGACGGTCTCGCTGGGCATCATCCTGCTGG
GGCTATTCTGGTATGCCGGCCTGCCGCTGCGGGTGTTCCTGAGTTCGCTGTTCGCCGCGGTCGTGGCGGC
GGCCATCCTGGCGGTGTCCGCGGGTTACCGATCCGACCGGGTGCGGTCATGGCTGAACCCGGGCCAGGAC
CCGCAGGACGCGGGATATCAGGCCAGGCAGGCCAAGTTCGCACTGGCCAATGGCGGCATCTTCGGCGACG
GTCTGGGCCAGGGCACGGCCAAGTGGAACTATCTGCCCAACGCCCACAACGACTTCATCTTCGCGATCAT
CGGTGAGGAACTCGGCCTTGTCGGTGCACTCGGCCTGCTGGGGTTGTTCGGGCTGTTCGCCTACACCGGG
ATGCGTATTGCGCGGCGGTCGGCCGACCCGTTCCTGCGACTGCTGACCGCGACCACAACGATGTGGGTGA
TCGGCCAGTCGTTCATCAACGTCGGCTACGTGATCGGCCTGCTGCCGGTCACCGGCATCGAGCTGCCACT
CATCTCTGCGGGTGGAACATCTTCGGCCACAACACTTTTGATGATCGGCATGATGGCAAACGCGGCTCGC
CACGAACCCGAGGCCGTCGCCGCGCTGCGAGCCGGGCGTGACGACCGGATGAACCGGCTGCTGCGATTGC
CGCTGCCCGAGCCCTATGTGCCGACCCGGGTCGAAGCGCTGCGCGACAGGCTGCGCGGCCGGCCGCAGCC
GGCCAAGCCGCCGCGCAAGGCGTCCGGCGCTCGTGCCGCGCGGCCCGCGAGACCGCCCGCGGTGGATCGG
CAGATTTCTCGGACAGGGCATCATGGAGGCGGACAGCGGTACACCGGTCAGCGTCATGCACACGCTGGTC
GTCGCGCAATGGAAGGTCAGCGCTACGGGTGA
>Merged2_4408575_1-624 # 1 # 624 # -1 # ID=4408575_1;partial=11;start_type=Edge;rbs_motif=None;rbs_spacer=None;gc_cont=0.671
GAGGGCCTGATCCGCCAGCCCGGCGTGCACGCCGCGGGCGTGATCATGTCCGCCGAGCCGCTGACCGATC
ACATCCCGGTGTGGACCAGGCACGCCGACGGTGCGGTCATCACGCAGTTCGACTACCCGACCTGCGAAGG
GCTCGGGCTGCTGAAGATGGACTTCCTCGGCCTGCGCAACCTGACCATCATGGCGGACGCGGTCAGGGCG
ATCGATGCCAACCGGACCGGCAAGCTGGACCTGCTCGAGCTCCCCCTTGACGACAAGAAGGCCTACGAGC
TGCTGGCACGCGGTGACACGCTCGGCGTCTTCCAGCTCGACGGCGGGCCGATGCGTGCCCTGCTCAGGTT
GATGAAGCCGGACAACTTCGAGGACATTTCCGCTGTGCTCGCCCTGTACCGGCCGGGCCCGATGGGCGTG
AACTCGCACACGAACTACGCGCTGCGCAAGAACGGCCAGCAGAAGATCACGCCGATCCACCGCGAGCTCG
AGGAGCCGCTGCGCGAGATCCTCGAACCCACCTACGGCCTGATCGTCTACCAGGAGCAGGTGCAGAAGGC
GGCGCAGATCCTCGCCGGGTACTCGCTCGGCCAGGCGGACCTGCTGCGCCGCGCGATGGGCAAG
>Merged2_5247491_1359-3131 # 1359 # 3131 # 1 # ID=5247491_3;partial=01;start_type=GTG;rbs_motif=GGA/GAG/AGG;rbs_spacer=5-10bp;gc_cont=0.706
GTGTCTGTCACGCCTAGCCGCCGCGCAGTGCTGCGCGGCGCAGTTGTCGCGGCCGCGGTGCCGCTCATCG
GCAGCATCGCCGCCTCGCCGGCCTTCGCCGCGCCGGCCGCCCCGGGCGCCGGCGCCCTCGGGCCCAACGT
CCTGGTCTTCGACCCGTCCATGGGCGACGCGGCGATCCAGGCGCAGGTCGACGCCGTGTTCAAGATCCAG
CAGTCCAACCAGTTCGGCACCGAGCGGTACGCGCTGGCCTTCAGGCCGGGAACGTACAACGTCGACGTCA
ACGTCGGGTTCTACACGCACGTGCTCGGGCTCGGCGAGAGCCCGGACGACGTGGTGATCAACGGGCACGT
CACGGTCGACGCCCAGTGGCTCGACGGGAACGGCACGCAGAACTTCTGGCGCGCCGCCGAGAACCTGTGC
ATCGTCCCGCCGGACGGGCTGGAGCGCTGGGCGGTGGCCCAGGCGGGCCCGATGCGGCGCACCCACGTCA
AGGGCGACATGAGCCTGTGGCCCAGCCCGCCCGGGAACCAGTGGTCCAGCGGCGGGTTCCTGGCCGACAG
CGTGGTGGACGGGCAGGTCCAGTCGGGGTCCCAGCAGCAGTGGCTGTCCCGCAACGACACCTTCGGAAGC
TGGAACGGCTCCAACTGGAACATGGTGTTCGTCGGCGTCCAGGGCGCTCCGCCCCAGTCCTTCCCCAGCC
CCCCGATGACGACGATCGGCCAGACCCCGGTCGTGCGGGAGAAGCCGTTCCTGACCATGGCGGCCGACGG
CTCCTACAGCGTCTTCGTGCCCGCGCTGCGCCGCGAGAGCACCGGGACGACCTGGGCCCACGGCCCGGCC
GCCGGGCACAGCATCTCCCTGTCCCGCTTCTACGTGGCCCGGCCCGGCGACTCCGCCGGCACGATCAACG
CGGCCCTCGCCCGGGGCAAGCACCTGCTGTTCACCCCCGGTGTCTACGCCCTGTCGGCTCCCGTCCGCGT
GACGCGCCCCGGCACCGTAGTCCTCGGCCTGGGCCTGGCCACCCTTCAGTCCGTCAACCAGAACTCGCTC
ATCGAGGTCGACGACGTCGATGACGTCTCCGTCGCGGGCGTGCTGCTCGAGGCCGCCTCGGCTCACTCGC
CGGTCCTGATGCGCGTCGGCGACGGCAAGAGCGCGATCCCGCACGCCGGTCGCCCGACGGCGCTCTTCGA
CGTCTACGCGCGCATCGGCGGCGCCGTGGCGGGCGGCGCCACCGTCAGCGTCCAGCTCGACAGCAATGAC
GTGATCTGCGACAACTTCTGGCTCTGGCGGGCCGACCACGGCAACGACGGCACGGTCGGCTGGACGGTCA
ACCCGGCCGACAACGGGCTCATCGTGAACGGTGACCGGGTCACCGCCTACGGCCTGGCCGTCGAGCACTA
TCAGAAGTACGAAGTGACCTGGAACGGAGAGCAGGGCCGCACCTACTTCTTCCAGAACGAGCACCCGTAC
GACGTGCCGGACCAGGCGGCCTGGGTCCACGGCAGCACCAACGGCTACGCGGCCTACAAGGTCGCCGACC
GGGTGACCAGCCACCAGGCCTGGGGCCTGGGCAGCTACTGCGTCTTCACCCAGAACGCCGACGTCTTCAC
CGACCGGGCCTATGAGGTACCGGACACCCCGGGCGTCGTCTTCACCGACCTGATGATCGTGTGCCTCAAC
GGCGCCGGCGGCGGGGGCATCCAGCACTGCATCAACGATTTCGGCGGCCCCGTGGCGAACGGCTACGGCG
TCTACAACATGACGCGCTACTCC
>Merged2_4401434_1580-2494 # 1580 # 2494 # -1 # ID=4401434_3;partial=00;start_type=ATG;rbs_motif=GGAG/GAGG;rbs_spacer=5-10bp;gc_cont=0.627
ATGCACATTGCTGCAAACGTCCACATCGAAGAGGTACCACCCCGGCCCGGCTCACGACGCCGCGCGCTCA
CCCGCGTGGCGCTAGCCGCAAGTGCGGCGGTCCTGCTCGCAGGGGCAACGGGAGCCCTGGTCCTATCGGG
CTCAGCCACCGCCGCCAGCACACTGCGCGCGGCTGCCGAAGCACAAGGGCGTTACTTCGGCGCTTCTGTC
GGGCAAAGTGACCTGAGCAACTCCACGGCGACCAATGTCGCGGGAACCCAGTTCGACATGATCACGCCAG
AGAACGAAATGAAGTGGGACACGATCGAGCCGTCCAACGGCAGCTTCAACTTCGGTCCAGGAGATGCGAT
CGTCAACTTTGCCACCTCGCATAACGACCGCGTGCGGGGTCACAACCTGGTCTGGCATTCGCAGCTGCCC
AGCTGGGTCACCAGCCTGCCATTGAGCCAAGTCAAGGCCGCAATGGAGGCGCACATCACCGCCGAGGTCT
CCCACTACAAGGGCAAGATCTACGCATGGGACGTCGTCAACGAGCCGTTCAATGACGACGGCACCTACCG
TCAGGACGTGTTCTACAACGCTTTCGGCAGCGGACCTGCTTACATCGCCGACGCGCTCAACACGGCCCAT
GCGGCAGATCCCAACGCCAAGCTGTACATCAACGACTACAACATCGAAGGTTCCGGGGCGAAGAGCGATG
CCATGTTCAGCCTCGCCCAGACGCTGCTGTCGCAGGGGGTGCCGCTGTCCGGCATCGGATTTGAGAGCCA
CTTCATTGTCGGTCAGGTGCCCTCAACGCTGGCGCAGAACATGCAGCTTCACCAACCTCGGCTTGGACGT
TGCGATCACCGAGCTCGACGATCGCATGCCGACCCCGGCCAGCAGCGCCAACCTCCAGCAGCAGGCCACC
GATGA
>Merged2_4214881_7865-10402 # 7865 # 10402 # -1 # ID=4214881_8;partial=00;start_type=ATG;rbs_motif=GGA/GAG/AGG;rbs_spacer=5-10bp;gc_cont=0.624
ATGCGCTTGCTGGTGCGGTTTTTGGGGTTCCTGTTCGCCGCCGGAACCGTGGTGTTCCTGGTGGGCGTGG
CTGCTTCTGCCGGCCTGATCTGGCATTTCTCCAAGGATTTGCCCGACTATTCTCAGTTGCAAGATTACGA
GCCCCCGGTCATGACGCGCATCCACGCGTCGGATGGAGCGCTGCTTGGCGAATATGCCAAGGAACGCCGG
CTGTACTTGCCGATCCAGGCGGTGCCAAAACTCGTAATCAACTGCTTCCTCGCTGCCGAGGACAAGAATT
TCTACGAGCACGGTGGCATCGATTATTCCGGCATGATGCGCGCCGCGCTGCTTTATGCGCAGAACTACGG
CTCCAACCGTCGTCCGCAGGGCGCCTCCACCATCACCCAACAGGTCGCGAAAAACTTCCTGTTGAACAAC
GAGGTCTCCTTCGCCCGCAAGATCAAGGAAGCCTTGCTGGCGATGCGCATCGAGCGCGCCTATTCCAAGG
ATAAGATCCTCGAGCTGTACCTGAATGAAATCTATCTCGGCCTTGGCGCCTATGGCATTGCCGCGGCTTC
GCTGGTCTACTTCGACAAATCGGTCAACGAACTGACGATCGCGGAAGCCGCCTATCTCGCCGCGTTGCCA
AAGGCACCGGCCGCCTTGCATCCCGTACGCAACCATGACCGCGCTGTCGAGCGGCGCAACTATGTGATTG
ACCGCCTGCAGGAGAACGGCTGGATCAGCGCGGCGGACGCCGACAAAGCTCGCAAGTCGCCGCTGGTCGT
CACCAACCGGGCCAATAGTGCGCGCACCTTCGCCGGCGAATATTTTGCCGAGGAAGTGCGCCGCGACATC
TTCGAGCGCTATGGCGAAAAGAAGCTCTACGAAGGTGGCCTGTCGGTGCGCACCACGCTGGACCCGAAGA
TCCAGATCGAAGCCCGCAAGACCATGGTCGCCGGCCTTGTCAAGTATGATGAGGAGCAGGGCTATCGCGG
TCCGGTCAGCAAGCTCGATATTTCCGGCGACTGGGGTGTTAAGCTCGCCGACGTCAAATCGCTGTCGGAT
ATCTCGCCCTGGCGAATGGCAGTGGTGCTGGAGACAAGCGACCAATCGGCCCGCATCGGCTTCCAGCCGA
CCCGGGACCTCGGTGGGGCCGTCAACAAGCAGCGCGAAACCGGCCTGGTCACGCTGGACGGTGTGAAATG
GGCCAAGGCAGCATCCGGACCTGTAAAAGGCAAGACGCCGACAGCGGTCTCGCAGGTGCTGTCACCAGGC
GACGTGATCTATGTCGATCCGCTGTTCAAAGAAGGCAATCAGGTTGAAGGCCAGTATCGGCTGGAGGAAT
TGCCGGAGGTCTCCGGGGCGATGGTGGTGATGGATCCCTGGACCGGCCGCGTGCTCGCGATGGTCGGCGG
CTTCTCGTTCGACCAGAGCCAGTTCAACCGCGCCACGCAGGCCTATCGGCAACCGGGTTCCTCTTTCAAA
CCGATCGTCTACTCCTCGGCGCTCGATAACGGCTATACGCCCTCGACGGTGGTGCTGGATGCGCCGATCG
AAATCGATCAGGGCCAGGGGGCGGGGGTCTGGCGCCCGGAAAATTTCTCGAACGGCAAGTATCAGGGGCC
GACCACGCTTCGCAACGCGCTGCGGCTTTCGCTGAACACGGTGACCGTGCGGCTTGCTCAGGACATCGGC
ATGCCGCTGATCGGCGAATACGCCAGGCGCTTCGGCGTCTATGACGAGTTGCCCAACTATCTGTCTTACG
CGCTGGGTGCGGGCGAGACTACTGTCATGCGCATGGTCACCGCCTATTCGATGATTGCCAATGGCGGCAG
GCGCGTGAAGGCGACCCTGATCGACCGGATCCAGGACCGCTATGGACACACGATTTTCAAGCATGACGCG
CGCGAATGCCGCGGCTGCGATGCCTCTGGTGGCTGGAAGAACCAGGCAGAGCCGCAACTGGTCGACCGGC
GCGAGCAGGTGCTCGATCCGATGACCGCCTATCAGATGACCTCGATGATGGAAGGCGTCGTACAGGCCGG
TACCGCGACCGCGGTCAAGGAAGTCGGCAAGCCGATCGCCGGCAAGACCGGCACCACCAACGAGGCCAAG
GATGCGTGGTTCATCGGCTTCTCGCCGGACATCGTGGTCGGTATCTACATGGGCTACGACAAGCCGCGTC
CGCTCGGCCGCGGCAATGCCGCAACCGGCGGGCATCTTGCCGCGCCAATCGCCCGCGATTTCCTGAAACT
CGCGCTCGCCGACAAACCCGCGATTCCGTTCAAGGTACCCGCCGGCATCAAGCTGATCCGGGTCGTTTCC
AAGACGGGCATGCGCGCCGGGCCGGGTGAAACGGCCGGCACCATCCTGGAAGCATTCAAGCCCGGCACCG
CGCCGCCTGACAACTACTCCGTGATCGGCGTCGCCGATGCCGACAGCAGCGGCGGCTATGTGAGTGGTGG
CTATGGCTACGGCCGACCGCCCGTGCCTCAGGGCGCGGCTCCCGACGCCGGTTCGATCATGCGGCCGGGC
ACTGGCGGGCTGTACTGA
>Merged2_5028083_1-759 # 1 # 759 # -1 # ID=5028083_1;partial=11;start_type=Edge;rbs_motif=None;rbs_spacer=None;gc_cont=0.710
CGCGGCCGGCTCACGTTCGTCGCCGGCAAGCGCAACGTCTACGGCGACGCCCTCGGGCTGCTGGCCCAGC
TGGAGGTGACCCTGACAGACGGCCGCACCGTGGTCCTCGGCACCGACGGCTCGTGGCGTTCGGCCACCGG
GCCGGTGACCTCGGCGGACCTGTATGACGGCGAGCACTACGACGCACGGCTCGAACGCAGCGGCTGGTCC
ACCGCGAGTTTCGACGATCGCGCCTGGCGGACCTGCGCTGAAGCGGACTTCGACCCCGCCGCCTTGGTGG
CGCCGGAGGGACCGCCGGTCCGCGCGACCGAACAGGTGCCGGTCCGTGAGGTGCTGACCTCCCCGTCCGG
CCGGACGCTGCTGGACTTCGGCCAGAACCTGGTTGGCACGCTGCGAATCCGGGTCAGCGGCCCGCGCGGC
ACGGTCGTGACGCTACGTCACGCGGAGGTGCTCGAGCACGGCGAACTAGGCGTCCGCCCGCTGCGGACCG
CGGTCGCCACCGACCGGTATACCCTCCGAGGAGACCCAGAAGGGGAGCAGTGGGAGCCGCGGTTCACGTT
CCACGGCTTCCGGTACGCGGAGGTCACCGGATGGCCGGGCAGGCCGGGCCAGGACGACGTCACGGCGGTG
GTGCACCACTCCGACCTGGAGCGCACCGGCTGGTTCGAGTGCTCAGATCCGTTGCTGACCAGGCTGCACG
AGAACGTGGTGTGGGGGATGCGCGGGAACTTCCTCGACATCCCGACCGACTGCCCGCAA
>Merged2_5411061_3-1043 # 3 # 1043 # -1 # ID=5411061_1;partial=10;start_type=ATG;rbs_motif=GGAGG;rbs_spacer=3-4bp;gc_cont=0.668
ATGCACACGAACCAGGGCGGCGGCCAGCTGGCCCGAGCGCGCAGGGGAAGAGCGGGGCGCCTGCTGCCCA
CCGCGCTGTTCGCTGCTATAGCTGTCGTCACCGCGCTCGCGGGCACGATCGGGCCCGCGGCAGCGCGTCC
GGCCGCACCGGGTTCGTCCGCGCAGGCAGCCTCCGCAACCTCGCATACCGTCACCTTCGACGGCTACTCG
TTCATGATCGACGGCCACCGGACCTACATCTGGTCCGGAGAGTTCCACTACTTCCGGCTGCCGAGCCCGG
ATCTGTGGCTGGACATCTTCCAGAAGATGAAGGCGGCCGGGTTCAACGCGGCATCGATCTATTTCGACTG
GGGCTACCACTCGCCGGCACCGGGCGTCTACGACTTCACCGGCGTGCGCGACGTCGACAAGCTGCTCGAC
ATGGCGCAGGAGGCCGGAATCTACGTGATCGCCCGCCCGGCACCGTACATCAACGCCGAGGTCGACGGCG
GCGGCCTGCCCGGCTGGATGTCGACCCAGCCCGGCGCGAACCGCAGCGCCGACCCGCTGTTCCTCAAGTA
CTCCGACCAGTGGATGACCCAGATCGACCGCATCCTCGCCCGGCACCAGCTCACCAACGGCACCGGGCCG
GTCATCGCCTACCAGGTCGAGAACGAGTACTACAACGGCTCGGCCGCGGGCAACGCATACATGCAGCATC
TCGAGGCCAAAGCGCGTGCGGACGGCATTACCGTGCCGCTGACCGGCAACAACAACGGCACCTTTAACTC
CGGCACCGGCATGCTCGACGTCGACGGCCCGGACTCCTACCCGCAGGGCTTCAACTGCTCCAACCCGGCA
AAATGGAACGGCGTTCCGGACATCAGCTTCGACCATCCCGCCGGGCGGCCGCTGTACACGCCCGAGTTCC
AGGGCGGCGCGTTCGATCCCTGGGGCGGGCCCGGTTACGACAACTGCTCGCAGCTGATCAACGACCAGTT
TGCTGACGTGTTCTACAAGCAGAACATCGCCGTCGGAGCCACGGCGCAGAGCTTCTACATG
>Merged2_5084700_1-831 # 1 # 831 # -1 # ID=5084700_1;partial=10;start_type=ATG;rbs_motif=GGAGG;rbs_spacer=5-10bp;gc_cont=0.679
ATGCCCTTCTTCCCCAAGAGAACGATCCATCTCGACTTCCACAACGGTCCGGACATCCCGGACCTGGGCG
CGAACTTCGATGCCGAACGCTTCGCGGACACGTTCGCGGCCGCCGATGTCGACAGCGTGACGGTGTTCGC
GAAGTGCCACCACGGGCACCTCTACTACGACACGCCCCGGCCGGAGCGACACCCGGCGCTGGCGCCCGGC
CTCGACCTGCTCAGCGAGCAGATCGACGCGCTCCACCGCCGGGGCATCCGCGCCCCGATCTATCTCAGCG
TCCAGTGCGACGAGTACGCCGCGAACGCGCACCCGGAATGGCTCGCGATGGACGGCCTTTCCCAAGTGAA
GCGGGGCGACAGGTTCGGGGCAGGCTGGCAGGTCCTGGACATGTCGAGCCCGTATCAGGACTACGTGGCC
GGGCAGATCCAGGACGTCATCGATCGGTTCGCGCCGCTCGACGGGCTGTTCCTCGACATGTGCTGGGACC
AGCCGAGCACGAGCAAGTGGGCGGTCACGGGCATGGCCGAGGCGGGGCTGGACCCCGAGAGCGCCGAGGA
TCGTGCGCGTTACGCGCGGCTGCGCGCCCACCAGTACATGGGACGGTTCCAAGCGCTCACCGAACCTCAC
CTGGCGGATGACGTCGCGTCGGGCGTGTGGTTCAACAGCCGGCCGAAGACCGCGCTGGATGTCGAGCAGC
AGTTCCTGCGGCACATCGAGATCGAGGCGCTGCCGTCGGGCGGCTGGGGGTACTCATACTTCCCCTACAC
AGCCCGCTTCGTGCGTCCGCTGGGCAAGCCGACGCTGAGCCACACGGGCCGGTTTCATAAG
>Merged2_5379505_591-2009 # 591 # 2009 # -1 # ID=5379505_1;partial=01;start_type=Edge;rbs_motif=None;rbs_spacer=None;gc_cont=0.652
GACGGCATCGCCAGCGTGATGAGCGTGATCAAGCCCGGCAAGGATGCGCATCGGGTGATGGCGATGGCCA
GCAACCGCACTTATGGCCTCAACAGCGACGCGCGCGAAACGGTGCAGCCGCAGCCCTTTTCGCTCGTCGG
TGATGGGGCAGGCTCCATCTTCAAGATCTTCACCACGGCGGCGGCGTTAGACATGGGCATGGGTATTAAC
CAACAGCTGCAGGTGCCGGGCTTCTTTCAAGCCAAAGGCTTGGGCAGCAGCGATACGCCCGGCTGTCCGA
AGGAAACCTGGTGTGTGGCCAACGCAGCCCGCTACCGCGGTTCGATGAACGTCACCGATGCGCTGGCCAG
CTCGCCGAATACCGCGTTCGCGCGGCTGATCCAGCTCATCGGGGTGCCGCGGGTCGTCGACATGGCGGTG
CGGCTGGGGCTGCGGTCCTACGCGATTCCGGGAACGGCGGGCGCCTACGATCCGACAAGCAGTGAAAGCT
TGGCCGAGTTGATCAAGCAACAGAACATGGGCTCGTTCACTTTGGGTCCATTCCAACTCAACGACCTCGA
ACTCGCCAATGTGGGGGCGACTCTCGCGTCCGGCGGCATGTGGTGCCCGCCAAGCCCGATCGACAAGATC
CTGGACCGCAGGGGCAACCAGGTGTCCGTGAACAGCGAAGCGTGTGACCCGGTGGTGCCGGAAGGACTGG
CGAACACGCTCGCGAACGCCTTGAGCAAGGACGACCAGGGTGGCGGCACCGCAGCCGGCTCGGCCGGCAC
GGTGGGTTGGACCCTGCCGCTGTCGAGCAAAACCGGCACCACTGAGTCGCATCGATCGTCGGGTTTCGTC
GGCTTCACCAACCAGTACGCGGCGGCGAACTACGTCTTCGACGACAGCGGCGCACCCTCGGGCATATGTT
CATTCCCACTGCGCAGGTGCGGCCGCGGCGACTTGTACGGCGGTAGCGAGCCCGCTCGCACCTGGTTCGA
GGCAATGAAGCCTATCGCCACCGATTTCGGCGCGGTGCGTCTGCCGCCAACGGATCCGCGCTACGTCGAC
GGCGCGTCGGGCGGCCGGGTACCCGATGTGTCCGGCCTGAAGGTGGACGACGCGCGAAAGCGCCTCAAGG
ACAACGGTTTCCAAGTCGCCGACCAGCCCAACTGGGTCAACAGCTACGAGCCTGACGGTGTCGTGGTGGG
AACTACTCCGAGCGGTCAAATCATCCCCGGGTCGATCATCACGATCACCGTCAGCAACGGGATTGCACCG
GCACCGCCGCCTCCTCCGGTGCAGCGCGGTCCGATTGTTCCGGTTGACGGTCCCAGCAACCCAGGCCCAC
CCCCGCCGGGAGGTCCACTGGTCATCCAGATCCCCGGGCTGCCACCAATCACCGTGGGAGCGCCACCGCC
GCCTGAACCACCCGGCTAA
>Merged2_7327_1944-2867 # 1944 # 2867 # 1 # ID=7327_3;partial=00;start_type=ATG;rbs_motif=AGGAG;rbs_spacer=5-10bp;gc_cont=0.711
ATGCCGTCCTCCCAGGCTGCCGGGCGTCTGCGTACCCACCTACTCGCGCTGGTCGCCGTGGCGGCCATGG
CCGCNGGCGGGATGGCNGTCCCCGCCCANCAGGCGCACGCAGCCNAGCAGCACAGCACCGCGGCGGCGGC
TCCGGCGGCTCCGGCGGCGGCGGCCCCGGCGGCGGCNCCGGCGGCAGCGAGGACGGCGGCGGCGGCGCAC
ACCGTCACGTTCGACAAGTACTCGCTGATGCTGGACGGCAAGCGCACCTACATCTGGTCCGGCGAGTTCC
ACTACTTCCGGCTGCCGAGCCCGGACCTGTGGCGCGATGTGCTGCAGAAGATCAAGGCCGAGGGCTACAA
CGCCGTCTCGATCTACTTCGACTGGGCCTACCACTCCCCCAAGCCCGGCGTGTACGACTTCACCGGCGTG
CGCGACGTCGACACCCTGCTCAANATCGCGCAAGAGGCCGGCCTGTACGTCATCGCGCGTCCCGGCCCGT
ACATCAACGCGGAGACCAACGGCGGCGGCTTNCCCGGCTGGCTGACGACGCAGGCCGGACGGGCCCGCAG
CGACGCGCCGGACTACCTCGCCGCNGCCGACGAGTGGCTGCACCACATCGACTCGATCCTGGCCCGGCAC
CAGTACACCAACGGCACCGGCCCGGTGATCCTCTACCAGATCGAGAACGAGCTGGCCTCGACCGGCACCT
CGCAGAAGAACTACATGNNNAACCTCTACGACACGGTGCGCGGCGACGGCATCACGGTGCCNATCTTCCA
CAACGACAAGGGCCGCAACGGCATCTGGGTGCCGAGCCAGCAGCNACGTNCCNGGCACNGTGCAGGGCCC
GAACGACNTGTACGCNTTCGACGGCTACCCCGGCGGCACCTGTCACACCGACGGCACAGTCGGCGGGGCG
AGCGCCGCGCCTGA
>Merged2_4522613_2-427 # 2 # 427 # -1 # ID=4522613_1;partial=10;start_type=ATG;rbs_motif=GGAGG;rbs_spacer=3-4bp;gc_cont=0.707
ATGAGGCTCCCGGTCAAGGTGCGCGGGCACCGTTTCGCAGGGCTGGCGGCGACAGTTGCGGTGATTGCCG
GGCTGGGGGTGACCGTGCCCGCGGCAATCGGGACCGCGACGTCCTCGGCCGCCGCGGCGGGCGTGGCCCC
TGCCGGGCCCGGGGCGGCGTCGTACTTCGATCTGGCCAGGAAAGACTGCGTGGGCACCTCGGCGGGCACC
GGGTCCAAGGTCTGGTACACCGTGGCTGACGGGGTGCTGTCGGACGTCTACGAGCCGACGATCGACAACA
CCGACGTGAGCACCCTGCAGTACATCGTGACCGACGGGTCCACGTTCACCGACCTGCAGACCCGCGACAT
GACCTACACGGTCGCCGCGGACCCCTCCGGCATGGCGTGCACGGTGACCTCGACCGACGCCAAGCACGGC
TTCCAG
>Merged2_4250452_330-992 # 330 # 992 # 1 # ID=4250452_1;partial=01;start_type=ATG;rbs_motif=GGA/GAG/AGG;rbs_spacer=5-10bp;gc_cont=0.697
ATGACTGTCCGGTCACGACTTCGGCACCAGGGAAAGGCGCTGCTGGCACTGGGGGCGGGGGTAACGCTGG
CCGCGGGGGCCATGGTCGCCAGCAGTGCGCCGCGCGCCGTGGCGGCGGCACAGGGCCCGTGCGACATTTA
CGCCTCCGGCGGCACTCCCTGCGTCGCCGCGCACAGCACCACGCGGGCACTGTACGCGGCATACAACGGG
CCGCTGTACCAGGTCAGGCGCTCCTCGGATAACACCACGACCAACATCAGCACCCTGAACGCCGGGGGCT
TCGCCAACGCGGCCGCGCAGGATTCCTTCTGCGCGGGGACGACCTGCGTCATCACCGAGATCTACGACCA
GTCAGGTCACGGCAACAACCTCACCGACGCGCCAGCGGGCGGCGCGGCCGGCGGCCCCGACGCCCTGGCG
AACGCGACCGCGGCACCGGTTACGGTCGGCGGCCACGAGGCCTACGGCGTCTACGTGGCTCCTGGCACCG
GGTACCGCGACGACAGTACGTCGGGGATCGCGACCGGCGACTCGCCGGAGGGCGAGTACGCGATTTTCGA
CGGCACGCACACCAACAACGGCTGCTGCTTTGACTACGGCAACGCCGAGACGAACAACGATGACAACGGC
GCCGGCCACATGGAGGCCATCTACTTCGGCACG
>Merged2_5541660_2096-4393 # 2096 # 4393 # -1 # ID=5541660_3;partial=00;start_type=ATG;rbs_motif=None;rbs_spacer=None;gc_cont=0.677
ATGACGGCTGACGGACGCAGAAGATGGAAGTGGGCGCCCGCGCTGCTCGGATTCGTGGCACTGAGTGCCG
TCGCCGGGCTCCTCGCCGCCGCCGCGGTCACTCCCGCCGTCGCCCTCACCGGATCGGCCGCGGACTCGAC
CATCAACGTCTTCGACGGCCTCCCCGAGTACATGAAGGTGGAGCCGCTGGCGCAGGCGTCCACGATGTAC
GCGACCTCCGGCGGCAAGCCGGTGCCGATCGCCACGTTCTACTCGCAGAACCGTGTGGAGGTCGGCTGGG
ACGCCATCTCCCAGAACCTCAAGGACGCGGCCATCGCGACGGAGGACCCGCGCTTCTACGAGCACGGCGG
CGTCGACGTCACCGGCACGATCCGCGGCGCCGTGCTGACCGCGCTGCACAAGTCGGTGCAGGGCGGCTCG
TCCATCACGCAGCAGTACGTCAAGAACATCCTGGTGCAGCGCTGCGAGAACAAGCAGCCAGACCCGACCG
CGACGGACGCGGTCCAGAAGAAGCAGTACAAGGCCTACCAGGCCTGCTACAGCGACGCGACGGCGGTCGA
CCCGGTGCGCAAGCTCAAGGAGATGCGCTACGCGATCGGGCTCGAGAAGGAGTACTCGAAGAACGACATC
CTGCAGAGCTACCTCAACATCGCTCTGTTCGGAGGCCGCGTCTACGGCGTCCAGTCGGCCGCCGAGTACT
ACTTCGGCGTGTCCGCCGCGGACATCTCGCTCCCCCAGGCCGCGACGCTCATCGCCATCCTGAACAACCC
GGACAACCTCCGCATCGACCAGCCGGACAACAAGGACAACGGCGCGGCCAACGGCTACGCGCAGACCCTC
GCCCGGCGCAACTACGTGCTCGACCGCATGCTGGTGAACGGCAAGATCACCAAGGAGGAGCACGACGCCG
CGAAGGCCACCAAGGTGGAGCCCAAGATCAGCCAGATGTCGAACGGCTGCATGACGGCGCAGCAGTTCAA
CGCGGCGTTCTTCTGCGACTACGTCGAGCGCACCATCGAGCAGAACCCGATCTTCGGCAAGACCGCGGAC
GACCGGTCCAGCTACCTGACGCGCGGCGGCCTCAAGATCTACACGACGCTCAACCTCGACCTGCAGTCGC
AGGCGCAGCAGGCGGTGTCCACGTACATCCCGTCGTCCAGCCCCAACCTCGACCTCGGCTCGTCCAACGT
CTCCGTGGAGGTCGGCACCGGCCGGATCGTCACGATGGTGCAGAACAGGCCGTACGACAACACGGCGGCG
CCCGCCGCCGGGACCACGGCCGTCAACTACAACACCGACTACGACTACGGAGGCTCGGAAGGCTTCCAGA
CGGGCTCGTCGTACAAGGCATTCGACCTGCTCGAATGGCTGAAGGAGGGCCACACCCTCAACGAGGTGGT
GAACGGCACCCAGCACACCTTCCCGCAGACCGCGTTCCACGAGAGCGACCCCTGCAACGACATCGGCGGG
GCGCCCTGGAACGTCGCGAACGACGAGGGCGAGTCGGTGACGTCGACCTCGGTCATGCAGGCGACGGCGG
CCTCCATCAACTCGATCTTCGCGATGATGGCCACCAAGCTGGACCTCTGCGGCATCAAGGAAGGCGCCCA
GGACCTCCTGGTCCACGGCGCGGATGAGGCCACCAACCCGTACATGGCCAACCCGTCGTCCGTGCTCGGT
ACGAACTACATCGCCCCGATCACGATGGCGACGGCCTACGCCGGCATCGCCAACAACGGCAAGGCGTGCA
GCCCGGTCGCGATCGACAAGATCGTCACCACCGACGGCGCCGTGCACGCGGTGCCCAAGACCCAGTGCTC
GACGACCCCGATCGATCCGGGGGTGGCGGCCGCCGCGATCTACGCCCTGCAGGGCGTGCTCCGCGGAGGC
GGCACCGCGGCGTCGGCCAACCCCAACGACGGCGTCCCGATCTTCGGCAAGACCGGAACGACGGACAACT
CGGTCGAGAACTGGCTGGTGACCTCCACGACGAAGGTCGCGCAGGCCACCTGGGTGGGCAACATCTCGGG
CGGCGTCGCCCTCCGCAGCCAGTCCTTCCAGGGCATCGGCGGCGGTGACGTGAAGTTCGCGATCGTCAAG
CGCATCCAGACGGCGCTCGACGCGCTGTACGGCGGGTCGGCGTTCCCGGCTCCGCTGCCGAAGTACCTCG
GGGTGTCCGCACCGCCGAAGGCGGCCGCGCCTGCTCCGGCAGCACCCGCGCCTGCGGCTCCGAACCCGCC
CGCCGGCAACAACCAGGGCGGCGGAAACGGCAAGGGCAAGGGCGGCGGAAACGGCTGA
>Merged2_4444123_1-876 # 1 # 876 # -1 # ID=4444123_1;partial=10;start_type=GTG;rbs_motif=AGGAG;rbs_spacer=3-4bp;gc_cont=0.719
GTGCCCATTCGGCGGCATTCGGACAAGCTGGTCGTCGGCGGCGAACCGGTCGCCTGGCTGGGCGCGAACT
TCTGGTCGCGCACCGGCGGGCCGCTGATGTGGCGCAACTACGACCCGGCCGCGGTCCGGAAGGAGCTACG
CGTGTTGGCCGAGCACGGGCTGCGCCAGACCCGCTCGTTCTTCTACTGGCCGGACTTCCACCCCGAGCCG
GACCGCGTCGACACCGCGAAGGTGGAGCTGTACCGGGACTTCCTGGACGCGCACCGCGAGCACGGCATGA
GCTCGATCCCGACCTTCATCGTCGGGCACATGTCCGGGGAGAACTGGGACCCGCCGTGGCGCGGCGGCCT
GGATAAGGACCTGTACGCGGACGTGTGGCTGGTCGCCCGGCAGGCCTGGTTCATCGAGCGGGCGGTGCGC
GCGCTGCACGAGCACCCGGCGGTGGCCGGCTGGCTGGTCAGCAACGAGATGCCGATCTACGGGCGCCGCC
GGGGCGAGCCGAAGGCACCGACCCGAGACGTCACCAGCTGGGCGACGCTGATGGTGCAGGCGGTGCGGGC
CGGCGGCGGCCAGCAGCCGGTGTCGCTGGGCGACGGCGCCTGGGGCATCGAGGTGACCGGGGAGGACAAC
GGCTTCTCGGTGCGGGAGACGGCGCCGCTGGTGGACTTCGTGGGCCCGCACGTCTACCGGATGGAGACGG
ACAGGATCCGCCAGCACCTGTCCGCCGCGTTCGCCTGCGAGATGGCCGCGGTGGCCGGCCGGCCGGTGAT
CCTGGAGGAGTTCGGGCTGTCCTCGGACTTCGTGTCCGCGCCCCACCAGGGCCACCACTACCGCCAGCAG
TTGCACAACTCGCTGCTCGCCGGCGCCACCGGCTGG
>Merged2_4502487_207-1181 # 207 # 1181 # -1 # ID=4502487_2;partial=00;start_type=GTG;rbs_motif=GGA/GAG/AGG;rbs_spacer=5-10bp;gc_cont=0.684
GTGCACTTGTCGCGGCACTGGCCGCACCAACACCAACAACTGACACCGGCGCTGCGGTCGATCGAGCGTT
ACCCTCTACGCGTGACTGACGTGCTGCCGGTCGTGGCGGTGACCTACTCGCCGGGCCCGCACCTGGAGCG
CTTCCTGGCCTCGTTGTCGCACGCCACCGACCGTCCGGTGAGCGTGCTGTTGGCCGACAACGGCTCCACC
GACGGAACGCCGCAGGCCGCGGTCGAGCGCTACCCCAATGTGCGGCTGCTCGAGACCGGGGCCAACCTCG
GGTACGGAACCGCGGTGAATCGCGCGATCGCAGCGCTCTCTGCGGAAGAGGGAGCCGACGATGACTGGGT
GATGGTGGCCAACCCGGACGTGCAATGGGGCCCCGGCAGCATCGACGCTCTGCTGGACGCTGCCGCCCGC
TGGCCCCGCGCGGGCGCCCTCGGCCCCCTGATCCGGGACCCCGACGGGTCGCTGTATCCGTCGGCGCGCC
ACCTGCCAAGCCTGATCCGCGGCGGCATGCATGCGGTGCTCGGACCGCTCTGGCGGCGCAATCCGTGGAC
GGCCGCCTACCGCCAGGAGCGGCTCGAGCCCAGTGAACGGCCGGTGGGTTGGTTGTCGGGGTCGTGCCTG
CTGGTGCGCCGATCTGCTTTCAGCGAGGTCGGTGGATTCGACGAGCGCTACTTCATGTACATGGAAGACG
TCGACCTCGGTGACCGGCTCGGCAACGCCGGCTGGCTCAGCGTCTATGTGCCGTCGTCGGAAGTTCTGCA
CCACAAGGGCCATTCCACCGGAGTCGACCCGGCAAGCCACCTGGCCGCCCATCACAAAAGCACCTATCTC
TTCCTCGCCGATCGGCATACCGGCTGGTGGCGGGCCCCGTTGCGATGGACGCTGCGGGGATCGTTGGCGG
TGCGTTCCCACCTGATGGTGCGCAACTCGCGCCGCAAATTGCTCAAGCTCGAAGGGCAGCGCTGA
>Merged2_5007290_3-1760 # 3 # 1760 # -1 # ID=5007290_1;partial=11;start_type=Edge;rbs_motif=None;rbs_spacer=None;gc_cont=0.612
TATCCGCTGGGCGCCACTTTCGACGGCGGCGGCACTAACTTCGCACTGTTCTCCGAAATCGCCGAAAAGG
TCGAGTTGTGTCTGATCGACAACGGCGGTCACGAGTCCCGGATCTCCCTCGACGAGGTCGACGGGTACAT
CTGGCACGCGTATCTGCCGACCGTCAGCCCGGGACAGCGCTACGGGTTTCGCGTACACGGGCCGTTCGAC
CCATCAGCCGGACACCGATGTGACCCCAGCAAGCTGTTGCTTGACCCGTATGGGAAGTCGTTCGACGGCG
AGTTCAAGTTCGGCCAGGCGCTGTATTCCTACGACATGGCCGCCGCCGCTCAAGATCCCGCCGAGACCGG
CGCTCCCCCGCAGGTCGATTCGCTCGGACGCACCATGACCAGCGTGGTGATCAATCCGTTTTTCGACTGG
GCGACCGACCGTGCGCCGCGCACGCCGTATCACGAGACAGTTATCTACGAGGCGCATGTCAAGGGGATGA
CCCAGACCCATCCCGCTATTCCCGAAGCGCTCCGTGGCACGTACGCCGGGCTGGCTCATCCGGCGATCAT
CGATCACCTCAAATCGCTGAATGTGACCGCGATCGAATTGATGCCGGTGCATCAGTTCCTGCACGACAGC
CGGCTGCTGGACTTGGGACTGCGGAATTACTGGGGCTACAACACGTTCGGGTTCTTCGCCCCGCACAATC
AGTACGCCGCGAACCCGCAGGCCGGCAGTGCGGTGCCCGAATTCAAATTCATGGTCCGGGCATTTCATGA
GCAAGGCATCGAGGTCATCCTCGACGTGGTGTACAACCACACCGCCGAAGGCAACCAGCTCGGCCCGACG
ATCAACTTCCGCGGCATCGACAACGCCGCCTACTACCGGCTGGTCGATGAAGACCTGCGCCTCTACAAGG
ATTTCACCGGCACGGGCAACAGCCTCAACGCACGCATGCCGCACACCCTGCAGCTGATCATGGACTCACT
GCGGTACTGGGTGACCGAGATGCATGTCGACGGCTTCCGCTTCGACCTGGCCTCCACGCTGGCGCGTGAG
TTCTACGACGTCGACCGACTCAGTGCGTTCTTCGACCTGGTGCAGCAGGATCCGGTGGTCAGCCAGGTCA
AGCTGATCGCCGAACCATGGGACATCGGCGAAGGCGGCTACCAGGTCGGCAACTTCCCCGGTTTGTGGAC
CGAGTGGAACGGGAAGTACCGCGATACCGTGCGTGATTATTGGCGGGGCGAACCCGCGACCCTTGGCGAA
TTTGCGTCCCGGCTGACCGGGTCGTCGGACCTCTATGAGGCGACCGGCCGTCGTCCGAGCGCCAGCATTA
ATTTCGTGGTCGCCCACGACGGGTTCACGCTGAACGATCTGGTGTCCTACAACGAGAAGCACAACGAGGC
CAATGGTGAAGACAACCAGGATGGCGAAAGCTATAACCGGTCCTGGAACTGCGGCGTCGAGGGCCCGACC
GATGATCCGGAAATCCTGGATCTGCGTCGCAAACAGATGCGCAACATCATGGCCACGCTGATGCTCAGTC
AGGGAACCCCGATGATCGCGCACGGCGACGAAATTGGGCGCACCCAGCACGGAAACAACAATGTCTACTG
TCAGGACTCCGAGCTGTCCTGGATGGACTGGTCGCTGGTCGATAAAAACAGTGACCAGCTGGCATTCACC
CGCAAAGTCACCGCATTGCGCAAAAGCCATCCGGTGTTTCGCCGTCGCCGGTTCTTCGAGGGTGAGCCCA
TCAGGAGC
>Merged2_4114253_272-1723 # 272 # 1723 # 1 # ID=4114253_1;partial=01;start_type=ATG;rbs_motif=AGGAGG;rbs_spacer=5-10bp;gc_cont=0.686
ATGCCTGAGCTGGTGCCGTCATTGGTCGAACTCGCCGGTCGGTTCGGAATCGCGACTGACTACGAGGACT
GGGCCGGCCGGCGGGTGAGTGTCCCGGAAACCACGCTGGTAGCAGTCCTCGCCGCGTTCGGCGTGGCCGC
CGAAACCGAGCTGGAGCGCCGCGCGGCGCTGACCGCTCACGATCGCGCGTACTGGTCGCGTTCACTGCCG
GCCACGATCCTTGGACGTGCCGGTGTCCACACCCACTTCTGGGTGCATGTGACCCACGGTCATCCCGCCG
AGGTGTGGGTGCAGCTCGAGGACGGGACGATCCGGGCCGGAATACGCCAGGTCGACAACTTCACCGCGCC
ATTCGACCTGGACGGGCGCTGGGTCGGCGAAGCCAGCTTCGTGTTGCCCAACGACCTGCCGCTGGGTTAC
CACCGGATGAATCTTCGGTCCGGCGACGACGAGGCCAACGCGGCGCTGATCGTCACACCGGGCTGGCTGG
GCCTGCCGGAACGGCTGGGCGGTCGCCGGATCTGGGGGCTGGCCACACAGTTATATAGTGTCCGGTCCCG
ACAGTCCTGGGGCGTGGGCGACCTCACCGACCTCGCTGACCTGGCGGTCTGGTCGGCTTCCGCGCACGGC
GCCGGTTATGTGCTGGTCAATCCCCTGCACGCGGCCGCGCCGACCAAGCCGATGGAGCCGTCGCCGTACC
TGCCGACATCGCGGCGCTTCGTCAACCCGCTCTACCTGCGCGTGGAGGCCATCGGGGAATTCGCCTACCT
GCGTAAACGTCGCCGGGTGTGGCGGTTGCGCGACGACGTGCAGCGGCACGCAGCCTCGCAGGACGCCATC
GACCGCGACACCGCTTGGGCAGCCAAGCGGGCGGCGCTGCAGCAGGTTTATCGGGTTGCCCGCACGGCCG
GCCGTGAACTGGCTTATGCCGCTTTCTGTGCCCGGGAAGGCTCTGCCCTCGACGACTTCGCCACCTGGTG
CGCGCTGGCCGAGGAATACGGGGGCGACTGGTATCAGTGGCCCGAATCGCTGCAGCATCCCTGCGCCGAC
GATGTCGCCGAGTTCGTCGCCGAGCATTCGGAGGCGGTGGATTTCCACCGCTGGCTGCAATGGCAACTCG
ACGAGCAGCTCGCGGCCGCGCAATCGCAAGCGGTGGCGGCGGGGATGCCGCTGGGCATCCTGCACGACCT
TGCCGTCGGCGTGCACCCCGACGGGGCCGACGCCTGGGCATTACAGGATGTGTTGGCATTCGGGGTCGCC
GCGGGCGCACCACCGGATGAGTTCAACCAACTAGGCCAGGACTGGTCGCAGCCGCCATGGCGCCCGGACC
GGCTCGCAGAGCAGGAGTATCAGCCATTCCGCGCACTGATCCGCGCCGTGCTGCGGCACGCCGGCGGCGT
GCGCATCGACCACATCATCGGGTTGTTCCGCCTGTGGTGGATTCCCGAGGGC
>Merged2_4381247_2-712 # 2 # 712 # 1 # ID=4381247_1;partial=11;start_type=Edge;rbs_motif=None;rbs_spacer=None;gc_cont=0.675
GAGCGCGGCTACAACATCTCCTGGTACGAGCAGCTGCGGTCCACGCTCAACGCCGACGGGTACAGCGGCG
TGCAGATCGTCGGTGCGGACAGCAACTGGTCCATCGCGACCGACATCGCAAACAATTCAACATTCGCAAA
TGCTGTATCCATCATCGGGGTGCACTACCCGTGCCAGGGCGGCGACGGCGGCAACGCCGATACCTGCCCA
CCAAACTCCACCGCGACCGGCACGGGCAAGCCCCTGTGGGCCAGCGAGAACGGCTCGCAGGACTACAACG
GCGGCGCGCCCGCGCTGATCAGGTCCGTGGTGCGCGGCTACACCGACGCGGGCCTGAGCGCGTACATCAA
CTGGCCGGTCGTCGCCGGCATCTACCCTGACCTGCCGTATGCCACCGACGGGCTCGTCTGGGCGAACCAG
CCGTGGTCGGGCTGGTACTCGGTCGGCGCGTCGGCGTGGGCAACCGCGCAGGTCACGCAGTTCACCGCGC
CCGGCTGGCAGTTCCTCAACTCCGGTTCCGGGTATCTCGGCGGCACCGAATCCAACGGCTCCTACGCGAG
CCTGAAGTCCACGGACGGCAGCGACTACTCCACGATCATCGAGACCACCACGGCGAGCGCCGCGCAGACC
GTGACCGTGAATGTTTCAGGCGGGCTGTCCGCCGGCGCGGTGCATGTGTGGGCGTCGAACCTGTCCGGTG
GCGGGCCGTAC
>Merged2_4187631_657-2069 # 657 # 2069 # 1 # ID=4187631_2;partial=00;start_type=ATG;rbs_motif=AGGAG;rbs_spacer=5-10bp;gc_cont=0.660
ATGACCCAGGCGCGGTTGCCGGATGGATTTGCTGTGCAAGTCGACCGGCGGGTAAGGGTGCTCGGCCAGG
GCTCGGCTTTGCTGGGCGGCTCGCCCACCCGGTTGTTGCGGTTGGCGCCGGCCGCCCAGGACATGCTCGC
CGACGGCCGTCTCAAAGTCCACGACTCGGTGAGCGCCGAGCTGGCCCGGACCCTGCTGGATGCGACAGTG
GCTCACCCGCGACCAGCGGGTGGCCCGTCGCATCGCGATGTGACTGTGGTAATTCCGGTGCGGGACAACG
CTTATGGCTTGCGGCGGTTGGTCGCCGCGTTGCGTGGCCTGCGCATCATCGTCGTTGACGACGGCTCATC
GACACCGATTGAGCGAGAGGCCATTGCGGGGCCGCACTCCGACATCGAGGTGCTGCGCCATGCGCAAAGC
AAAGGACCTGCGGCGGCACGCAATACCGGTCTTGCCGCCTGCAAGTCGGGCTTCGTCGCGTTCTTGGACT
CCGACGTCGTTCCGCGACGCGGCTGGCTGGAGGTTCTGCTCGGTCATTTCTGTGACCCCACCGTGGCACT
GGTCGCCCCGCGAATCGTGGGTCTGGCCCAGACCGACCACTTGGTAGCCCGCTACGAGGCGGTGCGCTCA
TCGCTGGACCTCGGGCAGCGTGAAGCCCCGGTCATCCCGTACACCAGCGTCTCCTATGTGCCCAGTGCGG
CGATCATTTGCCGCACGTCCAAACTGTGCGAAATCGGCGGCTTCGACGAGACCCTGCGCTCCGGTGAGGA
CGTCGATCTGTGCTGGCGGCTGGTCGAAGCGGGTGCCCGGCTGCGCTACGAGCCGATCGCCCAGGTGGGG
CACGATCATCGAACGCAATTGCGGGATTGGATTGCGCGCAAAGCGTTTTACGGCGGTTCCGCTGCTCCGT
TGTCGGTGCGACACCCGGACAAGATCGCGCCACTGATGATATCCGGATGGGCACTTGCCGCATGGATCCT
GATGGCCATCGGCTCGAGCTTCAGTTATCTGGCGTCCCTGCTCGTGGCCGGGCTAACGGGACGGCGCATC
GCGAAGACGCTGCAGGGTGCTGACACGCAGATCTCGGATGTGCTGGCGGTGGCTGCCCGCGGCCTCTGGT
CGGCGGCAATGCAACTGGCCTCGGCGATTTGCCGGCATTACTGGCCCGTCGCGTTGCTGGCGGCCATCCT
GTTCAGACCCTGTCGCCGAGTCGTGCTGGTCGCTGCTGTCGTCGACGGCGTGGTGGATTGGGCCAGCCGC
CGGCGAACCGCCGACGAAGATGCCAAGCCGATCGGGCTGCTGACCTACCTGGTGCTCAAGCGTCTCGATG
ATCTGGCCTACGGCCTCGGGCTGTGGTACGGCGTGCTGCGGGAGCGCAATATCGGTCCGCTCAAACCGCA
GATTCGGGTCTGA
>Merged2_4608831_891-2606 # 891 # 2606 # 1 # ID=4608831_2;partial=01;start_type=TTG;rbs_motif=None;rbs_spacer=None;gc_cont=0.659
TTGACCACGATCCTGCCTCCGGTCAAAGACGACGCGACGGGCCCGCTGCGGGATCCGATCGAGGCGGTCA
AGGCTGCACTGGACGGGCGCCCGGCGTCGAAGACGCCGGATTGGCGCGATCCGGTCCAGTTGGCAACGGC
CGCACTGGGACGCAGGACGCCGCAGCGTCACCGGCAGCCGGCCGGCGGGGGCGGCGGCGGACGACCGCCC
AGTCCACCGCCGCGCAAGCCGTCGCTGCCCGACTGGGGGTGGTTGCGGCGACTCGACTGGACGTGGCTGC
AGCACATCGACTGGAGGTGGGTCCGTCGCGGGCTGTACGTCGCCGCCGTGGTGCTGCTGCTGTTGCCGAT
CGTCACCTTCGCGATGGCCTACTTCATCGTCGACATCCCCAAACCCGGCGACATCCGCACCAACCAGGTC
TCGACGATCCTGGCCAGTGACGGCTCAGAGCTCGCCAAAATCGTTCCCCCAGAGGGCAATCGCGAGGATG
TCAGCCTGAGCCAGGTGCCGGTGCATGTGCGCCAGGCCGTGATTGCGGCCGAGGACCGCAACTTCTACTC
CAACCCCGGCTTCTCGTTCACCGGCTTCGCGCGGGCGTTCAAGAACAACGTCTTCGGCGGCGACACGCAG
GGCGGTTCGACGATCACCCAGCAGTACGTCAAGAACGCGTTGGTGGGTGCGCAGCGCGCCGGAATCGGTG
GTTTGATCCGCAAAGCCAAGGAGCTCGTCATCGCCACCAAGATGACGGGGGAGTGGTCCAAAGACGACGT
GCTGCAGGCCTATCTCAACATCATCTATTTCGGTCGCGGCGCCTACGGGATATCGGTGGCGTCCAAGGCC
TACTTCGGTAAGCCTGTCGAGCAGCTCACCGTGGCCGACGGCGCATTGCTGGCCGCGTTGATCCAGCGGC
CGTCGACGCTCGACCCCGCAGTGGATCTCCCCGGCGCCCAGCACCGGTGGAACTGGGTGCTCGACGGGAT
GGTGGACATCGGCGCACTGTCGGCGAAGGACCGTGCGGCTCAAGTGTTTCCGCCGACGGTGCCGCCCGAT
CAGGCCCGCGCGCAAAACCAGACTACCGGGCCCAACGGGTTGATCCAACGGCAGGTGAGCCGCGAGCTGC
TCGAGCTGTTCAACATCGACGAGCAGACGCTCAACACCCAGGGGCTACAGGTCACCACCACCATCGATCC
GCAGGCGCAGAAGGCCGCGGAGGATGCGGTGTCGAAGTACATGGACGGCCAGGCGCCGGACGTGCGCACC
GCGGTCGTCTCCATCGATCCGCACAACGGCGCGGTGAAGGCCTACTACGGCGGCAACGATGCGCACGGCA
TCGACTTCGCCCCAGCGGGGCTGCAGACCGGTTCGTCGTTCAAGGTATTCGCGCTGATCGCCGCGCTGGA
GCAGGGCATCGGTTTGGGCACTCAGATCGACAGCTCGCCGCTGACAGTCAACGGAATCAAGATCACCAAC
GTCGAAGGCGAAAGTTGTGGGGTCTGCAATATCGCCGAAGCGCTCAAACGGTCGCTGAACACCTCGTACT
ACCGGCTGATGCTGAAGTTGAAGCACGGCCCCGATGACGTTGCGGACGCCGCCCACCAGGCGGGTATCGC
GACCAGCTTCCCCGGTGTGGCGCACACGCTGTCCGAAGACGGCAAGGGCGGCCCGCCCAACAACGGAATC
GTGTTGGGCCAGTATCAGACTCGGGTGTTCGACATG
>Merged2_4324259_1-831 # 1 # 831 # 1 # ID=4324259_1;partial=10;start_type=Edge;rbs_motif=None;rbs_spacer=None;gc_cont=0.659
GGCTGCTATCGTGCAGGGCCTATGCCCGAGATGGATCGTCGCACCATGATGTTGATGACCGGGTTCGGCG
TGTTGGCAGCCGCGGTCCCCGTCCCGGAGGCCCGGGCTTATCCACGCTCACCGGGGGCGTCGGCGGGGTC
CTACCTGTTCCACGACGAATTCGACGGCGCGGCCGGCTCGGCCCCCGATCCGTCGAAGTGGGCGGTGGCC
ACGGCCCGCGAGCAAATCAAGGACCCGACGTACTGGGAGCTACCCGAGCACATTGGCCAGTACCGCAACG
ACCGTCGCAACGTGTTCCTCGACGGCAACTCCAACCTCGTGCTGCGTGCCGCGAAAGACGGTCCCACCTA
CTTCAGCGGCAAGGTGCAAAGCCTCTGGCGCGGCGGCGTCGGGCACACCTGGGAAACCCGGATCAAACTC
AACTGCCTGACTGCCGGCGCGTGGCCCGCGTACTGGCTCGGCAATGAGGATCAGGGCGAAATCGACGTAG
TCGAGTGGTACGGCAACGGCAGCTGGCCGTCGGCCACGACCGTCCACGCAAAGGCGAACGGCGGCGAATG
GAAGACCCAGAACGTCGCCGTGGACAGCGCGTGGCACACCTGGCGCTGCCAATGGGACGAGGCCGGTATC
CGGTTCTGGAAGGACTACGTCGACGGCGCGCAGCCCTACTTTGACGTGCCGGCGAGCTCGCTGCCGGATT
GGCCGTTCAACGGGCCGGGCTACACCGTTTTTCCGGTGTTCAACCTCGCGGTTGCGGGATCGGGGGGCGG
TGATCCCGGATCGGGAAACTATCCCGCCGACATGCTCATCGACTGGATACGTGTCTGGTAA
>Merged2_5259865_4551-5267 # 4551 # 5267 # -1 # ID=5259865_6;partial=01;start_type=Edge;rbs_motif=None;rbs_spacer=None;gc_cont=0.644
ACCTTCGTGGGGATGAAACCGATCTGCCAGCAGCACGCGATGACGGTCGGCGAGCTCGCCAAGCTGTTCA
ACGACCAGTTCGTCCCGGCCGATGCCGGGGGCAAGAAGGCAGAGCTGATCGTGATCCCGATGCAGGGCTG
GCGCCGCGGCATGTACTACGACCAGACCGGGCTGCCCTGGGTGATGCCGTCACCGAACATGCCAACCCTG
GACACCGCGCTTGTGTATTACGGAATGTGCCTGTTCGAGGGCACGAACCTGTCAGAAGGCCGCGGGACTA
CCCGGCCGTTCGAGCTGATCACCGCCCCCTACATCGACTACCAGTGGGCAGACACGCTCAACTCCGAGCT
TGCCGCCAACGGACTGCACGGGACCAGGTTCCGCGAGGAGTACGTGGAGCCAACCTCAAGCAAGTACCAG
AACACCGTCTGCGGCGGACTGCAGTGCTACGTCACCGACCGCGGCTCGTTCGACGCCATCACCACTGCCG
TCGCCATGCTGGTCACCGCCAAACGCCTCTACCCGGGTAGCTTCGCCTGGGGATACCCGGGGGTGGATCC
TGCGACCTGGGTGGACAACCTGTCCGGCTCGGACTGGATCCGCACTTCGGTCGACGCGGGGAAGGGCACC
GGGGAGATCGTGGCGGGCTGGCAGGCAGAGCTGGCCGAATTCGCCCGGTTGCGCGAAACGTACCTTATTT
ACGGCGAAGGCTCATAG
>Merged2_4520990_2-2182 # 2 # 2182 # 1 # ID=4520990_1;partial=10;start_type=Edge;rbs_motif=None;rbs_spacer=None;gc_cont=0.598
CACGAAAGTTTGGTGAATCTGCCCAACTGGCTGCCATTGACGTTCCGGATCAACGCCGGTCCATGGTTCG
ACATCGATGACGTCGAGGTGTTGTCCTATTCGCAAACGCTCGATTTACGTCGGGCGGTGTTGAGCCGGGA
GTTTCGCTTCCGTGACAAGGCGCGCCGTATCACATCGGTAACCCAGAGCAGATTCGTGGCCATGCACCTG
CCCAACGTGGCAGCGTCGCAGACAACGTTGACAGCCGAAAACTGGTCTGGAGCAATCGAATTTCGGTCCG
CCATCCATGGCGATGTTGAGAATCGGCTGGTCGAACGCTACAGCGAACTATCCAGCAAGCACCTCGTCGT
GACGCGGCTACGCGAATTATCCGGTGAATCATTGCTTTTAGAAGCTAAAACGGTGCAATCCCTGATCCCG
GTTGCGGTGGCGGTTCGTAGTACTTTGTGGCGCGGCGATGCGCCGCTGCGCGCGGACTACCGTCTGGTGC
GGGATGCGGCCCGTATCGGTCACGACATCGCGACCGACCTGGCGGTTGGGGAATCGGTGAGGCTGGAAAA
GGTGGCTACCATCTTCACCGGCCGCGATCCAGCGGCAACCGACCCGGCGGACGAGGCCGAGCGGCACCTG
CACCGGCTAGGCCGAGTCTCCGAATTGCTGCATGGCCACATGCTCATCTGGGCGCAGCTGTGGGAGCGAT
TCGGCATCGACATCGGCGACAACCCCGATGAATTGCGGATCGTCCGCCTGCATCTGCTGCATCTGCTGCA
GACGCTGTCACCGAATACCGCCGGACTGGACGCCGGAACGCCCGCGCGCGGACTACATGGTGAGGCCTAT
CGCGGCCACATCTTCTGGGACGAACTATTTGTTTTCCCCGTCTTGAACATTCACCTTCCGAAGGTCACCA
GATCCCTGCTGCAGTATCGCTATCGGCGGCTGCCGGAGGCCCGCCACGCTGCCCGAGAAGCCGGCTACGC
CGGCGCGATGTTTCCCTGGCAATCCGGCAGCGACGGACGCGAAGAAAGTCCCCAGCTGCACCTGAATCCG
CTCTCGGGCAGGTGGAACCCCGATCCCAGCGCCCGCGCCCACCACAGCGGTATCGCCGTGGCCTACAACG
TATGGCAGTACTACCAGGTGACCGGCGACGCGGACTATCTCGTCGACTACGGCACGGAGATGCTGATCGA
GATCGCGCGCTTCTGGGCGAGTCTTGCCAGTTTCGACGTTGCGCGCGGACGTTACGTGATCCGGGGGGTT
ATCGGGCCCGACGAGTTCCATTCCGGCTACCCCAGCCGGATCTACGACGGTATCGACAACAATGCCTACA
CCAACGTGATGGCGGTCTGGGTGATCATCCGCGCGATGGAAGCGCTTGAGCTAATGCCGTTGTCATTTCG
GCTCGATCTGCTGGAAAGGCTTGGAGTGGATGGCGCAGAACTCGACTTGTGGGACGACGTGAGTCACCGC
ATGTTCGTGCCGTTCCACGACGGTGTGATCAGTCAATTCGAGGGCTACGAACTGCTGACGGAGTTGGATT
GGGACGCTTATCGCCAGCGCTACAGCAATATGCAGCGTTTGGACCGAATTTTGGAGTCGGAGGGCGACAA
CGTCAACCGCTACAAGGTATCCAAGCAAGCTGATGCGCTGATGCTGTTTTACCTGCTTTCATCCGACGAA
CTACGTGGATTATTCGACCGGCTCGGCTACCAATTCACGCCCGACCAGATCCCGAAAACCATCGACTATT
ACCGATCCCGTACATCACACGGATCCACACTGAGCGCGCTGGTGCATTCGTGGGTCCTGGCGCGTAGCGA
CCGCACCCGGGCTTTGAAGTATTTTCAACAGGTCCTGATGTCCGACATCGCAGACCTGCAGGGAGGCACC
ACTTTTGAGGGCATTCACTTGGCGGCCATGGCCGGTAGCGTCGATTTGCTCCAGCGCTGTTTCACCGGCC
TGGAATTCCGTGCTGACCGGATAGTGCTCGCTCCGCTGTGGCCTGAAGAGCTTGGAAAGCTGGCGTTTCC
GCTCAGATACCGCGGCCACCGTCTACACCTGGAAATCAACGGACGTCGGGCCAAGATCAGCTCGGACTCC
GAACAAACCAACGTGATCGACGTCGAATGCCGCGGCCGAGTCAAACGGCTCATGCCCGGACACACCATCG
AATTCGTTTAG
>Merged2_5390199_3-986 # 3 # 986 # -1 # ID=5390199_1;partial=10;start_type=ATG;rbs_motif=AGGAG;rbs_spacer=5-10bp;gc_cont=0.677
ATGCAGCCGTGGCCGGGAAGCGCCTACCCGCTGGGCGCGAGCTACGACGGCGCGGGCACCAACTTCGCGG
TGTTCTCCGAGGTCGCCGAGCGTGTCGAGCTGTGCCTGTTCGACGAGGCGGGCAACGAGGAGCGGGTCCG
GCTACGCGAGTGCGACGGGTTCGTCTGGCACGGCTACCTGCCGAACGTGGAGCCCGGCCAGTACTACGGC
TACCGGGTGCACGGCCCGTACGACCCGGCCACCGGCACCAGGTGCAACCCGAACAAGCTGCTCATCGACC
CGTACTCGAAGGCCGTGGACGGCGGCGTGAACTGGGACGAGTCCATGTTCGGGTACAAGTTCGACGCGCC
GGGCGAGCGCAACGACGCCGACTCGGCCGACCACGTGCCGAAGTCAGTGGTGGTCAACCCGTACTTCGAC
TGGGGCGCGGACCGCCCGCCCAAGACCCCGTACCACGAGACGTTCATCTACGAGGCGCACGTCAAGGGCC
TGACCGTCGCGCACCCGGACATCCCCCAGGAGCTGCGCGGCTGCTACGCCGGGCTGGCCCACCCGGCGAT
GGTCGAGCACCTGCGCCGGATGGGGGTCACGGCGGTCGAGCTGATGCCGGTGCACGAGTTCATCACCGAC
CACCACCTGTACGAGCGGGGCCTGGCCAACTACTGGGGATACAACACGATCGCGTTCCTGGCTCCGTACC
ACGGCTATGCCTCGGAGGACCGGCCCGGCGGGCAGGTCAACGAGTTCAAGGCCATGGTTCGCGCGCTGCA
CCAGGAGGGCATCGAGGTCATCCTGGACGTGGTCTACAACCACACCGCCGAGGGCAACCACCTGGGGCCC
ACGCTGTCCATGCGCGGCATCGACAACGCCGCGTACTACCGGCTGGTGGCCAACGACCTGCAGTACTACA
TGGACTACACCGGCACCGGCAACTCGCTGAACGTGCGCAACCCGCACACCCTGCAGCTGATCATGGACTC
GCTG
>Merged2_4502526_387-1262 # 387 # 1262 # -1 # ID=4502526_2;partial=00;start_type=GTG;rbs_motif=None;rbs_spacer=None;gc_cont=0.697
GTGAGTGACGTCCTGCCGGTGGTGACGGTGACCTATTCCCCGGGCCCGCACCTGGATCGGTTTTTGGCGT
CGCTGTCGCATGCGACCGAGCGGCCGCTGAGCGTGCTGATGGCCGACAACGGCTCCACCGATGGGGCGCC
GCAGGCTGCGATCGAGCGCTACCCCGGTGTGCGGCTGTTCTCGACCGGGTCCAATCTCGGCTACGGCAGC
GCGGTGAACCGCGCGATAGCGCAGCTGGGAGACGCGGACGAGTGGGTGGTGGTGGCCAACCCGGATGTGC
AATGGGGGCCCGGCAGCATCGACGCGCTGCTGGACGCTGCCGCGCGGTGGCCGCGTGCGGCGACCCTGGG
CCCGCTGATCCACGACCCGGACGGATCGGTGTATCCCTCGGCGCGCCATCTGCCCAGCCTGATCCGGGGC
GGCATGCACGCCGTCGTCGGACCGTTGTGGAAGAACAACCCGTGGTCGACGGCCTACCGCCAGGAGCGGC
TGGAACCCAGCGAGCGGCCGGTGGGCTGGCTCTCGGGGTCGTGTCTAGTGGTGCGCCGCGCGGCCTTCGA
GCAGATCGGCGGGTTCGACGAGCGCTACTTCATGTACATGGAAGACGTCGACCTCGGCGACCGGTTGGGT
AAGGCGGGCTGGCTCAATGTCTATGTGCCGTCGGCGGAGGTGCTGCATCACAAGGGCCACTCCACCGGAC
GCGAGTCGGCGACCAATCTGGCGGCCCACCACAAAAGCACCTATCTCTACCTCGCCGAGCGGCATCCTGG
ATGGCGGCACGCGCCGCTGCGCTGGGCATTTCGGGGTGGGTTGGCCGTGCGCTCGCGGCTGATGGAGCGC
GGGGCGCGGCGCGGGTCGGCAGAAGGGCGCTCGTGA
>Merged2_5017523_2-1180 # 2 # 1180 # -1 # ID=5017523_1;partial=10;start_type=ATG;rbs_motif=None;rbs_spacer=None;gc_cont=0.658
ATGCCGGAGCGCCCCACAACCGCGATCACAATCGCCAAGCTCGCGGGGTGCTGTCTGTTGGCCAGCGTCG
TCGTCGCGGCCATGCTGTTCCCCGTGGTCGGCGGCGTCGGGCTGGTATCCAATCGCGCCTCCGAAGTCGT
CGGCAACGCCTCGGCCCAACTGCTGGAGGGCGAAGTCCCGGCGGTGACCACGATGGTCGACGCAAAGGGC
AGCACGATTGCCTGGCTGTATTCGCAGCGGCGGTTCGAGGTACCCAGCGACAAGATTGCCGACACCATGA
AGCTGGCAATCGTCTCGATCGAAGACAAGCGGTTTGCCGAGCACAACGGCGTCGACTGGAAGGGCACCCT
GACCGGGCTGGCGGGCTACGCCTCGGGCGACGTCGATACCCGCGGCGGCTCGACGATCGAGCAACAGTAC
GTGAAGAACTATCAGCTGCTGGTCATCGCGCAGACCGACGCCGAAAAACGCGCGGCCATCGAGACCACGC
CCGCCCGCAAACTGCGCGAGATCCGGATGGCGCTCACCCTCGACAAGACCTTCACCAAACCGGAGATCCT
GACCCGCTACCTGAACCTGGTGTCGTTCGGTAACAACGCCTTCGGCGTGCAGGATGCGGCGCAAACGTAC
TTCGGTATCAACGCGTCGGACCTGAACTGGCAGCAGGCGGCCCTGCTGGCCGGCCTGGTCCAGTCGACCA
GCACACTGAATCCCTACACCAACCCGGACGGCGCGCTGGCCCGGCGAAACCTCGTCCTGGACACCATGAT
CGAAAACCTGCCCAACGAGGCCGATGCGCTGCGCGCCGCCAAGGCTGAGCCGTTGGGCATTCTGCCGCAG
CCCAAGGAGCTTCCACGTGGCTGCATCGCGGCGGGCGATCGGGCCTTCTTCTGCGACTACGTGCAGGCCT
ACCTGGCCCGCGCCGGGATCAGCAAGGATCAGGTGGCCCGGGGTGGCTACATGATCCGCACCACGCTGGA
CCCCGACGTGCAGGAGCCGGTCAAGCACGCGATCGATACCTACGCCAGCCCCACCCTCGAGGGCATCGCC
AGCGTGATGAGCGTGATCAAGCCCGGCAAGAACGCGCACAAGGTGGCGGCGATGGCCAGCAACCGCACCT
ACGGGCTGAACATGGAGGCCGGCGAGACCATGCGGCCGCAACCGTTCTCTATGGTCGGC
>Merged2_4033080_367-1476 # 367 # 1476 # 1 # ID=4033080_2;partial=00;start_type=GTG;rbs_motif=GGAG/GAGG;rbs_spacer=5-10bp;gc_cont=0.615
GTGCTAACGCTCCCAGTGCTGCTGGCGGCCGGCCCTGCGCTAACGCCGGTGCCCCGCGCGGCCGCAGAGC
AAAGCCCGTGGTCGCCGGACCGAGCCAACCGCTGGTATCAGGCGCAAGATTGGCTCGTCGGCGCCAACTA
CATCACCTCAAACGCCATCAACCAGCTCGAGATGTTTCAGGCCGACACCTTCGACCCGCGGCGCATCGAT
ACCGAGCTCGGCTGGGCCCGGTTGCACGGGCTCAACACGGTGCGGGTCTTTCTGCACGATCAGCTCTGGG
CGCAGGATTCCCGGGGCTTCCAAATGCGTCTCGCGCATTTTGTCACCATCGCGGCGCGCCATCGGATCAA
GCCGCTTTTTGTCTTGTTCGACTCCTGTTGGGATCCATTCCCCAAGCCGGGTCGGCAGCGCGCGCCGAGG
CCTGGGGTGCACAACTCCGGTTGGGTGCAAAGTCCTGGTGCTGAACACCTCGATGACCTCGACTACCGCC
GCACTCTGCTCAACTATGTCAAGGGAGTACTGAACCAATTCCGCAGTGATGATCGCGTTTTAGGTTGGGA
CCTGTGGAATGAGCCCGACAATCCAGCGCGTCAATATGGCAAGGTCGAGCGGAAAGACAAGCTGGACCGC
GTCGCCGACTTGCTCTCGCTGGCGTTCGGGTGGGCACGTTCGGTTGATCCGAGTCAACCGTTAACGAGTG
GCGTGTGGGACGGCGAGTGGGGAGATCCCCTGCGGCGCAGCGAAATCGCTGACATCCAATTGGACAACTC
CGACGTGGTCACCTTCCACTGCTATGACAAACCAGCGGCATTTGAGGCTCGGATCGCCGAACTGTCCCCA
CTGGGGCGGCCGATCCTCTGCACCGAGTACCTGGCTCGGACGCTCGGTAGCACCGTTGACGGAGTGTTGC
CAATTGCGAAGCGCTACAACGTAGGTGCAATCAATTGGGGTTTGGTGGCCGGGAAGACCCAGACCTACCT
GCCCTGGGACTCATGGGATCATCCGTACAAGACGGTCCCGAAGCCCTGGTTCGCCGACCTGCTCCAACCC
GATGGACAACCCTACCGGGACACCGAAATTCAAACGATTAGCAAGCTGAGCAGGCCCTAG
>Merged2_5247860_600-1637 # 600 # 1637 # 1 # ID=5247860_3;partial=01;start_type=ATG;rbs_motif=GGAG/GAGG;rbs_spacer=5-10bp;gc_cont=0.667
ATGGCTGAATTCGCCGTGTGGGCGCCGAAACCGGGGCAGGTCCGCCTCGACGTCGACGGGCAGGTGTATC
CGATGACGCGAGGTCCCGACGGCTGGTGGCGGGCGAGCGTCGACGCGACACCGGCCGCCCGGTACGGGTA
TCTCCTCGACGACGATCCGAAGCTGCTGCCCGACCCGCGATCACCTCGCCAGCCCGACGGCGTACACGGG
TCCTCGCAGCTGTGGGAGCCGGCGACGCAAGCCTGGACGGACGGCGGCTGGGTCGGCCGTTCCGTGCAGG
GTGCGGTGATCTACGAACTGCACATCGGCACCTTCACGCTCAAGGGCACCTTCGACTCGGCGACCGCAAA
GCTGGACTATTTAGTGGATCTCGGCGTCGATTTCGTCGAGGTGATGCCGATCAATGCGTTCTCCGGCACG
CACGGCTGGGGATACGACGGGGTGCTGTGGTATGCCGTGCACGAACCCTACGGCGGACCCGACGGGCTGG
TCCGGTTCGTCGACGCGTGCCATCACCGCGGCCTGGGGGTGCTGATCGACGCGGTGTTCAACCACCTCGG
CCCGTCGGGTAACTACCTGCCTCGGTTCGGTCCATACCTGTCGTCTGCGAGTAATCCGTGGGGAGAAGGC
ATCAACATCGCCGACGCCGGCTCCGACGAAGTACGGCGCTACATCATCGGCTGTGCGCTGCGCTGGATGC
GCGATTTTCACGCCGACGGCCTGCGCCTGGATGCCGTGCACGCGCTGGTGGACACCACCGCGATCCACAT
CCTGGAGGAGCTGTCTGCCGAAACCGAGGCGCTGGCCGAGCAACTGGGCCGTCCGTTATCGCTGATCGCC
GAGAGCGACCTGAACGACCCGCGGTTGATCACGCCCCGTCGCAGCGGCGGCTACGGAATGACTGCGCAGT
GGGATGACGACATCCACCACGCCATCCACACCGCCGTGTCCGGGGAGCGCCAGGGCTACTACGCCGACTT
CGGTTCGCTGGCCACGCTGGCAAAGACGTTGCGCAACGGTTTCTTCCACGCGGCCACA
>Merged2_4039969_542-2098 # 542 # 2098 # 1 # ID=4039969_2;partial=01;start_type=ATG;rbs_motif=GGA/GAG/AGG;rbs_spacer=5-10bp;gc_cont=0.647
ATGAGTCGAGCCGATCAACTCGCCGGGACACACCTGGCGCCCGACCCCGCTGACCTGGCGCGCCTGCTGG
CCGGCGCACACCACAACCCGCACGCCATCCTGGGCGCACACGAGTACGGGGACCACACCGTCATCCGGGC
GTTCCGGCCGCACGCGGTCGAAGTCGTCGCGATCGTCGGCGAGAACCGGTTCCCGATGCAGCACATCGAA
GCCGGCTTGTTCGCCGTGGCGTTGCCGTTCGTCAACCTCATCGACTACCGGCTGCAGGTGAGCTATCAGG
GTTCCGACCCGTACACCGTCGCCGACGCCTACCGCTTCCTGCCCACGCTGGGCGAAGTGGACCTGCATCT
GTTCGCCGAGGGTCGTCACGAACGGCTCTGGGAGGTCCTTGGTGCCCATCGACGCTCGTTCACCACGGCC
GACGGTGTGGTCAACGGGGTGTCGTTCGCCGTCTGGGCGCCCAATGCCAAGGGCGTCAACCTGATCGGCG
AATTCAACGGCTGGACCGGTAACGACGCCCCGATGCGGGTAATGGGCTCCTCAGGGGTATGGGAATTGTT
CTGGCCCGGGTTCCCCGCGGACGGCCTGTACAAGTTCCGGGTGCACGGCGCCGACGGCGTCGTCACCGAA
CGAGCCGACCCGTTCGCCTTCGCCACCGAGGTGCCGCCGCACACGGCATCACGGGTGACGACGAGCAACC
ACACCTGGGGCGACGAAGCCTGGATGACGCGGCGCGCACAGCGCAACCCCGTGTTCGAGCCGATGAGCAC
CTACGAAGTCCATCTCGGCTCGTGGCGCCCCGGACTGAGCTATCGCCAGCTTGCCCGTGAGCTGACGGAT
TATGTTGTGGAACATGGGTTTACCCACGTCGAGCTGTTGCCGGTCGCAGAGCATCCGTTCGCCGGGTCGT
GGGGGTATCAGGTCACCTCGTACTACGCACCGACGTCGCGATTCGGCACACCCGACGACTTCCGGGCGCT
GGTCGATGCCCTGCATCAGGCGGGCATCGGTGTCATCGTCGATTGGGTACCAGCGCACTTTCCGAAGGAC
GCATGGGCTTTGGGGCGTTTTGACGGCACCGCACTCTACGAGCATTCCGACCCGAAGCGTGGAGAGCAAC
TCGACTGGGGCACTTACGTATTCGACTTCGGCCGCAGGGAGGTGCGAAACTTTCTGGTGGCCAATGCGTT
GTACTGGCTCGAAGAGTTCCACATCGACGGCTTGCGTGTGGATGCGGTCGCGTCGATGCTTTACCTGGAC
TACTCGCGTCCCGATGGCGGCTGGACCCCCAACGTCTACGGCGGGCGCGAAAACCTGGAAGCCGTGCAGT
TCTTGCAGGAGATGAACGCCACGGCACACAAAGCGGCGCCGGGCATCGTCACCATCGCCGAGGAGTCGAC
GTCGTGGCCGGGGGTGACGCGACCGACCAACCTTGGCGGCCTGGGCTTTTCGATGAAGTGGAACATGGGC
TGGATGCACGACACCCTGGACTACATCAGCCGCGATCCGGTGTACCGCAGTTTCCACCACCACGAGATGA
CGTTCTCGATGCTGTAC
>Merged2_4533596_2382-3800 # 2382 # 3800 # -1 # ID=4533596_5;partial=00;start_type=ATG;rbs_motif=GGA/GAG/AGG;rbs_spacer=11-12bp;gc_cont=0.677
ATGGCCGCGGGCGCGGCGCTGGGCATCGGTGCCCTGGTCTCCGTCGGCGCCGGGCCGGCCTCGGCGGCGT
CGCTCCCGTGCGACATTTATGCTGCCGGCGGCACTCCGTGCGTGGCGGCGCACAGCACGACGCGGGCACT
GTACGCCGCCTATGACGGGCCGCTGTACCAGGTCCGCCGTGCCTCGGACAACACCACCACCAACGTCTAC
CCGCTGACCGCGGGCGGGGTCGCCAACGCCGCCGCGCAGGACTCCTTCTGCGCCGGTACCACCTGCGTCA
TCACCGTCATCTACGACCAGTCAGGTCACGGCAACAACCTCACCCAGGCACCCGGCGGCGGGGCGGCGCC
CGGCCCGGACAACCTCGCCAACGCGACCGCCGCGCCGGTCAGTGTTGACGGGCAGAAGGCCTACGGCGTG
TACGTGGCCGCAGGCACCGGGTACCGGGATGATGCCACCTCCGGCATTGCGACCGGCGACCAGCCAGAGG
GCGAGTACGCGATCTTCGACGGCACCCACTACAACGGCGGCTGCTGCTTCGACTACGGCAACGCGGAAAC
GAACAACGACGACGACGGCAACGGCGCCATGGAAGCCATCTACTTCGGCAACATCAAGGTCTGGGGCTAC
GGCACGGGCAACGGCCCGTGGATCATGGCCGACATGGAGAACGGCCTGTACTCCGGCGTCAACGCGGGCT
ACAACGCGGGCGACCCGACCATCGACTACCACTACACCACCGCCATGATCGAAGGCGGCCCGAACCAGTG
GGCCATCCTGGGCGGCAACGCCCAGTCCGGCGGCCTGTCGACGTTCTACAGCGGGCCACGCCCCAACGTG
GCCGGCTATAACCCGATGCACAAGCAAGGCGCGATCATCCTCGGCACCGGCGGCGACAACAGCGACAGTT
CCGCCGGCACCTTCTACGAAGGCGTCATGACCTCCGGCTACCCCTCAGCCGCCACCGAGAACGCCGTCCA
GGCCAACATCGTCGCCGCAGGCTACGCGCCTTACTCGGGAAGCAGCAGCGGAACGACCGGCCCGATCGTG
GCCGGCGACGACAGCGCTAAGTGCGTGGACAACAACAACGGTGCCGCCACGGGCGGCAACAAGGTCCAGA
TGTGGGACTGCGACGGCTACGCTCCCGCGCAGAACTGGACCGTCAACAGCAACGGCACCCTCGCGATCGA
CGGCGGGTGCATGGACATCACCGGCGCCAACTACAACAACGGCACCCTCATCGAGTGGTGGACCTGCAAC
GGAGGCGCCAACCAGCAATGGCAGGCGGAAAACGGGCAGCTCGTCAACCCCGCTTCCGGCAAATGCCTCG
ACGACCCCGACTGGAATACCGCAAACGGAACGCAGCTCATCCTGTGGGCCTGCAACGGCGGCAGCAACCA
GCAATGGCAGCTGCCCTAG
>Merged2_5502843_2203-3651 # 2203 # 3651 # 1 # ID=5502843_2;partial=00;start_type=GTG;rbs_motif=AGGA;rbs_spacer=5-10bp;gc_cont=0.609
GTGAAACAATCAACCTCACTCACTCAGCGGCTGCTCACCTGCCATTGGAGAATCCTCCTATCGCTTCTTG
TGGTGGTGGGGATCATTGCCAGCTCGCTTGGCCTGCCTGGCGTTTCTGCCACGCTAGCGCAGGCAGCCGG
GCAGGGACCCTGCGACATTTATGCCTCTGGCGGCACACCATGTGTGGCTGCCCATAGCACGGTACGCGCC
CTCTTCGGCTCCTACAACGGGAACCTGTACCAGGTCAGGCGCGCCTCGGATAACGCCACGTTGAACATCG
GCGTCCTGAGCGCGGGCGGCTTTGCTAACGCAGCCGCGCAAGATTCGTTCTGCGCTGGCACGACCTGCGT
CATCACCATCATCTACGACCAGTCCGGGCACGGTAACAATCTCACCCAGGCGCCCGGCGGCGGGGCTGCT
GGCGGCCCTGATAACCTCGCCGACGCCAGCGCGCTGCCCCTGACGGTCGGCGGGCATCACGTCTACGGCG
TCTTCATCGCTCCTGGCACTGGTTATCGCGACGACAACACCTCCGGCATCGCAACCGGCGACAATGCCGA
GGGCGAGTACGCGATCTTCGACGGCACGCACTTCAACGGCGGCTGCTGCTTCGACTATGGCAACGCCGAG
ACCAATAACAACGACACCGGCAACGGCCACATGGAAGCCATCTACTTCGGCAATATCAAAGTGTGGGGCT
TCGGTTCTGGCAATGGCCCCTGGGTCATGGCAGACCTCGAAAACGGGCTGTTTTCGGGAGTCAACGCCGG
GTTCAACAGTGGCGACCAGAGCATCACTTCCCACTACGTCACAGCGATAGTGAAGGGCGAACCGAATCAA
TGGGCGATCAAGGCGGGCAATGCGCAATCTGGTGGCCTGACCACGATGTACAATGGGCCGCGACCGAACG
TCTCGGGCTACAACCCTATGCACAAGGAGGGCGCCATTATCCTGGGCATTGGTGGCGACAACAGCAAGGG
TTCCGCCGGGTCCTTCTTCGAAGGCGCGATGACTTCCGGCTATCCGTCGGACGCGACCGAAAATGCTGTC
CAGGCCAACATTGTGGCAGCCGGGTATGGCAGTAGCGCTGGTGGTTCCACTCCAACTCCCACACCACCAC
CGGGCAATGGAGCGTGCAGCGTGCATTACGCCGTGACCAACCAGTGGTCAGGTGGGTTTGGAGCGAGTAT
TACGATCACCAATACGGGATCAACGACGCTCAACGGCTGGACGCTGGGCTTCACCTTCCCCAGCAGCCAG
CAGGTCACGCAGGGGTGGAATGGCGTCTTTGCGCAATCGGGAGCCAACGTAACCGTGACCAACGAGAGCT
ACAATGGGACGCTCGCCCCAGGAGCCTCGGTCAATCCAGGCTTCAACAGCAGTTGGAACGGGAGCAATCC
CAACCCGACAGCGTTTACACTCAATAGCGCAACCTGTACCGCATCCTGA
>Merged2_4032547_1-2010 # 1 # 2010 # 1 # ID=4032547_1;partial=11;start_type=Edge;rbs_motif=None;rbs_spacer=None;gc_cont=0.688
AGCATCTGGATGCGGCTGCCCACTCTGCTGATGGCGCTGGCCTGTTGGTGGGTGATTAGCCGAGAAGTCA
TCTCTCGACTGGGGCATGCTGCCAAGACCAACAGGGCGGCCGCGTGGACGGCGGCAGGCATGCTCCTGGC
GTTCTGGCTGCCGCTGAACAACGGCCTGCGGCCGGAACCGATTATTGCCGTGGGCATCCTGCTGACCTGG
TGTTCGGTGGAGCGCGCGGTGGCCACCAGCCGGCTGCTGCCGGTGGGGATCGCCTGCATCATCGGTGCGC
TGACGCTGTTCTCCGGGCCGACGGGTATTGCCTCGATCGGTGCGCTGCTGGTGGCGATCGGGCCGCTGCG
AACCATCCTGCATCGCAGATCCAAGCAGTTCGGTCTGCTGCCGTTGCTGGCGCCGCTCGCGGCCGCGGTC
ACGGTGACCATCATCCTGATCTTCCGCGACCAGACGCTGGCCGGTGAGGTCCAGGCCAGCGCCCTCAAGC
GCGCCGTCGGGCCCAGCCTCAGCTGGTTCGACGAACACATCCGCTACGAGCGGCTGTTCATGGCCAGCCC
CGACGGGTCGGTCGCCCGTCGGTTCGCGGTGCTGGCTTTGGTTCTCGCGCTTGCGATTACGGTCGCCATG
TCGTTGCGCAAGGGCCGGATTCCGGGCACCGCCGCCGGGCCGAGCCGCCGCATCGTCGGCATCACCATCA
TCTCGTTCATCGCGATGATGTTCACCCCCACCAAATGGACCCACCACTTCGGGGTGTTCGCCGGGCTGGC
CGGACCACTGGGCGCGCTGGCCGCGGTAGCGGTGACGTCCGCGGCGATGCGATCTCGACGCAACCGCACC
ATGTTCGCCGCTGCAGTGCTGTTCTTGGTCGCGTTGTCGTTCGCCAGCGTCAACGGCTGGTGGTACGTAT
CCAATTTCGGTGTGCCGTGGTCGAATCAGTTCCCGGCGTGGCATTACGCCCTTGCCACCGCGCTGCTCGG
GCTGACCTTCGCGGCACTGCTGCTGGCGGCGTGGTTCCACTTCGTCGACCCGGACAACGGCCCGCCCAAA
ACCCGCCACGGCGCACGCGTGGCCGGAATCGTCCAGTCGCCGTTGGCAATTGCGACGTGGGCGCTGGTGA
TCTTCGAGGTGCTGTCGTTGACCCTGGGCATGACCGCGCAGTACCCGGCGTGGTCGGTGGGCCGGTCCAA
CCTCGAGGCGCTGACCGGCAAGTCCTGTGGACTTGCCGAGGACGTGCTGGTCGAGCAGGACCCCAACGCC
GGCATGCTGACGCCGGTGACGGGCCCGGCGAGCGACGCTTTGGGGGCCGGACTATCGGAAGCCTTCTCGC
CCAACGGTATTCCGGCATCCGTCCGCGCCGACCCGGTGATGGAACGGCCCGGCGACCGCAGCTTCGTCAA
CGCCGACGAGAAGGCCAGCAACAATCAGGCCGGCACCGAGGGCGGCACCGCCCCCGCACCGGGAATCAAC
GGCTCGCTCGCGCAGCTCCCGTTCAACCTCGACCCCGCGCGCACGCCGGTGCTGGGCAGCTGGCGGTCCG
GCGTCCAGGTGCCCGCCCACCTGCGGTCGGGCTGGTACCGGCTGCCTGCGCGGGACAAGGCGCGGCCGCT
GCTCGTGGTGAGCGCCGCGGGCCGCTTCGATCCCCACGAGGTCCAGGTGCAGTGGGCTACCGACGCCGAA
GCGGCGGCCGGACACCCCGGCGGCTCGTCGCAATTCGCCGACGTGGGGGCCTCACCGGCCTGGCGCAACC
TGCGGTTGCCGCTGTCGGCCATCCCGAGCAACGCCACCCAGATCCGTTTGGTTGTCAACGATGAAGACCT
CGCGCCCGAGCACTGGATCGCGGTCACACCGCCGCGAATTCCGGAGCTGCGCACGCTGCAGGATGTCGTG
GGCTCCAAGGACCCGGTGTTCCTGGACTGGCTGGTCGGGCTGGCCTTCCCCTGCCAGCGCGCGTTCGGCC
ATCAAAACGGCGTCGACGAGACACCGAAATGGCGCATCCTGCCCGACCGG
>Merged2_4108064_3-386 # 3 # 386 # 1 # ID=4108064_1;partial=10;start_type=Edge;rbs_motif=None;rbs_spacer=None;gc_cont=0.682
GCGCCGTACGGCATCCCGTCACCAGGCAACGATCCCGCGTTCCAGCCTGGCGGCGCCTACGCGAACTACT
TCACCAGCTACGCCGCCGCCAACGGCGATGCCAGCGACTCCACCGCGCAGATCTTCGGCTGCGGCGGCAC
GCTGGCCGCCAACCCGCCGCTGTGTGCCGGGCTCAACCGGCACGTCGCACAGCTGCCCGCCGCGCAGCAG
TCCAACCCGGCCAACTTCTACCTGGCCGCCCCGGCCAACTACTACGCCTGGTTCTGGCACCAGAACGCCA
TCAACGGCCTCCAGTACGGGTTCCCCTACGACGATGACGCGGGTCAGTCCTCGGACATCTCGCTCCCCAA
CCCGCAATACGTAGTGGTAGCCGTCGGCTGGTAG
>Merged2_5009592_2-517 # 2 # 517 # 1 # ID=5009592_1;partial=10;start_type=Edge;rbs_motif=None;rbs_spacer=None;gc_cont=0.686
AGCCTCCTGCTGAGCTACGACGCCCAGGGCGGCTACGGCCACCGGGACCATGTCCGGGTCCACGAGGTCG
GCGCGCTGGCTGCCCAGCGGACCGGAGTGCGGGTCCTGGAAGCCACCGTCCCCCGGGAACTGGCGGTGGC
GGGGACGGCGCTGCTCCGGGCGCTGCGCCTGGCCCGGTTCACCGACGGCGAGGCCCGGGTGACCGGCACT
CCGTACAGCCAGATCACGCACTGGCTGGACGTGCGCCGCTACGCCGCCGTCAAGCAGCGGGCGCTGGCCG
CGCACCGGACGCCGGCCCGGGGGAAGGGCCGGTCGTCGCGCCTGTTCCGCCTGGCTGCCCGGCTGCCGGT
CCCCGTATTCAGGTTGCTGGCGGGGCGAGAGTGGTTTATCGAGCCGGGCGTTACGCCCGGTTCGGCACGC
AATTGCACGAATCTGCTGGATTTAAGTGCGCATAAGGAACTAATAGGCAAGTTCATCGATTTGAGATCTG
ATGAACCTTGCGTGTCTGCTATATGA
>Merged2_4735959_2-535 # 2 # 535 # 1 # ID=4735959_1;partial=11;start_type=Edge;rbs_motif=None;rbs_spacer=None;gc_cont=0.685
CTCGCGCGCGAGCTGCACGACGTGGACCTGCTGTCCGCGTTCTTCGACCTGGTGCAGCAGGACCCGGTGG
TATCCCAGGTCAAGCTGATCGCTGAGCCGTGGGACGTCGGCGAGGGCGGCTACCAGGTCGGGAACTTCCC
CCCGCTGTGGACCGAATGGAACGGGAAGTACCGCGACGCGGTGCGCGACTTCTGGCGCGGGCAGCCGGGG
ACGCTGCCCGATTTCGCCTCGCGGCTCGCCGGGTCGAGCGACCTGTACGAGGCTAGCGGGCGGCGGCCGT
ACGCCTCGATCAACTTCGTCACCTGCCACGACGGGTTCACCCTGGATGATCTGGTCAGCTATGACCGCAA
GCACAACGAGGCCAACGGCGAGCAGAACGCCGACGGCAGTGACGACAACCGGTCCTGGAACTGCGGGGCA
GAAGGGCCGACGGACGACCCCGCCATCACCAGCCTGCGGGCGCGGCAGACGCGCAACTTCCTCGCCGTGC
TGTTCCTGTCCCAGGGCGTCCCGATGCTGCTCGCTGGGGATGAG
>Merged2_5212786_3-1442 # 3 # 1442 # 1 # ID=5212786_1;partial=11;start_type=Edge;rbs_motif=None;rbs_spacer=None;gc_cont=0.663
GCGGCGCAAACCTACTTCGGTGTCAACGCGTCGGACCTGAACTGGCAGCAGGCGGCCCTGCTGGCCGGCC
TGGTCCAGTCGACCAGCACGCTGAATCCCTACACCAACCCGGACGGGGCGCTGGCCCGGCGAAACCTCGT
CCTGGACACCATGATCGAAAACCTGCCCAACGAGGCCGATGCCCTGCGTGCCGCCAAGGCTGAGCCGTTG
GGCATCTTGCCGCAGCCCAAGGAGCTTCCACGTGGCTGCATCGCGTCGGGCGATCGGGCTTTCTTCTGCG
ACTACGTGCAGGCCTACCTGGCCCGTGCCGGCATCAGCAAGGAACAGGTGGCCCGCGGCGGCTACTTGAT
CCGCACCACACTGGACCCCGATGTGCAGGAGCCGGTCAAGCACGCGATCGACACCTACGCCAGCCCCACC
CTCGAGGGCATCGCCAGCGTGATGAGCGTGATCAGGCCGGGTAAGAACGCGCACAAAGTGGTGGCGATGG
CCAGCAACCGGACCTATGGGTTGAACATGGATGCCGGCGAGACCATGCGACCGCAGCCGTTCTCCATGGT
CGGCGACGGCGCCGGGTCCATCTTCAAAATCTTCACCACCGCCGCGGCCATGCAGATGGGCATGGGCATC
AACGCCACACTTGATGTGCCGGGCAGGTTCCAGACCAAGGGCATGGGTAGCGGCGGCGCTAAGGGCTGCC
CCAAGGACACGTGGTGCGTCGTCAACGCCGGCAGCTATCGCGGGTCGATGAATGTGACCGACGCGCTGGC
CACCTCGCCCAACACGGCGTTCGCCCGGCTGATCCAGCTGGTGGGGGTACCGCGCGCGGTCGACATGGCG
ATCAAGCTTGGAATGCGGTCTTACGCCGATCCCGGCAGCGCCCGGGATTACGACCCCGATAGCAACGAGA
GCCTGGCCGACTTCATCAAGCGACAGAACATCGGGTCGTTCACGCTCGGCCCATTCCAGCTGAACGCGCT
GGAGCTGTCGAACGTCGCGGCGACACTGGCGTCGGGCGGCACGTGGTGCCCACCGAGCCCCATCGACAAG
CTGATCGACCGTAACGGGAACGAAGTCGCCGTCAACACCCAGGCCTGTGAACAGGCGGTGCCAGAGGGGC
TGGCCAACACGCTGGCCAACGCGATGAGCAAGGACGCGCAAGGGGGCGGCACCGCTTCGGGGTCCGCCGG
TGCGGCGGGGTGGAACCTGCCGGTGTCCGGCAAGACCGGCACCACCGAGGCGCACCGGTCCTCGGGCTTC
GTCGGCTTCACCAATCAGTACGCCGCGGCCAACTACATCTACGACGATTCGACGGCGCCTTCAGATCTGT
GCTCGTCGCCGCTGCGCCGCTGCGGCGACGGCAACCTCTACGGCGGTAACGAGCCGGCGCGCACTTGGTT
CACCGCGATGAAGCCGATCGCCACTATTTACGGCGACGTG
>Merged2_5383221_442-2526 # 442 # 2526 # 1 # ID=5383221_2;partial=00;start_type=GTG;rbs_motif=GGA/GAG/AGG;rbs_spacer=5-10bp;gc_cont=0.701
GTGTACGGTCGGCATGTGGCAAAGAGCGCAGCGACCAAAACATCAGCCGCCGCAGCACCGGAGGCGCCGG
CAGCCGTCGAGTACGACCCCCTCCTCCCCCGGCTCCCGATCCTCGGGCTCTCGCCCCAGGTGGACGAGGG
CCACTGGGCGGCCTCCGCGTTCAGCGGCGAGGTCGTCCCGTTCCGGGCCACCGCATTCCGCGAGGGCCAC
GACCGGATCGGCGTGGACCTGATCCTGCTCGACCCGTTGGGCAACCAGGTCGAGCACCACATGCGGCCGC
TCGCCCCCGGCACCGACCGCTGGGGCGTGGAGGTGCAGCTCGAGGAGGAGGGCCTCTGGCGCTACCGCGT
CCAGGCCTATGCAGACGAATACGCGACCTGGCGGCACAACGCCGAGGTCAAGGTCCCGGCCGGCGTCGAC
GTCGAGCTGATGCTGACCATCGGGCGCGAACTGCTGGAGAAGGCCGCGACCGACAAGCGCCGCAGCACCG
CGGAGCGCAGGCACCTCTCCGAAGCCGCCCGGGTCGTCGGCGACGGCGAGCGCGGCGTGGACGAGCGCTT
CCAGGCGGCCGTCGACGACCGGATCCGCCGCATCCTCACCGAGCGGCCCGTGGTCGCCCTGCCGTCGCTG
TCGCCGACGCGCGCGATCCTCGTCGAGCGCACCCGCGCCGGGGTCGGCAGCTGGTACGAGTTCTTCCCGC
GCTCCGAGGGCGCCAAGCGCGCAGCGGACGGGAGCTGGCAGTCCGGCACGTTCCGCACCGCCGCCAAGCG
CCTCCCGGAGGTCGCGGCGATGGGCTTCGACGTCGTCTATCTGCCGCCCATCCACCCGATCGGCCGCACC
TTCCGCAAGGGGCCGAACAACTCGCTTGAGGCCGGTCCTCACGACCCAGGCTCGCCCTGGGCCATCGGCG
GCCCGGACGGCGGCCACGACGCCATCCACCCGGACCTCGGCACCGAGAAGGACTTCGTCTTCTTCCTCGG
CAAGGCCAAGCAGGCGGGGCTGGAGATCGCCCTCGACCTCGCCCTGCAGGCCTCCCCCGACCACCCGTGG
GTGAAGACGCACCCCGAGTGGTTCACGACGCTGCCGGACGGGACGATCGCGTACGCCGAGAACCCGCCGA
AGAAGTATCAGGACATCTACCCGATCAACTTCGACAACGACTACGACGGCCTCCGCAAAGAAGTGCTCCG
GATCGTGCGGTACTGGATGTCGCTCGGGGTGCGGATCTTCCGCGTCGACAACCCGCACACCAAGCCGCTG
CACTTCTGGGAGTGGCTCATCCACACCGTCAACGAGACCGACCCGGACGTGGTGTTCCTCGCGGAGGCGT
TCACCCGTCCCGCACTGCTGCACACGCTGGCGAAGGCCGGGTTCCAGCAGTCGTACACGTACTTCACCTG
GCGCAACACCAAGGAGGAGCTGGAGGAGTTCCTGACCGGGCTCGCGACGGAGACGCCCGACTTCCTGCGG
CCGAACCTGTTCGTGAACACCCCCGACATCCTCACCGAGTACCTCCAGTTCGGCGGCCCGGCCGCGTTCA
AGATCCGGGCGGCACTCGCCGCGACCGCCGCACCGACCTGGGGCGTCTACTCCGGCTTCGAGCTCTACGA
GAACGTCGCCCGGCCGGGAGCCGAGGAGTACATCGACAACGAGAAGTACGAGTACCGGCCGCGCGACTAC
GCCAGGGCGGTCGCGCTCGGCCGCTCGCTCGCGCCGTACCTGACCATGCTCAACCGCGCGCGCAGCGAGC
ACCCGGCGCTGCGCCAGCTGCGCAACCTGCACGTCCACCGCAGCGAGGACGACTCGATCCTCGTCTACTC
GAAGTACCTGGCCGGCGAGTTCACCCGCAGCGGGAAGCCCGACGCGGTGCTCGTCGTCGCCAACGTCGAC
CCGCACTCGGTGCGCGAGACGATGGTCCACCTCGACGTCACCGCGTTCGGCATCGAGGCGGGCGCGCAGT
TCGAGGTGCGCGACCTGGTCACCGGCCAGCGCTGGACCTGGGGCTCGGACGCCTACGTGCGCCTCGACGC
GTTCACCGAGCCCGTGCACATCCTGACCGTCAAGCCGTTGGAGGCCGCACGATGA
>Merged2_5533948_3-500 # 3 # 500 # 1 # ID=5533948_1;partial=11;start_type=Edge;rbs_motif=None;rbs_spacer=None;gc_cont=0.661
GAGCCGTCCCCGGCCGACTACCCGGTGTCCCTGAGCTCCTCGGTCCCTGTCGGCTCGGACCCGCTGTACG
CCGAGCTGAACTCGTCCGAAGGCGGCTGCACCATCTACGCGCCCATGGGGATCATGGACACCGACAACCG
GTACGGCTTCGGCCAGCAGGAAGACGGCACCTCCACGCCGAGCTTCATCAACACGTTCCAGCGCGGCTCC
GAAGAGTCGGTGTGGGACACGGTCGACCAGCCCGACTGGGACAACCTGACCAAGGGCGAGAGCGGCTCCG
GCTACCTTGCCCTGTTCAACAACGGCGGCGGCAGCTTCGCCTCCCAGTACAAGTACACCGACGCTCCGGA
CGCCGACGCGCGCCTGGTCCAGGCCGCCTACTGGGCCCAGCAGTACGCCACCACCCAGGGCAACCAGTCG
CAGATCTCGTCGACCCTGGCCAACGCCGCCAAGCTCGGCGACTTCATCCGTTACTCGATGTTCGACAAGT
ACTTCAAG
>Merged2_4200928_87-1199 # 87 # 1199 # -1 # ID=4200928_2;partial=00;start_type=ATG;rbs_motif=AGGA;rbs_spacer=5-10bp;gc_cont=0.687
ATGGAACAGGTATGGGCGAACCGGGCGGCCACCGCCGAAAGCGCCGTCACACAACGGCACGTGAAGCGGC
TCTGGGCGCTGCCGGGAACGCAGTTGGGCGTGGTGTCCTGGCCGTCGGACCGAAACGACCGGTTGTTCGC
CACCTGGCACTACTGGTGGCAGGCGCATCTGCTGGACTGCCTGATCGATGCCCAGCTGCGTGACCCGCAG
CCGGAAAGGCGCACCAAGATCAACCGGCAGATCCGCTCGCAGCGGGTGCGCAACGGCTTCTCGTGGATCA
ACAACTACTACGACGACATGGCGTGGCTGGCGCTGGCGCTGGAACGTGCCGCCCGGTTGGCCGGTGTCGA
GCGCCGCCGCGCGCTACCGAAGCTCACCGACCAGTTCGTCAAGGCATGGGTCCCCGAGGACGGTGGCGGG
ATCCCGTGGCGCAAGCAAGACCAATTCTTCAACGCCCCGGCCAACGGGCCGGCGGGGATCTTCCTGGCCC
GATACGGGGACCGGCTGCGGCGGGCCGAGCAGATGGGCGACTGGATCGACCGAACGCTGATCGACCCGGA
GACCCACCTGGTGTTCGACGGCATCAAAGCCGGCTCGCTGGTCCGCGCCCAGTACACCTACTGCCAGGGC
GTGGTGCTTGGGCTGGAAACCGAGTTGGCGGCACGCACCGACTCGGATGCCAGGCAGCGGCACGCGGCGC
GGGTGCACCGCCTGGTCGCCGCCGTCAACGAGCACATGGCGCCGTCGGGTGTTTTGCAGGGCGGCGGACG
CGGGGACGGCGGGCTGTTCTCGGGCATCACCGCCCGTTACCTCGCGCTGGTCGCCACCGCGCTGCCGGGG
GAGCGGGCCGAAGACGTCGCGGCCCGCGACACCGCGCGCAAGATAGTGCTGGCCAGCGCCAAATCGGCGT
GGGACTACCGGCAAACGGTAAATGGGCTGCCGGTATTCGGAGCCTTTTGGGATCGCGACGCGGAGCTGCC
CACGGAAGGCGGCGATGACGCGCAGTCCGTTGCGGACGCGGTGAGCAGCTCCGAGGTCGCCGAACGGGAC
CTGTCGGTGCAGCTGTCGGGCTGGATGCTGATGGAGGCGGCGTACAGCGTCACCTTGGACTAA
>Merged2_4090501_144-1265 # 144 # 1265 # 1 # ID=4090501_2;partial=00;start_type=ATG;rbs_motif=AGGA;rbs_spacer=5-10bp;gc_cont=0.693
ATGGATCAGGTATGGCTCAACCGGGCGGTCAGCGCCGAAGCGGCCGTCACCGGGCGGCATCTGAAACGGC
TGTGGGCGCTGCCCGGCACCCAGCTCGGCGTAGTGGCCTGGCCGCCGGCCAGGCGCGACCGATGGTTCGG
CGGCTGGCACTACTGGTGGCAGGCGCACCTGCTGGACTGCCTGGTCGACGCGGAACTGCGCGACCCGCAG
CCCGAGCGGCGCATCAAGATCCAGCGGCAGATCCGCTCGCACCGGCTGCGCAACAACGGATCCTGGGTCA
ACAGCTACTACGACGACATGGCATGGCTGGCGCTGGCCCTGGAGCGGGCCGGTCGGATCGCCGGCGCGGA
GCACAAACGCGCGCTGCGCATTTTGAACGACCAATTCGTCAAAGCGTGGGTACCCGAGGACGGCGGCGGC
ATCCCGTGGCGCAAGCAAGACCAATTTTTCAACGCCCCGGCCAACGGCCCGGCGGGGATCTTCCTGACCC
GCTACGGCGACCGGCTGCGGCGGGCCCAGCAGATGGCCGACTGGATCGACGACACGCTGATCGATCCCGA
CACGCACCTGGTGTTCGACGGCATCAAGGCCGGTTCACTGGTCCGCGCGCAGTACACCTACTGCCAGGGT
GTGGTGCTGGGCCTGGAAACCGAGCTGGCCGCACGCACCCAGGACGACCGGCACGCGCCGCGAGTGCATC
GCCTGGTCGCCGCTGTCGACGAGCACATGGCGCCGGCCGGGGTGCTGCGGGGTGCCGGTGGTGGCGACGG
CGGGCTGTTCTCCGGGGTCACCGCTCGCTACCTGGCTTTGGTCGCCACCACGTTGCCGGAGGAGTCCGCT
GCGGATGCCGCGGCCCGCGAAACCGCCCGCGAAATCGTGCTCGCCTCGGCGCAATCGGCGTGGAAAAACC
GGCAGTCGGTGCAAGGGCTGCCGTTGTTCGGTCCGTTCTGGGATCGCCCCGCCGAGCTGCCGACGGCAGG
CGGGGACCAGGCCGAGTTCGTCGCGGGTGCGGTCACCGAGTCGGGGATACCCGAGCGCGATCTCTCGGTG
CAGCTGTCCGGTTGGATGCTGATGGAGGCCGCCCACGCTGTGACCAACGACGAGAGGACCGCTGATGAGT
AA
>Merged2_5024677_1-1011 # 1 # 1011 # -1 # ID=5024677_1;partial=10;start_type=ATG;rbs_motif=AGGAG;rbs_spacer=5-10bp;gc_cont=0.721
ATGACCAGCCCGCAGACCACCGCGTCCGGCGCGGTCCCGGCCCCCCGGGCCGCCCCGGACGGCGGCACCG
CCGCCCTTCCCGGCACGCCGTTCCCGCTGGGCGCCACGCCCGGCGAGCAGGCCGGCGTCACGGGGACGAA
CTTCGCGATCGCCTCGTCCGTCGCCGACAGCGTCACGTTGTGCCTGTTCGACAAGGCGGGCGCGGAAACG
CAGATCCCGGTGACCGAAAATGACGCCGATGTCTGGCACGCGTTCGTGCCGGGGGTGGGCCCGGGGCAGG
CCTACGGGTACCGGGTCGGCGGCCCCTGGGACCCGGCCCGCGGCCTGCGGTGCAATCCGGCCAAGCTGCT
GCTCGACCCGTACGCCAAGGCGATCAGCGGATCGGTCACCTTCGGGCCCGAGGTGCTCGGCCAGGACCAG
GCCGACCCGGCCAAGCCGAGCACCCTGGACTCCGCCGGGCACGTGCAGCGGAGCCTGGTCGCGGATTCGG
CGTTCACCTGGACCGACGGCAAACGGCCCTGGTACCGCTACGCGGACGCGGTCATCTACGAAATCCACGT
CAAGGGCTTCACCATGCGGCACCCGGACATCCCGCCGGACCTGCGCGGGACCTACGCCGGCCTGGGCCAC
GAGGCCGCCATCGCACACCTGACCGGCCTGGGCGTCACCACCGTCGAACTGCTGCCGGTGCACCAGAACG
TGCCCGAGGCGTTCTTGATCGGCCGGGGCCTGACCAACTACTGGGGCTACAACACCATCGGCTACTTCGC
GCCGCACAACGGCTACTCCGCCGCCATCCGGGCCGGCCAGGCGGGCGGCCAGGTCGCCGAGTTCAAGGCC
ATGGTCGACGCGCTGCACCGGGCCGGCCTGGAGGTGGTGCTCGACGTGGTGTTCAACCACACCGCCGAGG
CCGGGCCGGACGGTCCCGCGCTGTGCTTCCGCGGCATCGACAACACCGCGTACTACCGGACCGAGCCCGG
TGACCCGGCTGTCTATATCGACACGACCGGC
>Merged2_5072251_645-1955 # 645 # 1955 # -1 # ID=5072251_2;partial=00;start_type=GTG;rbs_motif=AGGA;rbs_spacer=5-10bp;gc_cont=0.716
GTGCGCTCAACCAGTCTCACCTCCCATCCTCATAGCCTGGCCGGCCAGTCGCACGGCCGGAACGGCTCTC
GATCACCCGGACGACACCGCGTCATCGCGCCGTCGTTGCAGCTCTCTGACGCGGCCGCATCATCCGTTTT
TCGCGCCGTACGGCTACGCGGCCCGATCGGCCGCGACATCATCGCGCAGATCACGTCGCTGTCGATTGCG
ACGGTAAACCGGCAGGTCACCGCCCTGTTGGACGCCGGCATCCTGCGGGAACGGGCCGACCTGGCGGTCT
CCGGCGCCATCGGGCGTCCCCGGGTGCCGGTCGAGGTCAACCACGAGCCGTTCCTGACGCTGGGCATCCA
CATCGGGGCACGCACGACCAGCATCGTGGCCACCGACTTATTCGGCCGCACCCTGGACGCCGTCGAGACC
CCTACGCCACGCAATGCTCAGGGGCCGGCCTTGGCAGCGTTGGCTGACGGCGCCCGCCGCTACCTGAGAC
GGTGGCACCGACGGCGGGCACTGTGGGTCGGGGTGGCGATCGGCGGCATCGTCGACGGCGCCAGCGGGCA
CGTCGACCAGGCCCGGCTGGGCTGGCGCGACGCGCCCGTCGGCCCGGTCTTCGCGGAGGCGCTGGGTCTG
CCGGTGTCGGTGGCCTGCCACGTCGACGCGATGGCCGCGGCGGAGCTGCTGCTCGGCATGCGGCGGTTTG
CGCCCAAGTCGACGACCAGTTTGTACGTCTACGCGCGCGAGACGGTGGGCTACGCGCTGTCGATCGGTGG
GCGGGTGCACAGTCCAGCCAGCGGACCGGGCACCATCGCGAACTTGCCGGCGCAATCGGAACTGCTCGGC
GGGTCCGGGCTGTTGGAGTCCACGGTCAGCGACGAGGCCGTGCTCGCCGCGGCCCACCGGACGCGCATTC
TGCCGACCCGCAGCGGCGGGCCCGGCGCCACGGTCACCGAGCTGCTGCGCGCCGCCCGCAACGGCAATCA
GCCGGCTAAGGACCTGCTCGCCGAGCGGGCCAGGGTGCTTGGTGAAGCGGTCGCGTTGTTGCGCGATCTG
CTCAATCCCGACGACCTGGTGGTCGGCGGGCAGGCGTTCACCGAATATCCGGAGGGCATGGAGCACGTCG
AGGCGGCCTACGCCGCGCGCTCGGTGTTGCCGCGGCGCGACATCCGGGTCACCGCCTTCGGCAACCGGGT
CCAGGAGGCCGGGGCCGGCATCGTGTCGTTGGCCGGGCTGTACGCCGATCCGCTGGGTGCCATGCGCCGC
GCCCAACCGCAGGTGGCGGCGTTGCCCCTCGCCACCGAGACACCCGCCTGA
>Merged2_4175602_1597-2919 # 1597 # 2919 # 1 # ID=4175602_2;partial=00;start_type=GTG;rbs_motif=None;rbs_spacer=None;gc_cont=0.608
GTGTACGGTGCGCTCGTGACGGCAGTTGATTCCCTTCGTGGCGGTCTGCGCGAGTGGTCGCAGGCCACAT
TTGGTCGCCACACCGCCGCGCCGAGCACTGCGATCGTGCTGCGTTCGGTGCTGTGGCCGGTGGCGATCCT
GGTGGCAATCCACCGCACCATCGTGGTGGCGACTAACGGCAACATCACCGACGATTTCAAGCCGGTCTAC
CGCGCGGTGCTGAACTTCCGGCACGGCTGGGACATCTACAACGAGCATTTCGACTACGTCGACCCGCATT
ATCTGTACCCGCCCGGCGGCACGCTGATCATGGCGCCCTTCGGCTATCTGCCATTCTCGGAGTCGCGCTA
TCTATTCATCGCGATCAACAGCGCAGCCATCATCCTCGCGGGCTACGTGCTACTGCGGATGTTCAACTTC
ACCCTGACTTCGGTGGCCGCCCCCGCGCTACTGCTAGCAATGTTCTGCACCGAATCCGTCACTAGCACAC
TGGTTTTCACCAACATCAATGGCTGCATCCTGCTGCTGGAGGTGCTGTTCTTACGGTGGCTGCTCAACGG
CTCCGAAACCAACAGGCGCCGACATGAATGGTGGGCGGGCATAGCCATCGGACTGACGCTGGTGCTCAAA
CCCGTGCTCGGCCCCCTGCTACTGTTGCCGCTGCTCAATCGCCAATGGCGGGCACTGGTGCCTGCGCTCG
CGCTACCGATCGTCGCCAACTTGGCCGCGCTGCCGCTGATCGTCCACCCGATGGATTTCTTCACCCGCAC
CTTGCCCTACATCCTGGGCGTTCGTGACTACTTCAACAGCTCGATCGAAGGCAACGGGGTCTATTTCGGA
TTGCCGACCTGGCTGATCTTGCTGCTGCGAATCCTCTTCACACTGTTGGCGATTGGCAGCTTGTGGCTGC
TTTACCGCTACTACCGCACCCGCGACCCGCTGTTCTGGTTCACCACATCGTCGGGCGTGCTTTTGCTGTG
GTCGTGGCTGGTGTTGTCGCTGGCCCAGGGCTACTACTCGATGATGCTGTTCCCGTTCTTGATGACGGTG
GTGCTGCCGAACTCGGTGATCCGCAACTGGCCGGCGTGGCTGGGCATCTACGGGTTCCTGACGATGGACA
TCTGGCTGCTGTTCCACTGGATGTACATCGGGCGTCCGCTGCAATACCTGAAGATCACCTACGGCTGGTC
GCTGCTGCTGATCGTGGTGTTCACCGTGCTCTACTTCCGCTATTTAGACGCCAAGGCCGAAAACCGGTTG
GCCGACGGGATCGACCCGGCATGGCTGACGCCCAAGCGTGAGCGCGCTAACGTGGATGCATGA
>Merged2_4940289_3-1190 # 3 # 1190 # 1 # ID=4940289_1;partial=11;start_type=Edge;rbs_motif=None;rbs_spacer=None;gc_cont=0.651
GGGGCCGTGAGGCCCGCGGCCGCCGCGGGCCCCTGCGGCACGCAAAGCACGGCTCCCGCTTATACACACG
TCATCTGGATCTGGATGGAGAACCACAGCCTCGGTGACATCATCGGTAACACCTCGCAGGCCCCCTACAT
GAACACCCTCGCTGGTGAGTGCGGGCTGGCGACCAACTACCACAACCTCTCGCATCCCAGTCTGCCCAAC
TACGTTGGCGCTACCTCGGGCCTGGCCGTGTCGAGCCTGACGCCGTTCGACCCGGACTGCAATCCGACTG
GAAGCTGCCTTTCTTCCGCGCCGAGCATCTTCGGCCAGGGGGAGTCCTGGAAGGCCTACGAGGAATCGAT
GCCGTCGAACTGCCTCGGCTCGAATTCCGGGGAGTACGCGGTCCGGCACAACCCGCCGCCCTATTTCACC
TCGCTGAGCGGATGCAGCACCTTGGACGTGCCGTACACCCAACTCGCTACCGACCTGGCGAACAACTCGC
TTCCTGCGTTCTCGTTCGTTACCCCCAACCTCATCGATGACATGCACGACGGCACGATCAATGATGGTGA
CACGTGGCTATCCAGCAACCTGCCGACGATTGTGAATAGTCCTGAGTACACCAGCGGCAGCACGGCCATC
TTCATCACCTGGGACGAGGGCACCGGTGGCAGCACTGGCGAGAACTGCGCCAGCAATACCAGCGACACCA
GCTGCAACGTGGCCACCATCGTGGTCAGCCCGAGCACGATGGCAGGCGCTCAGTCGGCCACCCTGTTCAG
CCACTACTCGCTGCTGGCCACCACCGAACAGCTGCTCGGCCTCCCGCTGCTCGGCCAGGCCGCCAGCGCC
GCGACGATGACCAGCGCGTTCAACCTCGCGCCGGCGTCAGGTAACACGGTCACGGTGACCAACCCCGGGT
CGCAGACCTCGACGGCGGGAACGGCGGCGTCGTTGCAGATCTCGGCGTCGGACTCGGCGTCGGGGCAGAC
CTTGACCTATAGCGCTACCGGGTTGCCTGCCGGGTTGTCGATCAGCTCCTCGACCGGCCTGATCTCGGGA
ACCCCGACAACGGCGGGTACCAGCTCGGTGACCGTGACAGCCACCGACACCACCGGCGCGCACGGATCGG
CCGCGTTTACCTGGACGGTCAACCCGGTGACCGGTAACACGGTCACGGTGACCAATCCTGGGTCGCAT
>Merged2_4347071_423-1313 # 423 # 1313 # -1 # ID=4347071_2;partial=01;start_type=Edge;rbs_motif=None;rbs_spacer=None;gc_cont=0.657
GAGATCATCGAAGGTCTGCTCGGCGCCGACCTGGTCGGGTTCCAGCTGGTTGGCGGTGCGCAGAATTTCC
TGTTCCTGTCCCGCGTCCTGCTTGGGGTCAATACGTCGCGCGGATCGGTCGGCGTGCGGTCGCGGTTCGG
TGAAGTGCAGCTGGAGTCCCGCACGGTCCAGGTGGGCGCCTTTCCCATCTCGATCGACTCCCGAGAGCTC
GACCACGCCGTCCGCAACCGCGGCGTCAGGCGCCAGGCCCGCGAGATCCGGGCCGAGTTGGGCAACCCCC
GCAAGATCCTGCTCGGCGTCGACCGGCTCGACTACACCAAGGGCATCGATGTCCGGCTGAAAGCCTTCGC
GGAATTGCTCGCCGAGGGTCGCGTGAAACGCGACGACACGGTGCTGGTTCAGCTGGCGACACCGAGTCGC
GAACGTGTGGAGAGCTACCAAGTCCTGCGTAGCGACATCGAACGCCAGGTCGGCCACATCAACGGCGAGT
ACGGCGAGGTCGGTCATCCGGTGGTGCATTACCTACACCGTCCGGTACCCCGCGACGAGCTCATCGCGTT
CTTCGTCGCCAGCGACGTCATGCTGGTCACCCCGCTGCGGGACGGGATGAACCTGGTGGCCAAGGAGTAC
GTCGCATGCCGCAGTGATCTCGGCGGTGCGCTCGTCCTGTCCGAATTCACCGGAGCCGCCACCGAACTCA
GGCAAGCCTATCTGGTCAACCCGCACGATCTCGAAGGGGTCAAGGACACGATCGAGGCTGCGCTCAACCA
ATCGGTCGAGGAGGGGCGGCGCCGGATGCGGTCGATGCGACGCCAGGTGCTCGCCCATGACGTGGACCGC
TGGGCGCGATCATTCCTGGATGCGCTCGCCGAGGCGCACTCGAAACGCTAA
>Merged2_4305166_1-1296 # 1 # 1296 # 1 # ID=4305166_1;partial=10;start_type=Edge;rbs_motif=None;rbs_spacer=None;gc_cont=0.684
GAGGTCGGCGCGGAAGCTATCGACGCCGGTGCCGGTTGGCAGGCGATCGAACGGGTGCGCGACGAGGAGA
TCTGGGGTCTGCGTCGCGAACTGCGCGAGCGCCTGGTCGGGGAAATCCGGCGGCGCATCCGAGCGTCGTC
GCTCGTCCGTGGCATGGCCGAGGCCGAGCTCGGCTGGACGTCATCGGCGTTCGATCCCGACGTGCTGACC
ATCGGGTTCGCCCGGCGAGTCCCGACCTACAAGCGGCTGACACTGATGCTGCGCGATCCAGACCGGTTGG
AACAGCTGCTGCTCGACGAAAACCGGCCGATCCAGCTGATCGTCGCCGGCAAGTCGCACCCCGCTGACGA
CGGCGGCAAGGCGTTGATCCAGCAGGTCGTGCTGTTCGCCGACCGGCCCGAGGTGCGCCATCGCATCGCG
TTCCTCCCCGATTACGACATGTCGATGGCCCGGCTGCTGTATTGGGGCTGCGACGTCTGGTTGAACAACC
CGCTGCGCCCGCTTGAGGCGTGCGGCACGTCGGGGATGAAGAGCGCGCTCAACGGCGGGCTGAACCTGTC
CATTCGCGACGGGTGGTGGGACGAGTGGTACGACGGCGAGAACGGCTGGGCGATACCGTCGGCCTCGGGG
GTGGCCGACGAGGGCCGTCGCGACGACCTAGAGGCGGCGGCGCTTTACGACCTGCTGCAGAAGTCGGTGG
CGCCGACGTTCTACGAGCGCGATGAGCACGGCGTGCCGCGCCGGTGGATCGAGATGGTCCGCCACACCAT
TGAGACGCTCGGCCCGAAAGTCCTGGCCTCCCGGATGGTTCGCGATTACACCGAGCGTTATTACGTGCCG
GCGGCGGAGTCGCTGCGCCGGACCGTGACGTTTGACGATGATGGGCAGGCCGCGTTCGACCCCGCTCGGG
AGCTGGCCGACTACCGCCGCCGGGCGTTCAGGGCGTGGCCGCACATCGAGGTCACCGACGTCGACAGCAC
CGGGCTGCCAGACGCTCCGGTGCTCGGATCGAAGCTGACCCTGACCGCGACCGTCCAACTGGCCGGGCTG
CGGCCCGACGAGGTCACAGTGGAGGCGGTGGTCGGCAGGGTGGACACCAGCGACGCGCTGGTGGACCCGG
TCACCGTTGAGATGACATACACCGGCACGGCAGCCGGCGGTGACCACGTTTTCTCCACGACGACGCCACT
ACCGGTTGCCGGCTCGGTCGGGTATACCGTGCGGGTGCTCCCGCATCATCCGATGCTGGCTTCCGATGCC
GAGCTCGGTCTGGTCACGCTGGCTGGCTCAGCCTGA
>Merged2_5420410_2-919 # 2 # 919 # 1 # ID=5420410_1;partial=10;start_type=Edge;rbs_motif=None;rbs_spacer=None;gc_cont=0.690
GAGCGTGACGACCTGTATCCGGCCGCTGGCCTGGAGGTGCACGACGGTGAAAACGTCGTGCTGCGACGCA
GCCGCCCATTGGAGATCTCGCTGGACGGTCAAGGCGTCAAGCAGGTTTGGACCACGGCGTCGACCGTGGA
CGAGGCGCTGGCCCAACTCGCGATGACCGACACGGCCCCCGCCGCGGCCTCCCGCGGCAGCCGTGTTCCG
CTGACGGGGATGGCGCTGCCGGTTGTGAGCGCTAAAACGGTGCAGATCAACGATGGCGGCGCAGTACGCA
CGGTGCACCTGCCGGCGCCCAATGTCGCGGGCATGCTGAACGCCGCCGGTATTCCGCTGCTCGACGCCGA
CCAGGTGCTGCCCCCCGCGACAGCGCCGATCGTCGACGGTATGCAGATCCAGGTGACCCGGAACCGTATT
GAGCGGGTCACCCAGCGGATGCCGCTGCCGCCGGGCTCCCGCCGCATCGAGGACCCCGAGATGAATATCA
GCCGGCAGGTCGTCGAGGACCCGGGATCCCCGGGCGAGCAGGATGTGACGTTCGCGGTGGCCACGGTCAA
CGGCGTCGAAACCGGCCGGTTGCCCGTCGCCAACACCGTGATAACGCCGGCCCGCGAAGCGGTGGTGCGG
GTGGGCACCAAGCCCGGAACCGATGTGCCCCCGGTGAGCAATGGATCGATCTGGGACGCCATCGCGGGCT
GCGAGGCCGGCGGAAACTGGGCGATCAACACCGGTAACGGGTATTACGGTGGTGTGCAATTCGACCAGGG
CACCTGGGCGGCCAACGGCGGGCTGCGGTACGCGCCCCGTGCCGACCTTGCCACCCGCGAAGAGCAGATT
GCCGTTGCCGAGGTGACACGAGCGCGCCAAGGGTGGGGTGCGTGGCCACTGTGCAGCGGACAAGCGGGTG
CGCGCTGA
>Merged2_4777213_68-982 # 68 # 982 # -1 # ID=4777213_1;partial=00;start_type=ATG;rbs_motif=None;rbs_spacer=None;gc_cont=0.697
ATGCAGGAGACCCCGCGGCTGTTGTTCGTACACGCCCATCCGGACGACGAGAGCATCACCAACGGCGCCA
CCATCGCGCATTACGCCGCCCGCGGCGCTGCGGTGCACGTCGTCACCTGCACTCTCGGTGAAGAGGGCGA
GGTCATCGGCGACCGGTGGGCACAGCTTGCCGTCGATCACGCCGACCAACTCGGCGGTTACCGCATCGGT
GAACTCACCGCGGCGCTGCACGCTCTGGGTGTCAGCGCGCCGATCTTCCTCGGCGGGCCGGGCCGCTGGC
GTGATTCGGGCATGGCGGGCACGCAACCGCGCGGCCGCCGGGGTTCTCAGCGGTTCAGCGAGGCCGACGA
ACGCGAAGCCGTCGGGGCGCTGGTCGCCGTCATACGCGCGTTGCGGCCGCACGTCGTGGTGACCTACGAC
CCCAACGGGGGGTATGGGCACCCGGATCACATTCAGGCCCACGTGGTCACCACTGCGGCGGTGGCCGCAG
CCGGCACCGACACTTACCCGGGCACGCCGTGGACGGTGCCGAAGTTCTACTGGACCGTCATCGCCCGCAG
CGCGTTCAGGGCGGGTTGGGAAGCGCTCAGCCCCGAGGATTTACGGCCCGAATGGGTGATTCCGCCGGCC
GATGGCGATTTCGGCCAGCTCGGCTTCTCCGACGAAGAGATCGACGCGGTCGTCGAGGCCCCGGACGCTC
TGGCGGCCAAGACCGCGGCGCTGGCCGCGCATGCCACCCAGGTGATCGTCGGCCCGACCGGCCGGGCGTG
CGCGTTGTCGAATAACTTGGCCCTGCCCGTCGTTGGGCAAGAGCACTATATTTTGGTCGCCGGCGTCGCG
GGGCAGCGCGATGAGCGCGGCTGGGAGATCGATCTGCTCGCCGGACTCGACCTCGCCGAGCACGCCACCC
GGTAG
>Merged2_3877106_464-1507 # 464 # 1507 # 1 # ID=3877106_2;partial=01;start_type=ATG;rbs_motif=None;rbs_spacer=None;gc_cont=0.674
ATGCGAAACGCGCTGGCCACCGTCGGCCACATGGCATTCGCCATCGCGATTGCCGCGCTGGTGTCGGTGA
TCTCGCTGATCGCGATCGCACGGGTCGAATGGCCGGCCTACCCGTCATCGAATCAGCTACACGCTTTGAC
CACGGTCGGCCAGGTCGGCTGCATCGTCGGATTGCTGGCCGCCGGCTGGCTGTGGCGGCGCGGCCGTCGC
ACGGACGATGTTCGAAATCGCCTGCTGGCTCAGTTGTTTGCGCTGGCATTCCTGTCCGCCTTCGCGGTGG
TCACACTCGCGATGCCGCTGGGCGCCACCAAGCTCTACCTGTTCGGTATCTCGGTGGATCAGCAGTTCCG
CACCGAATACCTGACCCGGCTCACCGACAGCGCCGCCCTGCATGACATGACCTACATCGGGCTGCCGCCG
TTCTATCCACCGGGCTGGTTCTGGCTCGGCGGGCGCATCGCGGCATTGACCGGCACTCCCGGCTGGGAAA
TGTACAAGCCGTGGGCGATCACCTCGATCACGATCGCGATCGCGGTGGCGCTGGTGTTGTGGTGGCGGAT
GATCCGCTTCGAGTACGCGCTGATGGTCACCACGGCGACCGCCGCGGTGACGCTGGCCTACAGCTCCCCG
GAGCCGTACTCCGCGATGATCACCGTGCTGCTGCCGCCGATGCTGATCCTGACCTGGTCGGGTCTGCGCA
GCGGAACCAGATCGGGCGGGTGGGCCGCGGTGGTCGGGGCCGGGATCTTCCTGGGCGTCGCGGCGACCTT
CTACACCCTGCTACCGGCCTACAGCGCGTTCACCGTGGTGCTGATGGCGTTGGCGCTGGCGGCATCCCGC
TGGCGCCACGGAATCAAAGCCGCGCTGGATCCGCTGGCCCGGCTGGCCGTCATCGGCGCCATCGCCGCGG
CCATCGCGGCGACAACCTGGCTGCCGTTTCTGCTGCGCGCGGCCCGCGACCCGGTCAGCAACACTGGCAG
CGCCTTTCACTATCTGCCGGCCGACGGCGCCGAGCTGACCTTCCCGATGCTGAAGTTCACCCTG
>Merged2_5483683_4202-5563 # 4202 # 5563 # 1 # ID=5483683_3;partial=01;start_type=ATG;rbs_motif=None;rbs_spacer=None;gc_cont=0.636
ATGACCAAGTTGACTTCCGAGGCCTACGCCATTGTCGAGGGCCGCCACTCCGATCCTTTTCACTATCTCG
GCCTCCACGACGAGGGCGGCAAGACCGTGGTGCGCGCCTTCCTCCCCGAAGCCTCGAAGGTCGAGGCGGT
CGGCGAGCACGGCGACGTGGCGACGCTGTCGCGCATCCACGACGCCGGCTTGTTTGCCGGCCCCCTGCCG
AACGGCTCGCGGCGCTACCAGTTACGCGCGCAATATGGTGACAACGTCGTCAATCTCGACGACCCCTACC
GCTTTCCGCCCGTGCTGAGCGATTTCGATCTCTATCTGCTCGGTGAAGGCACCGACCAGCGGCTCTATGA
CAAGCTCGGCGCGCATCCGCTTAACCTCGACGGCGTCGACGGTGTTGCCTTTGTTGTGCTGGCGCCCAAT
GCACGACGGGTCAGCGTGGTCGGCGACTTCAACTTCTGGGACGCGCGGCGCCATCCAATGCGCAAGCGCG
GCATGGGGTATTGGGAGTTGTTCATCCCCCACGCCAAGGCGGGCGATCACTACAAGTTCGACATCATTGG
CCCGCGCGGCCAGCATCTGCCGCTCAAGTCCGATCCGTTGGCGTTTGCATCCGAGGTGCGTCCCAAGACC
GCATCGATCGTGTTCGATGAGGCGAGCCTGCCGCGGCCACAAGCCGCGCCCGCGGACATCAATTCGCTCA
GCGCCCCGATTTCGATCTACGAGGTCCATCTCGGCTCATGGCGGCGGAAGCGCAACAACGAGTGGCTGAC
CTATCGCGATCTCGCCGAGCAGCTTCCCTCTTATGTGCGCGATCTCGGCTTCACCCATGTCGAATTCCTG
CCGGTGAGCGAGCATCCTTTCGACGGTTCATGGGGCTACCAGCCGACCGGGCTCTTTGCGCCGACCAGCC
GCTTTGGCTCGCCCACGGATTTTGCTGCCCTCATCGACGCCTGCCACGCGCACGGCCTCGGCGTCATGCT
CGACTGGGTGCCCGGGCATTTTCCCGACGACCCGCACGGGCTCGGCCATTTCGACGGCACCGCGCTCTAT
GAGCACGCCAACCCCAAGCAGGGGCGCCATCTCGACTGGGGCACGCTGATCTACAATTACGGCCGTACAG
AAGTAACCAATTTACTGGTTTCCAACGCGCTGTTCTGGCTGGAGCGGTATGCGATCGACGGGTTGCGCGT
CGATGCCGTGGCTTCGATGCTCTATCTCGACTACAGCCGTCCCTCCGGCGGCTGGGTGCCGAACAAGTTC
GGCGGTCGCGAGAATCTCGAAGCCATTGCGTTTCTGCGCCGCTTCAACACCGAGGTGTTCGGCCGCTTCC
CGAATGCGACCACGGCCGCGGAAGAATCCACC
>Merged2_4753350_565-1452 # 565 # 1452 # 1 # ID=4753350_2;partial=01;start_type=ATG;rbs_motif=GGAG/GAGG;rbs_spacer=5-10bp;gc_cont=0.700
ATGAGAGCGCTGTCGATGCTGCTGCGGCTACTGTGCGCCGCCGTGCTGACGATCGGGGGCTCTGCCAGCC
TCGCCACGACCAAGGCCCGTGCCGCCGGTTACGAGACGCTGATGGTGCCGTCGGGGGCGATGGGCCGTGA
CATCCCGGTGGCCTTCCTGGCCGGCGGACCGCACGCGGTCTATCTGCTGGACGCGTTCAATGCCGCGCCG
GATGTCAGCAACTGGGTGACCGCGGGCAACGCGATGAACACGCTGGCCGGCAAGGGCATCTCGGTGGCCG
CACCGGCCGGTGGCGCCTTCAGCATGTACACCAACTGGGAGCGGGACGGCAGCAAGCAGTGGGAGACGTT
CCTGTCGCAGGAGTTGCCGGACTGGCTGGCGGCCAACAAGGGCCTGGCGCCGGGCGGCCATGGGGTCGTC
GGGGCATCCCAGGGCGGATACGCCGCGATGGCCCTGGCCTGCTTCCACCCTGACCGCTTCGGCTTTGCCG
GCTCGCTGTCTGGCTTCTTGTACCCGTCGAACACCACCACGAACGGCGCGATCGTCGCCGGCATGCAGCA
GTTCGGTGGGGTCGACGCCAACGGCATGTGGGGCGCCGCGCAGCTGGGTCGGTGGAAGTGGCACGACCCA
TGGGTGCACGCCGACCTGCTCGCGCAGAACAACTCCAGGGTCTGGGTGTGGAGCCCGACGAACATGGGCG
GCGACGCCGCCGCCATGATCGGCCAGGCCGGCGAGGCGATGGCCGGGGCCCGGTTCTTCTACCAGGAGTA
CCGCAACGTCGGTGGGCACAACGGCCACTTCGACTTCCCGGGCGGCGGCGACAACGGCTGGGGCTCCTGG
TCGGGCCAGCTCGGGGCCATGTCGGGCGACATCGTCGGCGCCATTCGC
>Merged2_5481115_156-1145 # 156 # 1145 # -1 # ID=5481115_1;partial=00;start_type=ATG;rbs_motif=None;rbs_spacer=None;gc_cont=0.660
ATGATCGACTTCATCGCCGAGCACCGCGCCATCTACGGGGTCGAGCCGATCTGCCGCGTCTTGCCGATCG
CCCCGTCGACGTATCATGCCCACGCCGCCCGGCGCGCTGATCCGGGCACGCTGCCGGCACGGGCCCAGCG
TGATGCCGCCTTGAAGGTCGAGATCGGGCGCGTGTACGCCGAGAACTTCCGAGTCTATGGCGTCCGCAAG
GTCTGGCGACAGCTCGGCCGGGAAGGGATTGCGGTCGCCCGCTGCACCGTGGCGCGTCTGATGCGGACGA
TGGGCTTGCAGGGCGTCGTGCGGGGCAAGACGGTCCGGACCACAATCAGCAATGCAGCGGCCCCGTGTCC
GCTCGATCGCGTCAATCGGCAGTTTACGGCACCGCGCCCGGATGCCCTGTGGGTATCCGACTTTACCTAC
GTCGCAACGTGGGCTGGCTTCATCTATGTCGCCTTTGTCATCGACGCTTTTGCCAGGCGCATCGTCGGCT
GGCATGTCTCTCGTACGGCTCACGCCGGCTTTGTGCTGGACGCGCTGGAGCAGGCCCTGCACGAGCGCCG
GCCCGTCCGCGGCGGCGGTCTCGTCCACCACAGCGATCGCGGTGTGCAGTACGTCTCGATCAAATATACC
GAGCGGCTTGCCAAGGCGGGCATCGAGCCCTTGGTCGGCAGCGTCGGCGACAGCTACGACAAGGCTCTCG
CCGAGACCATCAATGGCCTCTACAAAGCCGAGGTGATCCATCGGCGCGGCCCCTGGCGCAGCTTCGAGGC
GGTCGAGTTCGCCACTCTCGAATGGGTCGACTGGTTCAACAACCGGCGCCTCCTCGAACCGATCGGAAAC
CGCCCTCCTGCCGAGGCCGAGGCCGCCTATTATGCCCAGCTTGAGCTGACCTGTATTGCCGCGTCGGTCT
CAAACAAAACGGCCTCCGGGAAACCCGGTGCGGTTCACCGGCCAGCCGTGCCAATGGCGGCACGATCGGC
TTCACGATGA
>Merged2_4200430_1048-2433 # 1048 # 2433 # -1 # ID=4200430_2;partial=01;start_type=Edge;rbs_motif=None;rbs_spacer=None;gc_cont=0.589
CTGCTTGCCGAAGCGTTGGAGCGCTGGCCGCTGCCGCTGTTTGCCAAGCTGCTGCCGCGTCATCTGGAGA
TCATTTACGAGATCAATCGCCGCTTCCTCGACGATGTCCGGCTAAGGTACCCTAAAGACGATCAACTTGT
TCGGCGACTTTCGCTCATTGATGAGGCGGGCGGCAAATACGTACGCATGGCGCATCTTGCCAGCGTAGGC
AGCCACGCGATCAACGGTGTCGCGGCTCTCCATACCGAGCTCCTGAAACGGACGGTACTCAGCGACTTCC
ATCGAGTGGCGCCCGAGAGATTTTTCAATGTGACGAATGGCGTGACGCCGCGGCGCTGGATCGCGCTTAG
CAACCCCAAGTTAACCGCGCTCATCACCCGACACATCGGCCACGGATGGCTAGCCGATCTGGAACACGAG
CTCGAGCGCCTGCAGCCACTGGCTACCAACACCGACCTTCAGCGGGATTGGCAAGCCGTAAAGGCCGACA
ACAAGCTCGCCCTGGCCGGTCTCATCAAGGAGCGAAGCGGCATCATCGTGGATCCGCATTCCTTATTTGA
CGTCCAGGTGAAGCGGCTACACGAGTACAAGCGCCAGCACCTGAATGTCCTGTATTTGGTCACACTTTAT
AACGGGCTGAGGCATAGCTCCGCCGCCGCAGGCACACCGCGCACGGTCATCTTTGGCGGCAAGGCCGCTC
CCGGATACCGCATGGCCAAGCTAATCATCAAGCTGATCAACTCCGTCGGCGCGGCCATCAATCAAGACCC
TATAATCTCTCAGGTTCTCAAGGTGGTGTTCCTGCCGGACTTCAACGTCAAGAACAGCCACCGCGTTTAT
CCCGCCGCCGATCTGTCGGAACAAATCTCCACGGCCGGCAAGGAGGCTTCGGGTACGGGTAACATGAAAT
TCGCCATGAACGGGGCGTTGACCATCGGCACGTTGGACGGTGCCAACATCGAGATCCGCGATGCCGTGGG
CCACGAGAACTTCTTCTTGTTCGGGCTGACGGCTGACGAGGTCGCTCGACGCAAGGCTGAGGGCTACACG
CCGCGCAGCATCTACGAATCAAACCCGGAGCTGCGCGAGGCGATCGATCTCATCGCTTCTGGATTCTTCT
CGGACGGTGATCGCGGGCTCTTCTATCCGCTCGTCGAATCGCTGCTCACCCGCGACGACTATATGCTCCT
GGCGGACTATCAGGCCTATGTGGAGTGCCAACAGCGCGTGAGCGAGGCGTACGCTGTTCAGAATAACTGG
ACGCGCATGTCCATTCTCAACACTGCCAGAGTCGTCCGTTTCTCTTCTGACCGCTCGATCCGGGAGTATT
GCCGCGACATCTGGAAGGTCCGGCCGATCGCTCAAGACGAGAGCAGCATGATGTGA
>Merged2_4609334_562-1470 # 562 # 1470 # 1 # ID=4609334_2;partial=01;start_type=ATG;rbs_motif=None;rbs_spacer=None;gc_cont=0.661
ATGATCACCGAGGAAGCCTTCCCCGTCGAACCGTGGCAGGTCCGCGAGACCCGGCTCGATCTGAACCTGC
TGGCCCAGTCGGAGTCCCTGTTCGCGTTGTCCAATGGGCACATCGGGTTACGCGGCAACCTCGACGAGGG
CGAGCCGTATGGCCTGCCGGGCACCTACCTGAACTCGTTCTACGAAATCCGGCCGCTGCCGTACGCCGAG
GCCGGATACGGGTATCCGGAGGCCGGCCAGACGATCGTCGACGTCACCAACGGCAAGATCTTTCGCCTGT
TGGTCGAGGACGAGCCGTTCGATGTCCGGTACGGCGAATTGATTTCCCACGAGCGGGTTCTCGACCTGCG
CGCCGGGACGCTAACCCGCCGCGCGCACTGGAGCTCACCGGCGGGCAAACAAGTCAAAGTGGTGTCCACC
AGGCTCGTGTCGCTTGCGCACCGCAGTGTCGCCGCCATGGAGTACGTCGTCGAGGCAGTTGAACAATTCG
TGCGCGTGACGGTGCAGTCCGAACTCGTCACCAACGAGGACCAACCCACGACCTCGGCCGACCCGCGGGT
GTCGGCCATCCTGGACAAGCCTCTGCAGGCCGTCGAACACGAAATGACCGAGCGCGGAGCGCTTCTCATG
CACCGGACCCGGGCCAGCGCGCTGATGATGGCCGCCGGGATGGATCACGATATCGAGGTTCCCGGCCGGG
TTGAGGTCAGCACCGACGCGAGTCCCGACCTGGCGCGGACCACCGTGATCTGCGGGCTACGCCCGGGACA
AAAGCTGCGCATCGTCAAATACCTGGCGTATGGCTGGTCCAGCCAGCGCTCCCGGCCGGCACTGCGCGAC
CAGGCCGCCGCCGGACTGCACAGCGCCCGCTACAGCGGGTGGCAAGGGCTGCTGGATTCGCAACGGGTC
>Merged2_5512231_35-1195 # 35 # 1195 # -1 # ID=5512231_1;partial=01;start_type=Edge;rbs_motif=None;rbs_spacer=None;gc_cont=0.644
AGTTCCAGCACTGTCTACACCGCTGGCGATCAGGCCAGCGAGGCCGGAATCAACTACACCGCCAACTGGT
GGACTCAGGGCAACGACCCGGCGACCAATAACGGCGGAAGCGGCTCGGGACAGCCGTGGACATCCGATGG
CTCATGCACCGGCGGCTCGGGGTCAGGATCGGGCTCAGGATCGGGCTCAGGGTCGGGGTCCGGCACGGGC
TCGGTGAGCGGCCTGCTGTTCAGCCCGTACAAGGACGTGACCATCAACATGAACTGGAACACCGATGAGA
TGCAGTCGGCTGTGACAGGGACCGACCTGCCGGTGGTGGGCTCCGACAGCCTGGTGTCGCGCTACATCCC
GAAGCTGCCCGCGATCACGCTTGCGTTCGCTACCGGAACCTGCGGTAGCGAGACCTGGGGTGGTGTCTCG
GGTGCCAACTGGGCTGGCGAGAACATCCCGCAACTGCAAGGCGCCCGGCTGAATTATGTTGTCTCGACCG
GTGGTGCGGGCGGGACCTTCAGCTGCGGCTCGACGGCTGGCATGGAATCGTTCATCGCTCGCTACGCCAG
CCCGCACCTGGTCGGCATTGACTTCGACATCGAAGGCGGCCAGACCCAGTCGGAGATCGACGGTCTGGTC
GGCGCGGCTGCGGGAGCACAGTCGCAATACCCGAACCTGCAGTTCTCGTTTACGCTCGCAACGCTGGCAG
CGTCCGATGGCAGCTACGGCGGAGTGAACTCGCTCGGAAACGAGGTCGTAGAGGCGGTGCTCGGCTCCAG
CTTGAAGAAGTACGTCATCAACCTGATGACCATGGACTACGGCAGCCCGTCCGGCAGCGTCTGCGTCGTT
GTCTCCGGCAGCTGCGAGATGGCTCAGTCGGCGATCCAGGCGGTGGGCAACCTCGAGCACAGCTACGGAA
TCCCGGCGGGCAAGATCGCCGTCACCCCGATGATCGGCATGAACGACACCAGCAGCGAGACCTTCACTCT
CGCGGACGCGGACACACTGACGGCATACGCGGTCGGCAACGGCCTGGCTGGGCTGCACTTCTGGTCATTG
GACCGGGACACGCCCTGCGCGGATACGTACGCGTCCCCCACATGCAACTCGATTTCCAGCACGACAGCAC
TGGATTACACCGACAGGCTCCTGAGCGACCTCGGGGACTGA
>Merged2_4281197_3-983 # 3 # 983 # 1 # ID=4281197_1;partial=11;start_type=Edge;rbs_motif=None;rbs_spacer=None;gc_cont=0.684
GGCCTGACCAACTACTGGGGCTACAACACGATCGGGTACTTCGCCCCGCACAGCGGCTACTCCGCCGAGG
TCCGGGCCGGCCGGCCCGGCGGCCAGGTCGCCGAGTTCAAGGCGATGGTGGACGCGCTGCACCGGGCCGG
CCTGGAAGTGGTGCTCGACGTGGTATTCAACCACACCGCCGAGGCCGGCCCGGACGGCCCCGCGCTGTGC
TTCCGCGGCATCGACAACCTGGCCTACTACCGGACCGAGCCCGGTGATCCGGCTGTTTATATCGACACGA
CCGGCTGCGGCAACTCGCTGAATACCGGCGACCCGATGACGCTGCAGCTGATCATGGACTCGCTGCGCTA
CTGGGTTCTCGAGATGCACGTGGACGGGTTCCGGTTCGACCTGGCCCCGACGCTGGCCCGCCAGGAGGGC
GCCTACAGCAAGGTCTCGGCCTTCCTGGACATGGTGGCCCAGGACCCGGTGGTGTCGCGGGTCAAGCTGA
CCGCCGAGCCGTGGGACGTCGGCCAGATGGACAGCTACGACCTCGGCCGGTTCCCGCCGCTGTGGCGGGA
GTGGAATGGGAAGTACCGGGACAGCTTGCGCGACTTCTGGCGCAGCCACCCGGTCGGGATCGGCGAGTTC
GCCACCCGCTTCGCCGGCTCTTCGGACCTGTACGGTACTTATGGCCGCCGGCCGACCGCCTCGGTGAACC
TGATCACCGTCCACGACGGGTTCACGCTGCGCGACCTGGTCTCCTACGACGACAAGCACAACGAGGCCAA
CGGCGAGGACAACCGCGACGGGACCAGCGACAACCGGTCCTGGAACTGCGGCGCCGAGGGCTCCACCGAT
GACCCGGACATCCTCGCGCTGCGGACACGGCAGTCGCGCGCCATGCTCACCACGCTGATGCTGTCCTTCG
GGGTACCGATGCTGCTCGGCGGGGACGAGATGGGGCGCACCCAGCAGGGCAACAACAACGCCTACTGCCA
G
>Merged2_4375149_16-1266 # 16 # 1266 # -1 # ID=4375149_1;partial=01;start_type=Edge;rbs_motif=None;rbs_spacer=None;gc_cont=0.657
GACAGCGTTCATGACGGTGTCCTGCTCGAGGCGCGGCTGGTCGGCACGGAGGCCCTGACGCAGACCCTGG
CCTTTTGGCGACAGTGGCTGAGGAAGTGCAACTATTCAGGTCGCTGGCGCGAGATGGTCCACCGCTCGGC
GCTGGTGTTGAAGCTGCTGACCTTCGCACCGACCGGCGCGATCGTGGCGGCGCCTACCTGCGGGCTGCCG
GAAGAGATCGGCGGGGTGCGCAACTGGGACTATCGCTATACTTGGGTGCGCGACGCCGCTTTCACCAATT
ACGCCTTCCTGCGCTTGGGGCTGACGTCCGAGGCAGAGCAGTTCATGGCCTGGTTGGAGCAGCGGGCCGT
CGAGGGCGCCAGGGGCGGCCCGTTGCAGACTATGTATCGCATCGACGGCGGGCACGAACTGCCCGAGGAG
GTCCTTGGCCACCTCGATGGCTATCGCGGCTCGCGTCCGGTGCGAGTCGGCAACGCCGCTGCCGAGCAGC
TGCAGTTGGACATCTATGGCGAGCTGATGGACGCCGTCTACCTGTACGACAAGTACGGGACACCGATCGC
GTATGACTTCTGGTGCCACCTCCGCAAGATGCTCGACTGGGTGTCGAACAACTGGGAGCGATCCGACGAT
GGCATCTGGGAGGTGCGCGGTGGACAGCAGCAGTTTGTCTACTCCAAGGTGCAGTGCTGGGTGGCGCTCG
ACCGAGCGATCCGCCTTGCGCAGAAGCGGAGCCTGCCGCTGGACCGCACCCGGCTGGCCGCGGAGCGAGA
CCGCATCTACGAGGCCATCATGACGCGCGGCTGGGACACGGAGCGGCAGACCTTCGTGCAGCACTTTGCC
ACCGATGCGGTGGACGCGTCCAACCTGATCATGCCACTCGTCTTCTTCCTGTCGCCGACTGACCCCCGCA
TGCGCGGGACGCTGGATCGGACCATGGCGGAGCTGGTTTCCGACAGCCTAGTGCACCGCTACGAGATCGG
CAGAGGAGCCGGCGACGGCCTGACCGGGAGCGAGGGGACGTTCAATATGTGTACGTTCTGGCTGGTGGAA
GCGCTGGCCCGGGCGGGCCGCGCCGAGGAGGCCCGCTTCATCTTCGAGAAGATGCTGACCTACGCCAACC
ACCTCGGCCTGTACGCCGAGGAGACGGGTCCACGTGGCGAAGCGCTGGGCAACTTCCCCCAGGCATTCAC
TCATGTCGGGTTGATCAGCGCCGCGTTCAACCTCGACCGCCGGCTTGGCGTGGCGCCTTGA
>Merged2_5268480_815-1492 # 815 # 1492 # -1 # ID=5268480_3;partial=01;start_type=Edge;rbs_motif=None;rbs_spacer=None;gc_cont=0.642
GAATCCCTTGTTGCCCATCGATTTCCGCGAGTGCATCGGTGGGCGCGTGGGGTCGACATACTACGGTTCG
TGCCGTCGGCTCGTGACGAGGGGCTTAGAAGGCAATGGTCACCGGATCACAAACCGATCGTTGGATTTGT
CGGGCGGCTCGCACCGGAGAAGCATGCCGAGCGGCTACGGGCGTTGGCGGCCAACAGCGCAGTGCAGCTC
GTCATCGTCGGCGATGGCGTTGACCGAAATAAGCTTCAATCAGCAATGCCCACAGCGGTTTTCACCGGTG
CGCTGTACGGCGACGAACTCGCCGCAGCGTATGCGAGCATGGACGTTTTCGTGAATGCGGGTGAACACGA
GACGTTTTGCCAAGTTGTGCAGGAAGCGCTGGCGTCGGGGTTGCCGGTGATCGCTCCCGACGCCGGCGGA
CCACGTGACCTGGTAGCCCCCTTCCGCACCGGACTGCTGTTGCCCGTCAACGAGTTCGAGGCGCGGCTGC
CCAACGCCGTCGCCACCCTTCTCGAGGAACGCCACCGCTATTCGCAAGCCGCGCGGCGCAGCGTACTCGG
CCGCAGCTGGCCGGTCATTTGTGACGAGCTGCTCGGCCACTACGAGGCGGTGCAGTCGCCCGATGCGCGA
GCGCGCATGTCGCGTATGTCGCTGAGGCGATACGCGCAGGGGGAGTGA
>Merged2_5267268_665-2782 # 665 # 2782 # 1 # ID=5267268_2;partial=01;start_type=ATG;rbs_motif=None;rbs_spacer=None;gc_cont=0.699
ATGGGCGACATGACTGAGCTCGCGCCCTCGCTGGTCGAACTCGCCCGCCGTTTCGGCATCGCGACCGAGT
ACGACGACTGGACCGGCCGGCGAATGCTCGTCCCCGAGGGCACGCTGGTGGCGGTGCTCGGCGCACTCGG
TGTCGCGGCAGGCAGCGAACGAGAGCGCAACGTCGCCCTGACCGCCAAACGGCGGTCGTATTGGGAGCGC
CGGATGCCGGCGACCATCGTCGGGCGCACCGGCGAGCAGATCCGATTCTGGGTGCATGTGACGCACGGCG
ATCCCGCCGAAGTGTGGCTGCAGCTCGAGGACGGCACGGTGCGCGGCGGGGTGCGGCAGGTCGACAACTT
CACGCCGCCATTCGATCTGGACGGACGCTGGATCGGTGAGGCCAGCTTCGTCCTGCCGGCTCACCTGCCG
CTGGGCTACCACCGCGTGCACCTGCGTTCCGGCGACTCCGAGACGACCACCGCGCTGATCGTCACGCCGG
ACTGGCTCGGTCTGCCGGAGCAGCTCGGGGCACGCCGCGCGTGGGGTCTGGCCGCGCAGCTCTACAGCGT
GCGGTCCCGGCAGTCGTGGGGCGTCGGGGACCTCACCGACCTGACCGACCTCGCGGTATGGTCGGCGTCC
CGCCATGGCGCCGACTACGTGCTGGTCAATCCCCTGCACGCCGCCACTCCGACGCCGCCGATTGAGCCGT
CGCCGTACCTGCCGACATCGCGGCGCTTCTTCAACCCGATCTATCTTCGTGTCGAGGCCATCCCGGAATA
CGCCGACCTGACCAAGCGCGGCCGGGTGCGGCGGCTGCGGTCAGAAGTCCAACGGCGGGCCGGCCACCTC
GACGCCATTGACCGCGACAGCGCATGGGCGGCCAAGCGAGCGGCGCTCGAGCTGCTGCATCGGGTACCGC
GGTCGGCGGGCCGTGAGCTGGCCTACGCCGCGTTCCGCGACCGCGAGGGCCGGGCGCTCGACGACTTCGC
CACCTGGTGCGTGCTGGCCGAAGAATACGGCGGTGATTGGCATCGCTGGCCGGAGTCGCTGCAGCATCCC
TACGCCGCCGGTGTCGCCGGCTTCGTCGACAGAAATTCGGAGGCAGTCGATTTCCACCGCTGGCTGCAGT
GGCAACTCGACGAACAACTCGCCTCGGCACAGTCGCAGGCAGTGCGGGCCGGAATGTCGTTGGGCGTCAT
GCACGACCTGGCCGTCGGTGTGCACCCCAACGGTGCTGACGCCTGGGCCCTGCAGGATGCGATGGCGCTG
GGGGTGCCCGCGGGCGCGCCGCCGGACGAGTTCAATCAGCTCGGCCAGGACTGGTCACAGCCGCCGTGGC
GTCCCGACCGGCTGGACGAGCAGGAGTATCGACCCTTTCGCGCGCTGATCCGGGCCGTGCTGCGGCACGC
CGGCGGCGTCCGCATCGACCACATCATCGGATTGTTCCGGCTGTGGTGGATCCCGCAGGGCGCACCGCCC
ACCCAAGGCACCTACGTGCGCTACGACCATGAAGCGATGATCGGCATCGTCGCGCTGGAGGCACACCGGG
CGGGAGCGCTCGTCGTTGGCGAAGATCTCGGCACCGTCGAACCGTGGGTGCGCGATTACCTCTTATTACG
CGGCGTGCTTGGCACGTCGATCCTCTGGTTCGAGTTGGACCGCGACGGGAATGGCGGGCCATTGCCCGCC
GAGCGCTGGCGTGAGTACTGCCTGTCGTCGGTCACCACCCACGATCTCCCGCCGACCGCCGGTTATCTGG
CCGGCGACCATGTGCGGCTGCGGGAGTCCCTCGGGCTGCTGACCCGCCCTGTCGAGGCTGAGCTCGAATC
CGACCGGGCCGAACTGGCGGCCTGGATGGCCGAGCTGCGCCGGGTCGGCCTGCTGGCCGACGGCGAAGAC
GACGCGGAACCGATCGTTCTCGCCCTATACCGGTACCTGGGCCGAACGCCGTCGCGATTGTTGGGAGTGG
CGCTGACCGACGCGATCGGTGACCGCCGCACCCAGAATCAGCCGGGCACCACGGACGAATACCCGAACTG
GCGGGTTCCGCTGACCGGCCCCGACGGCCGACCGGTGATGCTCGAGGACGTCTTCACCGATCGCCGGGCG
GCCGCCCTGGCCGAGGCC
>Merged2_4473589_3-950 # 3 # 950 # 1 # ID=4473589_1;partial=11;start_type=Edge;rbs_motif=None;rbs_spacer=None;gc_cont=0.673
TTTATCGCCGACGTCTCCGGTGCCAACAGCAACGAGCGCCACCCGCTGCAGGTGATGTACGGCGTGGGCG
GCGAGCGGAGCCTGGTCGAAGACGAGCTGAACCATCTGTCCGGCTATGACCACGCTCGCCCGGTGCGGAT
CGGCAACGGCGCCTACGACCAGGTCCAGCACGATATCTGGGGCTCGATCCTGGACTCGTTCTACCTGCAC
GCCAAGTCACGGGAGCAAATCCCGGAGACGTTGTGGCCGGTGCTCAAGAAGCAAGTCGACGAGGCGATCA
AGCACTGGCGCGAGCCCGACCGCGGAATCTGGGAGGTGCGCGGGGAACCCCAGCACTTCACGTCATCGAA
GGTGATGTGCTGGGTGGCGCTCGACCGGGGGTCCAAGCTGGCCGAGCGGCAGGGCGAGACCAGCTATGCC
CAGCAGTGGCGGGCCATCGCCGAGGAGATCAAGTCCGACATTCTGCAACACGGGGTGGACTCGCGCGGCG
TGTTCACCCAGCGCTACGGCAGCGACGCGCTGGATGCCTCGCTGCTGCTGGTGGTGCTGACCCGGTTCCT
GCCGCCGGACGACCCGCGCGTGCGCAACACCGTGCTGGCGATCGCCAACGAACTCACCGAGGAAGGCCTG
GTGCTGCGATACCGGGTCGAGGAGACCGACGACGGCCTGTCCGGCGAGGAGGGCACGTTCACGATCTGCT
CGTTCTGGCTGGTGTCCGCGCTGGTCGAGATCGGCGAGGTGACCCGCGCCAAGCGGCTGTGCGAGCGCCT
GCTGTCCTATGCCAGCCCGCTGCACCTCTACGCCGAGGAAATCGAGCCGCGCACCGGACGGCACCTGGGC
AACTTCCCGCAGGCGTTCACCCACCTGGCGTTGATCAACGCCGTGGTCCACGTGATCCGCGCCGAGGAGG
AAGCCGACAGCACCGGCGGCTTCCAGCCCGCCAACGCT
>Merged2_4283741_3-1730 # 3 # 1730 # -1 # ID=4283741_1;partial=10;start_type=ATG;rbs_motif=GGAG/GAGG;rbs_spacer=5-10bp;gc_cont=0.567
ATGCTACGTCGTGAAAGTGAGCACCTCAGGCCGCCATCCCGCGATTATCCAGCCGACGAGTGGAACGTCA
TCGAAAAAGCATTTCGCCCTGAATTTTTGGCCCAGCTCGAAACGATGCTGGCGGTTGGAAACGGATATCT
CGGCATGCGCGGGTGCCCAGAGGAAGGCGGCCCGAGTTCGGAGAATGGCACGTTCATCAATGGATTCTAT
GAAACGCGGCCGATCGTCTATGGAGAAGAAGCATACGGCTTCGCAAGAACTGGCCAGACGATCTGCAAGG
TGACTGACACCAAGATCATCAAGCTCTTCGTGGACGACGAGCCCTTCTGGTTGCCGCATGCGCACCTCTT
AAGATACGATCGACGACTCAATATGAAGTCCGGGACCCTCGACCGGGAGATTCTCTGGGAGACTCCAGCC
GGCAAACGGGTGTCAATCGCCTCTCGACGTTTGGTCTCTTTCGCCAACAGGCACGTGGCCGCCATCTCCT
ATTGTGTGACAGTCCTCAACGCGCATGCCTTGGTCGTGATCTCTTCGGAGATGAAGACGAATGAAGCCAG
CGCCTGCGGCAATGAGGAAGATCCTCGGCTGCCGAGAACCTGTTCGGGCCGGACACTCCATCCGCGAATG
AGTTATTCTAAAGACCGGCGCATCGTGCTGTGCCATTCGACTGAAAATAGCCGATTCACTGTGGCATGTG
CGACCGATACCGCGCTAGAGAGCTCTTGCCCCCATTCCTACAAGGTTGTCCACACTCCCGACTTCGGTCA
AGTCGCCTTCACAATCGAGGCGCGGTCCGGCTGTCCAATCCAGCTCACTAAAAACATAGTCTATCACACT
TCTCAGATCACTTCCGCCGAAGAGCTCTGCGGCCGGGCCGAGTGGACATTGGACCGCATAACCTCCCAGG
GATCCGAGTGGCTGCTCACCTCTCAAGAGCAGTACATGGAGGATTTTTGGCGCCGAAGCGATGTCCGGAT
CAAGGACATCAGAGAAGACCGAATAAAGCGCAGCACGGTGGAGATCCAACAAGCGATCCGCTTCAACCTT
TTTCACGTTCTGCAAGCCTCGGCACGCGCGGAACATACGGGTGTGCCGGCGAGAGGTGTCACGGGACAAG
CCTACGAGGGGCATTATTTTTGGGACACCGAGATCTACCTGCTGCCGTTTCTGACGTATACGTCCCCCCG
GATCGCCAGGAATCTCCTGGCCTTCCGCTACAAGATGCTGCCTGAGGCACGAGCACGGGCCAGGGAGCTA
GGCCATCGGGGAGCGCTGTTCCCGTGGCGCACCATCAATGGGGAAGAAGCATCGGCGTACTACGCTGCCG
GAACCGCAGCATACCATATCAATGCGGACATCATGTACGCGCTGCGCAAGTATGTGCAGGCGACGGGCGA
CGAAGCGTTCCTTCGAGGCTGGGGAGCGGAGATGCTCGTAGAAACCGCCCGCCTGTGGTTGGATCTGGGG
TTTTACTCGGAGGCAAAAGGAGGGCAATTCTGTATTAACGGTGTTACCGGTCCCGATGAATACAAAACAG
TCGTAAATAACAACGCATATACAAATTTAATGGCCCGTGAAAACCTGCGATACGCATCTCAGGTTGTCGA
GTCCCTACAGACGGTAGACCCGGACGCGTACGACGCGCTGGTTCACAAAACGGCGCTCGAGCCTTCCGAG
GTGGAGGAATGGCTACGGGCGGCAGAGAGCATGTACGTGCCGTATGAT
>Merged2_5493646_2060-3400 # 2060 # 3400 # -1 # ID=5493646_3;partial=00;start_type=ATG;rbs_motif=None;rbs_spacer=None;gc_cont=0.641
ATGCAAATCCCTTCGTTTGGAATTCGACCTGCGATCGCAGCGGTTGCGGGATTTCTGGCGCTCTCGGCTT
CGTCTCCGGCGCAACAATTGTTTCCCTCCGCAGTTAAGCCGGCAACCGCTGCGCAATCGCGCCCCGCGCC
AGTTTCCTCCTCGCGCGCCGCCTCCTGCCACAACGGCGCGAGCTTCGAAAAATTCTTAAGCGAGTTGAAG
CAGCGAGCCCTCAGCGAGGGCGTATCGCAGAGCGCGATTGTCGAAGCCGCGCCCTATCTCGTCTACAACC
AGGGCATCGTGAACCGCGACCGCGGCCAGCGCGTGTTCGGGCAGATCTTTACCGAGTTTGCCGGCCGCAT
GGCCGGAACCTACCGCATGCAACAGGGCCAGGCGCGCATCAGAACCTACGCGGCCGCGTTTGCGCGCGCG
GAGAAGGAATATGGCGTGCCGCCGGCGGTGATCGCGGCATTCTGGGGGCTGGAGAGTGACTTCGGCGCCA
ACATGGGCAATTTGCCGGTGCTGCCCTCGCTGGTGTCGCTCGCCTACGACTGCCGCCGCTCCGAGCGGTT
CCAGAACGAAACCATCGCGGCGCTAAAGATCATCGATCGCGGCGACCTCACGGCGGACGAGATGATCGGC
TCCTGGGCCGGCGAGCTCGGCCAGACGCAATTTCTGCCGACGCATTATTTCACCTACGCCGTCGATTACG
ACGGCGACGGACGGAGCAACCTGTTGCGCAGCGGCCCCGATGTAATCGGCTCGACCGCAAACTATATCGC
CAATGGCTTGAAATGGCGGCGAGGCGAGCCGTGGCTTGAGGAAGTGCGCCTGCCGCAGGATTTTCCCTGG
GATCAGGCCGACCTCACAATTCAACAGCCGCGCTCGAAATGGCTGCAGCTCGGGGTCACCTATCCGGACG
GACGGCCGCTGGCCAACGACGATCTGCCGGCCTCGGTGCTGTTGCCGATGGGGCGGATGGGGCCGGCCTT
TCTGACTTACCCAAATTTCGCAGCCTATACGGAGTGGAACAATTCGCTGATCTATTCGACCACGGCTGCT
TACCTCGCCACCCGCATCGCGGGTGCGGCGCCAATGCGAAGGCCGGCTGCGCGGGTTGCACAGCTGCCGT
TCAGCGAGATCAAGGAACTGCAACAGTTGCTGGCGCGCGCAGGTTTCGACGTCGGTAAGGTCGACGGCGT
GCTCGGCCAGCAAAGCCGGAGCGCGGTGAAGGCGATGCAGATCAAATACGGCCTGCCCGCGGATTCCTGG
CCGACGGCGGAATTACTGGCGCGGATGCGCGGCACACCACGTCCGCAGCCCGCAGCGGCGGCGCTGCCCG
CGATGCGGTAG
>Merged2_15003_1-903 # 1 # 903 # 1 # ID=15003_1;partial=10;start_type=Edge;rbs_motif=None;rbs_spacer=None;gc_cont=0.683
GCGCCGCCGGACGAGTTCAATCAACTCGGCCAAGACTGGTCGCAGCCACCGTGGCGACCGGACCGGCTGG
AAAAGCAGGAATACCGGCCGTTCCGCGCACTGATCCGGGCTGTGCTGCGCCACGCCGGCGGTGTACGCAT
CGACCACATCATTGGGCTGTTCCGGCTGTGGTGGATCCCGGAGGGCGCACCGCCGACCCAGGGCACCTAC
GTCCGATACGACCATGAAGCGATGATCGGCATCGTCGCCCTGGAAGCGCACCGGGCTGGGGCGCTCGTCG
TCGGCGAGGATCTCGGCACGGTCGAACCGTGGGTCCGCGACTACTTACTATTACGGGGCCTGCTGGGCAC
CTCGATTCTGTGGTTCGAGCTGGATCGAGACGGAACCGGCGGTCCGTTATCCGCCGAGCGCTGGCGGGAG
TACTGCCTCTCGTCGGTCACCACCCACGACCTCCCGCCGACCGCCGGCTACCTGGCCGGCGACCACGTGC
GGCTGCGCGAATCCCTCGGGCTGCTGACCCGGCCCATCGAGGCTGAACTTGAGTCCGACCGCGCCGAGTT
GGCGGCCTGGATGGCCGAGTTGCGCCGAGTCGGGTTGCTGGGAGACTCCGAAGACGACCCGGAACAGATA
ATTCTGGCCCTTTACCGCTACCTCGGCCGGACGCCGTCGCGGCTGTTAGGGGTGGCGCTGACCGACGCGG
TGGGTGAGCGCCGCACCCAGAACCAGCCGGGCACCACCGACGAATACCCCAACTGGCGAGTTCCGCTGAC
CGGCCCCGATGGCAGGCCGGTGATGCTCGAGGATGTGTTCACCGATCGCAGGGCCGCCACGCTGGCCGAG
GCTGTGCGCGCTGCGATCGCCCCGCGAACTGTGTCGTCGCCGGACGCCCCGACGGCATCTTGA
>Merged2_4497861_1043-2332 # 1043 # 2332 # -1 # ID=4497861_4;partial=00;start_type=GTG;rbs_motif=GGA/GAG/AGG;rbs_spacer=5-10bp;gc_cont=0.655
GTGACCGGACGGGCCTGTTCGGGGTCCCGCCACACCAGTTGCGGCCCCGTTAGAGTCGTGCACATCGATA
CCACCTCGGCCGCCCCGGCGGCAGCTACCACCCACCGGCGAGCGATTTCGCTGAACGCCGCGGGTCCGGT
GCTATTCCTGCTCAGCGTCGCCGCGAGGTTTGGCTGGACCTATCTGGCTCCGAACGGGGCCAACTTCGTC
GACTTGCACGTGTACGTCTATGGTGCGGCCACCATCGACCACGTGGGCAGCCTGTACCACTACACCTACG
CTGACCAGACGCCGAATTTCCCGCTGCCGTTTACCTACCCGCCGTTCGCGGCGATCGTCTTCTACCCGCT
GCACCTGCTGCCGTTCGGCCTGGTCGCCTTCTGCTGGCAGGTCGGGACGATTGCGGCGCTTTATGGCGTG
GTCCGGCTGAGCCAGCGTCTGCTGGGCGTAGCGGCCGGCGAGGGCCACCGTCTGGCGATGCTGTGGACCG
GGATCGCGATCTGGCTCGAGCCGCTGCGCAGCACATTCGACTACGGCCAGATCAATGTGCTGCTGGTGCT
GGCCGAACTTTTCGCCGTCTACTCCACCCGGTGGTGGTTGTCGGGCCTGTTGGTCGGCCTGGCGGCCGGC
GTCAAGCTCACCCCGGCGATCACCGGTCTGTATTTCGTCGGTGCCCGCCGGTGGGGTGCGGCCGCGTTTT
CCGCGGTCGTCTTCCTGGCCACCGTCGCGGTGTCAGCATTGGTCATCCCCGACGAAACCCGCTATTACTT
CACCGATCTGATCTTCAAGACCGACCGGGTCGGGCCGATGTGCACCATCTTCAACCAGTCCTGGCGAGGG
GGCGTTTGTCGGATCGTGGGACACGATGCCGGCTACAGCCCGCCGGTGCTGATCGGGATCGCCGTTATCG
CGATACTTTCCTTCCTGGCCTGGCGTGCGCTGAACACCAGCGGAAGCGACCGGCTCGGCACCCTGCTGGT
CGTCGAGTTGTTCGGGCTGCTGGCCGCGCCGATTTCCTGGACACACCACTGGGTTTGGCTGGTGCCGTTG
ATGATCTGGCTACTGCACGGGCCACTATCGGCGCGTCTCGGCGCGCGCATTCTCGGCTGGATGTGGTTGG
TGCTGACCATCATCGGTGTGCCGTGGTTGCTCAGCTTCGCCCAGCCGACGATCTGGCAGAACGGCAGGGC
GTGGTATCTGGCCTGGGGCGGACTGGTCTACATCGTGGCGACACTGGCGACCCTGGCCTTTATCGCGGCG
AGCAGGACGCGAACGCCTAGTCCGCGATAA
>Merged2_4516102_1-1140 # 1 # 1140 # 1 # ID=4516102_1;partial=11;start_type=Edge;rbs_motif=None;rbs_spacer=None;gc_cont=0.671
GACAGCCACCTGAACGACCTGGGGCTGCACAACTACTGGGGCTACAACACCATCGGCTTCTTCGCGCCAC
ACAACGACTACGCCGCGGGCGGGCGGCGCGGCGAGCAGGTGCAGGAGTTCAAGACCATGGTCCGCGCCCT
GCACCAGGAGGGCATCGAGGTCATCCTCGACGTGGTGTACAACCACACCGCCGAGGGCAACCACCTGGGG
CCGACGCTGTCCTTCCGCGGCATCGACAACGCCGCCTACTACCGGCTGGTCGACGACGACCGCCGGTACT
ACATGGACACCACGGGTACCGGGAACAGCCTGCTCATGAGGCATCCGCACGTGCTTCAGATGATCATGGA
CTCGCTGCGGTACTGGGTGCTCGAGATGCGCGTGGACGGGTTCAGGTTCGATCTAGCCGCCGCGCTGGCC
CGGCAGTTCCACGAAGTGGACCGGCTGTCCGCCTTCTTCGACCTGGTCCAGCAGGATCCGGTCGTGTCGC
AGGTCAAGCTGATCGCCGAGCCGTGGGACGTGGGGGACGGCGGCTACCACGTCGGCAACTTCCCCCCGCT
GTGGAGCGAATGGAACGGGAAGTACCGGGACACGATCCGCGACTTCTGGCGCGGCCAGCCCGCGACGCTG
CCCGAGTTCGCCTCACGGCTCACCGGGTCCAGCGACCTGTACCAGCAGGACAGCAGGCGCCCGGTCGCCT
CGGTCAACTTCGTCACCGCCCACGACGGCTTCACCCTGGCCGACCTGGTCTCCTACGACCACAAGCACAA
TGAGGCCAACGGCGAGGACAACCGGGACGGCAGCGACGACAACCGGTCGTGGAACTGCGGCCACGAGGGC
CCGACCGACGAAACGGCCGTGCGCGTGCTGCGGGCGCGGCAGAAGCGCAACTTCCTGACCACCCTGCTGC
TGTCGCAGGGAGTCCCGATGCTGCTCGCGGGCGATGAGATGGGACGCACCCAGCAGGGCAACAACAACGC
GTACTGCCAGGACAACGAGATCTCCTGGGTGGACTGGGCGGTCCATGACGAAGACGACCAGGCGCTGGTC
GATTACGTCCGCATCCTTATCCGGTTGCGCGCCGACCATCCGGTCTTCCGGCGCCGGAGGTTCTTCCGCG
GCCAGGCCGTCCGCGGCGGG
>Merged2_4472232_2-988 # 2 # 988 # 1 # ID=4472232_1;partial=11;start_type=Edge;rbs_motif=None;rbs_spacer=None;gc_cont=0.656
TTCTCGATGGAGTTCGGCGTCGCCGAGGTGCTGCCCAATTATTCGGGCGGCTTGGGGATCCTCGCCGGTG
ACCACCTGAAATCCGCGTCCGATCTGGGGGTTCCGCTGATCGCGGTGGGCCTCTACTACCGCTCCGGGTA
CTTCCGGCAGTCGCTGACCGCTGACGGCTGGCAGAACGAGACCTACCCGTCGCTGGACCCGCAAGGGCTG
CCGCTGCGGCTGCTTACCGACGCCACCGGCGATCCTGTGCTGGTTGAGCTGACGCTTCCCGACTCCGCGC
CGCTGCGCGCCCGGATCTGGGTCGCGCAGGTGGGTCGTGTTCCGCTGCTGTTGCTGGATTCCGACGTCCC
TGAGAACGAGCACGAGCTGCGCGGTGTCACCGACCGCCTCTACGGCGGCGACCAGGAACACCGGATGGTG
CAAGAGATCCTGGCCGGCATCGGCGGGGTGCGAGCGATCCGCGCGTTCACCGCGATTGAAGGGCTGCCCG
CGCCCGAGGTATTTCACATGAACGAGGGGCACGCCGGTTTTCTCGGAGTGGAACGCATCCGCGAGCTGAT
CACCGATGCAGGATTGGACTTCGACACCGCATTGACGGTCGTGCGGTCCAGCACCGTGTTCACCACCCAC
ACACCGGTGCCCGCCGGCATCGACCGGTTCCCGGTCGAGATGGTGCGGCTCTACTTCGACGACCATCTCG
ATGACGATCCCGACGAGAATGGTGATGGCAATCGTGTGCCTACGTTGTTGCCAGGTGTACCGACTGCCCG
GATCATCGCGCTCGGCGCCGAGGACGATGCGGCCAAGTTCAACATGGCTCATATGGGTCTGCGCCTGGCG
CAGCGAGCCAATGGTGTCTCGCTGTTGCACGGCCGGGTGAGTCGGGCCATGTTCAACGAGATGTGGCGCG
GATTCGACCCGGGCGAGGTGCCGATCGGATCGATCACCAACGGAGTTCACGCGCGCACCTGGGCGGCGCC
GCAATGG
>Merged2_4392020_165-2360 # 165 # 2360 # 1 # ID=4392020_2;partial=00;start_type=GTG;rbs_motif=AGGAG;rbs_spacer=5-10bp;gc_cont=0.658
GTGAGCCGAACCGACCAACTCGCTGGATTAGATCTGGCGCCCGACCCAGCCGACTTGGAGCGCCTGGTGA
CCGGTGCGCATTACAACCCGCACGGCATCCTGGGCGCCCACGAGTACGGCGACCATACGGTCATTCGGGC
GTTTCGGCCGCACGCGCGGAACGTCGTCGCGCTCGTCGGTGACGATCGGTTCCCGTTGCAGCACATCGAA
TCCGGCCTGTTCGCCGTGGCGCTGCCGTTCGTCAACCTGATCGACTACCGGCTGGAGCTGACCTACGAGG
GTTCCGATCCGTACGTCGTCGCCGACGCCTACCGCTTCCTGCCCACCCTGGGCGAAGTCGATCTCCATCT
CTTCGGTGAAGGCCGCCACGAGCGGCTCTGGGAAGTCCTTGGCGCCCATCCCCGCTCGTTCACCACCGCC
GACGGCGCCGTGAACGGGGTGTCGTTCGCCGTGTGGGCGCCCAACGCCAAGGGCGTCAGCTTGATCGGCG
AGTTCAACGGCTGGACCGGCAACGAGGCACCCATGCGGGTGCTGGGCTCCTCCGGGGTGTGGGAGTTGTT
CTGGCCCGGTTTTCCGGTAGGCGGTCTGTACAAGTTCCGCGTGCACGGCGCCGACGGCGTGGTGACCGAG
CGGGCCGACCCGTTCGCCTTCGCGACCGAAGTGCCGCCGCACACCGCATCGCGGGTGACGCGCAGCGAGC
ACACCTGGGAGGACCCGGACTGGATGGCGCGGCGAGCACAGCGCAACCCGGTGTTCGAGCCGATGAGCAC
ATACGAGGTCCACCTGGGCTCGTGGCGTCCGGGGCTCAGCTACCGCCAGCTCGCCCAAGAGTTGACGGAT
TATGTTGTGGAGCACGGGTTTACCCATGTTGAGCTGCTGCCAGTCGCCGAACACCCGTTCGCGGGGTCAT
GGGGATACCAGGTCACGTCGTACTACGCGCCAACATCGCGATTCGGCACACCGGACGACTTTCGGGCGCT
GGTCGACGCCCTGCACCGGGCCGGTGTCGGCGTCATCGTGGACTGGGTTCCGGCGCACTTTCCGAAGGAC
GCGTGGGCGTTGGGACGGTTCGACGGCACCGCGCTCTACGAGCATGCCGACCCCAAGCGCGGGGAGCAAC
TCGACTGGGGCACGTACATCTTCGACTTCGGCCGTGCGGAAGTGCGCAACTTCCTGGTGGCCAACGCGTT
GTACTGGCTCGAGGAGTTCCACGTTGACGGCCTACGGGTGGACGCCGTCGCGTCGATGCTGTACCTGGAC
TACTCGCGATCCGAGGGCGGCTGGACCCCGAACATCTACGGCGGGCGGGAGAACCTGGATGCGGTGCAGT
TCCTGCAGGAGATGAACGCCACGGCGCATAAGGCCGCGCCCGGCATCGTCACCGTTGCCGAGGAGTCGAC
GTCGTGGCCCGGGGTGACCCGTCCGACAAACCTTGGTGGGCTTGGCTTTTCGATGAAGTGGAACATGGGC
TGGATGCATGACACGCTGGACTACATCAGCCGCGATCCGATCTACCGCAGCTACCATCACCACGAGATGA
CGTTCTCGATGCTCTATGCGTTCAGCGAGAACTACGTGCTGCCGATCAGTCACGACGAGGTGGTGCACGG
CAAGGGCACGCTATGGGGGCGGATGCCGGGCAACAACCACGTCAAGGCCGCGGGGCTGCGCAGCCTGCTG
GCCTATCAGTGGGCGCACCCGGGCAAGCAATTGCTGTTCATGGGACAGGAATTCGCCCAGCGCGCCGAAT
GGTCCGAGCAGCGCGGCCTGGATTGGTGGCAGCTAGACGAGCAGGGCTTCTCCAACGGGGTGCTGCGCCT
CGTACGCGACATCAACGAGATCTACCGCAGCCACTCGGCGCTGTGGAGCCAGGACACCGTGCCCGAGGGC
TATTCCTGGATCGACGCCAACGACTCCGCCAACAACGTCCTGAGCTTCCTGCGTTACGGCAAGGACGGCT
CGGTGATGGCGTGCGTGTTCAATTTCGCGGGTTCGGAACACAACGGCTATCGGCTGGGCCTGCCCACCGC
AGGCCGCTGGCGCGAGGTGCTCAACACCGACGCGACGGTCTACAACGGCTCGGGAATCGGCAACCTCGGA
GGTGTCGACGCCACCGAAGACCCGTGGCATGGCCGCGCGGCATCGGCGGTGCTGGTGCTGCCGCCCACGT
CGGCTTTGTGGCTACAGCCCGAATAG
>Merged2_4038199_1-153 # 1 # 153 # -1 # ID=4038199_1;partial=10;start_type=GTG;rbs_motif=GGAG/GAGG;rbs_spacer=5-10bp;gc_cont=0.699
GTGCTCAAGACCGAGCCGTGGTGGCGGAACGCCGCGATCTACCAGCTTTACGTGCGCAGCTTCGCTGACG
GCAACGGCGACGGGATCGGTGACCTGGCGGGAGCGCGGGCGCGCCTGCCGTACCTGGCCGAGCTTGGCAT
CGACGCGATCTGG
>Merged2_5505768_3-1523 # 3 # 1523 # -1 # ID=5505768_1;partial=11;start_type=Edge;rbs_motif=None;rbs_spacer=None;gc_cont=0.636
GAATTCGGCATCTTCGACCAGGAGATCCACGACGGCTGGCAGATCGAACAGACCGACAACTGGCTGGACA
ACGGAAACCCCTGGGAGATCGCCAAACCCGATGTCAGTTTCCTCGTCAAGTGGGGCGGCTACGCCGAGCA
CTACACAGACGACGCCGGTCATGACCGGGTCCGGTGGGTGCCGGGACGGATGCTGAAGGGCACCGCCTAC
GACACGCCGATCCAGGGCTACGGCGTCAACACCTGCAATGTGCTGACGCTGTGGAGCGCGCGGGCGGTCA
AGTCGTTCGCGCTAGAGGCCTTCAACACCGGCGACTACTACAAGGCCGTTGAGGACGAGGTCACGTCGGA
GACGGTGACCAAGGTGCTGTACCCCAATGACGAGCCCGAGGCGGGCAAGCGGCTGCGCCTGCTGCAGCAG
TACTTCTTTGTGTCCTGCTCGCTGCAGCACGTGCTGCACATCATGGACGACCTCGCCGACACCGGCGTCA
AGGAGCTCCCTCAGCGGTTTGCCCTGCAGCTCAACGACACTCACCCGTCGATCGCGGTCGCCGAGCTTAT
GCGGTTGCTGGTCGACGAGCGCGACCTGGACTGGGACGAGGCTTGGGACATCACGGTCAAGACGTTCGGC
TACACCAACCACACCCTGCTGCCGGAGGCGCTGGAGACCTGGCCGCTGGAGATGTTCGCCGAGTCGCTCC
CGCGCCACCTCGAGATCATCTACGAGATCAACCGCCGGTTCCTCGACGAGGTGCGCTCGGTGTTCCCCGG
CGACGAGGACCGTGTCCGCCGGATGTCGCTGATTGGCGAGGACGGCGGCAAGAAGGTCCGGATGGCGCAC
CTGGCGACCGTCGGTAGCCACGCCATCAACGGTGTCGCCGCGCTGCACTCGGAGCTGCTCAAAGAGAGCA
TCCTCAAGGACTTCTTCGAGCTGTGGCCCGAGCGGTTCAGCAACAAGACAAACGGTGTGACGCCACGCAG
GTTCCTGGCGCTGGCCAACCCCGGGCTGCGGGAACTGCTGGACCGCACCGTAGGCGAGGGCTGGCTGACC
GACCTGACGAAGCTGCGCGGGCTGGAGCCGTTGATCGAAGAGCACGCCTTCCGCCAGCAATGGCGCGACA
TCAAGCGCGGCAACAAGGCACGCCTTGCCAAGCACCTCGGCGCGGCAACCGGCATCGAACTGAACCCGGA
CTGGATGTTCGACGTCCAGGTCAAGCGCATCCACGAGTACAAGCGGCAGCATCTCAACGTCCTGCACATC
ATCGCGCTCTACCACCGCCTCAAGCAGAACCCCGGGATGTCGATTCCGCAGCGGGCCTTCATCTTTGGCG
GCAAAGCCGCTCCGGGCTACTTCATGGCCAAGCGGATCATCAAGCTGATCAATGCCGTCGGCGAGACGGT
CAACGCCGACCCGGAGATCAACCGATTCCTGAAAGTGGCATTCGTGCCGAACTTCAGCGTGAAGAAAGCG
CACATGATCTACCCGGCCGCCGATTTGTCCGAGCAGATCTCCACCGCGGGC
>Merged2_5068206_3-908 # 3 # 908 # -1 # ID=5068206_1;partial=10;start_type=GTG;rbs_motif=GGA/GAG/AGG;rbs_spacer=5-10bp;gc_cont=0.693
GTGCTGCGGTTTTCCTCGGCTGACGTGGCCGGCCAGAATCCGGCCCCGTCGCGCCGCCCGGTAGCCATCA
CGGTGGGCCGGCCGTCGTTCCCGTACGACGCCACGGTGCGGGTCAGCCTCTGGGCGAGCGTGGCCGTCGT
CGCGGTGTTGTTCGGCTGGGGTGCCTGGCAGCGGCGCTGGATCGCCGACGACGGACTGATCGTGTTACGT
ACCGTGCGAAACCTGTTGGCCGGCAACGGCCCGGTGTTCAACGCGGGCGAGCGGGTGGAAGCCAACACGT
CGGTGGTGTGGACCTATCTGGTGTATTTGGGCGGCTGGCTGACCTGGCCGATGCGCCTGGAGTATGTCGC
GCTGGTGTTGGCCCTGCTGCTCAGTGTGGCGGGGCTGGCGATGCTGATGTTGGGCACCGGCCGGCTGTTC
GCCCCCGGGCTGCTGGGCCGCCGTGCGGTCATGCTGCCGGCCGGCGCGCTGGTCTACATCGCGGTTCCGC
CGGCCCGCGACTTCGCCACCTCCGGCCTGGAAAGCGGGCTGGTGATGGCCTACCTCGGGCTGCTGTGGTG
GATGATGGTCTGCTGGTCGCAAGCGATGCGTGTGCGCCCGTCCGGGCGCGTGTTCATCGGCACGCTGGCC
TTCGTCGCCGGGTGCAGTGTGTTGGTGCGCCCCGAGCTGGCCCTGATCGGCGGCCTGGCGCTGATCATGA
TGCTGATCGCCGCGAAGGGCAGGCGGCGCCGAGCGCTGATCGTGGTGGCTGGCGGCCTGCTTCCGGTGGG
CTACCAAATCTTCCGGATGGGCTACTACGGACTGCTGTTCCCGGGGACCGCGTTGGCCAAGGACGCCGCC
GGTGACAAGTGGTCGCAGGGCGTGATCTACCTGTCCAACTTCAACCGCCCCTACGCGCTGTGGGCG
>Merged2_4346738_1-498 # 1 # 498 # 1 # ID=4346738_1;partial=10;start_type=Edge;rbs_motif=None;rbs_spacer=None;gc_cont=0.669
GCCAACGGCACCGATGAGCGAGGGGTCTTCTGCCAGCACTACGAGACCACCGCGCTGGACGCGTCGCTGC
TGCTGGTACCGCTGGTGGGGTTCCTGCCAGCCTCCGACCACCGGGTGCGCGCCACCGTGCTCGCCATCGC
CGATGAGCTCACAGAAAACGAACTGGTGCTGCGCTACCGGGTCGAGGAGACCGACGACGGGTTCAAGGGC
GAGGAGGGGAGCTTCACGATCTGCTCGTTCTGGCTGGTCTCGGCGCTGACCGAGATCGGCGAGGTGGACC
GCGCCAGGGCGCTGTGCGAGAAGCTGCTGTCCTATGCCAGCCCGCTGCTGCTGTACGCGGAGGAGATCGA
CCCCCACACCGGGCGCCACCTTGGCAACTTCCCGCAGGCGTTCTCCCACCTCGCGCTCATCAACGCGGTC
ATGCACCTGATCCGTGAGGACGAACGGATCGGCGCGGCCTCCGTCGCGGCCTCATCGCTCGACCCTGAAT
CTCTGTAA
>Merged2_4177411_3-1118 # 3 # 1118 # -1 # ID=4177411_1;partial=11;start_type=Edge;rbs_motif=None;rbs_spacer=None;gc_cont=0.685
ACGTCCAGCGCGCCAGAAGCATTGCGGTCGTTCGGGATTCGTGAACTCGCCGAGACCGAGCAAGCTCTCG
GAGATTTCACCACCGAGTGGCGGCACGGCGGAAGTCCGCTGCTACGCAGGCTGATCGACGCCGGCACGGT
CGAGTTGCTGGGCGGGCCGCTGGCGCATCCGTTCCAGCCGCTGCTCACACCGCGGCTGCGCGAATTCGCG
CTGCGCGAAGGTCTGGCTGACGCCCGACAACGCCTGTCGCACAAGCCGATCGGAATCTGGGCGCCCGAAT
GCGCGTATGCCCCCGGGATGGAACACGACTATGCGGCCGCCGGGGTCGGGCACTTCATGGTCGACGGGCC
GTCGCTGCACGGCGATACCGCGCTGGGCCGGCCGGTCGGCGACTCCGACGTCGTCGCGTTCGGACGCGAC
TTGCAGGTCAGCTACCGGGTGTGGTCGCCGAAATCCGGCTATCCCGGTCACGCCGCCTACCGCGATTTCC
ACACCTACGACCACCGCACCGGCCTGAAGCCGGCCCGCGTCACCGGCCGCAACGTGCCGTCGGACGCCAA
AGCGCCCTACGATCCCGAGCGTGCCGATCGCGCAATCGACGGCCACGTCGATGATTTCGTCAACGTGGTC
CGCGGGCGGCTGCAGGCCGAATCCGAGCGCATCGGGCGCCCCGCACATGTCGTCGCCGCGTTCGACACCG
AACTGTTCGGCCACTGGTGGTACGAGGGACCAGTATGGCTGGAGCGGGTGCTGCGGGCGCTGCCCGAGGC
CGGTGTGCGCGTCGGCACGCTCAGCGACGCCGTCGCCGAGGGGTTCGTCGGCGATGCTGTCGAATTGCCG
CCCAGCTCTTGGGGTTCCGGCAAAGACTGGCAAGTGTGGGCCGGCGACAAGGTGGCCGACCTGGTGCAGC
TCAACAACGAGGTCGTCGACTCCGCGCTGAGCACCGTCGACAAGGCGCTGACGCAGACGGCATCTCTGGA
CGGGCCGATCCCCCGCGACCAGATCGCCGATCAGATCCTGCGCGAGACATTGCTGACCGTGTCCAGCGAC
TGGCCGTTCATGGTGAGCAAGGACTCGGCCGCCGACTACGCCCGCTACCGGGCTCATCTGCACGCG
>Merged2_7400_3-1454 # 3 # 1454 # -1 # ID=7400_1;partial=11;start_type=Edge;rbs_motif=None;rbs_spacer=None;gc_cont=0.660
GTCGTCGTCGCGGCCCTACTGTTTCCCGTGGTCGGCGGCGTCGGGCTGATATCCAACCGGGCCTCCGCGG
TGGTCGGTAACGCCTCGGCGCAACTGCTCGAGGGCGAAGTGCCGGCGGTGACCACGATGGTCGACAAGAA
GGGCAACACGATCGCCTGGCTGTACTCGCAGCGCCGCTTCGAGGTGCCCACCGACAAAATCGCCAACACC
ATGAAGCTGGCGATCGTCTCGATTGAAGACAAGCGGTTNGCTGAGCACAACGGCGTCGACTGGAAAGGCA
CCCTGACNGGGCTGGCCGGNTACGCATCGGGCGACGTCGACACCCGNGGTGGCTCGACGATCGAGCAACA
GTANGTNAAGAACTATCAGTTGCTGGTGATCGCTCAGACCGACGCCGAGAAGCGCGCGGCCATCGAAACC
ACGCCGGCGCGCAAACTCCGTGAGATCCGGATGGCGCTGACNCTNGACAAGACCTTCACCAAACCCGAGA
TCCTGACCCGCTACCTGAACCTGGTGTCNTTCGGTAACAACGCNTTCGGCGTGCAGGATGCGGCGCAGAC
GTACTTCGGTATCAACGCGTCCGACCTGAACTGGCAGCAGGCGGCCCTGCTGGCCGGCCTGGTCCAGTCG
ACCAGCACGCTGAATCCCTACACCAACCCGGACGGGGCGCTGGCCCGCCGGAACCTCGTCCTGGACACGA
TGATCGAAAACCTGCCCAATGAGGCCGATGCGTTGCGCGCCGCCAAGGCCGAGCCGTTGGGAATCTTGCC
GCAGCCCAAAGAGTTACCGCGCGGCTGCATCGCGGCGGGCGATCGGGCGTTCTTCTGCGACTACGTGCAG
GCCTATCTGGCCCGTGCCGGCATCAGCAAGGACCAGGTCGCACGGGGCGGCTACATGATCCGCACCACGC
TGGATCCAGATGTGCAGGAGCCGGTCAAGCACGCGATCGACACCTACGCCAGCCCGACCCTGGAGGGCAT
CGCCAGCGTGATGAGCGTGATCCGGCCGGGTAAGAACGCGCACAAAGTGGTGGCGATGGCCAGCAACCGC
ACCTACGGGCTGAACGGCGAGGCCGGCGAGACGATGCGGGCGCAGCCGTTCTCTCTGGTCGGCGACGGCG
CCGGGTCCATCTTCAAGATCTTCACCACCGCCGCCGCGATGCAGATGGGCATGGGCATCAACACCACCCT
CGAGGTGCCGGGCAGGTTCCAGGCCAAGGGCATGGGCAGCGGCGGGGCCAAGGGCTGCCCCAAGGACACC
TGGTGCGTGGTGAACGCGGGCAGCTACCGCGGGTCGATGAATGTGACCGATGCGCTGGCCACCTCGCCCA
ACACCGCGTTTGCCCGGCTGATTCAACTGGTCGGGGTGCCGCGCGCGGTCGACATGGCGATCAAGCTCGG
GCTGCGGTCTTACGCCGATCCCGGCAGCGCCCGCGATTACGACCCGGAGAGC
>Merged2_4532150_2-2356 # 2 # 2356 # -1 # ID=4532150_1;partial=10;start_type=ATG;rbs_motif=GGA/GAG/AGG;rbs_spacer=5-10bp;gc_cont=0.628
ATGCCGCCGGCCATTCCCACTGCCACCTATCGACTGCAACTGACCGAACACTTCGACTTCGACAAGGCCG
CCCAAATCGTCCCTTACCTGAAGTCGCTTGGCGTCACGCATCTCTATGCCTCGCCCTTCATGAAGGCACG
CAAGGGCTCGTCGCATGGTTACGACGTCGTCGACCATACCAGGCTCAATCCTGAGCTCGGCGGCGAAGCG
GGGTTCGAACGGCTGAGCGCGGCGCTGAGACAGCACGATCTCGGCCTCATCCTAGACTTCGTCCCCAATC
ACGTCGGCGTGCATTTCGCCGACAATCCCTGGTGGCTCGACGTCCTGGAATGGGGTCCTGCTTCGCCGCA
TGCCGAATCCTTCGACATCGACTGGGAGCAATTGCCTTATCGCTCGCGCGGCGGCGTGTTGCTGCCGATC
CTCGGCGCGTCCTATGGCGAGGCACTGGAAGGCGGCGAAATCGAGCTGCGCTACGACGCCGCTGAGGGAA
GCTTCTCGTGTTGGTACTTCGAGCACCGCCTACCGATCGCACCCGAGCGCTATGGCGAGCTTTTGAGGTT
GATCGTGAAGGAGGCCGGCGCCGAGGCCGGCGAAACCGGGCGTCGCGTGCTCGACCTCGCCTCGCGCTAC
AAGGGCCTGCGTCATCCCAATCGCAGCGAAGCCCCCGGCCTGAAGGCCGAGCTTACGTCGATACCCGGCG
TCGCCGATCTGATCGCCCGGGGGATCTCGGCCTATCGCGCAGGGCCGGACCGCAATATGCAGACACTGGC
GCTGCACCATCTGCTCGAGCGCCAGCACTACAAGCTCGGCCATTGGCGGCTTGCCTCCAGCGATATCAAT
TACCGCCGCTTTTTCGACATCAACACGCTCGCCGGTCTCCGGGTCGAAAATGCCATGACCTTCGAGGCCG
CGCATCGTCTGGTCAGGCGACTGATCGCGGAAGGCAAGCTGCACGGCTTGCGGCTCGATCATATCGACGG
CTTGCGGGATCCCGCGCAGTACTTTCAACGGCTGCGTCGGCTGATCCGCGAGGCGCGGAATGCCGCGGGG
CCCTTCTATGTCGTGATCGAAAAGATCCTCGGCGAAGGCGAAAAGCTGCATTCCTTTGCCGGCGTTCACG
GCACCACAGGCTATGAGTGGATGAACGCCATCACCCATGTGCTTGTCGACGCCAAAGGCCTCGAAGCCTT
GAACGAGATATGGCGCCAGATCAGCAGCACCCCACCCCGGCTCGATCCAGTCTTGAGGGAGGCCAAACGC
AGGGTGCTACGCACTCTCTTGACCAGCGAATTCACAGTGCTCGCAAGGCTGCTCGCGCGCATCGCCAACG
GGCACTATTCGAGCCGCGACTATTCCGCCGATAGCCTGCGGCAGGCGCTGGAGCTCTATGTGATGCATTT
TCCCGTTTACCGCACATATTTGACCGCGGCGGGCCCAACCGCACACGACCGCGAGCTGATTTCGCAAACG
ATCGGCAACGCGCGCGCCGAATGGTTTGCGGCCGACGATGGAATTTTCGATTTTATTCGCGATGCGATCA
CCATGGACCTGCTCAGGCCAGACCGGCCGCCGCACAGCGCGCCGCGCGTGCGGCGATTTGCGCTCAAGCT
GCAGCAGTTCACGGGGCCACTGATGGCCAAGTCGCTCGAGGATACGGCGTTCTATCGCTATCACCGTCTA
CTCGCGCTCAACGAAGTCGGCGGCGACCCGTCGGCGAGGGGCCTGTCCGTCGCTGCATTTCACGACAAGA
TGCACCTCCGCGCACGCGAGTGGCCCCATGGAATGACCGCGACTGCTACCCACGACACCAAACGCGGCGA
GGACGCGCGCGCGCGGCTGGCCGCGCTGACCGAGATTGCCGGTGAATGGACCAGCGCTGTTGCCAAATGG
AAGGTGTTGAACGCGCCACATCTGGTCACACAGGGAGAGATGCGCGCGCCGTCGGTGACGGCGGAATATA
TGCTCTATCAAGCGCTGCTCGGCGCCTGGCCGCTCGAGGCCGTGGATCAAGGGTTCGCTGAGAGGATTCA
GGCCTATGCGCTGAAGGCCGCCCGCGAAGGCAAGGAAGAGACGAGTTGGCTCAACCCGAATGAGCCTTAT
GAAGCGGGCATGGGGACGTTCATCGCGCGAATCCTCGATCGCTCCGTCTCGGCCGAATTTCTCGATTCGC
TTGACGCATTCGCGCGGCGCGTGGCGCTGTTAGGAGCCTTGAACTCCCTGAGCCAACTCGCGCTGAAAGC
AACGCTGCCTGGCGTGCCGGATCTTTATCAGGGCACGGAGTTCTGGGATTTGTCGCTGGTCGACCCCGAC
AATCGCAGGCCCGTGGATTTTACCGGGCGTGCAAGCGCGCTTTCA
>Merged2_4793851_425-1090 # 425 # 1090 # -1 # ID=4793851_2;partial=00;start_type=ATG;rbs_motif=AGGA;rbs_spacer=5-10bp;gc_cont=0.698
ATGGGTCTTCGCAGGTGGCCGGTTTTCGGCCTGGCCGTCGCTGTTGCGGTGCCGGTGATAACGATCACGA
GCGGTCCGGTGCCGACGGCAAGAGCCGACGGCTGTCCCGATGTCGAACTCGTCTTCGCCCGCGGTACCGC
CGAGCCGCCCGGCTTGGGGCGCGTAGGTGATGCGCTGCTCGCCGCGCTGCAGCCTGACCTCGGCTCGCGC
AGCGTTCAGGCCTATGCGGTGAACTATCCGGCCAGCTATAACTTCCTGACCACCGCCGACGGCGCCAACG
ACGCACGCGATCACATCGCTGCGATGGCAGACCAGTGCCCGGCGACGAGGCTGGTGTTAGGTGGCTTCTC
GCAGGGCGCCGCGGCGGTCTCGATGCTGGCGGGGGTGCCGCCCGTCGGTCAGCGCATCGGCAACCTCGGA
TCGGCTCCTGCGCTGGATCCTGGTCTGGCCGGCAAGGTCGCTGCGGTTGCGGTGTTCGGCAACCCCGGCA
ACCGCTTCGGCACGCCCCTGTCGTCAACGGGTGCGTTCGCCGGCCGGGCCATCGACCTATGCAGCCCCGG
TGACCCGGTCTGCGTCGTCGGCGGTCGCGACCGCGACGCGCACAGCGACTATGAGTCACCGCCCTACCCC
GTCCAGGCGGCGGGATTCGTCGCCGGACTGGTGTGA
>Merged2_5403373_1-504 # 1 # 504 # -1 # ID=5403373_1;partial=11;start_type=Edge;rbs_motif=None;rbs_spacer=None;gc_cont=0.647
GAGATGCACGTCGACGGGTTCCGGTTCGACCTGGCTTCGGCGCTGGCGCGGGAACTGCACGACGTGGACC
GGCTGTCGACGTTCTTCGACCTGGTCCAGCAGGATCCCGTCGTGTCGCAGGTCAAGCTCATCGCCGAGCC
GTGGGACGTCGGCGAGGGCGGCTACCAGGTCGGGAATTTCCCGCCGTTGTGGACGGAGTGGAACGGGCAA
TACCGCGATACCGTGCGCGATTTCTGGCGCGGGCGGCCGTCCATCCTCCCGGAGTTCGCCTCCCGGCTTA
CCGGATCGTCGGATCTGTACGAGAGCTCGGGCCGGCGACCGGTCGCGTCGATAAATTTCGTGACCTGTCA
TGACGGCTTCACATTGCGGGATCTGGTCAGCTACAACACCAAGCACAACGAGGCGAACGGCGAGAATAAC
CGCGACGGCAACGACGACAACCGGTCATGGAACTGCGGCGTGGAAGGGCCGTCGCCCGATCAGGCGATCG
AGGAACTCCGGGCC
>Merged2_4073851_152-844 # 152 # 844 # 1 # ID=4073851_1;partial=00;start_type=GTG;rbs_motif=None;rbs_spacer=None;gc_cont=0.649
GTGAACGCACGCCAATTCGGTCATTTGCTGGGTGCCGCGGTGGTGACGACCTGGACGGCGCTGCTGAGCG
CACCGATCCTCATTGCCCCCGCGTCCGCTGCTTCCTGCCCCGACGTCGAGGTCACGTTCGCCCGCGGCAC
CAACGAGCCACCTGGCGTTGGTGCGGTCGGACAGGAGTTTATCGATTCGCTGCGCTCACAGGTTGGGGGT
CGGTCGCTCGGGGTGTATCCCGTCAACTACCCCGCCGGCGAAGATTTCGCTCCGTCCGCATCCGCCGGCG
CCAGCGATGCGAACGCCCACGTTCAGTCCATGGTTGCGAACTGTCCCAACACCAGGCTGGTGCTCGGTGG
ATATTCCCTAGGCGCGATGGTGATAGATCTGATCACCATCGCCCGAGCACCGATCGCGGGCTTGATCCCC
GCGACGCTAACGGCGGACCAGGCTGATCACGTTGCTGCCGTCGCCACCTTCGGGAATCCGTCGGACAGAT
ATCTGGGGGGGCCGATAAGCGAGGTCAGCCCATGGTATGGGGCGAAGGCCATTGGCTGGTGTGCGTCCGG
CGATCCGGTTTGCACTCCGGGCGGGGCCCTCGCGCTGCCTTCGCATGACGAGCTGTTTTCCGCGGCGCAC
CTCTCCTATAAGCAGTCCGGGATGCCGAGTCAGGCCGCGACTTTCGTGGCGAGCCATCTCTAA
>Merged2_5546377_502-1887 # 502 # 1887 # 1 # ID=5546377_2;partial=01;start_type=GTG;rbs_motif=None;rbs_spacer=None;gc_cont=0.716
GTGATCCCCATAACTTCCGAATCCTCCCGCACGCTCTCGCCCAGCACTCCCGGCCGCGAGTGGTGGCGCT
CCGCCGTCATCTACCAGGTGTACCCGCGCTCGTTCGCGGACGCCGACGGCGACGGGATGGGCGACCTCCC
CGGCATCACCCGCCGCCTCCCCGCGCTCCGCGACCTGGGCGTCGACGCCGTGTGGCTGTCGCCGTTCTTC
ACCTCGCCGCAGAACGACGCGGGCTACGACGTGGCGGACTACCGCGACGTCGACCCCAGCTTCGGCACGC
TCGCCGACTTCGACACCATGCTGGAGACGGCGCACAGCCTCGGGCTGCGCGTCATCATCGACATCGTCCC
CAACCACTCCTCCAGCGATCACGTCTGGTTCCAGGAGGCCCTCGCCGCGGCGCCGGGCAGCCCGGAGCGC
GCCCGCTACCTGTTCCGCGACGGCAAGGGCGCGAACGGCGACGAGGCCCCCAACAACTGGGAGTCCATCT
TCGGCGGCTCCGCCTGGACCCGCATCACCGAGCCGGACGGCACGCCCGGCCAGTGGTACCTGCACCTGTT
CGACAAGTCGCAGCCCGACTTCGACTGGGAGAACCCCTGGGTCCGGGAGCAGTTCCGCGGCGTCCTGCGG
TTCTGGCTCGACCGCGGTGTCGACGGCTTCCGCGTGGATGTCGCCCACGGCATGATCAAGGAGGCCGGCC
TCCCCGACTACACCCCGCCCGCGAACGCCGGCAGCATGGGCGGCGGCGCGATCGCGACCACCACCGGCGG
CATCGTGCTGGAGCCGGAGATCAGCGCACATGCCGAGGGCGAGCCCGTCACGCCTCCCTACTTCGGGCAG
GACGGCGTCCACGACATCTACCGCGACTGGCACACGGTCCTCGACGAGTACGAGGGCGACCGCGTACTCT
GCGGCGAGGCCTGGGTGGAGCCGCTGGAGAAGCTCGCCAACTGGGTCCGCGCCGACGAGATGCAGCAGAC
CTTCAACTTCGGCTACCTGGAGACGCCGTGGGACGCGGTCGCGCTCCGCTCGGTGATCGACCGCTCGATC
GCCGTGTTCGGCAGCGTCGGCGCCCCGAGCACCTGGGTGCTCTCGAACCACGACGTCGTCCGCCACGCCA
CCCGCCTCGCGCTCACGGGCGACAACCCGCAGGGCCACGGCATCGGACCGAAGTCGACCGGCATCCCCGA
CCCCGCGTTCGCGCTGCGCCGCGCCCGCGCCGCGACCGCGCTGATGCTCGCGCTGCCCGGCTCGGCCTAC
CTCTACCAGGGCGAGGAACTCGGCCTCCCCGAAGTCACCGACCTTCCCGACGAGGTCCGCCAGGACCCGT
CCTTCTTCCGCGCCAGCGGCCAGGACGGCCTGCGCGACGGCTGCCGCGTACCGCTT
>Merged2_4606413_2148-4352 # 2148 # 4352 # 1 # ID=4606413_4;partial=00;start_type=TTG;rbs_motif=AGGAG;rbs_spacer=5-10bp;gc_cont=0.692
TTGTCCGGGACGCCGTTGTCCGACCTGCGCGTGCTGTTGCGCGCCGAAGGCACCGCGGTGCTGGTCGAGG
TTGCCGGTGGCCTGCCGGTCATCCTGCATTGGGGAGCAGATCTCGGCGAACTGAGCGACGTCGACGCGGC
AGCGATCTCGGCCGCGACGGCACCGGGCCGGTTCGCCAGCGCCGTCGACCATCCGGAGCGGCCCGCGGTG
CTGCCGCAACTGCACTCGGGTTGGACCGGTCGGCCCGGGATCAGCGGTTCCCGGCGTGGACGGGACTGGT
CCCCGAAGTTCAGCAGCGTCGGCGCGACCCTCGACGGAACCCGACTCGAGTCGGGACTGATCAGCAGCGG
ACCGGCCTCGCTGGTCGTCGACGCCGTCGACGTGGTGGCCCGGCTGGCGCTGCGGATCTGGATCGAACTG
CGGGCCGGGGGCGTCGTCCGGATGCGCGCCGAGCTCACCAACACTGCGGCCGACGAGCAGACGGACCAGG
CCGCGTACCAGCTCGATGATCTCGTCCTGGCCTACCCGCTGCCGGCAGTGGCGTGCGAGATCCTCGACTT
CGCCGGTCACTGGGGCAAGGAACGGACCCCGCAGCGCCGCGAGCTCGTCGTCGGCACCCATCTGCGGGAG
GGCCGGCACGGTCGCACCGGCGCCGACGCGGCCACCGTGCTGCACGTCGGGACGCCCGGCTTCGGCTTTG
CAGAGGGCGAGATCTGGGGCGTGCACACCGGCTGGAGCGGCAACCACACCCACTACGCCGAGCGGAGCTT
CAGTGGGGAACAGGTGATCGGCGGCGGCGAACTGCTGCTCCCCGGTGAAGTCGTGCTGGAGTCGGGTGAG
AGCTACACCAGCCCGTGGATCTACGGCAGCCACGGCGTCGGTCTGGATCAGGTGGCCCGCCGCTTCCACC
GGATGTTGCGGTCCCGCCCCGAGCACGTCGATGCTGCCCGCCCGGTCACGCTCAATGTCTGGGAGGCGGT
CTATTTCGACCACTCGCTGCCCAAGTTGCTCGAGCTCGCCGAGGCGGCGGCAGCGCTCGGCGTCGAGCGG
TTCGTGCTGGACGACGGCTGGTTCGGTGCGCGGCGCAACGACCGCGCCGGGCTCGGCGACTGGACGGTCT
CCAAGGACGTCTGGCCGGACGGACTGCACCCGCTGGTCGACCGGGTGACCAGCCTCGGCATGCAGTTCGG
GCTGTGGTTCGAGCCGGAGATGGTGAACCTGGACTCAGACGTCGCCCGTGCCCACCCGGAGTGGGTGATG
GCGACCGGCGGTCGGCTGCCACCGGAAGGGCGGCACCAACAGGTGCTGAATCTGGGCATCGCCGACTGTT
ACGCCTACATCCGGGACGCGATGACGGCGATCCTCGATGAGTACGACATCGGCTACATCAAGTGGGACCA
CAACCGCGATCTGATCGATTCCGGGACCTGGCCCAGCGGCGTACCGGGCGTCCATGCCCAGACGCTGGCG
ACCTACCGGCTGATCGACGAGCTGAAGGCCGGCCATCCCGGCTTGGAGATCGAGTCCTGTTCATCCGGCG
GTGCTCGAGTGGATCTGGGGATCCTCGAGCGGACGGACCGGGTCTGGGTCAGCGACAACATCGACCCACT
GGATCGTCAGCAGATGAACCGCTGGACCACCCAGCTGATCCCGCCGGAGCTGATGGGCAGCCACATCGCG
TCGGGGCGGTCGCACACCACCGGACGCTTCCATGACATCTCCTTCCGCGCCGCGACCGCGATCTTCGGCC
ACCTTGGCATCGAATGGGACCTGACCCAGGCGACCGAGGACGAGCTGCACCAGCTCCGCGGCTGGATCGA
GTTCTTCAAGGCCGAACGCGGACTGTTGCTGCGGGGCGACCTGGTGCGGGTCGACTATCCGGACGCCAGC
TCCTACGCCAACGGTGTCGTGGCCGCTGACCGCAGCCGTGGCATCTTCTCCTACGCCTCGGTCGCTGTCT
CCCAGGTCAACGGCACCGGGCTGCTCCGGCTGCCGGGTCTGGATCCGAACCGCCGCTACCGGGTGGGCAT
CATCAGCCTCGGGCGGCCGATCGACCGAGGTGCGCCGGCCTGGTGGTCCGAGGAGAAGCCGTATCTCGAT
CTCACCGGTGCCGCCCTGGCATCGATTGGCCTGCAGCCGCCGAACCTGCCGCCCGAACAGGCGGTCCTCC
TGCGGGTGGACCCGCTCAGTGATCAACGGAACTGA
>Merged2_4936063_633-2195 # 633 # 2195 # -1 # ID=4936063_2;partial=01;start_type=Edge;rbs_motif=None;rbs_spacer=None;gc_cont=0.663
ACCGGCGCCCTCGGTGCGGTCACCGCGTTCACCGTCGCCCGGATCGGCCTGCACAGCCGCCGCAACCTGA
CGCTGTACATCACCGCGCTGCTGTTCGTGCTGGCCTGGGCAACCTCGGGAGTCAACGGCTGGTTCTACGT
CGGTAATTATGGGGTGCCGTGGTTCGACATCCCGCCGGTCATCGCGAGCCGCCCGGTGACGTCGATGTTC
CTGACGTTGTCGATTATCACCGGGCTGCTGGCCGCCTGGTACCACTTCCGGATGGACTATGCCGGCCACA
CCGAGATGAAGGACAACCGGCGCAACCGCGTCCTGGCCTCCACACCGCTGCTGGTCGTCGCGGTGATCAT
GGTCCTGGGTGAAGTCGGTTCGCTGGCCAAGGGTGCGGTTTTCCGTTACCCCCTCTACACCACCGCCAAA
GCCAACCTGGCGGCGCTCAGCTCGGGCCTTTCCCCCACCAGTTGCGCCATGGCCGATGACGTGCTGAGCG
AGCCCGATCCCAACGCCGGCATGCTGCAACCGGCTCCGGGACAAACCTTCGGGCCCGACGGCCCGCTCGG
GGGAATCAACCCCGTCGGCTTCAAACCCGACGGCGTGGGCGATGACCTGAGGTCCAACCCGGTGGTCACC
AAACCGGGGGTGGTGAATTCCGACGCGTCACCCAACAAGCCCAACGCCACCATGAGTGACTCCGCGGGCA
CGGCCGGCGGGAAAGGCCCGGTCGGGGTGAACGGGTCGCACGCGGCACTACCATTCGGCCTCGACCCGGC
CCGCACACCAGTGATGGGCAGCTACGGCGAGAACTCGCGGGCCGCCACCGCAACCTCGGCCTGGTACCAG
TTGCCTTCTAATTGGAAAGAGCGCACCCCGGATCGGCCGCTGGTCGTGGTCTCCGCCACCGGTGCCATCT
GGTCGTACAACGAGGACGGCACCTTCACCTATGGGCAATCGCTGAAACTGCAGTGGGGCGTCACTCGCCC
CGACGGCACGACCCAACCGCTCGCGGAGGTGCAGCCCATTGACATCGGGCCGTGGCCGGCGTGGCGCAAC
CTGCGGTTCCCGCTGGCCTGGGCACCGCCAGAGGCTAATGTGGCACGCATCGTCGCCTACGACCCGAATC
TGAGTTCGGAGCAGTGGTTCGCGTTCACGCCGCCGCGGGTCCCGGTGCTGCAGACCCTGCAGCAATTGAT
CGGATCGCACACACCGGTGCTGATGGACATCGCAACCGCCGCAAACTTCCCCTGCCAGCGCCCGTTCTCC
GAACACCTTGGCGTTGCCGAACTTCCGCAATACCGCATCCTGCCCGATCACAAACAGACGGCGGCGTCGT
CGAACGGGTGGCAGGCCAGTGAGACCGGCGGCCCGTTCCTGTTCACTCAGGCGCTGCTGCGCACCTCGAC
GATCTCGACGTACCTGCGCGGCGACTGGTATCGCGACTGGGGATCGGTCGAGCAGTATTACGCGTTGGTG
CCGGCTGATCAGGCGCCGGTTGCCGTTGTCGAACAGGGTGTGACCACAGTGCACGGCTGGAGCCGGCAAG
GACCGATTCGGGCCCTCCCATGA
>Merged2_4784692_91-1479 # 91 # 1479 # -1 # ID=4784692_1;partial=00;start_type=ATG;rbs_motif=None;rbs_spacer=None;gc_cont=0.649
ATGGACGATTTCGTCCGAGTGGGCGGGTTAGCCGCCGTTTCCGCCGCCCTTCCCCGGGCGCTGCGCCCGT
GGAGCGACATCCGCGTCCTGCTGCCCGGATACAGCGACGTCGTCGAACAACTCACGCATATTCAAATCGT
TGGCCAGTGCCCGGCGCTTGCGGACATGCCGCCTTGCGCGCTCGGTCGGTCCTCTACTCGGGACGGCTTG
CCGGTCTACGTCCTGCTCTGCCCGCAGCTCTATGACCGGCCGGGCAACCCCTATGGCGACGAACAGGGCC
AGGACTGGCCGGACAACGACATTCGTTTTGCCCGGCTCGCGTCCGCTGCCGCCGAACTTGCAGCCGGCGC
TCTGGACAAGAATTGGGCAGCCGACCTGGTTCACGCCAACGACTGGCAGGCCGCTTTGGTGCCGGCTTAT
CTGGCCTGGCGCGGCTCGCGAATTCCCTCGATCCTGACCATCCACAACCTGGCCTACCAGGGCCTGTTTC
CAAAGGAGTCGCTGCGCCGGATCGGCGCGCCGGAGACCTCTTTCCATATCAATGGAGTCGAATTCTACGA
CAAGCTCTCCTTTCTCAAGGGCGGCCTGGTCTACGCCTCGCATCTGACGACCGTCAGCGCGACCTATGCC
AAGGAGATCACCACGCCGGAGTTCGGCTGCGGGCTCGAAGGTCTTCTGCGCATTCGCTCTGAAGCCTCGC
AGCTCACTGGAATTTTGAACGGCATTGACGAAAGCTGGGACCCGCGGTTCTGCGCTCAACTCGCCCAGCC
GTTCGGCGCCGGCGATTGGGAAGGCAAGCAGGCCAATGCCGCCTACGTCCGCAAGCTGTTCGGCCTTGCC
GTCTCGCGCGGCCCGATGTTCGCGCTCGTCGCCCGGCTCGTGCATCAAAAAGGCATCGACCTCGTGCTGT
CGGCCGCCGACGAGATCATCGATGCCGGCGGTCAGATCGTCGTCACCGGCTCGGGCGAGCCGGCTCTCGA
ACAGGCCCTCGTCGATGCGCATCGCAGGCGCCCGGACTCGATCGGAGTGGCGATCGGCTTCAATGACGGC
CACGCGCGGCGCATTTTCGCGGGCAGCGATTTCACGCTGATGCCGTCGCGCTTCGAGCCGTGCGGCTTGA
GCCAGATGTACGCCCAGCGGTTTGGCTCGCTGCCGATCGGTCACCAGACCGGGGGGCTGGCCGAGACCAT
CACGGACGGAGAGACCGGATTTTTGTTCTCGCAGCCCTCGATCGAGTCCTTCCTGGGCGGCGTGCGCCGC
GCCTTCTCGACCTTCCTGTCGAAAGACCGGCTCGACTGCATGCGCCGCAGCGCAATGGCACGCACCTTCA
GCTGGGACCTGTCGGCGGCCTTATATAACGCGCTCTATCGCAAGAGCGTCGCGCCTTAG
>Merged2_4627868_1-741 # 1 # 741 # -1 # ID=4627868_1;partial=10;start_type=ATG;rbs_motif=GGA/GAG/AGG;rbs_spacer=5-10bp;gc_cont=0.694
ATGACTGTCCGGACACGACTTCGGCACGCGAGGAAGACGTTGCTGGTCCTCGCCGGTGTGGCCGCCGCGG
CCGCCGGCACCCTGATCGCCGCGGGCGCGGGACCGGCCTCGGCGGCATCGCTCCCGTGCGACATTTACGC
CTCTGGCGGCACCCCCTGCGTCGCCGCGCACAGCACGACGCGGGCACTGTACGCGGCCTACAACGGGCCG
CTGTACCAGGTCAGGCGCTCGTCGGACAACACCACGACCACCATCAGCACACTGAACGCAGGGGGCTACG
CCAACGCGGCGGCGCAGGACTCCTTCTGCGCGGGGACGTCCTGCGTCATCACCGAGATCTACGACCAGTC
GGGTCACGGCAACAATCTCACCGACGCGCCCGGCGGCGGGGCGGCCGGCGGACCCGACAACCTCGCGACC
GCGACCGCGGCACCGATCTGGGTCGGCGGCCAGAAGGCCTACGGCGTCTACGTGGCTCCCGGCACCGGGT
ACCGCGACGACAGCACGTCCGGCATCGCGACCGGCGACTCGCCGGAGGGGGAGTACGCGATATTCGACGG
CACGCACACCAACAACGGCTGCTGCTTTGACTACGGCAATGCCGAGACGAACAACGATGACAACGGCGCC
GGCCACATGGAGGCCATCTACTTCGGCACGGAGAGGACCTGGGGCACCGGCTCAGGGAACGGTCCGTGGA
TCATGGCCGACATGGAGAACGGCCTGTTCTCCGGGTCGAAC
>Merged2_4612119_1-801 # 1 # 801 # -1 # ID=4612119_1;partial=11;start_type=Edge;rbs_motif=None;rbs_spacer=None;gc_cont=0.655
GAAACACCGGGCGGAGAACGCAACTGGGACTACCGCTATACATGGATGCGCGACTCGACTTTCATGCTTC
AGGCGCTCCACTGGCTCAAGCTCAACTGGGAAGCGGACGAGTTCATGCAGTTCGTCGCCGAGGTCGAGCC
GACCGAGGACGGCTCGTTGCAGATCATGTACGGCATCGACGGCCGCCGCGAGCTGACCGAATCAACGCGG
GACGACCTGTCTGGCTATGCGGGGGCACGCCCGGTTCGCGTTGGCAATGCAGCCTTCAGTCAGCGCCAGA
ACGATGTCTTCGGCGCCGTGCTCGACTCGATCCTGCTCCATACCCGGCGGAACCAGCGCCTGCCGCGCCA
GCTCTGGCCGGTCGTCGAGTCGCAGGCGGCGTGCGCCACCCGTGTCTGGCGCAACCCCGACCAGGGCATT
TGGGAGGCCCGTGGCAAACCGCAGCACTACGTGTCCTCCAAGTTGATGTGTTGGGTCGCGCTGGACCGGG
CGAGCGCGCTGGCAGAGATCCGGGGCGACCCGAAGCTGGCGTCGACATGGCGCGCGACGGCGGACGAGAT
CCGGGCCGACGTCCTCACGCATGGCGTCAGCGACCGGGGCGTGCTGCGCCAGCACTACGAGACGGACGCG
CTCGACGCCTCGACGCTGCTGGCGGGGAAATTCAATTTGCTCGCGCATGACGACGAACGACTGCGGAACA
CCGTGCTCGCCATCGCCGAGGAGCTCACCGAGAACGGTTTTGTCCTGCGCTATCGCACCGAGGAGACCGA
CGACGGACTCTCAGGCAAGGAGGGAACCTTT
>Merged2_4060461_1-585 # 1 # 585 # 1 # ID=4060461_1;partial=10;start_type=Edge;rbs_motif=None;rbs_spacer=None;gc_cont=0.622
CTGCTGTCCCTGCCCGGTTCGCCCGTTATGTACTACGGCGACGAAATCGGCATGGGCGACAACATCTGGC
TCGGCGACCGGGACGGCGTCCGCACCCCGATGCAGTGGACACCGGACCGCAACGGCGGTTTCTCGCCGGC
CGACCCGCAGCGGATGTACCTGCCGCCGATCATGGACCCGATCTACGGCTACCAGTCGCTGAACGTGGAG
GCGCAGCAGCGCATTGCCGGCTCGCTGCTGCACTGGACCAGGCGGATGATCGAGATCAGGAAGCGGCACC
CGGTCTTCGGTCTGGGAACCTACGAGGAACTGACCTCGTCCAACCCCAGTGTGCTGGCGTTCGTTCGCGA
GCATGAAAACAATCTTGAAGATCCGAACGACCGGATACTCTGCGTTAACAACTTGTCCCGGTTTCCGCAG
CCGGTAGAGCTTGACCTGCGTCGCTTCATCGATGTGACGCCAGTGGAATGCATGGGCGGAGTGGTATTCC
CCCCCATCGGGGAGCTGCCTTATCTGCTCACGTTGCCCGGGCATGGGTTCTACTGGTTTCAGCTCCCGCC
GCCGAGGGAGGATCTTGAACGTTGA
>Merged2_4077638_1-1680 # 1 # 1680 # -1 # ID=4077638_1;partial=10;start_type=ATG;rbs_motif=None;rbs_spacer=None;gc_cont=0.675
ATGGTCCTGCACGCCGAACCCGCCGACCAACCCGCCGAAAGCGCCGGTCAGCCCGATGACCAGTCTGCCC
CCCAATCCGAGAAAGCCGCGCGGGCTCGGGCGTTTGAAGGGGCCAAACCCGGCGCCTTCGATTTCAGCTC
GCCGGCACCCTTTGCATCCAGCGGAGCGCTGCGCAATCCGTTCCCGCCGATTGCCGACTACGCATTCCTG
TCCGACTGGGAGACGACGTGCCTGATCTCGCCCGCCGGTTCGGTGGAGTGGCTGTGCGTGCCCCGGCCGG
ACTCCCCCAGCGTGTTCGGCGCGATCCTGGACCGCAGCGCCGGCCATTTCCGGATCGGCCCGTACGGCGT
CTCGGTGCCTTCGGCCCGCCGCTACCTGCCGGGCAGCCTGATCATGGAAACCACCTGGCAGACCCACACC
GGGTGGCTGATCGTGCGCGACGCGCTGGTGATGGGAAAATGGCACGACATCGAGCGCCGATCGCGAACAC
ATCGGCGCACTCCGATGGACTGGGACGCCGAGCATATCCTGCTGCGCACGGTGCGCTGCGTGAGCGGCAC
GGTTGAGTTGATGATGAGCTGCGAGCCGGCGTTCGACTACCACCGCATCGGCGCCACCTGGGAGTACTCG
GCCAATGCGTACAGCGAGGCCATCGCACGCGCCAGCAAACACCCCGACGCCCACCCGACGGTGCGGCTGA
CCACCAACCTGCGGATCGGGCTGGAGGGTCGGGAAGCGCGTGCGCGCACCCGGATGACCGAGGGCGACGA
CGTGTTCGTCGCGCTGAGCTGGACCAAGCACCCGGCGCCGCAGACCTACGAAGAGGCCGCCGACAAGATG
TGGCAAACCACCGAGTGCTGGCGGCAGTGGATCAACATCGGCAACTTCCCCGACCACCCGTGGCGGGCGT
ACCTGCAGCGCAGCGCGCTCACGCTGAAGGGGCTGACCTATTCGCCCACCGGCGCGCTGCTGGCGGCCAG
CACCACGTCGCTGCCGGAAACGCCGCAAGGCGAACGCAACTGGGACTACCGCTACGCCTGGGTTCGCGAC
TCGACGTTCGCGTTGTGGGGGCTATACACGCTGGGACTGGACCGCGAGGCCGACGACTTCTTCGCGTTCA
TCGCCGATGTGTCCGGAGCCAACAGCGACGAGCGCCATCCGCTGCAGGTGATGTACGGCGTAGGCGGCGA
GCGCAGCCTGATCGAAGACGAGCTGAACCATCTATCCGGCTATGACCACGCGCGCCCGGTGCGGATCGGC
AACGGCGCCTACGACCAGGTGCAGCACGATATCTGGGGCTCGATTCTGGACTCGTTCTATCTGCATGCCA
AGTCGCGTGAGCAAATCCCGGAGACGTTGTGGCCGGTGTTGAAGAAGCAAGTGGAAGAGGCGATCCAGCA
CTGGCGCGAGCCCGACCGCGGAATCTGGGAAGTTCGCGGGGAGCCGCAGCACTTCACGTCGTCGAAGGTG
ATGTGCTGGGTGGCGCTGGACCGCGGGGCCAAGCTGGCCGAGCGGCAGGGTGAGACCACCTACGCCCGAC
AGTGGCGGGCCGTCGCCGAGGAGATCAAGGCCGACATCCTGGAGCACGGGGTGGACTCCCGCGGCGTGTT
CACCCAGCGTTACGGCAGCGACGCGCTGGACGCCTCGCTGCTGCTGGTGGTGCTGACCCGGTTCCTACCG
>Merged2_4193156_3-1361 # 3 # 1361 # -1 # ID=4193156_1;partial=11;start_type=Edge;rbs_motif=None;rbs_spacer=None;gc_cont=0.639
TCTGGGCTGTTCGCGGTAGCACTGCCGTTCGTCGATCTCATCGACTATCGCCTCGAGGTCAGTTACCACG
GCTCCGACCGGCACACAGCCGCCGACGCCTACCGCTTCCTGCCGACGTTGGGCGAGGTCGATCTGCACCT
GTTCGCCGAGGGACGCCACGAACGCCTGTGGGAGGTGCTGGGCGCCCATCCACGTTCGTTCAAAACCGCC
GACGGTGTGGTCGAGGGTGTGTCGTTCGCCGTCTGGGCACCCAATGCCAAGGGCGTCAGCTTGATTGCGG
AGTTCAACGGCTGGAACGGCAACGACGCACCGTTGCGGGTACTGGGCTCATCGGGCGTGTGGGAGTTGTT
CTGGCCGGACTTCCCGACCGATGGCCTGTACAAGTTTCGGGTGCATGGCGCCGACGGCGCCGTCACCGAC
CGGGCCGACCCCCTCGCGTTCGCCACCGAGGTGCCACCGCAAACGGCGTCGCGGGTGAATGTAAGCGATT
ACCGCTGGGCCGATGGCGATTGGATGACAGCACGCGCCCAGCGCAATCCGGTGTTCGAGCCGATGAGCAT
CTACGAAGTCCACCTCGGCTCGTGGCGGCCGGGCCTGTCATATCGTGACCTTGCTCGCGAGCTGACGGAA
TACGTAGTAGCGCACGGGTTTACCCATGTCGAGATGCTGCCCGTCGCCGAGCACCCCTTCGGCGGATCCT
GGGGATACCAGGTCACCTCCTACTACGCGCCGACCTCCCGATTCGGCACCCCGGACGAATTCCGGGGACT
CGTCGACGCGCTGCACCAGGCCGGAATCGGCGTCATCGTGGACTGGGTACCTGCCCACTTTCCCAAGGAC
GCTTGGGCGTTGGGCCGTTTCGACGGCACACCGCTCTACGAGCACAACGACCCCCGCCGCGGCGAGCAAC
TCGACTGGGGCACTTACGTGTTCGACTTCGGCCGCGCCGAGGTACGCAATTTCCTGGTGGCCAATGCGCT
GTACTGGCTAGAGGAATTCCACATCGACGGCCTGCGCGTCGATGCCGTCGCTTCGATGCTGTATCTCGAC
TATTCGCGTCCCGCCGGTGGCTGGACACCGAACGCTTACGGCGGCCGGGAGAACCTGGAAGCCGTACAGT
TTCTGCAAGAAATGAATGCCACGGCACACAAGGCGGCGCCGGGCATCGTCACGATTGCTGAGGAGTCGAC
GTCGTGGCCGGGCGTATCGAGGCCGACCAACGTTGGCGGCCTTGGCTTTTCGATGAAGTGGAACATGGGC
TGGATGCACGACACCCTGGACTACATGGGCCACGATCCGGTGCACCGCAGCTACCACCATCACCAGATGA
CCTTCTCGATGCTCTACGCGTTCAGCGAG
>Merged2_4307571_765-1937 # 765 # 1937 # -1 # ID=4307571_3;partial=00;start_type=ATG;rbs_motif=GGxGG;rbs_spacer=3-4bp;gc_cont=0.724
ATGCGCGTCGCCGTCGTCGCCGGACCAGACCCCGGGCACTCGTTTCCGGCCATCGCGCTGTGCCGACGTT
TTTCGGCAGCCGGCGACACGCCGACCCTGCTCACCGGCGCCGAATGGCTCGAGACTGCCCGCGCCGCCGG
CGTCGACGCCGTCGAACTGGCGGGGCTCGACCCCACCGCGGACGACGACGACCGCGACGCCGGCGCCAAG
ATCCATCAGCGCGCCGCGCGGATGGCCGTGCTCAACCTTCCGCAGCTTCGGGAGCTGGCGCCGGACCTCG
TGGTGTCCGATGTCATCACGGCCTGCGGCGGGATGTCCGCCGAGTTGCTGGGAATCCCGTGGATCGAACT
GAACCCGCATCCGCTGTATCTGCCGTCGAAAGGGCTGCCGCCGGTGGGCAGCGGGCTCGCGCCCGGTACC
GGCATCAGCGGCCGGTTGCGAGACACTGCGATGCGGGCACTGACCGCGCGATCCTGGCGCGTTGGTATCC
GCCAGCGTGCGGAGGTCCGCGTCGAGATCGGTTTGCCCGCAACGGATCCCGGCCCGTTGCGACGGCTGAT
CGCCACGCTGCCCGCGCTGGAGGTTCCGCGCCCGGACTGGCCGGCCGAAGCCGTTGTGGTGGGTCCGCTG
CACTTCGAGCCGACCGAGCACCTGCTGTCGATCCCACCCGGCTCCGGGCCGATCGTTCTGGTCGCGCCGT
CGCCGGCGGTGTCCGGGACGCAGGGGATGGCCCAGACCGCGTTGGACTGCCTGGTGCCCGGAAACGGTTT
GCCCGTCGGCGCACGGGTGGTGGTGTCGAGGCTGAACGGTCCGGACCTGACGGTGCCGTCGTGGGCGGTG
GCCGGACTGGGACGGCAAGACGAACTGCTGGCCCATGCCGACCTGGTGATCTGCGGCGGCGGGCACGGGA
TGGTGGCCAAGGCACTGCTGGCGGGTGTGCCGCTGGTGATGGTTCCCGGCGGCGGCGACCAGTGGGAGAT
CGCCAACCGGGTGGTGCGGCAGGGCAGCGGACGGCTGGTTCGGCCGTTGACGGCCGAGGCACTGGTCAGT
GCCGCCGGCGATGTGCTGTCGACGCCGAGCTACCGCGACGCCGCCCGGCGTGCGGCGGCCGGCGTCGCCG
ATGTCGCCGATCCGGTGCGGGTGTGCCACGAAGCGCTGGCGCCCGCTGGGTAA
>Merged2_5063791_6706-8742 # 6706 # 8742 # 1 # ID=5063791_6;partial=00;start_type=GTG;rbs_motif=GGAG/GAGG;rbs_spacer=5-10bp;gc_cont=0.659
GTGACAAGTGACCTGACGAGTGATCAGACCGGGGACCTCACCGGCTGGGAGCTGTCCGGATTCCACGAGG
GTCACGACACCGAGTGCTGGCGACGACTGGGCGCGATCGAGGTGCCCGGTGGCACCCGGTTCGCCGTCTG
GGCGCCCAACGCCGGAGCGGTCCGGCTGGTCGGCGACTTCAACCACTGGGACGGTCGGGAGCACCAGCTG
CACCTGGTGCCGGGAGCCGGCGTCTGGGCACTGTTCGTGCCGGACGTCAGCACCGGTGCGCTGTACAAGT
TCGAGGTGCTCGGCGCCGACGGCGTCTGGCGGCTGAAGACCGATCCGATGGGCCGGTTCTTCGAAGCTGC
CCCGCACAACGCCTCGATCGTCTACAACAGCCAGTACACCTGGACTGACGACCAGTGGCTGTGGTATCGC
GGTGAACGGCACGCCTGGGAGCGCCCGCTGAGCATCTACGAGGTGCACCTCGGCTCCTGGCGGCGCGGGC
TGACCTACACCCAGCTCGCCCGGGAACTCGTCGAGTACGTGAGCTGGCAGGGCTTCACCCACGTCGAGTT
GCTGCCGCTCGCGGAGCATCCGTACGAGGGTTCCTGGGGCTATCACGTGACCGGCTACTTCGCCCCGGTC
TCCCGGTTCGGCTCGCCGGACGAGTTCCGCTATCTCGTCGACCAGCTGCACGCCGCCGGCATCGGTGTGA
TCATGGACTGGGTGCCGGGTCATTTCGCCACCGATCCGTGGGCACTGCAGCGCTTCGACGGGACCGCGCT
CTACGAGCACGAGGATCCACGGCTGGGTTGGCATCCGGACTGGGGCTCCTACATCTTCAACCTCGGCCGC
AACGAGGTGCGCAGCTTCCTGATGTCCAACGCCTACTACTGGCTGGATGAGTTCCACATCGACGGGCTGC
GCGTCGACGGCGTCGCCTCGATGCTCTACCTCGACTACTCCCGGTCGCCCGGCGAGTGGGTGCCCAACAA
GTACGGCGGTAACGAGAATCTCGACTCGGTCGCCTTCCTGCAGGCGGTCAATGCCGACGTCTACCGCCGC
AAGCCCGGAATCATCACCGTCGCCGAGGAGTCCACCTCCTGGCCCGGGGTGACCCGCAGTGTTGATCATG
GCGGGCTCGGCTTCGGATTCAAATGGAACATGGGCTGGATGAACGACTCGCTGCGCTATTACGGCCGGCA
GCCGGTCCATCGGCAGTATCACCACAACGAGATGACCTTCGCCTCGTCGTACGCCTACTCGGAGAACTTC
GTGCTGCCGATCAGCCACGACGAGGTGGTACACGGCAAGGGCTCGATGTACGAACGGGCGCCTGAGGACG
AGTGGCGCAAGTTCGCCACCATGCGGGCCTTCTACGCGTTCATGTGGGCCCACCCGGGCAAGAAACTGCT
CTTCATGGGGACGGAGTTCGGGCAGCGCCGCGAATTCAGCGAGAGTCGCAGCCTCGACTGGGCCGAGACC
GAGCGCTGGGGTCACCGTGGCGTACAGTTGTTGATCAAGGACCTGAACCGCGTCTACCGTGCTAACCCGG
CCTTGTGGCGGCATGATCATGATCCATCGGGGTTCCGTTGGATCGACGCCGATGATCACGGCGGCAACAC
CTTCTCCTTCCTGCGCATCGATCCCCCGGGCGACGACGCCGATGCCAATGGTGACGGCCAGCAGCTCGCC
GCTGTGATCAACTTCAGCTCCGAGCCGCGCTACGACCTGCGGATCGGGTTGCCGGCGGAGGGCCGGTGGA
TCGAGATCCTGAACACGGACGCGGAGATCTATGACGGCACCGGCAGATTCGGCAATCTCGGGCAGGTGAT
CTCCACCGAGGTGCCCAGTCACGGTTTCGACTACAGCGCGACGGTCACCGTCCCTCCCCTGGGTGCCATC
TGGCTGCGCTTCGACCCCGAGCATCCGGCCCAGGATCCCGACCACGTACTGGAGGAGATCGCGACCGCGG
TCGCTCGGCGCGGCATCCCAGCCGACTCCGCCGCGCCCGATCGGGTCGACGACAACACCGGGCGCCGGGC
CCGATAG
>Merged2_4164203_2-835 # 2 # 835 # 1 # ID=4164203_1;partial=10;start_type=Edge;rbs_motif=None;rbs_spacer=None;gc_cont=0.631
GGCGAGCCGCCCGCGTCGTTCTGGGGAAACATCAGCGCCATCCCCGCCGCCACGCACGTGCTCGAGGTGT
CGATAGTCAACCAGACAAACGGCCAGTACCCGGACAGTCAGGTCTTCTGGAGCTTCAACGGCCAGACTGA
GTCGATCGCGCAACAGCCCTACATCGACATGCCGGCCAACTCGGCCGGGCGGATGTACTTCTACCTCGGC
ACGCCGAACGGCCCGTACTTCGACTTCATCGAGTTCACCGTCGGCGCCTCCTCCATCAACGTAGACACAA
CCCGGGTGGACAGGTTCGGCCTCAAGCTGGCCCTGCTGCTGCACGGCCACGACGGGTCCAACCAGGAAGT
CGGCGAAAACTACGCCACCTTCCAGGAGAGCCGGGCGGCAACCTTCCAGCGATTCGAGAACTTCGTGCCG
ACCGAATTCAAGGAACTCGCTACCGACGATGCCCCCTACGGCATCCCTTCACCCGGCAACGATCCCGCAT
TCCAGACCGGCGGCGCCTACGCGAACTACTTCAACGCCTATGCGGCAGCCAACGGTGACAGTACCGACTC
CACCGCGCAGATCTTCGGCTGCGGCGGCTCCCTAGCCAATAACCCGACACTGTGCGCTGGGCTCAACCGG
CACGTCGCGCAACTCCCGGCCTTGGAGCAATCCAACCCGGCGAACTTCTACCAGGCCGCTCCGGCCAACT
ACTACGCCGAGTTCTGGCACCAGAACTCCATCAACGGCAAGCAGTACGGCTTCCCGTACGACGATGACGC
CGGGCAGTCATCTGACATCTCGGTCGCCAACCCGCAATACATGGTCGTCGCTGTCGGCTGGTAG
>Merged2_4317611_1-837 # 1 # 837 # -1 # ID=4317611_1;partial=11;start_type=Edge;rbs_motif=None;rbs_spacer=None;gc_cont=0.675
ACCTTGTCGTCGGATCTGGTGATGGCCAATGCCGCGTCGGCGGCCACCGTCGTGCACTCACACACCTGGT
ACACCGGCCTGGCCGGGCATCTGGCCGCATTGCTGTATGACATTCCCCATGTGCTGACCGCGCACTCCCT
TGAGCCGCTGCGGCCATGGAAGGCCGAGCAACTCGGCGGCGGCTACCGAGTGTCGACGTGGGTGGAGCAC
ACCGCGGTGCTGGGCGCCGACGCCGTCATTGCGGTCAGCAACGGCATGCGCGAGGACATGCTGCGGGTCT
ACCCGACACTGGATCCGAGCCGGGTGCACGTCATCCGGAACGGGATCGACACCGACGTGTGGCATCCGGC
CGGGCCCCTGCGTACCGGCTCCGTGCTGGCCGAGCTCGGGGTCGACGAAAGCCGGCCCATCGTGGCGTTC
GTCGGGCGGATCACCCGGCAGAAAGGCGTCACCCACCTGGTGGCGGCCGCGCACCAATTCAGCCCGGAGG
CGCAGTTGGTGCTGTGTGCCGGCGCTCCCGACACCCCGCAGATAGCCGACGAAGTACGGTCCGCGGTGGC
CGCGCTGGCCCGCAACCGCACCGGCGTGTTCTGGATCCGGGACATGCTTCCCATCACGGAGCTCCGTGAA
ATACTTTCGGCGGCAGCAGTTTTCGTATGCCCGTCGGTGTATGAGCCGTTGGGAATTGTGAACCTCGAGG
CGATGGCCTGCGCAACCGCGGTGGTGGCCTCCGACGTCGGCGGGATACCCGAAGTGGTCGCCGACGGGAT
CACTGGGTCACTGGTGCATTACGACGGCGACGACCCCGTGGGTTACCGGGCCAGGTTGGCCGAGGCA
>Merged2_4443086_1095-2309 # 1095 # 2309 # -1 # ID=4443086_2;partial=01;start_type=Edge;rbs_motif=None;rbs_spacer=None;gc_cont=0.669
GGCTACTACGGACTGCTGTTCCCGGGGACCGCGTTGGCCAAGGACGCCGCCGGTGACAAGTGGTCGCAGG
GCGTGATCTACCTGTCCAACTTCAACCGCCCCTACGCGCTGTGGGCGCCTGCGGTGCTGCTGGCGGCGCT
GGCCCTGGTACTGCTGGGCGGCGGCAGCCGGCCCTGGTGGACTCGTCATACGCCCCCAACTAGGCACGGG
CCGCTGGCCCGCTCAGTGCAAAGCCCAACGGCCGTAGTGGTTTTCATTTTCGTCAGCGGTCTACTGCAGG
CGCTGTACTGGATTCGGCAGGGCGGGGATTTCATGCACGGCCGAGTACTGCTGGTCCCGCTGCTGTGTTT
GCTCGCACCGGTCGCGGTGGTGCCGGTGGTGTTTCCCGAGGGAACCCGACTGTCCCGGGAGGCCGGCTAC
TGGCTGGCCGGTGCGGTCAGCGCGCTGTGGATGGCGGTCGCGGGCTGGTCGCTGTGGGCGGCCAATTCGC
CCGGAATGGGCGACGACGCCACCCGGGTCACCTACTCCGGCATCGTCGACGAGCGGCGCTTCTACGCGCA
GGCGACGGGTCACGCGCATCCGCTGACGGCCGCCGACTACCTGGATTACCCGCGGATGCGTGCGGTGCTG
GTGGCGCTCAACAACACTCCGGAGGGGGCCTTGCTGCTGCCGTCCGGCAACTACGACCAATGGGATCTCG
TCCCGCCCATCCCGCCGCAATCGCAACCGAACACGCCGCCGGCCCCACCTCAAAGGGGGCCGCACACAGT
GTTTTTCACCAACCTCGGCATGGTGGGCATGAACGTCGGGCTGGATGTCCGGGTGATCGACCAAATCGGA
TTGGCCAACCCGATTGCCGCTCACACCGCGCGCTTGCAGCACGGCCGGATCGGCCACGACAAGAACCTCT
TTCCCGACTGGGTGATCGCCGACGGGCCCTGGGTGAAGTGGTATCCGGGCGTTCCCGCCTACCTCGACGC
GCAGTGGGTTGCCCAGGCCGAAGCGGCGCTGCGATGTCCGGCGACCGAGGCGGTGCTGAATTCGGTGCGT
GCTCCGATGAGTTTTCGTCGGTTTGTTTCGAACTTCGTGCACTCCTATGAATTCACCCGGTACCGAATCG
ACCGGGTGCCGCGCTACGAGCTCATCAGATGCGGGTTGGCCGTGCCGGAGTCCGGCGGTGTCCCCTACAC
GGGTCTGCCGGCCACCGGGCCCTAA
>Merged2_4797856_1-1161 # 1 # 1161 # -1 # ID=4797856_1;partial=10;start_type=GTG;rbs_motif=AGGA;rbs_spacer=5-10bp;gc_cont=0.683
GTGCCCGGTCGAGTCGAGATCGATGACGTCGCGCCCGTCGTATCCTACGGCGCATATCCGGCAAAAGCTG
TGGTCGGCGAGGTGGTTCCAGTCCGCGCTGCGGTGTGGCGGGAAGGCCATGACGCCGTCGCGGCGACGCT
GGTGGTGCGCTACCTCGGGCCGCGGTACCCGCAAGTCGGCGAGGCCCGGCGGCTCAAGGCGGTGCAGGCC
CCTGCGGTGGCAGAAGTCGCCGAGCCGCTCTCTCGGATCAAACCGCTGCTGCTGCCGATGACGATGGGCG
TTGAACCTTTTGTTTTTCACGGTCAGTTCACCCCGGACAGCGTCGGGTTGTGGACGTTTAGGGTGGACGG
CTGGGGTGACCCGATTCACACCTGGCGGCACGCCGTGCAGGCGAAGCTGGGGGCCGGCCAGGGCGAGACC
GAGCTGTCCAACGACCTGCTGGTGGGAGCGCAGCTGCTCGAACGCGCCGCGACCGGGGTCCCCCGCACTC
AGCGCGATCCGTTGCGCGCCGCGGCCGCAGCCCTGCAGGCACCGGGCGATCCGGTTTCCCGGGCCGCGCT
GGCGCTGTCCCCCGAGGTCGACGAACTGCTGACGCAGTTCCCGCTGCGTGAGCTGGTCACCCGTGGTGAG
CAGTACGGGGTGTGGGTCGACCGGCCGCTGGCCAGCTTCGGCTCGTGGTACGAGATGTTCCCGCGGTCGA
CCGGTGGCTGGGACGCCAAGGGCAACCCGGTGCACGGCACCTTCGCCACCGCGGCGGCGGCGTTGCCCCG
TATCGCGAAGATGGGCTTCGACGTGGTGTATCTGCCGCCGATCCACCCGATCGGCAAGGTGCACCGCAAG
GGCCGCAACAACACCGCGACCGCGGTCCCCGGTGACGTCGGGTCGCCGTGGGCAATCGGGAGCGACGAAG
GTGGCCATGACGCCGTGCATCCGCAGTTGGGCACGATCGACGACTTCGACAAATTCGTCGCGGCGGTGCA
CGACTTGGGCATGGAGGTCGCGTTGGATCTGGCGTTGCAGTGCGCGCCCGATCACCCGTGGGCCAAACAA
CATCGCGAGTGGTTCACCGAACTGCCCGACGGCACCATCGCCTATGCGGAGAACCCGCCGAAGAAGTACC
AAGACATCTACCCGATCAACTTCGACAACGACCCCGCCGGA
>Merged2_5287802_2-778 # 2 # 778 # -1 # ID=5287802_1;partial=10;start_type=GTG;rbs_motif=GGA/GAG/AGG;rbs_spacer=5-10bp;gc_cont=0.658
GTGAAAGCCCTCCGTAGGTTCACGGTCCGTGCTCACCTTCCGGAACGCCTGGGGGCGCTCGAACAACTGT
CGATCAACCTGCGCTGGTCGTGGGACAAGCCGACGCAGGAACTCTTCGGGGCGATCGACCCGGCGCTGTG
GGCGCAATGCGGTCAGGATCCGGTCGCGCTGCTCGGCGCGGTGAGCCCGGCACGGCTCGAAGAGCTGGCG
ACCGACGGCGGGTACCTGGACTGGCTCGATCACCTGGCGGCCGATCTGAACGATTATCTGAGCCGGCCGC
TGTGGTACCAGCAGCAACAAGACAACGGTGCTGCGATGCCGAACGCCATCGCCTACTTTTCGATGGAGTT
CGGGGTCGCCGAGGTATTGCCGAACTACTCGGGTGGCTTGGGAATTCTGGCCGGCGATCATCTGAAGTCC
GCGTCGGATCTCGGATTGCCGCTGATCGCGGTGGGCCTCTACTACCGTTCCGGCTACTTCCGGCAGTCGT
TGACCGCCGACGGTTGGCAGCATGAAAACTACCCGGCGCTCGACCCGCAGGGGCTGCCGCTGCGGTTGCT
CACCGACGGTGCCGGCGCGCCGGCGCTGGTTGAGCTGGCGCTGCCGGACTGCGGCCGGTTGCACGCGCAA
GTGTGGGTGGCCCAGGTCGGTCGCGTTTCACTGCTGCTGCTGGATTCAGACGTTTCGGAGAACGAGCACG
ACCTGCGTGGGGTCACCGACCGCCTCTACGGCGGCGATCAGGAACATCGCATGCAGCAGGAGATCCTGGC
CGGCATC
>Merged2_4359049_821-1522 # 821 # 1522 # 1 # ID=4359049_2;partial=00;start_type=ATG;rbs_motif=None;rbs_spacer=None;gc_cont=0.644
ATGCACGAAATGCTCAGCGACACGCGCAACGTCTGGATCGTCGTCCCGGCCTTCAATGAAGCCGGCGTCA
TCGAGGACGTCATCGCAGATCTGCGCTCGATTTTCCCGAATGTGGTGTGTGTGGATGACGGCAGCCGCGA
CGACACCGGCGACACCGCGCTGCGGGCCGGGGCGACTCTGGTACGCCACCCGGTGAACCTCGGCCAGGGC
GCGGCCATCCAGACCGGCGTCGAGTACGCCCGGCGCCAGCCCGGCGCGCAGGTCTTCGCCACCTTCGACG
CCGACGGGCAGCACCGGGTGAAGGACCTCGTCACGATGATCGACCGGCTCGGCGCCGGCGATGTCGACGT
GGTCATCGGAACTCGATTCGGCCCAGGCGTCACCAGGCCTCCGCTGCTGAAACGCATTGTTTTGCAGACC
GCCGCCCGGTTGAGCCCGCGCGGCCGCAGGCTGGGATTGACCGACACCAACAACGGCCTGCGGGTGTTCA
ATAAGACCGTCGCCGACGGGCTGGACATCACCATGAGCGGGATGAGCCACGCCACCGAATTCATCATGCT
GATCGCCGAAAACCATTGGCGTGTGGCCGAAGAACCCGTCGAGGTGCTTTACACCGAATACTCGAAATCC
AAGGGCCAGCCACTGCTCAACGGCGTGAACATCATCTTCGACGGGTTCATACGAGGAAGGACGCCGCGAT
GA
>Merged2_5247977_2-1051 # 2 # 1051 # 1 # ID=5247977_1;partial=10;start_type=Edge;rbs_motif=None;rbs_spacer=None;gc_cont=0.692
GCCTTCGCCGGCGCCTACGCGGTCGCCGACTACAAGACGGTGACGCTGAGCGTCGACGGCACCGCGATGA
CCGTGACGACGATGAAGTCGCGGGTGATCGACATCATCAGGGAAAACGGGTTCAACGTCAGCGAGCGTGA
CGACCTGTACCCCGCCGCCGGCGAGCGGGTCCACAACGCCGAGAACATCGTGCTGCGGCGCAGCCGACCG
CTGGAGATCTCGCTGGACGGTCAGAACGCCAAGCAGGTGTGGACGACGGCTTCCACCGTCGACGAGGCGT
TGGCCCAGCTGGCCATGACCGACACGGCGCCGGCCGCGGCCTCGCGGGGCAGCCGGGTGCCGCTGGCCGG
CATGGCCCTGCCCGTCGTCAGCGCCAAGACCGTCGAGCTCGACGACGGCGGTGCAGTACGCAACGTGCAC
CTGGCCGCGGCCAGGGTCGGTGAGCTCCTGGCCACCAGCGGGGCCCCGCTTTTGCAAAGTGACCAGGTCA
CTCCGGGTGCGTCGGCGCCGGTGATCGACGGCATGCACATCCAGGTGACTCGCAACCGCATCGAGAAGAT
CACCGCGCGGGTGCCGCTGGTTCCGCCCCGCAAGCGGATCGAGGACCCGGACATGAACATGGACCGCGAG
GTCATCCAGGACCCGGGTACCCCTGGCACCCAGGACGTGACTTTCGCGGTGTCCAAGGTCAACGGCGTGG
AAACCGGCCGGCTGCCGGTGGCCAGCCACGTGATCACACCCGCCCGCGAGGCCGTGGTGCGGGTTGGCAC
CAAGCCGGGCACCGATATACCGGAGGTCTCCAACGGAGCGATCTGGGACGCCATCTCGCGCTGCGAGGCC
GGCGGGAACTGGGCGATCAACACCGGTAACGGCTACTACGGTGGCGTGCAGTTCGACCAGGGCACCTGGG
AGCGCAACGGCGGTCTGCGGTTTGCTCCCCGCGCCGATCTGGCGACCCGGGAAGAGCAGATCAGCATCGC
CGAGGTGACGCGCGCTCGCCAGGGCTGGGGAGCATGGCCGGTGTGCAGCGGAAGAGCGGGTGCGCGCTGA
>Merged2_5280121_1134-2024 # 1134 # 2024 # 1 # ID=5280121_3;partial=01;start_type=ATG;rbs_motif=GGAG/GAGG;rbs_spacer=5-10bp;gc_cont=0.661
ATGCCCCGCGCGGGTGCTGCCGGCGAATCCGACTTCGTGGTCGTCGCCAACCGGCTGCCGATCGACATGG
AGCGGCTGCCCGACGGGACCACCAGGTGGAAGCGCAGCCCCGGCGGGTTGGTCACCGCACTCGAGCCGTT
GCTTCGCCGCCGTCACGGAGCCTGGATCGGCTGGCCTGGGACCGTCGACGACGACGTCGACACCGAAGAT
GCACCGATCGTCGAGGACGACCTTCGGCTTCAGCCGGTACGACTGTCTGCCGACGACGTCGCCGAGTACT
ACGAGGGATTCTCCAACGCCACACTCTGGCCGCTCTACCACGACGTCATCGTCAAGCCGAGCTACCACCG
GGAGTGGTGGGATCGCTACGTCGAGGTCAACCGCCGTTTCGCCAAGGCCGCATCCCGCGCCGCCGCCCGC
GGCGCGACCGTCTGGGTGCAGGACTACCAATTGCAGCTGGTGCCCAAAATGCTGCGCGAACTGCGGCCCG
ATCTGACCATCGGTTTCTTTCTGCACATCCCGTTCCCGCCCGTCGAACTGTTCATGCAGATGCCCTGGCG
CACCGAGATCGTCGAAGGCCTGCTCGGCGCAGACCTGGTGGGATTCCATCTGGCCGGCGGTGCCCAGAAC
TTCCTGATTCTGTCGCGACGCCTGCTCGGCGCGAGCACCTCCCGCGGTGCGGTCGGTGTGCGATCACGAT
TCGGTGAGGTGGACTTCGACGGGCGCACCATTCGAGTGGGCGCCTTCCCGATCTCCATCGACTCGAGCGA
GCTCGACCACAAAGGCCGTGACCGCAACGTCCGCAAGCGGGCCAGAGAGATCCGTGCCGAGGTCGGCAAT
CCCCGCAAAGTTCTGCTCGGCGTCGACCGCCTCGATTACACCAAAGGCATC
>Merged2_5288399_2-880 # 2 # 880 # -1 # ID=5288399_1;partial=11;start_type=Edge;rbs_motif=None;rbs_spacer=None;gc_cont=0.645
CTCGCCAGAGCGCTCAACCTGACGAGCTACCGCTTCTCCATCTCCTGGCCGCGCATTCAGCCGACAGGCG
TCGGTGCGCCGAACCTGAGGGGCATCGACCACTACAGCCGGCTGGTCGACACGCTGCTCGACGCCGGGAT
CCGCCCCTGGTGCACGATCTACCACTGGGATCTCCCGCAAGCACTGGAGGAGCGCGGAGGCTGGCCAAAC
CGCGATCTCGCGAAGTATTACGCGGACTATGCGGGTCTGCTTGCTGAGCACCTCGGGGACCGGATCACCA
TGTGGGCGCCGTTCAACATGCCCTGGGCCATTGCCTTCATGGGCTATGCGGCCGGCGCGTTCCCGCCCGG
CCGCACGAGTTTCCCCGATTTCCTGAAGGCAGCCCACACGCTTGCGCTGGCGCAGGGAGAAGCGTTCCGC
TCCATCAAAGCGGCGTCTCCCAAGGCCACCGTGGGCAGCGCGTACGAGATGGCCCCCGCCTATCCCAAGA
CCGACTCAGAGGCAGATCGCGCGGCGGCCGCGCGCTACCACGCCATGAACAATGTGTTCTTCCTCGAAGC
CGCGATGAAGGGTCACTATCCGAAGGCGTTTGCCGGGGAACCCCCATACGAGATCATGGGGTTCAGGGAC
GGCGACGAGAAGATTCTCTACGCACCGCTTGACTGGGTGGGCTTTCACTTCTACACGCGCCGTGTCGTTG
CCGATGCGAGCGACAGCGTCGGCTTTGGCGGGGGATTCAGCGGAACCGAGATCGAATCGGACAGCGGAAG
CGCACGTGATCCTTACACCGGCATTCGGGCCGCGATGCCGACAGAAGGGCCGCTAACGGACTCTGGCATG
GAGGTATGGCCGCGCGGGATCTACGACCTGGTTACGCAG
>Merged2_4122632_1-900 # 1 # 900 # -1 # ID=4122632_1;partial=11;start_type=Edge;rbs_motif=None;rbs_spacer=None;gc_cont=0.698
ACGATCGGCTTCTTCGCGCCGCACAACGGCTACTCCGCCGCCGTCCGGGCCGGGCGGCCGGGCGGCCAGG
TCGCCGAGTTCAAGGCCATGGTGGACGCGCTGCACCGGGCCGGCCTGGAAGTGGTGCTCGACGTGGTGTT
CAACCACACGGCCGAGGCGGGCCCGGACGGTCCCGCGCTGTGCTTCCGGGGCATCGACAACACCGCGTAC
TACCGGGTCCAGCCCGGCAACCCCGGCGCGTACCTGGACACGACCGGGTGCGGCAACGCACTCAACGCCG
GCGATCCGATCGCGCTGCAGCTGATGATGGACTCCCTGCGCTACTGGATCACCGAGATGCACGCCGACGG
GTTCCGGTTCGACCTGGCCCCCACGCTGGCCCGCCAGGACGGCGCCTTCGACAAATGGTCGGCCTTCCTG
GACATGGTCGCCCAGGACCCGGTGGTCTCCCGCGCCAAGCTGACCGCCGAGCCGTGGGACGTCGGCCAGA
TGGACAGCTACGACCTCGGCCGGTTCCCGCCGCTGTGGCGGGAGTGGAACGGCAAGTACCGCGACACCAT
GCGTGACTTCTGGCGCAGTCATCCGGTCGGGATCGGCGAGTTCGCCACGCGGTTCGCCGGCTCCTCGGAC
CTGTACGGCACCTCAGGCCGCCGGCCCACGGCCTCGGTGAACCTGATCACCGTGCACGACGGCTTCACCC
TGCGCGACCTGGTCTCCTACGACGACAAGCACAACGAGGCCAACGGCGAGGACAACCGCGACGGAACCAG
CGACAACGAATCATGGAACTGCGGCGCCGAAGGCCCCACCGACGACCCGGACATCCTCGCGCTGCGCGCC
CGGCAATCCCGTGCCATGCTCGCCACGCTGATGCTGTCCTTCGGGGTGCCGCTGCTGCTC
>Merged2_4385123_1589-2743 # 1589 # 2743 # -1 # ID=4385123_3;partial=00;start_type=GTG;rbs_motif=None;rbs_spacer=None;gc_cont=0.674
GTGCGCGTAGCGATTGTCGCGGAATCCTTCCTTCCGCAGGTCAACGGCGTCAGCAATTCAGTTGTCCGGA
TACTTGAGCACCTGCGCCGCACCGGCCACGAGGCTCTCGTCATCGCACCCGACACTCCGCCGGGCGAGCC
GCCCGCCGATCGGATCCACGACGGTATCCGGGTGTTCAGGGCGCCGTCGCGGATGTTTCCGAAGATCACC
TCGCTACCGCTCGGAGTGCCCACGCCCCGGATGACGAAGGTGCTGCGCGGATTCGAACCCGACGTAGTGC
ATTTGGCGTCGCCGGCGCTACTCGGCTGGGGCGGGGTGCGGGCGGCGCGCCGTCTTGGCGTGCCGACGGT
CGCGGTATACCAAACCGACGTACCGGGTTTCGCGGCCAGCTACGGGATTGGACTGACCGAGCGGGCGGCT
TGGGCGTGGTTCCGCCACCTGCACCGCCTTGCCGACCGCACCCTGGCGCCATCCACCGCGACGATGGAGT
CTCTTGCTGCTCATGGTATTCCGCGGCTGCATAAGTGGGCTCGCGGGGTCGACATGATTGGCTATGCGCC
GTCGGCCCGCAATGAGGCGCTCAGGCAGCACTGGTCGCCGGACGGCAAGCCGATCGTCGGCTTCGTCGGT
CGGCTGGCGCCGGAGAAGCATGTCGAGCGGCTGACAACGCTGGCTGCCCAGGGCACTGTGCAGGTCGTCA
TCGTCGGCGACGGCGTCGACCGGGCCAAGCTGCAATCAGCAATGCCGACAGCCGTTTTCACCGGAGCGTT
GTACGGCGAGGAACTCGCCGAGGCGTATGCCAGCATGGACGTTTTCGTGCACGCCGGTGAGCACGAGACG
TTCTGCCAAGTCGTGCAGGAAGCGCTGGCGTCGGGGTTGCCAGTGATCGCCCCCGACGCCGGCGGCCCGC
GCGACCTGGTGACCCCGTGGCGCACCGGATTGCTGTTGGGAGTCAAAGAGTTCGAGGCGCAGCTGCCTGA
AGCTGTCGCGCACCTGGTGTCGGAACGTCAGCGCTATTCCGTGGCCGCCCGGAAGAGCATCCTCGAGCGC
AGCTGGCCGGCGATCTGCGACGAGTTGCTCGGCCACTACGAGGAAGTACTTTCGCCCATCGCCCGCGCGC
GCATCGCGCGCCGGCAACGCGCGCAGGGTGAGTGA
>Merged2_4254552_598-1617 # 598 # 1617 # -1 # ID=4254552_3;partial=01;start_type=Edge;rbs_motif=None;rbs_spacer=None;gc_cont=0.691
ACCGCGGGGCTGGCGGGCCGCCGGGTGTGGGACGCGGCGCTGGTCGGCGCGTCCCCGCTGGTGATCTTTC
AGATGTTCACGAATTTCGACGCGCTGGCAACGGCTTTGGCGATTGGCGGGGTGCTGGCGTGGGCGCGGCG
GCGACCGGTGCTGGCCGGCGTGCTGCTCGGGCTGGGTGTGGCGGCCAAGCTGTATCCGGTGTTGTTGTTG
GGCCCGCTGCTGGTGCTGGGCATCCGGACCGGGCGGCTCGGTGAGCTGGCCCGTACCGCGGCTGCGACGG
TGGCGACGTGGTTGGCAGTGAACCTGCCGGTGATGGTGCTCTTCCCGCGGGGCTGGTCGGAGTTCTTCCG
GCTGAACGCCCGCCGCGGTGATGACATGGATTCGCTGTTCAACGTCGTCAAGTCGTTCACCGGCTGGCAG
GGTTTCGATCCGAACCTCGGCTTCTGGCAGCCGCCCGAGAGGCTCAACGAGGTTGTCCTGGCGCTGTTTG
TATTAGCCTGTGCGGCAATCGGTTACGTCGCGCTGACCGCCCCGCAGCGGCCACGGGTGGCCCAGCTGGC
TTTTCTGGTGATCGCGGCGTTTCTGTTGACCAACAAGGTGTGGAGTCCGCAATTCTCGCTGTGGCTGGTG
CCGTTGGCGGTGCTGGCGTTGCCGCACCGCCGAATCCTGTTGGCGTGGATGACGATCGACGCGCTGGTAT
GGGTGCCGCGGATGTATTACCTCTACCCCGTGCCCGACCGCGGGTTGCCCGAGCAGTGGTTCACCGCGAC
GGTGCTGCTGCGCGACATCGCGGTGCTGGCCCTGTGCGCGCTGGTGGTCCGGCAGATCTACCGGCCCGAG
GAGGACCTGGTGCGCTGGGGTGGACGGGTGGACGATCCGGCCGGCGGGGTGTTCGACCGGGCCGGCGATG
CGCCGCCCAGCTGGCTGCCTCCGTGGCTGCGCCCGGCTCGGCTACGACGATCGCCGCAGGCGAGCGCCGC
GGCTGACGCCGATTTCGCAGGCTCAGCCCCCGTCCGGTAG
>Merged2_4196939_4295-5845 # 4295 # 5845 # -1 # ID=4196939_7;partial=00;start_type=ATG;rbs_motif=None;rbs_spacer=None;gc_cont=0.652
ATGGCCTACGACGCCCGCATCGTCATCGATCTCGATGTCACCGGTCCGGTGATCAACCGGCACCTCTACG
GACACTTCTCCGAACACCTCGGCCGCTGTATCTACGGCGGCTTCTACATCGGCGAGCCTGAAGGATCCAA
TACCGGGCAGATTCCCAACGAGGGCGGCATCCGCCTGGACGTGGTCGAAGCGCTGCGCAAGCTGAACATC
CCGAATCTGCGCTGGCCCGGCGGCTGCTTCGCCGACGAGTACCACTGGACCGACGGCATCGGCCCGAAGG
CAGAGCGACCGGTGATGGTCAACACCCATTGGGGCAACGTCGAGGAGAACAACCACTTCGGCAGCCACGA
GTTCATGGCGCTGTGCGAGTTGCTCGGCGCCGATCCCTATGTCAACGGCAATGTCGGCTCGGGCACCGTC
AAGGAGATGGCCGACTGGGTCGAATACCTGACCCGCGACGGCGACAGCCCGATGGTCCGGTTGCGCAAGG
CGAACGGCCGCGACGAGCCATGGCGGGTGCCGTTCTGGGGCATCGGCAACGAGGCCTGGGGCTGCGGTGG
CAACATGCGCGCCCAGGCGTACTCCGATCTTGCCCGGCAATACGCGACCTTCTGTCGTGATCATGGTGAC
AACAAGCTCTACCGGATCGCGGCCGGCGCCTCCGATGGTGATCTCGAATGGACCGAGGCGCTGATGAAGG
CGATCAGCTGCCTGGGCTGTTCGCGGACCCCGAAGAAGATCTTCCAGGGTCTCTCCATCCACTACTACAC
CGTCGTCGGACCGTGGGACCACAAGGGCTCGGCCACCGAATTCGATCATGACGACTACTACCTGACCTTG
GGCAAGGCGCAGTTCGTCGACCGGATCATCGCCGGCCACTCGGCGATCATGGACGCCTATGACCCGGACC
GGACGGTCGGGCTGGTGCTGGACGAGTGGGGCACCTGGTGGGATGTCGAGCCGGGCACCAACCCGGGATT
CCTGTTCCAGCAGAACACGCTGCGCGACGCCCTGGTCGCAGGCGTGCATTTCGACATCTTCCACAATCAT
GCCGAGCGGCTGATGATGGCCAACATCGCCCAGACGGTGAACGTGCTGCAGGCGATGATCCTGACCGACG
ATTCGCCCGACGGCCAGGGTGCACTGGTGCTGACCCCGACCTATCACGTCTTCGAGATGAACAAGGGCCA
TCAGGGCGCGAACCGGCTCCCCACCCACATCGTCTCCGGCCCCGGGCCGCGACCGGCCGGCGGCTATCAG
GTGCAGTTATTGTCCGCGTCGGCGAGCAGCAGCGGAGACCGCGCGCTGGTGTCGCTGACCAATGTCGACG
CCGCTGCCGAGGCGAGGATCGTGCTGGACCTGCGTGGTCGAGACGTTGTCAGCCGGACCGGCCGGCTGCT
CGCCGCCGACGCGATCCAGGCGCACAACACTCCGGGCCGGCCGGAGCAGGTGCAGCCGCAGGACCTTGTC
GGGATCGCCGATCACCCCCGCGGATTGGAGATCACGCTTCCTGCGCACTCCTTCGCCACCGTCGAACTGG
AGCTCCGCTGA
>Merged2_4032938_2-688 # 2 # 688 # 1 # ID=4032938_1;partial=11;start_type=Edge;rbs_motif=None;rbs_spacer=None;gc_cont=0.683
AGCCAGATGAAGGCGGTCAACTCCTCGTACTCGTACGCCAACGTCGGGATCACCCCGATGATCGGCGTCA
ACGACGACGGCTCCACCTTCACGCTTTCGGACGCCTCGTCGGTGGCCAGCTGGGCCAGCAGCAACGGCAT
CGGCCGGCTCGCGTTCTGGTCGGTCGACCGCGACCAGGCCTGTCCCGGCGGCAACGGTGGCGCGGCCTCC
CCCACCTGCAGCGGCGTCTCCCAGAACACCGGGCAGTTCACCGGTGCGTTCACCGGCGCCGGAGGCGGAA
CGCCGCCGCCCCCGCCGCCGGGCAATGAAGCCCCTTACGGCGGTACGGCGGCTGCGATTCCGGGGACGGT
GCAGGCGGCTAACTATGACACCGGCGGCCAGGGGGTGGCCTACAACGTCACCTCGGTCAACGGCACCGGC
AACAGCTACCGCTCCGACGGTGTCGACCTGGAAATTTGCACCGACATCGGTTGCGGGGATGACATCGGCT
GGACCGCTTCCGGGCAGTGGTTCAAGTACACCGTCAACGTCGCCGCCGCCGGGACCTACACGGTCAGCCT
GCGGCTGGCCTCACCTTCCGGCGTGACCGACGGCCTGCATATCGCCAGCTCTTCCGGGGCTAACTTGTCC
GGGAACATCAACGTCCCGGCGACCGGGGGTTACCAGAACTGGACCACCGTGACGGCG
>Merged2_5298162_211-894 # 211 # 894 # 1 # ID=5298162_2;partial=01;start_type=ATG;rbs_motif=GGAG/GAGG;rbs_spacer=5-10bp;gc_cont=0.648
ATGCCTGGGGAGTTTCGGTTAGCGGGGAACTGGAATTATAGGGTCACTCATAGCCTCAGGGGCCAACCAG
CCCAACGGACAAGGGGACACGTGAGCGAACTGCGGTTGATGGCGGTGCACGCCCACCCCGACGACGAGTC
CAGCAAGGGTGCCGCCACCCTTGCCCGCTACGCCGACGAGGGTCACCGCGTGCTCGTGGTGACGTTGACC
GGGGGCGAACGCGGCGAAATCCTCAATCCGGCGATGGACCTGCCCGATGTGCATGGACATATCGCCGCCA
TCCGCCGCGACGAGATGGCCAAGGCAGCCGAGATCCTCGGCGTAGAGCACACCTGGCTCGGCTTCGTCGA
CTCCGGCTTGCCCAAGGGCGATCTGCCGCCGCCGCTGCCCGATGATTGCTTTGCGCTGGTGCCGCTGGAA
ACCTCTACCGAGGCGCTGGTTCGGGTGGTACGCGAGTTCCGGCCGCACGTGATGACCACCTACGACGAAA
ACGGCGGATACCCGCATCCCGACCACATCCGTTGCCACCAGGTCTCGGTGGCCGCATACGAAGCGGCCGG
CGATTATCGCCGTTTCCCGGATGCGGGCGAGCCATGGGCGGTGTCCAAGCTGTACTACATCCACGGATTT
CTGCGCCAACGCATGCAGGTGCTGCAAGACGAGTTCGCCAAGCACGGGCAGGAG
>Merged2_4314605_5443-6729 # 5443 # 6729 # -1 # ID=4314605_6;partial=00;start_type=GTG;rbs_motif=GGAGG;rbs_spacer=5-10bp;gc_cont=0.674
GTGGAACTCTCCGTGGTGATGCCTTGCCTGAACGAGGCGGAGACCGTCGAGACCTGTGTGCGGAAGGCCC
TCGGATTCTTCTCGGAGCACGGCGTCGACGGTGAGGTCGTCATCGCCGACAACGGCAGCACTGATGGCAG
TCAGCAGTTGGCCCGCGATGCCGGCGCCCGCGTCGTGCCGGTGAGTGCCAAGGGCTACGGCAGTGCGCTG
ATGGGCGGCATCCGCGCCGCCCGCGGCACGTACGTCGCGATGGGCGACGCGGACGACTCCTATGACTTCA
CGGGCCTGATGCCGTTTCTTGAGCAGCTGCGGGACGGTGCCGATCTGGTCATGGGCAACCGTTTCAAGGG
TGGCATCGCGCCAGGGGCCATGCCGCCGCTGCACAAGTACCTCGGCAACCCGGTCCTCAGCTTCATCGGG
CGGCTGTTCTTCCGCAGCAAGATTGGCGACTTCCACTGCGGGCTCCGCGCGTTCCGCCGTGAGTCGATCC
TGCGGCTCGGGCTGCAGACCGGTGGCATGGAGTTCGCCAGCGAGATGGTGGTGCGCTGCACGCTCGCCAG
GTACGACATCCGCGAGGTGCCCACGACGCTGTCTCCGGACGGGCGGTCCCGCGCACCGCACCTGAGCACG
TGGCGCGACGGCTGGCGTCACCTGCGATTCCTGCTGCTCTACAGCCCCCGCTGGCTGTTCCTGATTCCCG
GCCTGCTCTTGATGACGCTCGGGCTGGTCGGCAGCGTCGCGCTGTCCGCGGGCCCGATTCGCGTGGGCGA
CATCGCCTTTGACGTCGACACCCTCGTCGGCACCTCGGCGGTGCTGGTGATCGGCTTCCAGGCGGTGATA
TTCGCGCTGCTGACCAAGATCTATGCCATGGAGGAGGGATTCTTGCCCCATGACCGGCGGGTGCAGCGCA
TCGTCGACTCCTGGAGTCTCGAACGCGGCGTCGTCGTCGGTGGCCTGCTCGCCCTCGCCGGTCTGGTCGG
CCTGGTCGCCTCGCTGGTCCACTGGCAGGGTCACAGCTTCGGCGAGCTCAACCCGCGTGACTCGCTCCGC
ATCGTGATGCCGGCCGCGACCGCGCTGATCATGAGCTTCCAGATGATCTTCGCGTCGCTGTTCGTCAGCA
TCCTCGGGATCCGCCGTCGCAGCCACCCGCCGGTCATCGACCCGGCCGAGGAGGCCGCCGATGTCGTGGA
CGCCGCGGTCGTCAAGGTGACGAGCGAGAGCGGCACGGCCGAGGAAAGCACCGAGACCGAAGAGAGCAAG
GACAAGGACAAAGCGGAGACCGCCTGA
>Merged2_4180399_3-1001 # 3 # 1001 # 1 # ID=4180399_1;partial=11;start_type=Edge;rbs_motif=None;rbs_spacer=None;gc_cont=0.695
GCGGCAGCCAGCCCGGCAGCGCCTGCCGGCGCCGCTCACGCCACGGCGGCCGCCGCCCCGGCCGCGGTGC
CCGGCCCGCCGTCGGGCTGGTCCACAGTATTCAGCGATGACTTCAACGGAGGCGCGGGATCAGGTGTCGA
CTCGCAGTGGATGTATGACACCGGGCCCGGTTCCAACTTCGGCACGGGCGAGATCGAGACAATGACGAAC
TCGACCAGCAACGTGCACCTCGACGGCAACGGCAACCTTGACATCACCGCGCTGGGCAGCGGCACCTCGT
GGACCTCCGGCAGGATCCAGACCACGAGCGCGAACGTCGGCGCGCCCGCGGGCGGCCAGCTTGAGGTCAC
CGCCTCCATCCAGCAGCCCGCCGGCGGGCTCGGCTACTGGCCGGCCTTCTGGATGCTCGGGCCCGGCCAG
TGGCCGGAAAACGGCGAGATCGACATCATGGAGGACGTCAACTCCCTGTCCGAGCTGTCCGGCACCATCC
ACTGCGGAGTGGACCCGGGCGGCCCCTGCAATGAGCCGAACGGCATCGGCTCGGGCCTGAGGGGCTGCGG
AGGCTGCCAGAGCGGCTACCACACGTACACGATGATCCTCAACAGGACCAACACCTCAGCCGAGTCGATC
ACCTTCTACCTTGACGGGAACGCGTACTTCACCGTCAACGAGAGCCAGGTCGGCACGGCGACATGGCAGG
CAGCGTTCGACCACAACCTGTCGATCATCTTGGACCTGGCCATGGGCGGCGGCTACCCCAACGGCGTCTG
CGGCTGCACCACACCCACCGGCGCGACGGCATCGGGCGGCACCATGAGCGTGGCCTACGTGGCGGCGTAC
ACGACGACCGGCGGCGGCTCCCCGCCTCCGCCCCCGCCGGGCTCCGGCCCGGTCACCCTGGCCTTCAACG
GCCTGTGCCTGGACGACCGCAGTGCCAGCACCACCAACTTCAACCCGGTCCAGGTCTACACCTGCAACGG
CACCGGCGCCCAGAACTGG
>Merged2_4063496_648-1451 # 648 # 1451 # -1 # ID=4063496_2;partial=00;start_type=ATG;rbs_motif=AGGAG;rbs_spacer=3-4bp;gc_cont=0.643
ATGACCACCGGCGATCCGGTGTCGCGGGCTGCGGGCGATCGCCCCACCGCGCGCACCCTGGTGATCATCC
CCACCTATAACGAGCGGGATAACCTCCCGCTGATCCTGCGACGCCTGCAGCAGGCTCGTCCCGACGTGCA
TGTACTGGTCGTGGACGACAACAGCCCGGACGGCACCGGGAAGCTTGCCGATGAGCTGGCGTCGGCGGAC
CCCGAGCGAATTCACGTCATGCACCGCACCGTCAAGGATGGCCTGGGTGCGGCATACCTGGCCGGCTTCG
CCTGGGGGCTGGACCGGCAGTACACGACGCTGGTGGAGATGGACGCCGACGGCAGTCACGCGCCCGAACA
ACTGCACCTCCTGCTGGAGGCCGTCGACGCCGGGGCCGACCTTGTCATCGGTTCGCGCTACGTCGACGGC
GGCAACGTGCAGAACTGGCCGTGGCGTCGCTGGGCGCTGTCGTGGACCGCCAACACGTACGCGCGGTTGG
CCCTTGGCATCGGCATCCACGACATCACCGCCGGCTACCGCGCCTATCGCCGAGACGTTCTGCAGAAGAT
CGATCTCGACCACGTCGACTCGAAGGGCTATTGCTTTCAGATCGACTTGACATGGCGCACCATCACCAAC
GGGTTCACCGTCGTCGAGGTACCAATTACGTTCACGGAGCGTGAACTTGGCGTGTCCAAGATGAGCGGAT
CAAACATTCGCGAAGCGCTCGTCAAGGTCGCGCAGTGGGGCATCGACGGTCGGCGCAATCGCAACCGTGC
GGTCTCGGTCACATCTAAGCGAATCCTGAGCTAA
>Merged2_5434836_2-1276 # 2 # 1276 # 1 # ID=5434836_1;partial=10;start_type=Edge;rbs_motif=None;rbs_spacer=None;gc_cont=0.688
GCGTCCGACTCGGCCACCGGGCAGACCCTGACCTACTCGGCCACGAGCCTGCCGGCCGGACTGTCGATCA
ACTCCTCGACAGGCCTGATCTCCGGCACGCCGACCACGGCGGGAACGAGCAGCGTGACCGTCACCGCCAC
CGACACCACCGGCGCATCCGGGTCAGCGTCGTTCACCTGGACGGTCAACCCGGCACCTAACTTCACGGTG
TCGGTGGCTCCGTCGTCAGGCTCGGTGACCGCCGGCTCGTCGACCTCAACGACGGTGTCGACCACGGCAG
CCGACGGCTTCTCCGGGACGGTGTCGTTCAGCGCATCCGGGTTGCCCGCCGGCGCGACCGCGACCTTCAG
CCCCACCTCGGCCACGGCCGGCTCCGGGTCCACGCTGACCCTGGCCACCTCCAGCACCACTGCGGCCGGG
ACGTACTCGATCACCGTCACCGGCACCTCGGGCTCGCTGAGCCACTCCGCGACGTTCTCGCTGACCATCA
ACCCGGTCACCCAGAACACAGTGACGGTCACGAACCCGGGCAACCAGACCGGCACGGTCGGCACCGCGGC
CAGCCTGCAGGTCTCGGCGTCCGACTCGGCCACCGGGCAGACCCTGACCTACTCAGCCACCGGCCTGCCG
GCCGGGCTGTCGATCAACTCCTCGACGGGCCTGATCACCGGCACGCCGACGACAGCGGGAACGAGCAGCG
TCACCGTCACCGCCACCGACACCACCGGGGCGTCCGGGTCAGCGTCGTTCACCTGGACGGTCAACCCGGC
CGGCGGGTGCGCGGCGGCACAACTGCTGGGCAACCCCGGCTTCGAGAACGGCAGCTCCAACCCCGCGCCA
TGGGTGGTGACCTCGACCCACACGCCGGTCGAGGTGATCAACGACAACTCCGACGAGCCGCCGCACAGCG
GGAACTGGGACGCCTGGCTGGACGGCTGGGGCACGACCACCACCGACACGCTGGCGCAGACGGTAACCAT
CCCGGCCGCCTGCACCAGCGCGACCTTCTCCTTCTGGCTGCACATCGACACCGCGGAGTACACCAAGACC
ACCGCCTACGACACGCTGAAGGTCCAGGTCCTGGGCAGCTCCGGCACCGTACTCGGCACGCTGGCAACCT
TCTCCAACCTCAACGCCATCACCGGCTACGCCCAGCACACCTACAACCTGGCCCCCTACATCGGCCAGAC
CATCACGCTGAAGTTCACCGGCAGCGAGGACTACGAGCTCCAAACCTCCTTCGTCATCGACGACACCGCA
CTCAACATCGACTGA
>Merged2_4122085_2-610 # 2 # 610 # -1 # ID=4122085_1;partial=11;start_type=Edge;rbs_motif=None;rbs_spacer=None;gc_cont=0.678
CGGTCGCTGCGGCGCCTCGACTACCCGAGCTACGAGATCATCCTGATCGATGACAACACCGACGACGAGT
CGCTGTGGCGGCCGGTCGAGGCGTGGTGCCGCTCGCACGCGGTGAAGTTCAAGCACCTGGAGAACTGGCC
CGGCTACAAGTCCGGCGCGCTGAACTACGCGCTGCGGCAGATGACCGACGAGCGCGCTGAACTGATCGGG
GTGGTCGACTCGGACTACCAGCTCAAGCCGGGTTTCCTGCGCCGGTGCGCGCCGCTGTTCGCCGACCCGT
GGATCGGGTTCATCCAGGCCCCGCAGGACTACCGCGACTGGCAGCACTCCTCGTACTACCGGCGGCTGTA
CTACTCCTACCAGTACTTCTTCGCCGTCTCGCAGCCCTCGCGCAACGAGCAGAACGGCGCGATCTTCGCC
GGCACGATGGGCCTGATCCGGCGGGTGGCGCTGGAGGCGCTCGGCGGCTGGGACGAATGGTGCATCACCG
AGGACGCGGAACTGTCGCTGCGCCTGCTGCGGGCCGGCTGGTCCGGCCTGCACGTGGACCAGTCGTGGGG
CCAGGGCATCATGCCGCTGACGTTCGAGGCGCTGAAGGGCCAGCGCTAC
>Merged2_4310216_3-899 # 3 # 899 # -1 # ID=4310216_1;partial=11;start_type=Edge;rbs_motif=None;rbs_spacer=None;gc_cont=0.690
GCCATCCTGGACAAGCCTCTGCAGGCCGTCGAACACGAAATGACCGAGCGCGGAGCGCTTCTCATGCACC
GGACCCGGGCCAGCGCGCTGATGATGGCCGCCGGGATGGATCACGATGTCGAGGTTCCCGGCCGGGTTGA
GGTCAGCACCGACGCGAGTCCCGACCTGGCGCGGACCACGGTGATCTGCGGGCTACGCCCGGGACAGAAG
CTGCGCATCGTCAAATACGTGGCGTATGGCTGGTCCAGCCAGCGCTCCCGCCCGGCACTGCGCGACCAGG
CCGCCGCCGGACTGCACAGCGCCCGCTACAGCGGGTGGCAAGGGCTGTTGGATTCGCAACGGGCCTACCT
CGACGACTTCTGGGACAGCGCGGATGTCGAGGTCGAGGGCGACCCCGAATCTCAGCAAGCGGTGCGGTTC
GGGCTGTTCCACCTGCTACAGGCCAGCGCGCGTGCCGAACGTCGCGCGATCGCCAGCAAGGGACTCACCG
GAACCGGCTACGACGGCCACGCCTTCTGGGACACCGAGGCTTACGTGCTGCCGGTGCTTACCTACACCGC
CCCGCACGCGGTCGCCGACGCGCTGCGGTGGCGGGCGTCGACGTTGGAGCTCGCCAAGGAGCGGGCGGCC
GAACTCGGCCTCGAGGGTGCCGCTTTTCCCTGGCGAACCATCCGCGGGCAGGAATGCTCGGCTTACTGGC
CGGCGGGCACGGCAGCCTGGCACATCAACGCCGACATCGCCATGGCGTTCGAGCGGTATCGCATCGTCAC
CGGCGACCACTCGCTGGAGGAAGACTGCGGCCTTGTGGTGCACATCGAGACCGCCCGGCTGTGGATGTCG
CTCGGGCACCACGACCGCCACGGTGTCTGGCACCTCGACGGGGTCACCGGTCCCGAC
>Merged2_8280_124-1149 # 124 # 1149 # -1 # ID=8280_1;partial=00;start_type=ATG;rbs_motif=AGGAG;rbs_spacer=5-10bp;gc_cont=0.660
ATGGCCAAGAAGGCCAAGAAGACCACTACCGCGCGTCATAAACGCCACCGAGTTCTCGCTTGGGTGGCGG
CCGGCACGATGGCCGCCGTCGTGGGGCTGGTCATCTTCGCCGTGGTGATGATGCTGCGCAACCCCGAAAC
CCCGCCCACCGCGGTGCCGTCCGGTGTGGTGCCCCCAACGCCTGGCTCCTCCCATCCGCACAAGCCCCGG
CCCGCCTCTCAAGACGCGTCCTGCCCGGATGTGCTGCTGATCGACGTTCCCGGTACCTGGGAATCGTCNC
TGCAGGACAGCCCGCTTANTCCGATGCAGTTTCCGAATGCGTTGCTGCACAACGTGACTGCNACGCTNNG
CCAGCAGTTCGGATCCNCTCGCCTGCAGACNTNTACGACTCCCTACACGGCGCAGTTCCACAATCCGCTG
AGCGCCGACAATCAGATGTCCTACAACGACAGCCGGGCGGAAGGCACCCGCGCGACGGTCCAAGAGATGA
CCGACATGAACAACAAGTGCCCGCTGACCAGCTACGTGCTGATGGGCTTCTCCCAAGGCGCGGTGATCGC
CGGTGACATCGCCAGCGATATCGGCAACGGCCGCGGACCCGTTGATGACGACCTGGTCCTCGGTGTGACG
CTGATTGCCGACGGCCGTCGCGAGCAGGGGGTGGGCAAGCAGATCGGGCCCGACCCGCCGGGTGAGGGCG
CCGAGATCACCCTGCACGAGGTGCCGATCCTGTCCGGGATGGGTTTGACCATGACCGGGCCGCGGCCGGA
CGGGTTCGGCGCGCTCGACGGCAAGACCAACGAGATCTGCGCCTCCGGCGACCTCATCTGTGCCGCCCCG
GAGGAGGCGTTCAGCGTCGCCAACCTGTCCAACACGCTGAGCACGCTGGCCGGCAATGGTGGCCAGCCGA
TCCATGCGATGTATGCCACTCCGCAGTTCTGGAACCTCGATGGGGCGCCGGCGACCGATTGGGCGTTGAA
CTGGGCGCACGGGCTCATCGACAACGCACCACATCCCAAACACTGA
>Merged2_3180954_550-2469 # 550 # 2469 # -1 # ID=3180954_2;partial=01;start_type=Edge;rbs_motif=None;rbs_spacer=None;gc_cont=0.634
CCCGACGTCAACTTCCTCGTCAAGTGGGGCGGTTATGCCGAGCACTACACGGACGACGCCGGTCATGACC
GGGTCCGGTGGGTGCCGGGCCGGCTGTTGAAGGGCACCGCGTACGACACACCCATCCAGGGTTACGGCGT
CAACACCTGCAACGTGCTGACGTTGTGGAGCGCGCGGGCGGTCAAGTCGTTCGCGCTGGATGCCTTCAAC
ACCGGCGACTACTACAAGGCCGTCGAGGACGAGGTCACCTCCGAAACCGTGACCAAGGTGCTCTACCCCA
ACGACGAGCCGGAAGCCGGCAAACGGCTGCGCTTGCTGCAGCAGTACTTCTTCGTGTCGTGCTCGCTGCA
GCACGTACTGCATATCATGGGCGACCTCGCCGACGTGGGCGTCAAGGAGCTCCCCCAGCGATTTGCCCTG
CAGCTCAACGACACTCACCCGTCGATCGCGGTCGCTGAGCTGATGAGGTTGCTTGTCGACGAGCGCGATC
TGGACTGGGACGAGGCGTGGGAGATCACGGTCGCGACCTTCGGCTACACGAACCACACCCTGCTGCCCGA
GGCACTGGAGACCTGGCCGCTGGAGCTGTTCTCCGAGTCGTTGCCGCGCCACCTCGAGATCATCTACGAG
ATCAACCGCCGGTTCCTCGACGAGGTGCGCTCCGTGTTCCCCGGCGACGAGGACCGCGTCCGCCGGATGT
CGCTGATCGGCGAGGACGGCGGCAAGAAGGTCCGGATGGCACACCTGGCGACCGTGGGCAGCCACGCCAT
CAACGGTGTCGCCGCGCTGCACTCCGAGTTGCTCAAGGAGAGCGTGCTCAAGGACTTCTTCGAGCTGTGG
CCGGAGCGGTTCAGCAACAAGACGAACGGCGTGACGCCACGCCGCTTCCTCGCGCTGGCCAACCCCGGGC
TGCGGGAACTGCTGGACCGCACCGTCGGTGAGGGCTGGCTGACCGACCTGACGAAACTTCGCGGGCTGGA
GCCGTTCATCGAAGAGCATTCCTTCCGCCAGCAATGGCGTGACGTGAAACGCGGCAACAAGGCACGCCTT
GCGAAGTTCCTCCGCTCGGCAACCGGCGTCGAACTGAACCCGGACTGGATGTTCGACGTCCAGGTCAAGC
GCATCCACGAGTACAAGCGCCAACACCTCAACGTCCTGCACATCATCGCGCTCTACCACCGGCTCAAGCA
GAATCCCGGGATGTCGAGTCCGCAGCGGGCCTTCATCTTTGGTGGTAAAGCCGCCCCGGGCTACTTCATG
GCCAAGCGGATCATCAAGCTGATCAACGCCGTCGGGGAGACGATCAACAACGACGCGGAGGTCAACCGGT
TCCTGAAGGTGGCATTCGTGCCGAACTTCAGCGTGAAAAACGCGCATATGATCTACCCGGCCGCCGACTT
GTCCGACCAGATCTCCGCCGCGGGCAAAGAGGCGTCCGGCACCGGGAACATGAAGTTCATGATCAACGGC
GCGTTGACCATCGGCACGCTCGACGGGGCGAACGTGGAGATGCGTGAAGAGGCCGGGCCGGAGAACTTCT
TCCTGTTCGGTCTGACGGTGCAAGAGGTGGAGGACCTCAAGGCTAAGGGCTACCGCCCCGCGGATTTCAT
CGACGGCAACGACGAGCTGCGCACGGTGCTCGATCTGATTGCGGACGGGACGTTCTCGCACGGCGACACC
GAGGTGTTCAAGCCGCTGGTGGACAACCTGCGCTACGACGACCCCTTCCTGGTCTGCGCCGACTTCGCGT
CCTACATGCAATGTCAGGAGCAGGTCAGCGCGGCGTGGCAGGACCGGGACGCCTGGACGAAGATGTCCAT
CTTGAATACCGCACGCAGCGGCAAGTTCTCGTCGGATCGTGCCATCGCCGAGTACTGCGACGACATTTGG
AGTGTCTGGCCGCTGACCGTCAGCATGTGA
>Merged2_5217509_157-1035 # 157 # 1035 # -1 # ID=5217509_2;partial=01;start_type=Edge;rbs_motif=None;rbs_spacer=None;gc_cont=0.722
ATCACCGCGTGCGGTGGCATGGCTGCCGAGCTGCTGGGCATCCCGTGGATCGAGCTCAACCCGCATCCGC
TGTACCTGCCGTCGAAGGGGCTACCGCCCATCGGGAGCGGCCTGGCGCCGGGCACCGGCGTCCGGGGCCG
GTTGCGGGACGGCGTGATGCGGACGCTGACCGCGCGGTCGTGGCGTGCCGGCCTGCGCCAGCGTGCGAGC
GTCCGGGTCGAGATCGGACTGCCGGCCCGCGACCCCGGGCCCCTGCGGCGGCTGATCGCCACGCTGCCTG
CGCTGGAGGTTCCCCGTCCGGATTGGCCGGCTGAGGCCGTCGTGGTGGGCCCGTTGCACTTCGAGCCGAC
CGACCGGGTGCTTCAGATCCCCGCCGGCTCGGGACCGGTGGTGGTGGTCGCGCCATCGACCGCGTTGACC
GGGACTACGGGATTGGCGGAGGTGGCGCTGCAATGCCTGACGCCGGGCGAAACGCTGCCGTCGGGATCAC
GCCTGGTGGTGTCCCGTCTGGAAGGGGCGGACCTGACGGTGCCGCCCTGGGCGGTAGTCGGGCTGGGACG
GCAGGCCGACCTGTTGCAGCATGCCGATGTGGTGATCTGCGGCGGCGGTCACGGGATGGTGGCCAAGACG
CTGCTCGCCGGGGTGCCGCTGGTGGTGGTCCCCGGCGGCGGGGATCAATGGGAGATGGCCAATCGGGTGG
TACGGCAGGGGAGTGCGCGGCTGATTCGGCCGTTGACCGCCGATGTGCTGGTGGACGCGGTTGGCGAGGT
GCTGTCGTCGCCGCGGTACCGCCAGGCCGCTCAATCCGCTGCCGCCAGCATCGCCGGGGTCGCTGATCCG
GTCCGGGTGTGCCACGAAGCCCTTGCTTTAGCGGGGTAG
>Merged2_4367920_1-753 # 1 # 753 # 1 # ID=4367920_1;partial=10;start_type=Edge;rbs_motif=None;rbs_spacer=None;gc_cont=0.685
CTGACGCTGGCGGTCTTCCAGGGTGTGCTGCGACCCTGGCACGAGAAGATTGTCGGCCGCATCGCGGTGT
CCGACCTGGCCAGGCGCTGGCAGATGGAAGCGCTGGGGTCGGATGCGGTGGAGATTCCCAACGGTGTCGA
CGTGGCTTCGTTCGCCTCAGCACCAGTGCTCGACGGGTATCCGCGGCCCGGCAAGACGGTGTTGTTTGTG
GGCCGCTACGACGAACCCCGCAAGGGGATGGCCGTGCTGATCGACGCGCTGCCCAGCCTGGTCGAGCACT
TTCCGGGTGTGCAGGTGCTGATCGTGGGCCGCGGTGACGAAGACGAATTACGCAGCAAAGCGGGCGGATT
GGCGGGCCACCTGCGTTTCCTCGGCCAGGTGGGCGACGCCGCCAAGGCGTCGGCGCTGCGCAGCGCCGAC
GTTTACTGTGCGCCGAATACCGGCGGGGAGAGTTTCGGCATCGTGCTCGTCGAGGCGATGGCCGCCGGCA
CCCCGGTGGTGGCCAGCGATCTGCACGCGTTCCGGCGGGTGCTGAACGACGGCGACGCGGGCCGACTGGT
TCCGGTCGAAGACGCCGCTGCGCTGGCCGCCGGACTGGTCGCGGTACTGGAGAACGATCGGTTGGCCAAA
CGCTACATCGCGGCAGGCGCCGAGGCGGTGCGACGCTACGACTGGTCGGTGGTGGCCAACCAGATCATGC
GGGTCTACGAGACGGTCGCCGGGTCCGGCGCCAAGGTCCAGGTGGCGAGCTGA
>Merged2_5053598_1-1185 # 1 # 1185 # 1 # ID=5053598_1;partial=10;start_type=Edge;rbs_motif=None;rbs_spacer=None;gc_cont=0.668
GTGGTGAAGACGGGGTTCGATCGTTTCGCTGCTGGCGGCTATCAGCAGGCGGCTGGCAAGAAGTTCGGGT
TGATCGCCAACCCCACCGCGGTGGTCAGCAACCTCACACATGAGGTTGATCTGATGCACGCGTCCAGCGA
GGTGAACCTGACCGCGGTGTTCGGGCCGGAGCACGGCTTCCGGGGTACCGCGCAGGCCGGCGGCGGGCAG
GGTACCTCTACCGATCCCAAGACAGGGCTGCCGGTTTACAACATGTACGGCACTGATGTGCCGAGCACGG
TCACGCTGGTGCGGCGGTCGGGGGTCGAGATGCTCGGCTTCGACATTCAGGATGCCGGGGCCCGGTTCTA
TACCTATATCTGGACGATGTACCTGGGTCTGGCGGCGGCGGCCACGCTGGACATCCCCTTCATCGTGCTG
GACCGCCCGAACCCGCTGGGCGCTGCCAGGCCAAGCGGGCCGGTGATGCAGCCGCACCTGGAGTCCTTCG
TCGGCTTGAAGCCGATCTGCCAGCAGCACGCGATGACGGCCGGGGAGCTGGCGATGCTGTTCAATGACCA
GTTCGTACCGGGCGATGCGGGCAGGAAGGCGGAGCTGACCGTCGTTCCGATGTCCGGCTGGCGGCGCGGC
ATGTACTACGACCAGACCGGGCTGCCGTGGGTGATGCCGTCACCGAACGTGCCGACCCTGGACACCGCGC
TTGTGTATTACGGGATGTGCCTGTTTGAGGGCACGAACCTCTCAGAGGGCCGCGGCACGACCCGGCCGTT
CGAGCTGGTCACCGCCCCCTACATCGACTACCGGTGGGCGGACACGCTGAACGCCGAGCTGGCCGCGGGC
GGCCTGCACGGAACCCGGTTCCGCGAGGATTACGTGGCGCCGACGTTCGACAAGTACCAGGGCACGGTCT
GCGGCGGGCTCCAGTGCTCTATCACCGACCGCGGTTCGTTTGACGCCATCACCACCGCGGTCGGCATGCT
GGTGACCGCCAGGCGGCTGTACCCCGGCAGCTTCGGCTGGCAATACCCCGGCCGGGATCCTGCCGGGGTG
GACAAGCTGTCCGGCTCGGACTGGATCCGCACCTCGGTGGACGCCGGGAAGACCACGGCGGAGATCGTGG
CGGGCTGGCAGGCAGAGCTGGCCGCGTTCGCCCGCCTGCGCGAAAAGTACCTGATTTACAGGTAA
>Merged2_4534670_1-555 # 1 # 555 # 1 # ID=4534670_1;partial=10;start_type=Edge;rbs_motif=None;rbs_spacer=None;gc_cont=0.667
GGGCCGGCCAACGCGATCAGGTACGGCATCGACGCTGCCGCCGCCCCCGTCGCCGTCGTGACGATGGCGG
ACGGCTGCGACGATCCCCGGCAGATCGACGACCTCGCCCGCCTTGTCGACCGGGGCGTGGCCGTGGCGGC
GGCATCGCGGTACATGGCCGGCGGCCAGCAGGTCGGCGGGCCGGTGCTGAAGGGGATGCTGTCGAAGATG
GCGGGCCGGTCGCTGCGGCTGTTCGCCCACATCGGAACGCGCGATGCGACCAACTCGTTCAAGGCTTACT
CGACGGACTTCGTGCGTGAGGTAGGCATAGACTCCCGAGCCGGCTTCGAGATCGGCATCGAGCTCTCAGC
CAAGGCCAAGCGGCTGGGCAGGCCCGTCGCGGAGATTCCCACGATCTGGCTGGACCGCCAGGCCGGAATG
TCGAATTTCCGGGTTGCGAAGTGGATTCCAAGTTATCTGCGGTGGTACCGGTTCGCGTTCGGCCCGAAGC
TGACGGCCGAGCAGATCCGTGAGCGTTGCGCTAAGGCGGAAATTAGCGCCAAGGAAGGAACATAA
>Merged2_5046032_3-1184 # 3 # 1184 # -1 # ID=5046032_1;partial=00;start_type=GTG;rbs_motif=3Base/5BMM;rbs_spacer=13-15bp;gc_cont=0.626
GTGCCTTGGGCAACTTATCGTCATTTCGTGTACCGCCGTACGGTTCTGAAGCTGCCGCTGCTGCTGGCAG
CGGGCACGGCTCTGGCCCAAGTCCCTCGTGCGTCTGCGGAGCCGCCGCGCGCTTCGGCCGAACCCAGTCG
CTGGTCACCCGACCGCGCCAACAGTTGGTATCAAGCGCAGGGTTGGCCCGTCGGCGCCAACTTCATCACC
TCCACCGCCATCAACCAGCTCGAGATGTTTCAGCCCGCCACCTACGACCCCCGGCGCATCGATACCGAAC
TGGGCTGGGCCCGCTACCACGGGCTCAACACGGTGCGGGTCTTCCTCCATGATCAGTTGTGGGCGCAGGA
TTCCCGCGGTTTCCAAACACGTCTCGCGCAGTTCGTCGGCATCGCGGCGCGCCATCGGATCAAGCCACTG
TTCGTATTGTTCGACTCCTGTTGGGATCCGATGCCCCGACTCGGTCCCCAGCATCCGCCGACGCCAGGTG
TGCACAACTCCGGATGGGTACAAAGCCCCGGCGCTGAGCGGATCGATGACCGTCGCTACCGGGCCACTCT
GCAGGATTACGTGACGGGCGTGCTGACCCAATTCCGCAATGACGATAGGGTTTTGGGCTGGGACCTTTGG
AACGAACCCGACAATCCGGCAAAACAGTACGCCAGCGTCGAGCGGCCCGACAAGCTGGAACGTGTCGCAG
AGCTACTTCCGCAAGTGTTCGCGTGGGCGCGTTCCGTCGACACCCGCCAGCCGTTGACCAGTGGTGTGTG
GGACGGCGAGTGGGCAGATCCGGCAAGTCGCAGCACAATCGTCGGCATGCAGCTTGCCAATTCCGACGTG
CTGAGCTTCCACTCCTATGCCGAGCCGTCGACGTTCGAATCCCGAGTCGCCGAACTTGTCCCGCAAGGAC
GGCCGATGCTGTGCACCGAGTACATGGCACGGCCGATGGGCAGCACCGTCGAGAGCATTCTGCCAATTGC
CAAGCGGCACAACGTTGGTGCGATCAACTGGGGCCTGGTCGCCGGGAAGACCCAAACCTACTTCCCGTGG
GATTCATGGAATCACCCGTACACGTCGATCCCGAGGGTGTGGTTCCACGACTTGCTGAGGCCGGATGGAA
CAGCCTTTGGGAGCAATGAATCTCAGACAATCAGGATGCTGACCTCGTCGACAGCCGGTTAG
>Merged2_5267065_3-1400 # 3 # 1400 # -1 # ID=5267065_1;partial=11;start_type=Edge;rbs_motif=None;rbs_spacer=None;gc_cont=0.635
TTCGACCAGGAGATCCACGACGGCTGGCAGGTCGAGAAGACCGACAACTGGCTGGCCAGCGGAAACCCCT
GGGAGATCGCCAAACCGGACGTCAACTACCCGGTGAAGTGGGGCGGCTACGTCGAGCACTACACGGATGA
CACCGGCCACGACCGCGTCCGGTGGGTGCCGGGGCGGCTGCTGAAAGGCGTCGCCTACGACACGCCCATC
CAGGGTTACGGCGTCAACACCTGCAACGTGCTGACGTTGTGGAGCGCGCGGGCCGTCAAGTCGTTCGCGT
TGGAAGCCTTCAACACCGGCGACTACTACGGGGCGGTCGAGGACGAGGTCGCCTCGGAGACGGTCACCAA
GGTGCTATACCCCAACGACGAGCCGGAGGCGGGCAAACAGCTGCGCCTACTCCAGCAGTTCTTCTTCGTG
TCCTGCTCGCTGCAGCACGTGCTGCACATCATGGACGATCTGGCCGACGTGTCCGTCAAGGAACTCCCCC
AGCGGTTCGCCTTGCAGCTCAACGACACCCATCCGTCGATCGGGGTCGCCGAGCTCATGCGGTTATTGGT
CGACGAACGCGACCTGGACTGGGACGAAGCTTGGGACATCACGGTCGCGACATTCGGCTACACCAACCAC
ACCCTGCTGCCCGAGGCGCTGGAGACCTGGCCGCTGGAGATGTTCGCCGAATCGCTGCCGCGGCATCTCG
AAATCATCTACGAGATCAACCGCCGGTTCCTCGACGAGGTGCGCACCCGGTTCCCCGGCGACGAGGACCG
GGTCCGGCGGATGTCGCTGATCGGCGAGGGCAACGGGAAGAACGTCCGGATGGCGCACCTCGCGACCGTC
GGCAGCCACGCCATCAACGGTGTCGCCGCGCTGCACTCGGAGCTGCTGAAAGCCAGTGTTCTCAAAGACT
TTTACGAGATGTGGCCGGAGCGGTTCAGCAACAAGACGAACGGCGTGACGCCGCGCCGCTTCCTTGCGCT
GGCCAACCCCGGGCTGCGGGAGCTGCTGGACCGCAAAGTCGGTGACGGCTGGCTGACCAATCTGGGGCGC
CTGCGGGGGCTGGAGCAGTTCATCGACGAAGCTCCCTTCCGTCACGAATGGCACGACGTGAAACGCACCA
ATAAGGCGCGCCTCGCCAAGTACATCCACTCGGTCGCGGGCGTCGAACTGAATCCGGACTGGATGTTCGA
TGTCCAGGTCAAACGCATCCACGAGTACAAGCGCCAACATCTCAATGTCCTGCACATCATCGCGTTGTAC
CACCGGCTGAAGCAGAATCCCGGATTGTCGATTCCGCAGCGGGCCTTCATCTTTGGCGGGAAGGCCGCGC
CGGGCTACTTCATGGCCAAGCGGATCATCAAGCTGATCAACGCCGTCGGGGAAACGGTCAACGCCGAC
>Merged2_4000264_550-1266 # 550 # 1266 # -1 # ID=4000264_2;partial=00;start_type=ATG;rbs_motif=None;rbs_spacer=None;gc_cont=0.661
ATGTCTCGGCGCGACGTGCTGAAGTTCGCGGCGGCGACACCCGCCTTAATCGGCCTCGGTGTTGCGGCGG
GATCGCTGTGCGCGCCGCCGGCCGCGGCAGATGGCCTGGGCGTCTTGCTGGACTATGCGGCCGGAGTGAT
TCCCGCCAACCAGATCAGGGCGGCCGGCGCCCTGGGCTCGATCCGCTATGTATCGGATCGCCGACCCGGC
GGGTCCTGGATGCTGGGCAAGCCGATGCAGCTCTCCGAAGCCCGCGACCTCAACCAGAACGGTCTGAAGA
TCGTCTCGTGCTACCAGTACGGCAAGCAGAGCTCAGCCGACTGGCTAGGTGGTCAAAGCGCGGGCGTCGA
GCACGCCCAGCGCGGATGGCAGCTGCACACCGCCGCCGGGGGTCCCGCCGGCGCCCCCATCTACGCCTCC
ATCGATGACGACCCGTCCTACGAGCAGTACAAGCAGCAGGTAGCGCCCTATCTGCGAGCCTGGGAATCGG
TGATCGGCCACCAGCGCACCGGGCTTTACGCCAACTCCAAAACGATCGACTGGGCGCTGCAGGATGGCTT
GGGCTCCTACTTCTGGCAGCACAACTGGGGCTCACCTCGCGGGTACACCCATCCTGCCGCGAACCTGCAC
CAAGTCGAGATCGACAAGCGCAACGTCGGCGGCGTCGGGGTCGACATCAACAACATCTGCAAGCCGCAGT
TCGGTCAGTGGGTCTGA
>Merged2_4323706_3-797 # 3 # 797 # -1 # ID=4323706_1;partial=11;start_type=Edge;rbs_motif=None;rbs_spacer=None;gc_cont=0.665
GGTTGGTACTACAACCTGCTGGCGCTGATGACCCAGGTCAGCGACGGCAGCCTGTGGATGCGGTTGCCCG
ACCTGGTTGCCGGGCTGGTCTGCTGGCTGCTGCTGTCGCGTGAGGTATTGCCCCGATTGGGGCCGGCGGT
GACCTCCAGCACTGCCGCCAACTGGGCGGCCGGCATGGTCCTGCTGGCCGCGTGGATGCCGTTCAACAAC
GGCCTCCGTCCCGAACCGATCATTGCGCTGGGTTCGCTGATCACCTACGTGCTGATCGAGCGCTCGATGT
GTGCCTCCCGGCTGACGCCGGCGGCGCTGGCGGTCGTCACCGCCGCGTTCACCCTGGGGGTGCAACCCAC
CGGCCTGATCGCGGTCGCCGCGCTGGTGGCCGGTGGCCGGCCGATCCTCCGGATCTTGGTCCACCGGCAT
CGCCTGGTCGGCACCTGGCCGTTGGTGGCCCCGATGCTGGCCGCCGGTTCCGTCATCCTCACCGTGGTCT
TCGCCGACCAGACATTGTCAACGGTGTTGGAGGCCACCAGGATTCGCACTGCGATCGGTCCGAGCCAGGC
GTGGTACACCGAGAACCTGCGCTACTACTACCTCATCCTGCCCACCGTCGACGGCTCGCTATCGCGCCGG
TTCGGCTTTTTGATCGCCGCGCTGTGCTTGTTCACGGCGGTCTTTATCATGTTGCGGCGCAAGCGAGTTC
CGGGAGTCGCCCGCGGACCGGCGTGGCGGCTGATGGGCGTCATCTTCGGCACCATGTTCTTTTTGATGTT
CACCCCGACCAAGTGGGTCCACCAC
>Merged2_5405348_2702-3844 # 2702 # 3844 # 1 # ID=5405348_4;partial=00;start_type=ATG;rbs_motif=None;rbs_spacer=None;gc_cont=0.685
ATGCGCGTTGTACAGGTCGCCAACTTCTACGGCCCCCGCTCCGGCGGCCTTCGCACCGCGGTGGACCGGC
TGGGCGCCGAATACTGCGCGACCGGGCATGAGGTGTTCCTGATCGTCCCCGGACGATCTCCCGAGCGTAC
CGAGCTGCCCACAGGCGTGGTGCGAATAACGCTGCCCGCTCGGTTGATTCCCTTCACCGGGGGCTACCGC
GCGGTGATGCCGGGACCCGTCAAGGCGCTGCTGGAAGCGCTGAAACCCGACGCGTTGGAGGTCTCCGACC
GGCTCACGCTAAGGTCATTGGGGCCGTGGGGTCGCGAATACGGCGCCAGGACGGTGATGATATCCCACGA
GCGCCTGGATCGCCTTGTGGGACAGGTGCTTCCGCGGCGAAGCGCGGAGAAGTTCGCGGACTTCGCCAAT
CGGCGCACGGCCGCCAACTATGACACCGTGGTATGCACCACGGCGTTCGCGCGCGAAGAATTCGACCGGA
TCGGCGCGACGAACACCGTCACCGTCCCCCTGGGGGTGGATTTACAGACATTTCACCCACGCCGACACTC
TTACCTGGTGCGGCGGCGCTGGGCCGCTCCGCAGCAGATCCTGCTGGTCCACTGCGGCCGGCTGTCGGTG
GAAAAGCGTGTCGACCGCAGCATCGACGCACTGGGCGCGCTGTGCCATGCCGGTGTGGACGCTCGGCTGG
TCGTCGTGGGCGAGGGCCCGCTGCGGGCCAGGCTGGAAAGACAGGCCTCCCGACTTCCGATCGACTTCAC
CGGTTTCATCAACGACCGGCACACCGTCGCGGGGCTGCTGGCCACGGCCGACGTGACGCTGGCGCCGGGG
CCGCATGAGACGTTCGGGTTGGCCGCGCTGGAATCGCTGGCGTGTGGCACACCGGCCGTGGTTTCGCGCA
CATCGGCGCTGACCGAGATCGTCACCCCGGACAGCGGCGCCCTGGCCGACAACGACCCCTTCGCCATGGC
GTGGGCGGTCGGGACGATCGTCGACCGACCCGAACAGCACCGCCGCAGCTCTGCCCGGCGCCGCGCGGAG
GACTTCACCTGGGAACGGGCTGCGGCGGGCATGCTGGCGTCGCTGAGAACCCCGGCGCCGATCGACCCGG
ATGACACTCAAGAAACCGCTTAG
>Merged2_5526676_1496-3616 # 1496 # 3616 # -1 # ID=5526676_2;partial=00;start_type=ATG;rbs_motif=4Base/6BMM;rbs_spacer=13-15bp;gc_cont=0.655
ATGAGCGAGACGGTCGCGATAGCGCCAGCGCCGGCTGAACCGGGCCGGCGACCAATCAGGACAGCGGCGA
TCGCCGTGGTCTTCGTGGTCTTGTGCCTGATGGCAAGCTTCGCCGCCTGGGTTATTTCCCTGCCGCCGCT
GCCGCTGCGGCAAGCCCAGCAGGCCTCCACCATTGTCATCGATCGCAACGGCAAACTGCTCCGCGCCTAT
GCGATGGCCGACGGTCGCTGGCGATTACCGGTCGATGCCAAAAAGGACGTCGATCCTTCCTATCTCAATT
TGCTGCTGGGTTACGAAGATCGCCGCTTCCGAGAGCATGGCGGCGTCGATCCCTTGGCGCTGGCGCGCGC
CGCATTTCAGCTCTTGAGCCGCGGTCACATCGTCTCCGGCGGCTCGACCATCACCATGCAGCTCGCGCGA
CTGATGGAGCCACGACAACAGCGGTCTCTCTACGCGAAGCTGCGGCAGATCGTGCGCGCGATCGAGATAG
AGCATGAGCTGAACAAGGACCAGATCCTCGACCTCTATCTGACGCTGGCGCCCTATGGCGGCAATCTCGA
GGGCATTCGCGCAGCCTCTATCGCCTATTTCGGCAAGGAGCCCAAACGGCTGTCGCCTGCGGAGGCCGCA
CTCCTCGTCGCCCTGCCGCAATCGCCGGAAACGCGCCGGCTTGACCGTTATCCGCAAAACGCGCGCGCGG
CGCGCGACCGCGTCCTCGACCGCATGGTGGAAGAGCGTCGCATCTCTCGGGACGATGCCGATCAGGCAAA
GGCGGTCGCGGTGCCAAAGCTGCGCAAGCCGATGCCGATCCTGGCGCCGCATTCGGCCGATCAGGCGATG
TCGACATTCAGGGATGCGCCCGTCATCAAGCTGACGTTGGATGCAAATCTGCAAAGGGTGCTCGAGCCGC
TTGCGCGCGACCGCGCGCTCGCGATCGGTCCCTATGTCTCGGTTGCCATCATTGTCGTCGACAATGCAAC
GGGCGAGATCTTGGCGCGGGTCGGCTCGGCCGATTATTTCGACTATAGCCGGGCAGGGCAGGTCGACATG
ACCCGCGCGGTGCGTTCGCCGGGCTCGACCCTAAAGCCGTTCATCTACGGGCTCGCCTTCGAGGACGGCT
TTGTGCATCCGGAAAGCCTGATCGACGACCGGCCGATCCGCTTCGGCTCCTATGCGCCGGAAAATTTCGA
CCAGACGTTTCAGGGCACGGTGCCGGTGCGCAAGGCGCTGCAACTCTCGCTCAACGTTCCCGCGATCGCG
CTGCTCGACCGCGTCGGCTCCAGCCGGCTTGCAGCGCGACTGCGGCAAGCCGGCGCCAATCTGGTGTTGC
CCAAGGACGAGGCGCCGGGGCTCGCCATGGGCTTGGGCGGCGTCGGCGTCACCTTGCAGGATCTGGCGCT
GCTCTATGCCGGTCTTCCGCGGCTCGGCACCACACGGCCACTCCGCGAGATCATGGACGGTAAGGACGAC
GGCCGCGAACCGCTGCGGCTGATGGATCAGGTCGCGGCCTGGCAGGTTGGCAATGTGCTGATGGGCACGC
CGCCGCCGGAAAACGCCGTTCATAACCGCATCGCCTTCAAGACCGGCACCAGCTACGGCTATCGCGACGC
CTGGTCGGTCGGTTTCGATGGCCGCATGACCATCGCGGTCTGGGTCGGCCGGCCGGATGGAGCGCCGGTG
CCGGGCCTGATCGGGCGCACCGCTGCGGCGCCGATCCTGTTCGACGCCTTCGCGCGCACCGGAAAATTGC
CGGTCGCGTTGCCAAAGCCGCCAAAGGGCGCGCTGGTTGCGAGCAATGTCAAACTGCCGCTGCCGTTGCG
GCGGTTCCGACCTCTCGGTGAGCTGGTGCGCACCGGAAGCGAGCATGCGCTACACATCCAGTTTCCGCTC
GACGGCTCGCGCATCGACGTTGATCGCTCGGCGGGAACCGAGGTCGCCGCAATGCCGGTCAAGGTCTCCG
GCGGCGTCCTGCCGATGACCATGTTGGTGAACGGCACCTCTGTCGGCGAGATCGATGGGCGGCGCCAGCG
CCTGATCGATCCGCCAGGTCCGGGCTTTGCGCGCCTTACCGTAATCGATGCCGCGGGCGCGGTGGACACA
GTTGTCGTGAGAATCCAATAG
>Merged2_5010415_1-1452 # 1 # 1452 # -1 # ID=5010415_1;partial=10;start_type=GTG;rbs_motif=None;rbs_spacer=None;gc_cont=0.625
GTGAGCCGGCGTGCGGTGGGTATCCCCCAGCATGCATTTCAGGTTGGGGTCAGCCCGAAAGAGAGCGCTG
TGTCAGAAACCGTAGAGCCGCAACGGGCGGCGCCCGCCCTGGAGCAGTGGCCGGGTAAGGCCTATCCGCT
GGGCGCAACCTACGACGGGTCGGGCACCAACTTCGCGATTTTCAGCGAGGTCGCCGAGCGAGTGGAGCTC
TGCCTTTTCGACGCCGACGGCGCCGAGTCCAGAGTGCCCTTGATCGAGGTCGATGGATTCATCTGGCACG
GTTTCCTGCCGGCGGTCGAACCCGGTCAGCGTTACGGCTACCGGATGCACGGACCGTACGACCCGGCGGC
CGGGCACCGATGCAACCCGAACAAGTTGCTGATCGACCCATACGCGAAGGCGATCGACGGCAACTTCGAG
TGGCACCAGGCGCTGTTCAGTTACAACTTCGGCGACCCCGACAGCCGCAACAACGACGACTCGGCGCCGC
ACATGCCGAAATCGGTCGTGATCAACCCGTTCTTCGACTGGGGCAACGACCGCCCGCCGGGCCACGAGTA
CGCCGACACGGTTATTTACGAGGCGCATGTCAAGGGACTGACCCAGCTACACCCCGATATCCCGGACCGG
ATGCGCGGCACCTACGCCGGTATCGCACATCCGGTCATCATCGGGCATCTGAAAAACCTGGGCGTCACCG
CGATCGAACTGATGCCGGTGCACCATTTCGCAAACGACTCCACGCTGGTGGACCAGGGCCTGTCAAACTA
CTGGGGCTACAACACAATTGGCTTCTTCGCCGCTGACTTCAAGTACAGCTCCAGCACCACTCCCGGCGGT
CAGGTCCAAGAGTTCAAGACCATGGTCCGCGCTCTGCACGAAGAAGGCATCGAGGTCATCCTCGACGTCG
TCTACAACCACACCGCGGAAGGCAACCACCTGGGCCCGACGTTGTCGATGCGAGGCATCGATAACGCGGC
GTATTACCGGCTGGTCGATGACGACCGGCAGTACTACATGGACTACACCGGCACCGGTAACAGCCTCAAC
GTCGGTCACCCGCACACGCTGCAACTGATCATGGACTCGTTGCGGTACTGGGTGATCGAGATGCATGTCG
ACGGCTTCCGATTCGACCTCGCATCCACGCTGGCCCGCGAATTTTACGACGTCGATCGCCTGTCAGCGTT
TTTCGAACTGGTGCAACAAGATCCGACGGTGAGTCAGGTCAAACTGATCGCCGAGCCCTGGGATGTGGGG
CCGGGCGGTTATCAGGTCGGAAATTTTCCGCCGCAATGGACCGAGTGGAACGGCAAATTCCGCGACACCG
TTCGCGACTACTGGCGCGGCGAGCCCGCAACGCTCGGCGAGTTCGCCTCGCGGCTGACCGGTTCGGCGGA
CCTCTACGAGGACACGGCGCGGCGCCCGGTGGCGTCGATCAACTTCGTCACC
>Merged2_4735942_1-1134 # 1 # 1134 # 1 # ID=4735942_1;partial=11;start_type=Edge;rbs_motif=None;rbs_spacer=None;gc_cont=0.670
GGTCACGGCAACAATCTCACCGACGCGCCCGGCGGCGGGGCGGCCGGCGGACCCGACAACCTCGCGACCG
CGACCGCGGCACCGATCTGGGTCGGCGGCCAGAAGGCCTACGGCGTCTACGTGGCTGCCGGCACCGGGTA
CCGCGACGATGCCACCTCGGGCATCGCGACAGGCGATCAGCCCGAAGGCGAGTACGCGATATTCGACGGC
ACGCACTACAACGCCGGCTGCTGCTTTGACTACGGCAATGCCGAGACGAACAACGATGACAACGGCAACG
GCCACATGGAGGCCATCTACTTCGGAAACATCAAGGTCTGGGGCTACGGCACGGGCAACGGCCCCTGGAT
CATGGCCGATATGGAGAACGGCCTGTCCTCCGGAGTCAACGCGGGCTACAACGCCAACGACCCGACCACC
AACTACCGGTTCACCACCGCCATGATCGAGGGCGAGTCGAATCAGTGGGCCATCCTGGGCGGCAACGCGC
AGTCCGGCGGACTGTCAACCGACTACAGCGGGGTGCGCCCCAACGTGTCGGGCTACAACCCGATGCACAA
GGAGGGGGCGATCATCCTCGGCATCGGCGGCGACAACAGCAAGAGTTCCGCGGGCACCTTCTACGAGGGC
GTGATGACGTCCGGCTATCCGTCGGCCGCCACCGAGAGCTCGGTCCAGGCCAACATCGTCGCCGCCGGCT
ACTCCACCACCGGCCCGACTGACACGGTGACGGTCACCAGTCCCGGCAACCAGACCGGTGTGGTTGGCAC
CGCCGCCAGCGTGCAGGTTCACGCGTCGGACTCCGTCTCCGGGCAGACTCTCAGCTACACGGCCAGTGGC
CTGCCCGCCGGGCTGACCATCAACTCCGGCACCGGCCTGATCTCAGGCACCCCCACCCCCGCGGGCACCT
CCACCGTCACGGGGACCGCGACCGACAGCACCGGAGCCTCCGGATCAGCCACCTTCATGTGGACCGTCAA
CAGCGTCACCACGGGGGGCGGAACGTGCCAGGTCGTCTACACCACACAGAGCCAGTGGGGCGGCGGGTTC
GTAGCGAGCGCCACCATTACTGACACCGGCACCTCGACCATCAACGGCTGGACTCTGAAATTCACCTTCC
CAGGCGACCAGCAG
>Merged2_4111455_2-565 # 2 # 565 # 1 # ID=4111455_1;partial=10;start_type=Edge;rbs_motif=None;rbs_spacer=None;gc_cont=0.672
ACCGGAGGACAAAAACTTGTCAAAGGTGACTCGCTTACCTCAAGCAACGGGGCCTACACCCTGACGTTGC
AAGACGACGGGAACCTGGTGCTGGCATCGCGCGGCCACGCGATCTGGGCGACGGGGACCGACGGCCAAGA
CGTGGTGCGCGCAGAGGTCCAGCACGACGGCAACTTCGTCGTCTACACCGCCGACAAGCCGGTGTGGCAC
ACCGACACCAAGGGCAAGAAGAACGTCCGGCTCGTCCTGCAGGACGACCGCAACCTAGTGCTGTACGCCG
CCGACGGCGCGGCGTGGTCGACCAAGACCGAGACCGACGCTCCGCCGCCTCCGGAGCCGGAAGCCGAAGC
CGCCCCGGCAGCCCACGAGGCGCACGCCGAGGAGGCCGGCGCACATGAGCCGGAACCCGCCGCGCGGACC
TACACCGTCGAATCCGGCGACACCTTGTGGGCCATCTCCGAGCGGTTCTACGGCGACGGCAGCAAGTACC
AGATCATCGCCGACGCCAGCGGCATCGCCAACCCTGACCTGATCCAGCCGGGACAGGTGCTGACAATCCC
CTGA
>Merged2_5285759_2-1516 # 2 # 1516 # 1 # ID=5285759_1;partial=11;start_type=Edge;rbs_motif=None;rbs_spacer=None;gc_cont=0.655
CTGAACTGGCAGCAGGCCGCGCTGCTGGCCGGCATGCTCAAGTCGACGAGTGCGCTCGATCCCTACACCA
ACCCCGATGAGGCCCTCCAGCGGCGAAACGTGGTGCTGGACACCATGATCGACAATCTCCCCGAGTACAC
CGACGAGTTGCGTGCCGCCAAGGTGCAGCCACTGGGCGTGCTACCCCATCCGAATGAGCTGCCGGGCGGC
TGCATCGCCGCCGGCGATCGTGGCTTCTTTTGTGACTATGTGCTGGATTACCTCGCGCGGGCCGGCATCA
GCAGGGAGCAGGTTGCCCGCGGCGGTTATCTGATCCGCACGACGTTGGACCCGAAGGTGCAGACGTCGGT
CAAGCAGGCCATCGACAAGCTCGCCAGCCCGACGCTTGACAGCGTCGCCAGCGTGATGAGCGTGATCAAG
TCCGGCAAGGACGCGCACCGGGTGATGGCGATGGCCGGCAACCGCACCTATGGCCTCAACGGCGACGCGC
ACGAAACGGTGCAGCCGCAGCCGTTTTCGCTCGTCGGTGATGGGGCAGGCTCCATTTTCAAGATCTTCAC
CACGGCGGCGGCGTTAGACATGGGCATGGGTATCAACGCTCAGCTGCAGGTGCCGGGCTTCTTTCAAGCC
AAAGGCTTGGGCAACAGCGATACGCCCGGCTGTCCGAAGGAAACCTGGTGCGTGGCAAACGTGGGCCGCT
ACCGCGGTTCGATGAACGTTACCGATGCCCTGGCCACCTCGCCGAACACCGCGTTCGCGCGGCTGATCCA
GCTCGTCGGGGTGCCGCGGGCGGTCGACATGGCCGTCCGGCTGGGGCTGCGGTCCTACGCGATTCCGGGA
ACGGCGCGCGCCTACGACCCGACAAGCAGCGAAAGCTTGGCCGATTTGATCAAGCAACAGAACATGGGCT
CGTTCACTTTGGGTCCGTTCCAGCTCAATGCGCTCGAGCTCGCCAATGTGGCGGCGACCCTCGCGTCCGG
CGGCATGTGGTGCCCGCCGAGCCCGATCGACAAGATCTTTGACCGCAAGGGCAACCAGCTGTCCGTGACC
ACCGAGCCCTGTAACCAGGTGGTGCCGGAAGGACTGGCGAACACGCTCGCGAACGCCTTGAGCAAGGACG
ACCAGGGCAGCGGCACCGCAGCGGGTTCGGCCGGCGCGGTGGGTTGGACCCTTCCGCTGTCGAGCAAGAC
CGGCACCACTGAGTCGCATCGATCGTCGGGATTCGTCGGCTTCACCAACAACTACGCGGCGGCGAACTAC
ATCTTCGACGACACCAGCACACCCTCGGGCATCTGTTCATTTCCCCTGCGCAGGTGCGGCAGCGGTGACC
TGTATGGCGGTAGCGAGCCCGCCCGCACCTGGTTTGAGGCGATGAAGCCTGTCGCCACCGATTTCGGCGA
CGTGCATCTGCCGCCAACCGATCCGCGCTACGTCGACGGCGCGCCGGGCGGCCGGGTACCCGATGTGTCC
GGCGCCCTGAATGTGGACGTCGCGCGTCAGCGCCTCAAGGACGCC
>Merged2_2333_1-1248 # 1 # 1248 # -1 # ID=2333_1;partial=11;start_type=Edge;rbs_motif=None;rbs_spacer=None;gc_cont=0.662
CGGGCCCGGGTCTGGGTCGCGCAGGTGGGTCGCGTCCCACTGCTCCTGCTGGATTCCGACGTCCCCGAAA
ACGAACACGACCTGCGCAGCGTCACCGACCGCCTATACGGCGGCGACCAGGAGCACCGCATCAGGCAGGA
GATTCTGGCCGGGGTGGGCGGCGTGCGGGCGATCCGCGCATACACCGCCATCGAGGGTCTGCCCGCGCCC
GAGGTGTTCCACATGAACGAGGGCCATGCGGGGTTCCTCGGCGCCGANCGCATCCGCGANCTGATCACCG
ATGNNGGATTGGACTTCGACACCGCNNTGACGGTCGTGCGGTCCAGCACCGTGTTCACCACCCACACACC
GGTGCCCGCCGGCATCGACCGGTTCCCGGTCGACATGGTGCGGCTCTACTTCGACGACCATCTCGATGAC
GATCCCGACGAGAATGGTGATGGCAATCGTGTGCCTACGTTGTTGCCGGGCGTACCGACCGCCCGGATCA
TCGCGCTCGGCGCCGAGGACGATGCGGCCAAGTTCAACATGGCTCATATGGGTCTGCGCCTGGCGCAGCG
AGCCAATGGTGTCTCGCTGCTGCACGGCCGGGTGAGTCGGGCCATGTTCAACGAGCTGTGGCCCGGATTC
GACCCGGGCGAGGTGCCGATCGGGTCGATCACGAACGGAGTTCACGCGCGTACCTGGGCGGCGCCGCAGT
GGTTGCAGCTGGGGCGCGAGCTGGCCGGGTCGGACTCGTTCGGTGACCCCGGCGTCTGGCTGCGACTGCA
ACAGGTCGACCCGGGACATCTGTGGTGGATCCGCTCACAACTGCGGTCACTGCTGGTCGACGATGTCCGG
TTGCGGCTGCGCCGCTCATGGCTGGAACGCGGTGCTTCGGACGCCGAACTGGGTTGGATAGCAACGGCAT
TCGATCCCAACGTGCTTACCATCGGGTTTGCACGGCGGGTGCCGACGTACAAGCGGTTGACCCTGATGCT
GCGTGATCCGGATCGGCTGGAACAGCTGCTGCTCAATGAAGAAAGGCCGATCCAGCTGATCGTTGCCGGG
AAGTCGCACCCGGCCGACGACGGAGGCAAAGCGCTGATTCAGCAGGTGGTCCAATTTGCGGACCGGCCGG
AGGTGCGCCACCGCATTGCCTTCCTGCCCGACTACGACATGTCAATGGCCCGGCTGCTGTATTGGGGTTG
CGACGTTTGGCTGAACAACCCGCTGCGGCCGCTGGAGGCCTGCGGCACCTCGGGAATG
>Merged2_5031857_2-823 # 2 # 823 # 1 # ID=5031857_1;partial=11;start_type=Edge;rbs_motif=None;rbs_spacer=None;gc_cont=0.704
CAGGACTTCGTCAACGCCAACGGCACCCTGGACGGCGTCACCATCGTGGAGGGCCACGAGTACGCCGAGA
CCATCACCGACCAGAACCCGGCCGGCGGGTACACCGATTCCAGCGGCGCCGAGAACGGCGACAAGTGCGC
CTGGATCACCCCGGGTACCAGCGGCGGCTCGTTCAACCTGACGACGGGCACCGGCACGTTCGCGGTGCAG
ACCACGTGGGCCAACGACGGCAGCAGCAACAACGGCGCCTGCGAGGGCAGCCACCCGATCGTGACCAACC
CGGGCACCGGCAACACGGTCACCGTCACCAGCCCCGGCAACCAGACCGGGACGGTCGGCACCGCGGTCAG
CCTGCAGATCAGCGCCAGCGACTCGGCCTCCGGCCAGACACTGACCTACTCCGCGACCGGGCTGCCCGCG
GGCCTGTCGATCAGCTCCTCCGGGCTGATCTCCGGCACCCCCACCACGGCGGGGAGCTCGACCGTCACCG
TGACCGCCACCGACACCACGGCGGCACACGGCTCGGCCAGCTTCACCTGGACAATCAGCAGCCCAACCGG
CAACACGGTCACCGTCACTAACCCCGGTAACAAGACGGGCACTGTCGGCACGGCGGTCAGCCTGCAGATC
AGCGCCAGCGACTCAGCCTCCGGCCAGACCCTCACCTACTCCGCAAGCGGACTGCCCGCGGGCCTGTCGA
TCAGCTCCTCCGGCCTGATCTCCGGCACGCCCACCACCCCGGGCACCTCGAGCGTGGCGGTGACCGCGAC
CGACACGACCGGGGCGCACGGCTCGGCCTCCTTCAGCTGGACGGTCAGCGGC
>Merged2_4818873_1-843 # 1 # 843 # 1 # ID=4818873_1;partial=10;start_type=Edge;rbs_motif=None;rbs_spacer=None;gc_cont=0.680
CGGCTGTTGTTCTGGGGGTGCGACGTCTGGCTGAACAACCCGCTGCGACCCCTGGAGGCTTGCGGCACCT
CAGGAATGAAGAGCGCGCTCAACGGCGGGCTGAACCTGTCCATCCGCGACGGCTGGTGGGACGAATGGTA
CGACGGCGAAAACGGTTGGGCCATACCGTCTGCCGACGGTGTGGCCGACGAGGCCCGTCGCGACGACCTG
GAGTCTAGCGCGCTGTACGACCTGCTGGAGCAAGCGGTGGCACCGAAGTTCTACGAGCGCGATGAACACG
GGGTGCCACCCCGGTGGATCGAAATGGTGCGCCACACCTTGCAGACCCTCGGGCCGAAGGTGCTGGCTTC
CCGCATGGTGCGGGATTACGTCGAGCAGTACTACGCGCCGGCGGCGCAGTCGCTGCGCAAGACCATCGCG
CCCGCTGAGGGCGCTGAACGTGGCGGCGAGTTTGGCGCCGCCCGAGAGCTGGCCGCCTACCGTCGGCGCG
TCGAGGCAGCGTGGCCGAAGATCGACATCGCCGACGTGGACAGCACCGGTTTGCCGGACACTCCGGTTCT
CGGGTCCAAGCTGACCCTGACCGCGACCGTGCGGCTTGCCGGGCTACGGGCCGACGAAGTCACGGTGCAG
GCGGTGGTGGGCAGGGTCGACGCCGGCGATGTACTGCTGGATCCGGTCACGGTCGAGATGTCGCACACCG
GTACCGCCGGGGGCGGCAACGAGATCTTCTCGACGACAACGCCGCTGCCGCTGGCCGGCGCGGTCGGATA
CACGGTGCGTGTGCTGCCCCGTCATCCGATGCTTGCCGCCAGCAATGAGCTCGGTCTGGTCACCCTGGCC
TGA
>Merged2_4292180_2-451 # 2 # 451 # -1 # ID=4292180_1;partial=10;start_type=ATG;rbs_motif=GGA/GAG/AGG;rbs_spacer=5-10bp;gc_cont=0.658
ATGACTTACCTGAACGACAAGATGCGTGGCTGGGTGCGGCGACTTACGGTCGCCGCTTTTGCGGCCGCCG
TACTGCCTGGCCTCGTCGGCCTTCTGGGCGGGGCGGCGACGGCGGGGGCATTCTCCCGGCCCGGTCTTCC
GGTCGAGTACCTGCAGGTGCCGTCGGGCTCGATGGGCCGCAGCATCAAGGTGCAGTTCCAGAGCGGCGGT
AACGGCTCCCCCGCCGTGTACCTGCTGGATGGTCTGCGTGCCCAGGACGACTACAACGGCTGGGACATCA
ACACCCCCGCTTTCGAGTGGTACTACCAGTCCGGCCTGTCGATCGTCATGCCGGTCGGTGGGCAGTCCAG
CTTCTACACCGACTGGTACCGCCCGGCCTGCGGCAAGGCCGGCTGCTCGACCTACAAATGGGAAACCTTC
CTGACCAGCGAACTCCCGAACTATCTCTCG
>Merged2_5045860_3089-4006 # 3089 # 4006 # -1 # ID=5045860_6;partial=01;start_type=Edge;rbs_motif=None;rbs_spacer=None;gc_cont=0.637
CGGCTGGGTGTGCGTTGGTGGCGGTTCGGCGCCGGGGTGCTGCTCGGTTTAGCTTGTGGGACAAAGTGGT
CCGGGCTGTACTTCGTGGTGTTCTTCGGATTGATGTCGTTGGCGTTCGACGTTGCGGCGCGCCGCCAATA
CCAGGTGCCGCGACCATGGCTGGGCGTCGTGCGGCGAGACGTCGGTCCCACCGCCTACGCGCTGTTGCTC
ATCCCGTTCGGGGTGTACCTCGCCAGCTACGCGCCATGGTTCGCATCGGAGACCGCTATCGATCGACACG
AGGTCGGCCAGTCGATCGGCGCACAGTCGAAGTTCCCGCTGCCCGATGCCATCCGCTCGCTGTGGCATTA
CACCGCCAAGGCCTACGAGTTCCACGCCGGGCTAACGAATTCCGCGGGAAACTACCATCCGTGGGAATCA
AAACCATGGGCGTGGCCGATGTCGCTGCGGCCGGTGCTCTACGCCATCGACCAGCAGAACGTCCCGGGTT
GCGGCGCGCAGTCGTGCGTCAAGGCGGTGATGCTGGTCGGTACCCCCGCTATGTGGTGGCTTGCAGTGCC
CGTCCTCGGCTATGCCTGTTGGCGGATGATCGTCCGCCGGGACTGGCGCTACGCCGCAGTGCTGGTTGGC
TATTGCGCGGGCTGGCTGCCGTGGTTCGCCGACATCGACCGGCAGATGTACTTCTTTTATGCGGCCACCA
TGGCGCCGTTTCTGGTGATGGCGATCGCGTTGATCCTCGGCGACATTCTCTACAAGCCGGGTCAGGGTGC
CGAACGCCGAACGCTCGGACTGATCGCGGTGTCCTGTTATGTCGCACTGGTGCTGACGAACTTCGCGTGG
CTGTTTCCGGTGCTCACCGGTCAGCCGATTTCGCAGACCACCTGGAACATGGAGATCTGGTTGCCAAGCT
GGCGCTAG
>Merged2_5273550_1328-2050 # 1328 # 2050 # -1 # ID=5273550_3;partial=01;start_type=Edge;rbs_motif=None;rbs_spacer=None;gc_cont=0.685
TCGGCGTCGATGTGCGACGAGATCACCGAACTGTTCGGGCCCGGGCTGGCTGAGGTCACCGTGATCCGCA
ATGGCATCGAGGCCGCCCGCTGGCCGTTCGCGAGTCGCCGGCGCCGCAGTGGGCCCGCGGAATTGCTGTT
CGTGGGCCGGCTGGAATACGAGAAGGGTGTGCACGACGCGATCGCGGCGTTGCCGCGGATCAGGCGCGCC
CATCCCGGCACCACGCTGACCGTTGCCGGTGAGGGCACCCAGCAGGACTGGCTCGTCGAGCAGGCTCGTA
AACACCGCGTACTCAAGGCAACCCGATTCGTCGGACGGCTCGATCATGACGAGCTCTTGGCTGCGCTGCA
CCGCGCCGACGCCGCGGTGCTGCCCAGCCACTACGAGCCGTTCGGTCTGGTGGCACTGGAGGCCGCGGCG
GCGGGAACGCCGTTAGTGACGACTAACATCGGCGGCTTGGGCGAAGCGGTGATCAACGGTGAGACCGGGA
TGTCTTGTCCGCCACGCGATGTGACGCGGCTGGCCAAAGCCGTCAACGCCGTGCTCAACGATCCGGCAGC
TGCTCAGGCGCGGGCCCGCGCCGCCCGTGAGCGCCTGACGTCGGATTTCGATTGGCACACGGTGGCTGAC
GAGACCGCGCAGGTTTATCTGGCCGCCAAACGCCGCGAACGCCAGCCGCTGCCGCGACTGCCGATCGTCG
AGCACGCGCTGCCGGATCGGTAG
>Merged2_5006741_4939-6534 # 4939 # 6534 # 1 # ID=5006741_5;partial=00;start_type=ATG;rbs_motif=GGA/GAG/AGG;rbs_spacer=5-10bp;gc_cont=0.675
ATGCCACAGCTCGATTTGCTGCCCCGCCCGAAGTCCGTCGCCCAAGGCGACGGCATTTTCACCCTCACCG
CCGACGTCGCCATCTCCGGACCATCGGACTGGGCCGCGATCGTACGCCGGCTGCTGACCCCCGGGACCGG
CCTCGACCTGCTGCCCGCGGCGGATGGCGCGGTCAAGCTGATCAAGGACGACACCCTCTCGGCCGAGGCG
TACCGGCTATCGGTGACGGCCGACGGGATCACCATCACCGCGGCCGATGACGGCGGCGTGAACTGGGCCA
CCCAGACCCTGCGACAACTGCTGCCGGTCCAGGCCTTCGGTCCGGCGCCGACCCTTCGACGAGCTCAGGG
ATCAGGGCTCGCGGTTCCGGTTGTCGAGATCGCCGACCAGCCGCGATTCGCCTGGCGCGGCGTGATGCTG
GACACCGGCCGGCACTTCATGCCCTACTCCGATGTGATCTCGTTCATCGACCTGCTGGCGATGCACAAGT
ACAACACCTTCCATCTGCACCTCACCGAGGACCAGGGCTGGCGGTTCGAGTCCAAGAAGTATCCGCAGCT
GACCGAGCATGCGACCTGGCGCTCGGAGACCAAGAATCCCTACTGGGCAGCTGGCGACGGCACCCCGCAC
GGCGGCTACTACACCCAGGACCAGCTGCGGGCGATCGTCGCGTACGCGGGTCAGCGCGGCATCAACGTCG
TTCCGGAGATCGAGTTCCCCGGCCATGTCCGGGCCATGCTGGCCGCCTTTCCGGAGCTCGGCAACCATCC
GGACCAGGCGCCCGGCGCGGCGACCACCTGGGGTGTGTTCCCCGAGGTGCTCAACATGACCGATGCGTCG
TTGGAGTTCGCCTTCGACATCTGGGAAGAGGTCCTCGACATCTTCCCCAGCAAGTACATCCACGTCGGCG
GTGACGAATGTCCGCGGGTCGAGTGGCAGGAATCCGATCAGGCCAAGCAGCTCGCGACCGAACGCGGCCT
GCCCGATGTCGATCATCTGCAGCGCTGGTTCACCGAGCGGCTCCGCGACTGGTTGGCCGAGCGTGGCCGG
CAGCTGGTCGGCTGGGACGAGATCAACGACGAGGGCATCCTCACCGGCGCTGTCACCATGGCCTGGCGGG
ACGAGAAGTACGGCGTGATCGCGGCCGAGGCCGGCGGAAACGTTGTGATGTCGCCGGTCAGCAAGACCTA
CTTCGACTACTACCCCGGCGCCGGTGACGACGAGCCGTACAGCATCGGGAATCTGATCACCACCGAGCGC
GCCTACAGCCTGGACCCGACCGACGGCATCCCGGCCGAGCTCCATGATCAGATTCTCGGCACCCAGTGCC
AGATCTGGACCGAATACATGCCGTCGGCGCGACGAGTGCAGTACATGCTCTACCCACGTGCCTGCGCCCA
CAGCGAAGTCGCCTGGTCCGAACCGGACGGCCGCAGCTGGGAAGAATTCTCCGAGCGACTGCCGGGTCAC
CTGGCCCGGCTGGACGCGCTCGGCGTCAACTACCGGCCGGAGGCCGGGCCCAAGCCCTGGCAGCAGGGCG
GCACCGGCGCCTGGGAGCGGCCGCAGCAGCACCGCGGCACCACTCCGAGGGGCTGA
>Merged2_5054474_2-811 # 2 # 811 # 1 # ID=5054474_1;partial=11;start_type=Edge;rbs_motif=None;rbs_spacer=None;gc_cont=0.695
GCCATCGCGCACCTGACCGGCCTGGGCGTCACCACCGTCGAGTTGCTGCCCGTGCACCAGAACGTGCCCG
AGGCGTTCCTGGTCGGCCGGGGCCTGACCAACTACTGGGGCTACAACACCATCGGGTACTTCGCGCCGCA
CAACGGCTACTCCGCCGCGGTGCGGGCCGGCCAGGCGGGCGGCCAGGTCGCCGAGTTCAAGGCCATGGTC
GACGCGCTGCACGGGGCCGGCCTGGAAGTGGTCCTCGACGTCGTGTTCAACCACACCGCCGAGGCCGGCC
CGGACGGCCCGGCGCTGTGCTTCCGCGGCATCGACAACCTGGCCTACTACCGGACCGAACCGGACAACCC
CGCCGTCTACATCGACACCACCGGGTGCGGCAACTCCCTCAACGCCGGCGACCCGATCACGCTGGCGCTG
ATGCTGGACTCGCTGCGGTACTGGGTCACCGAGATGCACGCCGACGGGTTCCGGTTCGACCTGGCCCCCA
CGCTGGCCCGCCAGGAGGGCAGCTATGACAAGGTCTCGGCGTTCCTGGACATGGTCGCGCAGGATCCGGT
GGTATCCCGGGCCAAGCTGGTCGCCGAGCCGTGGGATGTCGGCCAGATGGACAGCTACGATCTCGGCCGG
TTCCCGCCGCTATGGCGGGAGTGGAACGGCAAGTACCGGGATACGATGCGCGATTTCTGGCGCAGCCATC
CGGTCGGGATCGGCGAGTTCGCCACGCGCTTTGCCGGGTCGTCGGACCTCTACGCGACGGCTGGGCGCCG
ACCCACCGCGTCGGTGAACCTGATCACCGTCCACGACGGC
>Merged2_4998140_136-1098 # 136 # 1098 # 1 # ID=4998140_1;partial=01;start_type=TTG;rbs_motif=GGA/GAG/AGG;rbs_spacer=5-10bp;gc_cont=0.677
TTGGTCGCCGTGGTCGCGGGGATCGCGAGCCTGCTGTTGTGCGTCATGGTCCCCTTGCTTCCGGTGAAAC
AGACCACGGCCACCATCCTGTGGCCGCAAGGCACCACCGCGGATGGGCACGTCACTCAGATCACCGCCCC
GCTGGTGTCCGGCGCGCCGCGGGCGCTGGACATCTCGATCCCCTGCTCCGCGATCGCCACCTTGCCTGCC
GACGGCGGATTGGTGGTCTCGACCCTGCCAACCGGTGGCGTGGATGCCGGCAAAGGCGGGCTCTTCGTGC
GTGCCAACAAAGACGTGATCGTGGTCGCGTTCCGAGATTCGGTGGCTGCGGTGGCGCAGCGCTCAGCCGT
CGCAGCCGGCGGCTGCAGCGTGCTGCACGCCTGGGCCGACGTCGGCGGCGCGGGTGCGGATTTCGTCGGC
ATACCCGGCGCCGCCGGGACCCTTCCCGCAGAGAAGAAGCCTCAGGTCGGCGGGATCTTCACCGACTTGA
AGGTCCCCGCACAGCCCGGGCTGTCCGCCCGCATCGACATCGACACCCGGTTCATTACGGGGCCCTCCGC
CATGAAGAAGATCGCGATGGTCCTGGGTGCGCTGGCGGTCCTGGTTGCCGTACTCGCCCTGGCCACCCTG
GATCGTCACAGCCGGGGCGACACGCTTGTCAACTGGCGCTCCCCGATCGCTCGGCTCGCGCGGTACCGCC
CGCGTGAACAACGGCCTACGTGGTCGTGCGTCGGTATCAGTACTTGGATCGCCGACGCGGCAGTGGTGGC
AACGCTGCTGCTCTGGCATGTCATCGGCGCCACCTCGTCGGACGACGGCTACAACCTGACCATCGCCCGG
GTCGCGCCGAAAGCCGGCTACGTCGCAAATTACTACCGCTACTTCGGGACGACGGAAGCACCGTTCGACT
GGTATATGTCGGTGCTGGCCAAAATGGCGTCGGTGAGCACCGCCGGCGTGTGG
>Merged2_4259639_751-2412 # 751 # 2412 # 1 # ID=4259639_2;partial=00;start_type=ATG;rbs_motif=AGGAG;rbs_spacer=5-10bp;gc_cont=0.614
ATGGCAAAGCAGATTCTGCACGGTGAAGAGTCACGGCAGTCGATCCTGCGCGGCGTAAACGTCCTCGCGG
ATGCCGTGAAAGTCACCCTCGGCCCCAAGGGCCGCAACGTTGTAATCGAGAAGAAGTTCGGTTCGCCGCT
CATCACCAAGGACGGCGTCACCGTAGCCAAAGAAATCGAGCTGAAGGATCCGCTCGAGAACATGGGCGCA
CAAATGGTCCGCGAAGTCGCCTCCAAGACCTCTGACGTCGCTGGCGACGGCACCACCACCGCCACCGTTC
TGGCGCAGGCCGTCTACCGCGAAGGCGTAAAGACTGTTGCTGCCGGCGCGAATCCGATGGCGCTGAAGCG
CGGCATCGAGAAGGCTGTCACAGCGGTTTGCGGTACGGTCAATGCCGAAGGCGAGCGCAATCCCGGCGCA
ATCGATAAATTCTCGCAGAAGGTTTCCGGCGAGATGATCGCGCAGGTCGGAACCATCTCAGCGAACAACG
ATGAGACCATCGGCAAGATCATCGCCGAAGCGATGAAGAAGGTCGGCAAGGACGGCGTCATCACCGTCGA
AGAGTCGAAGACAATGGAGACCCAGCTCGAAGTGGTCGAAGGCATGCAGTTCGACCGCGGCTATCTCTCC
CCGTACTTCGTCACCGATCCCGAGCGCATGGAAGCAGTGCTGGAGAACCCCTACATCCTCATCCACGAAA
AGAAGATCTCGTCGATGAAGGACCTGCTCCCGTTGCTCGAAAACATCGCCAAGAGCAGCCGTCCGCTGGT
GATCATCGCTGAGGACGTGGAGGGCGAAGCGCTCGCGACCCTGGTAGTCAACAAGCTGCGTGGCACGCTG
AACGTCGCGGCCGTGAAGGCCCCTGGCTTCGGCGATCGCCGCAAAGCCATGCTGCAGGACATCGCCATCC
TTACCGGTGGCAAGGCCATCACCGAAGACCTCGGCATCAAGCTGGAGAACGTCCAGATGGGTGATCTCGG
CCAGACCAAGAAGGTCACCATCGACAAGGACAATACGACCATCGTTGAAGGCAAGGGCAAGCCCGCCGAC
ATCGAAGGCCGCGTGAAGGAAATCCGCAGCCAGATCGACAAGACCACGAGCGACTACGACCGTGAGAAGT
TGCAGGAGCGGTTGGCGAAGCTGGTGGGCGGCGTTGCCGTGATCAAGGTCGGCGCGGCCACCGAGACCGA
AATGAAGGAGAAGAAGGCCCGCGTCGAGGACGCGATGCACGCCACCCGCGCTGCGGTTGAGGAGGGCATC
GTTCCCGGGGGCGGTGTTGCCCTGCTCCGTGCGGCTGATGCCATCGATTCGCTGAAGCTCGAAGGCGACG
AGAAGATCGGAGCCAACATCGTGCGTCGTGCGCTCGAAGAGCCGCTGCGCCAGATCGTTGGCAACGCCGG
CGAAGAGGGCGCGATCGTTGTGGGCCGCATCCGCGACCACAAGGATTCGTCCTACGGCTACAACGCCCAG
ACTGGCCAGTTCGAAGACCTGGTCAAGGCCGGCGTCATCGATCCGACCAAGGTGGCTCGCACCGCGTTGC
AGAACGCCGGTTCGATCGCCTCGCTGATGCTGACCACGGAAGCCCTGGTGTCCGAGATTCCGGAAGAGAA
GAAGGAACCGGCAATGCCTCACGGCGGCGGCGGCATGGGCGGAATGTATTAA
>Merged2_4251900_2-1372 # 2 # 1372 # 1 # ID=4251900_1;partial=11;start_type=Edge;rbs_motif=None;rbs_spacer=None;gc_cont=0.699
TTCATGACCCCGGACGGAGTCGGTGAGGTGCACGACTTCATGCCAGTCACCGGCGGCACGGCGACCGACC
GGCACCGGCTAGTGCGGAACATCCGCGTGGTCCGCGGCGTGATGCGGTTCGCGATCGAGATCCAGCCGCG
CTTCGACTACGCCCGCAAGCCGCACAAGCTGGAAATCGCCGAACACGGCGTGGTGTTCACCTCGGACGGC
CTGGAGCTGACCGTGCACGGCATCGCCCCCGAAGGACTCACTCTCCAGCGCGCGGGAATTACGCCAGAGC
GCGTCGGCGACGGGCTGCGCTGGACGCGCACGCTCCGCGAAGGTGAGACCGGCGGCGTCGTGCTGGAGTC
GATGGCCGGCCCGCCCCGGAGAATCTCGCCGGAGGAGGCCCAGCAGCTCGAGGAGGAGACCGCGCGATTC
TGGCGCGGCTGGCTGCACCGGTCCAGCTACACCGGCCGGTGGCGGGAGATGGTCAACCGGTCGGCGATCA
CGCTGAAGCTTATGACCTACGCGCCGACCGGCGCGCCGGTCGCCGCACCCACCACCGGGCTACCCGAGCA
GGCTGGCGGGGAGCGGAACTGGGACTACCGGTACACCTGGATCCGGGACGGCTCCTTTTCCATCTACGCG
CTGCTGGGCCTGGGCTACGTGGAGGAGGCCGCCGCGTTCGGCGTCTGGCTGCGGGACCGCGTCGAGGAGC
AGGCAGGCCAGGGCTCGGGGCCGCTAAAGATCATGTACCGGGTGGACGGCACCTCGGACCTGGTCGAGGA
GAGCCTGGATCACTTCGAGGGCTGGCGCGGGTCCCGGCCGGTGCGGATCGGCAACGGCGCCGCCGACCAG
CTGCAGCTGGACATCTACGGCGAGGCCATGGATGGGGTATTCCTAGCCGATGCCTCCGGCATCCAGGCCG
GCCACCAGGGCTGGGCCGACTTGGCCGGCATCGTCGACTGGTTGTGCGATCACTGGGACCAGCCCGACGA
GGGCATCTGGGAGACCCGCGGCGGCCGGCAGAACTTCACCTACGGCCGGTTCCAGACCTGGGTGGCGCTG
GACCGCGACATCCGGCTCGCGACCCGGCGCGGCCGGCCGGCCAACCTGGCCCGGTGGGCCGATGCCCGTG
ACCAGGTCTACAACCAGATCATGGAGCGGGGCTGGAACCCGAAGGTCGGCGCATTCACCCAGCACTACGA
CACCGAGGTGCTCGATTCCTCGCTGCTGCTGATGCCGCTGCAGGGCTTCATCGCCCCCCGCGACCCGATG
TGGCTGTCCACCCTGGACGCGATGGACCGCGAGCTGGTCTCGGACAGCCTGGTCTACCGGTATAACCCCG
CCGCCTCCCCCGACGGGCTGAGAGGGGACGAGGGCACGTTC
>Merged2_4260714_1-1239 # 1 # 1239 # 1 # ID=4260714_1;partial=11;start_type=Edge;rbs_motif=None;rbs_spacer=None;gc_cont=0.663
CGCCGGATCAAGGCGGTTCAGGCTCCCGAACGGCCGGCATCCGAACTTGACGCCAGGACCGCCCAGCAGC
ACCGGGTCAAGCGACTGCTACTTCCCATGACCATGGGTCAGGAGCCCTACGTTTTCCACGGTCAGTTCAT
CCCGGACCGTGTCGGACTATGGACCTTCCGCATCGATGGGTGGGGTGACCCGGTCCACTCCTGGCGGCAT
GGACTGGTCGCCAAGCTGGACGCCGGCCAGGGCGAGTCGGAACTGTCCAACGATTTGTGGATCGGAGCTG
CGCTGTTCGAGCGAGCCGCGACCGGTGTGCCGCGCGCGCAGCGCGATCCGCTGCTGGCCGCCGCAGCGGC
GTTGCGGACCCCCGGGGATCCGGTGACCCGGACCGCACTGGCCCTGGCTCCCGACATCGAAGAACTTCTG
GTGACCTATCCGTTGCGCGATCTGGTCACCCGGGGCGAACAGTTCGGGGTCTGGGTGGATCGGCCGCTGG
CCCGCTTCGGCTCGTGGTACGAGATGTTTCCGCGTTCGACCGGCGGCCTAGACGCCGACGGCAAGCCGGT
GCACGGCACCTTCGCCACGGCAGCCGCGCAACTTCCGCGTATCGCGGAGATGGGGTTCGACGTCGTGTAT
CTGGCGCCGATCCATCCGATCGGCAAGGTGCACCGCAAGGGCCGCAACAACTCTCCGACCGCCACTCCTG
GAGATGTGGGATCTCCGTGGGCGATCGGCAGCGATGAGGGTGGCCACGATGCCGTTCATCCGAGCCTGGG
CACCATCGACGACTTCGACGACTTCGTCGCCGCGGCGCGCGATCTGGGCATGGAGGTGGCCCTGGACCTG
GCGCTGCAATGCGCGCCGGATCATCCGTGGGCGCGCGAACATCGCAAGTGGTTCACCGAATTGCCGGACG
GAACCATCGCCTACGCGGAGAACCCGCCGAAGAAATACCAGGACATCTACCCGGTCAACTTCGACAACGA
CCCCGCGGGTCTCTACGACGAAGTCCTGCGCGTGGTGCGGCACTGGATCGACCACGGCATCAAGTTCTTT
CGGGTCGACAACCCGCACACCAAGCCGCCGGACTTCTGGGCCTGGCTGATCGGTCAGGTCAAGGACAGCG
ATCCCGACGTGCTCTTCCTGTCCGAGGCGTTCACGCCGCCGGCCCGCCAGTACGGCCTGGCCAAGCTGGG
CTTCACCCAGTCCTACACCTACTTCACCTGGCGGACCGCCAAGTGGGAT
>Merged2_5510824_2-727 # 2 # 727 # 1 # ID=5510824_1;partial=11;start_type=Edge;rbs_motif=None;rbs_spacer=None;gc_cont=0.686
GACATGGTCGCGCAGGACCCGGTGGTCTCCCGGGTCAAGCTCGTCGCCGAGCCGTGGGACGTCGGCCAGA
TGGACAGCTACGACCTGGGCCGGTTCCCGGCCCTGTGGCGGGAGTGGAACGGCAAGTACCGCGACAGCAT
GCGCGACTTCTGGCGCAGCCACCAGGTCGGCATCGGCGAGTTCGCCACCCGGTTCGCCGGTTCGTCCGAC
CTGTACGGCACGACCGGCCGGCGGCCCACCGCCTCAGTCAACCTGATCACCGTGCACGACGGGTTCACCC
TGCGCGACCTGGTCTCCTACGACGACAAGCACAACGAGGCCAACGGCGAGAACAACAACGACGGCACCAG
CGACAACGAATCCTGGAACTGCGGCGCCGAGGGCCCCACCGACGACCCGGACATCCTGGCGCTGCGGGCC
CGCCAGGAACGCGCCATGCTCACCACGCTGATGCTGTCGTTCGGGGTGCCGCTGCTGCTCGGCGGCGATG
AGATGGGCCGCACCCAGCAAGGCAACAACAACGCCTACTGCCAGGACAACGAGATCACTTGGTTCGACTG
GGCGAACCCCGACGCCGGGCTGCGCGACTTCACCAGGAACCTGGTCGACTTCCGGCTCTCTCACCCGGTC
TTCCGCCGCCGCCGCTTCCTGACCGGCATGGAAGCCGCCCAGCTGCAGTGGTTCACACCCGCAGGCACGC
CGATGGACGGCGCCGACTGGGCCGAC
>Merged2_4754914_3-716 # 3 # 716 # 1 # ID=4754914_1;partial=10;start_type=Edge;rbs_motif=None;rbs_spacer=None;gc_cont=0.669
GAGCCACCGGGCCTCGGCCGGGTCGGCGACGCCTTCGTCGGCTCGCTGCGCCAGCAGACCGGCGGCATGA
ACATCAGGACCTACGGGGTGAACTATCCCGCCGGCATGCTGCAGCTGCACGGCGGTGACGGCGCCAATGA
CGCGATTTCCCACGTCAAGTCCACGGTGTCGTCCTGCCCAAACACCAAGATCGTGCTGGGCGGCTATTCG
CAAGGCGCGAGCGTGATCGACATCGTCGCCGGCGTCCCCATCGGCGGCATCAACTGGGGCAGTTTGCTAC
CGCCGGAGTACGCGAACAACGTCGTAGCGGTCGTTACGTTTGGCAACGTGGCTGACCGCGCCGGCGGATC
GCTGCCTGTCCAGAGCGCCATGCTCGGTTCCAAGGCGATCGATCTGTGCAACCCGAACGACCCGATTTGT
CACGCGGGTCAGGGTAACGAGTGGCGCGGGCACAGCGAGGGCTACATCCCCGTGTACACCACTCAGGCAG
CGGCTTTCGTTGCGTCCAAGCTTTTGGCTGGGACCGGCCAGGAGGTGCCCGGATTTGGGCCGTCGGTGCC
CTGGTATGGCCCGCAGACGCCGGGGTATGGACCGCAGACGCCGGGGTATGGACCGCAGATGCCGGGATAC
GGCCCGCAGACGCCGGGGTCTGGCCCGTCGATACACGGATCCGTTCCGCCGGACTCGCCTGCCCCCCAAG
CCCCGTTGGTCTAG
>Merged2_4464115_967-2190 # 967 # 2190 # 1 # ID=4464115_2;partial=00;start_type=ATG;rbs_motif=GGxGG;rbs_spacer=3-4bp;gc_cont=0.655
ATGAGGAGCGCCTGCTGCATCGTTCTTCTGGCGGCGATGTCGTTGGCCTCTCCCGCCTTTGCCGCCGATG
CCGCGTTCACGCAGTTCATCGCTTCGCTCTGGGGGGAGGCGCAAGCAGCCGGCGTCTCGCGCGCGACCTT
TGATCGCGAGACCCAAGGCCTCGAGCCCGACTACAAGCTGCCCGACCTGATCCTGCCTGGACGGCCCGCA
ACGGGCGCGCCCGCGCAGGCCGAGTTCGTGCAGGTGCCGGCCGACTACATCAAGGAGCCCGCGGTCGCGC
GGCTTGCGGCCGAGGGGCAAAGGCTGATGCAGCAATATGGTCCCGCGCTGAAGTCGATCGAGCAGCGCTT
TGGCGTGCCGGCGCCGATCGTGCTCGCGATCTGGGGCCGCGAAACCGATTTTGGCCGCTACACGCTACCT
TACGATGCGATCCGCGTGCTTGCGACACAAGCCTATGTCGGCCGGCGCAAGGACACCTATCGCAATGAAT
TTATCCTGGGGCTGAAGATCCTCGATCAACGGGTGGTGAGCCGCAAGGACATGCGCGCGTCCTGGGCCGG
CGCCACCGGGCTCACGCAGTTTCTGCCGTCGGAGTATTTCAAGCACGGCGTCGATCTCGATGGCGATGGC
CGCGTCGACCTCTGGCACTCGGTGCCGGATGCGCTGGCCTCCGCCGCCTCGCAACTTCTCGACAAGGGTT
GGCAGAGCGGCGTGCGCTGGGCCTACGAGGTGCGGGCGCCCGACAATGTCGACTGCACCATGGGTGTGCC
GGAGGTGACCAAACCGATCGGCGACTGGCTGCGCGCGGGCTTTGTGCCGGTTCGCGGTGAAAAGCTCAGC
GCGGCGGAGCAGGCGGAGCCGGCGTCGCTATTGCAGCCGGAAGGCATCTATGGTCCCGCGTTCCTGACCA
CGAAGAACTACTTCGTCATCAAGGAATATAATTTTTCCGATCTCTACGTGCTGTTCGTCGGCCATCTGAC
CGACCGCATGACCAGCCCGCTGCCGTTCGCAACGCCCTGGTCGGCCTCAACACAGCTGCGCACCGCCGAC
GTCGAGGCGATGCAGAAGGCTCTCACGCGGATCGGGCTCTACAAGGACAAGATCGATGGCAAGGCCGGGA
TGCAGACGCGCGCCGCGCTCGGCGCGTACCAGAAATCGGCGGGGCTGAAGGTGGATTGTTGGCCGAGCGA
GGCGGTGCTTCGCTCGATCGCGGCGTCGCGCTAA
>Merged2_4530197_1-1890 # 1 # 1890 # 1 # ID=4530197_1;partial=11;start_type=Edge;rbs_motif=None;rbs_spacer=None;gc_cont=0.653
ACGGCCGCCGACGCCTACCGCTTCCTGCCGACGTTGGGCGAAGTCGATCTGCATCTGTTCGGCGAGGGGC
GTCACGAACGACTGTGGGAAGTGCTGGGCGCCCATCCACGCGCGTTTACCACCGCCGACGGCGTGGTCGA
GGGCGTGTCATTCGCCGTCTGGGCGCCCAACGCCAAGGGCGTCAGCCTGATCGCGGAGTTCAACGGCTGG
ACTGGCAACGATGCTCCGCTGCGGGTACTCGGCTCGTCGGGCGTGTGGGAGTTGTTCTGGCCGGGCTTCC
CACTCGATGGCCTGTACAAGTTCCGGGTGCACGGCGCTGACGGCTCTGTCACGGACCGGGCCGACCCCCT
CGCGTTCGCCACCGAGGTGCCGCCGCAAACGGCATCGCGGGTGAACGTGAGCGACCACCACTGGGGCGAT
GACGACTGGATGACAGCCCGCGCCCAGCGCAATCCGGTGTTCGAGCCGATGAGCACCTACGAAGTCCACC
TTGGCTCGTGGCGACCGGGCCTGTCCTATCGCGATCTTGCTCGTGAGCTGACGGATTATGTAGTGACGCA
CGGGTTTACCCACGTCGAGATGCTGCCCGTCGCCGAGCACCCGTTCGCCGGATCCTGGGGATACCAGGTC
ACGTCCTACTACGCGCCGACCTCCCGCTTCGGCACACCGGACGAATTCCGCGCGCTCGTCGACGGGCTGC
ACCAGGCCGGAATCGGCGTCATCGTCGACTGGGTCCCCGCCCACTTCCCCAAGGACGCGTGGGCGCTGGG
CCGTTTCGACGGCACCGCACTTTACGAGCACCACGACCCCCGCCGCGGCGAGCAACTCGACTGGGGCACT
TACGTGTTCGACTTCGGCCGCGCCCAGGTGCGCAATTTCCTGGTGGCTAATGCGCTGTATTGGCTGGAGG
AATTTCACATCGACGGGCTGCGAGTCGACGCCGTCGCTTCGATGCTGTATCTCGACTACTCGCGCCCTGC
CGGCGGCTGGACACCGAACGTCTACGGCGGCAGGGAAAATCTGGAAGCCGTGCAGTTTTTGCAGGAGATG
AACGCCACGGCACACAAGGCGGCGCCGGGAATCGTGACGATCGCCGAGGAGTCGACATCGTGGCCAGGCG
TATCGAGGCCGACTAGTGTTGGCGGCCTTGGCTTTTCGATGAAGTGGAATATGGGCTGGATGCACGACAC
CCTTGGCTACATGAGCCACGACCCGGTGCACCGCAGTTACCACCACCACGAAATCACCTTCTCGATGCTC
TACGCGTTCAGCGAGAATTTCGTACTACCGATCAGCCACGACGAGGTCGTGCACGGCAAGGGCACGCTGT
GGTCACGGATGCCGGGCAATGACCACGTCAAGGCGGCGGGGTTGCGCAGCCTGCTGGCGTACCAGTGGGC
ACACCCGGGTAAGCAGCTGCTGTTCATGGGTCAGGAATTCGGGCAGCGCGCCGAATGGTCCGAGGAACGC
GGCCTGGACTGGTTCCAACTCGACGAGAACGGCTTCTCCAACGGGATCTCGCGCCTGGTCAACGACATCA
ACAAGATCTACCGCGGCTCCCCGGCGCTGTGGAGCCAGGACACCAGGCCGGAGGGCTACTCGTGGATCGA
CGCCAACGACTCCGCCAACAACGTGCTGAGCTTTCTGCGGTACGGCAGCGACGGCTCGGTGATGGCCTGT
GTGTTCAATTTCGCCGGTGCGGAGCACAGCGGCTACCGTCTCGGCCTGCCCAGCGCCGGGCGATGGCGCG
AGGTGCTCAACACCGATGCGACCGTCTACAACGGCACCGGGATCGGCAACCTCGGCGGCGTCGAAGCAGC
CGATGAGCCATGGCACGGCCGTCCGGCATCGGCGGTTCTGGTGTTGCCGCCCACGTCGGCGCTGTGGCTG
>Merged2_4084345_3-719 # 3 # 719 # -1 # ID=4084345_1;partial=11;start_type=Edge;rbs_motif=None;rbs_spacer=None;gc_cont=0.649
CTCGGCGTCACCGCCGTGGAGCTCATGCCCGTGCACCAGTTCGTCCCCGAGCAGGCGCTGATCGCCCGCG
GGCTGACGAACTACTGGGGTTACAACACAATCGGTTTCCTGTCCCCGCACAACAGGTATTCCTCCGCAGG
CCAGCACGGTGAGCAGGTCGGCGAGTTCAAGGCGATGGTGAAGGAGCTGCACCAGGCCGGCATCGAGGTC
ATACTCGACGTCGTCTACAACCACACAGCCGAGGGCGACCACATGGGTCCCACGCTGTCCCTGCGCGGCA
TCGACAACGCCGCGTACTACCGGCTCGACGACTCCGCCCCGTGGCGCTACCTGGACTACACCGGCTGCGG
CAACAGCCTGAACGCGCGGCATCCGCACTCCCTGCAGCTCGTGATGGACTCGCTGCGGTACTGGATCCTC
GAGATGCACGTGGACGGGTTCAGGTTCGACCTGGCTTCCGCGCTGGCGCGTGAACTGCACGACGTGGACC
GGCTATCGACGTTCTTTGACCTGGTCCAGCAGGATCCGGTCGTGTCACAGGTCAAGCTCATCGCCGAACC
GTGGGACGTCGGTGAGGGCGGTTACCAGGTCGGCAATTTCCCAGGTTTGTGGACCGAGTGGAACGGGAAA
TACCGCGACACTGTGCGTGACTACTGGCGGGGCGAACCCGCGACCCTTGGCGAGTTCGCCTCCCGGCTGA
CCGGGTCGTCGGACCTC
>Merged2_4003051_2-868 # 2 # 868 # 1 # ID=4003051_1;partial=11;start_type=Edge;rbs_motif=None;rbs_spacer=None;gc_cont=0.674
GCCACGCTGCAATACTTCCCGGTGCGGGCCCACGGCCATCTCCTGCCGTTCCTGCCGTCGCCGTTGAGCC
GCACGACAATGACCGTGAACGACTGGTTCGCTTGGCGCGGGACAAAGAAGGGCGAGGACGCGCAACGCCG
TGAACTGGGCCTACCGAAGGCGACAAGCCCCGCGCCGCGACGGATCGCCGAACGCGGGTCGCTGGAAATC
CAGGCCTATGACGAGGTGTGCTTTCCCGGGCTGGCAGCCGAATGGGCGAAATGGGATGGCCGGCGACCCT
TTGTCGGCGCGTTGGCGATGGAGTCGCCGACGGATGCCGATGAGGAGGTCGCGTCGTGGATCGCCGCGGG
AACACCGCCGATTTGCTTCGGGTTTGGCAGCGTACCGGTCGAATCTCCAGCCGACGCGATCGCCATGATC
GGCGCGGCCTGCGCGCAGTTAGGCGCGCGGGCGTTGGTTTGCTCCGGCGGGACTGACTTCAGCGACGTCC
CCCATTTCGAGCACGTCAAGGTGGTAGGCCAGGTGAGTTACGCGGCGATCTTTACGGCCTGCCGCGCGGT
CGTGCACCACGGCGGCGCGGGCACCCTGGCCGCGGGCCTGCGGGCCGGGGTCCCCCAGTTGATCCTCTGG
ACCTTGCCCGATCAGCCGTTCTTTGCGGCTCAGCTCAAACGACTGAAGGTGGGCGCCGGGCGGCGCTTTT
CGGCCACTACCGAGAAATCGCTGGTTGCGGACCTGCGCCGGATCCTGGCCCCGCAGTACATCGCCCGGTC
GCGCGAGATCGCGACTCAGATGACCAAACCCGCCGAAAGCGCTGCGGCCGCCGCTGATCTTGTGGAAGAT
TTCGCCCGCCTCAAAACTCGCCGCGGA
>Merged2_5487585_1-1377 # 1 # 1377 # 1 # ID=5487585_1;partial=10;start_type=Edge;rbs_motif=None;rbs_spacer=None;gc_cont=0.625
GGAGTCCCGGCGCGGGGGCTGCACGGCGAGGCTTACCGCGGCCATGTCTTCTGGGACTCGCTCTTCGTCT
CCCCGGTTCTGAGCCTGCGCATGCCGAACGTGTCCCGCTCACTGCTCCTTTATCGATATCGGCGGCTTCC
CGAGGCCCGCCGTGCAGCGCACAAGGCCGGTTATCTCGGCGCAATGTATCCCTGGCAATCAGGCAGTGAC
GGACGTGAAGTGAGCCAGGAACTTCACCTGAATCCGCAGTCCGGCCGGTGGAATCCGGATCCCAGAGCGC
GCGCGCATCACGTCGGTCTTGCCGTCGCTTACAACGCGTGGCAGCACTATCAGGTGACCGGTGACCGCCA
GTTTCTCATCGACTATGGCGCCGAGATGCTGGTCGAGATCGCACGTTTCTGGGTGGGCCTGGCCAAGTTT
GATGAGAGCCGCGGCCGCTACACGATCGGAGGCATCATCGGCCCTGACGAGTTCCATTCGGGCTATCCCG
GCAAGGAATACGACGGGATCGACAACAACGCATACACCAACGTGATGGCGGTCTGGGTGATCCTGCGGGC
GATGGACGCGCTGGACCTGTTGCCGCTGCGCGACCGGCTCGATCTGGTCGGGAAAGTCGACCTGACGGCC
GAGGAGCTCGATCGGTGGGATCACGTGACGCGGCGGATGTTCGTCCCCTTTCACGACGAGGTGATCAGCC
AGTTCGAAGGCTATTCGGAACTGGACGAACTGGATTGGGATCGCTACCGGCAGCGCTACGGCAACATCCA
GCGACTCGATCGCATCCTGGAAGCCGAAGACGACAGCGTGAACAACTACAAGGCGTCCAAGCAAGCCGAT
GTGCTGATGCTGTTCTACCTGCTGTCGTCGGAGGAGTTGTCGGGCCTGTTCGGCCGGCTCGGCTACCGCT
TCGCACCGGAGCAGATTCCGAAGACGATCGAGTACTACCTTTCGCGAACCTCTGATGGATCGACGCTAAG
CGCAATCGTCCATTCGTGGGTTCTTACCCGCGCCAACCGGCACCATGCCATGCGGTATTTCGTCCAGGTG
CTTGGTTCCGATGTCGTCGACATCCAGGGCGGTACCACCTCGGAGGGAATACACCTGGCGGCGATGGCGG
GCAGTGTCGACCTGCTGCAACGGTGTTTCACCGGGTTGGAGACGCGCGACGACCGGCTGGTGCTCGGCCC
GCACTGGCCCGAAGCGCTCGGCCCCATCGAGTTTCCATTGGTGTACCGCGGTCAACGTCTTCACCTTCGG
GTCAGTGGACGAGCGGGCGCACTGACCTCTGAAGCCAGAAACGCCGCAGCGATCACGGTGGAATGCCGTG
GCCGTGTGCAGCAACTGCCACCTGGGCAGACCATCGACATCGCTTGA
>Merged2_5412999_1-939 # 1 # 939 # 1 # ID=5412999_1;partial=11;start_type=Edge;rbs_motif=None;rbs_spacer=None;gc_cont=0.681
GGCGCCAACTGGAACATGGTGTTCGTCGGCGTCCAGGGCGCGCCGCCCCAGTCCTTCCCCAGCCCGCCCA
TGACGACAGTGGGCCAGACCCCGGTGGTACGGGAGAAGCCGTTCCTGACCATTGCCGGCGACGGCTCCTA
CAGCGTCTTCGTGCCCGCACTGCGCAGGAACAGCACCGGAACGACCTGGGCCAACGGCCCAGCCGACGGG
CAGAGCATCTCCCTGTCCCGCTTCTACGTGGCCCAGCCCGGGGACTCCGCCGACACCATCAACGCGGCTC
TCGGCAGCGGCAAGCACCTCCTGATCACCCCCGGCGTTTACGCTCTGTCTTCCCCCATCCGCGTGACGCG
CCCCGGCACTGTCGTGCTCGGCCTGGGCCTGGCCACCCTCCAGTCCGTCAACGGCAACTCGCTCATCGAG
GTCGACGACGTCGACGATGTCTCCGTCGCCGGTGTTCTGCTCGAGGCTGCCTCGGCTGACTCGCCCGTCC
TGCTCCGCGTCGGCAACGGCAGCAGCCAGAAGCAGCACATGAACCACCCCACCGCGCTCTTCGACATCTA
CGCCCGCATCGGCGGCGCAGTCGCCGGCGGCGCCACCGTCAGCGTCCAGATCGACGCGAACGACGTGATC
TGCGACAACTTCTGGCTCTGGCGCGCCGACCATGGCCTCGACGGCACCGTCGGATGGACGGTCAACCCGG
CCGGAAACGGCCTCATCGTCAACGGCGACCGGGTCACCGCCTACGGCCTCGCCGTCGAGCACTACCAGAA
CTACGAAGTGGTCTGGAATGGAGAGCAGGGCCGCACTTACTTCTTCCAGAACGAGCATCCGTACGACGTC
CCCGACCAGGCCGCCTGGGTCCACGGCACCACCAACGGCTACGCGGCATACAAGGTCGCCGACTCGGTAA
CCGACCACCAGGCCTGGGGCCTCGGCAGT
>Merged2_4169842_133-1158 # 133 # 1158 # -1 # ID=4169842_1;partial=01;start_type=Edge;rbs_motif=None;rbs_spacer=None;gc_cont=0.535
ATGTATGCCCTGCGCAAGTACGTGGAGGCAACTGGCGACGAACTATTCCTACGCGAATGCGGCGCCGAGA
TGCTTGTTGACACGGCACGGCTATGGGCCGACCTCGGCTTCTACTCAAAGGCAAAGGGCGGAAAATTTTG
CATCAACGGAGTCACCGGGCCGGATGAATATAACGCGGTTGTAAACAACAACGCGTACACCAATCTAATG
GCTCGAGAAAACTTGCGGTACGCAGCCGAGACTGTCGAATTCCTGCAATCAAAAGAACCGGAGACCTACG
CGGCGCTCGTGCACAAAACCAGGCTCGAACCGTCTGAGGTCGATGCATGGGTCCGGGCGGCGGAGAACAT
GTATGTACCCTACGATGAGAAGTTGAAGATAGTTCCGCAGGATGATGGATTTCTAGACGAAGAGCCTTGG
GACTTCCAGAACACGCCGCCAGACCATTATCCGCTGTTGCTATTTTATCATCCGCTCGACATCTATCGAA
AGCAAGTAATCAAACAGGCCGACGTGATCTTAGCTATGTTCCTGTTAGGAGATCTATTTTCCCTAGAGGA
TAAGAAGCGTAACTTCGAGTTTTATGACCCTTTGACCACTGGCGACTCATCTTTATCCTCCTGTGTTGAG
GCGATTATCGCGGCACAAACCGGTGATCTGGACAAAGCGATACGCTATGGAATGGCCGCCTTGCTCATGG
ATCTGGCGGACGTGGGCGGTAACGTGAAGGACGGCTGCCATATCGCCTCGATGGGCGGCGCCTGGATGTT
GTTCGCTTACGGGTTCGGCGGCATGCGGGACGACCACGGGACATTATCATTCTGGCCACGTCGTGCACCC
GAAGACAAAGCGTTGCTTCGGTTTACCTTGACCTACCGCGGCCAGATGCTGGAAATCGAAATCGGTTTGG
ACAAGGTGGAATACTCGCTACGTGAGGGCGAAGGCCTTGTGATCCACCATGAAGCGGAAGAAGTTCAGCT
CACCCCGGAACATCCAGTGGCCGTCAGGTCGGTTAGCACTTGGTGA
>Merged2_4262597_2-811 # 2 # 811 # -1 # ID=4262597_1;partial=11;start_type=Edge;rbs_motif=None;rbs_spacer=None;gc_cont=0.623
CGCTATACCTGGGTCCGCGACGCGGCTTTCACACTCTACGCTTTCCTACGCTTGGGGTTGATCAGCGAGG
CCGAGCAGTTCATGGGCTGGCTGGAGCAGCGCGCCATCGAAGGAGCCCGCCTTGGCCCCTTGCAGATCAT
GTATGGCATTGACGGCCGCCACCAAATGCCTGAGGAAACACTCGACCATCTGGAGGGCTACCGCGGCTCG
CGCCCGGTGCGCATCGGCAACGGCGCTTGCGAGCAACTGCAGCTCGACATCTACGGTGAACTGATGGATT
CGGTCTACCTGTACGACAAGTACGGTTCACCGATCGCGTATGATTCGTGGGGCCGCCTCCGCCATACGAT
CGACTGGATTGTCGATAACTGGATGAAGCCCGACGACGGCATCTGGGAGGTGCGCGGCGGCCAGCAGCAG
TTCGTCTACTCAAAAGTGCAGTGTTGGGTAGCACTCGACCGCGCGATCAGGCTGGCGACGAAGCGCAGTC
TGCCGCTGGACCGCGCCCGCTTGCTGGTGGAGCGCGACCGCATCTACGAAGCGGTGATGACGCGCGGGTG
GGACGCGGAGCGCCGGACGTTCGTCCAGTATTTTGGCACCGACGCGCTGGACGCGGCCAACCTCATCATG
CCGCTGGTGTTCTTCATCTCGCCGACCGACCCGCGCATGATCGGTACGATCAACCGCATAATGACGGAGC
TGGTTTCCGACAGCTTGGTGTATCGATATGAGGTGGGTAAGGGCGCTGGCGACGGGCTGACCGGCGGCGA
GGGGACTTTCAACATGTGTACGTTCTGGCTGGTCGAGGCG
>Merged2_4613553_2-301 # 2 # 301 # -1 # ID=4613553_1;partial=10;start_type=GTG;rbs_motif=None;rbs_spacer=None;gc_cont=0.673
GTGAGCAAATCCACAAGCCCCGTACCTGGTCTGTTCACCCTGGTACTGCACACCCACCTGCCCTGGCTGG
CCCACCACGGCCGCTGGCCGGTCGGCGAGGAATGGCTCTACCAGTCGTGGGCGGCGGCCTACCTGCCGCT
GATGCGGGTGCTGAACACCCTGGCCGACGAGGATCGGCACCGGCTGATCACGGTCGGGATCACTCCGGTG
GTGAACGCCCAGCTCGACGACCCGTATTGCCTCGACGGAATGCAGCACTGGCTGGCCAACTGGCGGCTGC
GCGCCCTTGAAGCCACCAGC
>Merged2_5272983_199-738 # 199 # 738 # 1 # ID=5272983_2;partial=01;start_type=ATG;rbs_motif=GGAGG;rbs_spacer=5-10bp;gc_cont=0.656
ATGTCGTTTGTGATCGCGGCGCCGGAGATGATCGCGTCGGCTGCTTCTCGTTTGCTGGGTGCCGTGGTGG
TGACAACCTGGGCGGCGCTGCTGAGTGCACCGATCCTCATTGCCTCCGCGTCCGCTGCTTCCTGCCCCGA
CGTCGAGGTGACATTCGCCCGCGCCACCGCCGAGCCACCTGGCGTTGGTGGGGCCGGACAGGAATTTATC
GATTCACTGCGCTCGCAGGTTGGGGGTCGGTCCTTCGGGGTGTATCCCGTCAACTACCCCGCCACCGAGG
ATTGGCCCCCGTCTGCATCCGCCGGCGCCAGCGATGCGAGCGCGCACGTTCAGTACATGGCTGCGAACTG
TCCCAACACCAGGCTGGTGCTCGGTGGATATTCCCAAGGCGCGATGGTGATAGATCTGATCACCATCGCC
CGGGCATCGGTTGCGGGCTTTACCGCCGCGACGCTGCCGGCGGACGTGGCTGATCACGTTGCTGCGGTCG
CCGTCTTCGGGAATCCGACGGACAGATATCTGGGGGGGCCGGTAAGCGCG
>Merged2_4270401_1-696 # 1 # 696 # -1 # ID=4270401_1;partial=11;start_type=Edge;rbs_motif=None;rbs_spacer=None;gc_cont=0.697
GGCAACGCCTGGGACTACCTGCCGCATGACCACGCCCGGTCCCGTGCCTACCGGTGGGGAGAGGACGGAC
TGGCCGGATTCTCCGACATCCACCAGCGGCTGTGCCTGAGCCTGGCCCTGTGGAACGGGCGCGACCCGAT
CCTGAAGGAGCGCGCGTTCGGGCTGACCGGCCCGCAGGGCAACCACGGCGAGGACGTCAAGGAGTACTGG
TGGTACCTGGACGCCGTCCCCAGCCACGCCTGGAACCGGTGGCGCTACCACTACCCGCAGGGCGCGTTCC
CGTACCAGGACCTGCTCGACACCAATGCGGGCCGGAACAAATTCCAGCCCGAGTACGAACTGCTCGACAC
CGGGGCGTTCGACGGCGACCGGTACTGGATCACCGAGGTGCACTACGCCAAGGCCGGCCCGGATGACCTG
CTGATGGCCATCCAGCTGACGAACAAGGGCCCGGAGGCCGAGACCGTCCACGTGCTGCCCACCGCCTGGT
TCCGCAACACCTGGTCGTGGGGGGATGACGGGGCACGGCCGGGCCTGCGCGCCTCCGGCGATCGGTCGGT
GGCCATCGACCATCCGATCGTGGGCGACATGGAACTGATCGCGGCGGCCGGCCCGGACGGCGCCGACCCG
CAGCTGCTGTTCTGCGAGAACGAGACCAACCTCGAGCGGTTGTACGGCGCCGCCGCGCTGACCCCG
>Merged2_4342836_1-1080 # 1 # 1080 # 1 # ID=4342836_1;partial=11;start_type=Edge;rbs_motif=None;rbs_spacer=None;gc_cont=0.683
ACCTACTCCAATGGCTGGGCCAACCTGCGCGAATTCGCCGGAGGCTGCGGACTGGCCGACGACGTGCTCG
TCGAGCCGGACAGCAACGCAGGCTTTATGGCGCCGCTCCCCGGCGATTACGGCCCGTTGGGTCCGCTGGG
CGGCGTCAACCCGGTCGGGTTCACCCCCAATGGCGTACCGAACCATACCGTGGCCGAGGCGCTCCAGGAG
ACGTCAGTACCGCAGCCCGGCACCGACTACGACTGGTACGCATACGACTGGGGCGCGCCGACCAAGCTGA
CGGCGCCGGGTATCAACGGATCCCTGGTGCCGTTGCCCTACGGCCTGGACCCCGACCGGGTTCCGCTGGC
CGGCAGCTACACCACCGGCGCCCAACGGCAGAGCAGACTCACCTCGGCGTGGTACCAGCTACCCAAACCC
GACGACGGGCATCCCCTGCTGGTGGTGACCGCTGCGGGCAAGATCGCCGGCAACAGCGTGCTGCACGGGC
ACACCGATGGGCAGACGGTCGTGCTGGAATACGGCAAGCCCGGCAATGGCGGTGACATAGTGCCGGCCGG
GCGGATCGTGCCCTACGACCTGAACGGGGAACAGCCGAAGGCGTGGCGCAATCTGCGCTTCGCCCGAAAC
AAGATGCCCGCGAACGCGGTCGCGGTCCGCTTGGTGGCCGAGGATCTCTCCCTGACGCCGGACGACTGGA
TCGCGGTGACCCCGCCGCGCGTGCCGGAACTGCGCTCGCTGCAGGAGTACGTCGGCTCGACGCAGCCGGT
GCTGCTGGACTGGGCGGTCGGGCTGGCCTTCCCCTGCCAGCAGCCGATGCTGCACGTCAACGGCGTCACC
GAGATCCCGAAGTTCCGCATCACCCCGGATTACAACGCCAAGAAGCAGGACACCGACACCTGGCAGGACG
GCGTGAACGGCGGGCTGCTGGGCATCACCGACCTGCTGCTGCGAGCCCATGTGATGTCGACGTATCTCTC
TCGTGACTGGGGTCGCGACTGGGGTTCGCTGCGCAAGTTCGACACGGTCGCCGACGCCCACCCGGCACAG
CTCGACCTGGGCACCGCGACCCGCTTCGGT
>Merged2_5481902_1-885 # 1 # 885 # -1 # ID=5481902_1;partial=10;start_type=GTG;rbs_motif=AGGAG;rbs_spacer=5-10bp;gc_cont=0.678
GTGACAGAACACGAGTCGCAGTGGCGTGCGACGCCCCCGGGCGCCGCTCCTGAATCCGGGGGCCCGGGGG
GATTCGTCTCGGGGGGGTCAGGGGGGGTCGTCCCCCCGGGAGCACAGAGCGGCCCCCCGGGAGTCGCCTC
CCCTGGCGGGCACGGCGGGGCGCCGCCCCCCCGAACGGGGAACGCGCCGACGATGCCGTCGCCCGTCCTG
CCCGGGCTCGGTGAACCCGTCCCCGACTCACTGGAAAAGCCGCGCGATCCCGAGTGGTACAAGCGCGCGG
TCTTCTATGAGGTCCTGGTACGCGGGTTCGCCGACTCCAACGCTGACGGCACGGGCGACCTGCCAGGACT
GACCAGCCGGCTCGATTACCTGCAGTGGCTGGGGATCGACTGCATCTGGCTGCTGCCGCTGTATGAGTCG
CCGCTCCGCGATGGCGGGTACGACATCTCCGACTACATGCAGATCCTCCCCGAATACGGGAACATCGGGG
ACTTCGTGGAGCTGATCAAGGAGTCCCACAAGCGGGGCATCCGGATCATCGCCGACCTGGTCATGAACCA
CACCAGCGATCAGCACCCGTGGTTCCAGGCCAGCCGCACCGACCCGGACGGCCCGTACGGCGACTTCTAC
GTCTGGGCCGACGACCCGGACCGGTACTCCGACGCGCGGATCATCTTCGTCGACACCGAGACGTCCAACT
GGACGTTCGACCCGGTGCGGGGCCAGTACTACTGGCACCGGTTCTTCAGCCACCAGCCGGACCTGAACTT
CGAAAATCCTGCGGTGCAGGAGGCAATGCTCGAGGTGCTGCGGTTTTGGCTCGACCTCGGCATCGACGGA
TTCCGGCTGGACGCGGTCCCGTACCTCTTCGAGGAAGAGGGCACC
>Merged2_4063162_1-1575 # 1 # 1575 # 1 # ID=4063162_1;partial=10;start_type=Edge;rbs_motif=None;rbs_spacer=None;gc_cont=0.706
ATCGAAGTAGTCGCGCCACAGCGTGATTCGGCCGTCGTGCACCTCGAACACGCCGCAAACCCAGAACTGA
AGGCGCAGCCGTCCGAAGATTATGGCGTCGCTGCGTTCGGTGAGCACCGCGGCGCCGTCGGCGGCGATTC
GGTGGATCTTGACCTCGAAACGCATGCGGCCTTTCATCCGGCGGAAGAGTGTCATCGCTCTGTGGCGGCC
ATGGATCGTCGGCATTCCGACGTTCTCGTAAACGAGGTTGTCGTCCAACGCCGCGTCCGCTGCTTCGAAG
TCCTCGTCCTGCAGAGCGTTGAGGAAACCTTCGACGGTGCGAATGTTTTCAACAGTTTCGGCGGATGTCT
GCGTCAGGTCGGTCATGCTCGCCAGCGTACGGCTGTGGCGCTGTGGCAGGGTAGGGCGGTGCGCGTCGCT
GTCGTCGCCGGGCCGGATCCCGGGCACTCGTTTCCCGCGATCGCGCTGTGCCAACGCTTTGACGAGGCGG
GCGATGAGCCCGTCCTGTTCACCGGCGAGGAATGGACTGACACCGCCCGCGCCGTCGGCATCGACGCGGT
CGAGCTGGACGGGCTCGCGGCCATAGACGACGATGTCGATGCCGGGGCCAGGATCCACCGGCGTGCCGCG
CGGATGGCGGTGCTCAACGTGCCCGCGCTGCGCGACCTGGCTCCCGACCTCGTGGTTTCGGACGTCATCA
CCGCGGCCGGCGGAATGGCCGCCGAGCTGTTGGGGATCCCGTGGATCGAGCTCAACCCTCACCCGCTGTA
CCTGCCGTCGAAGGGGTTGCCGCCGATAGGCAGCGGGCTGGCGCCGGGCACCGGCGCCCGCGGCCGGCTG
CGGGATGCCACCATGCGGGCGCTGACGGCGCGATCGTGGCGCGCCGGCATCAAGCAGCGCGCGGCCGCCC
GGCTCGAGATCGGGCTGCCTGCCGTCGACCCGGGGCCGCTGCGACGCCTTATCGCCACGTTGCCCGCCCT
GGAGGTGCCGCGTCCGGACTGGCCGGAGGAGGCCGCCGTGGTCGGACCCTTGCACTTCGAGCCGACCGAC
CGAGTGCTGGAGATCCCGCCCGGCCCGGGGCCGGTGGTGCTGATCGCGCCGTCGACCGCGCTGACCGGGA
CCTCGGGTCTGGTCGAAGTCGCGCTGGAGTGCCTGGTACCCGGGGAGACGCTGCCGGCGGGATCGCGCCT
GGTGATCTCGCGGCTGGGCGGGGCGGAGCTGACGCTGCCGCCGTACGCGGTGGCCGGGCTGGGGCGCCAG
TCGGAGTTGTTGACGCACGCCGACCTGGTGATCTGCGGCGGTGGTCACGGGATGGTGGCCAAGACGCTGC
TGGCCGGGGTTCCACTGGTGGTGGTTCCCGGGGGCGGGGACCAGTGGGAGATGGCCAACCGGGTGGTGCG
CCAGGGGAGCGGACGGCTGATTCGGCCGCTGACCGCCGACGCGCTGGTGGCCGCGGCCAATGAGGTGCTG
TCGTCGCCCGGCTACCAGGAGGCCGCGCAAAAGGCCGCCGCCAGCATCGTCGGCGTCGCCGATCCGGTGC
GGGTGTGCCACGAAGCGCTCGCACTCGCGGGGTGA
>Merged2_4241690_3-581 # 3 # 581 # -1 # ID=4241690_1;partial=11;start_type=Edge;rbs_motif=None;rbs_spacer=None;gc_cont=0.689
GCGCTGTACGGGGCCTGGTATGAGTTCTTCCCGCGGTCCGAGGGCGTCCAGTTCGACCCGCTGGGCCGCC
GCGAGCCGGTATCAGGGACGCTGCGAACCGCGGCGAAGCGGCTGCCCGCCATCGCGGAGATGGGGTTCGA
CGTGGTGTACCTGCCGCCCGTGCACCCGATCGGCACCACCTACCGCAAGGGGCGCAACAACACACTGCAC
GCCCAGCCCGGCGACCCGGGCTCGCCGTGGGCGATCGGCTCCGCCGAGGGCGGCCATGACGCCATCCACC
CCGATCTCGGGACATTCGAGGACTTCGACGCCTTCGTCACCGAAACCCGTGAGCTTGGCATGGAGGTCGC
GCTCGACCTCGCGCTGCAGTGCTCGCCCGATCACCCCTGGGTGGCCAAGCACCCCGAGTGGTTCACCACC
CGCGCCGACGGCTCGATCGCGTACGCCGAGAACCCGCCGAAGAAGTACCAGGACATCTACCCGGTCAACT
TCGACCACGACCCCGAGGGGATCTACGCCGAGGTCAGCCGGATCGTACGCAAGTGGATCAGCCACGGTGT
CCGGATCTTCCGCGTGGAC
>Merged2_5524836_1-963 # 1 # 963 # 1 # ID=5524836_1;partial=11;start_type=Edge;rbs_motif=None;rbs_spacer=None;gc_cont=0.659
GGCTGGCGGTTCACCGGCGCGCTGCTTGGCGTGGTCTTGGTGACGCTGGTGATGCGGATCGTCCGGCGGA
TCAGCCGTTCGACGTTGGTCGGTGCCATCGCCGGCGTGCTGGTCGTCTGCGATGGCGTGAACTTCGTCGC
CGCGCGGACCGCGTTGCTCGACGGCATGCTCACCTTCTTCGTGGTCGCGGCGTTCGGCGCGCTCATCGTC
GACCGCGATCAGGTGCGCCAACGGATGCACGTCGCGCTCCTGGAGGGCCGCAGCGCCGAAACCCTGTGGG
GTCCGCGGCTGGGTGCGCGCTGGTGGCGATTCGGTGCCGGCGTGTTGCTCGGATTGGCTTGCGGCACAAA
GTGGTCCGGTCTTTACTTCGTCGTGTTCTTCGGCGCGATGTCGTTGGCGTTCGACGTGGCGGCGCGGCGT
CAGTACCAGGTGACCAGACCCTGGCTGGGGGTTTTCAGACGCGACTTGATCCCCACCGCATATGCGCTGG
CGTTCATCCCGATCGTGGTCTACCTGGCCAGCTATGCGCCGTGGTTCGCGTCGGAGACCGCGATCGACCG
CCACGAGGTCGGCCTGTCGATTGGTCGGCACTCGATTGTGCCGCTGCCCGACGCCATTCGCTCACTTTGG
CACTACAGCGCCAAGGCCTTCCAGTTTCACGCGGGCCTGACGAACTCCGCCGGCAACTACCACCCGTGGG
AATCCAAACCGTGGAGCTGGCCAATGTCATTGCGGCCGGTTCTGTATGCCATCGACCAGCAGAACGTTCC
CGGCTGCGGCGCGCAGTCGTGCGTCAAGGCCGAGATGCTCGTCGGCACTCCCGCAATGTGGTGGCTGGCC
GTGCCGGTGCTGCTGTACGCGATGTGGCGAATAATGGTTCGCCGCGACTGGCGCTATGCGGCCGTCTTGA
CTGGTTATTGCGCGGGGTGGCTGCCCTGGTTCGCCGACATCGACCGGCAGATG
>Merged2_4285852_1-759 # 1 # 759 # 1 # ID=4285852_1;partial=11;start_type=Edge;rbs_motif=None;rbs_spacer=None;gc_cont=0.657
AACCGGGCCTCCGACGTCGTCGCGAACGGTTCCGCGCAACTGGTTGAGGGCGACGTGCCCCAGGTGACGA
CGATGGTCGACGCGGCCGGCAATCCGATCGCGTGGGTGTATTCCCAGCGGCGGTTCGAGGTGCCCGGCGA
TCAGATCGCCGACACCATGAAGCTGGCCATCGTGTCGATCGAGGACAGGCGGTTCGCTGAGCACAACGGG
GTGGACTGGCCGGGCACGCTGACGGGCCTGTCCGGCTACCTGTCGGGCAACGTCGTCACCCGCGGCGGAT
CGACCATCGAACAGCAGTACGTCAAGAACTACCAGTTGCTGGTGACCGCGCGGACCGACGCAGAGAGGCA
GGCCGCTGTGGAGACCACACCGGCGCGCAAACTGCGCGAGATCCGGATGGCGCTGTTGCTGGACAAGACC
TTCTCCAAAGCGGAGATCCTCACCCGCTACCTCAACTTGGTGTCGTTCGGCAACGGCGCGTTCGGTGTGC
AGGATGCCGCTCAGACCTACTTCGGCGTCAACGCCTCGCAGCTGAACTGGCAGCAGGCCGGGCTGCTAGC
CGGCATGCTCAAGTCGACGAGTGCGCTCGATCCCTATACCAACCCCGATGAGGCGCTGCAGCGGCGAAAC
GTGGTGCTGGACACCATGATCGACACTCTCCCCGAGTACGCCGACGAGTTGCGTGCCGCGAAGGTCCAGC
CACTGGGCGTGCTACCCCATCCGAATGAGCTGCCGGGCGGCTGCATCGCCGCCGGCGAT
>Merged2_4441716_3-665 # 3 # 665 # -1 # ID=4441716_1;partial=11;start_type=Edge;rbs_motif=None;rbs_spacer=None;gc_cont=0.691
ATTCCCGCTGACGTCCGCGCCGACCCGGTGATGGAACGTCCGGGTGACCGTAGCTTCGTCAACGACGAAC
GGCTGTTCACCGGCGCCGAGGCCGGCAACGAGGGTGGGACCAACCCCGCAGCGGGAATCAACGGCTCGGT
TGCCCAGCTGCCCTACAACCTGGATCCGGCCCGCACACCGGTGCTGGGCAGCTGGCGCTCCGGCGTCCAG
GTGCCCGCCAGGCTGCGGTCGGGCTGGTACCGACTACCGGCACGGGAAAAGGCGGGGCCGCTGTTGGTGG
TGTCGGCGGCCGGCCGATTCGACCCCCGCGAGGTGCAGTTGCAGTGGGCCACCGATGACGGCGCGGCCGG
CGGACACCCCGGCGGATCATTCCAATTCGCCGATATCGGGGCTTCGCCGGCCTGGCGTAACTTGCGTCTG
CCACTGTCGGCGATTCCGAGTGCCGCCACCCAGGTCCGCCTAGTCGCGACCGACGAGGATCTGGCACCCC
AGCATTGGATCGCGGTGACGCCGCCGCGGATTCCGCAGGTACGCACGCTGCAGGATGTGGTGGGCTCCCA
GGACCCGGTATTCCTGGACTGGCTGGTGGGTCTGGCGTTCCCGTGCCAGCGGCCGTTCGGCCACCAAAAC
GGCGTCGACGAAACGCCGAAGTGGCGAATCCTG
>Merged2_4448058_2455-3402 # 2455 # 3402 # -1 # ID=4448058_3;partial=01;start_type=Edge;rbs_motif=None;rbs_spacer=None;gc_cont=0.650
AGCGGCCTGCTCTTCAGTCCGTACAAGGACGTCACCATCAACATGAACTGGAACACCGACCAGATGCAGT
CGGCTGTGGAAGGGACCGCCATCCCGGTGGTGGGCTCCGGCAGCCTGGTGTCACAGTACGTACCTAAGCT
GCCCGCGCTCACCGTCGCTTTCGCAACCGGAACCTGCGGCAGCGAGACCTGGGGTGGTGTCTCGGGTGCC
AGCTGGGCTGCGGAGAACGTTCCGCAGCTGTCGGCTGCCCACCTGAATTACGTCGTCTCGACCGGCGGTG
CGGCCGGGACCTTCAGCTGCGGCTCAACGGCCGGCATGGAATCGTTCATCGCCCGCTACGCCAGCCCGAA
CCTGGTCGGCATTGACTTCGACATCGAAGGCGGCCAGAGCCAGTCGGATATCCAGAGTCTGGTCAACGCG
GCGGCGGGAGCGCAGTCGCAGTACCCCAGCCTGCAGTTCTCGTTCACGCTCGCCACGCTGGCAGCATCCG
ATGGCAGCTACGGCGGAGTGAACTCGCTCGGCAACGAGGTCGTCGACGCGGTGCTCGGCTCCAGCCTGAA
GAACTACGTCATCAACCTGATGACCATGGACTTCGGCAGCGCGTCAAGCGGCGTCTGCGTCGTCGTCTCC
GGCAGCTGCGAGATGGCGCAGTCGGCGATCCAGGCGGTGACGAACCTCGAGCACACCTACGGAATCCCGG
CGAGCAAGATCGCCGTCACCCCGATGATCGGCCTGAACGACAACACCAGCGAGACCTTCACGGCCGCTGA
CGTGAACACGCTGACAGCGTACGCGCGCGGCAACGGCCTGGCCGGGCTGCACTTCTGGTCGTTGGACCGG
GACACGCCCTGCGCCACGACCACGACGTATGCGTCCCCCACCTGCAACTCTGTATCCGGCACGACAGCAC
TGGAGTACACCAACCGGTTCCTGAGCGACGGGGCCTGA
>Merged2_4073668_1-843 # 1 # 843 # 1 # ID=4073668_1;partial=11;start_type=Edge;rbs_motif=None;rbs_spacer=None;gc_cont=0.664
ATGCTGTGGAGCAAGCAGCTGTTCTATTACGACGTGTCGCGGTGGCTGGATGGGGACCCGGGTCAGCCTC
CGCCGCCCCAGGCCCGCCAGACCGGGCGGAACTCCAAATGGCGCAACTTCGACGGGTTCGACATCATCTC
CATGCCGGACAAGTGGGAGTACCCCTGGTTCGCCGCCTGGGACCTGGCCTTCCACACCGTGCCGCTGGCG
CACCTGGACCCGGCGTTCGCCAAGTACCAGTTGATTCTGGTGTGCCGGGAGTGGTTCCAGAACCCGAACG
GGGCGCTGCCGGCGTACGAGTGGGACTTCGGGGACGTCAACCCGCCGGTGCACGCGTGGGCGGCGCTGCA
GATCTTCGCCATTGACGGCGGCCAGGACCTGGGCTTCTTGTCCCGGGTGTTCGACAAGTTGCTGCTCAAC
TTCGCCTGGTGGGTGAACCGGGAGGACGCCGGGGACAAGAACGTGTTCGAGGGCGGCTTCCTCGGCCTAG
ACAACATCGGCCCGATCGACCGCTCGCACCTGCCGGCCGGGTACACCCTGGAGCAGTCCGACGCCACCGG
CTGGATGGGTTCCTACGCGCTGGCCATGGGCTCGATCGCGGCCATCCTCACCTGGTCCGGCGAGCGCCAG
GGCCAGGACCTGGTGTTGAAGTTCCTGGAGCACACCGCGAGCATCAGGGCCGCCCTTGATGCACAGGGAC
TGTGGGACGACGCTGACGGGATCTTCTATGACCGGTTGATCACTCCGTCGGGTTACGCGGTCCCCGTCAA
AACCCGGTCGATGGTCGGGATCATCCCGGCGCTGGCTTCGATCGTGGTCGATGGCGCGGCCCTACAGCAG
GCG
>Merged2_4098131_3-683 # 3 # 683 # -1 # ID=4098131_1;partial=11;start_type=Edge;rbs_motif=None;rbs_spacer=None;gc_cont=0.649
GCGGGCATCGGGGTGATCGTTGACTGGGTGCCCGCGCACTTCCCGCGCGACTCCTGGGCGCTCGCCGAAT
TCGACGGCACGGCCCTGTACGAGCACTCCGACCCGCGGATGGGGTCGCATCCGGACTGGGGCACGCTGGT
CTTCAACTTCGGCCGCTCGGAGGTCAGGAACTTCCTCGTCGCCAACGCCATTTACTGGCTTGAGGAATTC
CACATCGACGGGCTGCGGGTCGATGCCGTCGCGTCGATGCTCTACCTGGACTACTCGCGCAAGCCAGGGG
AGTGGACGCCGAACGTGTACGGCGGCCGGGAGAACCTGGACGCGATCTCGTTCCTGCAAGAGGTCAACGC
GACCTGTTACAAGCGGGTGCCCGGCATCATGATGATCGCCGAGGAATCCACGGCCTGGCCAGGGGTTTCC
CGGCCGGTGCACCTCGGCGGGCTCGGTTTCGGCTTCAAGTGGAACATGGGCTGGATGAACGACACGCTCG
AGTACATGCGGCTCGACCCCATCTACCGGCAGTACCACCACAACGAGCTGACGTTCTCGCTGGTGTACGC
GTTCTCGGAGAACTTCATCCTGCCGCTTTCGCACGACGAGGTCGTGCACGGAAAGGGCTCGCTGCTTGGC
AAGATGCCGGGCGACGAATGGCGCAGGTTCGCGGGCCTGCGGGCGCTATTC
>Merged2_4516946_3-698 # 3 # 698 # 1 # ID=4516946_1;partial=11;start_type=Edge;rbs_motif=None;rbs_spacer=None;gc_cont=0.684
TGGGGTTACAACACCATCGGCTTCTTCGCGCCGCACAACGGCTACTCGGCGGCCGTGCGAGCCGGACGCG
ATGCCGACCAGGTTGACGAGTTCAAGGCCATGGTGGACGCGCTGCACCGGGCCGACCTCGAGGTCATTCT
GGACGTGGTGTTCAACCACTCCGCCGAAGGGGGCGAGGACGGGCCCACGCTGTGCTTCCGCGGGATCGAC
AACGCGGCGTACTACCGGCTGGAGCCCGGCGGCCCGCGTGACTACTACGACACGTCTGGCACCGGCAACT
CGCTGAACGCGGGGGACCCGATCACGCTGCAGCTGATGATGGACTCGCTGCGCTACTGGCTCGGGGAGAT
GCACGTCGACGGTTTCCGGTTCGACCTGGCCCCCACCCTCGCACGCCAGGAAGGCGCTTTCGACAAGGTC
GCGGCGTTCCTGGACATGGTGGCGCAGGATCCCATGACGTCGCGGGCCAAGATGATCGCCGAACCGTGGG
ACGTCGGCCAGATGGACAGCTACGACCTGGGCCGGTTCCCGGCGCTGTGGCGGGAATGGAACGGCAAGTA
CCGCGACTCGATGCGCGACTTCTGGCGCAGCCACCCGGTCGGGATCGGCGAGTTCGCCACCCGGTTCGCC
GGGTCGTCGGACCTGTACGGCGGGTCCGGCCGGCGCCGGCCGACCGCGTCGGTGAACCTGATCACC
>Merged2_3880848_1164-2393 # 1164 # 2393 # 1 # ID=3880848_2;partial=01;start_type=TTG;rbs_motif=GGA/GAG/AGG;rbs_spacer=11-12bp;gc_cont=0.685
TTGACGGTCGATGATGTCGGGATGGTCCTGCACGCTCAACCCGCCGACCAGCCGGCCGACGCGGGCCCCG
AGGAAGCGTTCGAAACGGCTCCCGAAGCGTCGCTGGCTTCACCGATCGATTTCAGCGCGCCCGCGCCTCT
TGCACCCAGCGCGTCGCTGCGGAACCCATTTCCGCCGATCGCCGATTACGCGTTCCTGTCCGACTGGGAG
ACGACATGCCTGATCGCCCCCGCGGGCTCGGTGGAATGGCTGTGCGTGCCCCGGCCCGACTCCCCGAGCG
TGTTCGGCGCGATCCTGGACCGTAGCGCGGGCCATTTCCGGCTGGGTCCCTACGGCGTCTCGGTGCCCTC
GGCGCGCCGCTACCTTCCCGGCAGCCTGATCATGGAGACCACCTGGCAGACCCACACCGGATGGCTGATC
GTGCGGGACGCGCTGGTGATGGGGCCATGGCACGACATCGAGCGCCGATCGCGGACCCATCGCCGCACCC
CGATGGACTGGGACGCCGAGCACATCCTGCTGCGCACGGTGCGCTGCGTCAGCGGCACCGTCGAGCTGAT
GATGAGCTGCGAGCCGGCGTTCGACTACCACCGCGTCGGCGCCACCTGGGAATACTCGGCCAACGCCTAC
GGCGAGGCCATCACGCGCGCCAGCAAACAGCCGGACGCCCACCCGACGCTGCGGCTGACCACCAACCTGC
GCATTGGGCTGGAGGGCCGGGAAGCGCGCGCCCGCTCCCGGATGAAAGAGGGCGACGACGTGTTCGTCGC
CCTGAGCTGGACCAAGCACCCGGCGCCGCAGACTTACGAAGAGGCCGCCGACAAAATGTGGCAGACCACC
GAGTGCTGGCGGCAGTGGATCAACATCGGCAACTTCCCCGACCACCCGTGGCGGGCTTACCTGCAGCGCA
GCGCGCTCACACTGAAGGGGTTGACGTATTCCCCGACCGGCGCGCTGCTGGCCGCCAGCACCACGTCGCT
TCCGGAAACGCCGCAGGGCGAGCGCAACTGGGACTACCGCTACGCGTGGGTGCGCGACTCGACGTTCGCG
TTGTGGGGCCTGTACACCCTGGGACTTGACCGCGAGGCCGACGACTTCTTCGCCTTCATCGCCGATGTCT
CCGGCGCCAACAGCAACGAGCGCCACCAGCTGCAGGTGATGTACGGCGTTGGCGGCGAGCGCAGCCTCGT
CGAAGACGAGCTGCACCACCTGTCCGGCTATGACCACGCC
>Merged2_5293574_2-553 # 2 # 553 # 1 # ID=5293574_1;partial=11;start_type=Edge;rbs_motif=None;rbs_spacer=None;gc_cont=0.659
CAGTTCGACGGCGGGCCGATGCGCTCGCTGCTGCGCATGATGAAGCCCGACAACTTCGAGGACATCTCCG
CGGTGTCGGCCCTGTACCGGCCGGGCCCGATGGGCGTTAACTCGCACACGAACTACGCCCTGCGCAAGAA
CGGGCAGCAGGAGATCACCCCGATCCATCCGGAGCTGGAAGAGCCGCTCAAGGAGATCCTGGAGCCCACC
TACGGCCTGATCGTCTACCAGGAGCAGGTGCAGAAGGCGGCGCAGATCCTGGCCGGCTACAGCCTGGGCC
AGGCCGACCTGCTGCGCCGCGCGATGGGCAAGAAGAAGAAAGACATCCTCGACAAGGAGTTCACCCGGTT
CCAGAAGGGCTGCCGGGACCGCGGCTACTCCGACCAGGCAATCCAGGCGGTGTGGGACGTCCTCGTCCCG
TTCTCCGGCTACGCGTTCAACAAGGCGCACACCGCCGGGTACGGGCTGGTGTCCTACTGGACCGCGTACC
TGAAGGCGAACTACGCCCCCGAGTACATGGCCGCCCTGCTCACCTCCGTCGGCGACGACAAG
>Merged2_5084695_1107-1862 # 1107 # 1862 # 1 # ID=5084695_2;partial=01;start_type=GTG;rbs_motif=GGxGG;rbs_spacer=5-10bp;gc_cont=0.720
GTGCGTGTCTTGCAGCCGACGTCCGGATCGCGCGCCAGCGCGTTCGACCTTCCCGACAACCTCGCCGCCA
AGGCCGACCCGGCGCTGATCGCCGACGACGAACGGCACTTCGCGGCCATCGCGGAAAGCCTGGGGCAGTC
GATCGCCGACCTGTCCGACCGCCTCGATGCCGAGCGCAAGGCGCCGGGCGGCCTGGGCCAGAAGGCGATG
GACCGGGACATGGAGATCCACCGGCTGACCGCCCGGCTGCGTGCCCTGCGCCGTTTCGGCCTGGACCTGT
GCCTCGGGCGCGTCGTCGGCGCGGACAACTCCGAGCCCATCTACATCGGGCGGCTTGGCCTCACGGACAG
GACGGGTCGCCGGCTGCTGGTCGACTGGCGTTCTCCCGCGGCTGAGCCGTTCTTCGGGGCGACCCACGCC
AACCCGATGGGTCTGGCAAGCCGCCGCAGGTACCGCTGGACCCGCGGCCGGATCAGCGACTACTGGGACG
AGGTGTTCACCCCGGACGGGCTGGAATCCCGCGCCGCGCTCGACGACCAGTCCGCCTTCATCGCCAGCCT
TGGCGGCAGCCGGTCGGACCGGATGCGTGACGTGCTCGGCACCATCGCGGCCGACCAGGACGCCATCATC
CGCGCGGGGTCCCGCGGAGCACTGGTCGTCGACGGCGGTCCGGGTACGGGCAAGACCGTTGTCGCTCTGC
ACCGCTCGGCCTACCTCCTGTACTCCGACCCGCGCCTAAGTCACCGCCGGGGCGGC
>Merged2_4063581_3-782 # 3 # 782 # 1 # ID=4063581_1;partial=11;start_type=Edge;rbs_motif=None;rbs_spacer=None;gc_cont=0.649
AACCTGCGCTACTACTACCTCATCCTGCCCACCGTCGACGGTTCGCTGTCGCGCCGGTTCGGATTCTTAA
TCACCGCGCTGTGCCTGTTCACGGCGGTGTTTATCATGTTGCGGCGCAAGCGAATCCCCGGTGTGGCCCG
CGGGCCGGCGTGGCGGCTCATGGGCGTCATCTTCGGCACCATGTTCTTCCTGATGTTCACCCCGACCAAG
TGGGTGCACCACTTCGGGCTGTTCGCCGCGGTGGGCGCGGCGATGGCTGCGCTGACCACGGTGCTGGTGT
CGCATGAGGTGCTGCGCTGGTCGCGCAACCGCATGGCGTTCGTGGCGGCGGTGCTGTTCTTGTTGGCGCT
GTGTTTTGCCACCTTCAACGGCTGGTGGTACGTCTCGAGCTACGGCGTGCCCTTCAACAGCGCCATGCCG
AAGATCGCCGGAATCACGATCAGCACAATCTTTTTCGTCTTGTTTGCGATCGCGGCACTCTGGGCGTTCT
GGTTGCACTTCGGGTCGCGGGATCACGGCGAGGGCCGGGTGGCGCGGGCGGTGACGGCAGCGCCGGTGCC
GATCGCGGCCGGATTCATGGCGCTGGTCTTCATCGCATCGATGGTCGCCGGAATCGTGCGCCAATATCCC
ACCTACTCCAACGGCTGGGCCAACTTGCGCGAGTTCGCCGGGGGCTGCGCACTGGCCGACGACGTGCTCG
TCGAGCCGGACAGCAACGCCGGCTTCATGACGCCGATAAAACCAGAGTCCGGCGATTACGGCCCGTTGGG
TCCGCTGGGC
>Merged2_4358187_3-815 # 3 # 815 # -1 # ID=4358187_1;partial=10;start_type=ATG;rbs_motif=AGGAG;rbs_spacer=5-10bp;gc_cont=0.721
ATGACCAGCACGCGGACCAGCGCACCGGGCACGGTCCCGGCCGCCCGCCCCGCCCCCGATGCCCGCATCA
CCACCGCCATCCCCGGCAGTCCGTTCCCGCTCGGTGCCACGCCTGGCCAGCAGGCCGGCGTAGCGGGCAC
GAACTTCGCGATCGCAACCAGCGTCGCCGACGGCGTCACCTTGTGCCTGTTCGATGCGGCCGGCACGGAA
ACCCAGATCCCGGTGACCGAGAACGACGCCGATGTCTGGCACGTGTTCGTGCCCGGCGTCGGCCCGGGGC
AGGCCTACGGGTACCGGATCAGCGGCCCCTGGGACCCGGCCCGCGGCCTGCGGTGCAACCCGGCCAAGCT
GCTGCTCGACCCGTACGCCAAGGCCATCAGTGGGTCGGTCACCTTCGGGCCTGAGGTGCTCGGCCAGGAC
GAGACCGACCCGGCCAAGCCGAGCACGCTGGACTCCTCGGCGCACGTGCCGCGGAGCCTGGTCGTGGACC
CGGCCTACCGCTGGCAGGACGAGGGCCGGATCCGGCACCGCACCTCGGACACGGTGCTGTACGAGATCCA
CGTCAAGGGCTTCACCATGCGCCACCCGGACATCCCGCCCGAGCTGCGCGGGACCTACGCCGGGCTGGCT
CACGAGGCCGCCATCGCGCACCTGACCGGCCTGGGCGTTACCACCGTCGAGCTGCTGCCGGTGCACCAGA
ACGTGCCCGAGGCGTTCCTGATCGGCCGGGGCCTGACGAACTACTGGGGCTACAACACGATCGGGTACTT
CGCGCCGTACAACGGCTACTCCGCGGCGGTGCGGGCCGGCCAG
>Merged2_5513537_2-952 # 2 # 952 # -1 # ID=5513537_1;partial=11;start_type=Edge;rbs_motif=None;rbs_spacer=None;gc_cont=0.678
GCGTTCCTGGCCCCGCACAACGGCTACGCCGCCGCCAGCCAGCCGGGCGGCCAGGTCGCCGAGTTCAAGT
CGATGGTGAAGGCGCTGCACGAGGCGGGCATCGAGGTGATCCTCGACGTCGTCTACAACCACACCGCGGA
GGGCGATCACCGGGGCCCGACGCTGTCCTTCCGCGGCATCGACAACGACGCGTACTACCGCCTCGCCGAC
GACGACAAGCGGTACTACCAGGACTACACCGGCTGCGGGAACAGCTTCAACGTGCGCTCGCCGCACGCGC
TCCAGCTGATCATGGATTCGCTGCGGTACTGGGTCCTCGAGGTGCACGTCGACGGGTTCCGGTTCGACCT
CGCGGCGGCGCTGGCCAGGGAACTCCATGACGTGGACCGCCTGTCCACGTTCTTCGACCTGGTCCAGCAG
GATCCGGTCGTTTCCCAGGTCAAGCTCATCGCCGAGCCGTGGGACGTGGGCGAGGGCGGGTACCAGGTGG
GCAACTTCCCGCCGTTGTGGAGTGAGTGGAACGGCAAGTACCGCGACGCCGTCCGCGACTTCTGGCGCGG
CCAGCCGTCGACCCTGCCCGAATTCGCGTCACGGCTGTCCGGCTCGAGCGATCTCTACGAGACCAGCGGG
CGCCGGCCCGTCGCCTCGATCAACTTCGTCACCTGCCATGACGGTTTCACGCTGACCGACCTGGTGTCCT
ACAACAGCAAGCACAACGAGGCCAACGGCGAGGACGGCAGGGACGGCACCGACGACAACCGGTCCTGGAA
CTGCGGGGCCGAGGGGCCGTCCAGCGACCCGGCGATCACCGCGCTCCGGGCCAGACAGCAGCGCAACTTC
CTGGCCACCCTGTTCTGCTCGCAGGGTGTGCCCATGCTGCTCGCCGGCGACGAGCTCGGCCGCACCCAGG
GTGGCAACAACAACGCCTACTGCCAGGACAACGAGCTGTCC
>Merged2_4458263_352-888 # 352 # 888 # -1 # ID=4458263_2;partial=01;start_type=Edge;rbs_motif=None;rbs_spacer=None;gc_cont=0.724
GCCTGGCGGGCCGCCGCCGACAAGCTACGGCAGACCATCCTGGACCGGTCCTGGGACGAGGATGCCCAGA
CGCTGAGCGAGCATCTTGACGGCGGCGGCAGCCTGGACGCCAGCCTGCTCGCCCTGTCGCTGCGGCGGGT
CCTCCCGGCCGACCACCCGCGCATGGTGGCCACCGCCACCGCGGTAGCCGAGCGCTTGTCGGCCGGCGAC
GGCCTGCTGTACCGCTACTTGCACCACGACTCGCCCGACGGCATCGCGGGCGATGAGGGCGCCTTCGTGC
TGTGCAGCTTCTGGCTGGTGGACAACCTGGCCATGCAGGGCCGCCTCGACGAGGCCGGGCAGCTCTATGC
CTCGCTGTGCGCCAGAGCGAGCCCGCTCGGCCTGCTGTCCGAGCAGATCGACCCGTCGACGGGCGCGTTC
ATCGGCAACTTCCCGCAGGCGTTCAGCCACATCGGCGTCATCGCCAGCGGCGTGACCCTCGCCCGGGCGC
TCGCCGCCGCAGGCGGCCAGGCAAGCACGGCAGGAGCGCTGGAATGA
>Merged2_4239919_27887-29701 # 27887 # 29701 # -1 # ID=4239919_22;partial=00;start_type=GTG;rbs_motif=GGAG/GAGG;rbs_spacer=5-10bp;gc_cont=0.671
GTGGTGAGTGAGACGGCTTTCGGCGCGATGGGGCCGGCGCTGGGCGAGGGCAGTCATGTCACCGCGGACG
GCGAGGTCACCCATCCCGAGGCCGACGAGTACCGGCAGGCACGGACGCTGCCGACGGATCCGGAATGGTT
CAAGCGGGCGGTCTTCTACGAGGTGCTGGTCCGCGCGTTCAACGACTCGACCGCGGACGGCAGCGGGGAC
CTGCGGGGGCTGACCGCCAAGCTGGACTACCTGTCCTGGCTCGGGGTGGACTGCCTGTGGCTGCCGCCGT
TCTACGACTCGCCGCTGCGCGACGGCGGGTACGACATCGCCGACTTCTACCGGGTGCTGCCGGACTTCGG
TACCGTCGAGGACTTCGTGCTGCTGCTCGACGAGGCGCACAAGCGCGGCATCCGGGTGATCACCGACCTG
GTCATGAACCACACCTCCGACCAGCACCCGTGGTTCCAGGAATCGCGGCGCGACCCGGAGGGACCCTACG
GCGACTACTACGTCTGGTCCGACACCGACGAGAAGTACTCCGAGGCAAGAATCATCTTCGTGGACACCGA
GGAGTCCAACTGGACGTACGACCCGGTGCGCCGGCAGTTCTACTGGCACCGGTTCTTCACCCACCAGCCG
GACCTGAACTACGACAACCCGAAGGTCCAGGAGGAGATGCTCAACGTCCTCCGGTTCTGGCTGGACCTCG
GTATCGACGGCTTCCGGCTGGACGCGGTGCCGTACCTGTTCGAGCGGGACGGCACCAACTGCGAGAACCT
GACCGAGACCCACCAGTTCCTGCGCATGGTCCGCAAGGTGGTGCAGGACGAGTTCCCCGGCCGGGTGCTG
TTGGCCGAGGCGAACCAGTGGCCCACCGACGTCGTCGAGTACTTCGGCAGCGCCGACACCGGCGGCGACG
AATGCCACATGGCGTTCCACTTCCCGTTGATGCCGCGCATCTTCATGGCGGTGCGGCGGGAGTCCCGGTT
CCCCATCTCCGAGATCATCGAGCAGACGCCGGCCATTCCCGGCGGCTGCCAGTGGGGCATCTTCCTGCGC
AACCACGACGAGCTCACGCTCGAAATGGTCACCGACGAAGAACGCGACTACATGTACTCGGAGTACGCCA
AGGACCCGCGGATGCGGGCCAACATCGGCATCCGCCGCCGGCTCGCCCCGCTGCTCGACAACGACCGAAA
CCAGCAGGAGCTGTTCACCGCGATGCTGCTGTCGCTGCCCGGCTCGCCGGTGCTGTACTACGGCGACGAG
ATCGGCATGGGCGACAACATCTGGCTCGGCGACCGGGACGCGGTGCGCACCCCGATGCAGTGGACGCCGG
ACCGCAACGCCGGCTTCAGCCAGGCCAACCCGGGCCGGCTCTACCTGCCGGCCATCATGGACCCGATCTA
CGGCTACCAGACCATCAACGTGGAGGCGCAGCTCAACAGCTCCGCGTCGCTGCTGCACTGGACCCGCCGC
ATGATCGAGATCCGCAAGCGGCACCCCGCGTTCGCCCTCGGCGACTTCCACGACCTGGGCGGCTCCAACC
CGTCGGTGCTGTCGTACATCCTGGAGTACCGCGGCCACGCGGACCCCGGCGACCAGAGCTCACCGGAGAT
CCACGACGTGGTGCTCTGCGTGAACAACCTGTCCAGATTCCCCCAGCCGATCGAGCTCAACCTGCGACAG
TGGGAGGGGGCGGTGCCGGTCGAGCTGACCGGTCTGGTGCCGTTCCCGCCGATCGGCGAGCTGCCGTACC
TGCTGACCCTGCCGGGACACGGCTTCTACTGGTTCCAGATCAGCGCACGGGAGGAACCGCAGTGA
>Merged2_4411756_34-1329 # 34 # 1329 # 1 # ID=4411756_1;partial=01;start_type=GTG;rbs_motif=AGGAG;rbs_spacer=5-10bp;gc_cont=0.642
GTGACAGACCACGAGCCGCAGCGGCGTGCGGCGCCCCCGGGCGCGGGGGGATCCCGGGGGGTCGCCCCCC
CGGGGCAAACACCCCCCCTGCTGCCCGCGCTCGGCGAACCCGTACCTGACTCACTGGAACAACCACGCGA
TCCCGAGTGGTACAGGCGCGCGGTCTTCTACGAGGTCCTGATCCGCGGCTTCGCCGACTCCAACACCGAC
GGCACGGGCGATCTGCGCGGTCTGACCAGCCGACTCGATTACCTGCAGTGGCTGGGGATCGACTGCATCT
GGCTGCTGCCCATCTTCGAGTCCCCACTCAAAGATGGCGGATACGACATCGCGGACTACATGAAGATATT
GCCGGAATATGGCAATATCGCCGACTTTGTGGAGCTGGTCGAGGAGGCACACAAGCGCGGGATCCGGGTC
ATCGCGGACCTGGTGATGAACCACACCAGCGATGCCCACCCGTGGTTCCAGGCCAGCCGCTCCGACCCTG
ACGGCCCGTTCGGCGACTTCTACGTCTGGGCAGACGAGCCTGACAAGTACGCCGATGCCCGCATCATCTT
CGTCGACACCGAGTCATCTAACTGGACCTGGGACCCGGTGCGCGAACAGTACTTCTGGCACCGGTTCTTC
TCCCACCAGCCGGACCTGAACTTCGAAAACCCCAAGGTCCAGGACGCGATGCTGGAGGTTCTCAGGTTCT
GGCTTGACCTCGGCATCGACGGTTTCCGGCTGGACGCGGTTCCCTACCTGTACGAGCGGGACGGCACGAA
CTGCGAGAACCTCAAGGAGACCCACGAGTACCTCAAGCGCATCCGCTCCGAGGTGGACAAGCTCTACCCC
GACCGGGTGCTGCTCGCCGAGGCCAACCAGTGGCCGGCGGACGTGGTGCAGTACTTCGGCGACGAGGAGA
CCGGCGGCGACGAGTGCCACATGGCGTTCCACTTCCCGCTGATGCCGCGGATTTTCATGGCCGTGCGGCG
CGAGCAGCGCTACCCCGTTTCTGAGATCCTCGCACAGACGCCGAAGATACCGTCCGGCTGCCAGTGGGGG
ATCTTCCTGCGCAACCACGATGAGCTGACGCTCGAGATGGTCACCGATGACGAGCGGGACTACATGTACA
CGGAGTACGCCAAGGACCCGCGCATGAAGGCAAACATCGGGATCCGTCGCCGTCTGGCCCCGCTGCTCGA
CAACGACAGGAACCAGCTTGAGCTGTTCACCGCGCTGCTCCTGTCTCTGCCCGGTTCGCCCGTTATGTAC
TACGGTGACGAGATCGGCATGGGCGACAACATCTGG
>Merged2_3604730_3-632 # 3 # 632 # 1 # ID=3604730_1;partial=11;start_type=Edge;rbs_motif=None;rbs_spacer=None;gc_cont=0.656
GTCTACAACCACACGGCGGAGGGCAACCACCTCGGTCCGATGCTGTCGTTCAAGGGCGTCGACAACCGCT
CGTACTACCGGCTGGTGCCCGACGATCTGCGCTTCTACATGGACTTCACGGGCACCGGCAACTCGCTCAA
CCCCGTGCACCCGTCGGTGCTGCGGCTGATCATGGACTCGCTCCGCTACTGGGTGCTCGAGTGCCGCGTC
GACGGGTTCCGCTTCGACCTCGCCTCCGCGCTCGCCCGCGAGTTCTTTGACGTCGACCGACTGTCGGCGT
TCTTCGACGTGATCCACCAGGACCCGGTGCTCTCCCAGGTGAAGCTGATCGCCGAGCCGTGGGACGTCGG
ACCGGGCGGCTACCAGGTCGGCAACTTCCCCGTGCTGTGGTCGGAGTGGAACGGCATGTACCGCGACACG
ATGCGCGACTTCTGGCGCACCCAGGCCACGCGCGGCGACTTTGCCTCGCGACTGTCGGGGTCCTCGGACC
TCTACCAGCAGGACGGGCGCGACCCGTTCGCGTCGATCAACTTCATCACCGCGCACGACGGCTTCACTCT
GCGCGATCTCGTCTCCTACAACGAAAAGCACAACGAGGCCAATCAGGAGGGCAACCAGGACGGCACCGAC
>Merged2_4393451_2-514 # 2 # 514 # 1 # ID=4393451_1;partial=11;start_type=Edge;rbs_motif=None;rbs_spacer=None;gc_cont=0.661
GACAAGTACGCGGACGCCCGCGTCATCTTCGTCGACACCGAGTCCTCCAACTGGACATGGGACCCCGTTC
GCGAGCAGTACTACTGGCACAGGTTCTTCTCCCACCAGCCCGACCTCAACTACGAGAACCCCAAGGTCCA
GGACGCGATGCTGGAGGTCCTGCGGTTCTGGCTGGACCTGGGCATCGACGGGTTCCGCCTGGACGCCGTG
CCGTACCTGTACGAGCGGGAGGGCACCAACTGCGAGAACCTCAAGGAAACCCACGAGTACCTCAAGCGGG
TCCGGGCCGAGATCGACCGGCTGTATCCCGACCGGGTGCTGCTGGCGGAGGCGAACCAGTGGCCCGCGGA
CGTGGTGGAGTACTTCGGCGACGCCACCGGCGGCGGGGACGAGTGCCACATGGCCTTCCACTTCCCCCTG
ATGCCGCGGATCTTCATGGCGGTCCGCCGGGAACAGCGCTACCCCATCTCGGAGATCATGGCGCAGACGC
CGCCGATCCCGGTGAACTGCCAG
>Merged2_2735593_3-722 # 3 # 722 # -1 # ID=2735593_1;partial=11;start_type=Edge;rbs_motif=None;rbs_spacer=None;gc_cont=0.669
AACCACACCGCCGAGGGGAACCAGATGGGTCCGACGCTGGCTTTCCGGGGCATCGACAACGGGGCCTACT
ACCGCCTCTCGCCCGACCAGCCGCGCTATTACGTCGACTACACCGGGACCGGGAACAGCCTCAACATGCG
GCACCCCCACGTCCTGCAGCTGATCATGGACAGCCTTCGGTACTGGGCCTCCGAGATGCACGTGGACGGG
TTCCGGTTCGACCTCGCGGCGACCCTCGCCCGGGAGCTCCACGACGTCGACCGCCTCTCCTCGTTCTTCG
ACCTCATCCAGCAGGACCCGCTGCTCTCGCAGGTGAAGCTGATCGCCGAGCCCTGGGACGTCGGCGAGGG
CGGATACCAGGTGGGCAACTTCCCGGTGCTGTGGTCGGAGTGGAACGGGCGTTTCCGCGACACCGTCCGC
GACTACTGGCGGGGGGAGCCCGCGACTCTGTCCGACTTCGCGTACCGATTCACCGGCTCCTCCGATCTCT
ACGAGTGGAGCGGACGCCGCCCCTATGCCTCGGTCAACTTCGTCACCGCCCACGACGGCTTCACGCTTCG
CGATCTCGTCTCCTTCAACGAGAAGCACAACGAGGCCAAGGGCGAGGGCAACCGCGACGGAACCAACGAC
AACCGCTCCTGGAACTGCGGGGTGGAGGGTGCCACCGACGACGCCGCGGTCCTCGAGCTGCGAGGCCGTC
AGCAGCGCAACCTGCTGTCG
>Merged2_795231_2-535 # 2 # 535 # -1 # ID=795231_1;partial=11;start_type=Edge;rbs_motif=None;rbs_spacer=None;gc_cont=0.699
GACGCGTACCTGAGCGTCGAGGTCGAGGCCGAGGCGCGCGAGCAGATCACGCGCCTGTCGCAGCATCCCT
CGCTCGTTGTCTGGAACGGCACCAACGAGAGCATCTGGGCCTACGCCGACTGGGGCTGGCCCGCGCAGCT
CAACGGCCGGGCGTGGGGCGACGGCTACTACCGCGAGCTGCTGCCGAGGCTGCTGGCCGAGCTCGACCCG
ACGCGCTTCTACTCCCCCGCGTCGCCGTACAGCTTCGGCGACTACCTGCACCCGAACGACGAGCGCAACG
GCACCATGCACATCTGGGATGTCTGGAACCAGCGCGACTACACCGCCTACCGCGACTACCGGCCGCGCTT
CGTCTCGGAGTTCGGCTTCCAGGGGCCGCCGGCCTGGTCGACGCTCACGCGCGTCGTGCACGACGAGCCG
CTCGACCCCTTCGGCGCCGAGATGCTCGTGCACCAGAAGGCCCACAGGGGCAATGAGAAGCTCGAGCGCG
GCGCTCGCGGCCACATGCCACCGGCGCGGACGATCGACGAGTGG
>Merged2_79554_1-1026 # 1 # 1026 # 1 # ID=79554_1;partial=11;start_type=Edge;rbs_motif=None;rbs_spacer=None;gc_cont=0.626
TACGTATTCGACTTCGGCCGTCGGGAGGTACGTAACTTTCTGGTGGCCAACGCATTATATTGGCTCGAGG
AATTCCACAACGACGGTTTACGGGTGGACGCGGTCGCATCGATGCACTACCTGGACTACTCGCGCTCTCA
CGACGGCTGGACCCCGAACATCTACGGCGGGCGGGAGAACCTCGACGCTGTGCAGTTCCTGCAGGAGATG
AACGCCACCGCGCACAGAGCCGCTCCGGGCATCCTCACCATCGCCGAGGAATCGACATCGTGGCCCGGGG
TCAGTCGGGCGACAAACCTTGGAGGCCTGGGCTTTTCGATGAAGTGGAACATGGGCTGGATGCACGACAC
GCTGGACTACGTCAGCCGCGATCCCGTTTACCGCAGCTACCACCACAACGAGATGACCTTCTCGATGCTC
TACGCGTTCAGCGAGAATTTCGTGCTACCGCTAAGCCACGACGAGGTGGTGCACGGCAAGGGCACGCTGT
GGGGGCGGATGCCAGGCAACAATCACGTCAAAGCCGCCGGGCTGCGCAGCCTGCTCGCCTACCAGTGGGC
GCACCCGGGCAAGCAACTGTTGTTCATGGGCCAGGAATTCGGCCAGCGCGCCGAGTGGTCCGAGCAGTGG
GGTCTGGACTGGTTCCAGCTGGAGGAGAACGGTTTCTCCAACGGGATTCTGCGTCTGGTGCGCGACATCA
ACAGCGTTTACCGCAGCCGCCGGGCGCTGTGGAGCCAAGACAACGTCCCGGAAGGCTACTCGTGGATCGA
CGCCAACGATTCGGCCAACAACGTGTTGAGCTTCCTGCGCTACGGTGACGACGGCTCGGTCATGGCCTGC
GTGTTCAATTTCGCGGGTACCGAGCACAGCAACTACCGGGTGGGGCTGCCGAGCACAGGCCGCTGGCGTG
AGGTGCTCAACACCAATGCCACCGTCTACAACGGTTCGGGTATCGGCAACCTTGGCGGGGCCGACGCCAC
CGAGCATCCATGGCATGGCCGTCCGGCGTCGGCGGTGCTGGTGTTG
>Merged2_1190164_504-1628 # 504 # 1628 # 1 # ID=1190164_2;partial=01;start_type=ATG;rbs_motif=GGA/GAG/AGG;rbs_spacer=5-10bp;gc_cont=0.664
ATGACCCAAATCGACCTGCCGACCCCGACCGAGGGCGCCGTGCTCGGAGCCCGGCTCCAGGACGGCGGAG
CCACCTTCGGGCTGTGGGCGCCGCGGGCGACCCGGGTCGAGTTGGCGCTGGTCGACGAGGACCGTACCCA
GAACAACGCGGACATGCGGCTCGGCCCGGACGGCGTCTGGACCGTGCACATCCCGGGGGTCGCTGCCGAG
CAGCGGTACGGCTTCCGGGTACACGGTGAGTGGGCTCCGGAGGACGGCCGCCGGTTCAATCCGGCCAAGC
TGCTGTTGGATCCGTACGCCAGGGCCATCACCGGTGGTGTCGACTACTCCGGCCCGATCTCCGACCACAC
GTTTGAGTCTGACTTCACCCCCGATCCGACAGACTCGTTCGAAGCCGTACCGCTGAGCGTCGTGGTCGAG
GACACGCCGCCGCCGGAACCGATCGCCCGCCGCCGGTCGCTGGCGGATTCGGTGATCTATGAGACCCACG
TCAAGGGCTACACCCGGCTGCATCCGCAGGGGCCCGAGCACCTCCGCGGCACCTTCGCCGGCCTGGCCTA
CCCCGCCGTCATCGAGCACCTCGTCGACCTCGGGGTCACCGCGATCGAGTTGCTGCCGGTGCACCACTTC
GTCTCCGAGCCGTTCCTGATCCGCCGCGGGCTGACGAACTACTGGGGCTACAACACCCTGGGGTTCTTCG
CACCGCACGCCTTCTACTGCTCGGTCGGCACCATGGGCGAGCAGGTACGCGAGTTCAAGGAGATGGTGAC
CGCCTTCCATCAGGCCGGCATCGAGGTGATCCTGGACGTGGTCTACAACCACACCGGCGAGGGTGGTCAC
GAGGGTCCGACACTGTGCTTCCGGGGCATCGATCATGCCGGCTACTACCGGCTCACCCATGATCAGCGCA
ACGATTACGACGTCACCGGCACCGGCAACTCGGTCGACACCTCCAATCCCGGCGTGGTCCGGATGATCAT
GGACTCATTGCGCTACTGGGTCACCGAGATGGGCGTCGACGGCTTCCGATTCGATCTTGCCACGACACTG
CTGCGCGACGGCCATCATCATGTCACCCAAGATCATCCGTTCAAGCACGCGATCGCAGACGATCCGATCC
TGGCC
>Merged2_2985258_1-618 # 1 # 618 # 1 # ID=2985258_1;partial=11;start_type=Edge;rbs_motif=None;rbs_spacer=None;gc_cont=0.693
ATCGCCGCCGAGATCGCCGGCTTGGTGGCTGCGGGAACGATCGCACAGCAGCACCACGACGCGGCTGACG
CCCGGGTGTGGCTCGCGACCGCGGATCAGTACCAGCGCAGCATCAAGGGCTGGACGGTCACCACGAACGG
CCCGCTGTCGAACGACCCGTACTTCATCCGGCTCTCCAAGACCGGCGACCCGAACGCTGCGATCACCTAC
AACCTCGGCAACGGCGGGCCGACGCTCGACCAGCGCCAGGTGATCGATGCCGGCTTCCAGGAACTGGTCC
GGCTCGGCGAGCTGCGCGCAACTGACCCCGACGTCCAGAACTCGCTCAAGGTCGTCGACGCGACGATCGA
GAGGCAGACGCCGAGCGGGCCGGGCTGGCTGCGCTACAACGGCGACGGGTACGGCGACTGCTACGGGCCG
GATCCGCTCACCGACTGCGACACCACCGGACGGCCGTGGGCACCGAGCAACCACGGCACCGGGCACATCT
GGCCGGTGCTATCCGCCGAGCGTGGCGAGCAGGACCTCGTCACCGGGCAGGCCACTTCGGCGGGCAAGCT
CCTCGCAGCAATGGACGCCATGTCCTCCGGTGTCGGCCTGGTGCCCGAACAGGTTTGG
>Merged2_3668207_2-385 # 2 # 385 # -1 # ID=3668207_1;partial=10;start_type=GTG;rbs_motif=None;rbs_spacer=None;gc_cont=0.672
GTGATCCTCGACGTCGTCTACAACCACACGGCCGAGGGCAACCACCTCGGCCCGATGCTGTCGTTCAAGG
GCGCCGACAACACCAGCTACTACCGCCTGTCGCCGGAGGACCCGCGCCACTACGTCGACTTCACCGGCAC
CGGCAACTCGCTGAACCCGCTGCACCCGAGCGTCCTGCGGCTGATCATGGACTCGCTCCGCTACTGGGCG
ATCGACTGCCACGTCGACGGCTTCCGGTTCGACCTCGCCTCCGCGCTCGCCCGTGAACTGCACGACGTGG
ACCGGCTGTCGACCTTCTTCGACCTGGTTCAGCAGGACCCCGTCGTCTCGCAGGTGAAGCTGATCGCCGA
ACCGTGGGACGTCGGCCCGGGCGGCTACCAGGTC
>Merged2_787422_2-712 # 2 # 712 # -1 # ID=787422_1;partial=10;start_type=ATG;rbs_motif=GGA/GAG/AGG;rbs_spacer=5-10bp;gc_cont=0.688
ATGAAGAACGGCATCGACCGCCTCCTCGCCGACCCCTCCCTGCGCCGGCCGCTCGCGGGACGGCGCGTGG
CGCTGCTCGCCCACCCGGCGTCGGTGACGGAGGATCTCGCCCATTCTCTCGACGCCCTCAGCCGGCTCGA
TGACATCCGCCTCAGCGCCGCCTTCGGACCGCAGCACGGCCTGCGCGGCGACAAGCAGGACAACATGATC
GAATCGCCGGACTTCCACGATCCCCGGCTCGGCATTCCGGTGTTCAGCCTCTACGGCAAGGTCCGCCGCC
CCACCGCCGCGATGATGGACACCTTCGACGTGCTGCTCGTCGACCTGCAGGACCTGGGATGTCGCATCTA
TACCTTCATCACGACGCTGCTCTACGTGCTCGAGGAGGGTGCACGGCACGGCAAGGCAGTGTGGGTCCTC
GACCGGCCGAACCCCGCCGGCCGCCCCGTCGAGGGACTGAAGCTGCGTCCGGGCTTTGAGAGCTTCGTCG
GCGCCGGCCCGCTGCCGATGCGTCATGGCCTCACGCTCGGCGAACTCGCCCATTGGTTCGTGACCACACG
CAAACTCGACGTCGACCATCAGGTGGTGACCATGACGGGCTGGTCTCCCGACAGTCCCCCGGGCTGGGGC
TGGCCGCTCGGCGAGCGCACGTGGGTGAACCCCAGCCCCAACGCCGCCAACCTGTTCATGGCGCGTGCTT
ATGGCGGCACC
>Merged2_820582_2-763 # 2 # 763 # -1 # ID=820582_1;partial=10;start_type=ATG;rbs_motif=None;rbs_spacer=None;gc_cont=0.509
ATGGTACTGCCATCCCAATGGGCAGCTCCCAGCGTAAGGAAATATTCTCTCCTATTGCCTAGACCCCAGT
CCATTAAACACTTTTTCAGATACGAATGGAACTTTGGGGACGTCAACCCCCCTGTTCATGCGTGGGCAAC
CTTTCGAGTGTTCAAGATCGAGCGAAAGATATACGGCAGGCAGGACATAGACTTCTTGGAGCGCGTCTTT
CAAAAACTCCTCCTAAACTTCACGTGGTGGGTGAATCGGAAGGACATGGAGGGCAAGAATGTTTTCGAAG
GCGGATTTCTGGGCCTCGACAATATTGGTCTTTTCAATCGATCGGAACCGCTTCCTACTGGCGGCGTTCT
GGAGCAGGCTGACAGCACAGGCTGGATGGCGTTTTACTGCCTATGCATGCTTAACATCTCGTTAGAGCTG
GCCAAGTTCAGACGGACATATGAGGACATTGCTACCAAGTTCTTCGAACACTTTATTCTTATCAGCGACG
CAATGACCTTCCGAACCGGCCAGAAGGACGAGAAAAGTCTGTGGAATGACGAGGATGGCTTCTACTATGA
TGCCATCTCGTGGGGAGGCCCATGGATCCAGCAACTGCCAGTCCGGTCTCTGGTCGGCCTAATCCCTCTG
TACGCAACGCTTACCCTGGAACCCGAGCTGATCAACAAGTTACCATCGTTCAAAAAAAGGCTTAATTGGT
TCATCGCCAACCGGTGCGATGTTGCGGAGAGAAACATGGCCAGCATCCGCAAGCGAGGCAAG
>Merged2_3397279_232-1368 # 232 # 1368 # -1 # ID=3397279_2;partial=01;start_type=Edge;rbs_motif=None;rbs_spacer=None;gc_cont=0.680
GGCCTGGACGGCTTCCGGCTCGACGCCGTGCCCTACCTCTACGTCCGCGAGGGCACCAACGGCGAGAACC
TCCCCGAGACGCACGCCTTCCTGCGCAAGGTGCGCCGCTTCGTCGACGACAACTACCCCGGACGGGTGCT
TCTGTGCGAGGCCAACCAGTGGCCCGACGACGTGGTGGAGTACTTCGGCGGCACCCACGACGACGAGGGC
AACTGGGTCGGCGATGAGTGCCACATGGCCTTCCACTTCCCGGTGATGCCGCGCATCTTCATGGCGGTAC
GCCGGGAGCAGCGGATGCCGATCTCCGAGATCATGGCGCAGACGCCGGCGATCCCCGGCGGCTGCCAGTG
GGGCATCTTCCTGCGCAACCACGACGAGCTCACCCTCGAGATGGTCACGGACGAGGACCGCGACTACATG
TGGGACGAGTACGCCCAGGACCCGCGGATGAAGGCGAACATCGGCATCCGGCGCCGACTCGCCCCGCTGC
TCGACAACGACGTCAACCGGATGGAGCTGTTCACCGCGCTGCTGCTCTCCCTGCCCGGCTCGCCCGTCCT
GTACTACGGCGACGAGATCGGCATGGGCGACAACATTTGGCTCGGCGACCGCGACGCTGTGCGCACCCCG
ATGCAGTGGACGCCCGACCGCAACGCGGGCTTCTCGGTGGCCACACCCGGCCGACTGCACCTGCCGACCA
TCCAGGACCCGGTCTTCGGCTACCAGCGGGTCAACGTCGAGTCGCAGACCGACGACGCGTCCTCGCTGCT
GCACTGGACCCGCCGGATGATCCACGCCCGCCAGCAGCATCCCTGCTTCGGGCTGGGCGAGTTCCACGAT
CTCGGCGGCTCCAACCCCTCGGTGCTCACCTACGTCCGGGAGTACGTCGACGAGAACGGCCACACCGACG
CCGTGCTCTGCGTCAACAACCTCTCGCGCTTCCCGCAGCCGGTCGAGCTGGACCTGCGTCGATGGGAGGG
CGTGACGCCGATCGAGCTGCTCGGCGGCGTGCGGTTCCCCCAGATCGGCGAGCTGCCTTATCTCCTGACG
CTCGGTGGGTACGGGTTCTACTGGATCCGGCTCCCCTCAGCCGACCACGCCGGTTCCGAGAGCCACGTCG
AAGGAGGTCTCCCGTGA
>Merged2_733576_1-120 # 1 # 120 # -1 # ID=733576_1;partial=10;start_type=ATG;rbs_motif=None;rbs_spacer=None;gc_cont=0.733
ATGGGTGAGCAGGCCAGCCCGCACCCTGCCGGGACGCCGGCCGAGCCGGCCTGGCACCACACCGCCGTCG
TCTACCAGGTCTATCTGCGCAGCTTCGCCGACGGCAGCGGCGACGGGGTC
>Merged2_366753_1-555 # 1 # 555 # 1 # ID=366753_1;partial=10;start_type=Edge;rbs_motif=None;rbs_spacer=None;gc_cont=0.636
GCCTCGCTGTGCCTGATTTTCATCATCATGCTGATCATCACGCGAGGCGTCGTGGCGTCAGCCGTCATCG
TGGGAACCGTCTTGGTCTCGCTGGGTGCGTCTTTCGGGCTGTCGGTCTTGATCTGGCAGCACCTCATCGG
CATCGAACTGCACTGGATGGTGCTGGCGATGTCGGTCATCATCCTGCTCGCCGTCGGCGCCGACTACAAC
TTGCTACTGGTGTCCCGGTTCAAGGAGGAGATCCACGCCGGCTTGAATACCGGCATCATCCGGTCGATGG
GTGGCACCGGGTCGGTCGTCACCTCGGCGGGACTGGTCTTCGCGTTCACGATGATGACGATGGCGGTCAG
CGAACTGACCGTGATCGGTCAGGTCGGCACCACCATCGGCCTTGGCCTGCTCTTCGACACGCTGATCGTC
CGGTCGCTGATGACGCCATCCATTGCAGCGCTGCTGGGCAAGTGGTTCTGGTGGCCGCAACGCGTCCGGC
AACGCCCGGTCCCCTCACCGTGGCCGACGCCGGCCACCAAGGAGCTCGAAGGCGCCCGAGGCTAG
>Merged2_893754_176-301 # 176 # 301 # 1 # ID=893754_2;partial=01;start_type=GTG;rbs_motif=AGGA;rbs_spacer=5-10bp;gc_cont=0.706
GTGAGCGATCCGGCGGGCCCGGACGCTCGGGCCCGGGACGTCGAAGCCCAGATGACCGACGACGAACGGT
TCTCGCTGATTGTCGGGGTGATGGGCGCCGGCGAACTGTGGCCGCTGCGCGATGAG
>Merged2_4468081_2-223 # 2 # 223 # 1 # ID=4468081_1;partial=10;start_type=Edge;rbs_motif=None;rbs_spacer=None;gc_cont=0.775
GGCTCGACGCTGACGCTCGACCAGGCGCTGCGGAACGCGATCGAGCTCGTCGGGCTGCCGGCCGCCGAGG
CGGTCGCGGCCCTCACCGCGGTGCCGGCGCGGGCGCTCGGCCTCGAGCACCGGCTCGGCCTGCTGGCACC
GGGCCATGCCGCCGATGCCGTGCTGCTCGACCACGAGTGGAGCGTGCGCGGCGTGTGGGGCGCAGGGGCT
CGGATCGCCTGA
>Merged2_286796_1-315 # 1 # 315 # -1 # ID=286796_1;partial=10;start_type=GTG;rbs_motif=GGA/GAG/AGG;rbs_spacer=11-12bp;gc_cont=0.683
GTGAGCGAGGTCGGGGACCCGCTCCCCCGTCCGGAGAGCACCTGGTGGGAATCGGCCGTCGTCTACCAGA
TCTATCCCCGGTCGTTCTGCGACACCGACGGCGACGGCGTCGGTGACCTGGAGGGCATCCGCCGCCACCT
CGACCACCTCGTGTCGCTCGGCGTCGACGCCGTTTGGCTGTCGCCGTTCTACCGCTCGCCGATGGCCGAC
TTCGGCTACGACGTCTCCGACTACTGCGACGTCGACCCACTGTTCGGCACGTTGGGTGACTTCGATCGGT
TGGTGGCCGACGCCCACGAGCGGGACCTGAAGGTG
>Merged2_3561701_579-884 # 579 # 884 # -1 # ID=3561701_2;partial=01;start_type=Edge;rbs_motif=None;rbs_spacer=None;gc_cont=0.650
CGGGTGCCGTTCGACCGCGACAAGCTGCTGCGTTCCGTGCAGATCGCCTTGCGCAAGCGCCCGGTCGAGC
CCGAGCGCATCGATCAGATGGTATCGAAAATCGTGCGCGAGCTGGAAAGCCTGGGCGAAAGCGAGGTGTC
GTCCGAAACGATCGGCGAAACCGTGATGGCGTATCTGCGCGACCTCGATGACGTGGCCTACGTCCGCTTC
GCCTCGGTCTATCGCAATTTCCGCGAGGCCAAGGATTTCGAGGCAGCGCTCGCCGAGCTGTCCGCCGACG
AGGCCGCCGCGATCGCGCGCAAGTGA
>Merged2_4230240_3-335 # 3 # 335 # -1 # ID=4230240_1;partial=11;start_type=Edge;rbs_motif=None;rbs_spacer=None;gc_cont=0.613
CCCAACGCGCTGCATATGGTGATGCTGGAACGCGTGCGTCAGAAATGCGACGACGAGGAGTTCGACTTCC
TCCACTTCCATCTCGACTATTATCCGTTCTCATTGTTCTACAGACAGCCGACGCCGTTCCTGACGACGCT
CCACGGCCGGCTCGACCTGCCGGAGCACAAGCCGGTGTTCTCGGCATTCGCGACGGTGCCGGTGATTTCG
ATTTCCGATTCGCAGCGCCGGCCGGTGCCGCACGCCAACTTCATCAGGACCATTTACCACGGCCTGCCGC
GCGAACTGCTGATGCCGGTCAAGGCGACGCCGTCCTACTTCGCCTTTCTCGGC
>Merged2_717963_3-647 # 3 # 647 # 1 # ID=717963_1;partial=10;start_type=Edge;rbs_motif=None;rbs_spacer=None;gc_cont=0.659
CGCGCGCTCGAGCTGGCCGAGGCAGTCGAGGTCGAGATGGGAGAGGAGCAGTGGACGGCGCTGAGAAGAT
CGTTCCTGACCTTCAAGCAGAGGCGGACCGAAGAGGCCGATCTGAGCCAGCTCGAGGTCACCTTTCCCCG
CGAGGTTCTCGAGGAGGGAAGGACGGCGAGCTACGGAGAGCTGTTCCCCTACGCCCGCCCGATGGAGATT
CTCGTCGAAGGTGTCCCGTGGATCGTCGAGGACCAGTACTGCGTCCAGCGGAGCTGCTCCTGCGAGGACA
CCTATCTCAGGTTTATTGAGATCGTGCCTGAGGCGACCGAGGCCCAGGCGCAGCCCCTCTGCCTGCCCCT
CCCCGGCGCCGGGGACAGGTCGGTTCGCTATGAGTACAAGCGGGGAAAGATAGGTGAGTACATCGGAGCA
GACGCCCCGGCCCCCTCCGCCGACCATCTGGTGGCCCTTCTGAAGGACGCCGAGCCGGATCTCGACGGCA
AGCTCGCCAAACGGCATGCGCTGCTCAGAGGGCTGTACAGGAAGGCTCTGGATACGCAGCAGGTGTCTGC
GCCGCGGCCCAGGGGGCCGGGGCGGAACGAGCCGTGTCCGTGCGGAAGCGGCAAGAAGTACAAGAGGTGC
TGCGGCGCCGGCTAA
>Merged2_705237_1-612 # 1 # 612 # -1 # ID=705237_1;partial=11;start_type=Edge;rbs_motif=None;rbs_spacer=None;gc_cont=0.649
ACCCCGAACCCGGACACGATCGCCCGCCTGCTGCCGTTCGTGGCGGACTATCCCCAGTATCTCTTTCACA
TGCGCGAGTACGCGCCGGCGGGGCTGCGGGGCAAGGTGAACGTGGTACCGCCCGCGATCGACCCGCTGAC
ACCGAAGAACATGGCGCTCTCCCCCGAGGATGCCTCCTATGTATGCGAGCAGTTCGGGATCGACGTGGAC
CGGCCCCTGCTCTGTCAGGTGTCGCGCTTCGATCCTTGGAAGGACCCGCTCGGGGTGATCGACTCCTACC
GGATTGTCAAGCAGGAGCACGCCGATGTGCAGCTCGCGCTGGTCGGCTCGATGGCCAGCGACGATCCCGA
GGGCTGGGACTTCTTCAACGCGACGATCGCCCACGCGGACGGGGACCCTGACATTCATATCCTCAACAAC
TTCAACAATGTCGGGGCTGTGGAGGTCAACGCCTTCCAGTCCCACGCGGATGTCCTGATCCAGAAGTCCA
CACGCGAGGGCTTCGGCCTGACCGTCTCGGAGGCGCTCTGGAAGGCCCGCCCGTTCATCGGCGGGAATGT
CGGCGGGATCCCGCTGCAGATCGAGGACGGGAGCAGCGGCTATCTGGTCTCG
>Merged2_2861341_3-710 # 3 # 710 # -1 # ID=2861341_1;partial=11;start_type=Edge;rbs_motif=None;rbs_spacer=None;gc_cont=0.650
CGCGGCTACCTGAGCCCCTACTTCGTGACCGACGCGGAGCGCCTGGAAGCTGTGCTGGACGATCCGTACA
TCCTCATCTATGAGAAGAAGATCAGCGCTATGAAGGACCTGCTGCCCCTGCTCGAGCAGGTGGCCCGCAG
CGGCAAGCCCCTTCTGCTCATCGCGGAGGATGTGGAAGGCGAGGCCCTGGCTACCCTCGTGGTCAACAAA
CTGCGCGGCACGCTCAACGTTGCTGCCGTCAAGGCTCCTGGCTTCGGCGACCGCCGCAAGGCCATCCTGG
GCGACATCGCCATCCTGACCGGCGGCAAGGCCATCACCGAGGATCTCGGCATCAAGCTCGAGGGCGTGAA
GCTCGAAGACCTGGGCCGTGCGAAGCGCGTCACCATCGACAAGGACAACACCACCATCGTGGACGGCGGG
GGCAAGGCTGCCGACATCGACGGCCGGGTGAAGGAGATCCGTTCGCAGATCGAGAAGACGACCTCCGACT
ACGACCGCGAGAAGCTGCAGGAGCGCCTCGCCAAGCTGGTGGGCGGCGTGGCCATCATTAAGGTGGGCGC
GGCGACCGAGACCGAGCTGAAGGAGAAGAAGGCACGCGTGGAAGATGCCCTGCACGCTACCCGTGCGGCT
GTCGAGGAAGGCATCGTCCCGGGCGGTGGCGTGGCTCTGGTCCGCACCATTCCTGCGGTTCAGAAGCTGA
TCGAGACC
>Merged2_216167_2-175 # 2 # 175 # 1 # ID=216167_1;partial=10;start_type=Edge;rbs_motif=None;rbs_spacer=None;gc_cont=0.638
CTCGTGGCCTTCTCGCCATACCGTCGCGCTGACCGGGACCGCCTCGCCGACGACCGCTTGGGCAGGGTAG
GTTCCGCAGGAAACGACGGGCTGGACGTCATCGATCTCGACCCGACCAGGCACCCACAGCTCCGTTCCGC
GATAAATACCGATACCCACCCTAGTGTTCGGTAA
>Merged2_695132_1-375 # 1 # 375 # -1 # ID=695132_1;partial=10;start_type=ATG;rbs_motif=GGAGG;rbs_spacer=5-10bp;gc_cont=0.672
ATGAGGGGCGTACCGGGTCTGTCCGCGCTGGTGCGGATCTTCTCCGTTGCCGCACTTGTGATCGGGTTGG
GCGGTGTGACGGTAGCCGCGGGCACGGCGAAGGCCGCGGCCTACGAAAGCCTGATGGTCCCGTCGGCGGC
GATGGGCCGTGACATCCCGGTGGCCTTCCTGCACGGCGGCCCGCACGCCGTGTATCTGCTGGATGCTTTC
GACGCCGCGCCCACCGTCAGCAACTGGGTCACCGCGGGTAACGCGATGAACACGCTGGCCGGCAAAGGGA
TTTCGGTGGTGGCGCCCGCCGGTGGCGCGTACAGCATGTACACCAACTGGGAGCGGGACGGCAGCAAGCA
GTGGGACACATTCTTGTCCACTGAG
>Merged2_691759_3-290 # 3 # 290 # -1 # ID=691759_1;partial=10;start_type=ATG;rbs_motif=AGGA/GGAG/GAGG;rbs_spacer=11-12bp;gc_cont=0.642
ATGCTGGACGTCAACAACTTCGAACAGCTCCGGATCGGGCTGGCCACCGCCGAGTCGATCCGCACCTGGT
CCAACGGCGAAGTCAAAAAGCCGGAGACCATCAACTACCGCACCCTCCGCCCGGAGAAGGACGGCCTGTT
CTGCGAGAAGATCTTCGGTCCCACCAAGGACTGGGAGTGCTACTGCGGCAAGTACAAGCGGGTCCGTTTC
CGCGGCATCGTCTGCGAGCGCTGCGGCGTCGAGGTCACCCGCTCGAAGGTCCGCCGCGAGCGGATGGGCC
ACATCGAG
>Merged2_920690_2-409 # 2 # 409 # 1 # ID=920690_1;partial=11;start_type=Edge;rbs_motif=None;rbs_spacer=None;gc_cont=0.676
AACGTGGCGCTCGCGTACGCCCGGGGTGACTTCCTGCTGTCCAACGACGCCGACACCAAGCCGAACCCGG
ACGCGCTGTGGCAGTACATGAGCTACTTCGAGCGCGAGGGCGGGCAGAACGTCGGCGCGGTCACCGGGAA
CATGCTGGCGGCGAACCGGACGACGATCGTGGCCCTGGCCCAGTTCAACGAGCTGAACTCGATCATCGGC
CTGATCAAGCGCTCGCAGATGTGCTACGGGGGGCTGTTCGCGTTCTCCGGTGCCAACACCATGTACCGCA
GGCAGGCCGTCCTGGACGTCGGCGGGTGGCACGCCGAGCAGCCGACCGAGGACATCGCCAACGCCTGGGA
CATGCAGACGGCCGGGTGGCAGGCGCTCTTCGCGCCCGGCATCCGGTTCTTCCTCGAC
>Merged2_3220781_2-1033 # 2 # 1033 # 1 # ID=3220781_1;partial=10;start_type=Edge;rbs_motif=None;rbs_spacer=None;gc_cont=0.681
GCCGGCGTTGACCAGGTTGGACAGGGCGAAATCGATGAGGCGGTAGAGCCCGCCAAAAGGTACCGCCGGC
TTGGCCCGCACTGGTACACCGGCTCGGCCGACGCGATCTACCAGTCGCTCAACCTGATCTTCGACGACGA
GCCCGATATCGTCGCGGTCGTCGGCGCGGATCACGTGTTCCGCATGGATCCGCGACAGATGATCGACCGG
CACGTCGAGCACGGTGCCGGGGTCACCGTCGCCGCCATCCCGGTGCCGCGCGCCGAGGCCACGGCCTTCG
GCGTCATTGGGGTCGCGGACGACGCGCGCACCATCCAGGCATTCCGGGAGAAGCCCGCCGACCCGCCGAC
CATGCCCGGCCGGCCCGATCTGGCGTACGCGTCGATGGGCATCTACGTTTTCAGCACCGACGTGCTGGTG
GATGCGCTGCGCGAGGACGCGGCCGATGACGCCAGCCACCATGACATGGGCGGCGACATCGTGCCGATGC
TCGTCCGCCAGGGTGCGGCGCAGGTCTATGACTTCCTCGACAACAGCGTCCCTGGCGCGGACCCGCGGGA
CGCAGGCTACTGGCGCGATGTCGGGACGCTCGACGCCTACTTCGACGCGCACATGGACCTGTGCGCCGTG
CAGCCAGTGTTCAGCCTGTACAACGACAAGTGGCCGATCCTCACCCACGTGCCCAGCCAGCCGCCCGCTA
AGTTCGTGCACGACTCCGGGGACCGGGTCGGCCGGGCCCTTAACAGCGTTGTCAGCAACGGTGTCATCGT
GTCCGGCGGGCTCGTGCACATGTCGGTGCTCTCGCCAGGCGTCCGGGTGAACAGCTGGGCCAGGGTCGAG
CGCGCCGTCATCCTGGACAACACCCGGATCGGGCGGCATGCCGTCGTCGAGAACGCGATCCTCGACAAGA
ACGTCGACGTGCCCGAGGGTGTCCAGATTGGCGTCGACAAGGACCACGACCTCGCCCGGGGGTTCGTGGT
GTCCGACGGCGGCGTCACCGTCGTCGGCAAGGGCCAGAAAGTGGTGGCGTGA
>Merged2_462977_3-329 # 3 # 329 # -1 # ID=462977_1;partial=10;start_type=TTG;rbs_motif=GGGGT;rbs_spacer=6bp;gc_cont=0.679
TTGCATCGGGCTGATCCGCCGGCGGTTCCGGGCGTTCTCACCGTCCAGCAATGCCGGCAGACCGCGCTAT
CCATCGCGGCGGCGCAGGAAACGTCGGGCGCCATCCCGTGGTTTGCCGGTGGTCACACGGATCCATGGGA
TCACGTGGAATGCGCGATGGCGCTCACCGTGGCCGGGCTGCTGGAGCCGGCGCGGGCCGCGTTCGAATGG
AGCCGGCGCACCCAGCGGCCCGACGGCTCATGGCCTATCCAGTTCCGCGCGGGGACAGTCGAAGACGCCA
ACAGCGACTCCAACTTCTGCGCTTACATCGCCACCGGTGTCTGGCAT
>Merged2_681188_1346-1783 # 1346 # 1783 # -1 # ID=681188_3;partial=00;start_type=ATG;rbs_motif=None;rbs_spacer=None;gc_cont=0.534
ATGCAAGCTCATGGCGCCGGTGTGATCCAAGTGAACTCGACCTACTATATCATTGGCGAGGATCACACAG
ACGGCTCGGCTTTCCAGAATCTTAACTGCTACGCCAGCGAGGACCTCGTCCAGTGGCGGTACGTCGGCGC
GCTGCTGTCGCGTACTGGAAGTGGCGACCTCGGTCCAAACCGGATCGCGGAGCGACCCAAGGTGATTTAC
AACGACAAGACGGGCAAGTATGTGCTATGGTTCCACGCGGATGACAGTAGTTACGGGCAGGCAAAGGTTG
GCGTCGCAACAGGAGATTCAGTCTGTGGGAAGTACAGTATGCCTGTGACCTGTCTCGAACAATTAGTAGA
GGAGGAGAATTCTGATATTGATAGACTACATTGGATCGTTCCAGCCGTTGAACCACCAGAGCCGAGATAT
GGGCCTTTTCAAAGATGA
>Merged2_284492_138-509 # 138 # 509 # 1 # ID=284492_1;partial=01;start_type=ATG;rbs_motif=GGA/GAG/AGG;rbs_spacer=5-10bp;gc_cont=0.739
ATGCTCGATCTCGATCCGGCGCTCCGTCCGGTGCGCAGGCTGGGCGGCTACCTTCCGCTGGAGGACCTCG
GGCTGATCGGCGACGGGGCAACCGTGGCCCTGGTCGGGCTGGACGGCAGCATCCCGTGGCTGTGCCTGCC
GCGGTTCGACTCCGAGCCGCTGTTTGCCGGGCTGCTTGACCAGGCGGACGGCGGGCAGTTCACGCTCGCC
CCCGAGGGCCTCGCCGAGGCCCGCCAGCGTTACGAGCCTGACACCGCGGTCCTGGTGACCGAGCTGAGGT
GCGCCACCGGCACCGTGCGGGTCACCGATGCGCTCGCCCTCCGGTCCGGGGCCGACCTCACCGACGACGC
CCCCGCGCACCGCTCCGAGCTC
>Merged2_690470_3-320 # 3 # 320 # 1 # ID=690470_1;partial=10;start_type=Edge;rbs_motif=None;rbs_spacer=None;gc_cont=0.682
TTCACCATCTGCTCGTTCTGGCTCGTGTCCGCCCTCGTCGAGATCGGGGAGGTGGACCGGGGCCGCCGTC
TCTGCGAGCGCCTCCTGGCCATGGCCAGCCCGCTGGAGCTCTACGCCGAGGAGCTCGAACCGCACAGCGG
CCGGCACCTCGGCAACTTCCCGCAGGCGTTCACCCACCTGGCCCTGATCAACGCGGTCATGCACGTCATC
CGGGCCGAGGACTCCCAGGAGGCCACGGTGATCGACAGCCACGGGAACCCGATCCCCTCCGAAACGTTCT
CCGGCCATCCGGAGTTCGACGCGCCGTCCCACTCCTAA
>Merged2_4629003_3-221 # 3 # 221 # -1 # ID=4629003_1;partial=10;start_type=ATG;rbs_motif=GGA/GAG/AGG;rbs_spacer=5-10bp;gc_cont=0.685
ATGCGCTGCCCGACCTGCACGAGTCTCGATACCCAGGTCAAGGACAGCCGGCCCACCGAGGATTCCTCGG
CGATCCGGCGGCGGCGGCTGTGCCTGGCGTGCGGCTTCCGCTTCACCACTTTCGAGCGCGTGCAGCTGCG
GGAGCTTGTCGTCATCAAGCGCAACGGGCGGCGCGTACCGTTCGACCGCGACAAGCTTGCGCGCTCGATC
TCCATCGCC
>Merged2_461907_449-655 # 449 # 655 # -1 # ID=461907_2;partial=01;start_type=Edge;rbs_motif=None;rbs_spacer=None;gc_cont=0.676
AGCCCCCTCCAGCTCTACGCCGAGGAGATCGACCCGCACAGCGGTCGGCACCTCGGGAACTTCCCCCAGG
CCTTCTCGCACCTGGCGCTGATCAACGCCGTCATGCACCTCATCCGGGCCGACGAACAGATCAGCCGCGG
CCCGAGAATGTCCCCCGGGTTCGAGCTGACCGTCGGAGCCGATCCGACGCAAGGGTCGGGCAAATAG
>Merged2_526955_1-621 # 1 # 621 # 1 # ID=526955_1;partial=10;start_type=Edge;rbs_motif=None;rbs_spacer=None;gc_cont=0.676
GCGATCCTCTTCTCGCTCCCGGGCAGCCCGGTCCTCTACTACGGCGACGAGATCGCGATGGGCGACAACG
TCTACCTCGGCGACCGCGACGGGGTGCGCACGCCGATGCAATGGACCGGCGACCGCAACGGAGGCTTCTC
ACGGGCCGACTTCGCGCAGCTCTACTCCCCGCCCCTGATGGATCCGGTCTACGGCTTTCAAGCCGTCAAC
GTCGAGGCCCAGCTGCGCACCCCAACCTCGCTCCTGCGCTGGCTGCGGCGATTCATCGCCCTGCGCCGGG
AGCACCCGGTGTTCGGCACCGGGACCTACGCGGCGCTCGCGCCGAGCAACGGCCACGTCTTCGCGCACGT
GCGCCAGGGCGAGCGCGACATCGTGCTGTGCGTCCACAACCTCGCGCGCAGCGCCCAGGCGGTCGAGCTC
GATCTGAGCCCATTCGAGGGCCGCTACCCCGTGGAGATGTTCGGAGGGACCAGATTCCCGCGGATCGGCG
AGCTCCCCTATCTGCTGACCCTGCAACCGCGCGGATTCTTCTGGTTCCTGTTGAGCGATCCTCCCCGGCA
GGAGGACGAGGAGGAAGCCGTGCAATTGGAGGAGAGCGAAGAAGGAGGTGAAGAAGCGTGA
>Merged2_823467_3-80 # 3 # 80 # -1 # ID=823467_1;partial=10;start_type=TTG;rbs_motif=AGxAGG/AGGxGG;rbs_spacer=5-10bp;gc_cont=0.603
TTGCGCGTCTTGTTCATCTCCGACGTGTACTTCCCGCGCGTCAACGGGGTGTCCACCTCCATCCGCACCT
TTCGCGAG
>Merged2_290047_3-695 # 3 # 695 # 1 # ID=290047_1;partial=11;start_type=Edge;rbs_motif=None;rbs_spacer=None;gc_cont=0.646
GGCACGTATTTCGCAATGCCCGACTACCTCAAGATCGACACGCCGCAGCAGATCAGCACGATGTATGCGC
AGGACGGCAAGGGCCACAACGTCGCCATCGCGTCGTTCTATTCGGAGGACCGCGTCGACGTCGAGCCGAA
CCAGATCTCGCAGACCGTGAAGGATGCGGCGATCGACACCGAGGACCCGCGCTTCTACTCGGAGGGCGGC
GTCGACGTCATCGGCACGATCCGCGCGACGCTCGCCACCGCGCTCGGGCACGGTGACAACGTGCAGGGCG
GCTCGACGATCACTCAGCAGTACGTCAAGAACGTCCTCGTGCAGCAGTGCGAGCAGCTCGGCACGAAGAA
GCAGGTCGACAGCTGCTACAGCAAGGCGATCGAGATCACGCCGGAGCGCAAGCTGCAGGAGATGCGCTAC
GCCTCGGCGGTCGACAAGCGCTACTCGAAGGTCCAGGTGCTCACGGGCTACCTCAACATCGTGGGCATGG
GCGGCTCCGTGTACGGCGTCGAGGCCGGTGCCAACTACTATTTCGGCACGGATGCCGCGCGCCTCACGGT
CGCCCAGGCGGCCACCCTCGTCGCCATCCTCAACAACCCGTCGAACCTGCGCATCGACCAGCCGAACAAC
GCCAAGAACGGCGCGAAGAACGGCTACGCGCTGACACTCGATCGCCGCAACTACGTGCTCGAC
>Merged2_716131_2-550 # 2 # 550 # 1 # ID=716131_1;partial=11;start_type=Edge;rbs_motif=None;rbs_spacer=None;gc_cont=0.656
TTGGCCATGAGCCGGTTCGCAAAAAGCCCGATGCTGGTGGGCGGCCAGATGCTCAATCTGCAGGAGCCCT
CGCACCTGCACACCATGGGCGAGGTGGTGAACCGGTCCAACTTCATGTGGACCGGTGCGCCGCACACCGA
GTACGACCACGACTTCGCCCGGTACCCGTTGCTGTACGACGACGACGAAGGCAGCACCTCCAAAGACGAC
GACAAAGAGGACAAGGGCCGGAAAACCAAACTGCTGCACCGCCGTATCGACGTCGACTACAACGGCTGGT
GGACGTGCATGATCCCGCGTCACGTCGCCGAGGAACTGGGCCAGCCGCTGCCGTTGTTCATCAAATGGGA
CGACGCCGACTACGGTCTGCGGGCCGCCGAGCACGGCTACCCGACGGCCACGCTGCCCGGCGCGGCGATC
TGGCACATGGCCTGGAGCGACAAGGACGACGCCATCGACTGGCAGGCGTACTTCCACCTGCGCAACCGCC
TGGTGGTCGCGGCGATGCACTGGGACGGCGACGTCGCCGGCCTGGTCCGCAGTCACCTG
>Merged2_301219_2-580 # 2 # 580 # 1 # ID=301219_1;partial=11;start_type=Edge;rbs_motif=None;rbs_spacer=None;gc_cont=0.675
CAGGACAGCAGCTTCGGCAGCTGGAGCGGCTCGGTCTGGAACATGGTGTTCGCCGGGGTCTCCGGGGCGC
CCGCGCAGAGCTTCCCCAACCCGCCGATGACCACCCTGGCCACCACCCCGGTCTCCCGGGACGTCCCCTA
CCTGTACGTCGACTCCTCCGGTAACTACAACGTGTTCCTCCCGTCGCTGCAAACCAACGCCAGCGGCCCC
AGCTGGGCCAGCGGGAGCACCCCCGGCACGTCCGTCCCGATGAGCCAGTTCTTCGTGGCCACGCCGTCGG
ACACCGCCGAGCAGATCAACGCGGCGCTCGCGCAGGGCTGCAACCTGTTCTTCACTCCCGGTGTCTACAG
CATCGACCAGACGATCAACGTCACCAATCCCGGCACGGTCGTGCTGGGCATCGGGATGCCGACCCTGATC
CCGGTCGGCGGCGTGGACACCATGCACGTTGCTGATGTTGACGGTGTCCGCGTCGACGGCCTGCTGTTCG
ACGCCGGCACCACCAGCTCCAATGCGCTGCTGACGGTCGGTACCAAGGGGTCATCCGCCAGCCACGCTGC
CAACCCGATCTCGGTCCAG
>Merged2_291287_462-818 # 462 # 818 # 1 # ID=291287_2;partial=01;start_type=ATG;rbs_motif=None;rbs_spacer=None;gc_cont=0.728
ATGAGCAACGGGGGTCTGGTCGCGCTGCGCCGGGTGGCGATGCTGTCAGTGCACACCTCGCCGCTCGACC
CGCCGGGCGGGGGCGACGCCGGCGGCATGAACGTCTACATCGTGGAGACCGCGCGCCGGCTGGCCCGGCG
CGGCGTCGAGGTCGAGATCTTCACCCGAGCCACGGCCAGCGACCAGCCGCCGTCCGTCGAGCTGGAACCC
GGGGTGCTCGTCCGGCACATCGCAGCCGGGCCGTTCGAGGGGCTGACCAAGGACGAACTCCCGGCCCAGC
TGTGCGCGTTCCCCGCGGGCGTGCTGCGCACCGAGGCGTTCCACGAGCCGGGCTTCTACGACCTGATCCA
CTCGCAC
>Merged2_701386_2-361 # 2 # 361 # 1 # ID=701386_1;partial=11;start_type=Edge;rbs_motif=None;rbs_spacer=None;gc_cont=0.706
TCGATCATCGCGGCCGAGGTCGGCTACAGCCAGCTCGCCGTCGACTACTTCCTCGACGCCGTGTACGTCG
ACCTCGCGGATCTGCATAGCAACGCGGTGGACGGCGTGCACGTGGCGTCGACCGGTGGTGTGTGGGCCGC
GCTCGTCTGGGGATTCGGCGGCATGCGCGACTACCTCGGCGTGCTCTCGATGGACCCACGGCTGCCGGGC
GGCTGGGAGGGCATCCGCTATCGCATGACGGTCAAGGGCAGCCGGCTGCGCGTTGAGCTGCGCCGCGAGA
GCGTGCAGCTGCGCATCGAGGAGGGCGAGGGCGTCGAGGTCTCCGTGCGCGGCGAGCGGGTGATGGTGCG
ACCGGGCCAG
>Merged2_3659951_2-589 # 2 # 589 # -1 # ID=3659951_1;partial=11;start_type=Edge;rbs_motif=None;rbs_spacer=None;gc_cont=0.650
CCGGCTCGACCTGCGAGGCACGGCACGTTCAAGGACGCGATCGAGCACCTCGATTACGTCGCCTCGATGG
GCTTCGATGTCGTCTACCTGCCACCCATCCACCCGATCGGACAGCTCAACCGCAAGGGCCCGAACAACAC
GCTTGTCGCCGCGAGCTGGGACGTCGGTTCCCCATGGGCGATCGGGTCGCGCGACGGCGGTCACGACGCC
ATTCATCCCGAGCTCGGCACCATGGCGGATTTCCAGGCACTGGTGAAGCGTGCCCGGGAACTGGGCATGG
AGGTGGCGCTCGACTTCGCGCTTCAGTGCGCGCCCGACCATCCATGGGTCACCGAACACCCGGAGTGGTT
CACAACCCGTCCGGACGGCAGCATCGCCTACGCGGAGAACCCGCCGAAGAAGTACCAGGACATCTATCCG
CTGAACTTCGACAACGACCCCAAGGGCTTGTACGAGGAGTGCCTGCGGATCGTGCGGCACTGGATGGACG
CCGGCGTGCGCATCTTCCGCGTCGACAACCCGCACACCAAGCCGATCAACTTCTGGCAGTGGCTGCTCGC
GGAGGTCAGCAAGACCGACCCCGACGTG
>Merged2_861607_8667-8789 # 8667 # 8789 # -1 # ID=861607_8;partial=01;start_type=Edge;rbs_motif=None;rbs_spacer=None;gc_cont=0.724
CCGCTGCTGCGGGAGTGGGTCGACGACGCCACCGCGACGCCGGCCGATCTCGACGCCCTCACCACCCCGG
ACGAGACGTCGTGGGCGCAGGAGCGCCGCCCGCATCTCCTGTATCGGGGATGA
>Merged2_216167_228-431 # 228 # 431 # 1 # ID=216167_2;partial=01;start_type=GTG;rbs_motif=GGA/GAG/AGG;rbs_spacer=5-10bp;gc_cont=0.652
GTGAAGGCACTTCGGCGATTTACTGTTCGTTCGCACCTGCCGGATCGCCTCGCCGCGCTGAACCAGCTGT
CGAATAACCTGCGGTGGTCGTGGGACAGGCCGACCCAGGACCTGTTCGCAAGCATCGACCCGACGTTGTG
GCAGCAGTGCGGCACTGACCCGGTGGCGCTCCTGGGCGCGGTGAAACCCACCCGGCTCGACGAA
>Merged2_838798_3-566 # 3 # 566 # 1 # ID=838798_1;partial=11;start_type=Edge;rbs_motif=None;rbs_spacer=None;gc_cont=0.652
CACGAGCGCGGCCTTCACAACTACTGGGGCTACTCGACGATCGGCTACTTCGCCCCCTACTCCGAGTACG
CCGCGACCGGCCGCCGCGGCGAGCAGGTGCAGGAGTTCAAGGGGATGGTCAAGGCGCTTCACCAGGCCGG
GATCGAGGTGATCCTCGACGTCGTCTACAACCACACCGCGGAGGGCAACCACCTCGGGCCGATGCTGTCG
TTCAAGGGCGTCGACAACTCCTCCTACTACCGCCTGATGCCCGACAACCCCGCCCGTTACATGGACTTCA
CGGGGACCGGTAATTCACTGAACCCGGTCCACCCGGCGGTGCTGCGGATGATCATGGACTCGCTGCGCTA
CTGGGTGATGGACTGCCACGTCGACGGCTTCAGGTTCGATCTCGCGTCGGCTCTGGCGCGCGAGCTGTAC
GACGTCGACCGCCTGTCGGCGTTCTTTGACACGATCCACCAGGACCCGGTGCTGTCGCAGGTGAAGCTGA
TCGCCGAGCCGTGGGACGTCGGCCCGGGCGGCTACCAGGTCGGCAACTTCCCGGTGCTGTGGTCTGAGTG
GAAC
>Merged2_835024_1-369 # 1 # 369 # -1 # ID=835024_1;partial=10;start_type=ATG;rbs_motif=None;rbs_spacer=None;gc_cont=0.707
ATGAGTCTCGCGCACGACGACGTCATCTCCGGTCTCACCCTCGAGCAGAAGGCGTCGCTCACCTCCGGCG
CGGGCTTCTGGAGCACGCCCGAGGTGCCCGGCATCCGTCGCATCACGATGAGCGACGGCCCGCACGGCAT
GCGCGTCGTGGACGACATCGGCATCCGCAGCCTGAGGTCATCGACCTGCTTCCCGCCCGCGGTCGGGCTC
GGCTCGTCGTGGAATCCCGAGCTGCAGCGCGAGGTCGGGGCGGCGATCGGGCGCGAGGCCCGCGCCCACG
GCGTCGACGTCGTGCTCGGCCCGGGCATCAACATCAAGCGCTCGCCGCTGTGCGGGCGCAACTTCGAGTA
CGTCAGCGAGGACCCGCTC
>Merged2_696410_3-1151 # 3 # 1151 # -1 # ID=696410_1;partial=11;start_type=Edge;rbs_motif=None;rbs_spacer=None;gc_cont=0.649
GCCCATCCCGCCGTCCTGGACCACCTGACCCGGCTGGGCGTCACCGCGGTGGAGCTGATGCCGGTGCACC
AGAGCGTGCCCGAGCATGCCCTGGTGCAGCGCGGCCTCACCAATTTCTGGGGCTATAACACGATCGGTTT
CTTTGCCCCGGACAACAGGTTCTCCTCCTCTTGCGCGCCGGACGGCCATGTCGCCGAATTCAAGGGCATG
GTGAAGGCGCTGCATGAGGCGGGGATCGAGGTGATCCTCGACGTCGTCTACAACCACACTGCCGAATCCG
GCGAGCTCGGCCCGACGCTGTCTTTCCGCGGCATTGACAACGCCGCCTACTATCACCTGGCGCCGGACAA
CCCGGCGGTCTACCTCGATTACACCGGCACCGGCAACAGCCTGAATGTGCGCCACCCGCATGCGCTTCAG
CTGGTGATGGACTCGCTGCGGTACTGGATCCTGGACATGCATGTCGACGGGTTCAGGTTTGACCTTGCCT
CCGCACTGGCCCGCGAACTGCATGACGTGGACAGGCTGGCTGCGTTTTTCGACCTGGTGCAGCAGGACCC
AGTCGTGTCGCAGGTCAAGCTTATCGCCGAGCCCTGGGATGTGGGCCAGGGCGGTTACCAGGTCGGCAAA
TTCCCTCCGCTCTGGACGGAATGGAACGGAAAATACCGCGACACCGTCCGTGATTTCTGGCGCGGCCAGC
CCGCAACCCTTCCGGAATTTGCATCACGGCTCACCGGCTCCAGCGACCTGTACGAGAGCAGCGGCCGCCG
CCCGGTCGCGTCGGTGAATTTCGTGACCTGCCATGACGGTTTCACGCTGCGTGACCTGGTGAGCTACAGC
GTCAAGCACAATGAGGCCAACGGCGACCGCAATACCGACGGCACTGACGACAACCGGTCCTGGAACTGCG
GCACCGAAGGGCCGTCGGATGACCCGGCCGTGACCGCGCTGCGGGCGCAGCAGGCGCGGAATTTTCTGGC
CACACTGTTCCTGTCGCAGGGCGTGCCGATGCTGCTGGCCGGCGATGAGCTGGGCCGCACCCAGCGCGGC
AGCAACAACGCCTACTGCCAGGACAATGACGTCTCCTGGGTGGACTGGACGGCTGCGGCAGCCCACCAGG
AGCTGACCGACTTCACCTGCGCGCTCGCC
>Merged2_384979_539-634 # 539 # 634 # -1 # ID=384979_2;partial=01;start_type=Edge;rbs_motif=None;rbs_spacer=None;gc_cont=0.635
CACCTGGCGTTGATCAACGCGGTGGTGCATGTGATCCGCGCCGAGGAGGAATCCGACGGGTCCGGGATGT
TCCAGCCCGCCAACGCACCGATGTGA
>Merged2_301493_140-1285 # 140 # 1285 # -1 # ID=301493_1;partial=01;start_type=Edge;rbs_motif=None;rbs_spacer=None;gc_cont=0.682
ACGTCCCGGCGCTCGCGACGTGGCCGCGTCCGCTGCGCGGCCGCCGCTGCCGTCGCGGTCTGCGCGCTGG
CCGCCACCGCGGTGGCGCCGCACGCCGCGGCCGACGCGCCGCCCGCCTCGCGCGCTGCGGAACTGCCCGA
ACACGCCCTCGTCGGCTACCTGCACACCAGCTTCGCCAACGGGGCCGGCTACACCCGGCTCGCCGACGTG
CCCGACAGCTGGGACATCATCGACCTCGCCTTCGGCGAGCCCACCTCGGTCACCTCCGGCGACATCCGCT
TCAGTCTGTGCCCGCCGGCCGAATGCCCCGGAGTCGAGTCCGAGGCCGAGTTCAAAGCCGCGGTGAAGGC
GAAGCAGCAGGCCGGGAAGAAGGTGCTGATCTCCATCGGCGGCCAGAACGGACAGGTCCAGCTCACCACA
CCCCAGGCCCGCGACACCTTCGTCGACTCCGTCAGCTCCATCATCGACACCTACGGCCTCGACGGCCTCG
ACATCGACTTCGAGGGCCATTCACTGTCCCTGGACACCACTGACACGGACTTCAAGAACCCCACCACGCC
CGTGATCGTCAACCTCATCTCCGCGCTGAAGGCCCTGAAGGCCGAGTACGGCGCGAAGTTCGTGCTGACG
ATGGCCCCGGAGACCTTCTTCGTGCAGAACGGCTACCAGTACTACGGCACCGGCAAGTGGGGCGGCCAGG
ACCCGCGCTGCGGCGCCTACCTCCCGGTGATCTACGCCCTGCGCGACGACCTCACCCTGCTGCACGTCCA
GGACTACAACTCCGGCCCGATCATGGGCCTGGACAACCAGTACCACTCCATGGGCGGCGCCGACTTCCAC
ATCGCCATGACCGACATGCTCCTCACCGGCTTCCCTGTGGCCGGCGACCCGAACAACGTCTTCCCGCCGC
TGCGCCCCGACCAGGTTGCGATCGGCATGCCCGCCTCCACCAACGCGGGCAACGGCTACGTCGCCCCCTC
CGAGGTCACCAAGACCCTGGACTGCCTGACGAAGAAGACCGACTGCGGCTCGTACACCACCCATGGCACC
TGGCCGGATCTGCGCGGCCTGATGACCTGGTCGATCAACTGGGACCGCTACTCGAACTGGGAGTTCCAGA
AGACGTTCGACGGCTACTTCGGCTGA
>Merged2_362533_3-626 # 3 # 626 # -1 # ID=362533_1;partial=10;start_type=ATG;rbs_motif=GGAG/GAGG;rbs_spacer=5-10bp;gc_cont=0.663
ATGATGCGCAGCAGTGGTCCCGGCGCGCCCGGATCGGTAGTAGCCTCGACGCCTGTGAGCCAGGCGCCCC
CAGACCAGCCGTACGTGTCGATTGTCCTGCCCTGTTACAACGAGCAGGACCACGTCATCACCGAGGTAGC
GCGGATCTGCGCGGCCATGGACGCGAGCGGTTACAGCTACGAAGTCCTCGCCATCGACGACGCTTCCACT
GACGAGACGCTCCAGCGCCTCAGGGAGGCAGCGCCGGAGTTCCCGAACCTGCAGGTTGTGCATTTCTTCC
GCAACGGCGGCTCGGGAACAGTCCGCCGCATCGGGACCCAGCGCGCGCGGGGCGAGATTGTGGTGTGGAC
CGACGCGGACATGACGTACCCGAACGAGCGCATTCCTGAGCTCGTGCAAATCCTGGAGAAAGACGCCTCC
CTGGACCAGGTTGTCGGGGCGAGGACGAGCGAGCAGGGCACCCACAAGCTGTTCCGGGTCCCGGCCAAGT
GGTTCATCCGGAAGATCGCCGAGGTGCTGACCAACTCTGAGATCCCGGACCTCAACTCCGGCCTGCGTGC
CTTCCGGCGCCAGGTGGCGCTGCCATACCTGCGGCTGCTGCCGCCCGGGTTCTCCTGCGTGACC
>Merged2_854915_3-755 # 3 # 755 # 1 # ID=854915_1;partial=11;start_type=Edge;rbs_motif=None;rbs_spacer=None;gc_cont=0.668
GCGGGGATCGTCAGCCAGTCGGAGGTGCCCGACTTCACCGAGGCGATGCACGAGTACGAGCGGTTCAGCC
ACGACATGGCGTGGATGCCGAGCACGGTCCTGATCGCCAAGAGTACCTACGTCTGGCTGGCCCAGCTCAG
CAGGCAGTACGGCCGCCGCATCGGGCGCCTCGACGAGATACCGGATGAGGAGCTGGCCACCCTCGCCGAC
CGGGGCTTCAACGCCCTCTGGCTGATCGGGGTCTGGGAGCGCAGCCGGGCATCGAAGACGATCAAGCAGC
TCTGCGGCAACGGCGATGCGGTCGCCTCGGCTTACTCGCTCTACGACTACAGGATTGCGGAGGACCTCGG
GGGGCAGTCAGCCTACCTGCACCTGCGCGACCGGGCGGCGGCCAGGGGAATGCGCCTGGCTAGCGACATG
GTCCCCAATCACATGGGCATCGACTCCCCGTGGGTGATAGAGCATCCGGAGTGGTTCATGTCGCGGTGGC
ACTCGCCCTATCCCGCCTACAGCTTCGAGGGACCGGACCTGTCGGGCGACGGGCGCGTCGAGCTCAAGAT
CGACGACCACTACTACCAGCAGACCGACGCCGCGGTCGTCTTCCGGAGGCGCGACCGCTGGACAGGAGAG
ACGCGCTACATCTACCACGGCAACGACGGCACCAGCTTTCCCTGGAACGACACGGCGCAGCTGGACTACC
TCAACCCGGCGGTGCGCGAGCAGGTGATCCAGACCATCCTCCACGTGGCGCGC
>Merged2_344730_874-987 # 874 # 987 # 1 # ID=344730_3;partial=01;start_type=ATG;rbs_motif=GGA/GAG/AGG;rbs_spacer=5-10bp;gc_cont=0.640
ATGTCTGAGACGCCGAGGTTGCTGTTCGTCCACGCGCATCCCGATGATGAGAGCCTCAGCAACGGCGCCA
CCATAGCGCACTACACCGCCCGCGGGGCACAGGTGACTGTCGTC
>Merged2_735033_3-323 # 3 # 323 # -1 # ID=735033_1;partial=11;start_type=Edge;rbs_motif=None;rbs_spacer=None;gc_cont=0.688
GGCGACCGCACCAGCCTGGATCTGCCGGCGCCACAGCAGCAGCTGCTGGAGCGGGTGTCGAAGACGGGCA
AGCCGGTTGTCCTGGTCCTCATGAACGGAAGCGCCTTGGGCATCAGCTGGGCCAAAGCCAACGTGCCCGC
GATAGTCGAGGCCTGGTATCCGGGCGGCGCAGGCGGCCAGGCGGTGGCCGGCGCTCTGGCGGGGGACTTC
AGTCCGGCGGGCCGCCTGCCGGTGACCTTCTACCAGTCGGCCGCGCAGCTGCCGGCCTTCAACGATTACA
GCATGGCCGGCCGCACCTACCGCTATTTCAAGGGTGAGGTC
>Merged2_454852_5881-6546 # 5881 # 6546 # 1 # ID=454852_3;partial=00;start_type=ATG;rbs_motif=None;rbs_spacer=None;gc_cont=0.566
ATGTTCTTCGCGACCAGCCTCCTCGCTGCCCTGGCGACCACCGCCTACGGCCACGGCCTGATAACCAGCC
CTGCCGCCCGGAGCCCAGGTTCGGCCACCGAAGCCGTGTGCGGAGAGATCATGGTCAAGTTCTACCAGGC
AGACAACACGTCGTACCCCGAAGCGCTTTTCCGTGCCAACCCCAAGGGTCTAGGCCCCGACTACAACCCG
GCCAAATGCAACCTCTACCTCTGCCGCGGCTACCAGTTCGGCGATAATACCAATAACGTCTTCAACTACA
CACCAGGTGAAAATATCAACATACTTGTCGAAATCACAATCCCCCATGGGGGGATTGCCAATGTTAGCGT
CGTCGATGCCTTGACCAACACCCTCATTGGCCCGCCACTCTTCGACTGGCCGAGTAATTATGCGGATCCT
AAGCAGTTCCCGAACCTGCCCTCGAACCAGACCAATTTCAACGTTACGATTCCGGAGTTGAATGGACAGT
GCACCACCCCCGGAGAATGCGTAAGTACTAGCACTGTTGACGGCCACATGCCGGGGAAGCTCGTGCTGAT
GCGGAACTCGAATAGGTCATCCAATGGTACTGGCTGGGCGCGGGCCAGACGTACGAATCTTGCATCGACT
TCACAGTTCCCGGGAACTCTACTACGTCGTAAATAG
>Merged2_734892_985-1353 # 985 # 1353 # -1 # ID=734892_2;partial=01;start_type=Edge;rbs_motif=None;rbs_spacer=None;gc_cont=0.715
CTGGCGATCGCCGACGAGCTGACCGAGGACGAGCTCGTGCTCCGCTACCGGGTCGAGGAGACGGACGACG
GGTTCTCCGGCGAGGAGGGCACGTTCACGATCTGCTCGTTCTGGCTGGTCTCGGCGCTGGTGGAGATCGG
CGAGCTGGACCGGGCCCGCAAGCTGTGCGAGCGGCTCCTCTCCCACGCCAGCCCCCTCGAGCTCTACGCC
GAGGAGCTCGACCCCCGCACCGGCCGCCACCTGGGCAACTTCCCTCAGGCGTTCACCCACCTGGCCCGGG
TCAACGCGGTGATGCACATCATCCGGGCGGAGGAGGCGGAGGTGCCCGACGCCGCCCTGCCCGAGGCGCT
GCGGGAGCCCGGGGAGTAG
>Merged2_341501_2-523 # 2 # 523 # -1 # ID=341501_1;partial=11;start_type=Edge;rbs_motif=None;rbs_spacer=None;gc_cont=0.657
ATGTACACCGAGTACGCCAAGGACCCGCGGATGAAGCTCAACCTCGGGATCCGACGGCGTCTGGCGCCGC
TGCTTGACAACGGCCGCGACGAGATCCAGCTGATGACCGCGATCCTGTTCTCGCTGCCGGGCTCGCCGGT
GCTCTACTACGGCGACGAGATCGCGATGGGCGACAACATCTTCCTCGGCGACCGCGACGGCGTGCGGACG
CCGATGCAATGGACCGGAGACCGCAACGGCGGTTTCTCCCGAGCGGACTTCGCGCAGCTGTATGCGCCGC
CGTTGATGGACCCGGTGTTCGGCTTTCAGGCGGTCAACGTCGAAGCGCAGCTGCGCACCCCGACGTCGCT
GTTGCGCTGGGTACACCGGTTCATCGCGCTTCGCAAGGAGCACGCGGTGTTCGGCTACGGCACCTATGAG
CCGATCGAGACCTCGAATCCCCGGATCTTCGCGGTGCTGCGGCAGTTCGAGTCAGACCTGGTGCTGTGCG
TGCACAACCTGGCGCACTCGGCGCAGGCGGTC
>Merged2_3445027_2-364 # 2 # 364 # -1 # ID=3445027_1;partial=11;start_type=Edge;rbs_motif=None;rbs_spacer=None;gc_cont=0.686
CGCTGCATGACTTCTGCGCGCATCACCGTCGATCGCGACTTCACCATCGGGCCGGTTCCCCGGCGCCTCT
TCGGCTCGTTCGTCGAGCACATGGGCCGCTGCGTCTACACGGGCATCTACGAGCCGGGGCATCCGGAAGC
CGACGAGAACGGCTACCGGAACGACGTGCTGGCGCTGACCCGCGAGATGGGTGTGTCGATCGTGCGCTAC
CCGGGCGGCAACTTCGTCTCGGGCTACCACTGGGAAGACGGCGTCGGGCCCGTCGACGAGCGCCCGCGCC
GCCTCGACGGCGCGTGGCACACCATCGAGACCAACGCGTTCGGCCTGCACGAGTTCGCGGGCTGGGCGAA
GAAAGCCGGGGTC
>Merged2_295630_448-711 # 448 # 711 # -1 # ID=295630_2;partial=01;start_type=Edge;rbs_motif=None;rbs_spacer=None;gc_cont=0.682
GGAACCTTCAGCGACCTCGGCGGCAGCAACCCCAGCGTGCTCAGCTTCGTGCGCGAGTTCGGCGACGACA
TCGTGCTGTGCGTCAACAACCTCTCCCGATTCCCCCAACCGGTCGAGCTGGACCTGCGCGAGTGGCAGGG
CGCCGAGCCGATCGAGCTGACCGGCGGCGCGCACTTCCCGCGCATCGGCGAGCTGCCCTACCTGCTCACC
CTGCCCGGTCATGGGTTCTACTGGTTCCAGCTTCCTGCCCCCCGGGAGGAATGA
>Merged2_820582_727-1068 # 727 # 1068 # -1 # ID=820582_2;partial=00;start_type=ATG;rbs_motif=None;rbs_spacer=None;gc_cont=0.512
ATGAATGAAGACCTGAGAAACATACAGAGGCAGGCTTTTTCTGGCATGCTGTGGACTAAGCAACACTACT
ACTTCATTTGGGATCAGTGGGCAAATGGAGACCCGGGCCAGCCGCCACCTCCCCCTGAACGGAAGGCCAT
ACGCAATGGCCAGTGGAAACACATGCACTGCGATGACATCCTGTCGATGCCTGATTCTTGGGAATACCCT
TTCTTCGCGGCTTGGGACAGTGCGTTCCACTGTATCATCCTGGCTATGATTGATCCAGAGTTTGCCAAAA
AGCAATTAGACCTCTTCACACGAGAATGGTACTGCCATCCCAATGGGCAGCTCCCAGCGTAA
>Merged2_861641_1-399 # 1 # 399 # -1 # ID=861641_1;partial=11;start_type=Edge;rbs_motif=None;rbs_spacer=None;gc_cont=0.697
GCCGCCGCCCGGTTCGGGCTCGGCCCGCTGCGGAAAGTGCGTCCCGACGTCGTCGTCGACAGCCAAAACG
GTCTGCCGTTTTTAGCTCGGCTGGTGTACGGCCGCCGGGTGGTGGTGCTGGTGCACCACTGCCATCGCGC
GCAGTGGCCCGTTGCCGGGCCGGTGCTCGGCCGGGTCGGCTGGTTTGTCGAGTCCCGGTTGTCTCCTAGG
GTAAACCGCGGCAACCAGTACCTGACAGTGTCGCTGCCGTCGTCTCGTGATCTGGTCGCACTGGGAGTGC
ACAACGAGCGGATCGCGGTGGTGCGCAACGGCATCGACCAGGCGCCGGCGCAATCGTTGGCCGCTGCGCG
CGCGGAGACGCCGCGGGTGGCCGTGCTCTCCCGACTGGTGCCGCACAAG
>Merged2_92608_448-1080 # 448 # 1080 # -1 # ID=92608_1;partial=00;start_type=ATG;rbs_motif=None;rbs_spacer=None;gc_cont=0.550
ATGGAGCCAAGCTACTCCCTACAAGACCATATCTTCAACGACCTCGCCAAGCACACGTACCGCGACATTA
ACCACTACAACCCCCTCAACATCACTCATCCCTTCACCGACTCGTACCTCCCCGAGGACGACCGGAGCCC
CGTCGGCGATGGCAAGGTTGACTCGATCAACCTAATACTCTCCCAGGATTGCTCTGGCTTCAACCTGGGA
TCCTTTTTCATTCGGCGTGGCGAGTGGACAGATCGCCTGCTGGACATATGGTGGGACCCGGTGACATATG
AGCAGAAACATATGGAGTGGGCGCATAAGGAACAGGATGCACTGGAGCAATTGTATAAGACCCAGCCATG
GATTCGGAAGCACACGGCGTTCCTCCCTCAACGGATGATCAACAGTTTCCCGCCCGGAGCTTGCTCCGAG
AATGGGAACAATACACACATCCACTACGACAAAAAGGATCGCGATTTCCTCGTCAACATGGCCGGCTGCG
AGTGGGGACGCGACTGCTGGGGCGAGATGTACAAGTATCGGGAGCTCAGCTACTACCTCAACCGCAACCC
CTGGGAGCGCTTCAAGGAGGACTTTATCGCCGTCCTTTGGTTCAAGCTCACTGGCAAGAAGGTCAAGCTT
TAG
>Merged2_351235_417-788 # 417 # 788 # -1 # ID=351235_2;partial=01;start_type=Edge;rbs_motif=None;rbs_spacer=None;gc_cont=0.675
CAGAATCCCGCTTTCGGCATGGGCACCTACACCGACCTGGGCGGCAGCAATCCCAGCGTGCTGACCTTCG
TGCGCGAGTTCGGCGACGACATCGTGCTGTGCGTGAACAACCTGTCCCGGTTTCCGCAGCCGGTCGAGCT
GGACCTGCGGGCCTGGCGCGGTGCCGAGCCGATCGAGCTGACCGGCGGCGCGCACTTCCCGCGCATCGGC
GAGCTGCCGTACCTGCTCACCCTGACCGGGCATAGCTTCTACTGGCTGCGCATCCCGCGGGTGCGAGACC
CGGCGAGCACGCCGGACGCGAACACCGAGACGGCAAGCATCGACCACCCAGCCGATTTGCTCATCGCAGA
GGAAGAGGCGGAGGAACAGTGA
>Merged2_211949_125-829 # 125 # 829 # -1 # ID=211949_2;partial=01;start_type=Edge;rbs_motif=None;rbs_spacer=None;gc_cont=0.565
AATAACGGCCAGAAGTGGGCCGTAGACGTCGGCATCGAGGCCGAGTTCCCCGAAGCCGGCATCGAGGAAG
GTTACATGACCTTTACCAACGAGGAGATTCTGCAGTGCTTCGAGCCAGTTGTTAACCGTATTTTGGAATT
GGTGCGCAACCAGATCATCGCAATCCAAGCGCAGAATAGGACACTGCAGAACATCCTGGTAGTCGGTGGC
TTCGGTGCGTCGGAGTACCTCTTCCAGCAGATCAAGCTTCACGTGCCCCCGCAATTCCAGTCCAAGGTTG
TGCGACCCATGGACTCGGTGGCTGCCATCGTCAAGGGAGCGGTGACTGCCGGCATCACGGAGCGCATCAT
CACTCACCGTGTGGCTCGACGACATTACCTCATGGCGACTCTCCAGCCGTTCAAGGAAGGTTACCATCCC
GAGGCGTACCGCGTACCGTCACTGGACGGCAAGGACCGCTGCAAGTTTACGCGACAGATCTTTGTGCAGA
AGGGCCAGAAGGTCAAGATTGGCGAGCCGGTCAAGGTTTCTTTCTTCCGACAGGTCGCCCCTGGCGCCAC
CCTCATGTACGAGGACATACTGTACGCGTGTGATGACGACGTCTGCCCGGAATATACCAAGGATCCTCGT
AAGCCTCTCAAACCCATCGAGCAATTTGCCCAGGTGCTAACTGTGAGACAGGCATCAAGGAGGTCGTCAC
CCTGA
>Merged2_1543787_3-524 # 3 # 524 # -1 # ID=1543787_1;partial=11;start_type=Edge;rbs_motif=None;rbs_spacer=None;gc_cont=0.678
GAGATCGGCATGGGCGACAACATCTGGCTCGGCGACCGGGACGGCGTCCGCACGCCGATGCAGTGGACGC
CCGACCGTAACGCGGGCTTTTCCCGGTGCGACCCGGCCCGCCTCTACCTGCCGCTCATCATGGACCCGCT
CTACGGCTACCAGGCGCTCAACGTGGAGGCGCAGGAGCGCAGCCCGGGCTCGCTGCTCAACTGGACCCGG
CGCATGATCGACATCCGCAAGCGGCACCCGGTCTTCGCGCTGGGCGAGTACCACGAGCTCAACTCGTCCA
ACCCGAGCGTGCTGGCGTTCGTCCGGGAGTACCGGGCCTCGGACCCGGAGGGCGAGGCCGACCGGATGCT
GTGCGTGAACAACCTCTCCCGCTTCCCGCAGCCGGTGGAGCTTGACCTCAGCAGGTTCGTCGGGTCGATC
CCGGTCGAGACGATGGGCGGGGTGGAGTTCCCGCGTATCGGGGAGCTCAGCTATCTGCTGACCCTGCCGG
GTTACAGCTTCTACTGGCTGATGCTCAAGCCA
>Merged2_706670_223-1566 # 223 # 1566 # -1 # ID=706670_2;partial=00;start_type=ATG;rbs_motif=None;rbs_spacer=None;gc_cont=0.700
ATGGAAAGCGTGCGGCACGACGATGTCTTCGCGCATGACCCCCACCGGGTTGCGGTGTTGGCGGTACACA
CCTCACCTTTGGCCCAGCCGGGATACGGCGACGCGGGCGGGATGAACGTCTATGTCCTGCAAACCGCGCT
GCACCTGGCCCGTCGGGGCATCGAGGTGGAGATCTTCACCCGGGCCACCGCGTCCGCTGATCCGCCGGTG
GTACGGGTGGCGCCCGGCGTACTGGTGCGCAACATCGTTGCCGGGCCATTCGAGGGCTTGGCCAAATATG
ACCTGCCTACCCAGCTGTGCGCGTTCGCGGCCGGGGTGCTGCGCGCCGAAGCGTCCTACGAACCGGGCCA
CTACGACGTCGTGCACTCGCACTACTGGCTGTCGGGTCAGGTCGGCTGGCTGGCCCGGGACCGCTGGGCG
GTGCCGTTGGCGCATACCGCGCACACGCTGGCAGCGGTGAAGAACGCGGCGCTGGCCGACGGCGACGAGC
CCGAGCCGCCGCAGCGCGCGGTCGGCGAGCAGCAGGTCGTCGACGAGGCGGACCGGCTGGTCGTCAACAC
CGATGATGAAGCCGGACAATTGATTTCCCTTCACCATGCCGATCCGGCGCGAATCGACGTGGTTCATCCC
GGCGTCGACCTCGAGATGTTCCGTCCGGGCAACCGTCGGGCCGCGCGTGCGGCGCTGGGGCTCCCGCGCG
ACGACCACCTGGTGGCGTTCGAGGGACGAATCCAGCCGCTGAAGGCACCCGACATCGTGTTGCGTGCCGT
CGCGAAACTGCCGGGAGTGCACGCGGTGGTGGCCGGCGGTCCGTCGGGCAGCGGGCTGGCCTTCCCGGAC
GGGCTTGTTCGGCTGGCCGACGAGCTCGGCATCACGGCCCGGGTGACGTTCCTGCCGCCGCAGTCGCGGG
CGAACCTGGCCACCATGTTCCAGGCCGCAGACCTGGTTGCGGTGCCAAGCTATTCGGAGTCGTTCGGCTT
GGTCGCCATCGAGGCGCAGGCCTGCGGCACGCCGGTGGCGGCGGCTGCGGTGGGCGGGCTGCCGGTGGCG
GTGCGCGACGGGATCACCGGCACCCTGGTACGCGGGCACGACGTGGATCGGTGGGCCGCGGCCATCGACC
ACCTGTTAGGACTGCGCAGCGAACCGCAGGGCAGCGTGATGAGCCGCGCCGCGGTCGCCCACGCGGCGAC
ATTCTCTTGGGAGAACACCACCGACGCGCTGCTGGCCAGCTACCGTCGTGCGATCGGTGACTTCGCCGTG
AACCGGCACCGTCGCGCAATATCGAATCTGGCAGCGGTGCGCAACCGGCGACGCTGGAACTCGCGGCGCG
GGGTGGGTGCGTGA
>Merged2_723766_104-307 # 104 # 307 # -1 # ID=723766_1;partial=01;start_type=Edge;rbs_motif=None;rbs_spacer=None;gc_cont=0.745
CCGTACTGGGCGGGGCGAGTGGCCGCGCTCGGCATCGGCGCCGCCCACGACGGCCCGGTTCCGACGCCCC
AGTCCCTGTCCGAGGCGCTCGACGTGGCGCTCTCGCCCGGCACCGCAGCCCGCGCGAAGGACGTGGCGGG
GACCATCCGCACGGACGGAGCGCGGGTAGCCGCGAACCTGCTGCTGGCTCAGTCGATCCAGTAA
>Merged2_452827_2-322 # 2 # 322 # -1 # ID=452827_1;partial=11;start_type=Edge;rbs_motif=None;rbs_spacer=None;gc_cont=0.695
GGCCGGCACTTCGAGACCTACAGCGAAGACCCGGTGCTCACGACCGAGACGATGGTGGCGTTCGTGCGCG
CGGTGCAGGCCGAGGGCGTCGGGGTCTGCGTCAAGCACTTCGTCGGCAACGAGTCCGAGACCGAGCGCAC
CGAGTACCTCGCGCGGATTCCCGAGCAGGCCCTGCGCGAGGTCTATCTCGCGCCGTTCGAGGCCGCCGTG
AAGCGCGCGCACGCGTGGTCGATCATGGCCGCGTACAACCGCGTCGACGCCGGCGGCGAGGTCGCGCAGG
CGACCGACCACGGCTATCTGATCAACGACGTCCTCAAGGGC
>Merged2_1339017_1-342 # 1 # 342 # -1 # ID=1339017_1;partial=11;start_type=Edge;rbs_motif=None;rbs_spacer=None;gc_cont=0.646
GTCAAGACCCTGCACGCCGCGGGCATTGAGGTCATCCTCGACGTCGTCTACAACCACACGGCGGAATCGG
GCGCCGCCGGTCCCACGCTGAGCTTCCGCGGCATCGACAACGCCGCCTACTACCGGCTGGACGACAACGA
CCCGTCTCGCTACCTCGACTACACCGGCTGCGGCAACAGTCTCAACGCACGCCATCCGCACTCGCTGCAG
CTGATCATGGACTCACTCCGGTACTGGGTGCTCGAGATGCACGTGGATGGGTTCAGGTTCGACCTCGCCG
CGGCGCTCGCCCGCCAGTTCCACGAGGTAGACCGGCTGTCGGCATTCTTCGATCTGGTCCAG
>Merged2_462406_1669-1857 # 1669 # 1857 # 1 # ID=462406_3;partial=01;start_type=ATG;rbs_motif=None;rbs_spacer=None;gc_cont=0.709
ATGACCGCGGACTTCGCCGTCGGGGAGCGGGACTTCCTCCTCGACGGCGAACCGTTCCGCATCCTGTCCG
GCGCGCTGCACTACTTCCGCGTCCACCCGGCGCAGTGGGCCGACCGGATCCGCAAGGCCCGGCAGATGGG
CCTGAACACGATCGAGACGTACGTGGCCTGGAACGCGCACGCGCCCGCG
>Merged2_349159_876-1073 # 876 # 1073 # -1 # ID=349159_2;partial=01;start_type=Edge;rbs_motif=None;rbs_spacer=None;gc_cont=0.606
GCCAACTCGAAGACGATCGACTGGGCGTTGCAGGACGGCCTGGGTTCGTACTTCTGGCAGCACAACTGGG
GTTCCCCCAGGGGCTACACCCATCCGGCCGCCAATTTGCACCAGGTAGAGATCGACAAACGCAGCGTTGG
CGGGGTCGGGGTGGACATCAACGAAATCGTCAGGCCGCAATTTGGCCAGTGGGTCTAA
>Merged2_844065_3-500 # 3 # 500 # 1 # ID=844065_1;partial=10;start_type=Edge;rbs_motif=None;rbs_spacer=None;gc_cont=0.653
ACCTGCGAACCCGGCCGGCTCTACCTGCCGGTGAACATGGACTCGATCTACGGCTTCCAGGTCACCAACG
TCGAGTCGCAGACGCGCAACACGTCCTCGCTGCTGCACTGGACGCGGCGAATGATCAACCTGCGCAAGCA
GAATCCCGCGTTCGGCATGGGAACCTTCAGCGACCTCGGCGGCAGCAACCCCAGCGTGCTCAGCTTCGTG
CGCGAGTTCGGCGACGACATCGTGCTGTGCGTCAACAACCTCTCCCGGTTCCCCCAACCGGTCGAGCTGG
ACCTGCGCCACTGGCAGGGTGCCCAGCCGATCGAACTGACCGGCGGCGCACAGTTCCCGCGCATCGGTGA
ACTGCCATACCTGCTAACCGTGGCCGGGCACGGCTTCTACTGGTTGCGCATTCCCCGCATCCCGCATCCG
GTGAGCCCGCCGGCCGGGATCACCGAGACGACAACCACCGACCAGCCGGTCGACCTACTGATTCCGGAGG
AAGAGTGA
>Merged2_70941_322-831 # 322 # 831 # 1 # ID=70941_2;partial=00;start_type=ATG;rbs_motif=None;rbs_spacer=None;gc_cont=0.629
ATGAACCATGACACACAGCCCTACCAGGCCCTCGAGACTCCCATCGCCGACTGGTTCAAGCCCCTTGCCT
ATGCACTCATCCTGCTCCGCGAGGCCGGCTATCCCTGCGTCTGGTATGGCGACCTCTATGGCATCAAGGG
CGACCACCCCTTCCCGCCTTCGTGCTCCGGCGCCCTGCCTAAGCTCTGCCTCGCCCGCAAGCTCTACGCC
TACGGGCTCCAGGTCGATTACTTCGATTACGAGACCTGTGTCGGCTGGGTCAAGTACGGCACCTGGGACC
GCCGCTTCGGCTGCGCCGTCGTCATGAGCAACGCCGGCCCCGGGGAGAAGAGGATGCACGTCGGTGAGAT
GCACGCGGGCGAGGTGTGGACGGATGTCCTCGGGTGGTCGGACCGGGAGGTCACGATAGGTCACGATGGG
TTTGGCGACTTCGTATGCGGGGAGACGAGCGTGAGCGTGTTTGTGAATCGGGATGCAGAGGGGAGGGACA
AGTTCTATCAGGTGTTGTGA
>Merged2_465145_2-319 # 2 # 319 # -1 # ID=465145_1;partial=11;start_type=Edge;rbs_motif=None;rbs_spacer=None;gc_cont=0.711
ACCATCGACACGACCGGCAGCTTCCCCGAGGGCACCGCGCCCGCCGGGCAGCTGACCTGGGCCGTCTCGC
AGGCCGCGCCGCTGCGCCGCGTCGACATCGCCGGCAACCTCTCGCTGTTCCCGGCCTACGGCGGCTTCTC
GAGCGGCGGATTCATCGCCGACTCGAAGGTCTCCGGCCAGATCATCTCGGGCTCGCAGCAGCAGTGGTAC
ACGCGCGACTCGTCGATCGGGTCCTGGAACGGCAGCGTCTGGAACATGGTCTACAGCGGCGTGCAGGGCG
CGCCCGCGCAGTCCTTCCCGACCCCGCCGTACACGACG
>Merged2_718187_384-1148 # 384 # 1148 # -1 # ID=718187_1;partial=01;start_type=Edge;rbs_motif=None;rbs_spacer=None;gc_cont=0.604
ACCATTGCCGTCAAAGAGCTTCGCGAGACCGTCCCCAACATCTTCCGATACGCCTCGGCGTACAAGCGCG
TAAACAACCTCCCCTCGCAGGGACTGTGGGAGATGTTTGTCGACGACGCGCCGGAGAAGGAGGAGATGCC
CGAAGACGACCCAAATTACAAGCCGCCGCTGCCTGAGGAGATCCTGCGAAGCGACCCCGGCCGCAATAGT
CTGCCCGAGATCGATCCCGAAGCGATGGAGGGAGAAAAATACAACATGTGTCATTTCTGGTCCAACTTTG
AGATTGCCCGGCTCAGCTGGTTCAGGAGTAAGGAGTACAACGACTTCTTTGAGATGATGGATCGCAGCGG
AGGCTTCTGGATGGAGCGGGTAAGTTCTGGCTGTAGAGGACTCCCCGGAGCAATCGCTAACGTTTTCTCG
CAGTGGGGAGATGCGCCCATTCACTCGCTGGCTGCCGGAGCCCTCCTCGCCCCGCGAGACATCCACTACT
TCCGAGACTTTGGCTACCGGCACACGACCATCCAGCACTGCCCCGCGAACGCCCCTGCACGCCAACTCCC
CCGCGAGCCGTGGCTGGAAAAGACGACGCTGGATGAGAAGAAACGAGTGGAAGAGGACGAGTACTGGGAC
CTGTGGGACACGGAAAAGGAGAACGGCGTGGGCTGCCGCTGCCGCTGCGACACCGATATTGTCGACGTCG
AGGGCAAGGAAGGATCCTGCCTGGCCGAGTGGGTCGACGTGGCGGGCGGCTGGGCGAGCCCCTGA
>Merged2_827218_904-1134 # 904 # 1134 # -1 # ID=827218_2;partial=01;start_type=Edge;rbs_motif=None;rbs_spacer=None;gc_cont=0.675
GGCTCGCTTGACCACGTCCTCGCCAACCCGGCCGCGCTGAAGCTGGTGACCGGCGCGGACGTGTGGCAGA
TCAACGCCCAGGAGTCGGTCGCCTACAGCTACAGCCGCTTCAACTACAACGTGACGCAGCTGTTCAACGG
CTCAGACCCGTTTGCCGCCTCTGACCACGATCCGCTGGTGGTCGGGCTGAGGCTGCCCGGCGCAGATGGG
GTCCGGGCGTCCGGCCGCTAG
>Merged2_788205_1-1533 # 1 # 1533 # 1 # ID=788205_1;partial=11;start_type=Edge;rbs_motif=None;rbs_spacer=None;gc_cont=0.610
GGCAAGGCGCTCAACCCGAACGTGTGCATCCTGCTGGACGTTGGCACGCGACCCGGCGGGAACTCGCTGT
ATCATCTGTGGAAGGCGTTCGACTCGGACTCGAACGTGGCCGGCGCCTGTGGCGAGATCAAGGCCATGAA
AGGTAGGCTGGGTTTTAACCTGCTGAACCCGCTGGTGGCGTCGCAGAACTTCGAGTACAAGATGTCCAAC
ATCCTGGACAAGCCGCTGGAGAGTGTTTTCGGCTACATCACCGTGCTGCCCGGTGCCCTCAGCGCGTACA
GATACCACGCCCTGCAGAACGACGCGACGGGCCACGGGCCGCTGAGCCAGTATTTCAAGGGCGAGACGCT
GCACGGCCAGCACGCGGACGTGTTCACGGCGAACATGTACCTGGCCGAGGATCGCATTCTGTGCTGGGAG
CTGGTGGCGAAGCGGGGGGAGAGCTGGGTGCTGAAGTATGTCAAGAGCTGCACTGGCGAGACGGATGTGC
CCGGTACGGTCTCTTTGCTGCACTTCATCCAAAAACTTGGTTGTGTTCCTAACAGTTCTTCTTCCTTCCC
AGACACGGTCCCGGAATTCATCTCCCAGCGACGACGTTGGCTGAACGGCGCCTTCTTCGCAGCTGTGTAC
TCGCTCGTCCACTTCAAGCAGGTCTGGACGACAGACCACACGGTAGCCCGCAAGGTCTTGCTGCACATCG
AGTTCGCCTACCAGTTCCTGCAGCTGCTGTTCACCTACTTCTCCCTGGCCAACTTCTACCTGGCCTTCTA
CTTCATCGCCGGCGGCCTGGCCGACCCCACCGTCGACCCCTTCGGCAACCACATCGGCATGTACATCTTC
ACCGTCCTGCGGTACGTCTGCGTGCTCTTGATCTCCACCCAGTTCATCCTCTCGCTCGGCAACCGGCCCC
AGGGGGCCAAGAAGCTCTACCTCGCCAGCATGATCATCTACGCCGTCATCATGGCCTACACGGTCTTCGC
GTGCGTGTACATCATCGTGCGACAGCTGCGCGACCGCAAGGACTCGGACCTGGTGCTCGGCAGCAACGTC
TTCACCAACCTGATCGTCTCGACCGCCTCCACCATCGGGCTGTACTTCATCATGTCCTTCCTGTACCTGG
AGCCGTGGCACATGATCACGTCGTCGGCGCAGTACTTCATGCTGCTGCCGAGCTACATCTGCACGCTGCA
GGTGTACGCCTTCTGCAACACGCACGACGTCACGTGGGGGACCAAAGGCGATAATATCATGAAGACGGAC
CTGGGCGGCGCCATCGGAAAGGGCTCCGGGTCGACGGTGGAGCTGGAGATGCCGTCGGAACAGCTCGACA
TCGACTCGGGCTACGACGAGGCGCTGCGCAACCTCCGGGACCGCATCGAGGTGCCGCCCCCGGTGGTGTC
GGAGTCGCAGCTGCAGGAGGACTACTACAAGAGCGTGCGCACGTACATGGTGGTCATCTGGATGATGGCC
AACGCCATCGTGGCCATGGCGGTGTCGGAGGCATACGGGAGCAGTTCGATCGGGAACAACTTC
>Merged2_211034_2-304 # 2 # 304 # 1 # ID=211034_1;partial=11;start_type=Edge;rbs_motif=None;rbs_spacer=None;gc_cont=0.673
GCGATCACGGTCGAGCTGGTGACCGACGATCCTGATCTTGCCGGGCTGCCGGCGACCTGGGGCGTACGGC
CCGATGATCATGCTGACGACGCCGAGCGTTACGGCTTGCGGATCACCGCGGACGGCGCCCGGATCTGGGC
TGAACACCCGGCCGGTCTGCATCGGGGGCTGACCACGCTGCGACAGTTGTTGATCAACGGGCCGGAGCTG
CCGGGCGTACGGATCCTCGATGCGCCGCGCTATGCCTGGCGGGGTCTCAACTTCGACGTGGTACGGACCT
TCTTCGAGCCAGACGTCGTACGC
>Merged2_73182_1616-1972 # 1616 # 1972 # -1 # ID=73182_3;partial=01;start_type=Edge;rbs_motif=None;rbs_spacer=None;gc_cont=0.737
CTGGCCTACGCGGCCGCCGACCTGGTGATCTGCCGTTCGGGGGCGATGACGGTCGCCGAAGTCTCGGCGG
TAGGCCTGCCGGCGATCTACGTGCCGCTGCCGATCGGCAACGGGGAGCAGCGGCTCAACGCACTCCCGGT
GGTCGACGCCGGCGGCGGCATAGTGGTCGCCGACGCCGACCTGACGCCCGGCCTGGTCGCCCGCGAGGTG
GTCGGGTTGCTCACCGACCCGGCCCGGCTGGCGACGATGACCGCGGCCGCGGCGCGGGTAGGTCACCGGG
ATGCTGCCCGTCAGGTCGCCCAGGCGGCCCTGGACATCGCGTATCGCACGCGCCAAGCGGCCGGAGACCG
ACAGTGA
>Merged2_60083_229-396 # 229 # 396 # 1 # ID=60083_1;partial=01;start_type=ATG;rbs_motif=AGGAG;rbs_spacer=3-4bp;gc_cont=0.673
ATGCACATCTGGCCAGGATCCCCGTATCCGCTGGGCGCGACGTGGGACGGGTGGGGCACTAACTTCGCCC
TGTTCTCCGAGGCCGCCGAGCGCGTCGAGCTATGCCTGTTCGACGACGCCGGAACCGAGGAACGGATCGC
GCTGACCGAGGTCGACGGCTTCGTGTGG
>Merged2_526709_3-509 # 3 # 509 # -1 # ID=526709_1;partial=11;start_type=Edge;rbs_motif=None;rbs_spacer=None;gc_cont=0.659
GCGCCACCGTCTAGGCTGTCTGGCGAGATGTGTGTATCGCGGGTGCCAGGCGTGGGTGGTCGATCCGGGG
GGGCGCTGCTATGGGGTCCGCTCTGGCTGCTGGCTGCGGCGGCTTTGGGTTATTTGGCGTGGCGGCTGTT
CGGCCACACGCCCGACCGCATCGATATCGACGTCTATCAGATGGGCGGACGGGCCAGGCTGGACGGGCGT
CCGCTCTACCGCGGCGATGTGTTGTTCCACACACCCATCGGGCTGAATCTCCCATTCACCTATCCCCCGC
TGGCGGCCATCGTCTTCTGCCCGTTCTCCTGGTTGCACATGCCGGCCGCCAGCGTCGCGATCACACTGCT
GACGTTGGTGTTGCTGATTGTTTCCACCGCCATCGTGCTGACCCGCCTGGATGTCTGGAGCACATCGACG
CTGCTGCCCGGGCCGGCCTGGCTGCGCAGGTTGTGGCTGGCCGTACTCATCGCGGCCCCGGCGTCCATCT
GGATGGAACCGATCACG
>Merged2_283384_1040-1120 # 1040 # 1120 # 1 # ID=283384_3;partial=01;start_type=ATG;rbs_motif=None;rbs_spacer=None;gc_cont=0.716
ATGGGCACCGGCACGCTCGCCGAAGCCCTCGCCTGGGTGGAGTACTGCAACAGCGCGGGCAACACCGCCT
GGGCGGCCAGA
>Merged2_847296_2248-2910 # 2248 # 2910 # -1 # ID=847296_1;partial=00;start_type=GTG;rbs_motif=None;rbs_spacer=None;gc_cont=0.659
GTGACCAACTTGAACGTGACGAAGTGCGCCAACGCCCAGTCGGCCTACCTCGAGTGCACCCAATACGCGC
TCACGCAGCTGAACATGCCCAACGTGGCCATGTACATTGATGCTGGCCACGCCGGCTGGCTCGGCTGGTC
GGCCAACCTGCAGCCCGCCGCGACGCTCTTCGGCCAGGTCTACAAGAACGCCAGCGCACCAGCGTCGCTG
CGCGGGCTCGCCACCAACGTGGCCAATTACAACGCCTGGACCATCGCGTCGGCCCCCAGCTACACGCAGG
GCGACTCCAACTACGACGAGCAGCTGTACGTCAACGCCCTCGCGCCGTTACTGCAGTCGGCAGGGTGGGA
CGCACACTTCATCACCGACACGAGCCGCAGCGGCAAGCAGCCAACGGGCCAGCAGCAGTGGGGCGACTGG
TGCAACGTCAAAGGCACTGGCTTCGGCACCCGCCCGACGACGGACACGGGCTCGGACCTGGAGGATGCCT
TTGTGTGGATCAAGCCCGGCGGCGAGTGTGACGGCACTAGCAACCAGACCGCGCCGAGGTACGACGCCCA
CTGCGGCCTTAGCGACGCCCTGCAGCCGTCGCCCCAGGCCGGTACGTGGTTCCAGGCCTACTTCGAGCAG
CTCCTCACCAATGCCAACCCCGCGTTCACCTAA
>Merged2_359978_3-263 # 3 # 263 # -1 # ID=359978_1;partial=10;start_type=ATG;rbs_motif=GGxGG;rbs_spacer=5-10bp;gc_cont=0.628
ATGCCTGAGATGGCGAAAAAGTTCGACGGCTATAGCATAAGGACCGTGAACGCGCGCCAGTTCCCCCGGC
TGCTACGTCAATTACCTCGTTATCAAGTCCCTCGTTTGAAACGTGCCGCGGTGCTGTCGTACTGCGCGAC
GCTTTGCGCGGGGCTGCTGTGCGCACCGCTCCTCATCGGGCGCGCGTCCGCTGCTCCCTGCCCCGACGTC
GAGGTGGTTTTCGCCCGTGGCACCAACGAGCCACCCGGAATTGGCGCGGTC
>Merged2_518909_1262-1999 # 1262 # 1999 # 1 # ID=518909_4;partial=01;start_type=ATG;rbs_motif=GGA/GAG/AGG;rbs_spacer=5-10bp;gc_cont=0.618
ATGAAGCTCGGTACGAAGTTGCGTGGCGCAGCGGCAATTATGCCGCGACGGCTGGCTATCGCGTCCGTGG
GGGTTGCCCTGTTGACCGGTCTCGTCAGCGCCGTCGGCGGTACGCCGACCGCGGCGGCATTTTCCAAGCC
GGGTCTTCCTGTCGAATATCTGCAGGTGCCATCGCCGTCGATGGGCCGCAACATCAAAATCCAGTTCCAA
GGCGGCGGACAACACGCGGTCTACCTGCTCGACGGCCTGCGCGCCCAGAACGACTACAACGGTTGGGATA
TCAACACCCCGGCCTTCGAGGAGTACTACAAATCCGGCCTGGCGATGGTGATGCCCGTCGGCGGCCAATC
CAGCTTCTACACCAACTGGTACCAGCCATCACAGGGCAACGGCCAAACCTACACCTACAAGTGGGAGACG
TTCCTGACCCAGGAGCTGCCGGCCTGGCTGCAAGCCAACAAGCAGGTATCGCCGTTCGGCAATGCTGTTG
TGGGGCTGTCGATGTCGGGTGGCTCGTCACTGATCCTGGCCGCGTACTACCCACAGCAGTTCCCGTATGC
CGGAACGTTGTCGGCCTTCCTCAATCCTTCTGAGGGCTGGTGGCCGACGCTGATCGGGTTGGCAATGAAC
GACTCTGGCGGTTACAACGCCAACAGCATGTGGGGTCCGTCCACCGACCCGGCGTGGAAGCGCAACGACC
CGATGATCCAGATTCCGCGGCTTGTCCAGAACAACACC
>Merged2_514801_3-812 # 3 # 812 # 1 # ID=514801_1;partial=10;start_type=Edge;rbs_motif=None;rbs_spacer=None;gc_cont=0.596
CCGTCATTCAAGGACTTCATCCCGCACATGGCCAAGGAGTACGGGTTCAAGTATGAGATGGTGACGTATA
AATGGCCACACTGGCTACGCCAGCAGACGGAGAAGCAGCGTGAAATCTGGGGCTACAAGATCCTCTTCCT
CGACGTGCTCTTCCCCCTGTCCCTGGACAAGGTCATTTTCGTCGACGCGGACCAGATCGTGCGTACCGAC
ATGATGGAGCTTGTCAACTACGACCTCCAGGGCGCACCGTACGGCTTCACGCCGATGTGCGATTCGCGTA
CCGAGATGGAAGGCTTCCGCTTCTGGAAGCAAGGCTACTGGGCTAACTACCTCCGGGGTCACTCCTACCA
CATCTCGGCGCTGTACGTAGTCGACCTGCGCCGTTTCCGCCTGCTGGCGTCGGGCGATCGTCTCCGGCAG
CAGTACCACACGCTCAGCACCGACCCCAACAGCCTCGCCAATCTCGACCAGGACCTCCCTAACCACATGC
AGTTCGTTATCCCGATCCACAGCCTACCCCAGGAGTGGCTCTGGTGCGAGACGTGGTGCAGCGACGAGAG
CCTTAAGGAGGCGAAGACGATCGACCTCTGCAACAACCCACTGACCAAGGAGCCGAAGCTGGACCGGGCG
AGGAGGCAGGTACCCGAGTGGACAGTGTACGATGACGAGATTGCCGCGCTAGACCGGAGGCGGAAAGGGC
TGCCGGCGGAGAGTAAGAAGGACGAGGTAGAGAAGTCAGTGGGTAGCGAGCAGAACACTAAGAGCAGGAA
GCTGGAGGCGGAGCCGTCGCATAAGAAGGACGAGCTGTAG
>Merged2_313339_4612-5121 # 4612 # 5121 # -1 # ID=313339_2;partial=00;start_type=ATG;rbs_motif=None;rbs_spacer=None;gc_cont=0.633
ATGAACCATGACACGCAGCCCTACCAGGCCCTTGAGGCGCCCATTACCGACTGGTTCAAACCCCTCGCCT
ACGCGCTCATCCTGCTCCGCGAGTCCGGCTATCCCTGTGTCTGGTATGGCGACCTGTACGGCATCAAGGG
CGACCACCCCTTCCCACCTTCGTGCTCCGGCGCCCTACCCAAGCTCTGCCTCGCCCGCAAGCTCTACGCC
TACGGGCTCCAGGCAGATTACTTCGATTACGAGACGTGCATCGGCTGGGTCAAGTACGGCACGTGGGACC
GCCGCTTCGGCTGCGCCGTCGTCATGAGCAACGCCGGCCCCGGGGAGAAGAGGATGCACGTCGGCGAGAT
GCACGCGGGCGAGGTGTGGACAGACGTCCTTGGGTGGTCGGACCGGGAGGTCGTGATTGGGAACGATGGC
TTTGGCGACTTCGTATGTGGGGAGACGAGCGTGAGCGTGTTCGTGAATCGGGATGCAGAGGGTAGGGACG
AGTTCGGCAAGGTGTTGTGA
>Merged2_723696_33-989 # 33 # 989 # -1 # ID=723696_1;partial=01;start_type=Edge;rbs_motif=None;rbs_spacer=None;gc_cont=0.563
GTCTCGGACGAGGAACACGCCGAGATCAACATCTTCTCGGTCGCCAGCGGACACCTGTACGAGCGTATGC
TAAACATTATGATGGTCAGCGTAATGCGGCACACGAACCACACAGTCAAGTTCTGGTTCATCGAACAGTT
TCTGTCACCGTCGTTCAAGGACTTCATCCCGCACATGGCCAGAGAGTACGGGTTCAAGTACGAGATGGTG
ACATATAAGTGGCCACACTGGCTGCGTCAGCAGAAGGAGAAACAGCGCGAAATCTGGGGCTACAAAATTC
TCTTCCTAGACGTCCTCTTTCCCTTGTCCCTGGACAAGGTCATCTTCGTCGACGCGGACCAGATCGTGCG
TACCGATATGATGGAGCTTGTCAACTACGATCTCCAGGGCGCACCATACGGCTTCACGCCCATGTGTGAC
TCTCGTACCGAGATGGAAGGCTTCCGCTTCTGGAAGCAAGGTTACTGGGCTAACTACCTCCACGGCTATC
CCTACCACATCTCGGCGCTGTACGTGGTCGACCTGCGCCGCTTCCGCGTGTTGGCGTCAGGCGACCGCCT
CAGACAGCAGTACCACACGCTCAGCACTGACCCCAACAGCCTAGCCAATCTCGATCAGGACCTGCCTAAT
CACATGCAGTTCGTTATTCCGATCCACAGCCTACCCCAGGAGTGGCTCTGGTGTGAGACGTGGTGTAGCG
ACGAGAGCCTGAAAGAGGCGAAGACGATCGACCTCTGCAACAACCCGCTAACAAAGGAGCCAAAGCTGGA
CCGGGCAAGGAGGCAGGTACCAGAGTGGACCGTGTATGATGATGAGATTGCCGCGCTAGACCGGAGGCGG
AAGGGACTGCCGGCGGAGGACAAGACAGACGAGGCACAGAAGGTAGTGAACGGCGAGAAGAACCCTAAGA
GCAGGAAGCTGGAGGCGGAACCATCGCATAAGAAGGACGAGCTCTAG
>Merged2_882038_2-640 # 2 # 640 # -1 # ID=882038_1;partial=10;start_type=ATG;rbs_motif=None;rbs_spacer=None;gc_cont=0.654
ATGCGGGCGGGGATGACTGACGCTGCTCACAACGATGAGGCTCTCAGGGCCACTACTACGCCACGAACAC
CCCGAGGTTCGATCAGCCGCGGCGACCGGCACTCAGGGCGCCGCGTCGAGTGCATCCAAGACCTCGGGTG
CGCGTGGGCACCACGGGTATTCGCCGAGTGTGCGCCTAGCCGGGCACTCGACGCCGAATGTGCGACTGGC
CGGGCACTGGCGGCTCAAATGCCTGAGATGGCGAAAAAGTTCGACCGCTATAGCATAAGGACCGTGGACG
CGCGCCAAATCCCTCGGCTGCTATGTCAATTCTCTGGATTGAAGTTCCCTCGAATGCAGTTCCCCCGATT
GCCCTTCCCTGACCTGAACCGTGCCGCGGTGCTGACGTACTGCGCGACGCTGTGCGCGGGGCTGCTGTGC
GCACCGCTCCTCATTGCGCGCGCGTCCGCTGCTCCCTGCCCCGACGTCGAAGTGGTCTTCGCCCGCGGCA
CCAACGAGCCACCCGGAATTGGTGCGGTCGGGCAGGCTTTTGTCGACGCACTGCGCCCGCAGATCCGAGG
TCGGTCCCTCGGGGTGTATGCCGTCAACTACCCCGCCACCGAAGACTGGCAATCTTCTGCATCCGCCGGC
GGTGCCGAT
>Merged2_85296_926-1075 # 926 # 1075 # -1 # ID=85296_3;partial=01;start_type=Edge;rbs_motif=None;rbs_spacer=None;gc_cont=0.660
CCGCCCAGCCAGGACCCCGTCTACGGCTACCATGCGGTCAACGTCGAGGCGCAGCGCGACACCTCCACGT
CGTTGCTCAACTGGACCCGAACCATGCTCTCGGAGCGCCGCCGCCACTATGCCTTCGCCACCGGCACATT
CGAAGAATAG
>Merged2_297186_3-281 # 3 # 281 # -1 # ID=297186_1;partial=10;start_type=ATG;rbs_motif=None;rbs_spacer=None;gc_cont=0.659
ATGTCAGTCGGCCCCGCGACCCTCACCCACCTGCTCGCCCGTGAGCAGCCGCGCGCGACGACCCAGCCGC
AGCAGTCAAGCCAGTGGTTCGAGGCCGACCCGCTGTGGTTCAAGCGGGCCGTGTTCTACGAGATCCACAT
CCGCGGTTTCTTTGACTCAAACGGCGACGGGTCCGGTGACTTTCGCGGGCTGACCGAGAAGCTCGACTAT
CTCCAGTGGCTGGGGATCGACTGCATCTGGCTGCTGCCGTTCTACGAGTCGCCGCTGCGCGACGGCGGC
>Merged2_842572_463-1551 # 463 # 1551 # 1 # ID=842572_2;partial=01;start_type=ATG;rbs_motif=GGA/GAG/AGG;rbs_spacer=5-10bp;gc_cont=0.634
ATGCGCTTGCTGGTGCGTTTCCTGGGTTTCCTGTTCGCCGCCGGGACGGTCGTGTTTCTCGTCGGTGTCG
CCGCCGCTGCCGGGCTGATCTGGCATTTCTCGAAGGATCTGCCCGACTATTCGCAGCTGCAGGACTACGA
GCCGCCGGTGATGACGCGCGTCCATGCGGCGGACGGCTCGCTGCTTGCCGAATACGCCAAGGAGCGGCGG
CTCTACCTGCCGATCCAGGCGGTGCCGAAGCTCGTGATCAACTGTTTCCTCGCCGCCGAGGACAAAAATT
TTTACGAGCATGGCGGCGTCGACTATTCCGGCATGGCGCGGGCGGCCCTCCTCTATGTCGAGAACTATGG
CTCCAACCGGCGCCCGCAGGGCGCCTCCACGATCACCCAGCAGGTCGCGAAGATCTTCCTGTTGAACAAC
GAGGTGTCGTTCACCCGCAAGATCAAGGAGGCGCTGCTCGCGATGCGCATCGAGCACACCTATTCCAAGG
ACAAGATTCTCGAACTGTACCTGAACGAGATCTATCTCGGTCTTGGCACCTACGGCGTCGCCGCCGCCTC
GCTCGTCTATTTCGACAAGTCGGTCAACGAGCTCACGATCGCCGAGGCGGCCTATCTCGCCTCGCTGCCG
AAAGCGCCGGCGGCGTTGCATCCGGTTCGCAACCATGCGCGCGCCGTGGAGCGGCGCAATTACGTGATCG
ACCGCCTGCTGGAGAACGGCTGGATCAAGCCTGCGGAGGCGGAGAAGGCCCGCAAGGAGCCGCTGGTCGT
CACGAGCCACCCCAATTCGGCGCACATCTTCGCCGGCGAATATTTTGCCGAGGAGGTCCGCCGCGACATT
TTCGAGCGCTACGGCGAGAAGAAGCTCTATGAGGGCGGCCTCTCGGTCCGTGCGACACTCGACCCCAAGA
TCCAGATGGAAGCCCGCAAGACCATGGTTGCCGGGCTCGTCAATTACGACGAGGCGCAGGGGTATCGTGG
CCCGATCAGCAAGCTCGACATCGCCGGCGACTGGGGGGTGAAGCTTGCCGACGTCAAGTCGCTCTCCGAC
ATTTCGCCGTGGCGGCTCGCGGTGGTGCTGGAGACGAGC
>Merged2_828271_1-531 # 1 # 531 # 1 # ID=828271_1;partial=11;start_type=Edge;rbs_motif=None;rbs_spacer=None;gc_cont=0.691
TCGACCGCGCGCATCGCGGTCATCGGGGGCTACGCGCACATCGGTGTGCCGGCCGGCTACGGCTCCAGTG
CCGTCGTTCCTCCCGGTGGCTATGCGGGCGTGATCCCGATCGGCGGGTCTGGCCTGGAAGCCGGCCTGCG
CAATCTGTACCTCCTGCCGTCGAGCCCGCTGGCCGAGCTGAAAAAGCAACTCCCCCACGCGCAGATCGAC
TTTGATCCCGGGACCAGCCCGGCAGAGGCGGTGGCAGCGGCGCGGCGGGCCGATATCGCGATCGTGTTCG
CGGTCCGGGCCGAAGGGGAGGGGTACGACGTCGCCGACCTGTCGCTGCCGTGGGGACAGGACGCGCTGAT
CGCCGCGGTATCGGCGGTCAACCCGAACACCGTTGTGGTGCTAGAAACCGGCAACCCGGTGAGCATGCCA
TGGCGGGACGCGGTGAACGCCATTGTGCAGGCGTGGTATCCGGGACAGGCGGGCGGCCAGGCCATCGCGG
AAATCATTGCCGGACAGGTGAATCCGTCGGGCCGTTTGCCG
>Merged2_827824_1532-1972 # 1532 # 1972 # -1 # ID=827824_2;partial=00;start_type=ATG;rbs_motif=None;rbs_spacer=None;gc_cont=0.567
ATGGCCCTCAGCCTGCTGCTCTGGGCGGGAGTCGCCGCGGCGACGGTACCATCCTCGTGCCAGAGTTATA
CGACGTATGCGGCGGGTTACCATGGTCCGTATACCGGAGGAACGTACAACCTGTCGTATCAGCGGCCAGC
GCCAGAATGTCGAACGACGAGCTTTGCCGAGGTGGAGGAGACGATCACGGATATGAAGGCGGTGATTAAG
GACCCGGACCTGTACAGATTGTTTGAGAACAGCTTCCCGAACACTCTCGACACGACAGTGGCGTGGCAGG
GGTTCTCTGCGGACAACGCTAATGAGGAGGTATGTATCACGACACGGGTAGACAGGACATGGCTGACCGA
TGACAGCTCACATTCATTATCACTGGGGATATCAACGCCATGTGGCTGCGAGATAGCGCCAACCAACTCC
AGAGCTACAAAGGGCTGCTGA
>Merged2_683806_3-212 # 3 # 212 # 1 # ID=683806_1;partial=10;start_type=Edge;rbs_motif=None;rbs_spacer=None;gc_cont=0.690
GGTCTCCTCAGCGAGGAGTACGACCCGCAATCAGGGCGGCTCATCGGCAATTTTCCCCAGGCGTTCTCGC
ACATCGGCCTCATCAACAGCGCCTTCAACCTGATGCCGCAGGGTCGGCGCCGGCCCGGCGGCGAAGCGGG
GCCGGCCTCGCAGCGTGCGTCGGCCTCGCACGTAAAGGTCTCGCCGGAGGGGGCGGCGGGACCTTCTTGA
>Merged2_710765_917-1018 # 917 # 1018 # 1 # ID=710765_2;partial=01;start_type=GTG;rbs_motif=GGA/GAG/AGG;rbs_spacer=5-10bp;gc_cont=0.686
GTGTTCACCACCCAAGCCACGATCCACCCGGACTTCACCCTCGCGCCCGTCCCGCCGCGCCTGTTCGGCT
CCTTCGTCGAGCACATGGGGCGCTGCGTGTAC
>Merged2_845344_2-469 # 2 # 469 # -1 # ID=845344_1;partial=11;start_type=Edge;rbs_motif=None;rbs_spacer=None;gc_cont=0.643
CACATCGAGGTCATCCTCGACGTGGTGTACAACCACACGGCCGAGGGGAGCCACCTAGGCCCCATATTGT
CTTTCCGGGGGATCGACAACCCGAGCTATTACCGCCTCGTCGACGGCCAGCCGCGGTTCTACAACGACTC
GACCGGTACGGGGAACTCGTTGAACGTGCGCCACCCGCACGTGCTCCAGCTCATGATGGACTCGCTGCGC
TATTGGGTGGAGGAGATGCACGTCGACGGTTTCCGCTTCGACCTGGCGGCCTCGCTGGCCCGCCAGTTCC
ACGAGGTCGACCGGCTCTCCGCGTTCTTCGACATCATCCAGCAGGACCCCGTGATCAGCCAGGTCAAGCT
GATCGCCGAGCCGTGGGACGTCGGGCCCGGCGGGTACCAGGTCGGCAACTTCCCGCCGCTATGGACGGAG
TGGAACGGCAAATACCGCGACACCGTAAGGGATTTCTGGCGCGGCGAG
>Merged2_894477_10450-11211 # 10450 # 11211 # 1 # ID=894477_9;partial=00;start_type=GTG;rbs_motif=None;rbs_spacer=None;gc_cont=0.556
GTGACCGTGATCATTCCCACAATTCACAACGCCTTTGAGGAGCTCCGCCCGTCGCTGCAGAGCATTCTGG
TCTGCCGACCATATGAGCTTATGCTCGTAACCACAGCTGACAAGCACGTCGCCCTGGAGAAGTTGGCCGA
GACTCTCGGACACCCCAATGTCCGGGTCTTCTCCACGCCTATCGCCAACAAGCGTCTTCAAGTCTGCGAG
GCCCTGCCCAAAGTGGCGACCAAGATCACCATAATGGCAGATGACGATGTGACTTGGCCATCGACGCTGA
TGCCGTGGATTCTAGCACCGTTTGAGGATTCCAAGATCGGCGGTGTCGGTACTTGCCAGCGTGTCAAACG
GGAGTGGACTGGGCCGCTCTCGACGCGGATCTTCAACTGGCTCGGAGCGGCCTACATCGAGCGTAGGAAC
TTCGAGATCTCGGCCACCCACAACATCGATGGTGGCACCTCGTGCATGTCAGGTCGGACTGGTGCGTACC
GGTCAGAGATTCTGTCGAGCCACGATTTCCTAGAAGGATTTCGCACCGAGAAATGGGGAAAATACACGCT
CAACGCCGATGACGACAACTTCGTGACCCGTTGGTTAGTCAAGAACCAATGGAAGACTTGGATACAGTAC
GAACGGGAATGTGAGATCGAGACAACACTCGAGAACAGCACAAAATTCCTGTACCAGTGCTCACGCTGGG
CCCGGAGCAACTGGAGAAGCAACTGGACGAGTCTGGTGACGGAGAGATACGTGCTTACGTGA
>Merged2_729014_18110-18829 # 18110 # 18829 # -1 # ID=729014_24;partial=00;start_type=GTG;rbs_motif=None;rbs_spacer=None;gc_cont=0.600
GTGTACTACGACAAGGCCATCCTCGGCTCGGCCGTCCTCTTTGGCATGACGGACGACCTCGCCCTCAGTG
TCACCGACACGTCCACCACGCCGCCCACCACCGACACGTCGCGCCTCAGCTGGGCGACAAGCCTCTTCTA
CTTCGGCATGCTGGCGGGCCTGTACCCCATGAGCTTCGCGCTGCAGCGCTTTGACGTCGGACGCATCCTT
GGCGGTGTCGTCGTCCTCTGGGCCGGCGTGTGCATGCTCACCGCGGCCGTGACGACCTACCAGGGCTTGT
ACGCGCAGCGCTTCTTTCTCGGCTTCATCGAGAGCATAATCCCCACGGGCTTTATGTGTATCATCTCGGG
GTACTACACCCAGCTGGAGCAATCGCTGCGGCAGAGCTGGTGGTTTAGCAGCACGGGCCTGTTCACCATT
ATCGGCGGTGCGCTGAATTACGGCTTTGCGCAGATAACAGGTGGTGGGTTGCACCGGTGGCAGTACATCT
ACCTCCTCGCCGGGTCGTTGACATTTCTGTTTGGGCTCTTCTGCTTTGTGATGCCGAACTCGCCGGTTTC
AGCGTGGTTCTTGACACGAGACGAGAGATTCGCGGCTGTGGAGCGATTGAGGTTCGGGCAGACTGGCGTG
CGCTGCACAACTGTCAAAGCTTCCCAGGTGAAAGAGGCGGTATTGGACGTGAAGGTATGGCTTGTCTTCG
TGATGATGGCCTCTGCGTGA
>Merged2_533868_329-619 # 329 # 619 # -1 # ID=533868_2;partial=01;start_type=Edge;rbs_motif=None;rbs_spacer=None;gc_cont=0.646
ATCGAAGCACTGGCTCCGCTGGGGCGGCCGCTGATTTGCACCGAATACATGGCCCGCCCCCGCGGCAGCA
CGGTCGGGGGAATTCTGCCGGTGGCAAAACGCCACCAAGTTGGTGCCTTCAATTGGGGACTGGTCGCCGG
TAAAACGCAAACCTACTTCCCGTGGGACTCGTGGGAGCAGCCGTACACCGCGCCGCCACAAGTCTGGTTT
CACGACCTGCTGGTCCCCGACGGCCGTCCGTACCGGGAAGACGAGGTTCGCGCGATCCGCGAACTCGCCG
GCAGCACATAG
>Merged2_726817_1-351 # 1 # 351 # 1 # ID=726817_1;partial=10;start_type=Edge;rbs_motif=None;rbs_spacer=None;gc_cont=0.687
GACGGCTACACCGATCTGGGCAGCACGCTCGACCCCTCCGAGCACACGTACGTGTTCGACGGCCTGTCCG
GTTCGCTCGACCACGTCCTGGCCAACCCGGCTGCCCTGGCCATGGTGACCGGGGCCGACGTCTGGCAGAT
CAACGCCCAGGAGTCGGTCGCCTACGCCTACAGCCGGTTCGACTACAACGTCACCCAGCTCTTCAACGGC
TCCGACCCGTTCGCGGCGTCGGACCACGACCCGGTGGTGGTGGGGTTGAACCTCCCGGGTTCGCATGTGG
CGACGCGACCGTTCCTTGCCAGCGGGTGGCTGGGCGCGCTCGTCCGGGAGGCCCGTAAACTGCGCGCGTG
A
>Merged2_313804_3139-8478 # 3139 # 8478 # 1 # ID=313804_4;partial=00;start_type=GTG;rbs_motif=None;rbs_spacer=None;gc_cont=0.532
GTGAGTTCCAATCCACAAATCATTGAAACTCGAGCTGACCCATCTCTCAGGGGCTACTACAACGCCGACG
CCAACAATCCGTACCACCAGGATGGAGGTTATTACGACAACCATGACCAGTACCAGGACGAGTATTATAA
CGGCGCTTACTACGATGAGGATTACAATAACCAAGGTTATGGCGGAGGTGGCAGACGCCATGGCTCCGAG
GAGGATTCTGAGACATTCAGCGACTTCACCATGAGATCGGACATGGCCCGAGCTACTGATATGGACTACT
ACGGCCGTGGGGATGAGCGCTACAACAGCTATAATGAGGGCCAGATGGGCAGCCGGGGCTACCGACCGCC
CTCATCTCAGATCTCCTACGGGGGCAACCGTTCGTCTGGTGCCTCAACTCCAAACTATGGAATGGACTAT
GGCAACGTGCTCCCTGCTGGTCAACGCTCCCGAGAACCCTATCCAGCATGGACCTCGGACGCACAAATTC
CCCTGTCCAAAGAAGAAGTGGAGGACATCTTCCTCGACCTAACTGCCAAATTCGGATTCCAACGGGACAG
CATGCGCAACATGTATGATCATCTCATGACCCTCCTGGATTCGAGAGCCTCGCGCATGACTCCGAACCAG
GCGTTGCTGTCGCTCCATGCCGATTACATCGGCGGAGACAACGCAAACTACAGGAAGTGGTACTTCGCTG
CACACCTTGATCTTGACGATGCTGTGGGGTTTGCCAGTGCCAAGGGCAAGGGTCTACGACGAACACGCAA
GAACAAGAAGAAGAAGAATGACGGGCGTAATGAAGCCGACATACTGCAAGACCTTGAAGGAGACGATAGT
CTCGAAGCCGCTGAGTATCGGTGGAAGACTCGGATGAACCGCATGTCCCAGCACGACCGCATCCGCCAGC
TCGCTCTCTATCTACTCTGCTGGGGTGAGGCTAATCAGGTGCGGTTCATGCCGGAGTGTCTGTGCTTCAT
CTTCAAGTGCGCCGATGATTACCTTAACTCGCCCGCTTGCCAAAACCTGGTAGAGCCGGTTGAGGAGTTC
ACTTTCCTCAACAATGTCATCACTCCACTATACCAGTACATCAGAGATCAGGGTTACGAAATCCTCAACG
GTGTCTACGTTCGCAGAGAACGAGACCACAAGTCTATCATTGGTTATGATGACTGCAACCAGCTCTTCTG
GTACCCTGAGGGTATTGAGCGCATCATCCTAGACGATAAGACACGTCTTGTTGATATGCCTCCGCCGGAA
AGATATCTCAAGCTGAAAGACGTCAATTGGAAGAAATGCTTCTTCAAGACGTACAAGGAGACTCGATCCT
GGTTCCACCTCCTCGTCAACTTCAACCGTATCTGGGTTATCCATCTCACAATGTTCTGGTTCTACACCGT
ACTCAACTCCCCCAGTATTCTGGTCGGCTCGACGTACCAGCAACAGAAGAACCAACAGCCACCTGCATCG
AAGACCTGGTCATCTGTGGCCCTTGGAGGCGGCATCGCTTCGCTGATTCAGATTCTTGCAACGCTGGCAG
AGTGGGCCTATGTCCCCCGCCGATGGGCCGGAGCTCAGCATCTCACGAAGAGGCTGCTCTTCCTCATCGC
CATCTTTGTCATTAACGTCGGACCAAGCGTCTTTGTCTTCGGCATTCCCAACCGACCAGAAAACATTGCC
CTAATAGTCGGAATCGTCCAGTTCTTCATTGCCCTGGCTTCATTTCTCTTCTTCGCCATCATGCCTCTCG
GCGGCCTCTTTGGGAGCTACATGACTAATAAGAACAGTCGCCGATACGTTGCAAGCCAGACTTTCACGGC
TAGCTACCCCCGGCTTACCGGCAATGACATGGCGATGTCGTACGGTATGTGGATCACCGTATTCGGTGCC
AAGTTCGGCGAGTCCTGGGTTTACCTTGCCTTGTCATTCCGGGACCCCATTCGTTATCTATCCATCATGA
ATGTCGATAGCTGTCTGGGTGACACGATCCTGAAGAATATCCTTTGCCAGCACCAGCCTCAGATTCTGCT
CGGGCTAATGGCATTCACCGATTTGATCTTCTTCTTCCTGGACACGTACCTCTGGTACGTCCTCTTGAAT
ACAGTCTTATCGATCGCCCGGTCCTTCTACTTAGGATCATCCATCTGGACGCCTTGGAGGAACATCTTCT
CACGGCTACCTAAGCGCATCTACTCCAAGGTTCTCGCGACCACCGACATGGAGATCAAGTACAAGCCAAA
GGTGCTGATCTCTCAGATTTGGAACGCCATCGTCATCTCCATGTACCGAGAGCATCTTCTGGCGATCGAC
CACGTGCAGAAACTTCTGTACCACCAGGTTCCTTCAGAACAGGAGGGGAAGAGAACGTTGCGAGCCCCGA
CTTTCTTCGTTTCGCAGGAGGATCATGCATTCAAAACCGAGTTCTTCCCAATACATAGCGAGGCCGAGCG
GCGACTATCCTTCTTTGCACAGTCCCTGTCTACCCCGATCCCAGAGCCGCTACCTGTGGACAATATGCCA
ACCTTCACGGTCCTGATCCCTCACTACAGCGAGAAAATCTTACTCTCCCTTCGAGAAATTATCCGAGAGG
ATGAGCCGTACTCTCGTGTCACGCTGCTCGAGTACCTCAAGCAACTTCATCCACACGAGTGGGACTGCTT
TGTCAAGGATACTAAAATTCTTGCGGACGAGACGTCTCAATTCAATGGGGATTACGAGAAGAATGAGAAG
GACTCGGCCAAAAGCAAGATTGACGACCTACCGTTCTACTGTATTGGCTTCAAGTCATCTGCTCCAGAGT
ACACGCTCCGTACTCGAATTTGGGCATCCCTTCGCTCACAGACCCTGTACCGTACCGTGTCAGGTTTTAT
GAATTACAGCCGCGCCATCAAGCTCCTATATCGTGTCGAGAACCCGGAGGTCGTACAGATGTTCGGTGGC
AACTCGGACAAACTCGAGCGCGAACTCGAGCGCATGGCCCGACGTAAGTTCAAGCTGGTGGTTTCCATGC
AGCGGTATGCGAAGTTCAAGAAAGAGGAGATGGAGAATGCGGAGTTCTTGCTCAGGGCCTATCCCGACCT
CCAGATCGCGTATCTGGACGAGGAGCCGCCTCTGGTCGAGGGCGAGGAGCCGCGTCTGTACTCTGCTCTC
ATCGACGGCCATTCTGAGATCATGGAGAACGGCATGAGACGCCCCAAATTCCGTATCCAACTATCCGGAA
ACCCCGTTCTCGGTGATGGAAAGTCGGACAACCAGAACCACGCATTGATCTTCTACCGTGGCGAATACAT
TCAGCTCATCGACGCCAACCAGGACAACTACCTCGAGGAGTGCCTCAAAATTCGCAGCGTACTCGCCGAG
TTTGAAGAGATGAAGACGGACAATGTGTCTCCCTATACTCCAGGTGTGAAGAACGCTGTCAGGTCCCCTG
TTGCTATCCTCGGCGCCCGAGAATACGTCTTTTCGGAAAACATTGGCATCCTGGGTGACGTTGCTGCTGG
CAAGGAACAGACGTTCGGCACTCTTTTCGCAAGGACACTCGCCCAGATTGGCGGCAAACTCCATTATGGT
CATCCAGATTTCCTGAATGGTATATTCATGACGACCCGTGGAGGCGTCTCCAAGGCACAAAAAGGCTTAC
ACCTGAACGAGGACATCTATGCCGGAATGAACGCCATTCTTCGAGGTGGCCGAATCAAGCATTGCGAGTA
CTACCAATGCGGCAAGGGCCGTGATCTGGGATTTGGTTCCATCCTGAATTTCACTACCAAGATTGGTACT
GGTATGGGGGAACAAATGCTGTCCAGAGAATACTACTACCTCGGAACTCAGCTGCCTCTCGATCGCTTTC
TGTCCTTCTACTATGCGCACCCAGGCTTCCACCTGAACAACATGTTCATCATGTTTTCGGTTCAGATGTT
CATGATTACTCTCCTCAACTTCGGGGCGCTCCGGCACGAAACGATTCCTTGCATCTACAACCGTGAGGTC
CCTATTACGGATCCTCTGTTCCCCACCGGCTGCCAGAACACGGATGCCCTCATGGACTGGGTCTACCGCA
GTATTTTGTCCATCTTCTTTGTCTTCTTCATAGCCTTCGTCCCCCTAGTTGTCCACGAAATCACGGAAAG
GGGAGTCATACGCGCGGCTACTCGCCTTGCGAAGCAGATTTGCTCTTTCTCACCATGGTTTGAGGTCTTC
GTGTGCCAAATTTACGCCAATTCGGTACAGCAGGATCTCTCCTTCGGCGGGGCCAGGTATATTGGAACTG
GACGTGGCTTCGCAACGGCTCGTATTCCATTTGGCGTCCTGTACTCTCGCTTTGCCGGCCCGTCCATCTA
TTTTGGAGCACGCCTTCTCATGATCCTGCTCTTCGCAACCCTCACCGTCTGGCAGGCTGCGCTGACGTAC
TTCTGGGTCTCGCTCCTGGCTCTCATCCTCTCACCTTTCCTGTTCAACCCGCATCAGTTTTCCTGGAACG
ACTTTTTCATCGACTACCGCGACTTCCTCCGATGGTTGTCCCGCGGAAACTCGCGTTCGCATGCGTCATC
CTGGATTGCCTTCTGTCGGCTGTCGCGGACGCGCATTACGGGCTACAAGCGCAAGGCATTGGGCGACCCG
TCCGCAAAGCTGTCTGCCGACGTCCCCCGAGCAGCCATTACGAATGTGTTCTTTGGGGAGATTCTAGCAC
CGCTCCTTCTAATCGCCGTGACGCTTATCCCATACCTTTTCATTAATGCCCAGACAGGTGTCATTGACGC
ACCGGCCAATGCGGACAAGAAATCAAGTATCAAACAAACCGCATCTCTGCTCCGTGTGGGTATTGTGGCT
CTGGCACCGATTGCCATCAATGCCGGCGCACTGGCCGTCGTCTTCGCCATGGCCTGCTTCATGGGTCCAG
TCCTCAGCATGTGCTGCAAAAAGTTTGGCAGCGTGCTCGCGGCTGTGGCACATGGGGTTGCGGTGGTGAT
GCTCCTCGGCTTCTTTGAGGTGATGTTCCTCCTAGAAGGCTTCAACTTCCCCAGAACATTGGCCGGCATG
ATCGCCGTTGCGGCCATCCAACGATTCTTATTCAAGCTTATCATCGCCCTTACCCTGACACGAGAGTTCA
AGACGGATCAGGCTAACATTGCCTTCTGGACCGGCAAGTGGTACTCTCTCGGCTGGCACTCAGTCTCGCA
GCCTGCTCGCGAGTATCTCTGCAAAATCACGGAACTGAGCATGTTTGCCGCCGACTTTATCCTCGGTCAC
TGCCTACTCTTCTTTATGCTCCCCGTCATCCTCATCCCCCAGATCGACAAGCTGCACTCGATGATGCTGT
TCTGGCTCCGTCCAAGGTAA
>Merged2_532988_3-404 # 3 # 404 # -1 # ID=532988_1;partial=10;start_type=GTG;rbs_motif=GGAGG;rbs_spacer=5-10bp;gc_cont=0.749
GTGGCGGACGAGGTGAGTCCGGACGATCGTCGCGTGATCATTCTCAGCGCCGGGGTCGGCGCTGGTCACG
ACGGCGCGGCCCGGGCCTGGGCCGAGCGGCTCGGGCGAGCCGGCTTCGACGTCCAGATCCACGATCTGCT
CGGGGTGTTGCGGCGGCGGCGGCGGCCGCGGGTCGCGGCGGCGTACGAGGCGGTGCTGCATCGCGCGCCG
TGGGTCTACCAGGCGCTCTTCGCGGTGGCGACCCGGCCGTTCGGCGTGGTGGTAGCGCGCGGCCTGATGG
GCGGTGTGCTGCCCAAGGTCGCCGACCTGCTCGGCGTCCGTCCCCACCGGCGCTGGGCTGACCGGTTGAC
CGGACACTGGGGAGCCGTACGGCGGCGTCGTCACGACGATCCGCCGGCTGAG
>Merged2_826384_3699-4463 # 3699 # 4463 # -1 # ID=826384_5;partial=00;start_type=GTG;rbs_motif=None;rbs_spacer=None;gc_cont=0.567
GTGATCGCTAAGAGTAACACTCCCACCACATATCATTCAAAGATGGGCATCAAGCTAGCAGCAGTGCTGC
CTTATCTAGCAGCCATAGCAACTGCGCAGCAGATTGGCACCACCACTCCGGAGGTCCATCCCAAGTTGAC
GACGCAATCATGCACGACTAGTGCGGGCTGCGTTGACCAGCAAACATCTCTCGTCACCGACGCGCTCTCC
CGACCACTCCACCTCGTGGGTGACCAGAGTGTCAGCTGTAACACTACGCCGCTCAACACAACCCTCTGCC
CGGACGCGGCGACCTGTGACAAGAACTGCGAGTTCGAGGGCGTGGACTACGGGAGCATCGGTGTCGAGTC
CGATGGCTCGGCGGTGACACTGCGGCAATACCTATTCGACGGGACTGAGTTCGAGCAGGTCAGCCCACGG
CTGTATCTGATGGCACCAGACGACGAGAACTACCAGCTCCTCAAGCTCACCAATCAGGAGCTTTCCTTTG
AAGTCGACGCATCGCAGTTGGGGTGTGGCATGAATGGTGCGCTGTATCTCTCCGAGATGGACGCCTCTGG
CTCGCGGAGCGACCTCAACCCCGCTGGCGCCACGTACGGGACAGGATACTGCGATGCTCAGTGCTTCAAT
ACTACCTTCATCAACGGCCTGGTGAGACTCTCTAACCCTTTCCGCAGAATGCCTCGACTGAATCTGTCTA
GCCTAACCTTAACAACTCGGGCGCATGCTGTAATGAGATGGATATCTGGGAAGCCAACTCGGTAG
>Merged2_347352_2341-2958 # 2341 # 2958 # 1 # ID=347352_3;partial=00;start_type=ATG;rbs_motif=None;rbs_spacer=None;gc_cont=0.553
ATGGAAGCCCGCACCGTTATTCCTATCGACAAGAACTGGCGGTTCAAGCAGGCCGACAAGGACGACAGCT
CGTACCTCCCCGTCGGCCAGTTCCCCACCAATGTCCACCTCGATCTCCTCCGTAATAAACTGATCCCTGA
TCCATTCATCGGCAAGAATGAACTCGAGGTCCAGTGGATCGGCGAGAAGACATGGGTGTACAAGACCACC
TTCCAGGCCGAGCCTGTCTCGCACGCTTCCAAGGCAGTCCTGGCCTTCGACGGCCTAGATACCTTTGCAG
AGGTGGTGTTGAATGGTACTAAAATCTTAGAGACGGACAACATGTTCCTTCCCGAGCGAGTCGATGTCAC
TTCAGTGCTGAAGAGCGGCGAGAACGAGCTGGTCATTACCTTTGACTGCGCGTACACCAGGGGCTGGAAG
TTGGTCGAGAAATATCCGGAGCACAAGTGGGGTGTCTGGAATGGCGATAACTCGAGATTGGCGGTCCGCA
AAGCTCAATACCACTGGGTGAGGAACATCTGCATTCCGTATAGCTCATGTGTGCTAACCCTGTGTCGAGG
GCTGGGACTGGGGCCCGGTGCTTCTGACCTGCGGTCCATGGAGACCCATCAACCTTGA
>Merged2_523035_271-471 # 271 # 471 # 1 # ID=523035_2;partial=01;start_type=ATG;rbs_motif=GGAG/GAGG;rbs_spacer=5-10bp;gc_cont=0.692
ATGAGCAGTGATCCGAACCCCGATGCGAGCCTTGATGCCAACCCCGATCCGTCGGGAGAGCTCACCGGCT
GGGACCTGACCGGGTTCCACGAGGGTCACGACACCGAATGCTGGCGGCGGCTGGGCGCGATCGAAGTGCC
CGGCGGGACCCGGTTCTCGGTCTGGGCGCCGAACGCCCAAGCCGTACGCGTGGTCGGCGAC
>Merged2_515838_1-537 # 1 # 537 # -1 # ID=515838_1;partial=11;start_type=Edge;rbs_motif=None;rbs_spacer=None;gc_cont=0.676
CCGGACGCCGGCCATCCTCTGGTGGTGGTGACCGCCGCTGGAAACATCGCGGGCAAGAGTGTGCGGTACG
GCAACACCCCCGGCCAGACAGTCGCCCTCGAATACGCCAGGCCAGGTCTTGGTGGCGACCTGGTCCCGGG
CGGGCGGTTGGTCCCCTACGACCTTTACGGAGAGCAGCACAAGGTGTGGCGCAACCTACGTTTCGCCCGA
TCCGACATGCCCGCCGACGCGGTCGCGGTTCGCGTGGTCGCCGAGGACCTGTCACTGACGCCTGACGAAT
GGATTGCGGTGACGCCGCCGCGGGTGCCGGAGCTGCGCTCGCTGCAGGAGACCGTGGGCTCCTCGGTGCC
AGTGCTGCTGGACTGGGCGGTCGGGCTGGCCTTTCCGTGCCAACGGCCGATGCTGCACCAAAACGGCATC
ACCGAGATCCCGGAATTCCGCATCACACCGGATTACGGGGCCAAGAAGATGGACACCGACAGCTGGGAGG
ACGGCACCAACGGCGGGCTGCTCGGCATCACCGACCTGCTGCTGCGG
>Merged2_853129_1-426 # 1 # 426 # 1 # ID=853129_1;partial=10;start_type=Edge;rbs_motif=None;rbs_spacer=None;gc_cont=0.629
TTCGGCAAGGGAGACATGGGAAAGCTCCCGGTGATCCGGACGCTCGCGACGCTCGCCCATGACTGCCGTC
GCAGCGACCTCTTCCAGGGCGAATTGATCGCGGCGCTGAAAATCCTGCAACGCGGCGACCTGCAGCTGCA
CGACCTGATCGGAGCCTATGCCGGCGAGATCGGCCAGACCCAGTTCCTGCCCTCCTCCTACATCAAATAC
GGCGTGGATTTCGACGGTGACGGCCGGGTCGACCTGCGCCACAGCGTGGCCGACGTGCTTGCCTCGACCG
CCAATCTCCTGCGTGCCAACGGCTTCAAGATGGGCGACTCCTACCAGGAGGGCAGCGCCAATTTCGAGGC
CATGCATGAATGGAATCACGCGGTGATCTACCGCAAGACCATCGCCTATTTCGCCGACCGCCTGAACGGC
CAGTGA
>Merged2_513419_1-1062 # 1 # 1062 # -1 # ID=513419_1;partial=10;start_type=ATG;rbs_motif=None;rbs_spacer=None;gc_cont=0.580
ATGATCGGCAAAGACATGACCAGGATGACTCTGCCCGTTTCCTTCAACGAACCGACGTCACTGCTTTATC
GCGCTGGGGAAGACATGGAATATGCGGACTTGTTGGATCTAGCGGCGGACCGGACCGACTCCATTGAACG
GCTAATCTACGTAGCGGCATTTGCTGCCAGCGAATACGCCTCGACCATCGGCCGCGTTGCTAAGCCTTTC
AACCCCCTTCTTGGCGAGACGTTCGAATACGTCCGGCCAGATAAAAATTACCGGTTTTTCATCGAACAGG
TCAGCCACCACCCACCGATTGGTGCTGCATGGGCCGAGTCGCCAAAGTGGACATACTATGGAGAGTCGGC
GGTCAAGTCCAAATTCTACGGCAAGTCATTTGACATCAATCCCCTGGGCACCTGGTTCCTCAAGCTCCGC
CCGACGGCTGGCGGCAAAGAAGATATGTACACATGGAAGAAGGTCACTTCGTCTGTCATCGGCATCATAA
CGGGAAGTCCCACGGTTGACAACTATGGACCGATGGAAATCAAGAACTGGACGACGGGAGAGGTATGTCT
ACTTGACTTCAAAGCCAGGGGGTGGAAAGCATCCAGTGCGTACCAGATCACAGGGAAGGTCCTGGATGCG
GACGGCCACGTGAGGTACAGCATGGGAGGACGCTGGAACTCCAAGCTCTACGCTCGCCTCACGCCCGGCT
ATGAGGCGGCGGTGGAAGAGCCCAAGGACAACGAGTCGATCCACCATAACAGCATCAGCATGAGCGACCC
GAACCGGGCCTTCTTGATCTGGCAGGCCCACCAGCGGCCAACTGGAATCCCCTTCAACCTGACACCCTTT
GTACTGACGTTCAACCACATTGACGACAAGCTGCGACCGTGGCTGGCACCAACGGACTCGCGGCTGCGGC
CGGACCAGCGGGCGATGGAGGACGGCGAGTACGATTTCGCGGCGAAGGAGAAGAACCGGCTGGAGGAGAA
CCAGCGGGCACGCCGTAAGATCCGAGAGGCCAGCGGGGAGGAGTTTGTGCCCGCGTGGTTCGCCAAGGCG
CGCTGCGAGATC
>Merged2_695052_3-455 # 3 # 455 # 1 # ID=695052_1;partial=11;start_type=Edge;rbs_motif=None;rbs_spacer=None;gc_cont=0.733
GACGTCGACGCGCAGCACGAGATCGCGCTGCGGGCGGCGCTCGAGGGGCCCGTGCTGCTCAAGAACGAGA
ACGGCGCGCTGCCGCTGCCCGAGACCGGCTCGACGCGCATCGCGGTCGTCGGCGAGTTCGCGCGCACGCC
GCGCTACCAGGGCTCCGGCAGCTCGCAGGTGCCGTCGACGCGCGTCGACACGGCGCTCGACGCGCTCACG
GGCATGATCGGCTCGCGGGTGCGCTTCGCCCCCGGCTTCACCTTCGACGGCGACGCGGCAGCCGACGCCG
CCCTCGCCGACGAGGCACGCGCCCTCGCCGCCGACTCGGACTGGACCGTGCTGTTCCTCGGTCTGCCGGA
TTCCTACGAATCAGAGGGCTTCGACCGCGAGTCGATCGAGCTGCCGGCGAACCAGCTCGCCCTCATCGAG
ACCGTGTCCGCCGTCACGCGCCGCGTCGTCGTC
>Merged2_851030_5095-5652 # 5095 # 5652 # -1 # ID=851030_5;partial=00;start_type=GTG;rbs_motif=GGAG/GAGG;rbs_spacer=5-10bp;gc_cont=0.514
GTGAAAATTCTCCAGGAAAATGACATCCAATACGCCGATAAAATCTCATACCACCAAATGTGCCGCTGGA
ACAGCGGCATGTTCTACAGACACCCGGCGCTGGAGCATGTTAGGTACTATTGGCGGGTCGAGCCCAAGGT
ACACTTCTTCTGCGACATCGACTACGATGTATTCCGATACATGCATGACAACAACAAGACGTATGGCTTC
ACCATCACCCTCTATGATGCGCCCAAGTCGATACCCACGCTGTGGCCCGAGACGGTTAAGTTTCTTGCCC
AGCACCCAGAGTACCTACACAAAAACAACGCTCTCCCTTGGCTGACGGATAGAGTGCGGCGGCCGGAACA
CTACGCTCAGGCAAATGGATACTCAACCTGCCACTTCTGGACCAACTTTGAGATTGCCGATATGAACTTC
TGGAGGAGCAAGCCATACGAGGACTATTTTAACCACCTCGACCGAGCTGGAGGGTTCTTCTACGAGCGGT
GGGGGGATGCGCCAGTTCATAGCATTGCGCTTGGTCTCTTTGAAGATCCTAGCAAAGTACACTGGTAA
>Merged2_860951_190-540 # 190 # 540 # 1 # ID=860951_2;partial=01;start_type=ATG;rbs_motif=None;rbs_spacer=None;gc_cont=0.638
ATGGCGAATGGCACGAGCAGCACGACCGTACCGATCGAGGATTACGCGCTGATCGGCGACTGCAGGTCGG
TCGCGTTGATCAGCAAGGGCGGCAGTATCGACTGGCTTTGCCTGCCCCGCTTCGTTTCCCGGTCGGTGTT
CTCCGGGCTGCTCGGCACTGGTGATCATGGTCACTGGCTGCTGGCGCCGACCGACGAGGTGCTGGAATCG
AAGCGCCGCTATCTGCCGAACACGTTCGTGCTGCAGTCGACGTACCGGACCGCGACCGGTGTTGTCGAGG
TGCTCGAGTTGATGCCGGTCGATGATCATCCGGGGATCATCCGGCGGGTCACCTGCACCGAGGGTACGGT
C
>Merged2_520620_1479-1583 # 1479 # 1583 # 1 # ID=520620_2;partial=01;start_type=ATG;rbs_motif=GGA/GAG/AGG;rbs_spacer=5-10bp;gc_cont=0.552
ATGAAATTTGTGCTGGCATTTTATGGGACTCGCGGAGACGTCGAGCCCGGCGTGGCTATTGGCCGTGAAC
TGCTGCGCCGAGGACACGACATATATATAGCCGTC
>Merged2_691200_2-211 # 2 # 211 # 1 # ID=691200_1;partial=10;start_type=Edge;rbs_motif=None;rbs_spacer=None;gc_cont=0.676
CACGCAGGACTGTGCCGCGCGGTCGAAGGCGCCCTCAACGCCGGGGTGGATCTGCTCCTGGTATCGTGGG
ATGTGGACAAAGCCTATCCGGCGTTGCGCTGCGCGACGGATGCCCTGAAAGCCGGACGGCTCGACCGGCA
GATGCTGCGTCAGAGCACCCAGCGGCTCGATCAGCTGCAGGCCCACAGCCCCGAGCCATCCGATCCCTGA
>Merged2_842243_1-339 # 1 # 339 # -1 # ID=842243_1;partial=11;start_type=Edge;rbs_motif=None;rbs_spacer=None;gc_cont=0.670
GTCGTCTTCCCCGCCAACTACAACGTCACACTGGCCGAGACGCTGATCCCGGCCGCCGACCTGTCCGAGC
AGATCTCGCTCGCCGGCAAGGAGGCGTCGGGCACCGGCAACATGAAGTTCGCGCTGAACGGGGCGCTCAC
CATCGGCACGGACGACGGGGCGAACGTCGAGATCCGCAAGCTGGTCGGCGACGAGCACTTCTTCCTGTTC
GGGCTGACCGAGCCCGAGGTCGCCGAGCTGCAGACGCGGGGCTACCGCTCGCACGAGTTCTACGAAGGCG
ACCCGCAGCTCAAGGCCACGCTCGACCTGATCGCGTCAGGTCACTTCTCCGACGGCGAC
>Merged2_345899_181-399 # 181 # 399 # -1 # ID=345899_2;partial=00;start_type=ATG;rbs_motif=GGA/GAG/AGG;rbs_spacer=5-10bp;gc_cont=0.680
ATGCCAACATCGTCAGAGCGCGTGCCGACCTTCGGCCGCGAGCCGCAGCGCGCGGCACAGAAGAAGCTGC
GGCTGTTGAATGCTGCGGCCACGATCAACGACATGCGGGTGCCACCGGGCAACCGACTGGAAAAGCTGTC
GGGGGACCGGCAGGATCAGCTGGGCGCGAGTGGGAGCCATACACGCATGGGGCGCGGGCCCCGGTTGGCC
CACGCGTAG
>Merged2_67985_3-650 # 3 # 650 # 1 # ID=67985_1;partial=10;start_type=Edge;rbs_motif=None;rbs_spacer=None;gc_cont=0.640
CGCGCGATCCGGTCCGAGTTGGGCCACCCACGCAAGATCATGCTCGGCGTCGACCGCCTCGACTACACCA
AGGGCATCGATGTGCGGCTAAAAGCCTTCTCCGAGTTGCTCGCCGACGGTCGGGTGAAACGGGACGAAAC
CGTATTGGTCCAGCTGGCCACACCGAGCCGCGAGCGGGTGGAGAGTTACCAGGCTCTGCGCAATGACATC
GAGCGCCGGGTCGGTCACATCAACGGGGAGTACGGCGAGGTCGGCCATCCGGTGGTGCACTACTTGCATC
GTCCGGTTTCCCGCGAGGAACTCATCGCGTTCTACGTGGCCGCCGACGTCATGCTGGTCACCCCGCTGCG
GGACGGAATGAACCTGGTGGCCAAGGAGTATGTCGCATGCCGCAGCGATCTTGGCGGCGCACTGGTGCTG
TCCGAATTCACCGGAGCCGCAGCCGAATTGCGGCAGGCCTATCTGGTCAACCCGCATGACCTCGATGGGG
TCAAGGATAAAATCGAGGCTGCACTCGACCAGTCGGCCGAACAGGGCCGGCGACGGATGAGGGCGCTGCG
ACGCCAGGTGCTCGCCCACGACGTGGACCGCTGGGCACGGTCGTTCCTGGATTCCCTCGCCGAAGCGCAT
CCACCTAATCACAAGTAG
>Merged2_831132_1-180 # 1 # 180 # -1 # ID=831132_1;partial=10;start_type=ATG;rbs_motif=GGAG/GAGG;rbs_spacer=5-10bp;gc_cont=0.717
ATGGCCGACGAACTGGTGACGGTGGTGCTGCCCTGTCTCGACGAGGAGGAGTCGCTGCCGGCGGTGCTGG
CCGCGATTCCCGTCGGCTACCGGGCACTGGTCGTTGACAACAACAGTTCCGACGACACCGCGGGGGTCGC
GGCGCGGCACGGCGCCCGCGTGATCGCCGAACCGCGCCCG
>Merged2_79467_5318-5941 # 5318 # 5941 # -1 # ID=79467_4;partial=00;start_type=GTG;rbs_motif=None;rbs_spacer=None;gc_cont=0.607
GTGCTCGTGCAGGTGGCCGTGCCCTCGCGCCAAGACGTGGAGGAGTACCAAAACCTCCGTGCCGTTGTCA
ACGAACTCGTCGGCCGCATCAACGGCAAGTTCGGCACCATCGAATTCATGCCCATCCACTTCCTGCACCA
GAGCGTCACCTTCGACGAGCTGACGGCCCTTTACGCCGTATCGGACGTGTGCCTCGTGTCGTCCACACGC
GACGGCATGAACCTCGTCTCGTACGAGTACATCGCCACGCAGCGCGATCGCCACGGGGTCATGATCCTCT
CCGAGTTCACAGGCGCCGCGCAGAGCCTCAACGGCAGCCTAATCGTCAACCCCTGGAACACGGAAGAGCT
GGCCGGCGCCATTCACAACGCCGTCACCATGTCGCCTGAGCAGCGCGAAGCCAATTACCGGAAGCTCGAG
CGTTACGTTTTCAAGTACACATCTGCGTGGTGGGGCCAGAGCTTCGTGAGTGAGATGACTCGCCTTAGTG
AGGAGACGAAGCCCAAGACACTGAGGAACATGGGCGGCTCGGTTGTGGGGGGGTTGAAGACTGCGGCGCT
GGGGGTGGCTGAGGGAGTAAGCAACTTGGTGAATACGCCGAAGGAGAAGACTGGAGAGGAGTAG
>Merged2_822544_469-879 # 469 # 879 # -1 # ID=822544_2;partial=01;start_type=Edge;rbs_motif=None;rbs_spacer=None;gc_cont=0.657
AACGTCGAGATCCGCCAGCTAGTCGGCGACGAGAACTTCTTCCTGTTCGGCCTGACCGAGCCGGAGGTCA
CCGAGCTGCAGGCGGCGGGCTACCACCCCCACGAGTACTACGAGAGCAACCCGCAGCTCAAGGCGACACT
TGACCTGATCGCCTCCGGGCACTTCTCCGGCGGCGACCGCGGGGTGTTCGAGCCGCTGGTCTCGAACCTC
CTGTACGACGACCGGTTCATGGCGCTTGCCGACTTCCAGGCATACGTCGACGCCCAAGCCAGGGTGGATG
CCTATTACGCCGACCAGAGGGCATGGGCGCACTCGGCGGTGCTGAACGTGGCCCGCAGCGGCTTCTTCTC
CTCCGACCGGTCGATGCGCGAGTACATCGACCGCATCTGGCACACCCAGCCGCTGCGGTAG
>Merged2_791805_2-604 # 2 # 604 # -1 # ID=791805_1;partial=10;start_type=GTG;rbs_motif=None;rbs_spacer=None;gc_cont=0.546
GTGACGACCATCTTCACGACCCATGCAACTCTTCTGGGGCGATACCTATGCGCCGGCTCAGTCGATTTCT
ACAACAATCTGCAGCAATTTGATGTTGATTCCGAGGCAGGGAAGCGGGGCATCTACCACAGATATTGCAT
CGAGCGTGCCGCCGCCCATGCCTGCGACGTCTTCACGACCGTATCGCACATCACGGCATTCGAAAGCGAG
CATCTCTTAAAGCGGAAGCCCGATGGTGTCCTGCCTAATGGCCTGAACGTCACCAAGTTCTCTGCCATGC
ATGAGTTCCAAAATCTGCACCAGCAGTCCAAGGAGAAGATCCACGACTTCGTACGCGGCCACTTCTATGG
TCACTACGACTTCGATCCCGAGAACACGCTCTATTTCTTCACCTCCGGCCGGTACGAGTTCAGAAATAAA
GGCGTCGACATGTTTATCGAGTCCCTAGCTCGCCTCAACCACCGGCTCAAGGTTGCCAACAGCAAGACGA
CTGTAGTCGCCTTCATCATCATGCCAGCTCAGACATCCTCTCTCACAGTCGAGGCCTTGAAAGGCCAGGC
AGTCATGAAGTCCCTGCGGGAGACGGTCGATGTGATCGAGCGG
>Merged2_213332_2152-2427 # 2152 # 2427 # 1 # ID=213332_4;partial=01;start_type=ATG;rbs_motif=None;rbs_spacer=None;gc_cont=0.605
ATGGTGACCTTCATCATGGCGTACCTCATCGTCGACATTCCCAAGCCAGGCGACATCCGTACCAACCAGG
TCTCGACGATCCTGGCCAACGACGGCTCGGAGCTAGCCAAAATCATTCCCCCGGAAGGCAATCGGGTCGA
CATCCCGCTCAGCCAGGTGCCGGTGCACGTGCGGCAGGCGGTGATTGCCGCCGAAGACCGCAACTTCTAT
ACCAACCGCGGTTTTTCGATCACCGGCTTCGCGCGGGCACTGAACAACAACCTGTTCAGCGGCGGT
>Merged2_303173_2-142 # 2 # 142 # 1 # ID=303173_1;partial=10;start_type=Edge;rbs_motif=None;rbs_spacer=None;gc_cont=0.660
CTGCGCGTGGTCGACGCCTCGGTCATGCCGGCAATCATCGCCGGCAACACCAACGCCCCGACCATCATGA
TCGCGGAAAAGGCATCGGACATGATCCTCGAGGACGCACGCGGCGCACCGCAGCGACGAGTCGCGGCATA
G
>Merged2_464543_2105-2743 # 2105 # 2743 # -1 # ID=464543_4;partial=00;start_type=ATG;rbs_motif=GGAG/GAGG;rbs_spacer=5-10bp;gc_cont=0.560
ATGAGCCCAAAAGGTCTTGGATGGATTATCGTCGACAGCCTCGACACCATGATGGTGATGAACTTGACCG
CCCCACTTGCTGAAGCCCGCAAGTGGCTGCAGCGAAGCCTGTCCTATGACCAGGACCAGGATGTAAACAC
ATTCGAGACAACCATTCGCATGCTCGGTGGTCTCCTGTCCGCCCACTACCTGGCGACTCGGCTTCCCGAC
GTTTCCTCTCGCCGGGATGCGGTGTACCTAACCAAGGCTGTGGACTTGGGAGGTCGGCTGCTCGCGGCCT
ATGAGTCGCAGTCTGGGATCCCATATGCCAGCGTGCATATAGGACAGAAGCGGGGGCTCCCGTCGCATGC
AGATGGTGGTGCGTCTTCCATGGCCGAAGCCGCTTCCGTGCAGCTTGAAATGAAATATCTCTCCTACTTG
ACCGGTAACGAGACATACTGGCGCAAAGCAGAGAAAGTGATGAAGGTCCTAGACGATAATGCCATGGAGA
GTGGCCTTCTGCCCATTTACGTGCATCCGGAGACGGGCAGGTTCACGACCAGGGAAATCCGTCTGGGTAG
TCGCGGTGACTCATATTACGGTCAGCCATACGAGGCCGCCTTTGAGTCGCAATCTGCTAATTCGAGACAG
AGTATTTGA
>Merged2_461820_1-81 # 1 # 81 # 1 # ID=461820_1;partial=10;start_type=Edge;rbs_motif=None;rbs_spacer=None;gc_cont=0.605
TTCTTCTGGCCGCTGTGGTCGGGCGTGCAGACCTCATACGAGTTCTGGCACGCGCACATGTGGCTGCGCA
GCTGGATCTAA
>Merged2_564118_327-497 # 327 # 497 # -1 # ID=564118_2;partial=01;start_type=Edge;rbs_motif=None;rbs_spacer=None;gc_cont=0.719
CCGGATGCCGCCCAGCGCCGCGCCCGCGCCGCCCGCGATCGGTTGACCTCCGACTTCGATTGGCAGACCG
TGGCCGGCGAGACGGTACAGGTGTATCTGTCGGCCAAACGCGGCGACCGGCAACCCCGGCCGCGACTGCC
GATCGTCGAGCACGCCCTGCCGGACCGCTGA
>Merged2_688991_2-346 # 2 # 346 # -1 # ID=688991_1;partial=11;start_type=Edge;rbs_motif=None;rbs_spacer=None;gc_cont=0.661
TCGCGTAACTTCGGCAAGGAGGCTGCCCTGATGGCGGGGCTCGACCATGCCCGCAAGGGCGCTGTGCTGT
TCATGGATGGCGACGGCCAGCACCCGCCGGCGCTGGTCGAGCGCCTCGTCGGCCACTGGATCAATGACGG
CTACGACGTCGCCTACACCGCCAAGGCAAATCGCGACAATGAATCGTTGTTGCGTCGCCTTGCGGTTCAC
GGCTTCTACGCGCTGATCAACTGGGGCGCGCGGCAGAAGATTCCTGAAGATGCCGGCGACTTCCGCCTCC
TGTCGCCACGGGCCGCCGCCGCGCTGCGGCAGCTTCCCGAGCGCAACCGGTTCTTCAAGGGTCTG
>Merged2_341847_1273-1563 # 1273 # 1563 # 1 # ID=341847_2;partial=01;start_type=ATG;rbs_motif=GGAG/GAGG;rbs_spacer=5-10bp;gc_cont=0.591
ATGAACCTGCTGTCGACCATCGAAACCGAAGAGGTGTCGATCCCCGAGCTTGAGGGCGACGAGCTCTGGT
ACAAGGACGCCATCATCTATCAGCTTCATGTCAAGGCCTTTGCCGACAGCAACAATGACGGCATCGGCGA
TTTCGCGGGCCTCACCGAGAAGCTCGGCTACCTGCAGGATCTCGGCGTCACGACGCTTTGGCTGCTGCCG
TTCTATCCCTCGCCGGGCCGCGACGACGGCTATGACATCTCCGACTATGGCTCCGTCAATCCCGATTTCG
GGACCATGAAG
>Merged2_79467_6259-6651 # 6259 # 6651 # -1 # ID=79467_5;partial=00;start_type=TTG;rbs_motif=None;rbs_spacer=None;gc_cont=0.575
TTGCTCTTCTCTGCAGACTCCATTCTCTGGCCCCTCTTCCACTACCATCCTGGCGAGATTACCTTCGACG
AGTCCGCGTGGAGCGCCTACCAGGAGGTCAACCTGCTCTTCGCCAAGGCCGTCGTCCAGGACGTACAGGA
TGGCGACCTCATCTGGGTCCATGACTACCACCTCATGCTGCTGCCCGAGATGCTGCGACGCGAGCTCGGC
GACTCGAGAAAGAACGTCAAGATCGGCTTCTTCCTGCACACCCCTTTCCCAAGCTCCGAGATATACCGCA
TCCTTCCCGTGCGCGAGAAGCTCTTGCTTGGGGTGCTGCACTGCGACTTGATCGGGTTCCACACGTATGA
TTATGCGAGGCATTTCTTGAGTAGTTGCTCGCGCATCCTGTGA
>Merged2_896799_1-417 # 1 # 417 # 1 # ID=896799_1;partial=10;start_type=Edge;rbs_motif=None;rbs_spacer=None;gc_cont=0.695
CGGATGCCGGGCTTCGCGCTCATCGGCTTCATCGGCGGCATCGCCAACCTCGTCATCATGGGTGGCCTGC
AGCACGAGGGCATGTCCTACCTGACCGCGGCGATCATCGCCGCTGTGGTCACCATCATCGGGAACTTCAT
CGCCCAGGAGCACTGGCTCTACCACGACCTGCGGGCCGGCGCCCGGCGGCTGTGGTGGCGGTTCAGCCAC
TCGGCGGGCTTCAACGCGGCCGAGTCGGCGGTGCGCACCTTCGTGCTCTGGGCCGCCGTCGAGCTGCTCG
GCCTGCACCACCACACCGTGCTGGCGCAGGGGGTCCTGCTCGTGATCGGCTTCACACTGCGCTACGCGTA
CCACGAGCGGGTCGTGTACCGGCAGCTCGCGGCGCAGGAGCAGAGCCGGGCCACCACCTCGGCTTGA
>Merged2_837400_2617-2802 # 2617 # 2802 # -1 # ID=837400_4;partial=01;start_type=Edge;rbs_motif=None;rbs_spacer=None;gc_cont=0.597
CCGTTCACGAACTTCAACCCGCTCTACAACGACCGCACCATCGAGTTGTGTCACGGGGCCGATCCGGTGT
GCAACCCGGCCGACCCGCACACCTGGAAAGAAAACTGGCCACAACATCTCGGCAACGCGTATATCCAGGC
GGGCATGGCAAACAAGGCGGCCGACTTCGTCGCAAGCAAACTATGA
>Merged2_213474_1981-2613 # 1981 # 2613 # -1 # ID=213474_3;partial=00;start_type=ATG;rbs_motif=None;rbs_spacer=None;gc_cont=0.570
ATGTCCGGGCGCCGACCCGAAGAACTCGACCGCCTATTTCAGCGTGTCAGCAACCTCGGTCTCATCGCAG
AGAATGGATGCTTCCTCAAGGACTGCGGCCGCAACGAGTGGACCGAAATGGCGGACGCCGACCAGATTAG
TTCTTGGAAGGATTCCGTCAAGTCTATCATGACATATTACCTCGAGCGCACCCCCGGTGCCGAGATCGAA
GAGCGCCGCTGTAGCCTAATCTTCCATTACAAGAACGCCGAGGACTATGAGTCAGCGTCGCGGCAAGCTT
CAGACTGCGCCAGCCATATCAACGACGCGTGTGAGGAGCAGCGTGTGCACGCCATCCCACTGGATGGATC
AATCGTGGTTCAGCCGGTCGACTGGACGAAGAGCACGGCGGCGCAGCGCGTCTTCGAGGATATTCGGAAA
GACATGGATGCCAACGACAAGCACGGGTCAGTCGACTTTCTGATGGTGGTGGGCGACGGGCGGGAGGATG
AGAAGGTGTTCAAATGGGCGAATTGCTTAGGCGAAGAGGGAGTAGTGAAAGAGGTTGTGACGGTAAGTCT
TGGTAACAGGAATACCGAGGCGACGGCGACCTTGACGCAGGGTGTGAGCGGTAAGTCCCTTTCCGTTTGC
TGA
>Merged2_788317_1125-1220 # 1125 # 1220 # 1 # ID=788317_2;partial=01;start_type=ATG;rbs_motif=AGGA;rbs_spacer=5-10bp;gc_cont=0.667
ATGGCACGCATCAAGCTCGCATATCTCGGTGGTGGCTCGTCCCGCGCCGCGGGGACCATAGCGTCGCTGA
TCTGGCATGGCGCGGAGTTCGAGGGC
>Merged2_736283_1-555 # 1 # 555 # 1 # ID=736283_1;partial=11;start_type=Edge;rbs_motif=None;rbs_spacer=None;gc_cont=0.643
TGGGACGAGCAGGCGGGGGCCTATTACTGGCACAGGTTCTTCTCACACCAGCCCGACCTGAACTACGACG
AGCCCGAAGTGCAGGAGGCGATGCTCGAGGTGTTCCGCTTCTGGCTCGACCTCGGCCTGGACGGGTTTCG
GCTGGATGCGGTTCCTTACCTCTTCGAGCGGGAAGGCACAAGCTGTGAAAACCTGCCCGAGACCCACGAG
TTCCTGCGGCGGATCCGTGCGACTGTCGACGCCGAGTACCCTGACCGGGTGCTCCTCGGCGAGGCGAACC
AGTGGCCCGAGGACGTGGTCGAGTATTTCGGTGAGGGGGACCAGTGTCACATGGCCTTTCACTTCCCCGT
GATGCCCCGCATGTTCATGGCCCTGCGCCGCGAGCAGGCCGCCCCGATCGTCGAGATCCTCGAGCGCACG
CCCGCGATCCCCGAGTCCTGCCAGTGGGGGCTCTTCCTGCGCAACCACGACGAGCTGACCCTCGAGATGG
TCACCGACGAGGAGCGCGACTACATGTATGCCGAGTACGCCAAGGACCTGCGCATGAAGATCAAC
>Merged2_465519_19-633 # 19 # 633 # -1 # ID=465519_1;partial=01;start_type=Edge;rbs_motif=None;rbs_spacer=None;gc_cont=0.699
GGCAACCGCATCGTCTTCGTCGGGCGGGTGACGGGCGAGAAGCGCATCGAGGTGCTGCTGCGCGCGGTCG
CGCTGCTGCCGGCATCCCTCGATTGGCAGCTCGAGATCGTCGGCGACGGCGAGCAGCGGCATCACCTCGA
GCGGATGTCCGCGCAGCTGCACATCGCCGAGCGGGTCTCCTTCGCCGGCCTCGTCAGCGACGAGGAGCTC
AAGCGCGCGTACACGCGCGCCGACGTGCTGGCGATGCCGTCGACGGCGGAGCTGCAGTCGATCGTGACGA
TGGAGGCGATGTCGTCCGGGCTGCCGGTCGTCGCAGCGGACGCGATGGCGCTGCCGCACCTCGTCCATGA
CGGGGAGAACGGATTCCTCTTCCGCCCCGACGACGCGCAGGATCTCGCCGCGAAGCTGGAGCGGATCCTG
ACGCTGCCCGACGACGAGTTCCGCCGCATGAAGCGGGCGTCGCTGCGGCTCATCCAGGCACACGACATCG
AGCGCACGCTGACGACGTTCGAGTGTCTGTATCGTGGGAGGCCGGTGGTGGACCCGGTCACCGAGCTCGA
CTCTCTCGACTCCGAGGGCGAGCCTCGCTTCCGGCCCGTCACCGGGGGGCGGTAG
>Merged2_216141_2117-2320 # 2117 # 2320 # 1 # ID=216141_2;partial=01;start_type=GTG;rbs_motif=GGA/GAG/AGG;rbs_spacer=5-10bp;gc_cont=0.647
GTGAAGGCACTTCGGCGTTTTACTGTTCGTTCGCACCTGCCGGATCGCCTCGCGGCGCTCAACCAGCTGT
CGAATAACCTGCGGTGGTCGTGGGACAGGCCGACACAGGACCTGTTCGCAAGCATCGACCCGACGTTGTG
GCAGCAGTGCGGCACTGACCCGGTGGCGCTCCTGGGCGCGGTGAAACCCACCCGGCTCGACGAA
>Merged2_204885_2-190 # 2 # 190 # 1 # ID=204885_1;partial=10;start_type=Edge;rbs_motif=None;rbs_spacer=None;gc_cont=0.709
TACCGGGTGGGGCTGCCAAGCGCAGGCCGCTGGCGTGAGGTGCTCAACACCGATGCCACCGTCTACAACG
GTTCGGGTGCCGGCAACCTGGGCGGCGCCGACGCCACCGAGCATCCATGGCATGGCCGTCCGGCGTCGGC
GGTGCTGGTGTTGCCGCCCACGTCGGCCGTGTGGCTGGAACCCGAGTAG
>Merged2_828398_3900-4568 # 3900 # 4568 # 1 # ID=828398_5;partial=00;start_type=ATG;rbs_motif=None;rbs_spacer=None;gc_cont=0.629
ATGGTGACCAACATGAACGTACAAAAGTGCGCCAACGCCAAGACAGCCTACCTCGAGTGCGTCAACTACG
CCCTCACGCAGCTGAACCTGCCCAATGTGGCCATGTACATCGATGCCGGCCACGCCGGCTGGCTCGGCTG
GACAGCCAACCTCTCGCCTGCCGCGCAGCTCTTCGCCCAGGTCTATACCAACGCTAGCAAGCCAGCGGCG
CTGCGCGGCCTCGCCACCAACGTGGCCAATTATAATGCCTGGTCCATCGCAACTGCGCCGAGCTACACGC
AGGGCGACTCCAACTACGATGAGGAGCTGTACGTCAACGCCCTCTCGCCCATGCTCACGACGAACGGGTG
GAGCGACGCACACTTCATCACGGACACGAGCCGCAGCGGCAAGCAGCCGACCGGCCAGCAGCAGTGGGGT
GACTGGTGCAACGTCATTGGCACCGGCTTCGGTACCCGCCCCACGTCGGACACGGGTTCAGATCTTGAGG
ACGCCTTTGTGTGGGTGAAGCCTGGTGGTGAGTGTGACGGCACCAGCAACCAGACCGCCGCGAGGTACGA
CGCCCACTGTGGACTGAGCGATGCCCTTCAGCCGTCGCCCCAGGCCGGCACGTGGTTCCAGGCCTACTTT
GTGCAGCTGCTGACAAATGCCAACCCGGCGTTCACTTAA
>Merged2_853127_3-296 # 3 # 296 # 1 # ID=853127_1;partial=10;start_type=Edge;rbs_motif=None;rbs_spacer=None;gc_cont=0.650
GCGGCGTTCCACTCGCTGATCGACGTCGGGCGTGGTGCCTATGGGCCCAAGGTCGGCTGGCTGTGGGACG
GCCATGTCGCGGTCTGGTTGACGACGGCCAAGCTCGAAAAATGCCCGGCGCTGTGGACTATCACCGACAA
AGACTCGTCGTTGCCCGACCATCAAGGCGGGGCATCACTACCGCCGGGCACGTTCGGGCATGCGCCGGCG
TATCGATTCCCGCACTATCTGGGGTTCCGCATTGTCGAGCGCTGGCAATTCCATCGCGCGCAGGTGGTCA
GGTCGACGCGCTGA
>Merged2_208139_2-463 # 2 # 463 # 1 # ID=208139_1;partial=10;start_type=Edge;rbs_motif=None;rbs_spacer=None;gc_cont=0.710
GTCGCCCGCCCCGGCGCCGAGGAGTACATCGACAACGAGAAGTACGAGTTCAAGCCGCGCGACTACGGCC
GAGCGCTGGCAACCGGCGACTCGCTCGCCCCGTACCTGACGATGCTGAACCAGGCGCGGCAGGCCCACCC
GGCGCTCCGGCAGCTGCGCAACCTCACCCTGCACAGCTCGGAGGACGACGCGGTGCTCGTGTACTCGAAG
CACCTGGCCGGCCGCTTCAGCCGCTCCGGGAAGCCCGACACGGTCATCGTCGTCGCGAACCTCGACCCGC
ACTCCGTGCGGGAGACGATCGTGCACCTCGACGTCGAGGCGCTCGGCCTCGAGCCGGGTGCCGAGTTCGA
GGTGCGCGACCTCGTCACCGGGCAGCGGTGGCCGTGGTCGGCGCGGAACTACGTCCGCCTCGACGCGTTC
TACGCGCCCGTGCCCAGCCTCCACGTGAAGGAGCCCCGCTGA
>Merged2_311918_206-658 # 206 # 658 # 1 # ID=311918_1;partial=01;start_type=ATG;rbs_motif=None;rbs_spacer=None;gc_cont=0.709
ATGGCCTCAGAGTGGTGGCGCAGCGCCGTGATCTATCAGGTGTACCCGCGGTCCTTCGCGGACTCCAACG
GCGACGGTGTCGGCGACCTCCCTGGCATCACGAGCCGGCTGGATGCCATCGCCGAGCTCGGCGCCGACGC
CGTCTGGCTCTCGCCGTTCATGCCATCGCCGCAGCGGGATGCCGGCTACGACGTCGCCGATTACACCGAT
GTCGACCCCCAGTTCGGCACCCTGAGCGATGTCGCGGCCCTCATCGCGCGCGCCCGCGAGCTGGGCCTCC
GGGTCATCATCGACCTCGTCCCGAACCACACCTCTGACCAGCACGCCTGGTTCCAGGCGGCACTCGCTGC
CGGCCCGGGCTCGGCCGAGCGCGACTGGTACCTCTTCCGCGACGGCAAGGGGCCCGGCGGCGAGCTGCCC
CCGAACAACTGGCTGTCCACCTTCGGCGGCCCG
>Merged2_825308_1323-1901 # 1323 # 1901 # 1 # ID=825308_3;partial=00;start_type=ATG;rbs_motif=GGA/GAG/AGG;rbs_spacer=5-10bp;gc_cont=0.592
ATGATATATGACCAGACCATGACGCAGATCGAGACGCACTACCCGCACTTGGTGAAGGACATCAGCGTGA
TGCGTCTCGAGCCCAACGACCAGCTCCTCAACTGTGTCATCGCCAACGCACACGTAGTCTTGCAGCTCTC
CACTCGCGAGGGATTCGAGGTCAAGGTATCGGAAGCACTCCACGCAGGTCGCCCCATGATTGCGACCCTC
ACCGGCGGTATCCCCCTGCAGGTGAAGGATAAGGTAAATGGTTTCCTTGTCCAGCCCGGAGACTGGAAAG
CGGTTGCCGGCCACCTCATGGAGCTCTTTACGGACGAGGAGCTCCACAAGAAGATGTCGTACGCCGCCAA
GACAGGGGTCTCGGATGAAGTGGGCACTGTGGGTAATGCTATCGGCTGGTACTACCTCGCCGCCAAGTGG
GCTGAGGTCGGCGTTAACCCGGGGCTGCGCGGTGATGAGAAGTGGGTCAACGATATGGCTCGCGACGAGG
CCGGCAAACCCTATGGGAAGGATGAGAATCGCCTGCCACGCCACTTCACCCAGAAGAAGGACGTCCCGCT
GCACGGCGCCAAGGCTTGA
>Merged2_698727_2297-3157 # 2297 # 3157 # -1 # ID=698727_6;partial=00;start_type=ATG;rbs_motif=None;rbs_spacer=None;gc_cont=0.546
ATGGAACCCCATGAGACGACCATTCTTCAGCCAGTCCACGAGCCGAACTGTCCGAGCAAGTCGGTGACGT
TTCACAGCAAGAATGTCAAACTTCAACTCGACGTCACTATTGACAATGGTGACGATGACGAAGCTTCGGA
GTTTCCCAACGTAACTTTTAAAAGGCATAAACGTCAAGGCATGCTAGGGGACGGCGTTGTCGCACGCGTC
CGGCTCCGCGAGGGTCAGGCCGTCTCCTGTATCCTACGTAACGATCTACCAAATCACATCACTGAGAACA
TCACCACAGACGTCCTCGACAGCCAGCAGCATGACACCCAGTCATACTGGTATAACTGGATCTCCAAGAG
CAAGTACAAGGGGCGCTGGCGAGAGGTCGTCAATCGGAGCCTCATGATCCTCAAGTTGATGACATACGAG
CCGACGGGCGCCATCGTTGCGGCTCCTACCTTCTCCATCCCAGAGGACATCGGCGGCGTCCGCAACTGGG
ATTACCGCTTCTCGTGGGTGCGCGATTCGAGTTTCACCATCTACATCCTGCTCCGCATGGGCTTCAGCGA
CGAGGCAGACGCGTACATGGAGTTCATCACCGAACGGTTACTCAAGTCCAAGACCCCAGATGGAGGACTC
CCAATCATGTTCACCATCCGTGGCGAGACGGATATCCCTGAAGTCGAGCTAACCCACCTGGACGGCTATC
GTGGGAGTCAACCCGTTCGTATCGGAAATGGGGCCGCCTTCCATCAGCAGTTCGATATCTATGGCGAGTT
GATGGACGGAATTTATCTGTACAACAAGTACGGCAAGCCCGTAACCTGGGATCAGTGGGTGTCGGTGAGA
CAAATGCTCGGTAAGGGCTGA
>Merged2_523172_1-84 # 1 # 84 # -1 # ID=523172_1;partial=10;start_type=GTG;rbs_motif=GGA/GAG/AGG;rbs_spacer=5-10bp;gc_cont=0.738
GTGCGCATCGGCATCGTGTGCCCGTACTCGTGGGACATCCCCGGCGGCGTGCAGGCGCACGTCCGCGACC
TGGCCGAGCAGCTG
>Merged2_462247_1547-2131 # 1547 # 2131 # 1 # ID=462247_4;partial=00;start_type=GTG;rbs_motif=GGAG/GAGG;rbs_spacer=5-10bp;gc_cont=0.617
GTGCCTAGCACGGCGATCCGGGAGATCTCGCTCCTCAAGGAGATGCGCGACCCCAACATTGTCCGGCTGT
TCAACATCGTCCACGCCGACGGCCACAAGCTCTACCTCGTCTTCGAGTTTCTCGACCTCGACCTCAAGAA
GTATATGGAGGCGCTGCCTGTGACCGACGGCGGCCGCGGCAAGGCTATGCCCGAGGGCAGCTCCGAGACG
CTGTCGCGCCTGGGGCTCGGCGAAAGCGTCATTCGCAAATTCATGATGCAGCTGTGCGAGGGCGTCAGGT
ACTGCCACTCTCACCGTGTCCTCCACCGCGACCTCAAGCCCCAGAACCTGCTCATCGACAGCGATGGCAA
CCTCAAGCTGGCTGACTTTGGTCTGGCCCGCGCCTTCGGCGTGCCGCTGCGGACGTACACGCATGAGGTT
GTTACGCTCTGGTACCGCGCCCCGGAGATCCTGCTGGGTGGGAAGCAGTACTCCACCGGCGTAGATATGT
GGTCGGTGGGATGCATCTTTGCCGAGATGTGCACGCGCAAGCCGCTCTTCCCGGGCGACTCGGAGATTGA
TGAGATCTTCAAGATCTTCCGGTAA
>Merged2_890334_2-145 # 2 # 145 # 1 # ID=890334_1;partial=10;start_type=Edge;rbs_motif=None;rbs_spacer=None;gc_cont=0.611
CAGAAAAAGCGTCAGGTCGGGAATTTTCCGCAGGCGTTCTCCCACATCGCGCTCATCAACACGGCCTTCA
ACCTGACGAAGGCGGAGGGGCCGGCGGCGCAGCGGTCAGATCCCGATCAAGCCAAGGACAAGGAAGGCGA
CTGA
>Merged2_517158_2375-2704 # 2375 # 2704 # -1 # ID=517158_3;partial=01;start_type=Edge;rbs_motif=None;rbs_spacer=None;gc_cont=0.609
CATGCGGCGAGGCTCTGGGGTCCAAAGTCGATCTATATCACCGAGAACGGCACGTCGGCGACGGACGAGG
CTGCCGCCGACGGCACCGTCTATGACCTCGACCGAGTCATGTATCTGCGCAACTGCCTGACCCACCTGCA
GCGGGCGACGTCGGACGGCGTGCCCGTGTCCGGATATTTCCTCTGGAGCCTGATGGACAATTTTGAATGG
GTGGACGGCTACCAGAAGCGCTTTGGGCTCTACCGCGTCGACTTTGGGACGCAACGCCGGACGGCGAAGC
TGAGCGCGTCGTTCTATCGGGAGACAATCAGGCAAAATGCTGTGGCGTGA
>Merged2_720707_3-647 # 3 # 647 # 1 # ID=720707_1;partial=10;start_type=Edge;rbs_motif=None;rbs_spacer=None;gc_cont=0.578
TATTTCATCATGTCCTTCCTGTACCTGGAGCCGTGGCACATGATCACGTCGTCGGCGCAGTACTTTATGC
TGTTGCCAAGCTACATCTGCACGCTACAGGTGTACGCCTTCTGTAACACGCACGACGTTACTTGGGGTAC
CAAAGGAGACAATATTATGAAGACGGACCTGGGCGGCGCTGTCGGAAAGGGCTCCGGGTCGACGGTGGAG
CTGGAGATGCCGTCAGAACAGCTCGACATCGACTCCGGGTACGACGAGGCACTGCGCAACCTCCGGGACC
GCGTCGAAGTGCCGGCGGCGCCGGTGCCGGAGTCGCAGCTGCAAGAGGACTACTACAAGAGCGTGCGCAC
GTACATGGTGGTCATCTGGATGATGGCCAACGCCATCGTGGCCATGGCGGTGTCGGAGGCATACGGGAGC
AGTTCGATCGGGAACAACTTCTACCTCCGACTCATCCTCTGGAGCGTGGCCAGTCTGGCGTTGTTTAGGG
CCTTGGGGTCGACGACGTTTGCTATCATCAACGTGGTGAACATGGTAGTGGAGGGAAGGATGAAGATGAG
TCTGAAGCTGCCCAAGTGGCTAGGCAGCTTAGGGGGGAAGATGAGTGAGAAGATGAGCAGCATTGGAAGC
AGCGTGCGGAGTTGA
>Merged2_299495_3-467 # 3 # 467 # -1 # ID=299495_1;partial=10;start_type=ATG;rbs_motif=GGA/GAG/AGG;rbs_spacer=5-10bp;gc_cont=0.703
ATGCTGGATGCCACCAAGCCCGAGACCCCGCTGACCGCGGACGAGGCCCAGACCAGCGAGTCGCGGCACG
TCGGGCCGAGCTTCCAGCCGACGCACCCCCTCGCACTCTCCCCGGTGACCTCGCCGCCCCACTCGGTGGA
CGGCTTCGTCCGTGAGTTCCTGCGTGAGCTGAACACCGACGCGGGCGTGACGCTGTCGCGCTCCACGGTC
AACGATCAGTACCTGTCGCTGGCGCGGACGGTCCGCCACTACCGGTCCGCCCGCTGGCTCGAGAACACCC
GCAAGGTCCGCGAGACGAAGGCCAAGATGGTCGGATACCTGTCGGCGGAGTTCCTGCTGGGACGCCAGCT
CGGCAACGCGCTGCTCGCAACGGACCTCGAGGAGATCGCCGAGCAGGCGCTCGCCGCCTGCGGCATCGAC
ATCGCGACCCTGCGCGCGCAGGAGGTCGAGCCGGGGCTCGGGAAC
>Merged2_785762_654-731 # 654 # 731 # -1 # ID=785762_2;partial=01;start_type=Edge;rbs_motif=None;rbs_spacer=None;gc_cont=0.692
GAGGAGCATTTCGCCCGGGTGACGGACACCACCGGCGCGCCGGTGCCCGAAACCGACCTGTTCGCCGGGC
TGCGGTAG
>Merged2_521764_2-643 # 2 # 643 # -1 # ID=521764_1;partial=10;start_type=ATG;rbs_motif=GGAGG;rbs_spacer=3-4bp;gc_cont=0.684
ATGCAGGCCAAAAGACGGATCTTGCGCTCGGTTCTTACCACTGGCGCGGCAGTCGGGCTCATGGTCGGCG
GCTCGGTCCTCGGGCTGTCCTCCGGGTCCGCCGCACAGGCATCCACCGCATGCGCCGAGGCATGGAATTC
CGCCACCGCCTATACGGCCGGCGAACAGGCCAGCGAGAACGGCATCAATTACACCGCCAACTGGTGGACC
CAGGGCAACGACCCGGCGACCAGCAACGGCGGCAGCGGCTCGGGACAGCCGTGGACGTCCGACGGTTCCT
GCGCTGGCGGTTCGGGGTCCGGGCCGGGTTCTGGCTCCGGACCGGGATCCGGCACGACGGGCTCGCCGAG
CGGCCTGCTCTTCAGCCCGTACAAGGACGTCACCATCAACATGAACTGGAACACCGACCAGATGCAGTCG
GCCGTGGAAGGCAGCGACCTGCCGGTCGTGGGCTCAGGCAGCCTGGTGTCCCAGTACGTTCCGAACTTGC
CCGCGCTTACCCTCGCCTTCGCCACCGGGTCCTGCGGCAGCGAGACCTGGGGCGGCGCCCCGGCCGCCAA
CTTCGCCGCCGAGAACGTTCCGCAGCTTCAGGCCGCCAACCTGAATTACGTGATCTCGACCGGCGGCCAG
GCCGGGACCTTC
>Merged2_843375_1-312 # 1 # 312 # 1 # ID=843375_1;partial=10;start_type=Edge;rbs_motif=None;rbs_spacer=None;gc_cont=0.750
GCCGGCGACGCCGAGCACAACGTGCTGGCCTTCCTGCGCTGGAGCGAGGACGGGCCGGTCGTGTGCGCCT
TCAACTTCTCCGGCGCCCCGCACCACGACTACCGCATCGGCCTGCCGTTCGCGGGCGAGTGGGACGAGAT
CGTGAACACGGATGCCGAGGCCTTCGGCGGCTCGGGCGTGGGCAACCCCGGCCGGGTCCAGGCGGAGGAG
CGCGCGTGGGGCGGGCGCTCCGCCAGCGCGTCGGTCACCCTGCCGCCGCTCGGCGCGATCTTCCTGCGCC
CGAAGCCGGCCGAGCCCACCGGTCCGGCTTGA
>Merged2_516719_1-348 # 1 # 348 # -1 # ID=516719_1;partial=10;start_type=ATG;rbs_motif=AGGAGG;rbs_spacer=5-10bp;gc_cont=0.684
ATGACTGCATCGGACCTGATCGCTGGCGATCTGTCCAGGCGCAGCTGGAACCGTCCACGGTGGACGGTCG
AGGAACTGGTGGACGCGAAGGCCGGGCGGACGATTTCGGTGGTGCTGCCCGCCCTCGACGAGGAAGAGAC
CATCGCCTCGGTGATCGACAGCATCTACCCGCTGGTCGGCGCAGGGCTGGTCGACGAGCTGATCGTGCTG
GACTCGGGTTCGACGGACGAAACCGAGATCCGCGCGATCGCGGCCGGCGCCCGCGTCGTCAGCCGGGAAC
AGGCCTTGCCCGAGATTCCGTCGCGGCCCGGCAAAGGCGAGGCGCTGTGGCGTTCGCTGGCGGCGACC
>Merged2_343859_413-559 # 413 # 559 # -1 # ID=343859_3;partial=01;start_type=Edge;rbs_motif=None;rbs_spacer=None;gc_cont=0.646
CCCGACAGCCCGTTCTTCTTCTGGCCGAACGAGGTCGTGCGCGAGGCCTGGCCCACCGACGACTACCAGC
TCATCGATTCGAAAGTGCCCGCCGTGACCCCTGAGACCGACCTGTTCGACGGCATTGCAGAGGAGGCGCT
CGCGTGA
>Merged2_727307_2-388 # 2 # 388 # 1 # ID=727307_1;partial=11;start_type=Edge;rbs_motif=None;rbs_spacer=None;gc_cont=0.703
GGCCGACTGAAGGTTCGCGACGACGTCAGCGCCCAACTGGCCCGCACCCTGCTGGACGCCACGGTTGCTC
ATCCCCGGCCGGCCGGTGGGCCCTCGCACCGTGACGTGACCGTGGTGATCCCGGTGCGGGACAACGTTCC
TGGGGTGCGACGTCTGGTGAGCTCGTTGCGCGGATTGCGCGTCATCGTGGTGGACGACGGTTCGTCGGCT
CCGCTGGTGCCGGAAGACTTCGTCGGCGCGCTCTGCGACGTCGAACTGCTGCGGCACCCGCTCAGCAAGG
GGCCGGGCGCAGCGCGCAACACCGGCCTGGCGGCTTGCGCCACCGACTTCGTCGCGTTCATGGACTCCGA
CGTCTCACCCCGCCGAGGCTGGCTGGAAGCTCTGCTC
>Merged2_893522_518-1060 # 518 # 1060 # 1 # ID=893522_2;partial=00;start_type=ATG;rbs_motif=AGGA;rbs_spacer=5-10bp;gc_cont=0.578
ATGGTTGCCGGTGTCTTCTCGGATCAGATTGACCAGCAGATCCAGGCAACGACAAGATTCCGAAAGCTCC
TATCTAAAGAACGGAACCCACCTATTGAGGAGGTTATCAAGACTGGCGTCGTCACCCGCTTCGTCGAGTT
TCTGCGATCTCCCCACACCCTCGTCCAGTTCGAGGCTGCCTGGGCTCTGACCAACATCGCGTCAGGATCT
GCTACCCAGACCCAGGTCGTCATCGAGGCTGGAGCGGTCCCCATTTTCGTGGAGCTCCTCGCGAGCCCTG
AACCCGATGTGCGGGAGCAGGCGGTTTGGGCCTTGGGCAACATCGCTGGCGACAGCCCTCACTGTCGCGA
CTATGTCCTTAGCTGCGGTGCACTGAAGCCTCTCCTGGCTCTTCTGGGAGACAGCCGCAAGTTGAGCATG
CTGCGGAACGCTACGTGGACTCTTAGCAACTTCTGCCGCGGCAAGACACCCCAGCCTGACTGGGCTACGG
TATGCACACCACGTTCTAGGTTAATCTCGCACTGTTGTATGACTCAGGTCTAA
>Merged2_59445_22383-23051 # 22383 # 23051 # 1 # ID=59445_29;partial=00;start_type=GTG;rbs_motif=None;rbs_spacer=None;gc_cont=0.580
GTGTGCGAGTTGATCCTCCGTCTCCGGGCCAACTACCTATGGCCGGCCATCTGGGGGAGTATGCTCGAGG
TCGATGACGCTGCCAGCCAGCCTCTTGTAGACGCTTACGAGGTGGTTCTCGGCAGCTCCCACACAGAGCC
GCTCATGCGTGCGCAGAACGAGTTCGGAACTTTCTACCAAGGACCCTGGGCCTATAATCTCAACAATGCG
ACCATCGACGACTACTTCCGCTACGGCGTCCAGCGCGCCAAGCCGTACGCCCGGAACAGCTTGTGGACAA
TGAGCATGCGCGGTACTGGCGACAGCGCGATCGAGGGTCTTGGAGACGACGCCATCATCGCTATGCTCGA
TGTCCTCGTGAAGAACCAGCAAAATATCATTTCGGAGGGGCTGGGTGTCAACATCTCCACGGTTCCGCAG
ATGTGGTGTCTGTATAAGGAGGTCCAGTCGTACACGGAGAACGGCTTGGTTGTGCCAGAAGACATCACGC
TGCTGTGGTCGGACGACAACTGGGGCAACATCCGCAGAATGCCGCTGAAGAACGAAACCGACCGCGCGGG
CGGAGCCGGCGTCTATTACCATTTCGACTACGTCGGAGACCCACGAGACTACAAGTGGATCAACACCATC
CAGTTGGAAAAGACGGCCGAGCAGGTAAGGCCCAGTTAA
>Merged2_3652520_235-594 # 235 # 594 # 1 # ID=3652520_2;partial=01;start_type=ATG;rbs_motif=GGAG/GAGG;rbs_spacer=5-10bp;gc_cont=0.611
ATGCGCTGTCCAAGCTGCAGCAGCCTCGACACTCAGGTGAAGGATTCGCGGCCAACCGAGGATTCGTCGG
TCATTCGCCGTCGCCGCGTCTGCCTTGCCTGCAATTTCCGCTTCACCACGTTCGAACGGGTGCAGCTGCG
CGAGCTGACCGTGATCAAGCGCAACGGCCGCCGCGTGCCGTTCGACCGCGACAAGCTCCTTCGCTCGGTG
CAGATTGCGTTGCGCAAGCGTCCGGTAGAGCCCGAGCGCATCGACCAGATGGTATCGAAAATTGTGCGCG
AGCTGGAAAGCTTGGGCGAAAGCGAGGTGTCGTCGGAAACAATCGGCGAAACTGTGATGGCGTATCTGCG
CGATCTCGAT
>Merged2_310226_1-597 # 1 # 597 # 1 # ID=310226_1;partial=11;start_type=Edge;rbs_motif=None;rbs_spacer=None;gc_cont=0.655
GAGAAGTTCACCAACGTCACCAATGGGGTCACCCCGCGCCGCTTCATGCGGCTGGCGAATCCCGGCCTGT
CCCGGCTGATCACCGAGACGCTCGGCACCGGCTGGCTGACCGACCTGGATCGACTGGCGGAGCTCGAGCC
CTACGCCGAGGACGCCGGATTCCGGGACGCCTTCATGGAGATCAAGGACGCCAACAAGACCCGGCTGCAC
CGGCTGCTGCGGGCGCGCGACCAACTCGTCCTTCCCGAGCACCACCTGCTGGACGTGATGGTGAAGCGGC
TGCACGAGTACAAGCGGCAGAGCCTGAAGCTGCTGCACATCGTCAGCACCTACGAGCAGATCATCTCCGG
CAAGGTCACGGTCGACCAGCTCACCCCGCGCACGTTCGTGTTCGGCGCCAAGGCCGCCCCGGGTTACCGC
ATCGCCAAAGAGACCATCTACCTGATCAACTCCGTGGCCAAGGTGATCAACGCCGATCCGCTCGTGCAGG
ACGTGCTGAAGGTCGTCTTCCCCGCCAACTACAACGTCACACTGGCCGAGACGCTGATCCCGGCCGCCGA
CCTGTCCGAGCAGATCTCGCTCGCCGGCAAGGAGGCG
>Merged2_890542_22247-23518 # 22247 # 23518 # -1 # ID=890542_12;partial=00;start_type=ATG;rbs_motif=GGAG/GAGG;rbs_spacer=5-10bp;gc_cont=0.627
ATGCCGACTCCTTCTTCGGTGGATTCTCCGAACCGCCCCCTCATCGGCTTCCTCGCCGCACTGCTCGTCT
CCTTCTCTCTTGCGTGCTCCGCCTTCGCCCAGGCGCCGCCCGCCAAGGTGGTCGGCGCCTACTTCGAAGA
GTGGAGTATCTACCTTGCAAACTACAATATCTCCAATCTCCAGGCCAATGGCGTTGCGGATAAGCTGACG
CACCTGACGTACGCCTTCGGCGACGCCACGGCAACCGGCTGCGCCATCGCCGATACCTGGGCAGACTATC
AGGATCCGAGTCTTCCAAGCGTGAGCGGCGCCCCGTATACAGGGCCGCTATACGGCAACTTCGCGGCGCT
CCAGCAGCTCAAGCAGCTGCACCCCAATCTGAAGGTTCTGATCTCTCTCTCCGGGGCCGACGGGTTTGCG
GCGGCTGCCAGTACCCAGGCCGGCCGTCAGGCCATGGTCGCGAACTGCATCGATCTGTTCATCAACGGCA
ATCTCGCGCCTGGAATCTCGGCAGCGGGCGTCTTTGACGGCATCGATATCGATTGGGAGTTCCCCACCGC
CGCCGATACGGCAAACGCAACGCTGCTGCTCCAGGAGTTTCGCCGGCAGCTGGACGAGCTGGGAGCGGCC
AACCATAAGCACTACCTGCTGACCATGTTCGGCCCCGCCGGCCAGCAGAACTTCTCCAACCTCCAGTTAG
CCGAGGTCGCCCGCCAGCTCGACTACTTCAACATGCAGGGGTACGACTTCCACGGTACCTGGGAGACCTC
GACCAATCACGCCTCTCCGCTGCTCGACGACAAGCAGGATCCCGCCTCCGCCGAGAACTTTTACATCGAG
TACACGATTCGCTCCTATCTTCAGGCCGGTGTCCCCGGAGAGAAGCTCGTCCTCGGCATTCCCGCATATG
CGCGTGGCTGGACGGGCGTTCCCGGCACCGGCGATGGACTGTATCAGACCTCCACAGCTCCGGCTCCCTT
TCCTGCGACCGATTCTCTCGAGACGCCCGGCGTGATCACCTATCTCACGCTCACCGGGCTGACCGGCTAC
AAGCGCTACTTCGATGACCGTCGCATCGCTGCGTGGCTCTATGATTCCGGCACGCAGACCTTCTGGTCCT
ACGACGACCCGGTCACCGTGTCGCTCAAGACCGCGTACGTGCGCCTCCGCGTTCCCGGCGGCCTCGGTGG
TGAATTCGTCTGGGCTCTCAAGGACGACGATGCGAACGGGACCATCGTGAAAACCATGGCGGCGGGCCTC
GGGAGACGATGA
>Merged2_340913_3-926 # 3 # 926 # -1 # ID=340913_1;partial=10;start_type=ATG;rbs_motif=None;rbs_spacer=None;gc_cont=0.561
ATGCTACAGCACCAGGATTCCCACAACAGCCCACAACCGTACCAAGACAATCCCCTCGCCCAAGCTGCTA
GCGGCGGCGGTATCAGGCGCTGGAAGACGGTCAAGCAGGTTCTGCTCTACCGCGGAAATTTGGTGCTGGA
CTGCCCTATCCCTCCACGGCTGCTGAACCAGATCCAACACGGCGAACGTGACGAATTTACCCACATGCGA
TACACTGGAGCAACCTGCGACCCCTCCGAGTTCTACGAGCAGAACTTTACCCTTCGCCAAAAGCTCTTCA
GCAGACCCCGAACCACGGAACTGTTCATCGTCATTACCATGTACAATGAAGACGAGATACTGTTCGCCCG
CACCATGATTGGTGTCATCAAAAACGTCGAGTATATGTGCAAGCGGTCTGAGAGCAAGACCTGGGGTAAG
GAGGCCTGGAAGAAGATCGTGGTCTGCGTTGTCAGCGATGGCCGTGCCAAGATCAACCCGAGGACCAGGG
CTCTGCTGGCTGCTATGGGCGTCTACCAGGAAGGCATCGCCAAGCAGCAAGTCAACAACAAGGACGTCAC
GGCTCACATCTACGAGTATACCACTCAAGTCAACCTGACGATCAAGAACGACGTGGTCACGGTGACGCCG
TCGAGACAGCCCATCCAGATGCTGTTCTGTCTGAAGGAGAAGAACCAGAAGAAGATCAACTCGCACAGAT
GGTTCTTCCAGGCCTTCGGCCGAGTCCTGGACCCGAACATCTGCGTTCTTATCGATGCTGGAACCAAGCC
CGGTGGCAACTCCATTTACCACCTGTGGAAGGCCTTCGACCTGGAGCCGATGTGCGGCGGAGCCTGCGGC
GAAATCAAGGCCATGTTGGGGACGGGAGGCAAGAATCTGATCAACCCCCTGGTTGCGGCGCAGAACTTCG
AGTACAAGATGAGC
>Merged2_694651_518-703 # 518 # 703 # -1 # ID=694651_2;partial=01;start_type=Edge;rbs_motif=None;rbs_spacer=None;gc_cont=0.720
CTGGCCAATCGTGGTTCGGGGCAGCTGGATTCGCCGACCGGGGGGATCCCGGGCAACCTGCTGCGGGCCG
GGCGCAAAGGCCTGCTGCAGGGCGCTTGGCTCTACCTGCGCGAAGTCCGCCGCCAACACCGCGCGGTGGC
CGGCTCTCCCGCTGCCGCCGCCGTCACCGCGCAATCGATTGGCTGA
>Merged2_309765_7727-8479 # 7727 # 8479 # 1 # ID=309765_6;partial=00;start_type=ATG;rbs_motif=None;rbs_spacer=None;gc_cont=0.529
ATGCAATCTGTATTCGGTCTCCACAACCCTTCGAAAGCCAAGGCGTTCTGCTATGCTACAACACCAAGTG
ACCGCTCTGTGCATCGCCAACAGATCGAGCGGGAAGCTCCCGTCTTCCGCGACGCGAGCAACTGGTCTCC
CGACAAACTAGTGGAACAAATAGTCCAGGACGGCATTCACATTCTCGTCAACCTAAATGGTTACACGAGA
GGGGCCCGTAATGAAATATTTGCCGCTAGACCAGCCCCGATTCAGATGTCCTTCATGGGATTTGCCGGAA
CCTTGGGAGCGGAGTGGTGCGATTACATCCTAGCAGATACCACCGCCATACCCCCGCAGACGCTGCGGCC
ATACAGAAGAAATGTTTCTGTACCAAACGTTTTCGAGGACGAGACGGAGGGAGACACTGGTGATTGGGTG
TACTCGGAAAACATCATCTTTTGTCGAGACACCTTCTTCTGTTGCGACCATGCTCAATCTTGCGATTCGG
ACGAACGCGACATGTCGTGGGAGGATGCGCAACTACGGCGATGGAAAATGAGGAAAGAGCTCTTCCCAAC
CTTACCGGACGACGCCATCATCCTGGGCAACTTTAACCAACTATACAAGGTGAGTCACCATCGCCTCTTG
GCGGTTCATGACCAAGACATACTAATATTACGTAGATCGACCCTACGACGTTCCGTACCTGGCTGCGAAT
TCTGTCCAGCGTTCCTCGCGCGGTCCTTTGGCTCCTTCGCTTCCCTGAGCTAG
>Merged2_829160_2-427 # 2 # 427 # 1 # ID=829160_1;partial=11;start_type=Edge;rbs_motif=None;rbs_spacer=None;gc_cont=0.622
GAGCTCTGCGGCCGCGCCGAGCGGACGTTGGACCAGGTGACGGCAGAGGGGTTCCAACGCCTTCTGAGCT
CGCAACAGAGCTACCTTGACGACTTCTGGAGCCGCAGCGACGTGCGCGTCAAAGATGTCCAGCGGGATAA
GACCAAGCACAGCACTGCGGAGATCCAGCAGGCGATTCGGTTCAACCTGTTCCATACGTTGCAGGCATCG
GCCCGCGCGGTGGGCACCGGCGTGCCGGCCAAGGGCCTTACCGGAAAAGCGTACGAGGGGCATTACTTTT
GGGACACCGAGATCTATCTGCTGACATTCCTGACCTACACCTCTCCTCATATCGCCCGCAATCTGCTGAC
CTTCCGCTACAAGATGCTGCCGCAGGCGCGAGCCCGCGCCAAACAACTCGGCCATCACGGCGCCATGTTC
CCGTGG
>Merged2_533339_1-585 # 1 # 585 # -1 # ID=533339_1;partial=10;start_type=ATG;rbs_motif=AGGAGG;rbs_spacer=3-4bp;gc_cont=0.677
ATGTCCCGAACATGGCTGCGCAGACGGTTCACCCGGCGGGTGCGGTTGCTGGCCGGCGCCGTAACTTCAG
TCACATGCGCGCTGTGCCTTGCCGCGGCCACGTCGCCAGCGCTGGCGAACCCGGCGGCGCAGGCGGGGGC
CGCTGCGAGCCGGGCGCCGCTGCCGATTTACCTGAACACGCATTACTCGTTTGCTGCCCGGGCGGCGGAC
CTGGTGTCGCGGATGACGCTCGCTGAGAAGGCCGCGCAGATCCAGACCAACAGCGCGCCGGCGATCCCGC
GGCTGGGTGTGCAGCGCTACACCTACTGGAGCGAGGGCCAGCATGGCGTCAACTCCCTCGGCGCGGACTC
CAACAGCGGGTCAGCGTCCGGCGGAGTGCATGCGACCAGCTTCCCGACGAATTTTGCGTCCACGATGACC
TGGGATCCGCAGCTGACCTATCAGGAAACGACAGCGGTCTCCGATGAGGAGCGGGGGTTCCTGGACAAGT
CGCTGTGGGGCACCGGGCAGAACAACCTGGGCCCGTCGGCCAGCGACTACGGCGACCTGACGTTCTTCGC
ACCGACGGTGAACATGGACCGGGAT
>Merged2_218801_1368-1538 # 1368 # 1538 # -1 # ID=218801_2;partial=01;start_type=Edge;rbs_motif=None;rbs_spacer=None;gc_cont=0.632
TATTTTGAGAAGATGCTGGGCTACGCCAACCACTTGGGGCTGTACGGCGAGCAGCTGGGCCCGCGAGCGC
AGCACCTGGGCAACTTCCCCCAGGCCTTCACCCATCTGGCGCTGATCAGTGCTGCCTATGACCTTGACCG
GCGTCTGTCACGCGCCGGCCATCCGGGCTAG
>Merged2_296459_1-1965 # 1 # 1965 # 1 # ID=296459_1;partial=10;start_type=Edge;rbs_motif=None;rbs_spacer=None;gc_cont=0.634
GCCACGAGCTCGGTCAACATGACGATGTATGAGCTCAAGGACGCGACGGTGGTCAGTGACCTGATCAGCC
GGGAACAGGCGGGCGTTGACGTCCGGGTCATTCTGGACGCCGCGCAGAAGTCGTACAACCAGAACGCGTT
CAACGAGCTCCAGGCAGGCGGCGTTGGCGTCACCTGGTCGTCTTCGGCGTTCGTGTACACGCACCAGAAG
ACGATCACTGTCGACGACGACGAATCCTACATCACCACCGGCAACCTCGATACAACGTACTATTCGACAT
CGCGTGATTACGGCGTCTTCGATACCGATGAAGCCGATGTGGCTGCGGTGACGGCTACGTTTAATGCCGA
TTATGCGCATACGTCGATCACGCCGTCGGACGGAGACGACCTGGTGTGGTCGCCGACCGATTCGCAGTCG
CGGCTGCTCGCGCTGATCCAGGGCGCCCAGCACACGCTGGATGTTGAGGAGCAGGAATTCAGCGACACCA
CACTGGTGAACGCTATCGTCGCCGACGCCAGCCGCGGCGTGACCGTCCGGGTCGTCCTGGAAGACCCGTC
GGACTACTCCTCCGAGGTCAGCAAAGTCGAGGCCGCAGGCGGGCAGGTCACCGGGTACTCCGACCCCAAC
GGCTTTTACATCCACGCAAAGGCCATTGTAGCGGATTACGGCACCGCCACAGCGAAGGTGTTCGAAGGCT
CCGAGAACATGACCAGCAACTCGCTGGACAACAACCGCGAGCTGGGGCTGATCACGTCCGACGCCGGAAT
GCTGAACGGCATCGAGTCGACGTTCACCGCCGACTTCAATCACGTTCCCAGCGGCGGCGGCGGAGGTGGC
GGCGGCGGCAGCAGCAATACCGTTACTGTCACTAATCCCGGGAACCAGGCCAGCACCGTCGGGTCGCCGG
TGAGCCTGCAGATCAGCGCCAGCGACTCCGACCCCGCGCAGACGCTGAACTACACGGCCTCAGGCCTTCC
GGACGGACTGACCGTCAGTGCTGCAACCGGGCTGATCTCCGGCACCCCGGCGGACACCGCCACGTCGGGC
ACCGTCACGGTGACCGCCCAGGACAGCACAGGCGCATCGGGCTCGGCGATGTTCAACTGGACGGTCAGTG
CCAGCGGATCCGGCGAGCCGCCGGCGTCATTCTGGGGCGACACGGGGGCCATTCCCCCGGCCAGCAATGT
CCTGGAAGTATCGGTGGTCAACCAGACAAACGGCGAGTACCCGGACAGCGAGGTGTACTGGAGTTTCAAC
GGGCAGACTGAGTCAATCGCGCAGCAGCCGTACATCGACATGCCTGCGAATTCGGCTGGCCGCATGTACT
TCTATCTCGGCACGCCCAACGGGCCGTACTTCGACTTCATCGAGTTCACCGTGGGCGCCTCCTCTATCAA
CGTCGACACGACCCGCGTCGACCGCTTTGGCCTCAAGCTGGCGCTGCTCCTGCACGGGCACGACGGCTCG
AACCAGGAAGTCGGCGAGAACTACGCAACGTTCCAGGAGAGCCGGGCGGCGACGTTCCAGCGGTTCGAAA
ACTTCGTGCCGACGGAATTCAAGGAGCTTGCCACAGACGACGCTCCCTACGGCATCCCGTCACCTGGCAA
CGACCCCGCGTTCCAGCCTGGCGGGGCGTACGCCAGCTACTTCAGCGCCTACGCAGCGGCCAACGGCGAC
ACCACCGACTCCACCGCGCAGATTTTCGGCTGCGGTGGCACCCTGTCCAACAACCCCACCCTGTGCGCCG
GGCTGAACAGGCACGTTGCACAGCTCCCAGCTGCAGATCAGTCCAACCCAGCCAATTTCTACCTGGCCGC
TCCTGCCAACTACTACGCCGAATTCTGGCATGACAACTCGATCAACGGCAAGCAGTACGGCTTCCCCTAC
GACGACGACGCCGGGCAGTCCTCGGACATCTCGGTGGCCAACCCGCAGTACATGGTGGTCGCTGTCGGCT
GGTAG
>Merged2_306946_2-1051 # 2 # 1051 # 1 # ID=306946_1;partial=10;start_type=Edge;rbs_motif=None;rbs_spacer=None;gc_cont=0.626
CCCTACCTCTTCGAGCGCGAAGGCACCAATTGCGAGAACTTGCCGGAGACGCACGCATTCCTGAAGCGCG
TCCGCAAAGTTGTCGACGATGAATTTCCCGGCCGGGTGTTACTGGCCGAGGCCAATCAGTGGCCGGCGGA
TGTCGTCGAATATTTCGGCGACCCCGGCACCGGCGGCGACGAATGCCACATGGCTTTTCACTTCCCGCTG
ATGCCTCGCATCTTCATGGCGGTCCGTCGGGAGTCGCGTTTTCCGATCTCGGAGATTCTGGCGCAGACGC
CGCCGATCCCGGATCTGGCTCAATGGGGCATCTTTTTGCGCAACCATGACGAGTTGACGCTGGAGATGGT
CTCCGACGAAGAACGCGACTACATGTATTCCGAGTACGCCAAAGATCCGCGGATGAAAGCCAACGTCGGG
ATACGTCGCCGGCTGGCGCCGCTGCTGGAGAAAGACCGCAACCAGATGCAGCTGTTCACCGCGCTGCTGC
TGTCGTTGCCCGGCTCCCCGGTGCTCTACTACGGCGACGAAATCGGCATGGGCGACGTCATCTGGCTGGG
AGACCGCGACGGGGTGCGCACCCCGATGCAGTGGACGCCGGACCGTAACGCCGGTTTTTCCACCGCAAAC
CCCGGCCGGCTCTATCTGCCGCCCAGCCAGGACCCCGTCTACGGCTACCATGCGGTCAACGTCGAGGCGC
AGCGCGACACCTCCACGTCGTTGCTCAACTGGACCCGAACCATGCTGTCGGAGCGCCGCCGCCACGACGC
ATTCGCAACCGGCACCTTCGAGGAATTGGGCGGCAGCAACCCGTCGGTGCTGGCGTTCGTGCGCCACGCA
GAAGATGACGACGACACCGTTCTGTGCGTCAACAACCTGTCGCGGTTCCCGCAGCCCATCGAACTCAACC
TGCAGCATTGGATCGGCTGGACGCCGGTGGAGTTGACCGGGCACGTGGCATTTCCTGCCATAGGCCACCT
GCCTTACTTGCTGACGCTGCCGGGACACGGTTTCTACTGGTTCCAGTTGGCCGTTGAGGACAATGAATGA
>Merged2_75123_124-933 # 124 # 933 # -1 # ID=75123_1;partial=00;start_type=ATG;rbs_motif=None;rbs_spacer=None;gc_cont=0.595
ATGAAGTTCAGCCTCCTCGCGTCCTTGGCGCACTGCGCCAGCGCCGCGGTCCTCTGGGATGGACGCTTCA
ATGACCTCACCTCTTCCGCAAGCCTCAACACGTGGTCGTGGAGCAACCAGGTCGGCCCTTACCAGTACTA
CATCCACGGCTCCGGCACCGTCACCCAGTACATCAACCTGTCCCCCTCCTACAAGAACCCCGAGGATACC
GTGTCCAAGCAGGGCGCCAAGTTCACGCTCGACAGCTCCAGCTTCTGGAACGGGCAGACGATGCGCCGAA
CCGAGCTCATTCCCCAGACGACGGCGGCCATCAACACGGGCAAGGTCTGGTACCACTTCAGCATGATGCG
CAACGCGACCAACGCCCCAAGCATCTTCATGGAGCACCAGATATGCTTCTTCGAGAGCCACTTCACTGAG
ATGAAGTATGGCTGGATCTCGGGCGAGCAGAACACCTCGGACCCTTATCTGCAGTGGATGGTCCAGCAGA
AGAGCCAGTGGAAGACCAGCTGGGATCCCAATGTCTGGCACAACATTGCCTACGAGATTGTGAGTGCAAC
TGTGTACAATAACTGGCCGGCAAGGCTGGGGAGGAGAGAACTAACCATAGTGTCTCTGCTAGAACTTCTC
GAGTGGCAGCGTAGGCTTCTGGCACTCCACAGGCGGCGACCCGCTCACACAGGTCGTCGCCCCCGTCGCG
GCCTCGACCTCGTCCAACGGCGAGGACTGGCATCTGGGTGTCCTCGAGCTGCCCCGGGACGGCTACTCCT
TTGCTACCGAGGACTTCTTCTTCTCGGGTGTGTACATTGA
>Merged2_83967_1719-2813 # 1719 # 2813 # 1 # ID=83967_2;partial=01;start_type=ATG;rbs_motif=None;rbs_spacer=None;gc_cont=0.567
ATGGGTATTGCCGCGACCGGGCGAGCCGATCTTGCCTACGAGGTCAGCAAGGCTACAGCAACCGAAGTCG
GGGCCTGCGGCATCAACTTGATGCTCGGACCCGTCTTGGACGTTCTCTCCAATGCTAGGTACCAGCCGCT
CGGTGTCCGTGCTACGGGAGATGATCCCCAGGAGGTGTCACAGTACGGCATTGCCGCTATGAATGGCATC
AAGGATGCCGGTCTTGCATCCTGCGGCAAGCACTTTCCCTCGTACGGCAACCTCGATTTTCTCGGATCGA
GCCTCGACATCCCCATTATCACACAGACCCTCGAAGAACTAAGCCTCAGTGCACTTGTGCCTTTCCGGAA
TGCTGTGGCAACTGGCAAACTGGATGCCATGTTCGTCGGTGGCTGTGGTATTTCCAACCCGTCCATGAGC
GTGAACCACGCCTGCCTATCCGACCAAGTTGTCGATGATCTGCTCCGGAACGAACTCGGTTTCAAAGGGG
TTGCCATCTCCGAGTGTCTCGAGATGGAGGCGCTTAGCCACGAGATTGGCGTCCAGAATGGCGTCGTCAT
GGCTGTTGAGGCTGGCTGCGACCTTGTGCTTCTCTGCCGTGCCTACGACGTCCAGCTCGAGGCCGTCAAG
GGGCTCAAGCTGGGAGTCGAGAGCGGTATTATCACGAAGGAGCGCATTATCACCTCGCTGCGGCGCGTCC
TGCATCTTAAGTCGATCTGCACATCCTGGGCCAGCGCTCTTAATCCTCCCGGCATATCCCTGCTCTCCAA
GCTGCATCAGCCGCACCTAGCCCTCTCCCGCAAAGCCTACGACGACTCCATTACCGTTATCAGGGACAAG
GAGAAGCTTCTTCCCTTGTCTGCATCCATGCATCAAGAGGAGGAACTTCTCTTGCTTACTCCCTTGGTGA
AACCTCTCCCAGCCTCAGCATTGACAAAGAGCCTCCTCCAAGCAAAAGATGCCCAGACCTCAGCTCCAAA
TAATCACGACAGGTGGGTACATCGCGACAGGGGTGCCATTATGAGTGGTGAAGGGGTATTCAGGGAGTTT
GGGAGGTCTCTTGCCCGAGCTCGCCTGGGAAAGCTTCTCCATACT
>Merged2_850644_338-508 # 338 # 508 # -1 # ID=850644_2;partial=01;start_type=Edge;rbs_motif=None;rbs_spacer=None;gc_cont=0.731
CTGGCCAATCGTGGTTCGGGGCAGCTGGATTCGCCGACCGGGGGGATCCCGGGCAACCTGCTGCGGGCCG
GGCGCAAAGGCCTGCTGCAGGGCGCTTGGCTCTACCTGCGCGAAGTCCGCCGCCAACACCGCGCGGTGGG
CGTCGCCGTCACCGTCCCGTCCCCGCGGTGA
>Merged2_691112_632-877 # 632 # 877 # -1 # ID=691112_2;partial=01;start_type=Edge;rbs_motif=None;rbs_spacer=None;gc_cont=0.667
GCCTCCCTGACCCGCGAAATGGCCTCCGACTTCGGCCCGCGGGGCATCCGCGTCAATGCCATCGCGCCGG
GCGAGATCGATACCGCCATCCTGTCGCCTGGGACCGAGAAGATCGTCACGCAGATCCCGCTGCGCCGGCT
CGGCACCACCGACGAGGTCGCCAAGGTGATCTACGTGCTGTGCACCGAGATCGCCTCGTATGTGAACGGG
GCGGAGCTGCACATCAATGGCGGCCAGCACGTGTGA
>Merged2_820214_1-399 # 1 # 399 # -1 # ID=820214_1;partial=11;start_type=Edge;rbs_motif=None;rbs_spacer=None;gc_cont=0.677
ATGCCGCACGACCTCCACGATCTGGGTGAGCTGCCCGGCGTCTCCTACGTGATGCCCGTCCTCAACGAAG
AGGAACATGTGGTGGCGGCGGTCGCCAGTCTTCTGGCCCAGGACTATGCGGGTGTGTTCGAGGTGGTCCT
CGCCCTCGGCCCGAGTACGGACGGCACAGATGCCGCGGTGTCGGCTCTGCTCGCGAGCGAGCCGCGCATC
ACGGTCGTCAGGAACCCCGACGGCTCGACGCCTGCCGGGCTGAACCGCGCGATCGCTGCATCCTCATACC
CCGTCGTCGTGCGCGTCGACGCGCACTCCATCCTTCCCGTCGACTACACGCGCATGGCGGTCGAGATCAT
GCAGCGCACGGGTGCCGACAACGTCGGCGGCGTGATGGATGCCCAGGGA
>Merged2_567284_356-490 # 356 # 490 # 1 # ID=567284_2;partial=01;start_type=GTG;rbs_motif=None;rbs_spacer=None;gc_cont=0.741
GTGATCAGCGGGGCCCTCCACTACTTCCGGGTGCACCCGGACCTGTGGGCCGACCGGCTGGCCCGGCTGG
CCGCCCTGGGGCTGAACACGGTCGAGACCTACGTGGCCTGGAACTTCCACGCGCCCGCCCCGGGC
>Merged2_828842_405-680 # 405 # 680 # 1 # ID=828842_2;partial=01;start_type=ATG;rbs_motif=None;rbs_spacer=None;gc_cont=0.703
ATGCGGGTAGCTGTGGTCAGCGAGAGCTTCCTTCCCACGGTGAACGGCGTCACAACGAGCGTGTGCCGCG
TCCTCGAGCAGTTGGCCGCGCAGGGCCACGAGGCAATGGTGATCAGTCCGGCCGCGCCGAAGGTGCCGAG
CGAATACGCCGGCTTTCCCGTCCACACCGTCCCCGCCATGGCGTACCGCCAGTTCCCGGTGGGGCTGCCG
AGCGCGCAGGTCGCGCGCCTCATCGCCGACTTCCGCCCCGACGTGCTGCACGCCGCGAGCCCGTTC
>Merged2_214398_2-730 # 2 # 730 # -1 # ID=214398_1;partial=11;start_type=Edge;rbs_motif=None;rbs_spacer=None;gc_cont=0.639
TATCCCGGCGGCAATTTCGTCTCCGGATACGACTGGCGGGACGGCATCGGCCCGGTCGCGGACCGGCCGA
CCAGACGAGACTTCGCCTGGAACGCCGTCGAGACCAATGAGGTCGGGACGGACGAGTTCCTGCAGTGGTG
CCAGCGCCTGGGGCTCGAGCCGATGCTCGCCGTCAACCTCGGCACCGCAGGCGTACGGGAAGCGATGGAA
CTCCTGCAGTACGTCAACGCCCAGCCCGGCACGAGGATCTCCGACGAGCGGGTACGCAACGGCCACCCGG
AGCCGTACGACGTCAGGTTCTGGTGCCTGGGCAACGAGATGGACGGCCCGTGGCAGCTGGGCTTCAAGAC
CCCGCAGGAGTACGGCCGGCTGGCGGCCGAGACCGCGCGAGCGATGAAGATGCTCGATCCGGAGCTGCAG
CTGATTGCCTGCGGGTCGAGCAACCGTGGCATGCCGACCTTCGGTACCTGGGAACGCGAGGTGCTGGACC
GGTGTTTCGACCAGGTCGAGCTGATCTCCGCGCACGCCTACTACGAGCCGGTCAACGGTGATCATCAGTC
CTTCCTGGCCAGCGCCGAGGATCTTGATCGCTTCATCTGTTCGGTGTTCGCCACCGCTGTTCATGTTGCG
GCCACGCACAAGTCGGACAAGCAGATCATGATCAGCTTCGACGAGTGGAACGTTTGGTTTCAGCAGCGCT
TCGCCGATCAAGATATTGAACGGGTCAAG
>Merged2_719775_230-454 # 230 # 454 # 1 # ID=719775_1;partial=01;start_type=ATG;rbs_motif=GGA/GAG/AGG;rbs_spacer=5-10bp;gc_cont=0.684
ATGACTTACACCGAAGGCGGCACACCCGCCGCGCTCCCTGTCGTCTCCGAGCGGGTCTCTGGGCTGCTCG
CCCGGATGACCCTGGAGGAGAAGCTCGCCCAGCTCGTCGGCTACTGGCTCGACCAGAACGGCGTCGTCGC
CCCCATGCAGTCCGAGATGTCGGCCGGCCAGAAGGGCGGCGAGCAGCTCAGCGACATCACCAAGGACGGC
CTCGGGCAGTACACC
>Merged2_704139_2-334 # 2 # 334 # -1 # ID=704139_1;partial=10;start_type=ATG;rbs_motif=GGA/GAG/AGG;rbs_spacer=5-10bp;gc_cont=0.622
ATGACGTTCGGTGCGAAGTTGCGTGGCGCAGCGGCAAACATGCCGCGACGGCTGGCTATCGCGACTATGG
GAGTTGCCCTGTTGACCGGTCTCCTCTGCGTCGTCGGCGGTACACCGATCGCGGGGGCATTTTCCAAGCC
GGGCCTTCCGGTGGAATATCTGCAGGTGCCTTCACCGTCGATGGGCCGCAACATCAAGATTCAGTTCCAG
GGCGGTGGACAGCACGCGGTCTACCTGCTCGACGGCCTGCGCGCCCAGGACGACTACAACGGTTGGGATA
TCAACACGCCGGCCTTCGAGGAGTACTACAAATCCGGCCTGGCGATGGTCATG
>Merged2_864849_1-363 # 1 # 363 # 1 # ID=864849_1;partial=11;start_type=Edge;rbs_motif=None;rbs_spacer=None;gc_cont=0.645
GGCGGCTACAAGGCCGAGGACATGTGGGGACGCAAGGAGGACGGCGCGTGGACCCGCAACGACCCGATGC
TCCAGGTCGGAAAACTGGTCGCCAACAACACCCGCATCTGGGTGTACTGCGGTAACGGCAAGCCGTCGGA
CTTGGGTGGCGACAACATGCCCGCGAAGTTCCTGGAGGGCTTCGTGCGGACAAGCAACCTGAAATTCCAG
ACCGCCTACAACGCCGCCGGTGGTCACAACGTGATCTGGAACTTCGACTCCAACGGCACGCACGATTGGC
CGTACTGGGGCGCGCAGGTCCAGGCGATGAAGCCGGAGCTGCAGGCGACGTTGGGTGCTTCGCCCAATAG
CGGGGGCACCGCG
>Merged2_726860_335-679 # 335 # 679 # -1 # ID=726860_2;partial=01;start_type=Edge;rbs_motif=None;rbs_spacer=None;gc_cont=0.710
GACGAGCTGACCGAGCAGGGGCTGGTGCTGCGCTACCGCACCGAGGAGACCGACGACGGCCTTGCGGGCA
CGGAGGGCGCGTTCATGATCTGCTCGTTCTGGCTGGTGTCGGCGCTGTGCGAGATCGGCGAGCTCGAACG
CGCGCGGTCGCTGTGCGAGCGGCTGCTCGGGTACGCCAGCCCGCTCGGCCTGTACGCCGAGGAGGTCGAC
CCGGTCACCGGCCGGCACCTCGGCAACTTCCCGCAGGCGTTCACCCAACTGGCGCTGATCAACGCCGTCC
TGCATGTGATCCGCGCCGAGTCGGCGGACGACACGCCGCTGCGCTCGTGGGCCGACGCGGGCTAG
>Merged2_354207_3-371 # 3 # 371 # 1 # ID=354207_1;partial=11;start_type=Edge;rbs_motif=None;rbs_spacer=None;gc_cont=0.664
ACGACGCTCAGCCACGCCGAGAACATCCAGGGCGGCTCGACGATCACGCAGCAGTACGTGAAGAACGTGC
TCGTGCAGGAGTGCGAGCAGCTCAGCAGCACGGCCGCGGTGCAGAAGTGCTACGACAAGGCGATCGCGCA
GACCCCGCAGCGCAAGCTGCAGGAGATCCGATACGCCTCAGCGATCGACCGCACCTACTCGAAGTCGCAG
GTGCTCACCGGCTACCTCAACATCGTCGGGCTGGGCGGCACGGTGTACGGCGTGCAGGCCGGCGCGCGCT
ACTACTTCGGGACGGATGCCGCGCACCTGACGGTCCCGCAGGCGGCGACCCTCGTGGCGATCCTCAACAA
CCCCTCGAATCTGCGCATC
>Merged2_286925_937-1200 # 937 # 1200 # 1 # ID=286925_2;partial=01;start_type=TTG;rbs_motif=GGGG;rbs_spacer=9bp;gc_cont=0.674
TTGGCCGGGGTGGTCGTCACCGCGCTGGTGTTCCCGATAGCAGGCGGGTTGGGGCTGATGTCCAACCAGG
CCTCCGCGGTGGTGGCCAGCGGCTCGGCCCAGCTGGCCGAGGGCCAGGTGCCGGCCGTGTCGACGATGGT
CGACGCCAAGGGCAAGGTGATCGCCTGGCTGTACTCCCAGCGGCGCTTCGAGGTGCCCAGCGACAAGATC
GCCAACACCATGAAGTTGGCGATCGTGTCCATCGAGGACAAGCGGTTCACCGTG
>Merged2_459285_2-280 # 2 # 280 # 1 # ID=459285_1;partial=10;start_type=Edge;rbs_motif=None;rbs_spacer=None;gc_cont=0.706
CTGGAATCGCTGGCCTGCGGCACCCCGGTTGCCGCGTTTCCGGTCACCGGCCCACGCGACGTGATCGCGG
ATCACCCGATCGGGGCCCTCGACACCGATCTGCGCAGCGCGTGCCTTCGCGCGCTCTCGATGTCGCGGGA
GGCCTGCCGGGCGTTCGCCCTCGAGCACTCCTGGGAGAACAGCGCAAGGCAATTCCTCGGCAATCTGGCC
GCGCTTCAAAAGAGCCACGCGCCGCGCGCCGACCCGCTGGCGGCAAGCCGCAGTCCCGTCCGTTCCTGA
>Merged2_367637_2-190 # 2 # 190 # -1 # ID=367637_1;partial=10;start_type=ATG;rbs_motif=None;rbs_spacer=None;gc_cont=0.683
ATGGGCCAGACACCCCGCGGCTGGGCCGAAGCGCCCCGCTCGGCCGGGGTGTCCAGCCGGTGGTCGCCCG
ACCGGGTCAGCCGCTGGTATCGAGCACAGGGTTGGCTGGTCGGCGCCAACTACATCACTTCGAACGCCAT
CAATCAGCTCGAGATGTTCCAGGCAGCCACCTACGACCCCGGTCGCATC
>Merged2_706670_1614-1889 # 1614 # 1889 # -1 # ID=706670_3;partial=01;start_type=Edge;rbs_motif=None;rbs_spacer=None;gc_cont=0.714
TTGCTGCGTGACCTGCTCAACCCCGACGAGCTGGTGGTCGGCGGCCAGGCGTTCACCGAGTATCCCGAGG
CGATGGAGCAGGTGGAGGCGGCGTTCGCCGCACGATCGGTGCTGCCGCCGCGCGACATCTGCGTCACCGC
GTTCGGCAACCGGGTCCAGGAGGCCGGGGCCGGGATCGTGTCGTTGGGCGGCCTTTACGCCGATCCGCTG
GGCGCGATGCGGCGAGCCGGCGCGCTGAATCCCCCGCACCCGGCGTCCGACGAGTCGACGGCGTAA
>Merged2_564281_1-771 # 1 # 771 # -1 # ID=564281_1;partial=11;start_type=Edge;rbs_motif=None;rbs_spacer=None;gc_cont=0.674
GTGATCGGGGGCTACGCGCACATCGGTGTGCCGGCCGGCTACGGCTCCAGTGCCGTCGTTCCTCCCGGTG
GCTATGCGGGCGTGATCCCGATCGGTGGGTCTGGTCTGGAAGCCGGCCTGCGGAACCTGTACCTGCTGCC
GTCGAGCCCGTTGGACGAGCTGAGAAAACAACTCCCCTACGCGCAGATCGACTTCGATCCCGGGGTCAGC
CCGGCAGAGGCGGTGACAGCGGCGCGGCGGGCCGACATCGCGATCGTGTTCGCGGTCCGGGCCGAAGGGG
AGGGGTTCGACGTCGCAGACCTGTCGCTGCCGTGGGGGCAGGACGCGCTGATCGCCGCGGTATCGGCGGT
CAACCCGAATACCGTTGTGGTGCTACAGACCGGCAACCCGGTGAGCATGCCCTGGCGGGACTCGGCGAAC
GCCATTGTGCAGGCGTGGTATCCGGGACAGTCGGGTGGCCAGGCCATCGCGGAAATCATCGCCGGACAGG
TGAATCCGTCGGGCCGGTTGCCGGTCACATTCCCGGTCGATCTCACTCAGACGCCGCGCCCGGAGCTGCC
CGGCCTCGGTGCCGGGTGGGGAACACCGACCACTGTCGACTACTTGGAAGGAGCCGACGTCGGCTACCGG
TGGTTCGCCAGGACGGGTCAGACGCCGATGTTCGCGTTTGGTCATGGCTTGTCCTACACCCGGTTTGAAT
ACCGCGATCTGGTGGTGACCGCTGGCCACGACCACCCGCTGCGGGCGAGCTTCAGCGTCGTCAACACCGG
T
>Merged2_737268_13096-13887 # 13096 # 13887 # 1 # ID=737268_13;partial=00;start_type=TTG;rbs_motif=GGA/GAG/AGG;rbs_spacer=5-10bp;gc_cont=0.542
TTGATCTTCGCCGGCAAGCAGCTCGAGGACGGACGCACTCTGTCTGACTACAACATTCAAAAGGAGTCTA
CCCTTCATCTGGTCCTCCGACTCCGCGGCGGCATGCAGATCTTTGTCAAGACCCTTACCGGAAAGACCAT
CACCCTCGAGGTGGAGTCGTCCGATACCATCGACAATGTGAAGTCGAAGATTCAGGACAAGGAGGGCATC
CCTCCAGACCAGCAGCGACTGATCTTCGCTGGCAAGCAACTCGAGGATGGCCGGACCCTGTCGGATTACA
ACATTCAGAAGGAGTCCACCCTGCACCTTGTCCTGCGGCTCCGCGGTGGGATGCAGATCTTTGTCAAGAC
ACTGACGGGCAAGACAATTACTCTCGAGGTCGAGTCATCCGACACCATTGATAATGTAAAGTCGAAAATT
CAGGACAAGGAAGGCATCCCGCCGGATCAGCAGCGACTCATCTTTGCCGGCAAACAGCTCGAGGATGGCC
GGACCCTTTCTGACTACAACATCCAGAAGGAGTCGACGCTACATCTCGTCCTTCGTCTGCGTGGAGGAAT
GCAGATCTTTGTCAAGACGTTGACGGGCAAGACTATCACCCTCGAGGTCGAATCTTCTGACACAATCGAC
AATGTCAAGTCGAAGATTCAGGACAAAGAGGGGATCCCGCCAGACCAACAGCGGCTGATCTTTGCGGGCA
AGCAGTTGGAGGATGGTCGCACCCTCAGCGATTACAATATCCAGAAGGAATCGACGCTCCATCTGGTACT
CCGTCTGCGTGGCGGTCAGTAA
>Merged2_722439_3-578 # 3 # 578 # 1 # ID=722439_1;partial=11;start_type=Edge;rbs_motif=None;rbs_spacer=None;gc_cont=0.639
CTGTGGATCTCGCTCGGGCACCACGATCGCCACGGGGTCTGGCACATCGACGGGGTGACCGGCCCCGACG
AGTACACCGCGATCGTGCGCGACAACGTGTTCACCAACTTGATGGCGGCGCATAATCTCATCACCGCAGC
CGACGCGTGCGGCCGGCATCCCGATGCTGCTCAAGCGATGGGCGTCACCAACGAGGAGTCGGCCGCCTGG
CGCGACGCGGCCGACGCCGTCAAAATTCCCTATGACGAGGAACTCCGCGTACATCAACAGTGCGAGGGGT
TTACCACGTTCGCGGAGTGGGACTTCGAGGCCAACAACGTCTATCCGCTGCTGCTGCACAACGCCTACGT
TCGCCTGTACCCCGCACAAGTGATCAAGCAGGCCGATCTCGTGCTGGCGATGCAATGGCGGGGTAACGCC
TTCAGCCCCGAGCAGAAGGCCCGCAACGTCGACTATTACGAGCGGCGCACGGTGCGCGACTCGTCGCTGT
CGGCCTGCACCCAGGCGGTGATGTGCGCCGAGGTGGGACATCTCGAGTTGGCCCATGACTACGCTTATGA
AGCCGCGTTGATCGAC
>Merged2_68371_1-429 # 1 # 429 # -1 # ID=68371_1;partial=10;start_type=ATG;rbs_motif=AGGA;rbs_spacer=5-10bp;gc_cont=0.671
ATGCGAATTCTGATGGTGTCGTGGGAGTACCCCCCGGTGGTCGTCGGTGGCCTGGGCAGGCACGTGCATC
ACCTGGCTACTGAGCTGGCCGCCGCCGGCCACGAAGTGGTGGTGCTGGCGCGCTGTCCCATGGGCACCGA
CGCAGCCACCCATCCCACCCACACCTTCATTGCCGAGGGCGTGCTGGTGGTTGCTGTCGCCGAGGACCCG
CCGTACTTCGAGTTCGGCGAGGACATGCTGGCGTGGACGCTGGCTATGGGGCATGCCATGGTGCGTGCCG
GTGTCGCCTTGAGCAAGCCCGGCATTGCCGAGGGTTGGACTCCCGACGTGGTGCACGCCCACGACTGGCT
GGTCGCGCACCCGGCCATCATGCTGGCCGAATATTTCGACGTGCCGCTGGTGTCGACCATTCACGCCACC
GAAGCCGGC
>Merged2_297544_3-254 # 3 # 254 # 1 # ID=297544_1;partial=10;start_type=Edge;rbs_motif=None;rbs_spacer=None;gc_cont=0.579
TTCACCCATCCCACCAACGAGTTTGCGACGCCATACCGGGTGATCAACTATCACGCCTGCAATTCGTGCT
GGAACGACGTGCGCGAGCGGTTCGACCACAAGGACTTTCTTTGGTGTCCCCGCCACAAGGACACGCAGCG
GCAATTCGAATGCACGCGCCTCATCACGACCGAGCAGGTAAAAACTGCAATCCAGACCATTCCCGGATTT
GGGATGCACCCGAAGCTGGTGGCCTCCGCACGGACGCTTTGA
>Merged2_310954_4715-5737 # 4715 # 5737 # -1 # ID=310954_3;partial=00;start_type=ATG;rbs_motif=None;rbs_spacer=None;gc_cont=0.547
ATGGACAGGAAGACTAGTAGGATCAACGATTCCGTCATCGCCAGTCCGGGCTACTTCTCCATCAACCTGA
CCAACACAGTCCGCGCCGAGATGACGGCCACACACCGGACAGCTCTCTACAGGTTCTCGTTTTCTCCCGA
GCCGAACGTCACCTACGAGGCGTTCAAGACTGTGTTCACACCGAGTCAGAATGCTCTCCTAACCAACATA
ACCGTTCCGTCTTCGCCTCTGATCCTGATCGATCTGAACGACCTCGGTAGCACTCGCAAAGGTTGCGGCG
CCCAGGTGTATGAATCCGGCCGGGTCATCGGCGACGGAGAGTTCAGCCCTTCGTTTGGAGTGGGCAACTA
CAACGCCTACTTCTGTGCTGACTTTAGGGGGGCCAAGCTCCGAAGGATAGGAATCTACAACGAGTCCCTT
CCCATGGAGGAACCAAAGTTCATCTTGACCCATATCGCCTCGTTTATCAATCCCGCCGGCGCGGCCGGTA
CCTGGTTGCAGTTCGAGCAGCCAGAAACGAACGAGATCCTCGCTAGGGTTGGGATGTCGTTCATGTCTGT
CGACCAGGCCTGTGCGAATGCTGAGAAGGAGATACCGGATTTCAACTTCGAGTCGGTAGTCCAGGCCGCA
CGAAACAAGTGGGGAAAGAAGCTCTCCGTCATCCAGCTCGACACGACGAACGTAACCGATGAGATGCAGA
CGATATTTTGGTCTGGACTCTACCGAAGCATGCTCTCGCCTCAGAACTACACGGGGGAGAACCCGCTCTG
GAACTCGACGGAGCCATACTTTGACTCGTTCTACTGTATATGGGATTCGTTTAGGGCACAGCACCCGCTG
CTGACGCTTGTTGATCCGGTTGCGCAGGCCGAGATGGTTCGGACCTTGCTCGATGTCTTCAGGTTTGTCG
GTAAGTACAGGACTTTTGAATATTCTCAGTCTCAGGGCCGTGGAGCTAATTCCGGGGCGAAGGCAAACTC
CCAGACTGCAGAATGGCTTTCTGCAAGGGATATACACAGGTGA
>Merged2_82454_2-622 # 2 # 622 # -1 # ID=82454_1;partial=10;start_type=GTG;rbs_motif=GGAG/GAGG;rbs_spacer=5-10bp;gc_cont=0.710
GTGACCGATTCAAGCGACGCGCACACGAGGCCGCTGACGATCCTGCTCGGCTGCGACACCTTCGCCCCCG
ACGTCAACGGCGCCGCGCGCTTCACGGAGAGGCTCGCCGCCGGCCTCGTCGCGCGCGGGCACGATGTGCA
CATCATCGCCCCCGCCCGCGGCTTCCTCCGCTCCGGCGAGTGGGACGAGATGCACGAGGGCGCGCGCCTG
CACATGCACCGCCTGCGCAGCCTGCGCTGGTACCCGCACGAATGGCTGCGCTTCATGATGCCGTGGACGA
TGCAGCGCAACTCGGGCCGCATCCTCGACCGGATCAAGCCCGACGCCGTCCACTTCCAGTCGCACTTCGT
GGTGGGGCGCGGGCTCTCGCTCGCGGCGCGCGAGCGCGGCATCCGTGTCATCGCCACCAATCACACGATG
CCCGAGAACATGATCGAGCACACCACGGTGCCGAAGCCGCTGCAGCCGGTGCTGCTCAAGTGGGCGTGGT
GGGATGCCGGCCGGATCCTGCGCCAGGCTGACGCGGTCACGACCCCGACGCGGCGTGCCGCCGACTACCT
CGAGGAGGCGACGCGCATCCGCGACGTCCACGCGATCGGCAACGGCGTGCGGGTCGGCGAC
>Merged2_203740_4565-5422 # 4565 # 5422 # -1 # ID=203740_7;partial=00;start_type=ATG;rbs_motif=None;rbs_spacer=None;gc_cont=0.545
ATGACGAAGCAGCCCCTTAATCCACCCGAGAACCGAGAAAACACCGCGGAGATCTTCTTTGAATCTTTCA
ATTGCGCCGGTCTCTATATCGCCGTCCAAGCCGTACTTGCCCTAGCCGCCTCGTGGACGTCTCCGAAAGT
TCAAGACCGATCGCTCACAGGCACAGTCATCGACTCTGGCGACGGTGTCACTCATGTCATCCCTGTAGCA
GAAGGCTACGTAATTGGTTCCTCCATCAAGTCGGTTCCCATCGCCGGCCGCGACCTCACATACTTTGTCC
AGTCGCTGTTGCGTGATCGAGGCGAGCCGGACTCGTCCCTCAAGACGGCTCAGGATATCAAGGAGTCGTA
TTGTTACGTCTGTCCAGATATGGTGAAGGAATTCGCCCGCTTTGACCGCGATCGGAGCCGCTTCATGCAG
CATGTAGTATCGTACCCGAACGGTCGCCAGGCGACTGTCGACGTTGGTTACGAGCGCTTCCTTGCCCCCG
AAATTTTCTTCAACCCCGAGATTTACAGCTCCGACTTCCTCACCCCTCTCCCTGTCATTGTCGACGACGT
GGTGCAGTCCTGCCCCATTGATAATCGACGGGGGTTATACAAGAACATTGTACTCTCAGGTGGAAGCACT
CTGTACAAAGATTTTGGTCGCAGGTTACAGCGAGATATCAAGAACCTGGCTGATGAGAGACTTCGTATGA
GCAGGGAGAAGAACCGCGCTCAAGGGCAAGGCACGCCAATGGAAGTGCAGGTCATTACCCACAAGCGACA
GCGACATGGTCCCTGGTTTGGAGGAAGCCTGCTGGGACAAACTCCGGAGTTTAGGTCTTACTGCCACACC
AAGGCGGAGGTGAGTTGA
>Merged2_526047_214-1761 # 214 # 1761 # 1 # ID=526047_2;partial=01;start_type=ATG;rbs_motif=None;rbs_spacer=None;gc_cont=0.567
ATGATGAAAGAGGGCATTGCGTCTGGCGGAGATCACATAGAACTCTCTGTCTGGGACGCTCCTGATCTTA
CACGACCGACCTTCAAGGAAGCCACTTCGCACGAGTTCAAGAAGACTGAGGTTGGCTCCTGGCATGGCCC
ATCGTGGTCTACTCATTGGTTCAAGGTGCAGCTCCGCGTCCCGGAGGACTTGCGTGATAAAGAGCTCCTA
GAACTACATTGGGATGCCAGCAATGAGGGCATGGTGTGGACCGAGGACGGCATGCCCCTCCAGGGTCTGA
CCGGAAATGGCGAGCGCGTCGAATGGGTTCTCCCGGACTCTTTTCGAGACGGGAAAAAGCATACCATCTA
CATCGAAATGGCCTGCAATGGAATGTTTGGCTGTGCACCTGGAGGCGACTCCATCCAACCGCCTGATCCC
AACAAGCATTACCAGCTCACCAAGTGTGAGATTGTTGCCATTAACCCCCAAGCCCGACAGCTCTTCATTG
ACATATGGATCATTGGGGACGCCGCCCGGGAGTTTCCGAAGGAATCTTGGGAGCAGCACAAGGCGCTCAA
AGTTGCGACCGACATCATTAACGCCTTTGAGGTCGGCAATAAAGAGTCGATTCTGAAGTGCCGCAAGATC
GCGCAAGAGTACCTTGGTCCCAACATCGACTCTGCCAAGGTCTACGACAGCGGAAAGGAGCCACAGGTCT
TCGGTATCGGACACTGTCACATTGACAGCTGCTGGCTGTGGCCGTGGGCAGAGACGAAGCGCAAGGTAGC
GCGATCCTGGTCCAATCAGTGCGACCTTATGGAACGCTACCCGGAGCTCAATTTCGCTTGCTCTCAGGCA
CAGCAGTACAAGTGGCTTAAGCAGGACTATCCTGCTGTGTTTGATCGTGTCAAGGAAAAGGTCAAGAGGG
GCCAATTCCACCCCATTGGAGGCAGCTGGGTCGAACACGACACCAACATGCCTAGCGGAGAATCTCTCGC
CCGCCAGTTTCTCTACGGCCAGAGATTCTTCGAGAGTCACGTTGGTGAAAGGTGTCAGACATTCTGGCTC
CCCGACACGTTTGGCTACTCGAGCCAGCTTCCTCAGCTCTGCCGCTTGGCTGGGATGAACCGCTTCCTCA
CCCAGAAGCTCAGCTGGAACAACATCAACAAGTTCCCCCACACCACCTTCAACTGGGTTGCGCTGGACGG
GAGCCAGGTCATCTGCCACATGCCTCCGTCCGAGACCTACACGGCTGAGGCTCACTTTGGAGACGTGAAG
CGCAGCGTCAGCCAGCACAAGTCCATGGACCAGGACCACACGTCGCTTCTCGTCTTCGGCAAGGGCGACG
GTGGCGGCGGCCCGACCTGGCAGCATATCGAGAAGCTCCGCCGATGTCGTGGTATGGCCGACCAGACGGG
CTTGCTGCCGAGAGTGCACATGGGCCTATCTGTTGACGACTTCTTCGCCAAGCTCGAGCCGAAGGCCAGC
GACTTTGTGACCTGGTACGGAGAGCTCTACTTTGAGCTTCATCGCGGCACCTACACGACGCAGGCTAACA
ACAAGCGC
>Merged2_710900_2962-4413 # 2962 # 4413 # 1 # ID=710900_5;partial=00;start_type=ATG;rbs_motif=None;rbs_spacer=None;gc_cont=0.550
ATGCCAATTTCTAAGAAGCATACTGACTCTGTTTCAAGATGTGTCATATCTGATTGGGGCGGCCTGAGCT
CGACTGTCGAATCCCTCAAGGCCGGATGCGATATCGAATTCCCTTACTCACCGAAATGGCGTTTCGAGAA
GCTGATCGAGGAGATGAAGAACGGTAACCTCACAGAGGAACATATCGACCGAGCTGCCGAGAATGCACTC
ACGTTGGTAGAACGCTTGAAGGGCGAGGATATGGACGAGGAGCCTGCGGAAAGAGAGGATAATCGTGAGG
AGACGAGACATCTGATTCGAGCTGCCGGCGCCGAGGGCTTGACCCTGCTTAAGAACGAAGGGGGAATTCT
ACCGCTCTGCCCGAAGACCACCAAGGTTGCGGTGATCGGCCCCAATGCCAATCGGGCAATCGCAGGAGGA
GGTGGCAGTGCGAGTCTTAACCCGTATTACAACACCATTCCTCTCGACAGCATCCGAAAGGCGGCCGAGA
AGGAGGTGACGTTCGCCCAAGGCTGCCATATCTTCAAGTGGCTTCCAGTTGCGTCTCCGTTCTGCACTGA
AAAGTCAGGGAAGCCGGGTGTGAATATTGATTGGTTTGTTGGAGACAAATTTGAGGGAGAACCGGTCGTC
GTGCAACGACGAACGAATACTGATCTCTTCCTCTGGGACTCGGCGCCACTGAGCCAAGTTGGCCCTGAAT
GGTCAGCCATCGCGACGACGTATCTCACGGCAACAACGACAGGCAAGCACACTATTAGTTTCATGAGCGT
GGGGCCCGGCAAGCTCTACGTCAATGGCAAGCTGGCGTTGGATCTCTGGGACTGGACCGAGGAGGGCGAG
GCCATGTTCGATGGTTCGATTGACTATCTTGTTGACGTTGAGATGGAAGCCGGAAAGTCCGTTGAGCTGA
AGGTTGAGATGACCAACGAACTCAGGCCAATGTCTAGGCAGAAGGCGACTGGCGCCACGCACAAGTACGG
AGGCTGCCGAATCGGCTTCAAAGAGGAGGACCAGGTCGATTTCCTCCAAGAAGCGGTCGAGACAGCCAGG
GCTGCGGATGTCGCCGTACTCATTGTCGGCCTTGACGCCGAGTGGGAGTCGGAGGGTTATGACAGGCAGA
ACATGGATCTCCCGTCAGACGGAAGCCAAGATCGACTGATTGAGGCGATTGTGAAGGCGAACCCCCGCAC
TGTTGTCATCAACCAATCAGGCACACCAGTGGCGATGCCGTGGGTAGACCGTGTACCGGCTATCATACAG
GGCTGGTACCAGGGACAAGAGGCGGGCAATGCTCTGGCAGATGTCCTCTTTGGCCTGAAGAATCCTAGCG
GGAAACTCCCTGTAAGTCTTTTGATTGAGAGTTACCGACAACGACTGACAAGCTACAGTCAACCTTCCCC
AAGCGGCTCCAAGATACCCCGGCATATCACAACTGGCCTGGGGAGAACCTGA
>Merged2_306713_2-421 # 2 # 421 # 1 # ID=306713_1;partial=10;start_type=Edge;rbs_motif=None;rbs_spacer=None;gc_cont=0.629
TTCAGCGTGAAGAACGCGCAACTCATCTACCCGGCAGCCGATTTGTCCGAACAGATCTCCACCGCGGGCA
AGGAGGCGTCGGGCACCGGGAACATGAAGTTCATGATCAACGGTGCCCTGACCATCGGCACGCTCGACGG
GGCCAACGTCGAGATGCGCGACGAGGTCGGGGCGGAGAACTTCTTCCTGTTCGGCCTGACGGTGCAGGAG
GTCGAGGCGCTCAAGTCGAAGGGGTATCACCCAGCCGACTACATCGACGCCAACGACGAGCTACGAGCGG
TGCTGGATCTGATCGCCGACGGGACATTCTCGCGCGGCGACACCGAGGGGTTCCGGCCGCTGGTGGACAA
CCTGCGACACGACGACCCGTTCCTGATTTGCGCGGACTACGCGTCCTACGTCAACTGCCAGCAAAGGTGA
>Merged2_559103_3033-3965 # 3033 # 3965 # 1 # ID=559103_5;partial=00;start_type=ATG;rbs_motif=GGA/GAG/AGG;rbs_spacer=5-10bp;gc_cont=0.670
ATGACGTTGACCAGTGAGCAGGCCACGGCCGCGGCGGCGAAGGCGGCAGCGTGTGTTGTCGCTGTGGTCG
TCACGCACCAGCGCCGCGACCAGCTGACGCAGTCGCTGGCGGCGGTCTGCGGGCAGAGCCGGCCGGTCGA
[truncated: 288,172 more chars]
