# Supplementary material for: The tropical cookbook: Termite diet and phylogenetics—Over geographical origin—Drive the microbiome and functional genetic structure of nests
Source: Front Microbiol. 2023 Mar 14;14:1089525. doi: 10.3389/fmicb.2023.1089525 (PMC10043212; doi:10.3389/fmicb.2023.1089525)
Supplement: Supplementary file 7 [file Data_Sheet_7.FASTA]

>Merged2_213_1-387 # 1 # 387 # 1 # ID=213_1;partial=10;start_type=Edge;rbs_motif=None;rbs_spacer=None;gc_cont=0.724
CCGGCGGTGCGCATGCTGTGGGGCATCACCAGCGAGCGGATCGAGTCCTGGATGAATCCGGATCCCGACG
AGGTCAGGGGCGTCGCCGCCTCCTCCGGCGTGGTCGAGGGCGTCGCCCGGGTGCTGTTCGACGTGTCGGA
GATCGCCCAGCTGCGCGAGGGCGAGGTCCTCGTNGTCCCGGTCACCGCGCCGTCCTGGGCNCCGGTGTTC
GCGAAGATCAAGGCGGCCGTCTCCGACATCGGCGGCTCGATGTCGCACGCGGCGATCGTNGCCCGCGAGT
ACGGGATGCCCGCNGTCGTCGGCNNCGGNGACGCCACCAAGCGGATCCGCACCGGCGACAAGGTCCGGGT
CGACGGCGACCGGGGCACTGTCCGGGTGCTGGAATGA
>Merged2_213_473-958 # 473 # 958 # 1 # ID=213_2;partial=01;start_type=ATG;rbs_motif=None;rbs_spacer=None;gc_cont=0.780
ATGCAGGGTGGGCTGGTGAGCGACACCCCCAGCTGCGTGCCGCTCATCAACGGCCCGCCGCGGGAGGTGG
CCGGCGGGAAGGGCGCCAGCCTCGGCGCGCTGCTGCGCGCCGGGCTCCCGGTGCCGGACGGGTTCGCCGT
CACCACGGCCGCGTTCACCGCCGCGATCGCCCAGGCCGACCCGGGCGGGCGGCTGCGCGCCCGCTGCCAG
CGGCTGCCCGCAGGCGACCTTGCGGCCATCACCGCCGCCGCCGCGGCCCTGCGCGCCGCGGTCACCGCCA
CCCCCGTCCCGCCGCAGCTGGCCGCCGGCATCACCGCCTGCTACCAGGCACTGGGCGCCCGCCCGGAGCC
CGGCGTCGCGGTCCGCTCCTCAGCCACCATGGAAGACAGCGCCGCCGCCTCGTTCGCCGGGCTGCAAGAC
ACCTACCTGAACGTCGGTGACCGCGACGGAGTCCTGGCGGCCGTCCGCGGATGCTGGGCCAGCTTG
>Merged2_637_2-487 # 2 # 487 # 1 # ID=637_1;partial=11;start_type=Edge;rbs_motif=None;rbs_spacer=None;gc_cont=0.677
GCTGCCGAACGCGCGCTCAAGGAGCGGATCGGCGATCCGCTCGGGCTTGACGTCGTCGCNGCCGCGGACG
GCATTTTGCGCATCGCCGCCACGGCGATGTCCTATGCGGTGAAGGGGGTGACCACCGAGCGCGGGTTCGA
CGCNGGCGATTTCGTGCTGTTCGCCTATGGCGGCGCNGGCCCCTTGCACGCCGTCGAAGTNGCGCGCGAA
ATCGGCATGCGCAAAGTCATCGTGCCNTTCGCGCCCGGCGTGTTTTCNGCGTTCGGCATGTTGTTTGCCG
ANCTGCGCTACGACTTCGTGCGCACGTGGTTTANNCCGCTCGACGATGCCTCGTTTGACGCGATCGAAGA
GGTCTATCANGNGCTCGAGGNGNAGGGGCGNGANGCGATTGCCGGCGCTTCGGTCGCCCCNGGGCGCATC
GTCACCAAGCGCGCCGCTGACATGCGTTATGTCGGCCAGGAGCACGCCGTCACCGTCGATTTGCCC
>Merged2_1296_1673-2011 # 1673 # 2011 # -1 # ID=1296_4;partial=01;start_type=Edge;rbs_motif=None;rbs_spacer=None;gc_cont=0.634
TCGATTGCCGGCGTCGGCGCCTTTCCCAACTGCCCGGCTTACTGTGCCTCCAAGGGCGGGCTGGAGATTT
TGACCAAGGCGCTGGCCGCCGAGCTCGGCAAGCAAAACATCAACGTCAATTCGCTTGCGCCAGGCAACGT
CGCCACGCCGCTGAACGCGCATCTGCGCGCTCCCGGCAACGACGCATACATCAACCTGATGCGAACGATG
ACGCCGACAGGACGCGATTTCCTGTCGGTCGAGGAAATGACCGGCGCCGCGGTGTTCCTGGCGACGGACG
ATGCGTCGGCGATTCACGGCGCGACATTGATGGTCGATGCCGGCTGGTCGGCCATTTAG
>Merged2_1829_328-873 # 328 # 873 # 1 # ID=1829_2;partial=00;start_type=ATG;rbs_motif=AGxAG;rbs_spacer=5-10bp;gc_cont=0.658
ATGCGGTCGGTCAAGGGATTCACCGAAGGGTTCTACAAGACGCTGTGCTCGGGCAAGCTTGACCCGGTGC
TCGAGACGCTCGAATACCTCGAGCACGAGACCGACGTTTGGTTCGAGATCACGACGTTGCTCATTCCCGG
CGAGAACGACTCGCCCGAGGAGATCGAGGCGGAGAGCCGCTGGGTGATGGAGCATCTCGGCCCCGACGTG
CCGCTGCACTTCACCGCCTTTCATCCGGACTGGAAGATGATGGATACGCCGGCGACGCCGCCGGCGACGC
TGAAGATGGCGCGGCGCATCGCGCTCGAGGCGGGTCTGCGTTACGTCTATACCGGCAATATCCACGATGG
CGCGGGCCAGAGCACGTATTGCCACGGCTGCGGCGCGACCCTCATCGGCCGCGACTGGTACGATCTCACG
GCGTGGAATCTCTCCGCCGACGGCCGCTGCGTCGACTGCGGCACGGCCTGCGCCGGCGTCTTCGACACCG
GGCACGGGACATGGGGCCGGCGCCGCCAGTCCATAACGGTGCCGGCATTTCGATGA
>Merged2_2193_1-1032 # 1 # 1032 # -1 # ID=2193_1;partial=11;start_type=Edge;rbs_motif=None;rbs_spacer=None;gc_cont=0.676
CTGNTCGGCGGCTACGAANAGGCGCTGCCGGTGCAGATCGCGATGATGGATATTTTCGAGGTCGGCACCG
GCGGCGGCTCGATCGCNCGCCTGGTCGACGGNGCGCTNCGGGTCGGTCCNCAGAGCGCCGGTGCTGCNCC
CGGGCCGGCCTGTTACGCGTTNGGCGGCACCGAGCCGACNGTCACCGACGCCAATCTGGTGCTCGGCCGG
CTCGATGCCGAGCAATTTCTCGGCGGCGAGATGAAGCTCGATCTCGNCGCTGCCGAACGNGCGCTCAAGG
AGCGGATCGCCGATCCGCTCGGGCTTGNNGTCGTNGCTGCCGCGGACGGNATTTTGCGCATNGCCGCCAC
GGCGATGTCCTATGCGGTNAAGGGGGTGACCACCGAGCGCGGGTTCGACGCNGGCGATTTCGTGCTGTTC
GCCTATGGCGGCGCNGGCCCCTTGCACGCCGTCGAAGTGGCGCGCGAAATCGGTATGCGCAAAGTCATCG
TGCCGTTCGCGCCCGGCGTGTTTTCCGCGTTCGGTATGTTGTTCGCCGATCTGCGCTACGACTTCGTGCG
CACCTGGTTCATGCCGCTCGACGATGCCTCGTTTGACTCGATCGAAGAGGTCTATCAAGCGCTCGAGGCG
AAGGGGCGCGAGGCGATTGCCAGCGCTTCGGTCGCTCCAGGGCGCATCGTCACCAAACGATCAGCCGACA
TGCGCTATGTTGGCCAGGAGCACGCGGTCACCGTCGATTTGCCCATGAGCGTGTTCAAACACCGTAACCG
CGAGGCGATCAAGCAACATTTCGACGCCATGCACGCGCAGCGCTACGGCACCTCGGCGCCTGCCGAGCGC
GCCGAGATCGTCAGCCTGCGCTCGATCGTGACCGGGCTGATGCGCAAGCCGCCGCAGCGCAAGATCGCGC
GCGGGCGTCGCGCGCCGGCAGCGGCGGCGCTGCGCGGCAAGCGCAAGGTCTATTACGGTGGACGCTTTCA
CCCAACGCCGATTTTTTTGCGGCCAGCGCTGCTCGCCGGCAACCGCCTTGCC
>Merged2_3372_1-795 # 1 # 795 # -1 # ID=3372_1;partial=10;start_type=ATG;rbs_motif=AGGA;rbs_spacer=5-10bp;gc_cont=0.643
ATGAGCAAGTTCAAATACATTCGCTTCTTCGAAGAGTTCGGTATCGGCGACGTGCCGCTGGTCGGCGGTA
AGAACGCCTCGCTCGGCGAGATGTTCCAGAAGCTGTCCGAGCAGGGCGTCCGCGTCCCTCACGGATTCGC
CACCACCGCCGAGGCCTACCGCCATATGCTGGACAGGGCCGGTGCCTGGGACGCGCTGCATGCCGAACTC
GACGATCTCGACCCAACAGACGTCGCCGCGTTGGCGCACAAAGGCAAACGCGCCCGCGAGATCGTCTACG
GCGCCGGGATTCCTGACGACCTGGCCGCCGAGATTGTGGATGCCTATCGCATGCTTCAGGACGAGTACGG
AGAGGAGGTCAGTCTCGCCGTGCGAAGCTCGGCGACCGCTGAGGATCTGCCNACNGCGAGCTTCGCCGGC
CAGCAGGAAACCNTTCTCAACATCAAGGGNCGCGANAGTCTCCTCGACGCGTGCCGCCGTTGTTTCGCCA
GCCTGTTCACCGACCGGGCCATCCACTATCGCNTCGACCAGGGCTTCGACCATTTCAAGGTCTCGCTGTC
GATCGGCNTNATGAAGATGGTGCGCTCCGACCTTGCCTCGTCGGGGGTGATGTTCACCCTCGACACCGAG
TCGGGCTTCAACGACGTGGTGTTCGTGACGGGCGCCTACGGCCTTGGCGAGAACGTGGTTCAGGGCGCCG
TCGACCCCGACGAGTTCTACGTCCACAAGCCGACTTACCTGGCCGGGCACCGCGCCGTGCTGCGCCGCCT
GATCGGGGACAAGGCGGTGAAGATG
>Merged2_3583_2-964 # 2 # 964 # -1 # ID=3583_1;partial=11;start_type=Edge;rbs_motif=None;rbs_spacer=None;gc_cont=0.688
CAGGCCGCGATCGGGCACTTCGCCAACTACGTGTATGAGTACCTGTTCCACGACCTGCCGATCAGCAACG
CGTCATTCGCCCCGATCGACTTCAAGTTCGAGCCAGGCTCCTGCCAGTACCCGGACGACCGCGCCGCGAC
CAGCAACTCGGTCATGATCGCCACCGGGGTGATGAGCGCGGTGCACAACACCTTCGCCAGGGCGGTGTTC
TCCACCGAGCACTGGCGGCAGGCGGGCGCCTCGCAGGGCAACGGCGGCAACGCCGTGGTGCTGGCCGGCA
TGTCNCAGTGGAGCTCGCCGTTCGCGGACATGCTNGCGTACTCGATCAACACCGAGGGNCAGGGCGCGCT
GCCNGAGATGGACGGCATGAACGCGTTCGGCTTCCCCTGGTGCCCGTTCGGCCGGGCGCCGGATGTNGAG
CTGGTCGAGAACGAGTTCCCGCTGTTCATCCCGATCTCCTCGCACTGGAAGGACTCCGCCGGGCACGGCA
AGCACCGCGGCGGGGTNGGCACCGCNCAGCTGTGGGTGGCNCACCACGTGCCGTGGGTGNTCATGATGGC
CATCGCGGACAACTCGAAGATCCAGACGCCGCAGGGCCTGTTCGGCGGCTACGCCCCCTGTACCATCCCG
GGCGTGAGCGTGGCCAACGCGGACCTGATGCAACGGCTGGAGGCCGGAGAAGCCATCGACCTGGACATCA
CAGAGGTACTCCGCTCCCGCAGCATCGGCGGCGCGTGGGGCAACGAGTTCCAGGGCCGGGCGCCACGGCC
GTACATGCAGAACGACGTCATCACCGTCGCCTTCGCGACCGGCGGGGCTGGCTACGGCGACCCGCTGGAA
CGCGACCCGGAGGCGGTCGGCGACGACATCGACAAGGGCCTGGTCTCCGAATGGGCCGCCGAGCACATCT
ACCGCGTCGTATGGGATCCCAAGCGCAGGCGGGTGGACGCCGCCGCGACGGAC
>Merged2_3703_1-1137 # 1 # 1137 # 1 # ID=3703_1;partial=10;start_type=Edge;rbs_motif=None;rbs_spacer=None;gc_cont=0.723
GACGTCGTCATGTACCGGCCCGACGACGAGCTACGGCGGCTGGCCCGGCTCGCCGTCGACTGCGGCGTCG
ACGACCTGTTCACCGAGGGATGCTCGCCGGACGCCGTGCTGCGGGCGATGAGCGAGCGCGGCGAGCCGGG
CAAGCGCTGGCTCGAGGGGTTCGAGGCAGCGCGCGACCCGTGGTTCCACGTGTCCACCGGCGACGGCTTC
TACCACCACCACCGCAGCTGGAACGACAACCTGACGGTGCCGTTCGCCGCGCTGCCGCGGTACGTCCGGA
TGGTGCGCGAGGGTGAGACGCTCGACCGCCCCACCGAGACCCTGCGGCAGGAGCGGGAACGCATCGTCGC
CGAGTACCGGCGCCTGCTGTCCAACGAGGACGAACGGGCGGCGTTCGACCAGATGCTCGGCCTGGCCCGG
GTGGTCTTCCCCTACGTTGAAGACCACAAGTTCTACTGCGAACACTGGTTCACGACCCGGTTCTTCGGCA
AGATCCGCGAGTTCGGCGGGCTGCTGGCCCGATGGGGGGTGCTGGAGGAGGCCGAGGACGTCTTCCAGCT
CCACCACACCGAGGTCGACCAGGCGCTCGCCGACGTGAGCCTGGCCTGGTCGGCCGGCGGCNCGCCGCTG
GGCGCCGCCCACTTCNGGCCGATCATCGCCGAGCGCAAGCGGATGCTCGAGGCNATGAAGGCNTGGTCGC
CGCCGCCGGCCATCGGNCCGGTGCCNGAGGCGCTCAACGACCCNGCNGTGCGNATGCTCTGGGGCATCAC
CGCGGANACNCTGGCCACCTGGGCGGCGACCGCNGCCGGCGACGGCGCCGAGATCCACGGCTACGCGGCN
TCGTCGGGCGTGGTCGAGGGCNNCGCNCGGGTGCTGCACAGCGTCAACGACATCGGCCAGATCCGCGACG
GCGAGATCCTGGTCTGCCCGGTGACNGCGCCGAGCTGGGCCCCGGTGTTCGGCAAGATCNAGGCGGCGGT
GTCCGACATCGGCGGCACGATGTCGCACGCCGCGATCGTNGCCCGCGAGTACGGGATGCCCGCCGTGGTN
GGCACCGGNCACGCCACCAAGCGGATCNCNACCGGGCAGCGGNTNCGCGTCGACGGTGACCGCGGCATCG
TCACGATCCTGGACTGA
>Merged2_4394_618-782 # 618 # 782 # 1 # ID=4394_3;partial=01;start_type=ATG;rbs_motif=None;rbs_spacer=None;gc_cont=0.600
ATGGTGGCCATGGAAAAGAAACTAAAGGACCGTGTCGCCGTTGTCACGGGTGCTGCCAACGGCATTGGTC
TTGCGATCGCCGAGCGGCTGGCAAGGGATGGCGCCAAGCTCGTCCTGGCCGATCTCGACGAGACTGGGTT
GAAGCAGGCATCGACGTATCTGAGC
>Merged2_6426_546-1250 # 546 # 1250 # -1 # ID=6426_2;partial=01;start_type=Edge;rbs_motif=None;rbs_spacer=None;gc_cont=0.628
CTCGGCCTAGTGATCGACCTCGATGTCTGTGTCGGCTGCCACGCCTGTGCGACCGCGTGCAAGGAATGGA
ACAGCGGCGGCCACTCGGCGCCGCTGCCCGACTTCGACCCTTACGGCGCCGACGCCTGGGGCGTGTGGTT
CAATAGAGTTCATTCCTTCGAGGAGGGCGACGGCGAGGGCGCTCGAACTGTGCATTTCCCTCGCTCATGT
CTGCATTGCGAGGAGCCGGCCTGCGTCACGGTGTGTCCCACGGGCGCCTCGTACAAGCGCGCCGAGGACG
GGATTGTGCTGGTCAACGCCGATATCTGTATCGGCTGCAAATTGTGCTCCTGGGCCTGTCCCTACGGCGC
GCGCGAATTCGACGAAGATCAGGGGGTGATGAAGAAATGCACCCTCTGCATTGACCGCATCTACAACGAC
AACCTCGCCGAGCACGAGCGGATCCCGGCATGCGTGATGGTCTGCCCGACGAGCGCCCGTCATTTTGGCG
ATCTCGGCGATCCGAACTCAGCGGTTTCCGAGATGGTTGCTGAGCGCGCGGGCAAGGATCTGATGCCCGA
ACTGGGCTATCGCCCGGTCAACAAATACCTGCCACCGCGCCCCCAGCGCAGTGCGGCGACGCCGGCTTTC
GCCGAGGCTTCAAAACTGGAAGATGGCGACAATAGTACATTGTGGCGCTGGGTCGATCGGCTGCTGTCAC
GATAG
>Merged2_7804_1-1125 # 1 # 1125 # -1 # ID=7804_1;partial=11;start_type=Edge;rbs_motif=None;rbs_spacer=None;gc_cont=0.658
GGGCGGCCGATGGACATCGAGTGGGCCAAAGACGGTCTCGACGGGCAGCTCTACATCGTCCAGGCCCGCC
CCGAGACGGCCGCCTCCCAGCGCAGCCTGACGACAATAGAGACCTATGTGCTCGAGGGAAAGGGCCCCGA
AGAAAAAGAAGTACTCACCGAGGGCCGGTCGGTCGGCGAGAAGATCGCGTCGGGCGTGGCGAAGCGGATA
AAGAACCTCGAGCACCTGTCGGACTTCCAGCCCGGCCAAGTGCTGGTCGCCGACACGACCACGCCGGACT
GGGAGCCCGTCATGAAGACCGCCGCCGCGATCGTCACCAACCGCGGCGGGCGCACCTGCCACGCGGCGAT
CATCGCGCGCGAACTTGGCATTCCCGCTGTGGTCGGCGCGGGCGATGCGACCACGAGCGTGCCAGATGGT
GAAGTCGTCACGGTGTCGTGCGTCGAGGGTGATACGGGGCGCGTGTACCGCGGCGAGGTGGGCTNCCNCG
TGGATCGCACCCAGGTNTCCGATCTGGCGCGCCCGCGAACCCAGATCATGATCAACCTCGGCAACCCCGA
TCTCGCCTTCAAGANGTCGTTCNTGCCGAANGATGGTGTGGGACTGGCNCGGATGGANTTCATCGTNAGC
GAATACATCAAGGTTCACCCGATGGCCCTGCTGCANCCCGAAAAGGTCGGNGACGCCGAGGCTCTCCGGA
CGATCGAGCGGCTCACCCGCGGCTACTCCGATGGGGGCGCCTTCTTCGTGCAGCGCCTCTCCGAGGGAAT
CGGCACGATCGCGGCCGCCTTCTGGCCGAAGCCCGTGGTGGTGCGGATGTCGGACTTCAAGACCAACGAA
TACGCCAGCCTGATCGGCGGGAGCGGCTTCGAGCCATCCGAGAGCAACCCGATGATCGGCTTTCGCGGCG
CCTCGCGCTACGCGCATCCGGCTTATGCCGAGGGCTTCGCGCTGGAGTGCCGTGCGATGAAACGGGTCCG
CGAGGAGATGGGCCTGACAAACGTCATCATCATGCTCCCGTTTGTGCGCCGAGTTGCCGAGGCGGACCTG
GTGCTGAAGACGATGGCAGAACTCGGTCTGCAGCGCGGCCAGAACGGCCTTGAGGTGTATGCGATGTGCG
AAATC
>Merged2_9252_2916-3770 # 2916 # 3770 # 1 # ID=9252_3;partial=00;start_type=ATG;rbs_motif=GGA/GAG/AGG;rbs_spacer=5-10bp;gc_cont=0.591
ATGGCAAAATCCCATCACGACAAAGTCGCTGTTATTACCGGTGCCGCAAGAGGAATCGGGCAGGCATTTG
CGCAGCGCCTTGCACAGGACGGCGCTCACATCGTCATCGCCGACGTGCTTCCCGCAACGGATACCGTCAA
ACTGGTGGAGCAGGCTGGGAGGCACGTGCTTGCATTGAACTGCGACGTCGCCTCTGAAACCTCCGTAAAG
GCACTTGCTGCCGNGGTCACGGCACGCTTCGACCGCTGCGATATCCTAGTTAATTGCGCGGGGATCTATC
CCTTGAAGTCGTTTGCCGAAATGACTTTCGCTGACTGGCGGCGTGTGCAGGCGACCAATCTGGACAGCTT
ATTCCTCATGTGCGCCGCCTTCGTACCCAGTATGCGGAGGCGCAAATGGGGCCGCATTGTCAATTTGGCG
TCGTCCACTCTCGGGTCAGTGGTGACAGGGTTCGTACATTATGTCGCTAGCAAGGGCGGNGTCGTAGGNT
TTACGCGCGCTCTGGCTACAGAACTAGGANANGACGGTATCACAGTCAACGCAATCTCGCCCGGCCTCAC
GCGCTCTCCGGGTACGCTTGCGCGCACTCCACGCCCNGGCATGGCCAGTATGGAAGACGAATTGGCGTTT
GCCGCCACGANNCANGCAATCAAGCGGCCNGAATTGCCGTCGGATCTGGTCGGCACGGTCTCTTTTCTTA
CGAGCGATGATGCCGCTTTTATGACNGGACAGACACTTAACGTCGATGGCGGCCGCNTCCGCAGCTNANC
TGAGACNCAATCAACACCTANCCCAGCNGATTCGCTGNCGACTTCGCGCCCNACTTTTCACGCCCCTATC
TCCAGAAGTTCCTAA
>Merged2_10351_1-69 # 1 # 69 # -1 # ID=10351_1;partial=10;start_type=GTG;rbs_motif=AGGAGG;rbs_spacer=3-4bp;gc_cont=0.768
GTGGCGCTCGATGACCGGGTGGCGGTGGTCACCGGCGGCGCCCAGGGCATCGGCCAGGGCGTCGCGTTG
>Merged2_12042_3-608 # 3 # 608 # -1 # ID=12042_1;partial=11;start_type=Edge;rbs_motif=None;rbs_spacer=None;gc_cont=0.691
ACCCGGCTGCTGGAGTTCTGNGAGCGCGAGGGCGCCGACTTCGTCAAGGCGCTGTTCCGCCGGATGCTCG
AGGTNGCNGANCAGGGCGCCCGGGCCCGGATCAGCACCTGGGCCGACGGNGTGTACCGGTCCACCCACTT
CGCCGACGCNGTCGGGCTGAANCAGGGCNTGGTCCGCAGCTGCTGCATGACNCTGACCAAGGACGGNGAC
CACCTGCTGGTCGACTTCANCGGCACCGGNCCGGAGACGCCGTCCTCCTACAACGCCCANCCGCAGGCCG
CGATCGGGCANTTCGCCAACTACGTGTACGAGTACCTGTTCCACGACCTGCCGATCAGCAACGGCACGTT
CGCCCCGATCGACTTCAAGTTCGAGCCTGGTTCGTGCCTGTACCCCGACGTGCGCGCCGCGACCAGCAAC
TCGGTCATGATCGCCACCGGGGTGATGAGCGCCGTGCACAACACCTTCGCCCGGGCCGTGTTCTCCACCG
AGCACTGGCAGCAGGCCGGCGCCTCCCAGGGCAACGGCGGCAACGCCGTGGTGCTGGCCGGCATGTCCCA
GTGGAGCTCGCCGTTCGCCGACATGCTCGCGTACTCGATCAACACC
>Merged2_12309_3-1223 # 3 # 1223 # 1 # ID=12309_1;partial=10;start_type=Edge;rbs_motif=None;rbs_spacer=None;gc_cont=0.708
GGCATGGTGGCCGAGGGCAGCCCTCGCTTCTACCAGTTCATGCCGGTCATCGACCGGTGGCTGGTGGATG
CGACCACGGTCGATACGCACTCGATCGGGGCCGGCGGCGGATCCATCGCCCGGGTCAACGACCTGATCGC
CAACCGGCTGGAGGTTGGCCCGGAGAGCGCCGGATCGATGCCCGGTCCCGTCGCCTACAACCAGGGCGGC
ACCGAGCCGACCGTGACCGATGCCGACATCGTGCTCGGCTACATCAACCCGGGCTACTTCCACGGCGGCG
CGATCCAGCTGGACCGGCANCGGGCCGAGCGGGCNATCCGCCGCAAGATCGCCGANCCNCTCGGCGTCAG
CACCGAGGAAGCCGCCCTGATGATCCGGCGGGTCGTCGACGGCAACATGGGCCAGGCCATCTGGCGGGAN
ACCGTGCTNAAGGGCTTCGACCCGCGTGACTTCATCCTGTTCGCCTTCGGCGGNGCCGGGCCGACCCACT
GCTGCGGCTACGCCNGCGCGGCGGAGATGGACNAGGTCGTGATCTACCCGTTCGCNCCGACGTTCTGCGC
GTTCGGCTCNGCGACCATGGACGTGGTGCACCTGTANGAGCGGTCCCGGCANCTGCACCTGCTCGANCCG
GTCAGCGGCGAGTACCTGNCCGACTACCAGGCCTTCAACGAGGTCGTCGCCGGACTCGAGGAAGCCGCCC
GGCGCGACTTCGACGGCGAGGGCTACCCGCCCGAGCAGATCGAGTACGTGCTGGAGCTGGACATGAAGTT
CGGCGGCCAGCTGAATGTGAAGCGCGCCACCTCGCCCGTCCTGCGGATCGCCNGCCAGNCCGACGTGCTC
GCCATCCGGCACGCCTTCGAGGAGGAGTACGCGGCGGCCTACAGCCCGCTCGGGCTCAANCCCGAGGCCG
GCATCGAGATCCANAACTTCGCGCTGCGNGGCCGGGTGTCGCAGCCCAAGCCNCAGCTGGAAAAGCACNC
GCTCGGCCCGGCCGACGCNTCGGCCGCGCTGACCGGGCAGCGGCGCGCGTACTGGGACCTNNCNNNCGGC
TGGCTGGAAACCCCGGTNTACCGGCAGGCGCTGCTGCGACCCGGTCANGTCGTGGCCGGACCGGCCCTNG
TCGAGGCCGAGGACACCACGGTCGTGATCGAGCCCGGCTGGACGCTGCGCATNGGCGAGTACTTGGACGG
CGTGATCGAGAGGAACCGCGATGGCCGTTGA
>Merged2_12309_1213-2223 # 1213 # 2223 # 1 # ID=12309_2;partial=01;start_type=ATG;rbs_motif=GGAG/GAGG;rbs_spacer=5-10bp;gc_cont=0.668
ATGGCCGTTGACCTTGAGCTGATCGAGCAGGGNATCAAGCCGCTGCCGGCCACGCCGGCCGAGCTGGNCG
CGATGGCCGAGCTCGGCCCGGCCGANTACGAGATCTACAGCGAGATGCTCTCCATCATCTGCCAGGAGGG
CAAGGACATCATGACGAAGATGGGCATCTCCGCCATGCTGCACTCCGGGGACTCCGTGGCCGCGATCTAC
ACGCCGTCCGGCGACCTGGTCACCGCCATCCTCGGAACCTATCTGCACTGCGTGACCGGGCAGATTCCGA
TCAAGTTCATTCTGAAGTACTGGAAGGACAACCCGACCGTCGGCATCCGGCCGGGGGACGTCTTCTACTG
CAACGAGGCCATCTACGGCGGCATCCACAACCCGGATCAGTTCGCCGTGGTCCCCGCGTTCCTCGACGGC
GAGCTGATCGCCTGGTCGGTGGTCGGTGCGCATCAGGCCGAGACCGGCGGTAGCGAGCCGGGCGGTGAGA
TCACCACCGCCAGGTCACGTCACGACGAGGGCATGAAGCTCACGCCCATCAAGATCGGGGAGCGGTACCA
GCTGCGCGACGACCTGCTCAAGATGATGGAGAACTTCATCTCCCGCGCCCCGCGGATGCAGGTGACGGAC
GTGCGGGCCCGGGTGTCGGGCGCCGACCGGGTCCGGATCCGGCTGGAGGAGCTCGCCGCCAAACGCGGTC
CCACCTTCCTGTCCGGCCTGTTCCGGAAGATGATTACCGAGACCGCCGAGGGGGCCAGGTCCCGGATCCG
CGCCTGGAATGACGGGATCTACCGGCACACCGTCTTCCTGGACACCACCGGGGCCGAGGCCGGGCTCATC
CGGGTATCCCTGGCCCTGGTCAAGCAGGGCGATCACCTCACCATCGACCTGTCCGGGACCTCACCCGAGC
ATGAGGGCAGCTTCCAGGCGCTGGCCGCGTCCACCCGGGCGCACTGCGCGGTCAATCTCTACTCGTTCCC
GTTCCACGACTTCCCGGTCTCGGCCGGGATG
>Merged2_14488_3-818 # 3 # 818 # -1 # ID=14488_1;partial=11;start_type=Edge;rbs_motif=None;rbs_spacer=None;gc_cont=0.586
TTGTTCCGGCCAGACGACGAATTGAAGAAGCTCGCGCGGCTTGCGGTGGAGATCGGCGTCGACGACGCGC
TGATGAGCGGCTCGGTCGATCAGGCGCTAAAGGCAGTCGCCGCGCATCCCGACGGCAAGAAGTGGATCCA
TGCGTGGGAGGCCGCTAAAGATCCGTGGTTCAACTTTACCTCGGGCAATGGTTTCTACTCGGCGGACAAA
TATTGGATCGAGCATCTCGACATTCCGCTGAACTACCTGCGCAATTACATCGCGCAGGTGAAGAAGGGCA
TGAAGATCGAAAGGCCGACTGCCGAGATTGCGGCCGAGCGCGAGCGCATCACCAAGGAATACGCGGAGCT
GCTGAATAGCGAGACGCGTCCAGTTTTCGAACAGAAGCTCGGTCTAGCGCGGACGGTCTTTCCCTACGTC
GAAAACCACAACTTCTATATCGAGCATTGGTCGCTCGGCGTGTTCTGGCGCAAGATGCGCGAACTGAACA
ATCTGTTCATCAAAGTCGGTTTCTGGTCGGACCCGGACGGCTTGTTCTATCTGAGCACGTCTGAAGTCCG
CCAGGCGCTGTGGGATTACTGCAGCGCCTGGGGCGTCGGCGCCGAACCGACTGGGCCGCATTATTGGCCG
CAGCGGATCGCGCAGCGCAAAAAGATCATGGAGGCGCTAACGACGCAGAGGCCACAACCAGCGCTGAATG
AACCGCCGGAGGTGGTGACCGAGCCGTTCACCATCATGCTGTGGGGTATTACCACCGATCGCATCAACGC
GTGGCTGAAAGGCGCTGCGAAGAGTGACAAGCTCACAGGCATGGCT
>Merged2_15223_121-816 # 121 # 816 # -1 # ID=15223_1;partial=01;start_type=Edge;rbs_motif=None;rbs_spacer=None;gc_cont=0.710
CACGGAGCCGAGAGGAGCGCCGAGACGAAGCAGATGATTGATCGCCTCCGCACCTTCATCGGCTACCGGG
ANTATCCGAAGTACGCCATCGTCAGNCGTCACGCCGTCTACAAGCAGGCGCTNNTGGAAGAAGCCGATCG
TCTCGTCCNNGCGCNCGTGCTGCGTGACCGGGAAGACATCTTCTATCTGAGTCTCGAGGAGTTCCGCGAC
GTCGTCCGNACCGGNCGGATCGACGAGGNGCTCGTCACCCGGCGTCGCGAGGCNTTCGTCTCNNACCACG
CGCTCACACCACCCCGGGTGCTCACCTCGGAGGGCGANGCNCTNGACGGCGCGTACCGGCGCGANGGGNT
CCCGGCCGGGGCGCTCCCCGGCCTCGCCGTGTCGGCCGGTGTCGTCGAGGGCCGCGCCCGNGTCGTCCTG
GACATCGCCGACGCCGACGTCGCGCCCGGCGACATCCTGGTGACCGTCNCCACCGACCCGAGTTGGTCTC
CCGCCTTCGTGGCGATCAGCGGCGTGGTGACCGAGGTCGGCGGACTCATGACCCACGGCGCGGTGATCGC
CCGGGAGTACGGCCTGCCCGCCGTCGTGGGCGTGACGCAGGCCACCCGCCTGATCCACGACGGGCAGCGA
ATCCGCGTACACGGGTCCGAGGGGTACGTCGAGCTCCTGCCCTCCGCGGAGGACGCAGGCGACTGA
>Merged2_15595_298-594 # 298 # 594 # 1 # ID=15595_2;partial=01;start_type=ATG;rbs_motif=None;rbs_spacer=None;gc_cont=0.653
ATGAAATTGGAAANGAAGGGTGTGNTCCAGTTGCCATTGCTGAGCGGTCAGACCGCGGTGATCACGGGTG
GAGCCCAGGGCTTGGGCTACGCAATCGCGGAGCGNTTCGTCGCCGAGGGTGCCCGGGTGGTGCTCGGCGA
TGTGAACCTGGAGGCGACCGAGGTCGCGGCCAAGCAACTNGGCGGNNANGACGTCNCCCTNGCGGTGNGG
TGCAATGTGGCCAAGGCNGANGAGGTCGACGCCCTNCTCAAGACCGCCGTCGATCGTTTCGGNGACCTGG
ACATCATGGTCAACAAC
>Merged2_15878_894-2111 # 894 # 2111 # 1 # ID=15878_2;partial=01;start_type=ATG;rbs_motif=AGGAG;rbs_spacer=5-10bp;gc_cont=0.677
ATGGATCCAGCCNGCAGCTTNCCGCTNCCCTCNCAGATCNNNGACGTGCCCGGCGCCGAGAACTGGCGGT
CGATGTACCCGTACTTCACCAGGTTCCAGCCCGAGGACGACAACCGNTTCTGGTTCTACAACGCNATGCA
CTTCCCCGAGCCGATGCCGGCCTTCGACGTGATNACCGCGGAGATCCCGTACCAGGCCATCGGCGCGAAC
ACCGCGCGGTTGTTCGTNTTCCCCACCACGCTCGGCATCGAGCACCGGATCGTGAACGGGCGGATCTACA
TCACGGCCATCCCGGTCACCGACCCGGCCGAGATCGAGCGGCGGCTGGCCATCTTCCAGGAGCGGGCCGG
NNACTACTACGGGAACTGGGACCGCCTCTACNAGGGCTGGAAGACCAGGATGTCCGCGCTGATCAGCGAG
ATCGAGGCGGTCAAGGTCCCGGAACTGCCCGAATTCGACGACGCGGCCGTGGTCATGGACTCCGCCGGCG
TGGCGCAGAACCACTACGTCCGCGAGAACTACCACCGCTGCCTGGACCTGTTCTCCAAGATGTGGAACCA
CCACACCGAGTTCCTCATGCTCGGCTACGGCGCCTACGTGGTGTTCTTCGAGTTCTGCAAGCAGGCGTTC
CCGGAGATCCCCGACCAGACCGTGGCGCGGATGGTCGCGGGCATCGACGTGGTCATGTACCGGCCCGACG
ACGAGCTGCGGCGGCTGGCCCGGCTCGCCGTCGACTGCGGCGTCGACGACCTGTTCACCGAGGGATGCTC
GCCGGATGCCGTGCTGCAGGCGATGAGCGAGCGCGGCGAGCCGGGCCAGCGCTGGCTCGAGGGGTTCGAG
GCAGCGCGCGACCCGTGGTTCCACGTGTCCACCGGCGACGGCTTCTACCACCATCACCGCAGCTGGAATG
ACAACCTGACGGTGCCGTTCGCCGCGCTGCCGCGCTACGTCCGGATGGTGCGCGAGGGCGAGACGCTCGA
CCGCCCCACCGAGGCCCTGCGGCAGGAGCGGGAACGCATCGTCGCGGAGTACCGGGGCCTGCTGTCCAAC
GAGGACGAGCGGGCCGCGTTCGACCAGATGCTCGGCCTGGCCCGGGTGGTCTTCCCCTACGTGGAAGACC
ACAAGTTCTACTGCGAGCACTGGTTCACGACCCAGTTCTTCGGCAAGATCCGGGAGTTCGGCGGGCTGCT
GGCCCGATGGGGGGTGCTGGAGGAGGCC
>Merged2_16535_1-975 # 1 # 975 # 1 # ID=16535_1;partial=11;start_type=Edge;rbs_motif=None;rbs_spacer=None;gc_cont=0.657
ATGAATACCCAGACTGCAGCCTTCCCTGCTCCGAGCTCGCTCAAGGTGGTACCGGGCACCGAGGCGGCGC
AGGCCGCCTACCCGTACTACATGCAGTTCAGCCCGGCGGACGACCAGCGNTTCTGGTTCTACAACTCGAT
GCATTTCCCCGAGCCCATGTCGGCCTTCGACATGGTGACCGCGGAAGCCGCCTACTGTGCNCTCGGCTCC
TCGACCACGCGCGTNCACTGTATCCCGACCACGCTCGGCATCGACTACCGCATCATCAACGGGCGCGTCT
ACATTGGCGGCAACGCNGTCACNGACCCNGCCGAGATCGCGCGCCGCACGAGCGAGTTTCAGCAGCGTGC
CTTCTACTACTACGCCAACTGGGAGCGTCTGTACGCGCAGTGGCGCGAGAAAATGCTGGCGCTCATCCGC
GAGGCGCAGGCCTTTCCGAAGCTCGAGCTGCCGGAGTTCGAGCCGCTCGCCAATGTGCACGCCGGACGCG
GCATCGCCGCCAACCACCAGCTCCTCGAGATCTACCAGAAGACCCTCGAGGGCTACTTCCGCATGTGGCA
CCACCACTTCGAGTTCCTGCTGCTCGGCTACGGTGCCTACATGACCTTCTTCGCCTTCTGCAAGAAGGCC
TTCCCCGAGATCAGCGACCAGACCATCGCGCGCATGGTGGCGGGCATCGAGGCGGAGATCTTCCGACCGG
ACGAGGAGGTGCGCCGCCTGGCGCGCCGCGCGGTGGAGCTCGGGGTTGACGAGGAGTTCCAGGACGGGCG
CTCGCCGCAAGCGATCATGGCGGCGCTCGAGTCGCGCGGCGCCGCCGGTCGCAGCTGGCTGGAAGACCTC
GCCACCTCGCGCGACCCGTGGTTCAACATCAACGTCGGCGACGGCTTCTATCACTATCACCGCGCCTGGA
ACGACGACCTGTCCATGCCCTTTTCCGGCATCCCGGGATACATCGGTCGCGTGAAGGCCGGCGAA
>Merged2_16582_2-346 # 2 # 346 # 1 # ID=16582_1;partial=10;start_type=Edge;rbs_motif=None;rbs_spacer=None;gc_cont=0.635
GTGCCGGCCTTCATCCGCGAGGCCGACGCCGCCGTAACCGCACTCATACCCGGGGCGCGGCCGCTCCCGT
TCGGCCATCTCGGCGACGGCAATATCCACTACAACGTCACCCAGCCGGAAGGCGCCGACAAGGACGAATA
TCTCAAGCGCTGGGATGAGGTGAACGCCGTCGTATTCGCAGTAGTGAAGAAATATGGCGGCTCGATCTCG
GCTGAGCACGGCGTCGGCGTGATCAAGCGCGACCTGCTGCCGACCGTGAAGGACCCGGTCGCGCTCGAGC
TCATGCGTAGCATCAAGCGCCTGCTCGATCCCAGGGACATTCTCAATCCCGGCAAGGTGCTTTAG
>Merged2_16901_635-1141 # 635 # 1141 # 1 # ID=16901_2;partial=01;start_type=GTG;rbs_motif=GGAGG;rbs_spacer=5-10bp;gc_cont=0.722
GTGGAGGGGCTGCTGCGGCACGCCCAGTTCTTCGTCCCCGGCCAGCCGTCGCCGGATTACCGGGAGGTGC
ACCGCCCCGGCCCGCGCCGGGCCGAGGAGTTCTACCGGGAACGATGGCGGCACGACAAGGTGGTCCGCTC
CACGCACGGGGTGAACTGCACCGGGTCNTGCTCGTGGATGGTGTACGTCAAGGACGGGATCATCACCTGG
GAAACCCAGGCCACCGACTACCCGTCCACCGGCCCCGACATGCCCGAATACGAGCCGCGGGGCTGCCCGC
GCGGGGCGTCGTTCTCNTGGTACACNTATTCGCCGTCCCGGGTCCGCTACCCCTANGTCNGGGGCGAGNT
GCTCNANCTNTGGCGCGACGCGCGCGCCCGGCTCGGCGACCCGGTCGAGGCNTGGGCGGAAATCACCGGC
GANCCGGAGCGNTCCGCCCGGTANAAGCGGGCGCGCGGCAANGGCGGNTTCGTCCGCTCCACCTGGCCCG
AGGTGACTGAGCTGATC
>Merged2_17486_3-971 # 3 # 971 # -1 # ID=17486_1;partial=11;start_type=Edge;rbs_motif=None;rbs_spacer=None;gc_cont=0.681
TGGGACCGGCTGTACGCGGCCTGGCTGCCGAAGGTCCGGGCGCTCATCGACGAGCTGGAGACGATCAGCT
TCTCCCCGCTGCCGGAGCGCGAGGACATGGCCGTCATCACCGAAGGCCGTGGCACCGGAAGCGCGCTGGA
CCTATTGTCCACGTACCACCGGCTGGTCGACCTGACCTTGAAGCTGTGGCAGCACCACTTCGAGTTCCTC
AACCTGGGCTACGCGGCGTACCTGGACTTCTTCGGCTGCTGCAAGCAGCTTTTCCCGTCCATCCCGGACC
AGGCGATCGCCAAGATGGTGGCCGGCATCCAGGTCGACCTGTTCCAGCCGGACGATGAGGTCAAGAAGCT
GGCCCGGCTCGCGGTGGAACTCGGGATCGCGGACCGGTTCGCCGGGTCGGCCCCCGCGGCAGAGGTGCTG
GACGGGCTGCGCGGCGACCCGCAGGGCGACAAATGGCTGGCGGCCTGGGAGGAGGCCAAGCAGCCCTGGT
TCAACTTCTCNGCCGGCACCACCTTCTANCACACCGACAAGGTATGGCTGGANTACCCGGACATCCCGNT
CGGCTTCCTGCGNGCNTACATCGCCAAGGTGCAGCGGGGCGAGACGCTGGAGCGGCCGATGGAGGCCGTC
ATCGCCGAGCGCGACCGGATCGTGGACGAGTACACCGAGCTGATCGACAGCGACGAAGACCGNGCCACNT
TCNNNGCCAAGCTNGGGCTGGCCCGCACGGTGTTCCCGTACGTGGAGAACCACAACTTCTACGTCGAGCA
CTGGGCGCACTCGGTGATCTGGCGGAANATGCGCGACCTCGGGCGGGTGCTNGTCGCCGCGGANTTCTTC
TCCGANGCGGANGACGTNTTCCTGCTNACCCGGCACGAGGTGTCCGAGGTGCTGTTCGACCTCTACCACG
GCTGGGCGGTCGGCGCGCCGTCGCGCGGGCCGAGGTACTGGCCGCGGGAGATGGCCCGG
>Merged2_18142_1-306 # 1 # 306 # -1 # ID=18142_1;partial=10;start_type=TTG;rbs_motif=AGGAG;rbs_spacer=5-10bp;gc_cont=0.644
TTGACGGTCACACCTCACATTGGTGGAACTCTCGAGGAGCTGCTGGAGCGTAGCGGGCGCTTCTTCACAC
CAGGCGAGTTCTCGGCCGACCTGCGCACCGTCACCCGGCGCGGCGGCCGCGAAGGTGACGTGTTTTACCG
CGACCGATGGAGCCACGACAAGGTAGTTCGGTCCACACACGGGGTCAACTGCACGGGGTCGTGCTCCTGG
AAGATCTACGTCAAAGACGGGATCATCACCTGGGAGACCCAGCAGACCGACTACCCGTCGGTGGGTCCGG
ACCGACCCGAGTACGAGCCGCGCGGC
>Merged2_18508_1476-2489 # 1476 # 2489 # -1 # ID=18508_3;partial=01;start_type=Edge;rbs_motif=None;rbs_spacer=None;gc_cont=0.704
TCCCCGGCCGGCAAGCAGTGGGTAACGGCGCTGGACGACGCCAAGGACCCGTGGTTCAACTACTTCACCG
AGTACGGCTTCACCCACGACCAGGACAACTGGTCCACCTCGCCCGACGTCCCAGTGCAGGGCATCGCCCG
GTACGCCAAGCGGATCGCCGCCGGCGAGGACATCTCCCGGCCGGTGGAGCGGCTGCGCGCCGAGCGCGAC
GAGCTCGTCGCGGAGTACCGCGGGTTGCTCAGCCCCGCCGAGGCGGCCCAGTTCGATGAGCTGCTCGGCC
TGTCCCGCAGGGTGTTCCCGTTCATCGAGGAGCACAACGTATACGTCGAGCACTGGGCGCACACCGTGTT
CTGGGACAAGATGCACGAGCTGGGCCGGCTGCTGGTCGACGCGGGCTTCTTCACCGCCCCNGACGACCTG
TTCTACGCCAACCGCTTCGAGCTCGACCAGATCCTGTTCGACGTGGTCGAGTCCTGGGCGATCGGGGTGG
AGGCGCGCGGCAAGGGCCGCTGGCGCAAGCTGGTCGAAGACCGGCGCAAGATCGTGGCCGCGCTGCAGGC
NNAGGGCGCGCCGCCNGCCTACGGCGTCCCGCCGGAGCAGGTCACCGACCCGTTCGCGGTGATGAACTAC
GGCGTCACCACCGAGCGCGTCGCCGAATGGCTCGGCCAGGCAGACGCCGCGCCCGACCGGCTTACCGGCA
TCCCCGGCGCGCAGGGCAGCGTCGAGGGCCCGGTCCGGGTACTGAAGAGCGAGAAGGACCTGGCGTTCCT
GCAGCCGGGCGAGATCCTGGTCGCGCCGATCACCGCGCCGTCCTGGGCGGCGGCATTCTCCGTCGCCACC
GGCGTGATCACCGACATCGGCGGCATGATGAGCCACGCGGCGATCGTGTGCCGTGAGTACGGCATCCCTG
CCGTCGTGGGCACTGGCTTCGCCACCGCCCGGCTCAAGACCGGCCAGCGGGTGCGGGTCGACGGTTCCAC
CGGCATCGTCGAGCTGCTCTCGGACGCGCAGTGA
>Merged2_18858_2-274 # 2 # 274 # -1 # ID=18858_1;partial=10;start_type=ATG;rbs_motif=GGAGG;rbs_spacer=5-10bp;gc_cont=0.685
ATGATCCCGACGCTGGAGCAGAAGCTGGCCTGGCTCAAGCTCGCCCCGGTCTCCGACCGGACCTCCTCCG
GCCGGGTGCTGGCCCCCGGGGAGTTCGAGATCGGCTTCCAGCGGACCAACGACATCCTGGACGAGGGCAT
GGAGGTGTTCGTTCGGTCCTGCCGCAGCGCGATGGGCATCGCCGGCGACTCCCTGGTGGGCATCTTCACC
GCCGACGGCGACATGGTGAACGGTTCCTGCGGAACCTACCTGCACGCCGTGATCCCGCCGCTG
>Merged2_18858_271-933 # 271 # 933 # -1 # ID=18858_2;partial=01;start_type=Edge;rbs_motif=None;rbs_spacer=None;gc_cont=0.707
CTGGGCTCCTCGATCATGGACATCGTCCACGTCTACGAGACCTCCCGCCGGATGATCGTGATGGCGCCGA
TGACCCAGGAGCTGACCACCGGGTACGGGGTGTTCAACGAGGTCGTCGACCAGCTCGCCGAGCAGGCCCG
GGCCGACTTGGCGGCCGAGGGCCTGCCCGCGGACCGGGCCGAATTCAGCCTCGAGCTTGACATGCTCTAC
GGCGGGCAGGTCAACGTGAAGCGGACCGCTTGCCCGGTTCTGCACCTGCGCAGCCGGGACGACGTCCAGG
CGCTGTATGACGAGTTCGAGCGGGAGTTCTCCGAGGCCTTCAGCCCGCTTGTGGTCAACAAGCCCGGCGG
CGTCTACCTCGACAACTTCGTGCTGAAGGTCACCGTGCCTACCGCCAAGCCCGACCTGCCCGAGCTGCCC
ATGGAACCCGCGGACNCCGNGGNGGCGCTGGCCGGGAAGCGCCCGGCCTGGTGGCCGGGCCGCGGGTGGG
CGGAGACCTCGGTCTACGACGCGGACGCGCTNCGGCCCGGCCACCAGCTNGACGGGCCGGTCATCGTCGA
GGCGCCGCTCACCACGGTGGTGGTCCCGCCCGGCATGCGCTACCGGATCGACCGGCACGGCCTCGGCCTG
CTGCAGGCCAGCGAGAACGGAGGGGCACGATGA
>Merged2_19265_2-430 # 2 # 430 # -1 # ID=19265_1;partial=10;start_type=ATG;rbs_motif=GGAGG;rbs_spacer=5-10bp;gc_cont=0.604
ATGACGCAAAGACATCAGGGCAGGACGGTGGTTATTTCCGGGGCGGCGTCCGGCATCGGTCAGGCGTCAG
CGGTGCGCCTGGCGGAGGAGGGGGCGCAGATCATCATTGCCGACCGGGCCGCGGCGGAGCAAACGCTGCA
ACTGGTTGCGAATGTTGGCGGCAAGGCTGCGGCGGTTCAATGCGATGTCAGCGATCCGGCTAGCGTTGCC
GAGCTGAAGGAGACGATCGAGGAAAATGGCGGCCATTGCGACATCCTGATCAACAACGCCGGCATCTATC
CGATGCAGACTTTCGACGAGATCAGCTTCGACGACTGGCGCCGCGTGCTCTCGGTCAATCTCGATTCCAT
GTTCTTGATGACCAAAGCCTTTTCCCGCGGTATGCGTCAGCGCGGCTGGGGTCGCATCATCAATATTACC
TCTGATACC
>Merged2_23074_2-940 # 2 # 940 # -1 # ID=23074_1;partial=10;start_type=GTG;rbs_motif=AGGAG;rbs_spacer=5-10bp;gc_cont=0.646
GTGGGCTTTCTGGACCANCGGCAGTGGATNGCAAGTCTCGAGCAGCATGGTGAGCTNCGGCGGATNAAGG
CNGAGGTCGACTGGGACCGCGAGATTGGCGCCGTGACCCGGCGCGTCTTGGAGAAGAAGGGCCCCGCGCT
CCTCTTCGAGACCATCAAGGGCTATAAGAACGGACGCTGCAACAAGCTGTTCGCCAGCGGGCTCGGCTCG
CGCTCGCGCCTCGCGCTGGCGCTCGGCTTTCCGCGCGAAGCCACCAACCGCGAGCTCGTGCAGTACGTCA
TGCAGAAGAATCGCGAGACGATTCCCCCGGTGATGGTAACGACCGGCCCGGTCAAGGAGGTCACCGTCAG
GGGCGCGGCCATCGATCAGACCGAATTTCCCGTTCCGAAATGGCATTACCTGGAAGGCGGGCGTTACATC
CACACCTTCTCGTCCATCGTCACCAAAGACCCCGAGACCGGCGTGATGAATGTCGGCCTCTATCGCGGCA
TGATCGGCACGAAGAACACCGCGCCGTTTCTGCTCATCAAGGGCGGCCAGCATTGGGGCGCCCATTTCGT
GAAATGGGCAGCGCGCGGGGAGCCGATGCCGGTCGCCTGCGTGATCGGCTGGGATCCGATCATGTCATTT
CTGTCCGGCTCGCCGCTCCCTGCCGGCGTCTGCGAATGGGATGTGATGGGCGCCTATCGGGGCGAGCCGG
CGCAGCTCGTGTCCTGCGAGACCGTCGATCTCGCAGTACCGGCGAGCGCCGAGATCGTCATCGAAGGCAC
CATCAGCGACGATCCGTCGCGCTACGAGAGCGAAGGCCCGTTCGGCGAATTCACCGGCTATGTGTCGGAT
TTGCCGACGCCGCGTCCGACCATGCAGGTCACCTGCATCACCCACCGCCGCGATCCGATCTTCTGCGGCT
CGCTCGAAGGCACCCTGCCCGGCTCCTAC
>Merged2_25132_701-1171 # 701 # 1171 # 1 # ID=25132_2;partial=01;start_type=GTG;rbs_motif=GGAG/GAGG;rbs_spacer=5-10bp;gc_cont=0.711
GTGAACGCCTACGTCANCCCCTTCGAGCAGCTCGGCATGCGNGACGTCGACAGCGTCGGCGGCAAGAACG
CCTCGCTCGGGGAAATGATCGGCTCGCTCGCCAGGCTCGGCGTGCAGGTGCCCCGCGGCTTTGCCACGAC
GGCGCATGCCTATCGAGAAGTCCTCGCGCAGGGTGGCCTCGACGCACGCATCCGCGCCGAGCTCGAGGGT
CTGAACGTCGATGACGTCACGCAGCTTGCCGCAAGCGGCGCGCGCATCCGCCGGTGGATCCTCGAGACGC
CGCTGCCGGCGCCGTTCAACACGGCAGTGCTCGCGGCACTGCGCGAGCTGTGTCAAGGGCGAGCGGAGCT
CGCGGTCGCGGTGCGCTCGTCCGCGACCGCCGAAGACCTGCCCGAGGCCTCCTTCGCCGGCCAGCAGGAG
ACCTTCCTCAACGTGCGCGGCGGGGCGGCAGTGCTCGAGGCGATCCACGCG
>Merged2_25740_2-304 # 2 # 304 # 1 # ID=25740_1;partial=10;start_type=Edge;rbs_motif=None;rbs_spacer=None;gc_cont=0.647
GCGGGTGGTGGCGCGGCCTATGCCGCTGGCTGCTCCAGTGATGACGGCGACCTTGTCGCGAAGGGTGTCC
ATGGCGGTAATAGCCTGTCAATTATGCGCAGCATTTGGAAGTGGATCGGGCTGGCCGGTGTCGCCGGCGT
TGTCGCCGGTGGCGCGCTGGTCGTGCGCGACCAGCGGAAGCGACGCGCCTACACCCCCGACGAGATCCGG
GCCCGGCTGCACCAGAAGTTGGCCGAATACGACGCGGAGAGCTTTCAGTCCAAATCGGGATCGGGCTCTG
TTTCGACCGCGAACAAACGATAG
>Merged2_25983_94-870 # 94 # 870 # 1 # ID=25983_2;partial=01;start_type=ATG;rbs_motif=None;rbs_spacer=None;gc_cont=0.595
ATGAAGATCCGTGCTCAGATCGCGATGGTGCTCAACCTCGACAAGTGCATCGGTTGCCACACCTGCTCGG
TCACTTGCAAGAACGTCTGGACCTCCCGGCAGGGTATGGAATACGCCTGGTTCAACAATGTCGAGACCAA
ACCAGGGATCGGCTACCCCAAGGACTGGGAGAACCAGGAGCGCTGGCGTGGCGGGTGGGAACGCCGGAAG
AACGGCAAGATCGTTCCCAAGCAGGGCGGCCGCTGGGCGATCCTCGCCAAAATCTTCGCCAATCCGCATT
TGCCCGAGATCGATGACTACTACGAGCCGTTTACCTTCGACTACGCGCATTTGCAGAGCGCACCCGAGTT
GCCGACCACGCCGGTCGCACGTCCGCTATCGCTGGTCAGCGGTCGCCCCATGGACAAGATCGAATGGGGT
CCGAACTGGGAGGAGATTCTCGGCGGCGAGTTCGAGAAACGCTCCAAGGACTACAATTTCGAAGAGATTC
AAAAGGATATCTACGGCCAATTCGAGAACACCTTCATGATGTACCTGCCGCGCCTGTGTGAGCACTGCCT
CAATCCGACCTGCGTCGCGGTATGCCCGTCGGGCGCGATCTACAAGCGCGAGGAGGACGGCATCGTCCTG
ATCGACCAGGACAAGTGCCGCGGCTGGCGCATGTGCGTCTCCGGCTGTCCCTACAAGAAGATCTACTACA
ACTGGTCGTCCGGCAAATCGGAGAAGTGCACCTTCTGCTACCCGCGCATCGAGGCCGGTTTGCCGACCGT
CTGTTCG
>Merged2_26035_755-895 # 755 # 895 # -1 # ID=26035_2;partial=01;start_type=Edge;rbs_motif=None;rbs_spacer=None;gc_cont=0.638
GAGCGCCAGACGACATCGCTGCTCGGCCGCTGGGCGACCCCGCAGGAGATTGCTTGGCCGATTCTCTGGC
TTGCCAGCGANGAAGCCTCGTTCATCACCGGNGCGACGCTCGCCGTCGATGGCGGTCTTTCTATTATGTG
A
>Merged2_27476_77-790 # 77 # 790 # -1 # ID=27476_2;partial=01;start_type=Edge;rbs_motif=None;rbs_spacer=None;gc_cont=0.711
GCCCGGGTGGTCTTCCCCTACGTTGAAGACCACAAGTTCTACTGCGAACACTGGTTCACGACCCGGTTCT
TCGGCAATATCCGCGAGTTCGGCGGGCTGCTGGCCCGATGGGGGGTGCTGGAGGAGGCCGANGACGTNTT
CCANNTGCACCACACCGAGATCNACGCAGCCNTGTCGGACGTCTCGCTGGCGTGGGCGGCCGGGTCGCCG
CCGCTGGGCGCCNGGCACTTCCAGCCGATCATCGCCGAGCGCAAGCGGATGATCAAGGTGCTNAAGGACT
GGTCNCCGCCGCCGGCGCTCGGCCCGGTNCCCGAGGCGCTGAACGACCCGGCGGTCCGGATGCTCTGGGG
CATCACCCAGGAGCGGATCGAGTCCTGGCTCAACCCCGACCCCGACGAGGTCGTCGGCGTGGCGGCGTCG
TCCGGCGTCGTGGAGGGGGTCGCCCGGGTGCTGCACGACGTCGCGGAGATCGGCTCGCTGCGCGAGGGCG
AGATCCTCGTCGTCCCGGTGACCGCCCCGTCGTGGGCGCCGGTGTTCGCCAAGATCAAGGCGGCGGTCTC
GGACATCGGCGGGTCGATGTCGCACGCGGCGATCGTCGCCCGCGAGTACGGCATGCCGGCGGTCGTCGGG
TGCGGGGACGCGACCAAGCGGATCAGGACCGGCGACAGGCTCCGGGTGGACGGCGACCGGGGCACGGTGC
GGGTGCTTTCGTGA
>Merged2_28121_301-1110 # 301 # 1110 # -1 # ID=28121_2;partial=01;start_type=Edge;rbs_motif=None;rbs_spacer=None;gc_cont=0.669
AGCGCGCTTTCGCGGCGGCTCGGCTGCGAGACCGAATACACGCAAGGCCGCGGCGAAACGCAATGGCTGC
GTCACCTGTACAATCGCTGGCGTGAGAACGTGCGCACCAATCGGGCGGCAATTCCTGATTTCGACCGCTT
CTGGCAAGACGGGTTTTTTGAGATTCCGCCGGGCGCCGAGGAATATGTGATATTCGCCGCNTTCCGCGCN
GATCCGGANAACAACAAGCTCGCAACGCCGTCCGGCCGCATCGAGCTGTTNTCGGAAAAACTCGCNGGCT
TCGGCTACGACAATTGTCCGCCGCATCCGAGCTGGATCGCGCCGTCGGAATGGGGCGGGGCGCCGTCGGC
AAGGCTCTATCCGCTCCACCTTATTTCCAGCCAGCCGCGCTACAAGCTGCACAGCCAGATGGATGCCGGG
CCGATCAGCGCGCGCGGAAAGATCGCCGGCCGCGAGGCGGTCGCGTTGCATCCCGACGATGCGCGCCGGC
GCGGGATCAAAGAAGGCGATCTGGTGCGNGTTTACAACNAACGCGGCGCCTGCCTCGCCGGCGCGGTGAT
CAGCGACCTGGTGTCGCCGGGCGTCGCCAGGCTCTCGTGCGGCGCCTGGTACGATCCGGCCGGCGACGAC
GGCGCGCTGTGNGCNCACGGCAACGCCAACATGCTCACCCACGACCGCGGCACCTCGAAGCTCAGCCANG
GACCCGCGAGCGNCACCAATATGGTCGAGATCGAATTGTGGAGCGGGCCCTTGCCGCCCTTACGGGCGTT
CGCGCCGCCCGAAATCGCGACCTCGCCGGCCACCGCCTGA
>Merged2_28945_1-795 # 1 # 795 # 1 # ID=28945_1;partial=11;start_type=Edge;rbs_motif=None;rbs_spacer=None;gc_cont=0.742
ATCGCCGAGGCCGTCTCGCCGGGCGGCGAGGTGCTGCTGAGCCCGTCGCCGGATAAGGTCATCGCCGCGG
TCCGCGACCTGCTCGAGCGCGGGGCCAGGCTGCTCGTGGTCTGCCTGCGCCACAGCGCCGTCAACCCGGC
CAACGAGGCGGCGGTGGGAGGGATCATCAACGCCAGCTATCCCCGCCACTACCTGGGCGCGGTACCCACC
TTGTTGTCCACGGACGTGAGCGTCGCCGCCGCCGACGCGGACCGGATGGCCGCCGCGGTGGTCAACGGCT
ACCTGCACCGGCGCCTGGCTACCTCGCTGTATAAGGCCGAGGACGACCTGCGCGCCACCGGGCTGGCCCG
GCCGCTGCTCATCGTGACCGCGGACGGCTCNGTGGCCAGGGTGGCCAAGACGCGAGCGCTGGCCACCTAN
CAGTCCGGCCCGGCNGCCGGCGTGCACGGCGCGGCGTTGCTGGCCCGGANCTACCAGCTNGNCTCGGCGC
TGACCGCGGACGTCGGCGGGACCAGCACCGACTTCGGCCTGGTNGTGGCCGGTCAGCCGGTCCGGCGGCC
CCGCGTCGACGTCGGCGGGCTGGAGATCGCCCAGCCGTCGGTCGAACTGCACTCGATCGCGCTGGGCGGC
GGCTCGGTGGTCGCCATCCGGGACGGCGCGATCACCATCGGGCCGGACAGCGCCGGGGCTGCACCGGGCC
CAGCCTGCTTCGGCCTCGGCGGATCGGATCCGACGCCGACTGACGCGTGGCTGATCCTGGGCTACCTGGA
TCCGGCGAACTACCTCGGCGGACGG
>Merged2_29198_81-1106 # 81 # 1106 # -1 # ID=29198_2;partial=01;start_type=Edge;rbs_motif=None;rbs_spacer=None;gc_cont=0.714
GCCGTGCTGGAGGCGCTGCGCCAGCGGGGCGAGGGCGGCAGCCGCTGGCTCGCCGCCTTCGAGGAGGCAC
GCGAGCCGTGGTTCAACGTCTCCACCGGGGACGGTTTCTACCATCACCACCGCAGCTGGGCCGATGACCT
GACTGTCCCGTTCACGGCGCTGCCCCGGTACGTGGCCCAGGTGCGTGACGGGTCGCTAGGGGCCCGGCCC
ACGGAGGCGCTACGGGCCGAGCGGGATCGGATCGCGTCGTCATACCGGGAGCTGCTGACCTCCGACGAGG
AGAGGGCCGCATTCGACCAGATGCTCGGGCTGTGCCGCCGGGTGTTCCCGTTCGTGGAGGACCACAAGTT
CTACTGCGAGCACTGGTTCACCTCGCAGTTCTTCGGCAAGATCCGCGAGTTCGGCGCGCTGCTGGCCCGG
TTCGGGGTGCTGGCCGACGCCGAGGACGTGTTCCAACTGCACCACACCGAGGTCGACCAGGCGCTGTCGG
ACGTCATGCTGGCCTGGGCCGCGGGCGGGCCGCCGCTCGGCGCGCGGCACTGGCAGCCCATCGTGGCGTC
GCGGAAACGGATGCTTTCCGCGCTGCGGAAGTGGTCGCCGCCGCCCGCGCTGGGGCCGGTGCCCGAGGCG
CTGAACGACCCGGCAGTGCGCATGCTGTGGGGCGTGACCCAGGAACGGATCCGGGCCTGGCTTTCGCCGG
CCTCGGATGAGGTCCGGGGGTTCGGCGCCTCGTCCGGCGTGGTCGAGGGACCGGCCCGGGTGCTGATGGA
CGTGAACCAGATCGGCNAGATCCGCGACGGCGAGATCCTNNTCTGCCCGGTGACNGCNCCGAGCTGGGCG
CCGGTGTTCGGCAAGATCAAGGCGGCGGTNTCNGACATCGGCGGCTCGATGTCNCACGCGGCGATCGTCG
CNCGGGAGTACGGCATGCCGGCCGTGGTCGGCACCGGCGACGCGACCAAGCGGATCCGNACCGGCCAGCG
GATACGCGTCGACGGTGACCGCGGGATCGTCCAGGTCATCAAGTGA
>Merged2_29959_424-681 # 424 # 681 # -1 # ID=29959_2;partial=00;start_type=ATG;rbs_motif=None;rbs_spacer=None;gc_cont=0.682
ATGGCCCGCGAGCTGGGCCCGTTCGGGATCACGGTCAATTGCATCGCCCCCGGGTTCATCCGGTCCAACC
CGACCACCGAGAAGCAGTGGGAGAGCTACGGGACAGACGGGCAGGCGGCCCTGGTCGAGAGCATCGCCAC
CCGGCGGCTCGGCGACCCCGCCGACATCGCTAACGGCGTGCAGTTCTTCGTGTCCGAGCGGTCCTCCTGG
GTCACCGGGCAGACCATCGCGATTGACGGTGGCCATGCCGGACTCTGA
>Merged2_31995_1-282 # 1 # 282 # 1 # ID=31995_1;partial=10;start_type=Edge;rbs_motif=None;rbs_spacer=None;gc_cont=0.656
GGCCCGAGCGGCATCCGGGCGAACGCCATTTGTCCCGGCTTCATCGAAACGCCGATGACCGACAGCGTCT
TCGGCTTGCCGAGCATGGAGGAGCCGATGAGGGCGATGGTCCACGAGCATGCGCTGAAACGGATGGGCCT
GCCGGACGAGATCGCGGCGACGGCGGCTTTCCTGCTCTCGCCCGATGCGTCGTTCATCAGCGGCCAAGCC
ATTGCCGTCGATGGTGGCTACACGGCCGGCCGCGATCACGGAGTGGTTCAGCTTTTCGGCCTGCCTCAGT
GA
>Merged2_32814_2268-2480 # 2268 # 2480 # -1 # ID=32814_3;partial=01;start_type=Edge;rbs_motif=None;rbs_spacer=None;gc_cont=0.653
GAGGTCACCGATGTCGGCTACACCGCCGCTTTCTCCTACGCGGCCGCGGTGGTGACCGAACTAGGCGGAC
CGATGTCGCATGCCGCGGTAGTAGCGCGCGAATTCGGTATCCCGTGTGTGGTGGATGTTGCCGACGCTAC
GCGACGTCTCCCGCCCGGGGCGCTTGTCGAGGTCGACGGGGCTAGCGGCGAGATCCACGTACTAGACGCG
TGA
>Merged2_33173_1-1029 # 1 # 1029 # -1 # ID=33173_1;partial=11;start_type=Edge;rbs_motif=None;rbs_spacer=None;gc_cont=0.685
GACATGAGGGTCATGGCCAACGTGGCGATGGTGATGAACCTCGACAAGTGCATTGGTTGCCACACGTGCA
CGGTCACATGCAAGCAGGTGTGGACCAATCGCCCGGGGACCGAATACGTCTACTTCAACAACGTCGAGAC
CAAGCCCGGGGTCGGCTATCCCCGGCGGTATGAGGACCAGGAGCAGTGGAAGGGCGGCTGGGCGCTCGAC
CGGAAAGGCCGTCTCCAGCTGCGGAGCGGGAGCCGGCTGCGGCGGCTGCTGTCCATCTTCTACAACCCTG
ACCTGCCCACCATCGACGACTACGGCGACCCCTGGACCTACGACTACCAGGCCCTCATCAACGCCCCACC
CGGCACGCCCAGCCCCAGCGCCCACTCCATCTCGGCCCTGACCGGGCGGGACATGGCCATGACATGGGGC
AGCAACTGGGATGACGACCTGGCCGGCGGGCCGGAACACGCGGCCGGCGACCCCGACCTGGCGGGGCTCG
AGGACCAGGTGAAGCTGGCGTTCGAGCAGGTGTTCATGTTCTACCTGCCGCGGATCTGCGAGCACTGCCT
CAACCCCTCCTGCGTCGCCTCGTGCCCGTCCGGGGCGATGTACAAGCGGGAGGAGGACGGCATCGTCCTG
GTCGANNAGGACCGCTGCCGNGGCTGGCGGTTCTGCGTGTCCGGCTGCCCGTACAAGAAGGTGTACTTCA
ACCACCGCACCGGCAAAGCGGAGAAGTGCACNNTCTGCTTCCCGCGGATCGAGGCCGGNCAGCCCACCAT
CTGCTCGGAGACCTGCGTCGGGCGGCTGCGCTACCTGGGCGTGATGCTGTATGACGCCGACGCGGTCGCC
GCCGCCGCGTCGGCGCCGCAGGAGCGGGATCTCTACCAGGCGCAGCTGTCGGTGTTCTGCGATCCGCACG
ACCCGGGGGTCGTCGCGGAGGCCGGGCGGGCCGGAATCCCGCACGACTGGGTGCAGGCCGCGCAGCGGTC
CCCGGTCTATGAGCTGATCATGCGGCACCGGGTGGCGCTGCCGCTGCAC
>Merged2_33290_177-800 # 177 # 800 # 1 # ID=33290_2;partial=00;start_type=GTG;rbs_motif=AGxAGG/AGGxGG;rbs_spacer=3-4bp;gc_cont=0.713
GTGAGCCCCCCGGACCTGTTCGACCTGAGCGGCAAAGTCGCGATCATCACGGGCGGCAGCCGCGGCATCG
GCCGGGCGATCGCGGAAGGCCTCGCCGGAGCCGGCGCCGACGTGGTGATCGCCAGCAGGAAGCTCGACAA
CTGCGAGAAGGCGGCGGCGGAGATCAGCGCCAGCACCGGACGGACCGCGCTCCCGGTAGCGTTCCACGCG
GGGCACTGGGGCGACTGCGACCGGCTGATCGACACCGTGTACGGCGAGTTCGGCCGGTGCGACGTGCTGG
TCAACAACGCGGGTATGTCGCCGCTCTACCCCGACCTGGCCTCGATCACCGAGGAGTACTACGACAAGGT
CCAGGGGGTGAACCTGAAGGGGCCGTTCCGGCTCGGGGTGCTCGCCGGCNCCCGGATGGCCGCGGCCGGG
GGCGGCAGCATCATCAACGTCAGCACGATCGGCTCGCTGCGCCCGGGNNCNGACGANCTCGTCTACGCCT
GCGCNAAGGCCGGCCTCAACGCGCTGACNATCGGGCTTGGCCGGCGCGTTCGGCCCGGCTGGTCCGTGCG
AACGCGATCCTGCCCGGCGGCGTGCTCACCGACATCGCGAAAGCATGGCCGGAAGAGCAGCTGA
>Merged2_35605_2-1108 # 2 # 1108 # -1 # ID=35605_1;partial=11;start_type=Edge;rbs_motif=None;rbs_spacer=None;gc_cont=0.674
TGGTTCTACAACTCCATGCACTTCCCCGAGCCGATACCGGCTTTCGACTCGGTCACCTCGGAGATCCCGT
ACCAGGCGATCGGCGCGAACACCGCGCGGCTGTTCGTGTTCCCCACGACGCTGGGCATCGAGCACCGGAT
CGTCAACGGCCGTGTGTACATCACCGCGAACCCGGTGCTCGACCCGGCCGAGGTCGGCCGGCGGGCGGAG
GTGTTCGGGCCGCGGGCTGGCTTTTACTACGAGAACTGGAATTCGCTGTACGAGGGGTGGAAGGAGCGGG
TGCGCGGCCTGATCACCGCGATCGAGGGGATCGAGGTCCCGCAGCTGCCCGAGTGGGAGCCCGACGAGGT
GGTCTTCGAGTCCCGCGGCGTGGCGCAGAACCACTACCTGGTCGAGAACTTCAGCAAGTGCCTGGCGCTG
TACTCGAAGATGTGGCACCACCACACCGAGATGCTGATGCTNGGNTACGGCGCNTACGTGGTGTTCTTCC
AGTTCTGCCAGCAGGCNTTCCCCGAGATCAGCGACCAGACGGNCGCGCGCATGGTGGCCGGCATCGACGT
GATCATGTACCGGCCAGACGACGAGCTGAAAGACCTGGCCAGACTCGCGGTCGAACTCGGCGTCGACGAC
CTGTTCAGCGAGGGTTGCGTGGCGTCGCAGGTGCTCACCGCGCTCGGGACGCGCGGCGAGGCGGGGGCGA
CGTGGCTGGACGCGCTCGGCAAGGCGCGTGACCCGTGGTTCCACGTCTCCTCGGGCGACGGCTTCTACCA
CCACCACCTGTCCTGGAACGACGACCTCACCGTGCCGTTCACCGCCCTGCCCGGGTACGTGGCCGCCGTG
CGGGCCGGCGGCATCGCGCCGCGGCCGACCGAGCAGCTGATGGCCGAACGGGAGCGGATCGCGACCGGGT
ACCGCGACCTGCTGCCGACCGACGACGAGAAGGCCGCGTTCGACCAGATGCTCGGGCTGTGCCGGCTCGT
GTTCCCGTTCGTCGAAGACCACAAGTTCTACTGCGAGCACTGGTTCACGACGCGGTTCTTCCAGAAGGTC
AAGGAGTTCGGCGCGCTCCTGGCCAGGCAAGGGGTCATCGCCGAAGCCGACGACGTG
>Merged2_35913_218-712 # 218 # 712 # -1 # ID=35913_1;partial=00;start_type=ATG;rbs_motif=GGA/GAG/AGG;rbs_spacer=5-10bp;gc_cont=0.697
ATGTGGTACTCCTTNTACTCCTCGCGGATGATCTCCTTGACCCGCTCCTCGTGCCGCGGGTTGACGAAGC
TCCACAGCAGCGACACCACGATCGACCGCGCGCCGCGGTCCATCAGCACCCGGAGCTTGCGCCGCAGGTC
CTCCTCGTCCAGGGGCCGGATGACCCGGCCGGTCGAGTCGATCCGCTCCTTGACGCCGACGATCATCGTC
CGCGGGATGAGCGGCGTCGGCTTGCGCTGCCGGGCCAGGTTGCGGCGTTCGGCCAGCCGGGTCCCGTCGG
TCCACTGGGCGCCGCGGCCGATGAGGACGGCGTCCTCGTGGCCCTCGGTGGTGATCAGCCCGACCCGGGG
CCCGCGGCGTTCGATGAGGCGGTTCATCGCCACCGTCGTCGAGTACCGGATCACGTCCAGGCGCGGCAGC
AGCGACTCCAGATCCTCCCCCGCCTCGGTGGCGACCTCTTCGATCGCGTTGACGAAGCACACCGACAGGT
CGTAG
>Merged2_35913_814-1488 # 814 # 1488 # 1 # ID=35913_2;partial=01;start_type=ATG;rbs_motif=None;rbs_spacer=None;gc_cont=0.687
ATGCAGAACGAGCTNTCGGCCATGTGGGACCGGCTGCGNGCGCTCGGCTACANGGGCAGCTTCCTGATGA
TCCACAANTCCGGNGGCAGCGGCGAGGTGTTCAAGACCACCGCCAGCCGCACCTACAACGGCGGGCCGGT
CTCGGGGCTGATGGGCTCCTACCACCTGGCNACNTCGCTGGGCTACAAGAACGTGGTCGCCGGGGACATG
GGCGGGACCAGTTTCGACATCGGGCTGGTCGTCGACCAGAGCGTCCGCAACTACGAGTTCCGCCCGGTCA
TCGACCGCTGGATGGTCGGCATCACGATGCTGCAGACCCTGTCGATCGGGGCCGGCGGCGGATCGATCGC
CTGGATCGACCACGACCTGGGCGGCCAGCTCAACGTCGGGCCGCGCAGCGCCGGCTCGGATCCCGGCCCG
GCCTGCTACGACCAGGGCGGCACCGAGCCGACCGTCACCGACGCCGACGTGGTGCTCGGCTACATCAACC
CGGACACCTACTATGGCGGCCGGATGCCGCTGAACCGCGAGAAGGCCGAACGGGCCATCCGCGAGAAGAT
CGCCGACCCCATGGGCATCCCGGTCGCGGAAGCAGCCGCGCTGATCCGCCACATCGTCGACCAGAACATG
AGCAGCGCGACCAAACGCGAGATCCACCTGCGCGGCTACCACCCC
>Merged2_36846_3-95 # 3 # 95 # 1 # ID=36846_1;partial=10;start_type=Edge;rbs_motif=None;rbs_spacer=None;gc_cont=0.591
CCGATGCTGATTTTTCTGGCCGGACCTGGTTCGGGCTTCATTACCGGGCAACTGCTCGCGGTGGACGGCG
GCTTGATGATGGTGGGTGGATAA
>Merged2_37461_3-1166 # 3 # 1166 # 1 # ID=37461_1;partial=10;start_type=Edge;rbs_motif=None;rbs_spacer=None;gc_cont=0.626
GCGCGCCCATTTACTCGTTTGACTTGGGACAACGCCGCACTCGTCGCGCCGAGTACAGCGAAGCGGCTCG
GCCTCGACACGCACGACGTCGCCGAGATCGCTGTCGGCGACACGAAGCTCAAGGTGCCGGTGTACGTGCT
GCCGGGCCACGCGCCCGATTGTATCACCTTGCCGCTGGGCTTGGGCCGTGCTGCGGGGGGGCTCGGCGTT
GGTGTCGGTTTCGATGCCTATCGGTTGCGCCACTCGGGGTATCCCTGGATCGCCGAGATCACGTCGATCA
CCAAGACGGCGGACCGCTACCAGCTGGCGACAACCCAGGCCCAGGATCGCGTGCTCGGGCGCAATCTCGT
ACGTGAGGCGAATCTCGAGCAGCTCAACAGCAAGCCGGAAACAGTGGTCAACAGGGGGAAACCGGAGTCG
CTTTACCCAGGATTCCAATATCCCGACCGCGCCTGGGGAATGGCGATTGATCTCAACTCCTGCATCGGCT
GCCAAGCCTGCGCGATCGCCTGCCAAGCGGAAAACAATGTGCCNGTGGTCGGCAAGGATCAGGTTCTCGC
CGGGCGCATCATGCACTGGCTGCGGATCGATCGCTACTATTCGGGTCCNGCCGACGCNCCCGATACCGCG
TTCGAGCCGATGCCCTGCATGCATTGTGAGAATGCGCCATGCGAGGTGGTCTGTCCCGTGCACGCNACGG
TCCACGATCANGAAGGCGTNAATCTGATGATCTACAATCGCTGCGTCGGCACNCGGTTTTGTTCAAACAA
CTGCCCCTACAAGGTGCGCCGGTTCAATTTCTACGCCTACGCCCCCGCGAATGACCGACCGCACGAATCA
TGGAATCCGCAAGTGACGGTCCGTGGCCGCGGCGTCATGGAGAAATGCACGTACTGCCTTCAGCGGATTC
GGACAACGCAGATCGTCGCGGCGAGGGAGGATCGAAAACTTCGCGACGGCGAGGTGGTCACGGCGTGCCA
GCAGAGTTGCCCGACGCAAGCGATCATTTTCGGCGACCGAAACGATCCCCAAAGCGCTGTCGCCAAACGC
AAGGCGACGCCCATCGACTACGTGCTGCTGGAGGAACTGAACACGGTGCCTCGCACCAGCTACGGCGCGC
TCATCCACAACCCCAACCCCGCCATCAAGGGCGAGCGGTCATAA
>Merged2_38150_3-1457 # 3 # 1457 # 1 # ID=38150_1;partial=11;start_type=Edge;rbs_motif=None;rbs_spacer=None;gc_cont=0.713
ACCGGCGCGTCNGANCCCGGCGGCATGCCGATCGGNGCGACCGCCNGGTTCGAGGAGGGGCTCAACCTGC
CNCCGACCAAGATCGGCGAGAACTTCCAGCTGCGCGACGACGTGGTGACNATGTTCGAGGCGTTCGGCAT
CCGCGCGCCGCAGATGGTNGCGGTCGACCTCAANGCNCGCTGCACNACCGCCGACCGGGTGCGGACCCGG
NTGCTNGAGTTCTGCGAGCGCGAGGGCGNNGANTACGTCAAGGCACTGTTCCGCCGGATGCTCGAGGTGG
CCGAGCAGGGCGCNCGCACCCGCATCCGCNCCTGGGCGGACGGGGTGTACCGCTCCACCCACTTCGCCGA
CGCGGTGGGGCTGAGGCAGGGGCTTGTCCGCAGCTGCTGCATGACGCTGACCAAGGACGGCGACCACCTG
CTGGTCGACTTCAGCGGCACCGGGCCGGAGACCCCGTCCTCCTACAATGCCCACCCGCAGGCCGCGATCG
GGCACTTCGCCAACTACGTGTACGAGTACCTGTTCCACGACCTGCCGATCAGCAACGNNACGTTCGCNCC
GATCGACTTCAAGTTCGAGCCGGGCTCCTGCCTGTACCCCGACGTCCGCGCCGCNACCAGCAACTCGGTC
ATGATCGCCACCGGGGTGATGAGCGCCGTGCACAACNCCTTCGCNCGGGCCGTGTTCTCCACCGAGCACT
GGCNGCAGGCCGGCGCCTCNCAGGGCAACGGCGGCAACGCCGTGGTGCTGGCCGGCATGTCCCAGTGGAN
CTCGCCGTTCGCGGACATGCTNGCNTANTCGATCAANACCGAGGGGCAGGGCGCGCTGCCGGAGATGGAC
GGCATGAACGCGTTCGGCTTCCCNTGGTGCCCGNNNGGCCGGGCCCCGGACGTGGAGCTGGTCGAGAACG
AGTTCCCGCTGTTCATCCCCATCTCCTCGCACTGGAAGGACTCCGCCGGCCACGGCAAGCAGCGCGGCGG
GGTCGGCACCGCCCAGCTCTGGGTGGCGCACCACGTGCCCTGGGTGGTCATGATGGCCATCGCGGACAAC
TCGAAGATCCAGACCCCGCAGGGCCTGTTCGGCGGGTACGCGCCGTGCACCATCCCCGGCGTCAGCGTGG
CCCACGCCGACCTGATGCCGCGGCTGGAGGCGGGCGACACCCTGGACCTCGACATCACCGAGGTGCTGCG
GGCGCGCAGCATCGGCGGTGAGTGGGGCAACGAGTTTCAGGGCCGGGCGCCCCGCCCGTACCTGCAGAAC
GATGTCATCACGGTGGCCTTTGCCACCGGCGGGGCCGGATACGGCGACCCGCTGGAGCGGGACCCGGAGG
CGGTCGGCGACGACATTGACAAGGGGCTGGTCTCCGAGTGGGCCGCCGAGCACGTCTACCAGGTGGTGTG
GGACGGCGAGCGGCGGCGAGTCGACGCCGCGGCCACCGAGCAGCGCCGCGCCGGC
>Merged2_38399_3-104 # 3 # 104 # 1 # ID=38399_1;partial=10;start_type=Edge;rbs_motif=None;rbs_spacer=None;gc_cont=0.608
TGCGCCGTCCTGGTGGAGGTCGAGTACCTGCCGCCGGGTCATCCCCTCACCTACGACATCGAGCTCGACA
TCGAAACCATGAAGGCCAGGTATACGGCATGA
>Merged2_38399_101-1060 # 101 # 1060 # 1 # ID=38399_2;partial=01;start_type=ATG;rbs_motif=GGA/GAG/AGG;rbs_spacer=5-10bp;gc_cont=0.673
ATGAAGGCCGCCATCGACATCGACATCGGCGGCACGTTTACCGACTGCTATGTGACGTATCGCGACCGCC
GTGTGTGGTGCAAGACTCGGACACCGGCGTTCGACTTGTCCGTCGGGATGAACGAGGCCATCGCGGAAGC
GGCCGGACGGCTCGGCGTGGGCGTCGATGCGCTGCTCGCCGAGACCGACATCATCCGTTACTCCACGACG
CTGGCCATGAACCGGCTGATCGAGCGGACCGGCCCGCGCCTCGGCCTGCTGGTCACCGCGGGNTTCGAGG
ACACCACGCTGATCGGCCGCGGNACCCAGTGGGCCGACGGNATCCCGGTCAAGCACCAGCGCAACATCGC
CCGCATCAGCAGGCCGCTGCCGCTGATCGGCAAGGACCTGATCGTNGGNGTCAANGAGCGGGTCGACTCC
NCCGGCNCNATCGTGCGCCCGCTGCACGAGGACAGCCTGATCGACAAGATCCATTACCTGGTGGACCAGG
GCGTCCGCGGCTTCGTGGTGTCGCTGCTGTGGAGCTTCCTCAACCCGGCGCACGAGCGGCGGATCCGGGA
GCTGATCGAGCAGGAGTATCACCCGGCCTACCTGGGCGCGATGCCGGTCTTCTTGTCCAGCGATGTGGCG
CCGCGCATCTACGAGTACCCGCGCACGATGATGACGGTGCTCAACGCCTACCTGCACCAGTCCATGTACG
AAGAGCTGTCCGGCATCGGCGACGAGCTCCGCGAGCGGCGCTACCGCAGGCCCATGATGATGATCCACAA
CACCGGCGGCATGGCCACGGTGCTGCGCACAGCCGCCGTCAGCACCTACAACGGCGGTCCGGTGGCCGGG
CTGATGGGCAGCTCCTACCTCGGCCGGCTGTACGGGTACCGGAACGTGGTGACCACCGACATGGGCGGCA
CCAGCTTCGACATCGGCATGGTGGCCGAGGGCAGCCCTCGCTTCTACCAG
>Merged2_40592_63-815 # 63 # 815 # -1 # ID=40592_1;partial=00;start_type=GTG;rbs_motif=AGGAG;rbs_spacer=5-10bp;gc_cont=0.671
GTGACTCAGAAGATCGCGATCGTGACGGGCGCGGCCCGCGGCATCGGTGCGGCGACGGCCATCAGGCTGG
CCGCCGACGGCATGGCCGTGGCGGTTCTCGACCTCGACGAGGCCGATTGCGCAAAGACCGTGCAGGAGAT
CGAAAACGCCGGCGGGCGCGCGCTCGCGGTCGGCGCCGACGTCAGCAAGACCGATCAGGTGAACGCCGCG
GTGGANCGGGTGGCCGNCGAGCTCGGCGNGCCNACCGTGCTGGTGAACAACGCCGGGATAACCCGNGACG
CCCTGCTGTTCAAGATGACCGACGAGGANTGGGACGCGGTGATCANCGTCAACCTGCGCGGCGCGTTCCT
GATGACCNGNGCGGCGCAGAAGTACATGACCGNGCAGAAGTGGGGGCGGATCGTCAACATCTCGTCATCG
TCNGCGCTCGGCAACCGNGGCCAGGCCAACTACTCNGCNACGAAGGCCGGCCTGGAGGGCTTCACCAAGA
CGCTCGCCAAGGAACTGGGCAAGTTCGGGATCACCGCGAACGCGGTCGCGCCGTACTTCATCGCTACCGA
CATGACCATGGCCATGGCTGACAAGCTGAAGATGTCGTTCGAGGATCTCGTGGAGACCTACAAGAAGCAG
ATACCGGCGGGACGGGTCGGCCAGCCGGCCGATGTGGCCCACGCCGTCTCCTTCCTGGTCAGCGAGGACG
CGAGCTTCGTCTCGGGCCAAGTTCTTTACGTGGCGGGCGGCCCCCTGTGCTAA
>Merged2_40742_1-219 # 1 # 219 # -1 # ID=40742_1;partial=10;start_type=ATG;rbs_motif=AGGAG;rbs_spacer=5-10bp;gc_cont=0.589
ATGAGCCAGTTTCTCGAACGCCTGACTTACCTCTCCCGTCGACGGGANGCGTTTGCCGNTGGCTANGGTC
AATTGCGCGACGNAGACCGGACGTGGGAGGAAGGATATCGACAGCGTTGGCAGCACGACAAGATCGTACG
TTCGACGCACGGGGTGAACTGCACCGGCTCCTGCAGTTGGAAGATCTATGTCAAAAGTGGCGTCGTCACC
TGGGAGACG
>Merged2_43588_810-1175 # 810 # 1175 # -1 # ID=43588_2;partial=01;start_type=Edge;rbs_motif=None;rbs_spacer=None;gc_cont=0.637
CCCAAGGGGCTGGGACCCGAAGCCAGCCAGGCTATTCCGCTGGGCCGACCGGGCGATGTCGACGAGATTG
CCGGCACCGCAATATTTCTCGCTTCAGAAATGGCGAGCTATATCACCGGGCAGACCATTCACGTCGACGG
CGGGACACAGGCCGCTGGCGGCTGGTACCACCACCCCGACACCGGCGACTACAAGTTCGGGCCCGGCAAG
CTAGTGATTCCAGCCTTCGGCGGCCTGGTCGTCGAACGTGCGGTCAATGCGCTCGAACCTGCCGCCGAGC
TCGGCGTCGATGTCGAAGGAGTTGGTGCCGTAGAAGTTAATGTGGTCATGCTGAGCCGTCAAGGATGCAG
CGCTTGGCGGGCATAG
>Merged2_45376_1-975 # 1 # 975 # -1 # ID=45376_1;partial=10;start_type=ATG;rbs_motif=GGAG/GAGG;rbs_spacer=5-10bp;gc_cont=0.679
ATGGCCGACCGGTTTCCCAGCCCGTTCGAGATGCCCACGCCGCCCGGGGCNGAGGGNTGGCAGGAGCTGT
ACGCNTACTCGNCGGTGTTCAGCGAGGACCGCCGNGAGTACGAGGANNCGGNGTTCTGGTTCATGGACGG
CGTGCACTCCCCCGAGGTGATCCCGCCGTGGGACGCCACCATCGTGGAGTACGCGCTGATCGCGCTGTCN
CAGTACAACACCAGGCATTACGTGATCCCGCCCGCCCGGGGCGTGGACATGCGCATCCTGAACGGCTACA
TGTACCTCTCCCCCGTGGGCGTGACCGACCCGGCCGAGATCGAGGCCCGGATCCCCGAGTTCGCCGAGCG
GGCCGGGTACTACTTCGCCAACTGGGACCGGCTGTACGCGGCGTGGATACCCAAGGTGCGCGCGCTCATC
GACGAGCTCGAGTCGATTTCGTTCTCGCCGCTGCCTGAGCGCGAGGACATGGCGGTTATCACCCAGGGGC
GCGGCACCGGCAGCGCGCTTGACCTGCTGTCCACCTACCACCGGCTCATCGACCTGACCCTGAAGCTGTG
GCAGCACCACTTCGAGTTCCTCAACCTGGGCTACGCCGCGTACCTGGACTTCTTCGGCTGCTGCAAGCAG
CTGTTCCCGTCCATCCCCGACCAGGCCATCGCCAAGATGGTGGCCGGGATCCAGGTCGACCTGTTCCAGC
CGGACGAGGAGATCAAGAAGCTGGCGCAGCTCGCGGTCGAGCTCGGGCTGGCCTCCCGGTTCTCCGGCTC
CGAGCCCGCTGACGTCGTGCTGCCCGGGCTGCGCGGCGACCCGCAGGGCGACAAGTGGCTGGCCGCCTGG
GAGGAGGCCAAGCAGCCCTGGTTCAACTTCTCGGCCGGCACCACCTTCTACCACACCGACAAGGTATGGC
TGGAGTACCCGGACATCCCGCTCGGCTTCCTGCGCGCCTACATCGCCAAGGTGCAGCGGGGCGAG
>Merged2_47143_19447-19749 # 19447 # 19749 # 1 # ID=47143_22;partial=01;start_type=GTG;rbs_motif=AGGAG;rbs_spacer=5-10bp;gc_cont=0.630
GTGGCTAAGTTGACTTTCGGCAACGACGTCAAGCGCACCTTCTGCACGTTGTGCCCCCAGCACTGCGGCA
TGCTCATCCAGGTCGGCGAGGACGGCCGGCCAATCGCACTCGACGGCGATCAGCACAACCCCGTCGCGAA
GGGAAAACTGTGTATCAAGGGCACCACCGCCATCGAGCTACACAACCACCCGGACCGGCTCAACTACCCG
ATGAAACGGGTCGGCAAACGGGGCGAGGGCAGGTGGCAGCGCATCTCCTGGGAGCAGGCTCTCGACGAGA
TCGCGGAGAAGCTCACCGACATC
>Merged2_47232_3-755 # 3 # 755 # 1 # ID=47232_1;partial=11;start_type=Edge;rbs_motif=None;rbs_spacer=None;gc_cont=0.587
CATTCGAGCCNNGCTNAGCGGTCGGGCGTGGCGTTACCTGNCGTTGTGTGTATCGGNGCCGATATCGCGC
TGCAGTACACCGCCGCGACGATGGGCTCGCAGATGCCCGAACACGCGGATGAGCTTGCTGCCGCCGGCGG
TTTCTGCGGTCGACCGTTACCGGTAGTAAAAGGCGTCACGCAAGACCTTCTCGTTCCCGCCGATGCCGAG
ATTGTACTTGAAGGCCGCATTCTACCCGACCAGATGATTGCGGAGGGGCCTTTCGGCGAATTTGTCGGCT
ACCTATCGCCGCCCGGCGATGCCCCAATCTTCGAGGTCACGGCCGTGACGCACCGCGAACGGCCTGTCTA
CCAAGCTATCAATGGCTATGGCTATGAAACGACGATGCTGCGGAAATACGTACTGGAGGCAAGTTTGCTT
AAGGTACTGCATGCTGCGGTGCCGATCGTCGTCGACGCGGAGATGACTTTGGGTGGCCTGCATCGCTTCC
ATGCAGTACTGCAAGTCCGCAAATCGACTCNGCAACACGAAGGCATGCAGCGTAATGCCATTCTCGCCGC
TTTCGGTGCCCTCAAGGATCTGGATTTAGTCATTGTCGTCGACGANGACATCAATATCCGCANTCCGCAT
GACGTNGAATATGCTCTGGCAACTCGCATGGAGGCATCCCGCGATCTTTTTGTAGTCCCCGATGCACGCG
GNCACGAATACATTCGTGTTGGCAAGAACGGNGTCCGCGCCAAACTAGGCATC
>Merged2_49613_1-1206 # 1 # 1206 # -1 # ID=49613_1;partial=10;start_type=ATG;rbs_motif=GGA/GAG/AGG;rbs_spacer=5-10bp;gc_cont=0.684
ATGGAGGGCAACGCTAACCAGGCCGGCGGGCACACGTTCCCGCTGCCGTCGCAGATCGCCGACGCGCCGG
GAGCCGCCGGCTGGCGGTCGATGTACGCGCCGTTCACCCGGTTCCGCGCCGACGACGACCAGCGGTTCTG
GTTCCACAACGCGATGCACTTCCCGGAGCCGGTACCCGCCTTCGACACCATCACCTCGGAGATCCCGTAC
GAGGCGATCGGCGCGAACACCGCGCGGCTGTTCGTCTTCCCGACCACGCTCGGCATCGAGCACCGGATCG
TCAACGGCCGGGTCTACATCACCGCGATACCGGTCACCGACCCCGCCGAGGTGCAGCGCCGCGCGGCGAT
CTTCAGCGAGCGGGCCGGCTATTACTACGAGAACTGGGACCGGCTGTACGCCGGCTGGAAAGAGCGGATG
CGGGCGCTGATCCGGGAGATCGAAGAGCTTGAGGTTCCCGCGCTGCCGGAGTTCGACGACCTCGAAGCCG
TGACAGCGGCGCGGGGCGTGGCGCAGAACCACTACGTGCGGGAGAACTTCCACCGCGCCCTGGACATGTT
CTCCACGATGTGGCACCACCACACCGAGTTCCTGATGCTCGGCTACGGCGCCTACGTGGTCTTCTTCGAG
TTCTGTAAGAAAGCGTTCCCGGAGATCCCGGACCAGGCGGTCGCCCGGATGGTCGCGGGCATCGAGGTGG
TGATGTACCGGCCGGACGACGAGCTGAAGCAGCTGGCGAAGCTCGCGGTCGAGTGCGGGGTCGACGACCT
GTTCGCCGAGGGCGCCGACCCGGACGCGGTGCTCGCGGCGATGCCGGGCCGGGGCGAGGGCGGCGCCCGC
TGGCTCGCCGCGTTCACGCAGGCCCGCGACCCGTGGTTCAACGTTTCCACCGGTGACGGCTTCTACCACC
ACCACCTCAGCTGGAACGACGACCTGACGGTGCCGTTCTCCGCGCTGCCCCGGTACGTCAAGGAAGCCAG
AGACGGCGCACCGCTGGAGCGGCCCACCGAGCGGCTCAAGGCCGAGCGGGAGCGGATCATCGCCGAATAC
CGGGCGCTGCTGTCCACCGACGAGGACCGGGCGGCGTTCGACCAGATGCTCGGGCTGTGCCGGGTGGTCT
TCCCGTACGTGGAGGACCACAAGTTCTACTGCGAGCACTGGTTCACCACCCGGTTCTTCCAGAAGATCCG
CGAGTTCGGCGCGCTG
>Merged2_49835_4553-5851 # 4553 # 5851 # -1 # ID=49835_5;partial=00;start_type=ATG;rbs_motif=None;rbs_spacer=None;gc_cont=0.683
ATGCCGGGCACGGGCAGCACGCCACAACTCCAGCAGCGGCCCACGCACATACGGATAGCGCACTCGGGTA
GGCGCGTAGGTGTACCAGGAGAACGACGCACCCCGAGGGCACCCGCGAGGCTCGTACTCCGGGGAATCCG
GCCCCACCGACGGGTAATCCGTGGCCTGCGTCTCCCACGTGATCATCCCGTCCTTGACGAACACCTTCCA
CGAACACGAGCCGGTGCAATTCACCCCATGCGTGGAACGGACCTCACGATCGTGCCGCCACCGCTGCCGG
GTGAACTCCTCCGCTCCACGTCCCCCGGCACGCATCAGGCGGTGCCGATCCGCCGACTGTTCACCGGGAA
AGAAGAATTGGGTGGCACGCATCAACCGATCCACCGCATCGGCGTCGGCCACTCCCATCGCCTCCCCGCA
CCACCGCGCCAGTCGTGCGGGCAGTCTCTCCCAGCTCAGCCCACCCCGCAGCGGGCGCCGTATGGCCCGG
CCTCAGTGCTGCGGCGGGAGCCGCGCCACCAACGGTGCGTCGTTGCGGATCTTGCCCAGCTTCGCGGCGC
AGCCTGGTGGCCGGATTGCTCACCCAACCCGGACAAACGGCCATCGAAGCCGGCGAGATGTGGGGCCGCT
ATTTGGTGGACCGTCCCACGCCCTTGCAGCGCCTGGACGCCGACGAAAGCATCCGCCGCCTGTCCACCGT
CCTGGCCGACGCCGGATTCGCCCCTGGCGACGTCGAGGGTCCCACGGCATTGGTCATCCCCCTACGGAAT
TGCCCATTCCGCAAGATCGCTGGGAATGGGCCAGGGCAGGAGGACGTTCCGGCCCATTCCCAGCTCGATT
CCTCGGGAATCCACGCTCAACGCGAGTCGTCCCCCGTCGCAGCACCGGCATACCCGCGATCAGCGCGCCC
AACAGCCAGATCACCACGGCGACGACCACGACCCCCACACCGCCGCCGCCGGCCAGGTCGAAGCCGATGA
CCAGCGCGCCGACGACCGCGCAGCCCACACCCATAGCCGTCGTCTGCCGCGTCGGGCCCTGATAGGCCAC
GTAGGAGTCCCGCTGACCCGAATTCTGTTCGGACATACCGCGACAGTAGGCGCCTTGCCTGGGTGGGCTC
CCGCCCGCCGCGTGGGCCGGAGACCGAGGGGGCACCACCGTCGGCTTTCTCGGGCTACTACCAGCGCTTC
GGCGAGGGGTAATCGGATTCCGCGGCATTCCCGTCGTCCAGTCGGCCGGTTTTGTGCGACATGTGGTGAA
TTACGCCGAAAGGCGGTAGGACTGCCGCCGCTCGGATGA
>Merged2_50455_17298-18185 # 17298 # 18185 # -1 # ID=50455_20;partial=01;start_type=Edge;rbs_motif=None;rbs_spacer=None;gc_cont=0.725
GCCGCCGGGCGGATGCGGGAGCGGATCCTGGCCGGGAGCCCGCCGGACGCGGTGACCGCCGAGATAGGCC
GCCGTTACCGGGCACTCGGCGGCTCCGCCGCGGTCGCCGTGCGGTCCAGCGCGACCTTCGAGGACGGCGG
CGACGCGAGTTTCGCCGGGGTCCAGGACACCTACCTGTGGGTACGCGGTGAGGCGGAGGTGATCGGCAGC
GTCCAGCGCTGCTGGGCCAGCCTGTACGGCGCCGAGTCGGTCAGCTACCGGCGCCGGCTGCAGGCCCAGG
CGACCGGGCCGGGATCTCGCCCGCCCGCGCAGGCACCTGGGCTTGGCGCGGTCCCGGAGCCGCCGGCGAT
GGCGGTCGTAATCCAGCAGATGGTCGACGCCCGCTGCGCCGGGGTGATGTTCACCTGCGGCCCCACTACC
GGTGACCGGTCCGTGGTGGCGGTCGAGGCGGCCTGGGGCCTCGGCTCCGGCATGGTCAGCGGATCCGTTA
CCCCCGACAGCTATGTGGTCAGCAAGGTGACCGGGGAAATCGTGAAACAGACGGTCCCGGCGAAACTGCG
GCAGCACCAGCGCGGCCCGGACGGCTGCGGTGTCGTGGAGACGGACGTTCCGGCGCACCTTCAGCAGGCG
CCCTGCCTGACCGGCGAGGAGGTCGCCGAACTGGTCCGGATCGCACGGCAGATCGAGGAGCATTACGGCA
CCCCGCAGGACATCGAGTGGGCCATCGCCGACGGCCAGGGCATCCTCGTGCTGCAAAGCCGGCCTGAAAC
GGTCTGGGCGGGGCGGGAGACCACGCCGGTCGCGGTGCCGAAACGGCGGGCCTTCGATCACGTCTTCGAC
CGGATGAGCGGCTCCGCTACCGGCGGCAACGGCGGGACGGCGCGATGA
>Merged2_50819_377-1144 # 377 # 1144 # 1 # ID=50819_2;partial=00;start_type=GTG;rbs_motif=GGAG/GAGG;rbs_spacer=5-10bp;gc_cont=0.643
GTGGGCAAAGGACACCAGGGCAAGGTCGCCGTCATCACCGGCGCCGCTAATGGCATCGGTCAGGCTTTCG
CAAGGCGGCTCGCCGAGGACGGTGTGCATGTCGCCGTGGCCGATACGGCCGATGGAGGACAGACCGTGAA
GCTCGTCAAGGCCGCGGGGCGCGAAGCGCTCGCTGTCGCCTGCGACGTATCCAACGAGGAATCGGTAGCA
GCGATGGCGAAGGAAGTGNAGGCGCNGTTCGGCCGCGTCGACATTGTGGTGAACTGCGCNGGAATTTATC
CGCAGCAGGACTTTGCCACCATGGCCTTCGCNGATTGGCGAAAGGTTCTTTCCATCAATCTNGACGGCAC
CTTCCTGGTCAGCGCCGCNTTCGTGCNGGGCATGNGCGTGCGTAAATGGGGGCGCATNGTCAACATGGCA
TCGAGCACGTTCGGNTCNGTGACNACCGGGTTTGTNCATTATGTCGCCAGCAAGGGCGGCGTCATCGGCT
TCACNCGNGCGCTCGCCGGCGATGTCGCTGCNGANGGCATCACGGTGAACGCCATCGCGCCGGGGCTGAC
NCGCTCGCCCGGAACGCTCGTGCGCAGGCCACGTCCGGGCTTCAACAACATGGAGGAGGAATTCATCGCC
GTCGCGAAGCTCCAGGCGATCAAACGGCCGGAAGTGCCAGACGATCTCGTTGGCGTGCTGTCGTTTCTCA
CGAGCGACGATGCCGCCTTCATGACCGGCCAGACACTGAATGTGGATGGGGGAAGGGTGAGGTCGTAG
>Merged2_50854_1-873 # 1 # 873 # -1 # ID=50854_1;partial=10;start_type=ATG;rbs_motif=None;rbs_spacer=None;gc_cont=0.641
ATGGGCTTCATCGACATGCGGGANTGGATGAGTCTTCTTGAGAAGGCGGGGGAGCTGCGACGNGTCACGG
CNGAGGTCGACTGGGATNGCGAGATCGGCGCCGTCGCCAGGCGCGTNCTNGANAANAAGGGGCCTGCGCT
NCTNTTNGAGAACATCAAAGGCTACGNCAGCGGTCGCTGCACCCAGNTCTTCGTGAGTGGTCTTGGTGCC
CGCTCNCGCCTCGCTCTCGCCCTTGGTTTTCAGCGTGAAGTCGCCAATCGCGAGCTCGTCCAGCACGTTA
TGAANAAGAANCGCGAGGCGATTGCTCCGGTCGTAGTCGCGACGGGGCCGGTNAAGGAGNTCATCATCCG
CGGCGATGCCATCGACCAGACGGAGTTNCCAGTCCCGAAGTGGCATTACCTCGAAGGCGGGCGCTACATC
CACACNTTCTCCGGNATNGTGACGCGGGATCCAGACACGCGCGTGATGAACGTCGGCATCTATCGTGGAA
TGATCGGCCGCAAGGATACTGCGCCGTTCCTCCTCATTAAGGGCGGGCAGCACTGGGGCGCGCACTTCGT
CAAGTGGGCTGCGCGCAAAGAGCCCATGCCGGTCGCGTGCGTGATCGGTTGGGATCCGATCATGCCGTTC
CTGGCCGGTTCACCGGTTGCGCCAGGTGTATGCGAGTGGGACGTGATGGGCGCTTATCGGGGCGATCCGG
CGCAGCTGGTGCGTTGCGAGACGGTCGATCTCGAGGTTCCGGCAAGCGCGGAGATCGTCATCGAGGGGAC
CATCAGCGACGACCCCGCGACCTACGAGACCGAAGGGCCGTTCGGGGAATTCACCGGGTATGTGTCCGAC
CTTCCCACGCCGCGCCCGACCATGAAGATCACG
>Merged2_52959_2-331 # 2 # 331 # -1 # ID=52959_1;partial=10;start_type=GTG;rbs_motif=None;rbs_spacer=None;gc_cont=0.721
GTGATCACCCTGGANGGCGGNGGCACNTCGACCGACGTNTCGGTCGTGGNAGACGGCGAGCCCACGCTGA
CGACCGAGGGCACGATNGGCCGCTANCCCTCCAAGATCCCGATGATCGACGTGGTGACCGTCGGGGCCGG
NGGCGGTTCGATCGCCTGGATTTCCCCCGAGGGCACGCTNAAGGTCGGGCCGAGATCGGCCGGCGCCGAC
CCCGGCCCGCTGTGCTACGCCAAAGGCGGCACCGACGTGACGGTCACCGACGCGCACGTCACCCTCGGCC
GGATTCCGGCGCACCTGCTCGGCGGCGAGATCCCGCTTGACGTCGCCGCC
>Merged2_55530_1019-1561 # 1019 # 1561 # -1 # ID=55530_3;partial=00;start_type=ATG;rbs_motif=GGAG/GAGG;rbs_spacer=5-10bp;gc_cont=0.657
ATGGATATCACTCCCCGCCTGGCCGCCATCAAGCTGCTGCTGATGGACGTGGATGGCGTCCTCACCGACG
GCCGGCTCTATCAGGTTCCCGACACTGCGGGCAACATGGTCGAAACCAAGGGCTTCGACTCGCAGGACGG
CATCGGGCTGCAATGGCTCAGCTGGCACGGCATCCGTACCGGCGTGATCAGCGGACGGGTTTCGCCCGCC
ACCGCCGAGCGCGCGCGGCAGGCCCGGATGGCGTTCGTCTACCAGGGCCACATCGAGAAAATTCCGATCC
TCGAAGAAATCCTGGGCAAGGCCGGCGTCAGCCCGGAGGAAGTGGCCTATATCGGCGACGATTTCACCGA
TATCGTGATCATGCACCGCGTCGGCGTGGCGATCGCCACCGCCAACGCCCGCGCCGAGGTGAAGCGCGAA
GCCCACTATGTGACCCAGGCCCCCGGCGGCGGTGGCGCCGTGCGCGAGGTCGTCGAAATGCTGCTCCAGG
CGCAGGGCAAGTGGGGGGAAATCCTCGCCCATTACGAGATCGGAGCGGATTAG
>Merged2_56897_3-368 # 3 # 368 # -1 # ID=56897_1;partial=10;start_type=ATG;rbs_motif=GGAG/GAGG;rbs_spacer=5-10bp;gc_cont=0.762
ATGCTCCGCGGGGGCGGCTACGCGATCCGGACTCCCTCGATCGACATCTCGGAGGTCGGCGCCGGCGGCG
GCAGCCTCGCCTGGATCGATGCCGGCGGGGCGCCCCGGGTCGGGCCGCGGAGTGCCGGGGCCGACCCCGG
ACCGGCCTGCTACGGCCGGGGCGGCGACGAGCCGACCCTGACCGACGCGCTCGTCGTCCTCGGCTACCTG
AGCGCACACGGTCTCGCCGGCGGCGTCCAGGAGATCGAGCCTGAGAGGGCGGCGGCCGTCATCGCCGAGA
AGATCGCCCGGCCGCTCGGGCTGGAGCCGGCCGAGGCAGCACTCGGCGTCTATCGCATCGCGGTGGCCAG
CATGTGCCGGGCGGTG
>Merged2_57905_2-136 # 2 # 136 # 1 # ID=57905_1;partial=10;start_type=Edge;rbs_motif=None;rbs_spacer=None;gc_cont=0.711
AGCGAGGTGCCGCTCGGCCGGTTCGGCACCGTGGCCGAAGTGTCGGGCCTCGCGGCGTTCCTGGCCGGCG
ACCAGGCCAGCTACATCACCGGCGCGATGATCGACGTCGCCGGCGGCATGGGGAAGTACGTGTGA
>Merged2_60289_3-344 # 3 # 344 # -1 # ID=60289_1;partial=11;start_type=Edge;rbs_motif=None;rbs_spacer=None;gc_cont=0.541
TACGGCGATCATTTTGCTAATCACTGTGGTATGGAAGTGGTCCTGCCGAATGGCGAGCTCCTCCGAACAG
GAATGGGCGCGATGCCGGGGCCGGACGGGGCCGATAATCCCACGTGGCAGTCGTTCCAGAATGCATACGG
TCCTGCCGTTGACGGCATCTTCTCTCAGAGCAACTTCGGAATTGTGACAAAAATGGGCTTCCATCTCATG
CCGGCAACGAACCACCAGTCCTATGTTATCACATTCCCCAGCGACGATGATTTCGAGCAGATGGTCGAAA
TCATCCGCCCTCTTGCTCAGCAGCGCATCCTGGGAAATATTCCACAAATTCGCCACGTCATC
>Merged2_60421_1-468 # 1 # 468 # 1 # ID=60421_1;partial=10;start_type=Edge;rbs_motif=None;rbs_spacer=None;gc_cont=0.729
CGCGCGTCGCTCGCCGACCTGGACCTGGCCACCTGGCGAAAGGTGCAGGCGGTCAACGTCGAGGCGGCGC
TCTGGCTGTGCCAGGCGCTCACGCCCGGGATGGCGCAGCGGCGCTTCGGCCGCGTCGTCTTCATCGCCTC
CAACACGGTCTGGCGGTCCCCGATGGCCGACTTCCTGCCCTACGTGACCAGCAAGGCGACGCTCGTCGGC
CTCGCGCGCGTGCTCGCCCGGCAGCTCGGCGCCGACGGCATCACGGTCAACTGCGTCGCGCCCGGTCTGA
CGCGCACCCCGTTCACGGAGTCCGATCTCAACGCGCCGATGTTCGAGGAGGCCCGCACCCGGCAGTCGGT
CCCCCGGACGCTGATGCCCGACGACACCGCGGGCGCCGTCGCGTTTCTCGCCTCCGACGCCGCCGGGACG
ATCACCGGCCAGACCCTGCTCACCGACGGCGGCTCGGTCTTCCCCTGA
>Merged2_60898_1-366 # 1 # 366 # -1 # ID=60898_1;partial=11;start_type=Edge;rbs_motif=None;rbs_spacer=None;gc_cont=0.596
TTTCCCGAGATCACCGACTTCTATCTGCCGCCCGAGGGCTGCAGCTATCGCATGGCGATCGTGCAGATGA
AGAAGAGCTATCCGGGGCACGCGAAGCGAGTGATGTTCGGCGTGTGGAGCTTCCTGCGGCAGTTCATGTA
TACGAAGTTCATCGTGGTCGTCGACGATGACGTGGATATTCGCGACTGGAAGGAAGTGATCTGGGCGATC
ACCACGCGCATCGATCCGGCGCGCGATACGGTGCTTGTCGAAAACACGCCGATCGACTATCTCGATTTCG
CGTCGCCGATCGCGGGGCTCGGCTCGAAAATGGGCCTCGACGCCACCAATAAATGGCCCGGCGAAACGAA
CCGCGAGTGGGGCCGC
>Merged2_62382_121-987 # 121 # 987 # 1 # ID=62382_2;partial=01;start_type=ATG;rbs_motif=AGGAG;rbs_spacer=5-10bp;gc_cont=0.683
ATGACTGACGTCCTACCCCCATCCACTTCGTCGTCGGCGCTCGACAGCGCGCTCGAGGCCTTTCGGAGCG
TCGTCGGGGCCGAGCACGTGCTCACCGACCCGGCGGACACCGCGGACTTCCGGGACCCGTTCTGGCATGC
CGGCTGGGATGACTACGAGTCCGCGGCGGTGGTGCAGCCGGGGTCGGTGGAGGAGATCCAGGCTCTGGTG
CGGCTCGCCGGGGAGCACGGGGTGCCGCTGTGGACGACGTCGACCGGGCGCAACAACGGCTACGGGGGCT
CCTCTCCTCGGCTCCGTGGCTCGGTCGTCGTGAACCTGCGGCGGATGAACAAGGTGCTCGAGATCAACGA
GGAGCTCGGCTACGCGGAGGTCGAGCCCGGGGTCCGCTGGTTCGACCTCTACGAGGCGATCCAGGCGGGC
GACCACCGGCTGATGCTGTCGTGCGCCGATCTCGGGTGGGGCAGCGTGGTGGGCAACTCGCTCGACCATG
GCTGCACGTACCTTCCGTACGGCGTCGACTTCGGGGCGCCGTGCGGGATGGAGGTCGTGACGGCGGACGG
CGACCTGCTGCGGACCGGCATGGGGGCGATGCCCGGCAACCGGTCGTGGCACGTATACAAGCGCGGGCTC
GGCCCGATGCTCGACCAGCTGTTCATGCAGTCGAACTTCGGGATCGTCACGAAGATGGGCGTCTGGTTGA
TGCCCTACCCGGAGATCTACATGCCGTTCTGGGTGCGGGTCCAGCGCGACGATGACCTGGCGGCTGTGGC
GGACACGCTCAGGCGCCTGTCGATGGACGGCACGATCCGGATGGTCCCCCAGATCAACAACACGCTGATC
TGGGCCTCGGTGATGTCCAAGCGCAGC
>Merged2_62418_3-941 # 3 # 941 # -1 # ID=62418_1;partial=11;start_type=Edge;rbs_motif=None;rbs_spacer=None;gc_cont=0.539
GGGGCCGTCAACCCTGATGAATTCTATGTACACAAGGATACCTTGAATGCCGGTCGCCCTGCCGTGGTGC
GCCGCACGCTTGGCAGCAAACTGAAAAGAATGGAGTTTACCGATAGCCGTGAGTTGGGCAGCCAAGTACG
CATAGTCGATGTTGACCCAGCAAAATCCAGTCACTTCAGTATTACCGATGAAGAAGTTGAAGCCCTTGCC
AAACAGGCCTTGATCATCGAACAGCACTATAAGCGTCCGATGGATATCGAGTGGGCCAAGGACGGCAATA
CTGGCAAGCTGTTCATTGTCCAGGCCCGCCCGGAAACCGTACAGTCCCGTGCCCGTGGCCAGGAAGTTGA
ACGCTTCAAGCTCAAGGAACATGGACAAGTACGTACGGAAGGCCGTGCGATTGGTCAGCGAATTGGAGCT
GGTCCTGTCCGCCTGGTGAAGGACCCGGATGAAATGCACTTGGTCAAGGAAGGTGACGTATTGGTCACCG
ACATGACCGACCCTGATTGGGAACCAATCATGAAACGTGCCTCAGCCATTGTCACCAACCGTGGCGGACG
TACTTGCCATGCGGCAATCATCGCACGCGAGCTTGGTATTCCGGCTGTGGTAGGGACAGGCAACTGTACC
GACGTACTTCAGGACGGAGAACGGGTAACCGTCTCCTGCGCCGAGGGCGACACCGGCTATGTATATGAAG
GCGAGCTGTCATTCGATGTTACCAGCTCTGCTGTAGGTGAAATGCCCAAGGTACCAGTCAAGCTGATGAT
GAACGTGGGTAATCCTGACCGTGCGTTTGATTTCGCTATGCTGCCCAACGAAGGCGTTGGTCTGGCGCGT
CTTGAGTTTATCATCAACCGCATGATTGGCATTCACCCCAGGGCCTGTCTCGAGTTCGATTCACTTGATG
ACAAGGAACTCAAAGCGCAGATTACCCAT
>Merged2_62766_2-604 # 2 # 604 # -1 # ID=62766_1;partial=11;start_type=Edge;rbs_motif=None;rbs_spacer=None;gc_cont=0.650
CTGTTCGAAAACGTCAGGGATGCCTCCTTCCCGCTGCTGACCGGACTGATGGCGACCCCCGAGCGGTACG
CCCTGGCGATCGGCTGTGAGCCGTCGATGCGCGCGATCATCGCCAAGATCCGCGACTTCAGCGCCGACGC
GATCGCACCTCGCATGGTCCAGGGCGGTGCTTGTCAAGAAAACGTCCTGACCGGCGATCAGATCAACCTG
TTTGACCTGCCGGTGCCCAAATGGCACGAGCTCGACGGTGGGCGCTACCTTGGCACGCTCGGACTGGTGG
TTCTCAAGGATCCCGAGACCGGGGCTCGCAACATCGGCATCTACCGCGAGCAGATCCTGACCGGTCAGAG
CCTGGCGCTGTGTGCGACCCAGCAGGCCGGCATCATCTGGCGCAAGTACCAGAAGCTCGGTAAGCCGATG
CCGGTCGCGACCGTGGTAGGCGTCGACCCCTGCAGCCTGGCAGGCAGCGTTCTGCCTCTGCCGTTGGGCG
ATGACGAGTTCTTCGCCGCCGGCGCGTTGCGCGGCGAGCCACTTGACCTGGTCAAGTGCGTCTCCCAAGA
CCTGGAGGTCCCCGCCGATGCAGAGTTCGTGTTCGAGGGCGAG
>Merged2_63186_1563-1715 # 1563 # 1715 # 1 # ID=63186_4;partial=01;start_type=GTG;rbs_motif=None;rbs_spacer=None;gc_cont=0.810
GTGAGCAGAGCGCTGCTGGAGGGGAAGGTCGCGGTCGTCACCGGCGGCTCGGACGGGCTCGGCGCGGCGA
CGGCGGCGCGGCTGGTCGGGGAGGGGGCGCGGGTGGCCATCTGCGGCCGCGACGAGGGCCGGCTGGAGGG
GACCGCGGCGCGC
>Merged2_68594_2-394 # 2 # 394 # 1 # ID=68594_1;partial=11;start_type=Edge;rbs_motif=None;rbs_spacer=None;gc_cont=0.715
ACCCCGGACGATCCCGACTTCCTGGCGGCGGAGATGCTGTACATCGACCCGGTTACCTGCGTGGACTGCG
GCGCCTGCGTGTCGGCCTGCCCGGTGGCGGCGATCAAGCCCGTCAACGCGTTGACAGAGGCTGAGCTGCC
GTACGTGGCGATCAACGCGGCTTATCACGAAGGTCGCCGTACGGCCGGTCTGTGGGACCGGCCAATCCTC
GCGCGCCCCACCCCACGGCTGCAGGTGCGCCGCGCTGAGCGCCCGCTGCGCGTGGCGATCGTCGGCTCGG
GGCCGGCCGGGCTGTACGCGGCCGATGAGCTGCTGACGATCCCGGGCGCGGCGGTCACCGTGTTCGAGCG
GTTGTCAGAGCCCTACGGTTTGGCGCGGTTCGGCGTGGCGCCC
>Merged2_69002_2-538 # 2 # 538 # -1 # ID=69002_1;partial=11;start_type=Edge;rbs_motif=None;rbs_spacer=None;gc_cont=0.700
CGCTACCGCTTCAAGGAGGGCAGCGGCATGCCCGTCACCGTACCCGCCATCGATCTGATCGAGATCGGGG
CAGGCGGAGGCAGCCTCGCGAGCATCGATTCGCTGGGGCTGCTCAAGGTCGGTCCGCGCAGCGCCGGCTC
CGACCCCGGCCCGGCCTGCTATGGCCGCGGCGGCGTGCAGCCGACCGTCACCGATGCCGATGTCGTCCTC
GGCCTGCTCGATCCCGGCAATTTCCTCGGCGGCGAGATGAAGCTCGACCATGCGGCTGCCGAGGCAGCCT
TCACCGAACTTGGCAGAGGCCTCGGCAAGTCTGCCGTCGAGGCGGCGTCGGGCGTGTACCGCATCGTCGC
TGAAACGATGGCCGCAGCCGCCCGTGCCCATGCCACCGACCGCGGCGTCGATCACCGCGGCATTCCGCTG
CTTGCCTTCGGCGGAGCGGGGCCGGCACATGCCTGCCAGGTCGGCACGGTCCTGCAAAGCCGTGCGGTCA
TCTTTCCGCCGCTCGCAAGCGTCCTGTCGGCGTTCGGCACGCTGGTG
>Merged2_69206_876-1955 # 876 # 1955 # 1 # ID=69206_3;partial=01;start_type=ATG;rbs_motif=GGA/GAG/AGG;rbs_spacer=5-10bp;gc_cont=0.696
ATGCGGGCCAGCCATCCGCTGCCCGGTCCCGCCCAAAAGGCCGGGGCGGCGGTATCGCACTTTTCCCGCC
AAAAGCGTATCAACGTAGACATGGCTCCGAATAGCGCGGCCGCGCGTGCCGCAGGCGTCAGCGAGCGGGA
TATGGACCTGGCGCTTGACGCCTTCAGGTCGGCGCTGGGCCCCGACCGGGTTCTGGCCGGCGAGGAACAG
ATGCGCGAATTCCGCGACCCGTACGCATTCAAAGGGTCCAGTGAATTCGACGCCGCCGCGGCGGTGATGC
CCGCCACCGTCGAGCAGGTGCAGGCGGTGGTGCGGATCGCGAACCAGTTCCGCGTGCCGCTGTGGACGTT
CGGCCAGGGCCGCAATTACACCTACGGCGGCCCCGCGCCCCGGGTGCGCGGTTCGGTCCTGGTCAATCTC
CGGGAGATGAACCAGGTCCTGGAAGTGAACGAGGAGATGGCGTACGCGGTCGTCGAGCCCGGCGTCCGGT
GGTTCGATCTCGCCGACGCCCTGGAGGAGGCGGGCGGCGGCCTGTGGACCTCGATCCCCGACCTGGGATG
GGGAAGCGTGGTCGGCAACACGCTGGAGTACGGCCGCGGCTACACCCCCTACGGCGACCACGCGGGCAAC
GTGTGCGGCATGGAGGTCGTCCTCGCGAACGGCGAGGTCCTGCGCACCGGCATGGGCGCGATGACGGCAA
GCAAGTCGTGGCACCTGTACCAGCACGGCGTCGGCCCGTCGGTGGACGGGCTGTTCATGCAGTCCGGTCT
GGGCATCGTGACCAAGATGGGGGTGTGGCTGATGCCCCGCCCCGAGCGCGACCTCGCGGGCTGGGGCCGG
TTCAGCGCCGATGACCTTCTCGAGCCCGTCATCGACGGGCTGCGGGAACTGATGCTCGACGGCACGATCG
CGAACTATCCGCTGGTGGGATGCGGGCTCGGCACGGGCGGCTCGCAGGAGAGCCCCGTCCTCGGCGGCGG
CAGCGAGGACTGGACGCTGCGGTTCGCGCTGTACGGCCGGGAGGAGATCGTCGAAAGCCAGTACCGCGTG
GTCGAACGCGTGCTGGGCGGGATTCCCGGC
>Merged2_71064_115-867 # 115 # 867 # -1 # ID=71064_1;partial=01;start_type=Edge;rbs_motif=None;rbs_spacer=None;gc_cont=0.691
GAGTTGCTGGTCCGGATGGTGGCCAGAGCAATGAGCGTGACTGCCGCGCCGGAGCCCCGGCGGGCGCCGA
TTCCGTTGCGGGCCCGCCCGGTGGCGCTGCTGGCCGCTCGGCAGATGCGCGACCGCGAAGTCCGCCGCGA
CAAGGTGGTGCGCGCCAACTGGGTACTGCGCGGTCTGCTGCGCGAATACGGGCGCAGGTTGGTCGGCGCG
GGGATCTTCGACGCCGTCGACGACGTGTTCTACCTCTTGGTCGACGAGCTTGATGAAATCGAGCGACTGC
CGGCGGACGTGTCGGATGTGGTGGTCCGGCGCCGGGCCGAACGACAGCGGTTGGCCGGTGTCGCTCCGCC
GAACGTTTTCAGCGGAACCTGGCAGCCCTCCGGCGAATCGCGGCCGGCCCTGGCCGGCGGGCAGACCCTG
CTCGGAGTCGGTGTGTGCGGGGGACGGGTGCGCGGCCGGGTACGGATCGTGCGGCCGGAGACCATCGACG
ATCTGCAGCCCGGTGAGATTCTGGTGGCGGAGGTCACCGACGTCGGGTACACGGCGGCTTTCTGTTATGC
CGCGGCCGTGGTCACCGAACTCGGCGGCCCGATGTCACACGCCGCCGTGGTAGCGCGCGAGTTCGGGTTT
CCCTGTGTGGTGGATGCCCAGGGCGCCACCCGGTTGTTGTCACCGGGAGCTCTCGTCGAGGTCGATGGCG
GCACGGGGGAGATCCACGTCCTCAACGTGGATGCCGAAATATACCGCCATTAA
>Merged2_72490_513-1751 # 513 # 1751 # -1 # ID=72490_2;partial=01;start_type=Edge;rbs_motif=None;rbs_spacer=None;gc_cont=0.715
CTGGCCTATGTCGCCCAGCTCGACTTCCACGACGTTTGCAAGGGCGCCCTCCCGGGCATCGCCGAGCAGA
CGCTCGTGCGACTCACGGCCGGCGTGCAGCTGCGCCAGTTCAGACCGGACGAGGAGCTGAAGGGGCTGGC
CCGGCTCGCGATCGAGCTCGGCGTCGCAAGCGAGCTCGGCTCCGGCGATCCCGAGGAGATCCTGCGCCGG
ATGCACGGCCAGGCGGGCGGGCAGCAGTGGGTGGCCGCGCTCGATCGCGTCAAAGACCCGTGGTTCTTCG
TCTCCACGGGGACAGGGCTGTTCCACAACGAGCGCGCCTGGATCGACGACCTGTCGGTCCCGTTCGCCGC
GATCGGCGGCTACGTCGACCGCCTGCAGCGCGGCGAGGCGATCGACCGCCCGCAGCCGGAGCTGCTCGCG
GAGCGTGACCGGCTGACCGACGAATACCGGCAGCTGCTGCCGGCCGACCGCCGCGAAGCGTTTGACCAGA
GCCTCGAGCTCGCGCGGCTGGTCGCGCCCCACCTGCAGGACCACAACTTCTACATCGAGCACCGCCACCA
CACGATCTTCTGGAACAAGCTGCGCGAATTCGCCGACCGCGTCGTCGACGCGGGCCTGCTCGACGAGCAG
GAGGACCTCTTCTACCTGAACCGGTGGGAGGTGGGACAGGCCCTGTTCGACACCGCCAACAGCTGGGCCC
AGGCGTCCCCGGGCCTGACCCGTCACTGGCGCTCGCTGGTCTCGCGCCGGCGCGAGATCGTCGAGGCGCT
GCGCGCGTGGGTGCCCGAGCCAGCGGTCGGCGCCGTCCCGGGCCAGCTCGGCGGGCTGCTGACCGCCCAG
TTCGGGATCACGATGGATACGGTCGAAGGCTGGCTTCGCGGCGACAGCGACGACGGCGAGCAGCTGAGCG
GGATCGCCGCCTCGCCCGGCGTCGTCGAGGGACCGGCGCGAGTCGTCACCTCCACCGAGCAGATCGACGA
GGTTCGCGACGGTGAGATCCTCGTCTGCACCGCCACCGCGCCGGCCTGGGCGCCGGTCTTCGGAAAGGTC
CGGGGGGCCGTCTCGGACGTCGGCGGGATGATGTCGCACGCCGCGATCCTGTGCCGGGAGTACGGGATGC
CGGCCGTCCTCGGGACCGGCGTCGGCACCCGGCGGATCCACAGCGGCGACCTGCTGCAGGTCGACGGCGA
TCACGGAGTCGTGCGGGTCCTGGAGCCGGCCGAGGCACCCTCGCGGTGA
>Merged2_72799_679-1101 # 679 # 1101 # -1 # ID=72799_2;partial=01;start_type=Edge;rbs_motif=None;rbs_spacer=None;gc_cont=0.728
GCGCTGCGCGACGCCGGGATCGACGTGGCGGCGCTGCGCCTCACCGAGGGCGGGTCCTGCCGGATGCACG
CGGCCGTCGCGGTGCGCTCGCCCAGGCCGGGAACCGCCCAGCACGCGGGAATGGCGGCCCTCACCGCCGT
GACGACGCTGAAGCACGTGGTGATCGTCGACGACGACGTCGACGTGTTCAGCGCCGAGCAGGTGGAATGG
GCGATCGCGACGCGAGTCCAGGCCGACCGGGACCTGCTCGTCATTCCGCGCACGCTGGGCAGCAGCCTGG
ACCCGTCCGCCCCCGGAAACACCACGGCCAAGCTCGTCATCGACGCGACGGTGCCCCCGGACGAACGAGA
CAGGTTCGCCCGCATGCGCTCCGCGTCGCCCGGCCTGGACGAGTACCTCGCCGCGCTGGAGGGCCACCGG
TGA
>Merged2_74099_154-498 # 154 # 498 # -1 # ID=74099_2;partial=01;start_type=Edge;rbs_motif=None;rbs_spacer=None;gc_cont=0.699
CGCATCGTCAACATCTCGTCGGTGGCCGGTATCACTGGGAACCCCGGGCAGGCCAACTACGCGGCGGCCA
AGGCGGGACTGATCGGCTTCACCAAGGCGATCGCCAAGGAGGTGGGGTCGCGCGGGATCACCTCCAACGC
GGTGGCGCCGGGCTACGTGCGAACCGAGCTGACCCGCGGCTCGATGACGGACGAGATGGTGGAGACGATC
GTGAAGCTCACCCCGCTGGGCCGCGAGGGCAGCCCCGAGGACGTCGCCCACGCCGTGGCCTTCCTCGCCT
CCCCGCGAGCCGCCTTCATCACCGGCCACGTGCTCACCGTCGACGGCGGCCTCACCTGCGCCTGA
>Merged2_74306_1-702 # 1 # 702 # 1 # ID=74306_1;partial=10;start_type=Edge;rbs_motif=None;rbs_spacer=None;gc_cont=0.762
GCCGCCCCCCAGTACGTGGGGCGCTACGCCCGCCAGATCGGGGTGCAGGCCGCCTACATCCCCGCGCTGG
CCGCGGTGTTCTCGGCGTACGGGGCGGTGGCCAGCGACTTCCGCTCGGTGGCCAGCCAGGATCTGCACCC
CCGGCCCTTCGACGACCCCCAAGGGTGCGACCTCCTCCTCGCGGAGCTCGAGCGTCGGGCGCGGGCGGGA
GTCGCCGGTGGGCGGGGCGGCGTCGTGTCGGCGCGGCGGCGGGCCGGCCTGCGGTTCTTCCGCCAGGTCA
ACGAACTGCAGGTGGATCTCGGCGCCGGGCCCCTCGACGAGGCCGCGCTGGCGGAGGCCACGGCCCGCAT
CCGGGCCGAGTACGAGCGGCTGGTGGGGCCGGGGACGGCCGCCAGCGAAGCGGTCGTGGAGGTCGTCAAC
CTCACCGTGGAGGCGGTGCTCGCCTTGGGCGGCGCCCGGTCCTCCGCCCCCCGGAGGGCGACGACGGCGC
CGCCCGAGCCGTCCCGGATGCGGCGGGCGTGGTTCGAGGGGGCCGCCCGGGACTGCCCGGTGTTTGGGGC
GGCGCGCCTGTCGGCGGGCTCGATGGTCCACGGTCCCGCCTTCGTCGAGCTGCCCACGACCACGGTCGTG
GTCTATCCCCGCCAGGCGGTGTCGATCGACGAGTCCGGACACCTCCGCTTCGACTTCGGGGAGGACCGGT
GA
>Merged2_77500_238-447 # 238 # 447 # 1 # ID=77500_2;partial=01;start_type=ATG;rbs_motif=AGGAG;rbs_spacer=5-10bp;gc_cont=0.705
ATGGACACGGGGTTGAAAGACCGCGTCGCGGTCGTGACGGGCGCCGCCAGCGGCATCGGACTGGCGACGG
CGCGCGCGCTCTCACACGAGGGTTGCCGGATTGTCGCCGCGGACTTGAAGGACAGCTCACCAGACTACGA
GGACGGTTGGCTCGCGGTCGGCGTCGACGTCTCGAGCCCTGGCGTCGGCGAGCGGATCGCTCAGGCGGCG
>Merged2_78071_2-172 # 2 # 172 # -1 # ID=78071_1;partial=10;start_type=GTG;rbs_motif=GGAG/GAGG;rbs_spacer=5-10bp;gc_cont=0.626
GTGAACAGGATCGACCTTGAAAAACGGGGCGCGGTAATCACTGGAGGCGCACAGGGAATCGGGTGCGCTA
TCGCCGAGCGGTTGCTCGAGTGCGGTGCGCGGGTTTCGTTGTGGGATGCCGACGAAGCCGTGCTGCAGCG
CGCCAGCAGCAAACTGGCTGCCAAAGGCACG
>Merged2_78102_3-377 # 3 # 377 # 1 # ID=78102_1;partial=10;start_type=Edge;rbs_motif=None;rbs_spacer=None;gc_cont=0.739
ACCAGCGAGGCGGTGTCGGGGTGGCTCGACGCGGGCCAGGCCTCCGGCCATCTCGCCGGCATGGCGGCCT
CGCCGGGCGTCGTGGAGGGACCGGCCCGGGTGATCGGCGGCGCCGAGGATCTCGGCGAGGTCCAGCCGGG
CGAGGTGCTGGTGGCCAGGATCACCGCTCCCAGCTGGGGACCGGTCTTCGGACGCATCGCCGCGGCCGTC
ACCGACATCGGCGGGATGATGAGCCACGCGGCGATCGTCTGCCGGGAGTATGGCATCCCGGCCGTCGTCG
GCACCGGCTTCGCCACCAGCCGGCTCACCACCGGCCAGCGCGTCCGCGTCGACGGCAATGCCGGCGTCGT
GACGTTCCTGGAGGACGAGCAGTGA
>Merged2_81863_3404-4003 # 3404 # 4003 # 1 # ID=81863_7;partial=01;start_type=ATG;rbs_motif=GGA/GAG/AGG;rbs_spacer=5-10bp;gc_cont=0.593
ATGGAGCAGGACACTCACTACGACTATGACGTCTATAACAATGTGAGCATGGTTACCGTCAAGGCTAGCA
GCTTGCCTCAGACGACCCGGGTGACTTCCTTCGACTATATGACGGGCAGCCCCGGCCCCGGTCAGTTCTT
AATGATCTCTAAGAACGCATTGGGGCAGGCCGTAAACTTCACGTGGGAGGTTGCAAGAGCCGTCAAGCTG
AGCCAGACGGACCCGAACGGATTTACGACTAGTTGGGAATACGACGACTTCGGGCGACAATCACACGAGG
TGCGCCCAGATGGGACCGGATCGCGCCGCGCGTATACCGCTTGCAATACTGCTGATACTTTTTGTGGTGA
CAGCCTGCTGCGCTTTGTGGTGCGAGATGATGAGCGCGACACTTCTGATGCGCTGACCTCCTACGAATAT
CCCGCGCCGGCACCTGCACGGCTGGCCCGGCTGACCCGCGTGATGCGCTTAATGCCGCAGCCGCGCCATC
TAAGCGGTCATTCCCCCATCGACGGCGAGCGTCGCTCCGGTCACAAAGCTGCTCTGATCCGAGGCCAGGA
AGAGCACTGCACGCGCGATCTCTTCCGGCTGCGCATGCCG
>Merged2_83741_2-349 # 2 # 349 # 1 # ID=83741_1;partial=11;start_type=Edge;rbs_motif=None;rbs_spacer=None;gc_cont=0.698
CTCCACCTGCAGTCAAAGCGCGCGATCATCACCGGCGGCAACCAGGGGATCGGTCTCGCGATCGCCCACG
CGCTGGCCGCCGAGGGCGTGGATCTCGCGCTGGCCGCCCGCAACGAGGCAAAGCTCAAGGCGGCGGCGGA
GGCCGTGAGTGAGCGCAGCGGACACAAGGTCGTCCCGATCCGCGCCGACGTCACCGACGACGACTCGGTC
AAGCGGTTGGTCGCCGAAGCCGTCGAGGCGCTCGGGGGTGTGGACATCCTCGTCAACAACGCGTCCAACC
AGGTCACCGGGGCCGGCATGCCCGGGCTCGCCGGCACCACCGACGAGATGTTCTGGGACGACGTCAAC
>Merged2_85293_2-577 # 2 # 577 # -1 # ID=85293_1;partial=11;start_type=Edge;rbs_motif=None;rbs_spacer=None;gc_cont=0.696
GTCCCCCTCGACGAGGACCAAGCCCGGGCGGCCATACGCGCGCTGGCCGCCCGGGGGGTGGACGCCGTCG
GGGTGTCCCTGCTGTGGTCGCACGTCAACCCCGTCCACGAGCTGCGGCTGCGTGCACTCGTCAACTCGAT
CCTGCCGGGGGTGCCCACGACGTTGTCGTGTGAACTGGCGCCCCGTCTGGGGGAGTACGAGCGCTCGATG
ACCGTGGTGTTGAACGCGTACGTCGCGCCCTTGATGACGACCTACATCGCCGATCTCGAAACGTCCTTGC
GGGCGCACGGGTTCACCGGGACCTTTCTCCTCACCAAAAACAGCGGGGGGATCGGGCGGGCATCGGAGCT
CGTGGCGCGGCCGATCGAGACGCTCAACTCCGGTCCGGTCGGGGGGCTGGTGGCGACCGCCGCGGTGGCC
CGGGAGCTGGGTCACGCCAACGTCGTCGCCACCGACGTAGGGGGGACCAGCTTCGACGTCGGGCTGGTGG
CCGACGGGCAGGCCAAGCAGGTCGCACGGCCCATGATCGGTCGTTACGACGTGGCCACCCCCATCCTCGA
CATCGTCTCCATCGGT
>Merged2_88911_1-567 # 1 # 567 # 1 # ID=88911_1;partial=11;start_type=Edge;rbs_motif=None;rbs_spacer=None;gc_cont=0.637
GGGGGAAGTATGCCGTCGACGCCTGCAGGATTTCCGCTGCCCAGTTCGCTCAAGGTTGCACCGGGCACCG
AAGGCGCCCAGGGCGCCTATCCCTACTACACGCAGTTCACGGCGGCGGACGACCAGCGCTTCTGGTTCTA
CAACTCGATGCATTTCCCCGAACCCATGTCGGCCTTCGACATGGTGACGGCGGAAGCCGCGTACTGCGCG
CTGGGCTCGGCCAATACCCGCGTGCACTGCCTGCCCACCACGCTGGGCATCGACCACAGGATCATCAACG
GCCGGGTGTACATCGGCGGCAATGCCGTCACCGATCCGGCCGAGATCACGCGCCGCACCGAGGAATTCAA
GCAGCGCGCGCTCTACTACTATGCCAACTGGGAGCGGCTGTACGCGCAGTGGAAGCAGAAGATGCTGACG
CTGATCCGCGATGCGCAGGCGCTGCCAAAGCCGGAACTGCCCGAGTTCGAACCGTTGCACCATGTCCACG
CCGGGCGCGGTGTCGCTTCCAACCACTACCTCCTCGATACGTACCAGAAGACGATCGAGGGCTATTACCG
GATGTGG
>Merged2_93001_3-386 # 3 # 386 # 1 # ID=93001_1;partial=11;start_type=Edge;rbs_motif=None;rbs_spacer=None;gc_cont=0.612
GGTCCGGCTGGCGGGGTAGTGGGCGCATTCAAGCTGGCTTCCATGGCTGGCTTCGATCGCATCATCGGAT
TCGACATGGGTGGGACCTCAACGGATGTTTTCCTGGTGGACGAAAGCGCGGGCGGTCTTCACATCAGGAA
CGAGTCGATCGTGTCAGGAATTCCCATTGGTGTTCCCATGCTTGACATTCATACCGCAGGCGCCGGCGGC
GGATCGATTGCGCGCTTTGTCGCGGGAGGCCTTTTGCGCGTGGGTCCCGAATCGGCGGGATCGATGCCCG
GGCCGATCTGTTACGGCATCGGCGAGCTGCCTACAGTTACCGATGCCAACTTGGTGCTCGGCAGACTCGA
TCCCGAGAGCTTCCTTGGCGGAGCGGTCAAGCTT
>Merged2_95224_3-422 # 3 # 422 # 1 # ID=95224_1;partial=11;start_type=Edge;rbs_motif=None;rbs_spacer=None;gc_cont=0.619
ATCATCACGCGCGGCTTCCGTGCGGTTTACGAGGCGCGCGGCTGGTCCCAGCCGCACGGCGCCGACCTAC
TCGACACCTTTTACAGAAAGCCTCCGCTTCTCGCTCCGCAATCGTTGACGGAAGAGGTCAGCGAGCGGCT
CGACTTCGAGGGCAACGTCGTCACCGCGCTAGACGAGGACGCCCTGAGGGTATCTGTGCGCCGCCTGCGC
GACCAGGATGTCGAAGCGATCGCTGTCTGCTTTCTCTTCTCCTTCATCAATCCGGCTCACGAGGATCGCG
CCGCGCAGATCATTCGCGAGGAAGCGCCGCAATGCCGGATTTCGCTTTCGAGCGAGGTGTTTCCGGTCGT
GCGCGAATATCCGCGCTTGTCCACGACCGTGATCGACGCCTATGTCGGGCCGAAGATCGAAACCTATCTA
>Merged2_97850_3-317 # 3 # 317 # -1 # ID=97850_1;partial=11;start_type=Edge;rbs_motif=None;rbs_spacer=None;gc_cont=0.689
GTTCTCAAGGTCGGGCCGCGCAGCGCCGGGGCGCGACCGGGACCCGCCTGCTACGGGCTGGGAGGGACGC
AGGCGACCCTCACCGACGCTTTCGTCTGCCTTGGCATCGTTGAGGCGCAGAACCTCGCGGACGGCCGCGT
CTCGATAGACCGATCGCTGTCCGACGCCGCGATTGGCGCGCTTGCGCGCGAGACCGGAACCCCTCTCCAC
GAGACCGCAGAAAGCATCATCCGCATCGCCACCTCCCAGGTCGTGTCCACGCTGCTGCCGCTGCTCGCGC
GCAAGGGCGTGGATCAGTCCGAGTTCGTACTGTTG
>Merged2_101428_38-583 # 38 # 583 # -1 # ID=101428_1;partial=00;start_type=ATG;rbs_motif=GGA/GAG/AGG;rbs_spacer=5-10bp;gc_cont=0.549
ATGAAGAATTCAGATGAGATTATTTCCAGAGCCCGACAGATCAAGCTCCTGCTGATGGATTGCGATGGTG
TCCTGACTGACGGTAGCCTGTACTACATCTTTGATGGCAAGCGCGTCATGGAGGGACTGAAAGTCTTTCA
CATCCATGACGGCCAGGGTTTGAAGCTTGCTCGCGAAGCCGGTCTGAAACTCGGCATAATCAGCGGCCGT
ATCTCTCCAGCGCTCACCGCCCGCGCCCGAGAATTGCAGATCGAGCATGTGCATGAGGGCGTCGATGACA
AACTCTCAGTCTACGAACAGATCAAAACCGACGAAGGACTGGAGGACGCCCAGATCGCCTATATCGGCGA
TGATCTGCCCGATCTGATATTGATGCGCCGTGTTGGACTCTCTATCGCGGTAGCCGACGCCGTCACTGAA
ATCCGCGAAAGCGCTCATTTCGTAACGAGCAAAGCAGGCGGGCGCGGAGCTGCCCGTGAGGTCGTCGAAC
TGATCCTCAAGGCCCAGGATAGATGGCTCGAATCCCTCAAGCTCTATTCCCTCTGA
>Merged2_103245_725-913 # 725 # 913 # -1 # ID=103245_2;partial=01;start_type=Edge;rbs_motif=None;rbs_spacer=None;gc_cont=0.635
GCGGTGGGCTATGCCGAATATCGCACCCATCTGTCCTATATGGACGATGTGGCCGCGACCTTTGACTTCA
ATGATCACGCGCTGCGCACGCTCAACGAGCGTGTCAAGGATGCGCTGGACCCCAACGGGGTGCTGGCTCC
AGGCAAGAGCGGCATCAGGCCGCGCCGCTACCGGCCGCAGCCAGCGTGA
>Merged2_104004_1-291 # 1 # 291 # 1 # ID=104004_1;partial=10;start_type=Edge;rbs_motif=None;rbs_spacer=None;gc_cont=0.687
AAGGCCGGAGTCCAGGGCTTCACCAAGACGCTCGCCAAGGAGCTCGGCAAGTACGGCATCACCGCCAACT
CCATCGCACCAGGGTTCATCGCGACGGACATGACGGCCGCGACGGCCGCACGGCTGGGGATGTCGTTCGA
GGAGATGGCCGAGGGCGTTGTCGCGCAGATCCCGGTGAACCGGGCGGGCCGGCCGGAGGACGTCGCGCAC
ACGGCATCGTTCCTGGCGAGCGAAGGCGCCGGATTCGTCTCTGGCCAGGTCATCTACGTCGCAGGCGGGC
CGGCCAGCTGA
>Merged2_104150_144-341 # 144 # 341 # -1 # ID=104150_2;partial=01;start_type=Edge;rbs_motif=None;rbs_spacer=None;gc_cont=0.727
GACGAGGCGACGGCGAAGATGGAGGGGACGTCCGCCGCCGAGGTCAAGGCGCGGAGCGAGGCCGGGATCC
CCAAGGGACGCTACGGGGACCCGGCGGAGTTCGGCGCCGTCTGCGCGTTCCTCTGCTCGGAGCAGGCGGG
GTATCTGACGGGACAGACGGTCGTGCTCGACGGCGGCGCGCTGCACGCGACGCTCTAG
>Merged2_104565_3-227 # 3 # 227 # 1 # ID=104565_1;partial=10;start_type=Edge;rbs_motif=None;rbs_spacer=None;gc_cont=0.644
TCGGCCGGTCTGGTCAGCGATGGCAGCCCGGCCGCGGTCCAGCAAACCATCGACGAGTGGGGCCTGAGCC
ATCCCCTCGGCCGCGTAGCAAGGCCCCAGGAAATCGCCCAGGTCATCAGTTTTCTAGCCAGCGCCCGAGC
CAGCTTCATAACCGGCGAAGACGTCCGCGTCGACGGCGGACTACTCGCCTCGGTCGCAGTCCGATTACCA
GAAGAAGGATCGTAA
>Merged2_105204_2-139 # 2 # 139 # 1 # ID=105204_1;partial=10;start_type=Edge;rbs_motif=None;rbs_spacer=None;gc_cont=0.681
TCCGGCTATCCCGACGACATCGCGGCCGCGGTGGCCTATCTCGTCTCCGACGGGGCCGGCTACATGACCG
GGCAGACCCTTGTCCTGGACGGCGGGGGATCGGCCCCATTCGCCACTCGTCCGCCCTCGAAAGACTAA
>Merged2_108347_2-421 # 2 # 421 # 1 # ID=108347_1;partial=11;start_type=Edge;rbs_motif=None;rbs_spacer=None;gc_cont=0.576
TCCATAAACGAGAACGGCCTCGCGGTCGTCAACCACGAAAAATGTTGCGGTTGCGGGAAGTGCGTCTCGG
CCTGCCCGCGCAAGGTGATATCGCTCATCCCAAGCGTGCACAAGGTATATTTGGCTTGCTCCAACCACGA
TAGGGGGCGGCTCGTCCGCCGCTACTGCACGGTGGGTTGCACGGCTTGCACGGTCTGCGCCAAGGCGACG
CTCTCCGGGGCTATTACGATAAAAGACAATCTGCCGGCGCTTGACTACTCCACCGACGAGATATTCATCA
TCGCCCACGCGAAGTGTCCGGTCAAGTGCTACATGGATCTTGTCAGGCGGCGCCCCAAGGCGAACATCGA
TACAAAGTGTATAGGTTGCGACAAGTGCGCCGAAGTCTGCCCTATGAAAAATGTCGTCTCCGGAAACCCC
>Merged2_108514_2-112 # 2 # 112 # 1 # ID=108514_1;partial=10;start_type=Edge;rbs_motif=None;rbs_spacer=None;gc_cont=0.712
GCCGCGGTGGCGTATCTGGTCTCCGACGGGGCCGGCTACATGACCGGGCAGACCCTCGTCCTGGACGGCG
GGGGATCGGCCCCATTCGCCACCCGCCCGCCGCAGAAATAA
>Merged2_110880_1-138 # 1 # 138 # 1 # ID=110880_1;partial=10;start_type=Edge;rbs_motif=None;rbs_spacer=None;gc_cont=0.746
CAGATGCCCCGGGTCCTGGTCGGGCGGCCCGGCGACCCCGCCGAGCTTGCCGCCGCGGTCGTGTTCCTCG
CCAGCGACGCGGCGTCCTACATCACCGGGGCGTCGTTGGCGGTCGACGGCGGGCTGTTGACCAGCTAG
>Merged2_115027_2-178 # 2 # 178 # -1 # ID=115027_1;partial=10;start_type=ATG;rbs_motif=AGxAGG/AGGxGG;rbs_spacer=5-10bp;gc_cont=0.655
ATGAGCGCAGCGCTGACTGCGGCCGAACGCGCGAGCCGCGTGAAGCTGATGATTTTCGACGTCGACGGCG
TACTGACCGACGGCGGCCTGCTGTTTACCGCGGCCGGCGACACGATGAAGTCGTTCAATTCGCTCGACGG
TCACGGCGTGAAGCTGCTCGGCGAAGCCGGCATCGCG
>Merged2_116428_2-571 # 2 # 571 # 1 # ID=116428_1;partial=11;start_type=Edge;rbs_motif=None;rbs_spacer=None;gc_cont=0.675
TACCTGGATGTGTACGCGCCCGGGGATGCTGAGGCCCACGCGCCGTCGGCGGCGGTCGCGCCGGCCTCGG
TGGAGGAGGTGCAGGCGCTGGTGCGCCTCGCGAATGAGCACCGCGTGCCGCTGTGGCCCATCTCCCGCGG
CAAGAACTTCGGCTACGGCGGCAGCGCCCCGCGCATGGCAGGCACCGTGGTGCTGGACTTGGGCCGCATG
AAGCGGATTCTCGAGGTCGACGCGGCGCTGGGCTACTGCATCCTCGAGCCGGGGGTCGGCTTCTTCGATC
TCTATGAGCACCTCAAGGCCCACAACCTCGAGCTGCAGATGGGCATTCCCGGCAATGCCTGGGGCAGTGT
CGTGGGCAACGCCCTGGAGCGCGGCTTCAGCCAGGTGGGAGACCACAGCGCAAATATCTGCGGGATGGAG
GTGGTGCTGCCCACCGGCCAGGTGGTGCGCACCGGCATGGGCGCCATTTCCAACAGCGCCTCCTGGGCGC
TCTTCCGGCACGGCTTTGGTCCCTCGTGGGATCAGCTCTTCGTGCAATCGAACTTTGGCATCGTGACCAA
GATGGGCCTG
>Merged2_118355_3-308 # 3 # 308 # 1 # ID=118355_1;partial=10;start_type=Edge;rbs_motif=None;rbs_spacer=None;gc_cont=0.739
GCGGGACTGCGCGCCAGTCCCGGCCAGGCGAACTACTCGGCCTCGAAGGCCGGCCTGATCGGCTTCACCA
GGACCGTCGCGGCCGAGGTGGCGCGGCGCGGCGTCACCGTCAACGCCGTCGCCCCCGGCCTGATCGAGAC
GGCCTTCACCGAGGACGTGCTCGACGGCGCGATGGCGAAGGCCATCCCGGCCCGCCGGCCGGGCACCCCG
GAGGAGGTCGCGGCCTGCATCGGCTTCCTCGCCTCCCCGCAAGCTTCATACGTGACCGGAACGACGCTGA
CCGTGGACGGCGGCCTCAGCGCCTGA
>Merged2_119385_2-1096 # 2 # 1096 # 1 # ID=119385_1;partial=10;start_type=Edge;rbs_motif=None;rbs_spacer=None;gc_cont=0.668
TACCTGGAAGGCGGGCGCTACATCCACACCTTCTCGTCCGTCGTCACCAAAGACCCCGATACCGGGGTGA
TGAACGTCGGCCTTTATCGCGGCATGTTCGGCAAGAAGAACACCGCGCCCTTTCTCCTCATCACGGGCGG
CCAGCATTGGGGCGCCCACTTCGTGAAATGGGCGGCGCGCGGGCAGCCGATGCCGGTCGCCTGCGTGATC
GGCTGGGATCCGATCATGTCGTTTTTGTCCGGCTCGCCGCTGCCCGCGGGCGTCTGCGAATGGGACGTGA
TGGGGGCCTATCGGGGCGAGCCGGCGCAGCTCGTGCGCTGCGAGAGCGTCGACCTCGCGGTACCGGCGAG
CGCCGAGATCGTCATCGAAGGCACCATCAGCGACGCGGCATCCTCTTATGAAAGCGAAGGCCCGTTCGGC
GAGTTCACCGGCTATGTGTCGGACCTGCCGACACCGCGCCCGACCATGCAGATCAGCTGCATCACCCACC
GCCGCGATCCGGTCCTGTGCGGCTCGCTCGAAGGCACCCTGCCCGGCTCCTACAGCGAAAACAGCGTGAT
GTCCTCGGTGCAGCGCGCGGCGATCGCCTGGAACATTCTCAACGGCGCCGGCATTCCCGGCATCCTCGAC
GTCTACGCGCCGCCGATCACCAACGGGGTCAATCTGCGGGTGCAGATCAGGAAGCACTACCAGGGCCAGC
CCAAGCAGATCGCCGCCGCGCTGTGGGGAAACAGCGCGGCGCAATACCGCTACAAGCACGTCACCGGGGT
GGAGGAGGACATCGATCCGGCCGACGACGAGCAGGTGGAATGGGCGTTCGCGCACCGCGTCAACGCCGGG
GAGGGCGGGGTGGTGGTGTTTCCGGGCATCTTCGGCTCGCCGATCGACCCGTCGACGCCGATGGAGGACC
GCGACGTGGCGCAGCTCGGCACCGGATTGTGGAACCGGATGCTGATCGACGCCACCCGGTCGTGGAAAAA
TCCGCGCCGCCCGCAATGGGGTAACGAGCGCTTTCCGCCGACGGTGCGCCCCGCTGCCGAGGACGAGGCG
CGCGTCAAGGCGCGCTGGGCGGAGTACGGATTGGATGATCTATAA
>Merged2_120982_3-296 # 3 # 296 # -1 # ID=120982_1;partial=10;start_type=ATG;rbs_motif=GGA/GAG/AGG;rbs_spacer=5-10bp;gc_cont=0.741
ATGCCCGGAGTGCTGAACCGCGTCGCCCTGGTCACCGGCGGCGCACAGGGAATCGGCGAGGCCGTTGCGC
TGCGCCTGGCCGCCGGCGGCGCGAAGGTCGCGGTGCTCGACCTACAGGCCGACGCCGCGCAGCGGGTGGC
CGATTCGATCACCTCGGCCGGTGGCACGGCGCTGGCCGTCGGCGCGGACGTGTCCGACCGCGAGCAGGTG
AGTGCCGCGGTGGACGAGGTGGTGGCCCGGTTCGGCGGGCTGCACATCCTGGTGAACAACGCCGGCGTCA
CCCGCGACGCGATG
>Merged2_121762_3-476 # 3 # 476 # -1 # ID=121762_1;partial=11;start_type=Edge;rbs_motif=None;rbs_spacer=None;gc_cont=0.546
GCCTTTATGCCACAAGTCTCTTTCCCGGAGCTAACCTCGGAAGTCTGGCGTCGTATCCAGGCAGTAAATG
TCGAGGCTCCGTTCCTGCTGGCACAGGCACTGTGCCCCGGTATGGCTATTCGAGGCTTTGGACGAGTAAT
CAACTTTTCTTCTTCCACCGTATGGGGGCCACCGCCAGGCATGTTGGCTTACGCCACAAGCAAGATGGGG
GTTATCGGCCTAACGCGTGCCCTGGCTTCTGAACTGGGCAATCAAGGCATTACGGTAAATGCCATTTCTC
CAGGCCTTACCAAACATGACGGTAGTGCTGCCAACTTGCCACAGGCGGCATTTGATGGTGTGCGTGCGCG
GCAATTTATTTCTCGCACAGCCGTTCCGAATGATCTGGTAGGTCCTCTGCTGTTCCTGGCATCAGAGGCA
TCCGGCTTCGTTACTGGCCAAGTGATTAATACCGATGGCGGGGGCTTCGGTTTT
>Merged2_123089_2-454 # 2 # 454 # 1 # ID=123089_1;partial=10;start_type=Edge;rbs_motif=None;rbs_spacer=None;gc_cont=0.713
CCCTTCTACGAGATCGGGGTCGCCGACTGGGACCGGCTGATGACCGTCAACGCGCGCGGACCATGGCTGG
TCACGCGGGCGCTGTGGCCGGCTTTCGCCAGGCCCGGCGCCCGGATCGTCAACCTGGCGTCGGACGCCGC
CCTGCACGGGTCGCCGCGACTGGCGCACTACGTCACCTCCAAGAGCGCCGTGATGGGCCTGACCAGGGCG
ATGGCCAGGGACGCGGGGCCGCACGGGATCACGGTCAACTCGGTCGCGCCCGGCCTCACCCTCGGCGCGG
CGGCGGAGCGGATCCCGGCGGAACGGCATGAGCTGTACCGCCTCAACCGCGCGCTCAGCCGTCCGCAGGA
AGCGTCCGACCTGACCGGCGCGGTGGTGTTCCTGCTGTCGGACGCCGCGTCCTACATCACTGGCCAGACG
CTGGTGGTCAACGGCGGCTTCGTTTTTCACTGA
>Merged2_124381_166-387 # 166 # 387 # 1 # ID=124381_2;partial=01;start_type=ATG;rbs_motif=None;rbs_spacer=None;gc_cont=0.703
ATGAGCGGGCAACTCGCCGGCCGGCGGGCCGTGATCACAGGAGCAAGCAGGGGCATCGGAGCCGGCGTGG
CCGAGCGTTTTGCGGCTGAAGGGGCGGCGCTGGCGCTGGTCGCCCGGACGCTCGAAAGCCATGATCACCT
GCCTGGGAGCCTGCAGGAGACGAGGGAACGTTGTGTCGCCTACGGGGTCCCGGTCGAGCTGATCGTCGCC
GACCTCGCCGAC
>Merged2_124437_3-413 # 3 # 413 # -1 # ID=124437_1;partial=11;start_type=Edge;rbs_motif=None;rbs_spacer=None;gc_cont=0.706
CTGGCGCCGGTGCAGCGGGTGACCGAGGCGGAGCTTGCGGAGTTCGTGCGCGCCGCCCCCGCCGACCAGG
CGCGCACGGCCAAGCGGGCCAAGGTGGTGACGCCCAGCTTCTATCCCGACCAGCCGCAGCCCCCGGCCCA
GTGGGGGATGTCGATCGACCTCGACCTGTGCATCGGCTGCAACGCCTGCGTGGTCGCCTGCCAGGCGGAG
AACAACGTGCCCTCGGTAGGCAAGCAGCAGGTGATCCAGGGCCGCCACATGCACTGGCTCAGGATCGACC
AGTACCGCTCCGGCCCGGAGGACGAGCCCGAACTGGCCTTCCAGCCCACGCCCTGCATGCACTGCGAGGA
GGCGCCCTGCGAGATCGGCTGCCCGGTCAACGCCACCACCCACTCTTCCGAGGGCCTGAAC
>Merged2_126083_2-442 # 2 # 442 # -1 # ID=126083_1;partial=11;start_type=Edge;rbs_motif=None;rbs_spacer=None;gc_cont=0.612
GGGAAAGCCGTGGAGGAGCATTGGGGTCGGATCGATATCCTTGTAAACAACGCTGGGCTCTTCGGTGATC
ATACTTTTACGCCTGTGCTTGAGACTGACTCCGAGTACTGGGATCTCGTGATGGCCATCAACCTGCGTGG
TCCGCTGTCCTGTGCGAAAGCCGTCGCACCTGCGATGCGACGCCAGGGCTGGGGCCGCATCGTGAACGTC
TCATCGATGGGGGCCTATACATCCGCTGGTGTCTATGCGATAAGCAAGCTCGGGCTAAACCACCTCACGT
GGTGCTTGGCCACCGAGCTGGGTAAGGACGGCATCACTGTCAATGCTGTGGCACCGGGCTCGATGGACAC
GGAGTCGTCCTACAAGCAGCACCCCGAACCCGACTGGCGGACCAAACGGGCGGCCGCGACTCCGGTACCG
CGCACGGGAACCGCTCAGGAC
>Merged2_127289_1-447 # 1 # 447 # 1 # ID=127289_1;partial=11;start_type=Edge;rbs_motif=None;rbs_spacer=None;gc_cont=0.642
CACCGCATCATCAATGGGCGGGTGTACATCGGCGGCAACGCCGTCACCGATCCGGCCGAGATCGCGCGCC
GCACCGAGGAGTTCCAGCAACGCGCCTTCTACTACTACGCCAATTGGGAACGGCTCTACGACCAGTGGCG
CGGCAAGATGAAGGCGCTGATCGACATGGCCCAGGCACTGCCGGCGCCGCACCTGCCGGAACTGGAGCCG
CTCGCCCATGTCCACGCCGGGCGCGGGGTCGCTTCGAACCACACCCTGCTCGATACCTACCAGAAGACCC
TCGAGGGGTACTTCCGGATGTGGCACCACCATTTCGAGTTCCTGCTCCTGGGCTACGGCGCCTACATGAC
CTTCTTTGCCTTCTGCAAGAAGGCTTTCCCCGAGATCTCCGACCAGACCGTGGCGCGCATGGTGGCTGGC
ATGGATGCGGAGATCTTCCGCCCCGAT
>Merged2_128169_2-328 # 2 # 328 # 1 # ID=128169_1;partial=11;start_type=Edge;rbs_motif=None;rbs_spacer=None;gc_cont=0.688
CCCTTCGAGGTCAGCGAGTACGACGTGGCCTCGGCGCTGCTGGGGGAATCGCTGCGCCTGGTGCCGTCGG
TGACCTTCGGGTCCAATCTGCTGGTGCCGGCGGACGCGGAGGTGGTGTTGGAGGGGCACATCCTTCCCGA
CGTGCGCAAGGCCGAGGGTCCGTTCGGGGAGTGGTCGGGGTACTACAGCGGCCAGCGGATGGGTGAGATC
GTGAAGCTGACCGCGATCACCCACCGCGCTGACCCGATCCTGCGGACGGTCTGGTCAGGGCACCGGGAGC
ACACCAGCCTGGGTGGTTGGGAAGGCGAGATGTACCGCCGGGTGGCC
>Merged2_130175_1-324 # 1 # 324 # 1 # ID=130175_1;partial=11;start_type=Edge;rbs_motif=None;rbs_spacer=None;gc_cont=0.735
ACGACGGATGCGTACCGGCGGGCGGCGGGAAGCGCAGAGGACCTCAAGGACATAGCCATACCCGATGACG
TCGTCGCGGCGATCACGGCCGCGCTGGCCCGCCACGGCGAGGGACACCCTTATGCCGTCCGGTCGAGCGC
GACCGCCGAGGACCAGCCCGGCGCGTCGTTCGCCGGCCAGGCCGAGACGCGGCTGAACGTCGTCGGTCGG
GCGGCCGTCCTCGACGCGGTGCGCCACGTCTGGACGTCGCTGTTCACCGAGCGCGCCGTCGCCTACCGGC
TGCGCCAGCGCATCGACCCTCGGGGCGTGCAGATGGCGGTCGTC
>Merged2_132276_552-926 # 552 # 926 # 1 # ID=132276_3;partial=01;start_type=ATG;rbs_motif=AGGA;rbs_spacer=5-10bp;gc_cont=0.701
ATGGAGACCAAGCACGTCACCTGCGCATCCTGCGACATCAAGTGCAGCGTGCTCGCGGACGTCGAGGACA
ACAAGATCCTGCGGGTCCGTCGCGACCCCGACCACCCGATCACCCCGCACTCGCTGTGCAACAAGGGCGC
GGCCTACCCCGACCAGCTCTACCACCCGGACCGCCTGCTCTACCCGCTCAAGAGCGTGGGCGCCCGCGGC
GAGGGCAAGTGGGCCCGCGTCACGTGGGACGAGGCCATGGACGAGATCGGGGAGCGCCTCAACACGATCG
TCGACCGCTACGGGCCGGAGTCGGTCGCGGCCACCGCCGGCGCCGTCGTGCCCTACGACCTCACCCGCCG
GTTCCTGAACGTGCTGGGCTCCCCG
>Merged2_132282_1-219 # 1 # 219 # -1 # ID=132282_1;partial=10;start_type=ATG;rbs_motif=GGA/GAG/AGG;rbs_spacer=5-10bp;gc_cont=0.694
ATGAGCGCCGCGCCCTTCTCACCGCCCGTCTTGCCGCAAGCAGGACGCATCAGGCTCCTGGTGCTCGATG
TCGACGGGGTGCTCACCGACGGGCGGCTGCACTTCGGCGCTGACGGCGAGTCGCTCAAGGTCTTTCATGT
GCGCGATGGGCACGGCATCCGCCAGCTGACGCGCGCGGGCGTGACCGTGGCGCTGATCTCCGGCCGCAGC
TCCCCGATG
>Merged2_133616_2-436 # 2 # 436 # -1 # ID=133616_1;partial=11;start_type=Edge;rbs_motif=None;rbs_spacer=None;gc_cont=0.699
ACCGTCATCGAGAGCTACGCGCTCGACCGGCGCGGGGAGGTCCTGGCCGAGGGCCGCTCGGTCGGCGAGA
GGATCGCCGCGGGCCGTGCGCGGGTGATCGAGAGCCTGGCGCACCTGGCCGACTTCAAACCCGGCGAGGT
GCTGGTCGCCGACATCACGACGCCCGATTGGGAGCCGGTGATGAAGACCGCCGCCGCGATCGTCACCAAC
CGTGGCGGCCGCACCTGCCACGCCGCGATCATCGCGCGCGAACTGGGCGTGCCCGCCGTGGTGGGCACCG
GCAACGCGCTGGACACGATCCCGGACGGCCATGACGTCACCGTGTCCTGTGCCGAGGGCGATACCGGCAT
GATTTACGAAGGCCAGCTCAAGTTCGAGCGCGTCACCGCGGACCTGGGCGCCATGCCCGAGGCGCCGCTG
AAGATCATGATGAAT
>Merged2_134239_3-548 # 3 # 548 # 1 # ID=134239_1;partial=10;start_type=Edge;rbs_motif=None;rbs_spacer=None;gc_cont=0.632
ATTGATAAATTGATTAAAGATAGAAATCATCTCCTGGAGCGGGCTAATCTGAACCGCCAGTGCCGACGAA
CCAGCAGGTCAGACCCTTGGCCCGGTCGGCGACCCGCCTTGTGGCTGCAGCCAGAGTCCATGGATCAGAT
TATTTCCAGATTGAAAATAACCCGGCGCGCGCACAACCCGCGCACCCGGGAGGCGGGAGTCGCCCGGCCT
CGAGGTCTGGCCTGGACCGGTAGCCTGGCTACCGTGACTGCGATCGACTTCGAGCCGCTGGCTGAGGAGC
TGCAGCAGCTCGTCGAGCCGGAACTCGGGCGCGACCGGCTCGTGGCGGTCGGCCAGCTGCGCGCCGGGGG
CGAGCACTTCCATGCGCTGCGCGACCTGACGGTGCTGGCGAGTCACTTCGGCATCGCGGTGCCGGACGAG
CTTCGCGACCGGATCGTCGCCGCCGTCGACCGGCTGAACATGCCCGATGACCCGGATGTCATGGATATAA
ACACTGCACTTTCGAGCCTGATCGACGGAAACAGAAAACCGGATCCCGGCCATTAG
>Merged2_134362_3-89 # 3 # 89 # -1 # ID=134362_1;partial=10;start_type=ATG;rbs_motif=None;rbs_spacer=None;gc_cont=0.736
ATGCGCGGGCTCAACGAGAAGGTCGTGGTGGTGACCGGTGGCGCCGAGGGGCTCGGCAAGGGGATCGCGC
AGGCGTTCGCCGAGGCC
>Merged2_134585_235-303 # 235 # 303 # -1 # ID=134585_1;partial=01;start_type=Edge;rbs_motif=None;rbs_spacer=None;gc_cont=0.623
GCCAGCGACGATGCCGGGTTCATGTCGGGACAAACGCTTTACGTCGACGGCGGCCTGGTCAGGGTCTGA
>Merged2_135108_578-1207 # 578 # 1207 # 1 # ID=135108_2;partial=01;start_type=ATG;rbs_motif=AGGAG;rbs_spacer=5-10bp;gc_cont=0.656
ATGGCGCAAGATTCGACAGAAAGCGCGTTTGTCGCGTCCGACATCGGTGGGACGTTCACCGACACCGTCG
TCCAGCATGCCGGCCAAGGCGTGCTCCGCTACAAAGCGCCGACCACGCCGGATGATCTCGTACAGGGGGT
CCTGAATACGTTCGAGCTTGCGGCCGCCGATGCGGGCGTGAGCCTGAGCGAGTTCGTCCGCAGAATCAGG
CTGTTCTCACACGGCACCACCGTCGCGACCAACGCGCTGCTCGAGCGCCGCGGGGCCCGCACGGGCATTC
TCCAGACGGCAGGCTTTGGAGACACCCTCTTCATCATGCGCGGCTACAAGGGGTTTGGGCTCGAGGAGGC
GGCGCTCAAGAACTACCGTGGCCTCACGAAGCACCCGCCGGTGGTCGAGCGGCAGCTTGTTCGAGAGGTG
CCCGAGCGGGTGGACTACAAGGGTGAGGTCCTGATTCGGCTCGACGAGGACGCCGCGCGCGCAGCCATCC
GCGACCTGGTGGCACACGGCGTTGAGGCGATCGCGATCAGCTTTCTGTGGTGCACGAAGTATCCGGAGCA
TGAGCGCCGCGTGGCGGAGCTCGTGCGTGAGGAGGCCCCGGGGATATACGTCTCAGCCTCCTCGGAGATC
>Merged2_139561_297-770 # 297 # 770 # 1 # ID=139561_2;partial=01;start_type=TTG;rbs_motif=GGGGG;rbs_spacer=10bp;gc_cont=0.660
TTGAGTAAGGGTCGGGGAGGGCTTAAGCTCCCCAGTGGGACCCCGAGTGGGTGCTCGCTGCGGAGGGCCA
GGGCCCGGCCCCTGGCCGAATCCATCGAATCCACCCAGCTCGAGGGGAGGTCGACGTTGGCGTACTTCAT
TGGTGTCGACATTGGCGGAACGTTCACCGACTGCGTCGGTGTCGACAGCCAGGGTCACATGTTCCATGCC
AAAACCCTGAGCACCAAAGAGGATCCGTCCGAAGGTGTACTCGCAGGCGTGCGGCTGTTGGCGGACGAGC
TCGGGATCACCCCGGAGCAGCTGCTGAGCGATGCCGATCGATTGAGCCACGGAACGACCATCGGTACCAA
CCTGGTGGTCGAGCGCAAAGGCGCCCGGGTCGGTCTGATCACGACCGCCGGCCACGGCGACGCGCTGCTC
ATGATGCGCGGCGCCGGCAGGGTCGCCGGCCTCAGCGCCGAGCGGGTTTACAGC
>Merged2_139851_3-218 # 3 # 218 # 1 # ID=139851_1;partial=10;start_type=Edge;rbs_motif=None;rbs_spacer=None;gc_cont=0.745
GCGCATACCGATCCGAGCTGGTCGCCGCTGTTCGCCGCGGTCGCCGGGCTGGTCACCGAGGTCGGCGGCC
TGATGACCCACGGCGCCGTGATCGCCCGCGAGTACGGGCTGCCCGCCGTCACCGGGGTGGCCCGCGCCAC
GGAACTGATCGCCGACGGGCAGCGGATCCGGCTGAACGGCACCGCCGGCTACGTCGAGCTGCTCGACGGC
GGCTGA
>Merged2_142065_469-903 # 469 # 903 # -1 # ID=142065_2;partial=01;start_type=Edge;rbs_motif=None;rbs_spacer=None;gc_cont=0.713
CTGATCCGGCAACGGCGCGTGGCGTTCCGCTCGTACGAGACGTTGACGCCGCCGCGCGTGCTGAGCTCGG
ACGGTGAGGCGATCACCGGCGAATACCGGGACGTCGACGCCCCGCTCGGCGCGCTGCTCGGGTTGCCGGT
CTCGTCCGGCACCGTCGAGGGCCGGGCCCGCGTCGTCACAGACATGACACGGGCCGACCTCGTGCCCGGC
GACATCCTGGTCACCGCCTACACCGACCCCAGTTGGACGCCGCTGTTCCTCACCGCGGCAGGGTTGGTGA
CCGAGGTGGGTGGGCTCATGACGCACGGCGCGGTGATCGCCCGGGAGTACGGCCTGCCGGGCGTCGTGGG
CGTCGTGGGCGCCACACGTCTGATCCGCGACGGGCAGCGAATCCGCGTGAACGGGACCGCCGGGTACGTC
GAACTACTCGATTAG
>Merged2_144081_811-924 # 811 # 924 # 1 # ID=144081_2;partial=01;start_type=ATG;rbs_motif=AGGA;rbs_spacer=5-10bp;gc_cont=0.675
ATGAAGCTTGGCGGCAAGGTGGCTGTGGTCACCGGATCGGGCAACGGCATCGGCGCGGCGATCGCCAGGC
GCTTCGCCGCCGAAGGCGCAAAGGTGCTGGTCACCGACATCGAG
>Merged2_147438_749-1588 # 749 # 1588 # 1 # ID=147438_2;partial=00;start_type=GTG;rbs_motif=GGA/GAG/AGG;rbs_spacer=5-10bp;gc_cont=0.717
GTGAGCCGGGTGCCGATCTCCAACGGCGCCCTCGGCGACGTGGCGGTCGCCGACGTAGCCGAGCGCTCAT
CGCGCCTCGCCAGACTGCGCTCGGGCGAGCTCGGCTCGATCAACTCGTGGGAGCTGGTGACCGCAGTCGA
CGGGCCGGGCACGCGGCTGACCGTCTTCGTGAACGGATGCCCGCTGCGCTGCCTGTACTGCCAGAACCCC
GAGACCTGGTCGATGCGCGACGGGGTCGAGGTGGAGGCATCCGAGATCGTCGCCCGCATCGCGCGGTACC
TGCCGGTCTTCCGGGCGACCGGCGGCGGGCTGACGCTGTCGGGCGGCGAGATCCTGATGCAGCCGGCGTT
CGCGGCGCGGGTGCTGCGCGGGGCGAAGGCCCTGGGCGTGCACACGGCGTTGGACACGTCGGGGTATCTC
GGGCACGCGCTGACGGATGCCGCGCTCGCCGACACCGACCTCGTGCTGCTCGACGTCAAGTCGGGCGACC
CGGAGACCTACCGGCGCGTGACCGGCCAAGCGCTCGAGCCGACGCTCGAGTTCGGTCGGCGGCTGGCGCG
CGCGGGGCGGGTCGAGGTGTGGGTGCGCTTCGTGCTCGTGCCGGGGCTCACGGATGAGTGGTCGAATGTC
GAGCGGGCGGCGGAGTACGTGGCGTCGCTGAATGACTTGCGTGAGGGAACAGTTTCGCGCGTAGAGGTGC
TGCCGTTCCACCAGCTCGGGCGCGAGAAGTGGCGCGAGCTCGGGCGCCGGTACGCGCTCGGGGACACGCA
ATCGCCCTCACCCGAGCTGGTCGAGCGCGTGCGCCTGCAGTTCCGCTCGCGGGGACTCACGACGTACTGA
>Merged2_147469_3-167 # 3 # 167 # -1 # ID=147469_1;partial=10;start_type=ATG;rbs_motif=GGAGG;rbs_spacer=5-10bp;gc_cont=0.679
ATGGCCAAGCTCGACGGAAAGGCTGCCTTGGTGACGGGCGCGGCGCGGGGGCAGGGTGAGGCGATGGCGC
GTCTTTTTGCCTTGGAAGGCGCGCAGGTCGTGATCGCCGACATCCTCGACGACCAGGGGGCTCAGGTCGC
AGCCGACATCGGCGAGGCCGCCTTA
>Merged2_148844_3-302 # 3 # 302 # -1 # ID=148844_1;partial=11;start_type=Edge;rbs_motif=None;rbs_spacer=None;gc_cont=0.663
CGCGGGGCCAAGGTCGAGCTGGTCAAGGCCAGGACCCAGCCCCTTCTGGTGCCCGCCGAGGCCGAGATCG
TGCTGGAAGGCCTGGTGCATCTCGACCAGTACGAGGACGAGGGGCCCTACGGCGACCACACCGGCTACTA
CAATTCGGTGGAGCGCTTCCCGGTGTTCGAGATCACCGCGATCACCATGAGGAAGGACCCGATCTACCTG
ACGACCTTCACCGGCCGCCCGCCCGACGAGCCGTCCGTGCTCGGCGAGGCGCTGAACGAGGTGTTCATCC
CCCTGTTCCAGCAGCAGTTC
>Merged2_154791_3-218 # 3 # 218 # -1 # ID=154791_1;partial=10;start_type=ATG;rbs_motif=GGAG/GAGG;rbs_spacer=5-10bp;gc_cont=0.713
ATGGGTGTACTTGACGGTCGCGTCGCGATCATCACCGGAGGCGGCAACGGCATCGGGGCCGCGATCTCCA
GGTACTTCTCCCGTGAGGGCGCCTCGCTGGTCATCAACGACCTGGGCACGCGTCCCGACGGAACCGGCGG
CGACGAGGGCCCGGCCCACCGCATCGCCGACGAGCTCACCTCGGGCGGCGCGCAGGCCGTCGCCGATGGC
GGCGAC
>Merged2_155543_252-1025 # 252 # 1025 # -1 # ID=155543_2;partial=00;start_type=GTG;rbs_motif=GGAGG;rbs_spacer=5-10bp;gc_cont=0.659
GTGAGCACTCTGCGACTGGACGGACGCGTCGCTATTGTCACCGGCGGCGGCCACGGCATAGGCAAAGAGT
ACTGCACCGGATATGCGGCGCAGGGCGCGGCTGTTGCCGTCCTCGATCTGAACGCAGAGACCGCTGAGAA
AGTCGCGGCCGACATTCAGGAAGCCGGGCACCAGGCCATCGCCCTTGCTGCCGATGTCTCCAGCGAAGAG
CAGGTCGCAGCCGCCGTGCAGGAGGTTGCCCGCCAGCTCGGGCACATCGACATCCTGGTCAACAATGCCG
CCATGTTCTCCGTGGTGCCGATGTCGCGCGTCGGGTTTGAGCACATATCGGTCGCCGAGTGGGACCGGCT
GATGGAAATCAACGTCAAGGGCACCTGGCTGATGTGCCGGGCCGTGGCCCCGCATATGCGGGCCCGGGGA
TACGGCAAGATTATCAATATCGGCTCGGGCACATCCGTCAAGGGCGCGCTCACCAACATCCATTACGTTG
CGTCCAAGGCAGCCGTTCAGGGAATTACCCGGAACCTGGCCCGCGAACTCGGGCGCGACGGGATCAGGGT
GAACACCCTGGCGCCGGGCAGCACGCTGAGCGAGGACGAGCCGGACGCCAGCACCCTGCGCCGCCGTGAG
GAGACCGCGGCCCGGCGCGCCATCCCCCGGGTGCAGCTGCCCGCCGACCTGGTCGGCGCCGCTATTTTCC
TGGCATCAGCCGACAGCGATTTCATCACCGGCCAGACACTCATCGTCGACGGCGGCGACTTCATCGGCTA
CTAG
>Merged2_156829_1-342 # 1 # 342 # -1 # ID=156829_1;partial=11;start_type=Edge;rbs_motif=None;rbs_spacer=None;gc_cont=0.746
GAACCTCGGCTTCGCGCGCCCGGCCGCATGACCGCGATGCGCGATGCAGTCGAGACGGATGCCGCACTGA
GCGACTTCCTCGCTCGCGCGGCCGGCCTGATCGGCGCCGGGAACGTCGTCGGCTCGCGCGACGACGGCTC
GTACAAGGACCCGTATCCGCTGCACCCCGGCCGCGACCCGTGGCCCGGCGTACGCCCCGGCTCGGTCGGA
GAGGTGCAGGCGCTCGTGCGCCTCGCGGGCGAGACCGGCGTCGGGCTGTGGACGGTCAGCCGCGGCAAGA
ACCTCGGCTACGGCGGCGCCGAGCCGCGCGAGCACGGCTCGGTCGTGCTCGACCTCAGCCGC
>Merged2_157505_3-590 # 3 # 590 # -1 # ID=157505_1;partial=11;start_type=Edge;rbs_motif=None;rbs_spacer=None;gc_cont=0.706
GGGGGGACGACTTTTAAGGTGGGGCTGGTCAGCGGCGGGGTGCTGGCGATGGACCGGTCGCCGGTGCTTT
TGGGGCACCGGCTGTACGCCGAGAAGGTGCGGGTTGAGTCGATCGGCGCGGGCGGGGGCAGTATCGCGTG
GGTTGATGAGGAGACGGGGATCCCGAAGGCGGGGCCGCGGGGGGCCGGGGCGCTGCCGGGGCCGGTGTGT
TACGGGCTGGGCGGGAGTGAGCCGACGGTGTCGGATGCGGATCTGCTGCTGGGGTACCTGGATGCGGGCA
CTTTGCTGGGCGGGGAGCTGCGCATTGATGCGGATGCGGCGCGGCGGGCCATCGAGGAGAAGCTCGCCTC
GCGGCTGGGGAGCGGGTGGGAGGAGGCGGCGCAGGGGATTTACCGGATCGTGAATGCGCATATGGCTGAT
CTGGTGCGCCGGTGCACGGTGGCCCAGGGGCATGATCCGCGGGAGTTCACGGTGTTCGCGATCGGCGGGG
CGGCGCCGATGCATGCGGGCAGTTACTGCCGGGATCTGGGGATCAGCCGGTATGTGGTGCCGCAGACCGC
CTCAGTTGCCGGGGCGTTCGGGCTGCTG
>Merged2_161446_1-342 # 1 # 342 # -1 # ID=161446_1;partial=10;start_type=ATG;rbs_motif=None;rbs_spacer=None;gc_cont=0.719
ATGGTCGACATGGTCACGATCGGCGCCGGCGGTGGCTCGCTCGCCTTGATCGGGGCGGGCGGTGCGCTGA
CCGTCGGACCACAGAGCGCCGGCGCCGTCCCGGGTCCGGCCTGCTACGACCGCGGCGGCACGCGTGCGAC
CGTGACCGACGCGCATCTTGTTCTGGGCCACCTGCCCCCACGCCGGCTGGGCGGGCAGATGTCGCTCGAT
ATTGCTGCAGCCGAGGCCGCGGTTCGCGACACCGTCGCGATCCCTCTGGAGCTTGACCTCCACACCGCCG
CACGCGGCATCCTGGCCATTGCCGACAGCAACATGGTGGGCGCGGTCCGCGTGGTCTCGGTG
>Merged2_164141_3-317 # 3 # 317 # -1 # ID=164141_1;partial=11;start_type=Edge;rbs_motif=None;rbs_spacer=None;gc_cont=0.603
GGGCTTCTGCAGGTCGGCCCCGACAGTGCGGGCGCCACTCCAGGACCGGTTTGCTATGGCCAAGGCGGGT
CTGAACCAACGGTAACCGATGCGGATCTGGTGCTCGGCTATCTACATGAATCAAGCTTTCTCGGTGGCGT
ATTCCCACTGGATCGTCCCGCCGCCGAGACTGCCATATCAACTCTACTCGCCAAACCCGCAAAACTGTCG
ACCGAGCGCGCAGCCATAGGCGTTTTTGAGATCGTCAACGAGACCATGGCTTCAGCAGCGCGACAATACA
TTGCCGAGAAGGGGCGCGGCCCGTCCGAACTCACG
>Merged2_165918_1-348 # 1 # 348 # 1 # ID=165918_1;partial=11;start_type=Edge;rbs_motif=None;rbs_spacer=None;gc_cont=0.379
ACTCCGATGCCTAAAGACATCGAGGTGTCAATCAGGAAGGCTTATGAAGAGTTAAACAAACGCTTTAATC
TTAAGGAAGCGTTTGTTGCTGTTCGTTCAAGTGCTACTGCAGAGGATTTGCCGGATGCTTCTTTTGCAGG
CCAACAAGAAACTTACCTCAATGTTAAAGGTTCTGATGACCTTATTGATAAGGTTGTGAAATGTTGGTCA
AGTTTATTTACTCCAAGAGCCATTTTTTATCGTGAAGAGAAAAATTTTGCACATGATAAAGTTTTTATCA
GTGTTGGCGTTCAAAAGATGGTTAATTCTCGTACTGCTGGTGTTATGTTCACAATTAATCCTGTAACT
>Merged2_167470_649-738 # 649 # 738 # 1 # ID=167470_2;partial=01;start_type=ATG;rbs_motif=GGA/GAG/AGG;rbs_spacer=5-10bp;gc_cont=0.778
ATGGCGGGCTTCGAGGGCAAGGTCGCGATCGTCACCGGGGGCGCCAACGGCATCGGCCGGGCCACCGCCC
GGGGCTTCGCCCGCCAGGGC
>Merged2_172952_2-238 # 2 # 238 # 1 # ID=172952_1;partial=10;start_type=Edge;rbs_motif=None;rbs_spacer=None;gc_cont=0.671
AAGCGGGTCGACCCGTTCCTGCGCTCCCTGATCGCCGACGCCCGGGCGCGCGGCTACTGCGAGTACCGCA
CCCACCTCGACTACATGGACACGGTGGCCGATACCTACGACTTCAACAACCACGCCCTCAGGCGCCTGAA
CCAGAAGGTGAAGGACGCGCTGGATCCCGTCGGCATCATCGCGCCCGGCAAGAGCGGCGTATGGACCTCT
ACCCAGGCCAGGGAGCGCCGCGCATGA
>Merged2_173706_3-374 # 3 # 374 # -1 # ID=173706_1;partial=10;start_type=ATG;rbs_motif=GGGGT;rbs_spacer=6bp;gc_cont=0.602
ATGAGAGTGCCACCCGGTGTCAGTCAGAGCGGTTGGAGCGAAGCCCTGAGAGGTTTCTCGGAAGCGGTCG
GCTCACAGTGGGTATTCACCAGTGACGAGGATGTCGGTCTGTACAAAGATGCCTATTCGCCCTTCTACGG
GGAGCCGGACGAACTGGTGGCGTCGGCGGCCGTAGCACCCGCCAGTGCGGAGGAGGTGCAGAAGGTCGTT
CGCGTCGCCAACCGGTATCGCGTTCCGATCTACCCGATCTCGACTGGCAAGAACCTGGGGTATGGGGGAT
CGGCGCCGAACCTGTCCGGAAGTGTCGTACTCGACCTTAAGAGGATGAACAAAATCCTCGAGGTGGATGA
GGCGAGAGCGTATGCGCTGGTC
>Merged2_174269_1408-1584 # 1408 # 1584 # -1 # ID=174269_2;partial=01;start_type=Edge;rbs_motif=None;rbs_spacer=None;gc_cont=0.661
GAACTCGGCGGCCCGATGTCACACGCCGCCGTGGTAGCGCGCGAGTTCGGGTTTCCCTGTGTGGTGGATG
CCCAGGGAGCCACCCGGTTGTTGTCACCGGGAGCCCTCGTCGAGGTCGACGGCAGCACGGGGGAGATCCA
CGTCCTCAACGCGGATGCCGAAATATACCGCCATTAA
>Merged2_174518_3-140 # 3 # 140 # 1 # ID=174518_1;partial=10;start_type=Edge;rbs_motif=None;rbs_spacer=None;gc_cont=0.565
ATCGTCGCACAGATCTCAGCTGGCCGGGCAGGAGAGCCTCGCGACATCGCGAACGTTGTTGCGTTCTTCG
CGTCGGATGAATCAAGCTATGTAACGGGGCAGTCGATCCATGTGGATGGCGGCTGGGTTATGAAGTAA
>Merged2_175995_340-534 # 340 # 534 # 1 # ID=175995_2;partial=01;start_type=ATG;rbs_motif=None;rbs_spacer=None;gc_cont=0.703
ATGTTCCCGAAGGGCCACGGCCCTGGTCGACATTGCCGCAGCCCCGCACGGCTCACTACGGTCGAGGGCG
TGGACGACGTTCGGGGAAAGGTCGCCGTCGTAACCGGGGGCGCGTCGGGGATCGGGAAGGCCATGGCCAC
GCGGTTCGCGGCCGAGGGCATGCACGTGGTGATCGCTGACATCGAGGCGCCGGTG
>Merged2_176118_3-533 # 3 # 533 # -1 # ID=176118_1;partial=11;start_type=Edge;rbs_motif=None;rbs_spacer=None;gc_cont=0.712
TTCCCGATGCTGTCCGACGGCACGATCACGACGATCGAGGAGGCGTCTCGACGACCGATCAAGCTCGTCG
AGTCGGGACCGGCGGCCGGCGCGACCGCCATCGCCAGGCTGGCCGCGGAGGCCGGGTGGCGAGAGGTCAT
CGCCCTCGACATGGGTGGCACCACGGCCAAGGTGAGCCTCGTCCACGACGGGTCCCCACAACTGGCGCGC
AGCCTCGAGGTGGCGAGGATCCAGCGGCTGAAGAAGGGCAGCGGCCTGCCCCTCAGAGTGCCGACCGTCG
AGCTGCTCGAGATCGGCGCCGGTGGCGGCAGCGTGGCGCACCTGGACGGCCTGGGTCTGCTTCACGTCGG
TCCCCGGAGTGCCGGAGCCTCGCCCGGTCCGGCCTGCTACGGGCTGGGCGGGCGAGAGCCCACGGTCACG
GACGCGGACCTCCACCTTGGCTACCTCTCACGCGATGGCCTGGTTGGCGGTCTCATGCGGCTGCTGCCGG
AGCAAGCCGATGGTGCCCTCGCGCCGGTAGCCACTCAGATT
>Merged2_176535_1-333 # 1 # 333 # 1 # ID=176535_1;partial=11;start_type=Edge;rbs_motif=None;rbs_spacer=None;gc_cont=0.643
TACAAGAAGGTCTATTACAATTGGTCGTCCGGAAAATCCGAGAAATGCATCTTCTGCTTCCCGCGCATCG
AGGCGGGGCAGCCGACGGTGTGCTCGGAGACCTGCGTCGGCCGCATCCGCTACCTCGGCGTCGTGCTGTA
CGATGCCGACCGCATCGAGGCGGCAGCATCGACGCCTGACGACCAGGACCTCCATCAGGCCCAGCTCGAT
CTCTTCCTCGATCCCAGGGACCCCGCGATGGTCGTCCAGGCGCGGGCCGACGGCGTACCTGAGGCCTGGC
TCGAGGCGGCGCGGCATTCACCGGTGTGGAAGATGGCCATGGAGTGGAAGATC
>Merged2_180889_1-375 # 1 # 375 # -1 # ID=180889_1;partial=11;start_type=Edge;rbs_motif=None;rbs_spacer=None;gc_cont=0.645
AAGGACGGTTCGCTGGACTTCGCCTTCGCCGACCCGGATGCGCAGCAGAACCACCCGCGCATGATGTTCA
TCTGGCGCTCGAACCTGCTCGGTTCCTCGGGCAAGGGCCATGAGTACATGCTGCGGCACCTGCTGGGTAC
GCGCCACGGGCTGCAGGGCAAGGACCTGGGCGAAATGGGCGCAGTGAAGCCGCAGGAGGTGAAGTGGCGC
GACGAGGCGCCGGAAGGCAAGCTGGACCTGCTGGTCACGCTCGACTTCCGCATGTGCACCACCGCGCTGT
ACTCGGACATCGTGCTGCCGACGGCAACCTGGTACGAGAAGGACGACCTCAACACTTCGGACATGCACCC
CTTCATCCACCCGCTGTCGAAGGCG
>Merged2_181420_361-1140 # 361 # 1140 # -1 # ID=181420_2;partial=00;start_type=ATG;rbs_motif=3Base/5BMM;rbs_spacer=13-15bp;gc_cont=0.718
ATGCCCGCGAACGACGCGAGCGATCCAGCCGGCGAGCCGGCCGCCAAGCCGCGCGTGGCCGTCGTGACAG
GCGCCGCCTCGGGCCTCGGGGCGGCGTTCGCCGTGCGGCTGGCCGAGCTTGGCTATGACGTCGCCGTGTG
CGACATCGCCGCCTGCGACGAGACGGTCGCCGCGGTGCGGGATCTCGGTCGCCGGGCGCTCGGGCACGAG
GCCGACGCGTCGAGCCAGGCCGACGTCGACCGGTTCGCGCTCGCCGTCCACGAGCAGCTGGGACCGGTCC
GGGTGCTGGTCAACAACGTGGGCATCTCGCCCTACACCCCGTTCGAGCGGATCACGCTGGAGGAGTGGCG
ACGCGTCATGGCCGTCAATCTGGACAGCCTGTTCCTGGTCACCCGGGCGTTCCTGGACGACATGAAGGCG
CAGCGGTGGGGGCGCATCGTCAACATCACGTCGGCCCTGGCGTGGGATTCACAGCGCCGTGACGTGGTGC
CGTACGTGACCTCGAAGCTCGGGGTGCTCGGGTTCACGCGCGCGCTGGCCGCCGAGGTCGGCGAGCACGG
GATCACGGTCAACGCGATCTGCCCCGGGATCATCCGCACGCCGCTGCTGGGGGACCGAGTGCCCGCCGAG
CAGTGGGAGATCTACCGGGAGCGCCAGGCGATCAAGGAGATCGCCGAGCCGGCCGACCTGCTCGCCGCCC
TGTCGCTGCTCGTGGCCGACGACGCGCGACTGATCACGGCGGTCAATCTGCCCGTGCACGGCGGCCGGGT
GTGGCTGTAG
>Merged2_182982_408-779 # 408 # 779 # -1 # ID=182982_2;partial=01;start_type=Edge;rbs_motif=None;rbs_spacer=None;gc_cont=0.715
ATCGACTGGGCGCTGGCGACGCGGTTTCAGCCCGACCGCGATCTCGTCGTCGTCAGCGGCATGCGCACCC
TGCCGCTCGACCCCTCCCTTACCGGCACCCGCGTCGGCAGCAAGGCGGGCTTCGACCTCACCTGGCCGTT
CGGCACCGCGGACCGTCTGGAGGCCCGGGTTCCCGAGCCGCCGCGCTTCACCGGCGCGCGCTTTGCCTCG
ATCGAGGCGGCGCTGCGCGACGGCCCGAAGTATTTCGAGGAGCTGATGGCGGCCGTCGGCAGCCGCGACG
GCCGCGAGATCGTCGTCGAACTTGACGCCCTGCGGGCCTCCCCCGGACTGGATCGCGACCGCGAAGGCCG
GTATGTCATCCTCGGCACCTAG
>Merged2_184438_1747-2058 # 1747 # 2058 # 1 # ID=184438_3;partial=01;start_type=ATG;rbs_motif=AGGAG;rbs_spacer=5-10bp;gc_cont=0.679
ATGGCTCGCATGAAGGACAAGGTCGTCGTCATCACGGGCGCGGCGCAAGGCATCGGCGCCGCGATCGCCC
AACGATTCGCCGATGAGGGCGCGGCGCTCGCGCTGCTCGATCTCGACGCCGCCCGGCTTGCAGAGACCGC
AAGTGCGCTCCCGGGCGCGCCGCTGACGATCGCCACGGACGTGACCGATGAGCGTGCGGTGGACAACGCG
TTTGCGCGAATCACGGCAGCGCATCCGCGGGTCGATGTGCTCGTCAACAACGTTGGCGGGTCACGCAACC
AGAAGCTCTGGGAAATGACGGCCGACGCGTGG
>Merged2_185817_3-587 # 3 # 587 # -1 # ID=185817_1;partial=11;start_type=Edge;rbs_motif=None;rbs_spacer=None;gc_cont=0.680
GACGTCGAGGACCTGGCGCGCCGCGGCAAGCAGGCCCGCGAGATCGTCTACGGCGCCGGCATCCCCGAGG
ACGTCAGCGCGGAGATTCTCGACGGCTACCGGCGGCTGCGCGAGCAGTACGGGGAGGACGTGAGCCTGGC
CGTCCGCTCGTCGGCGACCGCGGAGGACCTGCCCACCGCCAGCTTCGCCGGCCAGCAGGACACCTTCCTC
AACGTGAGAGGCGAACAGAGCCTGCTCGACGCCTGCCGCCGCTGCTACGCCAGCCTGTTCACGGACCGCG
CCATCCACTACCGGATCGACGAGGGCTTCGACCACTTCAAGGTCGCGCTCTCGATCGGCGTCATGAAGAT
GGTGCGCTCGGATCTCGCTTCCTCGGGCGTCATGTTCTCGCTCGACACCGAGTCCGGGTTCCGTGACGTG
GTCTTCGTGACCGGCTCCTGGGGGCTGGGTGAGAACGTCGTCCAGGGCGCCGTCGACCCCGACGAGTTCT
ACGTCCACAAGCCGACCTACGAGCAGGGGCACCGGGCCGTCCTGCGCAGGATGCGCGGTGAGAAGGGCAT
CAAGATGGTGTTCGTCGAAGGTGAG
>Merged2_185876_3-341 # 3 # 341 # 1 # ID=185876_1;partial=11;start_type=Edge;rbs_motif=None;rbs_spacer=None;gc_cont=0.755
CGGCCCGACGATGAGCTGCGCCAGCTGGCGCGCCTCGCGGTTGACCTGGGCGTCGATGACCTGTTCACCG
AGGGCACCCCGGCCCAGCAGGTGCTGGCCGCGCTGGGCGGGCGCGGCGAGCCGGGCGCCGCCTGGCTGGC
GGGGTTCGAGAAGGCCAGGGACCCGTGGGTCCACGTGTCGGCCGGCGACGGCTTCTACCACCACCACCTC
AGCTGGAACGATGACCTGACGATCCCGTTCACCGCGCTGAGCGGGTACGTGGCCGCGGTGCGGGCCGGCA
CCCTGGCCCCGCGGCCGACGGCGGAGCTGCAGGCCGAGCGGGACCGGATCGCCTCTGGC
>Merged2_187896_2-424 # 2 # 424 # 1 # ID=187896_1;partial=11;start_type=Edge;rbs_motif=None;rbs_spacer=None;gc_cont=0.709
ACCGACGCCGATGTGGTGCTGGGCATCATCGACCCGGAGTTTTTCCTCGGCGGGCGGTTCCCGCTGTACC
GGGAACTGGCCGAAGAAGCCATCCGCAAGCACCTGGCCGAGCCGCTGGGCCTGGACCTGCTGGAAGCCGC
GGCCGGGATCCGCCAGGTCGCCGACAACCAGATGGCTGACCTGCTGCGCAGCGTGACCTTGCAGCAAGGC
TATGACCCGCGCGACTTCGTCCTGTTCGCCTACGGCGGCGCTGGCCCGACCCACGCCTACGCGTTTGCCG
CCGAGGCGGGCATCTCCGAGATCGTCGTCCCCTACACCGCCACCGTGCACTCGGCGTTCGGCGCGGTCTC
CTCCGACCGCTACCGGTCCTTCCAGCTGTCCGACCCGCAGCGCACCCCGCCGGGCGCGGCCCGCGCGGCT
GAG
>Merged2_190728_1-216 # 1 # 216 # 1 # ID=190728_1;partial=10;start_type=Edge;rbs_motif=None;rbs_spacer=None;gc_cont=0.713
AACGCGATCGCGCCCGGCATCGTCAAGACGAAGTTCGCCGCGGCACTCGTCGCGGGCGGCGAGGACGCGG
CCGCGGCGCCCTACCCGATGAAACGCCTCGGCACTCCGGAGGACATCGCACAGGCGGTGGCGTTCCTGGC
GAGCGACAGTGCTTCGTGGATCACCGGCGAGACGCTCCGGGTGGACGGCGGGCTGCTGGCCACCGGCGGA
ATGTGA
>Merged2_191308_3-359 # 3 # 359 # -1 # ID=191308_1;partial=11;start_type=Edge;rbs_motif=None;rbs_spacer=None;gc_cont=0.644
GACATGGGCGGTACGACGGCCAAGGCTGCCGTGATCGAGAAGGGACGGCACGTCGCAACCGACGAATACG
AGGTCGGTGGAGGCATTTCGTTGTCGAGCCGGCTTGTCAAAGGGGGCGGCTACGCCTTGAAACTGCCCGT
GGTCGACGTCTCCGAAGTTGGTGCCGGCGGCGGTTCAATCGTCTGGCGAGACGGTGCCGGTGTTTTGAAG
GTTGGCCCCCGGAGCGCTGGTTCCGTCCCGGGGCCAGCATGCTACGGCCGCGGCGGAACGTTGCCGACCG
TCACTGATGCCAATGTCGTACTGGGTTATTTGAGCCCGGTCGCGATCGCAGGGGGCAGCGTGACGATTGA
TCCTGCC
>Merged2_191385_3849-4610 # 3849 # 4610 # 1 # ID=191385_5;partial=00;start_type=ATG;rbs_motif=GGA/GAG/AGG;rbs_spacer=5-10bp;gc_cont=0.651
ATGGATAAAAGACTGCGCGACAAAGTTGCACTCGTGACCGGGGCCGGGCAGGGAATTGGCCGGGCTATTG
CGGAGTTATTTGCCGAGCAGGGCGCCCATGTCGCCGTCAACGACAGGACCGCCTGCAGCGAAACCCAGTC
GGTGGTCGAGAGGGTTCACTGCCTGGGGCGGCGCGCCCTGGCGGCTCCGGCCGACGTCTCCAGGCGGAGC
GAGATCGAGGCGATGTTCGACCGCGTCTGGTCGGAGCTCGGACCGGTCGATGTCCTGGTGAACAACGCGG
GGATCGAGACCATCATTCCGTTTCTCGATCTGACCGACGAGCAGTGGATCGATGTGGTCAATACCAACCT
GCGCGGAGAGTGGATGTGTGCGCAGGCCTTCTGCAGGCGGGTCATCGACGCCGGTCGCACCGGCGCCATC
ATTAATATCGGCTCCATCCAGGCCGGGAAGGCGATGCCGGGAAGGACGCACTATGCGCCGTCGAAGCTCG
CGGTGGAGGGGCTGACACGGAACCTCTCGGCGGAGGTCGGACCGAAGGGGATTCGCGTCAACTGCATCCA
CCCCGGCGTCATCGAGACCAGCATGACGGAGTGGGTGATGAAGCGGCCCGACCTGCTGGCCGGGATCAGG
GAGCAGATATCGCTGGGGCGGGTAGGCCAGCCGCGCGAGGTGGCGACGGTCGCAGCCTTCCTCGCCTCCG
ACGATGCGGCCTATATCACCGGCGAGTCCATCTATGTGGACGGCGGCCTGGTGGGAAAGTAG
>Merged2_193212_3-149 # 3 # 149 # 1 # ID=193212_1;partial=10;start_type=Edge;rbs_motif=None;rbs_spacer=None;gc_cont=0.707
CGGATCGGAGAGCGGACCGCCCTCGGCCGCTGGGGCAGGCCGGAGGAGATCGCCGGGATCGTGGTGTTCC
TGGCCGGCGACACCGCCTCCTATGTCACCGGCCAGACCTTCGCGGTCGACGGCGGCATGACCGCCAAGTC
GTTCTGA
>Merged2_195367_2-613 # 2 # 613 # -1 # ID=195367_1;partial=10;start_type=TTG;rbs_motif=GGAG/GAGG;rbs_spacer=5-10bp;gc_cont=0.704
TTGGCTGATACCGCACACGCGCCCGTGAAGGGCCTGCCGCCGGGGCTCACCCCGGCCGCCTGGCACGCCG
CGCAGAAGGCCTTCCAGTCCGCCGTGGGCGCGGACGCCGCCTTTTTCGAGGAGGCCGACCGGCGCGCCTA
TTCCGACAAGTTCGCGATCGATGAGGCGCGCCACGTGCCCTTGGGTGCGCTCGCCCCGGGCAGCCGCGAG
GAGGTGCAGGCGCTGGTGCGCATCGCTGCCGAGCACCGCGTGCCGCTATGGCCCATCAGCCGCGGCAAGA
ACTTCGGCTACGGGATGGCAGCCCCGCGGCTGGCGGGCTCAGTCGTGCTCGATCTGTCGCGCATGAAGAA
GATCGAGGTCGACGCCGAGAACGGCACGGTGCTGCTGGAGCCGGGCGTCGGGTTCTATGACCTCTACGAC
CACCTGCAGACGCACGGTATCAAGCTGTGGCTCTCGTGTCCCGCCAACAGCTGGGGCTCGGTGGCGGGCA
ATGCGCTCGACCGCGGCGTCGGCTACACCCCCTATGGGGAGAACACCAGCCGGATCTGCGGGGTCGAGGT
GGTGCTGGCCACTGGCGAGGTGGTGCGCACCGGCATGGGTGCGATGGCCGGC
>Merged2_195489_3393-4163 # 3393 # 4163 # 1 # ID=195489_5;partial=00;start_type=ATG;rbs_motif=GGA/GAG/AGG;rbs_spacer=5-10bp;gc_cont=0.643
ATGCACAATAGTCCACATCGCGGAAAGATTGCGCTGGTCACCGGCGGTGCCATGGGAATTGGGCGCGCGC
TCGCGACCCGGCTTGCCGAGGACGGCGCGGACGTCGTGATCGCCGATCGCGCGCCCGCCGGAGAGGTGAG
CGCCGACATCCTCGCGCGCGGCCGACGCGCATTGTACGTCCGCTGCGACGTGTCGGTGCCCGAAGAGGTC
GAAGGGCTTAGCAGCGAGGTGACCTCCACGTTTGGGCATTGCGACATCCTCGTCAACAACGTCGGCATTT
TTGACAGCCGGCCATTCGACCAGATCACGTTCGAAATCTGGAAACGGACCCTTGCCGTCAATCTCGATTC
TATGTTTCTAACGGCGAAAGCGTTCATCGGCGGCATGCGCGCACGGGGTTGGGGGCGCATCGTCAATCTC
GCCTCCAATACGCTCGGCTCGGCCGTTCCGCATCACGTCGATTATATCGCGAGCAAGGGCGGCGTCGTGG
GCTTCACCCGCGCACTGGCGAGCGAGGTCGGCGTCGACGGCATCACCGTCAACGCCGTGGCGCCAGGACT
GACACGAACGCCCGGAACTGAGCGTCCCGCGTTTCAGCCCCGCGGCAAGACGCTGTCGGAGGCGCAGCAA
ATGATCGCCGCTACGCAAGCGATCAAACGGCCGCCGGAGCCTTCCGACCTCGCCGGCGCAGTTTCCTTTC
TCGCCAGCGACGATGCCGCCTTCATGTCGGGACAAACGCTTTACATCGACGGCGGCCTGGTCAGGGTCTG
A
>Merged2_196272_1-600 # 1 # 600 # 1 # ID=196272_1;partial=11;start_type=Edge;rbs_motif=None;rbs_spacer=None;gc_cont=0.738
GCCGGGCTGGGGGTGCGCTGCCCGATCGAGATCATGGAATCGAGCGGCGGGGTGATGTCGGCCGGGCTGG
CTGCCCGCCGGACCATCTACACGGTGGAGTCGGGCGGTGCCGCAGGGGTGATCGCCGCCGGCCTCATCGG
CGGGCTGATCGGTGCCGAGCAGGTCGTGTCCCTGGACATGGGGGGTACGACGGCAAAGGCGGGTGTCGCC
CGCCGGGGGCGCCCCGATATCACCCACCACTTCCACGTCGGCGGTTCGGGCAGCGCCGGGGGGTTCCGCC
CCGGTTCGGGCTACCCGGTGAAAATCCCGGTGGTGGACATGGCGGAGGTTGGCTCGGGGGGTGGCAGCAT
CGCGTCGGTCGACTCGGGCGGGGCGTTGCGGGTCGGCCCGCGCTCCGCGGGGTCGGTCCCCGGTCCGGCG
TGTTACGGGCGGGGCGGCACCGAACCGACGGTCACCGACGCCAACCTCCTCCTCGGGTACCTGCGGCCCG
GACCTCTTTCGGGGGGCATCTCGCTCGATCCCGCCCTGAGCGAAAAGGCCATCCAGACCGCGGTCGCCGG
GCCCCTCGGCGTCGACGTGCTCGCTGCGGCCCGGGCCATC
>Merged2_197845_4155-6584 # 4155 # 6584 # -1 # ID=197845_3;partial=00;start_type=ATG;rbs_motif=GGAGG;rbs_spacer=3-4bp;gc_cont=0.668
ATGGCCATATCCACCATGCCGGTACGTTGGTTCACGACTCTCGGCCTCGCCGATATTCCCGAAGTCGGCG
GCAAGAACGCCTCGCTCGGTGAGCTTGCCAGCAACCTCGCCGCGGCCGGCATCGCGGTCCCCCCGGGTTT
CGCGCTCACCGCCTCGCTCTATCGCGATGCTCTTGATGCGGCACATGCCTGGCCCCGGTTGCATGCGCTG
CTCGACCAGCTCGATGTCCACGATATCGGCGCGCTCGCCCGCGCGGCCGAGGCAGCCCGGACGATCGTTT
ATGAGGCGACCGGCACGGCGACGCTGCGCGCGCTGATCGCCCAGGCCTACGGCAAGCTCGCCGCCGAGTG
CGGCCCCGACGTGGCGGTCGCGGTTCGCAGCTCGGCCACGGCCGAGGACCTGCCCACTGCCAGCTTCGCC
GGCCAGCACGACAGTTTCCTGAATATCACGGGCATCGACGACGTGGTCGAGGCTTGCCGCCGCTGTTTCG
CGTCGTTGTTCACCGACCGCGCCATCGTCTATCGAGTCAACAACAACTTTGACCATTTCAAGGTGGCACT
ATCAGTCGGTGTCATGCGGATGATCCGCTCCGACCGCGCGGCAAGCGGCGTGATGTTCACGCTCGACACC
GAATCCGGCTTCCGCGACGTGGTGTTCATCACGGGGTCCTATGGCCTCGGCGAGAACGTGGTGCAGGGCA
AGGTCGACCCGGACGAGTTCTACGTGCACAAGCCGACCTTCCGTCAGGGACATCGCGCCATTTTGCGCCA
TCTGCTCGGTCACAAACAGCTCACCATGGGGCTGCGCGCGGGGCATTTCGGGGCAACCACCGCCGAGGCG
CCAACGCCGCCGGAGAAGCGCAGGCTGTTCTGCCTGGCGGACGCCGAGGTTCTCGCTCTCGCCGATTACG
CCATGCGCATCGAGGATCACTACTCGGCGGTTGCCGGGCGTTCCTCGCCGATGGACATCGAATGGGCGAA
GGATGCCATCGATGGCCGCCTCTATATCGTCCAGGCCCGCCCCGAGACCGTGGCATCGCGCCGGGCGCCC
GGGATGCTAGAAACCTATATCCTGCGCGGCAGCGCGACGCCGGTCGTGACCGGCAAGGCGGTCGGCGAGA
AAATCGCCTGCGGCACGGTACGGGTGATCGGCGGCATCGCCGACCTCGCGGCCTTCCGTCCCGGTGATGT
GCTGGTCGCGGCCGAGACACGGCCGGACTGGGAGCCGGTCATGGAGACCGCCAGCGCCATCGTCACCGAC
CACGGCGGACGGACCTGCCATGCCGCGATTGTCGCGCGCGAGCTGGGCGTCCCCGCGGTGGTCGGCGCCA
GTGATGCCACCGTCAGGCTGGCCGCCGGCGCGCGTGTGACCGTCTCCTGTGCCGGCGGCGAAGTCGGCAC
CGTCTACCCCGGGACCCTGCCGTTCGACGTCAGCCGCGCCGATGTGCGCAACCTCGCGATGCCGAAAACC
GAGATCATGGTCAATCTCGGCAACCCCGATCTTGCCTTCCGCACCGCGATGATGCCGAACGCCGGCGTTG
GCCTCGCCCGCATGGAATTCATCGTCGACGAATATATCGGCATCCACCCGATGGCGCTGGTGCACCCCGA
GCGCGTCGCGGAAGTCGATCGCGAACGGATCGCGGCGCTGATCGGGAGCGAAAGCTCGGGCCCCGAATTC
TTCGTCCGCACTTTGTCCGAGGGCATCGGCACCATCGCCGCCGCATTCTGGCCGCGTCCGGTGATCATCC
GGCTGTCGGACTTCAAGACCAACGAATACGCCGCGCTGATCGGCGGCCGTGGCTTCGAGCCGAAGGAAGC
CAATCCGATGCTCGGCTTCCGTGGTGCCGCCCGTTACGCCCATCCCGCCTACGCCGACGGATTCGCGCTG
GAATGCGCCGCACTGCGCCGGGTGCGGCAGGAGATGGGGCTGACCAACCTCGTGATCATGGTGCCGTTCT
GCCGCCGGGTTGCCGAGGCCGAGACGGTGATCGCCGAACTCGCCAGACATGGCCTGCGGCGCGGCGAGAA
CGGGCTCGAAATCTATGTGATGTGCGAGATCCCGAACAACGTCATCCAGGTGGACGAATTCGCCCGGGTG
TTCGACGGATTCTCGATCGGATCCAACGACCTCACGCAGCTGACACTGGGCGTCGACCGCGATTCCGACA
TTGTCGCGTTCGATTTCGAGGAGCGCGATCCCGGCATGCTGGAGACGTTCCGCCTGGCCATCGCCGGCGC
GCATCGCAACCGCCGTCATGTCGGGATCTGCGGCGAGGCGCCGGCCAACTATCCGGAGATCGCGCGCTTC
CTCGCGGAGCGCGGTATTGACTCGATCAGCGTCAATCCGTCGAGTCTGCTGCGCACGATCGCCGTGGTCC
GGGAGGCAGAGATTGCCACGGCCGGCCGTTCTGTCGTCGCGGCAGCGTAG
>Merged2_199952_408-572 # 408 # 572 # -1 # ID=199952_2;partial=01;start_type=Edge;rbs_motif=None;rbs_spacer=None;gc_cont=0.691
GACCTGCGCGCACTCGCCCCCAACGAGCTGGTCGCGCGGGTCGCGCTCGGCCGCCTCGGGGCGCCCGACG
AGGTTGCACGCGTGATCGCGTTTTTGGCCAGCGACGACGCCAGCTACGTCACCGGCCAGGTGTGGAATGT
CGACGGAGGGTTCAAGCTCACGTGA
>Merged2_203234_3-200 # 3 # 200 # -1 # ID=203234_1;partial=10;start_type=ATG;rbs_motif=GGAG/GAGG;rbs_spacer=5-10bp;gc_cont=0.737
ATGGACAAGCTGCGTGACCGCGTCGCGATCGTCACCGGAGGGGCGCGGGGAATCGGCGGGGCGATCGCCA
CCGCGTTTGCGGCCGAGGGCTGCGACGTGGTCATCGCCGACGTGCTGGGCGAGGACGTGGCGGCGCCGGT
GCTCGATGCGATCGCCACGGCCGGGCGCAGGGGCGTGCTCGTGCCCACCGACGTCAGC
>Merged2_204201_185-514 # 185 # 514 # 1 # ID=204201_2;partial=01;start_type=ATG;rbs_motif=None;rbs_spacer=None;gc_cont=0.679
ATGAGCAACCCACAATTTGATTTCACCGGCAAGGTCGCGGTGGTGACCGGAGGCAGCCGCGGGGTCGGAC
GAGCTCTGGTCCAGGGCTTTGCCGAGGCCGGCGCCGACGTGGTGATCGCCAGCCGCAAGCTGGACAGCTG
CGAGCAGGCCGCCAAAGAGGTCCAGGAGTCCACGGGGCGGCGGGCCCTGGCCGTCTCCTGCCACGTGGCC
TACTGGGATCAGTGTGACGAGCTGGTCGCCCGGGTGTACGACGAGTACGGCCGCTGCGACGTCCTGGTGA
ACAACGCGGGCATGTCCCCCCTCTACGACGCGCTGACCGACATCACCGAG
>Merged2_205142_1-1032 # 1 # 1032 # 1 # ID=205142_1;partial=10;start_type=Edge;rbs_motif=None;rbs_spacer=None;gc_cont=0.689
GGCGGGTCGATCGTGAGGGTACTCGACGGTTCGGTCGCGCTCGGCCCCGAGAGCATGGGAGCCGCACCGG
GACCGGCCTGCTACGATCTTGGCGGCGACCACGCGACGCTGACCGATGCTCTGCTGTTCCTGGGGTATCT
GGATCCTGCCATTTTTCTCGGCGGGCGCCGACCGCTCAGGGTGGACCTGGCGCGCGGTGCCATCGAAAAT
AACGTCGCCAAGGCTCTGGGGGTCTCCGTCGACGCCGCCGCCCTCGCGATCCGGGACGAAGCCGTGGCGA
TGATGACGAGCCTCGTGGGCAGCGCGCTGCGGGAGGCGGGGATAGCCGCCGGGGATACGCCGTTGTTCGC
CTACGGCGGCAACGGCCCGATGTTCGCGACCTTCGTCGCAGACCAGCTGCGGATGCCCGCGGCCGTCGTC
TTCGGTCTTGGCCCCGTGTTCAGCACGTTTGGCTCAGCCATCTCAGACGTGGTGCACCGCTATGAGCGTG
ATGTCGATCTCGCCTTGGAGGCGGCCCCGGGGTCACTTCCCGCGATCGTGGACGCCTTGCAAACGCAGGC
CGAGCGCGATCTGCGCGGCGAGGGCTTCGAGCCGCAACGCGCCACGTTCAGGTGGGAGGCCGAGGTTGGG
ACATCCGCTACCGACGTGTCCACCGCCGGGTTCGACGGCGAAGCCGGGCAGGCCCCCTCGCTGCCCGCCG
TCCGCAACCTCGTGAGCGAGGCCGCCGGGCCGCTTGGCGGAGTAGGAACGCGACTGCTCCGGATCAAATT
GGCCACGCGCTACCCGATCGGCTCGCACGGCGTCACCAAGCGTACCGAAAGGGTGGCGAGCGAGGCCCCG
CGCACCCGCGAGGCACGGTTTGTCGCCAGTGACCGCGAGGAGGTCCGGGTATATCGCTGGGAAGCCCTCA
ATCCCGGTGACGCCATCCCCGGCCCCGCCGTCGTCAATGGCGCGACCATGACCTGTACGCTCCCGGCAGG
ATGGCGACTCACAGTTGACGACTACGGAAACGCACGCATGCACCGCCCCTGA
>Merged2_205142_1060-1452 # 1060 # 1452 # 1 # ID=205142_2;partial=00;start_type=ATG;rbs_motif=GGAG/GAGG;rbs_spacer=5-10bp;gc_cont=0.603
ATGTACCAGCCCATCCGGTTCACGGAATATCTCAACCTTGATCTCAACCATGAGACATGGTGCTGTTACG
ACTGCGGCACGCAGTTGATCGGTGCGCGCGAGAATTACAAGCGCGGCTGCCTGGTCGCGGAGCGCATGCC
TGCGGAGATCCACAATCCGGTGATCGAGGGCGAATACACCTTCGCGCCGGACAAAGACTGGATCCGCATT
CTGGAGTTCTACTGCCCGGGCTGCGCGCGCCAGATCGAGACCGAGTATCTGCCGCCCGGACATCCCATCA
CCCACGACATCGAGGTCGATATCGACAGCCTGAAGGCCCGCCTTGCGAGTGGAGATCTCGTGATCCGCGA
TGGCAAGCTCGTCAAGACCGGCCATCGGACGCACCAGGGATAG
>Merged2_205142_1509-3701 # 1509 # 3701 # 1 # ID=205142_3;partial=00;start_type=ATG;rbs_motif=GGAG/GAGG;rbs_spacer=5-10bp;gc_cont=0.641
ATGAGCACCTTGACCACACAGGACGCCATCAACTCGGTCGACATCGACGTCGGCGGCACCTTCACCGACT
TGGTGCTGACGCTCGACGGTGAACGCATAATTGCCAAGTGCCCGACGACGACGCACGATCTCTCGGTCGG
TTTTGTAAACGCCATCGAGGCCGGCGGTGACAAGGTCGGGCTTGGTATCGAGGAACTGCTCCCCAAGATC
GATATAATCCGCTACAGCACGACGGTCGCGCTCAATCGTCTGCTGCAGCGGCAAGGTCCGAGAATCGGAC
TTTTGACCACCGAGGGCCACGAGGACGCGGTGCTGATCGGGCGGGGTGCGCAGTGGACCGACGGCCAGCG
CGTGGCCGAGCGACGCAACATCGCGGTCCAGAACAAGCCCTATCCTCTGATCGACCGCAGCTTGATCCTC
GGCGTCAAGGAGCGGATCGACTCCGGCGGCCAGGTCGTCCGCCCGCTGGACGAGGACGACGTCCGCGACA
AGCTCCGTCTGCTTATGGACCGCGGAGCACGCGCGATCGTGGTGTCGCTGCTGTGGAGCTTCATGAACCC
GTCACACGAGAAACGGGTGCGCCAGATAATCCGTGAGGAGTACAAGGAATACCACATCGGCTTCGTCCCG
GTAGTGCTATCCTCGAGCGTTGTGAGCAAGATCGGCGAATACGAACGGACCATGACGGCGGTGCTCGACG
CTTATCTGCAGCGCTCCATGCAGAACGACATCGGCGCGACCTGGGACAAGCTGCGGGAGAAGGGATATCG
CGGCGCCTTTCTCATGATCCACAACTCGGGCGGCTCGGCGGACATCTTCAAGACTCCGGCGAGCCGCACC
TTCAACGGCGGTCCGGTTGCGGGCCTGATGGGATCGGCCTACTTCGCCAGGAAGCTCGGCTTCAACAACG
TCATCGCCGGTGACGTTGGAGGAACGAGCTTCGACGTCGCCCTGGTAGTGGAAAGCAACGTCCGCAACTA
TACATTCCGACCAGTCATCGACAAGTGGATGGTCAACGTCACCATGATGCAAACCATCTCGGTCGGCGCC
GGAGGCGGGTCGATCGCTGCGCTCACCAATGGCCGCATCACGGTCGGTCCACGCAGCGCGGGGGCAATGC
CGGGCCCCGCCTGCTATGACCTCGGTGGCACCGAGCCCACGGTGACCGATGCCGATGTTGTGCTGGGCTA
CATCAACCCGGATACCTATTATGGCGGCCGGATGCCGCTGAACAAGGCGCTCGCCGTCGCTGCCATCGAC
GAGAAGATCGGAACGCCGCTGGGCCTTTCGACCGAGGAGGCCGCGGCGCTGATCCGGCGTGTGGTCGACG
AAAACATGGCCGGCGCCATCAAGCGCGAGGTCCACATGCGCGGCTATCACCCGGAGGACTTCGTGCTGTT
CGCATTCGGCGGCGCCGGACCCACCCACATGAGCGGCCTGCGCGGCGACGTCCCCAAGGCCGTCGTCTTC
CCTGCCGCGCCCGTCTTCTGCGCCATGGGAAGCTCCATCATGGACATCGTTCACATGTACGAGCAGAGCC
GGCGCATGGTGTTCATGGAGCCCCTTTCCGAGCGCCTAGTCGTGGACCGCGAGAAGTTCAACGCGACCGT
CAGCTCCCTGGTCGCCCGGGCGCAGGCGGACCTTCAGAGCGAGGGCCTTGCCGTCGGGGACGCCGCCTAT
TCGCTCGAGCTCGACATGCTCTATGGCGGCCAAGTCAACCTGAAGCGCGCCGCTTCGCCATGCCTGCAGA
TCAACCAAGACGCCCACGCTCAGGCCATCTACGACGCGTTCGAGCGGGAGTTCAGCGAGGCCTTCTCGCC
GCTGGTGGTCAACCGACCGGGCGGAGTGTTTCTGGACAACTTCGTGCTGCGCGTCACGGTACCGACCTGG
AAGCCGGAGGTTCCCGAATATCCGCTGCGTCCCGCCGATCCGTCGGCCGCACAGATCGGCGACCGCAATG
CCTACTGGCCCGAGCTCAAAGCGTGGGTCAGTACTCCAATCTACCAGTTCGAGCAGCTGCAGGCCGGCAA
CGCGATGACCGGCCCTGCGGTTGTCGAGGCGGAGCTCACTACCATCGTGGTGCCGCCGGGACAGAAGTTT
GCGATCGACCGGCACGGCCTCGGGATTCTCGAAGCGACCAATCCCCCGCCGCCGCGCAGACGGATCGGCA
CCCAGGTTACCGTGGCCGCGTGA
>Merged2_205142_3726-5780 # 3726 # 5780 # 1 # ID=205142_4;partial=00;start_type=ATG;rbs_motif=AGGAG;rbs_spacer=5-10bp;gc_cont=0.637
ATGGCGATCCCAACGCTTGAGCAGAAGCTGACTTGGCTGAAGCCCACGCCCGCCACCCGGCGCGAGCTGG
AGCTCGCGGCCCAGATCGATCCCGCCACCTTCGAGATCGGGTTCCAGCGAACCAACGACATTCTCGACGA
GGGAATGGACGTGTTCATCCGCTCGTGCCGGTGCGCCATGGGCATTGCCGGCGATTCGCTGGTGGCGATC
ATGACCGCCACCGGCGACATCGTGAACGGAAGCTGTGGCACATACCTGCACGCCGTCATTCCGCCGCTCG
TCATAAAGTACATCCTCGCCACCTACGGCGACGAGATCAGGGATGGCGACCTATGGTTCGCCAACGACGC
CGTGTATGGCGGCGTTCACAATCCCGACCAGATGGTGTGCATGCCGGTGTTCTACAACGGCAATCTGGTG
GCCTGGACAGCGGCCCTCGTTCACACCACCGAAACCGGCGCGGTCGAGCCGGGTGGCATGCCGGTTTCAG
CGTCATCGCGATTCGAGGAAGGCATGAACGTGCCGCCGATGCGGATCGGTCGCAACTTCAAGCTCGACGA
GGACGTGGTATCGATGTTCGTCGCGTTCGGTATCCGGGCGCCGTCAATGATCGCCGTCGACCTCAAGGCC
CGCTGCACCACGGCCGATCGGGTGCGCACCCGGCTGATCGAACTGTGTGACCGGGAGGGTTCCGACTACT
TGACGGGCCTGTTCCGACGGATGCTTCAGGAGGCAGAAGCGGGCGCGAGGGCCCTCATCGACCAGTGGCC
GGACGGCAAGTACCGGTGCGTCACCTTCAGCGACGCGGTCGGGCTCAGGCAGGGACTCGTGCGCAGCTGC
TTCATGACCATCGTGAAGCAGAACGACCGGCTGCTGGTTGACCTTTCCCAGACCGGGCCCGAGACCCCCT
CCCCCTACAATGCCCATCCGCAGGCGGCGATCGCCCATTTCTCGAACTATATCTACGAGTATCTGTTCCA
CGCGCTGCCGATCTCGAACGGCACCTTCGCCTCGATCGATTTCAAGTTCGGCGTGCGCACGTGCCTCTCT
CCGGACCCGAGGGCCGCGACCTCCTGCTCGGTCATGATCTCCACGGGAGTGATGAGTGCCGTTCACAACA
CCTGCGCGAAAGCGATGTATTCGACGGCGCTGTGGCGGCAGAGCGGCGCCTCGATGGGTAACGGCGGCAA
CGCCCTGGTGCTGGCCGGGCTTAATCAGTGGGGCGCGCCGTTCGCCGACATGCTGGCCTATTCGATCAAT
ACCGAAGGTCAGGGGGCCCGGCCGACCGAGGACGGAATGGACGCCTTCGGCTTCCCCTGGTGCGTGTTCG
GCCGTGCGCCGAACACCGAGCAGGTCGAAAACGAATTCCCGCTGCTCGTACCTCTCTCGAACCACTGGAA
GGACTCGTGCGGACACGGCAAGTACCGCGGCGGAGTCGGCACGGTGCAGATGTGGGTCGCCCACCACGTG
CCCGCCGTGTATATGATGGCGATCGCGGACAACACGAAACTGCAGACACCCCAGCCTCTGTTCGGCGGCT
ACGCGCCCTGCACTGTTCCCGGCATCGGCATCCGCAACGCCAACGTCAAGACCTTGATGGCGGAGGGCAG
CCGGACGCTCGACCTTGACATTCATGAGCTGCTCACCAAGAAGCCGATTGAGGGCAACTACGAGGTAGAG
TTCCAGGGCAGGTCGGTCCGCCCCTACAACAATGGGGATATCGCGACCTTCGCGTTCAGCTGCGGCGGCA
CCGGTTATGGAGATCCGCTCGACCGCGACCCCGGTATGATCGAGCGGGATATTGTCAAGGGCGTGCTGTC
TCCCGAAGCGGCCCGGTACGTCTACAAGGTTGTCTGGGACGAGACCGAACGCCGGGTCGACATTGACAAG
ACCGCCGAACTCAGAGGCCAGGAGCTGATCGCCCGCAAGGCGCGCGGCCGGCGGTACGACGAATTCGAGG
CCGAATGGCTCAAGCAGAAGCCGCGCGACGAGATCCTTACTTACTATGGCAGCTGGCCGGACGCACAGGA
AGTGGCGCCGCTACTGCGTGCCTGA
>Merged2_205142_5795-6628 # 5795 # 6628 # 1 # ID=205142_5;partial=00;start_type=ATG;rbs_motif=GGA/GAG/AGG;rbs_spacer=5-10bp;gc_cont=0.686
ATGTGGCGCAAGCGGATGCAGGACCTGTCGCGATCAGCAGGGAAACCACACACGCCGCTGTTCGCACCCA
TGTTGTTCGGCATCGCGGCTCAGATCGAGTCGATCTCGCCGCAGGCCATGGCCAGCGATCCGACCAAGCT
GCGTAAGAATCTCGGGGAGCTTCGCCGAATCCTGGGGCTCGACGCCGTCTATTGCCTCGCACCGGGGGAG
GCCGAGGCGAAGGCTCTTGGTCCGGTGGGATCAGAGGTCGGTCTGGAAAGCATAGTGCGGCAGGCGAACA
TCGCCGCCTCGCTCGAAGCCGTGCACCAATGGTGTGCCGACGCCAGCGAACCCGTCATCATCGCCGCCAT
GCATGGCCCGGCCACGCTCCTCAAGAGCCTGCGGGTCGAAGGCTGCGAAGCCGCCGACGCGGCGGCCCTC
CGGCACGTCGGCCGAGGGCTGGCAGCGATCGTCCGCGCGTTCGCAGAAGCCGGCGTCCACGTCGTCCAGT
TCCATGACGATGCGCCGCCCGCCGGCGCCGTCGAGGCCTGGACGGGAGCGCTCGGGACCGCCGGAAACGT
CGCGAGATTCCATCGCGTGCCTCTCCTGCTGGTGCTCGCCAGCGCCGCGGTCGATCCCCCGCCCCTTCAA
GCCATTCCGTGCCCAACCCGGGACCAGCATCCTCCCACCTCAAGGCCCCACGGCAGAGCGTGGCCGGCAA
TGCCGGACCAGTGGTCCCGGCTGCCCGGTGATACAGCCACCGAGCGCATCGTGACGACCGTGGCCGAGGT
CCACGGCGACACCACGATCGCAAGCCTTTTCGCCGGCGTCCGGCGGACCCTGGAACAGCCATGA
>Merged2_208293_957-1145 # 957 # 1145 # 1 # ID=208293_2;partial=01;start_type=ATG;rbs_motif=GGAG/GAGG;rbs_spacer=5-10bp;gc_cont=0.746
ATGGCCGATCTCGCCGCCACCTTCGACCGTCTCGCGGCGGACGCTGCGGCCCGCTGCACCGAGTGCGGCC
GCTGCGCCGAAAGCTGTCCCACCGCGCGGGAGATCGGGTTCGATCTGTCCGATCCGCCCGGCCTTGTCCG
CGGCCTCAGCGCGCTCGCGCACTCCTCCCCCGGCGATGCCGAAGCGCGC
>Merged2_208761_236-385 # 236 # 385 # -1 # ID=208761_2;partial=01;start_type=Edge;rbs_motif=None;rbs_spacer=None;gc_cont=0.633
CCAGCTGACATAGCGTCGGTCGTGGTGTTCCTCGCTTCGGACCAGGCGTCGTTCATCACCGGCCAGATCC
TGGCCGTAGACGGGGGATCGTCGGTCCACACCCCGAACTATCCGAAGGCGATCAAGCGGCGGGCGTCCTC
GACTGCCTGA
>Merged2_209503_4206-4979 # 4206 # 4979 # -1 # ID=209503_5;partial=00;start_type=ATG;rbs_motif=AGGAG;rbs_spacer=5-10bp;gc_cont=0.636
ATGGCAGAGAACGAGGGCAGGGAGTTGGCGGGCAAGGTTGCCATTGTGACGGGCGGGGCGATGGGGATTG
GCCGGGCGATAGCCGAGGAGCTCGCCAGGGCGGGAGCGAATATCGCCATCGCCGACCGCGCCGGTGCGGA
AAGGGCGGCCAAGGAGCTTGCTGACACCGGAATTAACGCAATCGGCCTCGACGTCGATGTCACCTCAGAG
GAAGCGACAGCCGAGATGGGTCGGGCCGTGGTCGACCACCTCGGCGGTATAGACATCCTCGTTAACAACG
CTGGTGTCTTCGCGACGTTGAGGCCACGACCCTTCGAGGAAATCGACGTTGACGAGTGGCGCTTCGTCAT
GGACGTGAATGTCCTCGGGTCGTTCCTTGCGACACGAGCCGTAGTCGCGGCGATGCGCGAACGCGGGAGC
GGCCGGATCATCAACCTAGGTTCAACATCGCAGTTTCGCGGCACTGCGAATCTGCTCCACTACGTTTCGA
GCAAGGGCGCCATCGGCGGCCTCACCCGTGGTCTCGCCACCGAGCTGGGGCGCGCTGGCATCCTCGTCAA
CTGCGTCGCCCCCGGTTTCACCGTCTCGGACGGCGTGACGAATAACCCTGAGGCGATGGACGCTATGCGT
CAAGTCGCTGCAGGTCGCCGCGTCGTATCGCGAGAGATGGTTCCTGACGACATCGTCGGTGCTGTTCGCT
TCCTGGCCGGTCCGCATTCGGCTTTTATCACGGGACAGACGCTCGTCGTCGACGGTGGTGCCATCTTCCA
CTAG
>Merged2_214998_1-1110 # 1 # 1110 # 1 # ID=214998_1;partial=10;start_type=Edge;rbs_motif=None;rbs_spacer=None;gc_cont=0.654
GACACGGTCGGATCGGGCGGGGGTTCCGTTGCGTGGGTCGACAGCGTCGGGGCGCTCCGGGTCGGTCCGC
ACTCTGCCGGGGCCGAACCCGGGCCGGCCTGCTATGGGCAGGGAGGCCAGGACCCGACCCTCACCGACGC
ACTCGTCGTCCTCGGCTTCATCGACCCGGGCCATTTCAGCGCCGGGCACATACAGCTCGACCCCGACGCC
GCCTTCCGGGCCTGCGAAACGGTCGCAAAGCAGATCGGCGTGGGGCCCGAAGCCGCTGCGTGGGGGATTC
GCGAGGTCGCGCTCACGCTCATGAGCCGGGCGATCAAGAGGCGATTGGCCAGCCGTGGCCTCGCCGGATC
CGAGCTCTCGCTTGTGGTGTTCGGAGGATGCGGTCCGGTGTTCGGCGCCGAGCTAGGTGGTGACATCCAG
GCGAGAAGCGTCCTCGTCCCCCGGGAAACCTCTGTCTTCTCTGCTCTCGGGGCGGCGACCACTCCACTGC
GGAGGGAAGTGATGCGGCCGGTGATGGCCCGCCTCCCGATGGACGACAGCAACCTTCAGGAGATCTGCGC
CGCGGCCACCCGCGATGCGACGTCGCTCCTCCAGGGCGACGGCGTCGCGCGGGAGTCGATACGCACCCAG
TTGGACGTCGAGCTGCGCTTCGAGCGCCAGGCCTGGGAGATGAACGTCACCCTCCCGGTCGATCCGACCT
CTGCTCTCTGCGCCGATCTCTTCCGGGAAGAGTATGCCCGCCGATTCGGTCGGGGTGCTCTGTCAAGCGG
CGTCGGGATCGAGCTCATCGCGGTACGGGCACTGGCATCGGAGCTACATAGCACTGACACTGCTAGTGCA
AATCACACTGTTACTGTCACTAACACTCTCACTGACACAATTGAAGGCACGGTCGAAGGAGGGGCTCGGA
GGCTCCTCCTCGAACGGGAAGGGCCGTCAATAGAGGTACCTGTCGTGGCACACACATCGATTCCCGCGGG
TACCTCGGTCGTCGGTCCGGCTCTGATCCAGGCCGCGAACACACAGATCTGGGTGCCGCATAGCTATTCC
GCTCAGATGTACAACGATGGAAGTCTGTCTATATCCAATTCGAATGGGGAGGGGCGATGA
>Merged2_215785_3-236 # 3 # 236 # 1 # ID=215785_1;partial=10;start_type=Edge;rbs_motif=None;rbs_spacer=None;gc_cont=0.650
TGCACGCGATGCGATCCGCGCATGCAGGTCGACGTCATCCACGGCGGCTGGAGCACGGCGCTCGACCCGA
TGTGCTATGACACCGAGAAGGACCGCCGCAACTCCCGCGTGGTGATCGACGCCTGCGTTCCGTTCAACCG
GCAGAAGACGTTTCCGGTCATCGCGCGCTCGAGCCGGGAGCTCGACGCGCGCATGCGGGCTAAATGGGCG
CATGACCTGCCGAAGGATTTTTAG
>Merged2_218452_3234-3596 # 3234 # 3596 # 1 # ID=218452_5;partial=00;start_type=ATG;rbs_motif=None;rbs_spacer=None;gc_cont=0.642
ATGAGCACCAACGGTGGGTCGGTGCTCAACGTCGCCTCGACCAGCGGTATCGATGTCGACGTCGACCTGG
GCTGGTACGGCACGACGAAGGCTGCCCTGATCCACATGACCAGGCTGCTGGCGATGGAGCTTGCGCCCAC
CGTCCGGGTGAACTCGATCGCCCCCGGACTGATCAAGACAGACTTGTCACGAGCACTCTGGACCGAAGAC
GAAGTCGGTATCGCGAACACGATGCCGATGAAGCGCCTAGGGACGCCCAACGACATCGCCGAAGCCGCCG
CGTTCCTCTGCTCCGACGCCGCTTCGTGGATTACCGGGCAGACGCTGGCGGTCGACGGCGGCTACCTCGT
CCGGCCGAATTGA
>Merged2_221747_591-1730 # 591 # 1730 # 1 # ID=221747_2;partial=00;start_type=ATG;rbs_motif=GGA/GAG/AGG;rbs_spacer=5-10bp;gc_cont=0.682
ATGTTGAGAGCCGGGCGCCGAGAGGTCCCGCCACGCAATCATTTGCCCGGACGTCTCCATGCGCTTGTAG
ACGCTCTTCCGCAACAGGGTAGACGACGGAAAGTCCTTGATGTAGCGGCGCGGCTTGCAGGCGTTGATGA
GCGCCTTGGAGCCGTAGGGCCGCTCGGCGGCGAGGTAGCGGCGTGGATCGAGCCGGTCGACCAGGTGTTG
CGCAGGAGGTCGATGTCTTCGGCGGGATGGCAGCGGTGCACCGCCCGTCACCGCAGCGCTTCACGATTCC
CCGCCGGTGGCGCGACCTGCGCGAGTGGCTGGACCTCGTCGGAGCCGCCGCCGGCCGGATATGCGGATAA
CCGAACCGGTCGATCCCGACGAGGAGTTCGGGGCGATCACCTTCATGGCGACGTGCTCGCCAACATGCTG
GGATCGATCAAGGAGCGCTATGCGCTCGCCATGGACCTCGATCCGGCGCTGTCGCGGCGGCGATTGATCG
CCGCGATCCGCCCGCTCATGGGTCGCCGCATCGCCCCGGTCCATGTGCCGGCGACGGCCGCGCCAGTCAG
CGACATCGTGCTCCGCGGCGACGACATCGACCTCACCGCCTCCCGATCCGAAGTTCTGGCCCGGCGACGG
CGGACGCTACATCGGCACCCGGAGGAATCAACGTCGGTTGCTGCCACCGCCAGATGCTGCATGGACCGCG
CCGGGTCGACCTCTACTGCTCGCCGGCAAGCACGGCCTTCTCGACCGCGAGGCGTGGTGGGCGCGGCGGC
GAGCCATGCGAGGTGGTGGTCGCCTACGGGATCGGCCCGGTCCTGTTCATGCTCGCCCGCGCAGGCGTTC
CGGGCGGGCGAATCAGAATTCGACATGGCCGGCCGCATCATGGGGCGCGGGGTGGAGCTGACCGCGGCCA
TGAGCGTCGGCCTGCCGATCCCGGCGCGGGCCGAACTCGTCATCGAGGGGGTTTCTCCACCGCGGCGACA
CCGAGGCCCTAGGGACCGCTCCGGCCCGTACGTAGTAGCCGGTGGAATTCGCCGAGCTCACCGAGGTCAG
GGCGCTTGCGTCATCGGCGAGGAACTGCAGCGTTACTGGCACGAGAACGTAAACTTGAGGGTTGCTATCG
CCGCGAGCGTGTCAATTTGA
>Merged2_223895_3-212 # 3 # 212 # -1 # ID=223895_1;partial=10;start_type=ATG;rbs_motif=None;rbs_spacer=None;gc_cont=0.710
ATGACTACAACATTGGATCCACATCCGGTTGCATTGATCACGGGCGGCTCGCAGGGACTGGGACGTGCCC
TGGCCAGCGCGTTCGTCACGCGCGGGTGGCAGGTCGTCATCGACGGACGCGATCCGGCCCGGCTGGCCGG
CGCGCGTGCCGAGCTGCCGAGCGCGGTCGCGATCGCCGGCGACGTCACGGACGCAGGCCATCGCGCGGCA
>Merged2_224821_3-227 # 3 # 227 # 1 # ID=224821_1;partial=10;start_type=Edge;rbs_motif=None;rbs_spacer=None;gc_cont=0.693
GGCATCATCGAGACCCCTATCGTCACCGGGCGCGGCGAGAAAGCGGTGGCCCGGCTGCAGACCATCGTCG
AGCGCCAGCCGATTCCCCGCATGGGCAGGGCCGAGGAGATCGCCGCCATGGCCCTGTTCCTCGCCTCCGA
CGAGGCGTCTTACTGCACCGGGCAGGTCTTCACCGTCGACGGCGGGCACCTGACCGGGCCCTATCGTGAC
GCGATTGCCCGGTAG
>Merged2_231400_1-753 # 1 # 753 # -1 # ID=231400_1;partial=11;start_type=Edge;rbs_motif=None;rbs_spacer=None;gc_cont=0.704
CCGAACGGCTTCGTCATCAGCACGGAGGCATTCCGCCGGTCGCTCGCCGCCGTTCGGGCCGAGGTCGACC
GCGTGCTGGCGGCGCTGGACGCGGACGACGTCGACCAGCTCGAGCGCGACAGCGCACGGATCCGCCACAT
CGTCGAACAGCTCACGCTGCCCGCTGACGTCGAGCAGGCGATCCGAGCGGGCTACCGCTCACTCTGCGAA
GACGCGCCGGAGGGCGCTGACGGAGTGCCTGTCGCCGTCCGCTCGAGCGCCAGCATGGAGGACTCCGCGG
AGACGAGCTTTGCGGGGCAGCAGGACACCTACCTCTGGATCGTCGGCGAGGACTCCGTCGTCGATCACAT
ACGCCGCTGCTGGGCCAGCGTCTACGGTGCACGCACGCTCTCGTATCGCAGGCACCACGACGTCTGCGAG
GCGGATGTGAGCATGGCGGTCGTCGTCCAGCGCATGGTCGACGCCCGCGCCGCCGGCGTCGCGATGACGC
TCGATCCACTCACCGGCGAGCGGGCGAACATCGTGGTCGAGGCCGCCTTCGGACTCGGCGAGACGGTCGC
GAGCGGCACCGTCACCCCGGACCACTTCGTGATCGACAAGGTGATCCTCGAGGTCGTCCGCTCGACGATC
AATCCGAAGGAGGTCGAGCTGGTCGCCGACGCGGCGGCCCGGCGGACCGTGGTCCGCGAGGTCGAGGCGG
AGCGCCGGCTCGCGCCCGCCGTAACGCCTGAGCAGCTGCGCTCGGTGGCGCAG
>Merged2_231570_3-395 # 3 # 395 # -1 # ID=231570_1;partial=11;start_type=Edge;rbs_motif=None;rbs_spacer=None;gc_cont=0.763
GATGTCGCCGAGCGGCTGCCCGTGACCACCCTCGGCTCGGGGCCGGCGGGCGGGCTGGCCGGCACCGCGG
CCCTGGCCCGGTACGCGGGCCACACGCACGTGATCGCCACCGACATGGGCGGCACGAGCTTCGACGTCGG
CCTCATCGTGGACGGCGAGCCGGTCGTCTCCGAGCTGTGCACCCTCGGCCAGTACGAGTACCTGGCGCCG
CACCTGGACGTTCGCTCGATCGCGTGCGGCGGAGGCTCGGTCGCCTGGGCCGACCCGGTATCGGGCGCCC
TGCGGATCGGGCCGCATTCGGCGGGCAGCCGGCCCGGCCCGGCCGCCTACGGCCTGGGCGGGACCGAGCC
GACGGTCACCGACGCCGACGTGGTCCTGGGCCTGCTGAGCGCC
>Merged2_234043_2-367 # 2 # 367 # -1 # ID=234043_1;partial=11;start_type=Edge;rbs_motif=None;rbs_spacer=None;gc_cont=0.631
ACCATCTTCTTCAACGGCTGCCCCCTGCGGTGCCTCTACTGCCACAACCCTGACACCTTCGTCATGCGTG
ACGGCGAGCCGGTCACCGCCGACGAACTCCTGAAGAAGATCAAGCGCTACGCCCCCGTTTTCCGGGCGTC
CAAGGGTGGCATCACCTTGTCGGGTGGCGAGGTCTTGCAGCAGCCCGCCTTTGCCGCCCGCATCATGCGG
GGGGCCAAAGACTTGGGTGTGCACGTTGCCCTGGACACCTCGGGTTTCTTGGGCCGTGCCCTGACGGACG
ACATGCTGCGTGACACCGACCTGGTCCTGCTGGATATCAAGTCAGGCGACCCGGAGACCTACAAGCAGGT
GACCGGTCAGGAGTTG
>Merged2_234467_3-419 # 3 # 419 # -1 # ID=234467_1;partial=11;start_type=Edge;rbs_motif=None;rbs_spacer=None;gc_cont=0.755
CGGCTCGCCGGACACGACGACGTCCTCTCGATCGACATGGGCGGCACGACAGCGAAGGCCGGCGTCATCC
GCGGCGGGCGGCCCGCGCTCACGCGCTCCTTCGAGCTCGAGCGCGAGGAGATGCGCAAGGGCAGCGGGCT
CCCCCTGGACATCCCGGCGATCGACCTGGTGGAGATCGGCACGGGCGGCGGCAGCATCGCCTCGAGCCGG
CTCGGCGTGCTCTCGGTCGGCCCCCGCAGCGCCGGTGCCGATCCCGGCCCCGCCTGCTACGCGCGCGGCG
GCGAGAACCCGACGGTCACGGACGCCAATCTCCTGCTCGGCTACCTCGACGCGGACTCCTTCGCGGGCGG
GGCGATGCGCCTGGACAGGGACGCCGCCGAGCGGGCCGTCGGCGGCCTCGGCGAAGCGCTCGGGCTG
>Merged2_235507_3-377 # 3 # 377 # 1 # ID=235507_1;partial=11;start_type=Edge;rbs_motif=None;rbs_spacer=None;gc_cont=0.728
GCGATGCAGCGTGCCGGCTGGGGACGGATCGTGCTGACCTCGTCCATCACGGGCCCGATCACCGGTCACG
CGGGCTGGTCCCACTACGGCGCCAGCAAGGCCGCCCAGCTCGGCTTCATGCGCACCGCCGCGCTCGAGCT
CGCCCCCCTCGGGATCACGATCAACGCCGTCCAGCCGGGGAACATCGACACCGAGGGCCTGGAGGGGGTG
GGCGGCGAGTACGCGCGGGACATCGCGCGCACGATCCCTCTCGGCCGCCTCGGCACGGTGCGCGAGGTGG
CGCACGCCGCCCTGTTCCTCGCCACCGAGGAGGCCTCCTACATCACCGGCCAGACCCTCGTCGTCGACGG
TGGTCAGGTGCTCCCGGAGTGGCCC
>Merged2_236502_3-377 # 3 # 377 # 1 # ID=236502_1;partial=11;start_type=Edge;rbs_motif=None;rbs_spacer=None;gc_cont=0.757
GCGAGCTTCGCCGGCCAGTACGCGACCTACCTGGGCGTCAGCGGGACCGGGCAGGTGCTGCGCCACGTCC
GGCGGTGCTGGGCCAGCGGGTTCTCCGCGCACGCCGTCGCCTACCGCAGGCGGAGCCAGCGCGGCCCGGA
CGCGGCCGGGGACGCAGCCAGCCTGGTCGCAGGCCACCAGCTGGCGGTCGGGGTGCTGGAACTGGTGGAC
GCGCGCTGCGCCGGGGTGGTGTTCACGATCGACCCGGTCACCGGCGACCGGGACCGCCTGGTGGTCGAGG
CCAACTGGGGCTTCGGCGAGTCGGTGGTCTCCGGGCAGGTGACGCCCGACCACTGGGAGGTTGACCGGGC
CACCGGCGAGGTCGTTGCGGCCCGG
>Merged2_241446_634-723 # 634 # 723 # -1 # ID=241446_2;partial=01;start_type=Edge;rbs_motif=None;rbs_spacer=None;gc_cont=0.689
GTCGCGTTCCTGCTCTCGGACGCGGCGAGCTGGATCACCGGCCAGACCCTGGTGCTCGACGGCGGCGTAT
CGCTAGGGGGAGGCCTGTAA
>Merged2_241479_2474-2728 # 2474 # 2728 # -1 # ID=241479_3;partial=01;start_type=Edge;rbs_motif=None;rbs_spacer=None;gc_cont=0.671
GCGCTCGCCGCCGAGCTCGGCAGGCATGGCGTGCGGGTGAACGCGATTGGTCCCGGCCTGATCGAGACCC
CGCTCAACGCACAGGCGCGCGCCAACAATTTGGACCTTGTGCAGACCTTTCTCGACCACACCCCGCTCGG
CCGCACCGGCAGGCCGGAGGATATTGTCGGCCCTGCGGTGTTCCTTGCCTCGGACCTGTCGGCCTATGTC
ACCGGCTCGATCGTGATGGCCGACGGCGGCTACAGGTCGATCTGA
>Merged2_246675_85-345 # 85 # 345 # -1 # ID=246675_1;partial=01;start_type=Edge;rbs_motif=None;rbs_spacer=None;gc_cont=0.678
CTGACCCGGGATCTGTCGCAGCAGTGGTCCGGGCGGAAGGGAATCCGGGTCAACGCTGTCGCTCCCGGCT
ACTTCGCCTCCGAGATGACCGACGCGATCCCCGAAGACCAGATGGACGCCTTCGTCACGCAGACGGCCAG
CCTGGGCCGGCTTGGCGAGCAGCACGAGCTTGACGCCGCGGTGCTGTTCCTGGCCAGCGACGCGTCTTCC
TACATCACCGGGGCGACGCTGGCCGTCGACGGCGGAATGTCGGGGCACTGA
>Merged2_247595_2-301 # 2 # 301 # -1 # ID=247595_1;partial=11;start_type=Edge;rbs_motif=None;rbs_spacer=None;gc_cont=0.730
CCGCGCGGCGACACCACGGTGGTTGATGCATACCTGTCGCCGGTGCTGCGCCGCTATGTGCAGCAGGTCG
CCGCGGAGCTGGCGGGGGTGCGGCTGCTGTTCATGCAGAGCAACGGCGGGCTGGCCGGGGCGGCGGCGTT
CCGCGGGAAGGACGCCGTGCTGTCTGGCCCGGCCGGGGGCATTGTCGGGATGGCCCGCACCGCGCAGGCG
GCCGGCCTGCGCCGGGTCATCGGGTTCGACATGGGCGGCACCAGCACCGACGTCTCGCATTTCGCCGGGG
AGCTGGAACGACAGTACGAG
>Merged2_249405_3-605 # 3 # 605 # 1 # ID=249405_1;partial=11;start_type=Edge;rbs_motif=None;rbs_spacer=None;gc_cont=0.675
CGCGTGCCGCTCTGGACCGTTTCCACGGGCCGCAATTTCGCCTACGGCGGCGCGGCGCCGCGCCTGTCCG
GCTCGGTCGTGCTCGACTTGCAGCGGCTGAACCGCGTTCTCGACGTGGACGAGCGCCTCGCGTGGGCGCT
CGTCGAACCGGGCGTGAGCTACTTCGATCTGTACGCGCATCTGCGCGAGCGCGGACTCGCGTTGTGGGTC
GATCCGCCCGCGTCGGGATGGGGCAGCGTGATCGGCAACACGCTCGAACGCGGCTTCGGCTACACCGAAT
ACGGCGATCACGCGGCGGCGCAGTGCGGCATGGAAGTGGTGCTCGCGAACGGCGACGTCGTGCGCACCGG
CATGGGCGCGCTTGACATCGGCACCGCCTGGACGCTCTATCGACCCGGTTACGGGCCGTCGTTCGACGCG
CTGTTCACGCAATCGAATTACGGCATCGTCACGAAGATGGGACTCTGGCTGATGCCCGCGCCGGACGCGT
ATGTGATCGGCGAAATCCAGTTCGCGCACGAGGACGATCTGGGCGTGCTCGTCGATACGCTGCGCGGGCT
GCAACTGAGCGGCACGATACGCCAGCATGCGGTGATCGAAGGC
>Merged2_250612_3-317 # 3 # 317 # -1 # ID=250612_1;partial=11;start_type=Edge;rbs_motif=None;rbs_spacer=None;gc_cont=0.683
GGCTACCTGAACGAGAACCACGACCTTGCAGGCGGGCTCCGGCTCGATCTCGCCAGGGCGGAGAAGGCAG
TGCGCGAGCATCTCGCCGAGCCGCTCGGACTGACCGTGGTCCAAGCCGCGCTCGGGATTCTGCGGATCGT
GGATACGCAGATGGCCGAGCTGATTCGCCAGCTCACGGTCGGTCGTGGGCTCGACCCGCGTGACTTCGTC
GTGTTCGCGTTCGGCGGTGCGGGTCCGGTGCACGCCCCGGTATTCGCCGGCGAGCTCGGTGTCAAGTGCG
TCGTGATCCCGCGCGGCCAGGTGGCTTCGTTGTGG
>Merged2_254579_2-229 # 2 # 229 # 1 # ID=254579_1;partial=10;start_type=Edge;rbs_motif=None;rbs_spacer=None;gc_cont=0.706
GCGCCGATCACCGCGCCGTCGTGGGCGTCGGCGTTCTCGGTGGTCGCCGGCGTCGTCACCGACATCGGCG
GCATGATGAGCCATGCCGCGATCGTGTGCCGCGAATACGGGGTGCCGGCGGTGGTCAGCACCGGCTTTGG
CACCACCCGCCTGCAGACCGGGCAGCGGGTCCGTATCGACGGCTCGAAAGGAACCGTCACCGTGCTCGCG
GAAGCCGAGGCGGCATGA
>Merged2_254697_2-301 # 2 # 301 # -1 # ID=254697_1;partial=10;start_type=ATG;rbs_motif=GGA/GAG/AGG;rbs_spacer=11-12bp;gc_cont=0.727
ATGATCCTGGACAGCTTCCGCCTGGACGGCCGCGCTGCCCTGGTCACCGGCGGGCACCAGGGCATCGGGC
AGGCCGTCGCGACCGCCCTGGCGCAGGCCGGCGCTGATGTCGCGCTGCTGGACCGTTCTGATCCAGCGGA
GACGATGGCGCAGATCAGCGCGGCTGGGCGGCGGGCAGTCTGGGTGCAGGCAGACCTCAGCGCGGCCAGG
GGCAGCCAGCTCGCCGCCGCAGTCAGCCGGGTGCTGGCTGAGCTCGGCGGCCTGGACATCCTGGTCAACA
ACGCCGGGATCATCCGCCGC
>Merged2_256294_275-487 # 275 # 487 # 1 # ID=256294_1;partial=01;start_type=ATG;rbs_motif=GGAGG;rbs_spacer=5-10bp;gc_cont=0.695
ATGCGCTTCAAGGACAAGGCAGCTCTCATCACCGCGTGCGCCAGCGGCATCGGCCGGGCGACCGCGGAGA
TCATGGCGCGCGAAGGAGCGCTGATCATCGGCGTGGACAACGACCAACGCCGGCTGGACCGCATGGTCGA
GGAGATCAACATGACCGGCGGCCGCGCGGTCGGCCACTGCATCGACGCGCTGAACGAGGCCGCGGTGGCC
GGC
>Merged2_258316_2-667 # 2 # 667 # 1 # ID=258316_1;partial=11;start_type=Edge;rbs_motif=None;rbs_spacer=None;gc_cont=0.647
GGCTTTCCGAACATCATCGTTACCGATATGGGCGGCACGACTCTCGATGTTTCGACGGTCCAGGGCAGTC
GCGTGGCCTATCGCGAGGACCGCGTCGTGACCCGACAGCTGGTGTATGGCCGGACAGTGGATGTCGAATC
GATTGGGGCCGGAGGGGGCAGTATCGCCTGGATCCATGAGGGATCCGGCACCCTGCGCGTCGGCCCCCAG
AGCGCCGGAGCGATTCCCGGACCGATGTGTTACGGCCGCGGCGGGACTGAGGTGACCGTGACCGACGCCG
ACCTGGTGCTCGGGATCCTCGATCCGAACCGGCCCTTGGCAGGCGGCCTGAAGCTCGATTTGGTGGCCGC
CGAGGTAGGCATCCGCAGCTTGGCCGAACGCTTGGGCACGGACATGTACGAGTGCGCGGCGGGCATCGTG
GAGATCGTCGACAGTCGGATGGAGGACCTCATCCGACGGGTTACCGTGCAGCGGGGTCACGACCCAAGGT
CGTGTGTGCTGTTCGCATATGGCGGTGCCAGCGGTGCGCACGCCGGAATTTACGGTCAGGGTATCGGCGT
CTCCGAAGCGGTGTTCCCGCTTAGTAACAGTGCGTCGGTCTGGTCCGCTTACGGGCTGACCCATCTTCGC
CATACCCGTACCTTCGAGACGAGCACCAATCTGCCG
>Merged2_259552_1812-2300 # 1812 # 2300 # 1 # ID=259552_3;partial=01;start_type=GTG;rbs_motif=None;rbs_spacer=None;gc_cont=0.663
GTGTGCGTACGGCCCTCGTGCCGGTGCCGTGGAGGTAGTCCCATTCTTACCCAGGCCAAGCAGGCGTTTC
CCCTGCCCAGCTCCCTGAAGGTTGTCCCGGGGACCGAGGGCGCACAGTCCGCCTATCCCTATTACACCCA
GTTCACGGCCAGCGACGATCAGCGGTTCTGGTTCTACCACTCCCTGCACTTCCCCGAGCCCCTGTCGGCC
TTCGACATGGTGACCGCGGAGGCAGCCTATTGTGCCTTGGGCAGCGCCAATACCCGGGTGCACTGCCTGC
CGACCACCCTCGGCATCGACCACCGCATCATCAATGGGCGGGTGTACATCGGCGGCAACGCCGTCACCGA
TCCGGCCGAGATCGCGCGCCGCACCGAGGCCTTCCAGCAGCGCGCCTTCTACTACTACGCCAACTGGGAG
CGCCTCTACGAGCAATGGCGCGGCAAGATGCACGCGCTGATCCAGGATGCCCAGGGGCTGCCGCAGCCC
>Merged2_265115_3-218 # 3 # 218 # 1 # ID=265115_1;partial=10;start_type=Edge;rbs_motif=None;rbs_spacer=None;gc_cont=0.667
AGTGAATTGCGCGGCGCGCTCTGCGGCCGCCTCGGCGTTGATGTCGGCGATCGCCACGTCAACGCCCCGC
TCGGCAAGTACGGCAACGATGCCCGCGCCGATACCTTGAGCTCCGCCGGTGACGACGGCGACTCGGCGCG
GCGCGCTTCCCGGCGTCTCTGTGGGTTTGGCTCCGATTCGAATCACCTCGTGTTCGGACGGACAGTGCAG
TTCTAA
>Merged2_265149_309-530 # 309 # 530 # 1 # ID=265149_2;partial=00;start_type=ATG;rbs_motif=GGA/GAG/AGG;rbs_spacer=5-10bp;gc_cont=0.595
ATGAACGCGATCTGCCGGGAAACATCCTGGCCGAGGGCGTTCAGCTCCATTGACCGGATGTCGGCCTCGA
TCCCCTTGAAGCGGCTCGGGACTCCGGAAGAGATCGCGCACGCCGCATTATATTTTGCCTCGGACGAGGC
CGACTATGTTACCGGTCAGACGATCGCCGTGGACGGAGGTCAAATTCTGCCGGAGTCCTTGGACGCGATA
AACCCTGTCTGA
>Merged2_265967_121-282 # 121 # 282 # 1 # ID=265967_1;partial=01;start_type=GTG;rbs_motif=AGGAG;rbs_spacer=5-10bp;gc_cont=0.685
GTGGGCTTTGTGGACCAGCGGCAGTGGATGGCAAGTCTGGAGCAGCACGGCGAGCTGCGGCGGATCAAGG
CCGAGGTGGACTGGGACCGCGAGATCGGTGCCGTGACCCGGCGCGTGCTGGAGCGGAAGGGCCCCGCGCT
CCTGTTCGAGAGCATCAAGGGT
>Merged2_266482_3-500 # 3 # 500 # 1 # ID=266482_1;partial=11;start_type=Edge;rbs_motif=None;rbs_spacer=None;gc_cont=0.707
GGGGCCGGCGGCGGTTCGATCGCCGCGATCGACGAGGTCGGCCTGCTGCGGGTCGGGCCGCGTTCCGCGG
GCGCCGATCCGGGACCAGCCTGTTACGCGCGTGGCGGTACCGAGCCGACGGTGACCGACGCGAACCTGCT
GCTCGGTTACTACGACCCGGGTTTCTTCCTCGGCGGACGCATGGCGCTGGATCGTGACGTGGCGGAACGC
GCGCTGACCGGCGTCGGTCACCGCCTGGGGTTGAATGCCGTCGACACCGCGGCCGGGATTCATCGGCTGG
TGAGCGAGAACATGGCCGCCGCCGCGCGCATCCACATCGTGGAGAAAGGCAAGGATCCACGCCGCTACGC
CATGGTGGCCTTCGGCGGTGCCGGACCCGCGCACGCCGCGGAAGTGGCACGCATACTGGGCGTCCGCGAG
GTGGTTATTCCGCCGGCTTCGGGTGCCGCATCGGCGCTCGGCTTCCTGGCCGCACCGCTGTCGTTCGAAC
AAGTACGC
>Merged2_267118_878-2110 # 878 # 2110 # 1 # ID=267118_2;partial=01;start_type=ATG;rbs_motif=GGAGG;rbs_spacer=5-10bp;gc_cont=0.666
ATGAGCCAGCCAGACCGGTCGTTCCGCAACCCGTTCAGCATCGAGACTCCGCCCGGCGCTGACGGCTGGG
AATCGATGTACCCGGGCTACCTGCAGTTCAGCGAGCAGATGCGGCAGCGGGACAGCCAGAAGCTGTGGTT
CTTCGACCAGATGCACAACCCCGAACCGCTGTACCCGTTCGACGTGATGATGCCCGAATGCTGGCTGGTC
TCACTGAACCAGTACACGACCCGGGTGTGGAACCTGCCCACGGCCCTGGGAATCGAGCACCGGATCGTCA
ACGGCTACCTGTACCTGAGCCCCAATGTGATCGACGATCCGGCCCAGATGGCCGAGCGGGAGCCGGTTTT
CGCGGAGCGTGCCCGCCATTACTTCGAGAACTGGGACCAGATTTACAGCCAGTGGGTGACCAAGGCCACC
GGGTGTATTGAGCGGCTGAAGGCCATGACATTCCAGCCCCTTCCCGAGCGCGAGCCGATCGAAACGGTCC
TGGCCGCCCGCGGCACCACCACCGCGTTTGACCTGCTGGCCACCTACAGCCGCTATCTCGAGAACATGCA
CGAGATGGCCTACTACCACTTTGAGATGCTCAACCTGGCTTACGGCGCGTACCTGACGTTCCTGGAGTTC
TGCCGCAGCCACTTCCCCGCCATCACCGATGACCTGGTCGCCCAGATGGTCGCCGGCATCGACGTCATCT
TGTACCGGCCGGACGCTGAGCTGAGGCGGCTGGCCGGCCGGGCGGTCGAGCTGGGAGTCGGCGGCGTTCT
GACGTCGGGAGCCGACCCGGACACGGTGCAGGAGCGGCTGGCCGCCACCGGGCCGGGCCGCGACTGGCTG
GCCGATCTGGAAGCCGTCAAGGACCCCTGGTTCTGGTACTCGACGGGTTCTGGTTACTGCCACGCCCGGC
GGGCATGGATCGACGACCTGCGCCCGCCGTTCACCGCGCTGGCCGATTACGTTCGCAGGCTCGGCCGCGG
CGAGGACCTGTCCCGCCCGCTGGAGCAGCTGCGGGCGCAGCGCGAGCGCCTGGCCGGCGGCTACCGCAGC
CTGCTCGGCAGCGATGAGGCCGCGGCCTTTGACAGCCTGCTGGCCCTGTCCCGGCAGGTATTCCCGTTCG
TGGAGAACCACAACTTCTACGTCGAGCACTGGCACCACTCGATCTTCTTCAACAAGGCCCGCGAGCTGGG
CCGGGTGCTGGTGGCGGCCGGGCTGCTCACGGCCGAGGACGAC
>Merged2_268427_2-370 # 2 # 370 # 1 # ID=268427_1;partial=11;start_type=Edge;rbs_motif=None;rbs_spacer=None;gc_cont=0.667
AAGATCTGCGGTGTCGAGGCGGTGCTGGCCAACGGCGAGATGGTGCGCACCGGCATGGGCGCCATGGACG
GCTCGCCGATGTGGCAGCTGTACCGCTACGGCTTTGGGCCCTCCTGGGACCAGGTGTTCGTGCAGTCGAA
CTTCGGCATTGTGACCCGCATGGGTCTGTGGCTGATGCCCGAGCCGGAGGCCGTGCTGGGCATGGATGTC
GAGATGGACCGCGCCGAGGACCTAAGTCCCCTGATCGATGCCTTGAGTCCGCTGCGCCGCGAGGGTGTGC
TGCAGCAGAACCCGACGATCGGCAACTGGCTGCGCGCAGCCACGATCCTGACCACACGCACCCAGTGGAC
CGACAAGCCCGGTGCGCTC
>Merged2_270740_163-387 # 163 # 387 # 1 # ID=270740_2;partial=01;start_type=ATG;rbs_motif=AGGAG;rbs_spacer=5-10bp;gc_cont=0.756
ATGCCCGGAGTGCAGGACCGCGTCGCCTTGGTCACCGGTGCGGCCCAGGGCATCGGCGAAGCCGTCGCGC
TGCGGCTAGCCGCAGGAGGTGCGACGGTCGCGGTGCTCGACCTGGCGCACGACGCGGCGCAGCGCGTGGC
GGACTCGATCACGGCGGCCGGCGGCAGGGCGCTGGCGGTCGCCGCCGACGTGTCCGATCGCGAGCAAGTG
CAGGCGGCCGTTGAC
>Merged2_270858_1-315 # 1 # 315 # -1 # ID=270858_1;partial=11;start_type=Edge;rbs_motif=None;rbs_spacer=None;gc_cont=0.705
GCGACGCAGATGGTCGATATCCACTCGCTCGGAGCCGGCGGCGGCTCGATCGCCTGGATCAGCGAGCGCG
GTGTTCCGCGGGTCGGCCCCGACAGCGCCCGGTCCACGCCCGGCCCCGCTTGCTATGGCCGCGGAGGCAC
TGAGCCGACGGTCACCGACGCAATGGTGGCGATGGGCTTCATCGATCCCGAGCGTTACCTAGGAGGCGCG
TTCGAGCTGCACTCCGACCGCTCGGCGGCCGCGCTGGACCAGCGTTTCGGGGCACGCTTCGGATGGTCCA
CGGAGGAGTCGGCAGCTGCCGTCCACGACCTCGTC
>Merged2_271232_1-591 # 1 # 591 # 1 # ID=271232_1;partial=11;start_type=Edge;rbs_motif=None;rbs_spacer=None;gc_cont=0.719
GCCGGCATCCGCAACACGCTGCCCCTCTCGGCCCTGCGGGACCGCTTCCCCCAGGTGGTCACCGAGCTCA
TGGACGTGTTCGCCCGGCTCGAAGCCCACTACCGGGACATGTGCGACACCGAGTTCACCATCGAGCGGGG
CAAGCTCTGGATGCTCCAGACCCGCGTCGGCAAGCGCACCGGGCGGGCCGCGCTCAAGATGGCCGTCGAG
ATGACCAAGCAGCGGGGCTGGAAGATCTCCCGCGAGGAGGCCGTGGCCCGCATCAGCGCCGACCACCTCG
ACCAGGTCCTGCACCCCCAGTTCGCCGAGACGCCCGACCACCTGTTGGGCAAGGGGCTGGCGGCGTCGCC
CGGCGCCGCGGTCGGCAAGGCCGTCTTCAGCGCCGACGCCGCCGTCGAGGCCGCCGGGCGGGGCGAGCAC
GTCATCCTCGTGCGCAACGAGACCTCGCCCGAAGACGTCCACGGCATGATCGCTGCTCAGGGGATCCTCA
CGACGAGAGGCGGCCTGGTCAGCCACGCCGCGGTGGTGGCCCGGGGCTGGGGCAAGCCGGCCGTGGTCGG
AGCGGACGGAGTGCACATCTCGGGGTCGTCT
>Merged2_272082_1-132 # 1 # 132 # -1 # ID=272082_1;partial=10;start_type=ATG;rbs_motif=GGAGG;rbs_spacer=3-4bp;gc_cont=0.758
ATGACCCCGCGTCTCGAGGGCCGCGCTGCGGTCGTCTCCGGCGCCGGCGCGGGCATTGGCCGCGCCATCG
CCGCGCGGTTCGCCGCCGAGGGTGCGCTGCTTGTCGTGACGGACATTGTCGCTGGCCGCGCG
>Merged2_272802_2-235 # 2 # 235 # 1 # ID=272802_1;partial=10;start_type=Edge;rbs_motif=None;rbs_spacer=None;gc_cont=0.726
TGGACGGGCCGCAGGGGGATCCGCGTCAACGCCGTCGCGCCGGGCTTCTTCGTGAGCGAGATGACCGACA
CCTACGCGCCAGGCTACCTCGACGCGATGATGGTCCGGATCCCGGCCGCGCGGGTCGGCGACGCGCGCGA
GCTGGCCGCCACCGTCGTGTTCCTCGCCTCCGACGCGGCGGGCTACATCACCGGGCAGACGCTCGCCGTC
GACGGCGGGCTGACGATCACCTGA
>Merged2_272808_1-393 # 1 # 393 # -1 # ID=272808_1;partial=11;start_type=Edge;rbs_motif=None;rbs_spacer=None;gc_cont=0.702
ATCATCGAGCGCCGCAAGCAGATCCACGGCGCGCTGAAGCAGTGGTCGCCGCCGCCGGCGCTCGGGGTGG
CGCCGGCGCAGATCACCGAGCCGTTGACGATCATGCTGTGGGGGATCACCCAGGAGGTCGTAAGCGAATG
GCAGGGATCGAGCGACGGTGACTCAGACGGGGCGCTGCGTGGCGTCGCCGCCTCGCCCGGCGTGATCACG
GGCACCGCGCGCGTGGTCACAAGCCCCGAGCAGCTGCACGAGGTCCAGACCGGCGACATCCTCGTCTGCC
GGATCACGGCCCCGAGCTGGGCGCCCGTGTTCTCGCGGCTGAAGGCCGCGGTCTCCGACATCGGTGGGAT
CATGGCCCATACGGCGATCGTCTCACGCGAGTACGGGCTGCCG
>Merged2_274191_3-392 # 3 # 392 # -1 # ID=274191_1;partial=11;start_type=Edge;rbs_motif=None;rbs_spacer=None;gc_cont=0.662
GGCTTCGCCACCACTGCAGACGCGTTCCAGCAATACCTCGACAAGAGCGGCGTGGCCAAGCGCATCCAGG
AGCGACTGGCCCCGCTGGACGTGGACGATGTGACCGCACTGACCACGGCCGGCAAGGAAATCCGCGAGTG
GGTCACCGAGACCCCGCTGCCGTCCGACCTGGACCAGGCCATCCGCGATGCCTACGCCAAGCTCTGCAAG
GACGCCGGCGCCGACAACATCGCCGTGGCCGTGCGCTCGTCCGCGACCGCCGAGGATCTGCCGGACGCAT
CCTTCGCCGGCCAGCAGGAGACCTTCCTCAACGTCGTCGGCATCGAGGACGTGCTGCACAAGGTGAAGGA
AGTCTTTGCCTCGCTCTACAACGATCGCGCCATCGCCTAC
>Merged2_274389_3-947 # 3 # 947 # -1 # ID=274389_1;partial=10;start_type=ATG;rbs_motif=GGAGG;rbs_spacer=5-10bp;gc_cont=0.636
ATGTTCACCGTGGACATCGACACCGGCGGCACCATGACAGACGCGCTGGTTTCCGACGGAACCGCCCGGC
ATGCGTTCAAGGTCGACACCACTCCCCACGACTACACCGTCTCCTTTCTCGCCTGCCTCCAGGAGGCGGC
CGAGGCGATGAAGTTTCCCACCTTGAACGCATTCCTCAGGAAGGTTCATCTGATCCGGTGGTCGTCCACC
ATCACCACCAACGTGCTTGCAGAACGCCGCGGTTCGAAGGTGGGCCTGTTCGTCTCGAAGGGACAGGAAC
AGATGCTCTACGGCACAGGCCGGTCGCCGATCGTGGGCGAACTCGTGACCGATGGCGCCGTGCTGGGTCT
GCCAGCTGATCCCACCCCCGCCGACGTGCTGAGCGCCGTCAAAAAGCTCCTGGAGGCCGGCGTTCGACGC
ATCTGCGTCTCGCTCGCCGAGGCGTTTCCGAACAACGCTTCGGAGACCGCCATCAAGGACATGATCGAGG
ATCAGTATCCCGATCACATCATCGGCGCGATCCCAGTTCTTCTCGGCAGCGAGATGGCGCCGGTGCGTCA
CGATCAGACGCGTGCGCACTACTCCGTCATGAACGCCTATACTCACGCCCAGTTGGCGAATTCGCTCTTC
AAGGCGGAGGATCTCCTGCGCGACGAGCACGGTTGGAACCGCGCGCTGCTGATTGGGCATACCAGCGGAG
GAGTGGCGCGGATCGGCAAGACCAAGGCCGTGGACACCATTGAGTCCGGCCCGGTGTTCGGCACCTTCGG
CGGCCAGCACATGGCCAGCCTCTACGGTTTCGGCAATGCGGTGTGCTTCGACGTTGGCGGCACGACCACC
AAGGCGTCGATCGTTCGCGACGGCGTGCCGGTGTTCCAGCGGGGTGGCGAACTGATGGATGTCCCGGTGC
AGACCTCGTTCGCCATGCTGCGCTCGGCGGCCATC
>Merged2_274788_2-433 # 2 # 433 # 1 # ID=274788_1;partial=11;start_type=Edge;rbs_motif=None;rbs_spacer=None;gc_cont=0.660
CCTATGCTCGACGTGGAGTCGATCGGTGCCGGTGGTGGCAGCATCGCCTGGATCGACGGCTCGGGACGAC
TGAGTGTCGGGCCGAAGAGCGCTGGGGCCGTGCCCGGACCGGCCTGCTACGGGAACGGTGGGAGGGAAGC
CACCGTTACGGACGCCGATATCACCCTCGGTGTCCTCGACCCGAATACGTTCCTCAACGGACGGATGAAG
CTGAAGCCAGAGTTGGCCGCCGAGGCGATCCAGCGGTTGGCAGACCGTCTCGATCTGGGGCTGTACGAGA
CGGCCGCCGGGATCAATCGCATCGTCGATTCGAAGATGGCGGATCTCATCCGGCGGATGAGCGTGCTGCG
AGGCCTAGATCCACGCAAGTTCGCCCTCTTCGCGTTTGGCGGGGGAGGGCCGGTTCATGCGGCGGCAGTT
GCTCGGGACGCG
>Merged2_275103_2-112 # 2 # 112 # 1 # ID=275103_1;partial=10;start_type=Edge;rbs_motif=None;rbs_spacer=None;gc_cont=0.739
GGCGCCGCGGTGTACCTCGCCTCGGACGCTGCCAGTTTCGTCACCGGCTCGGTCCTCGTGGTCGACGGCG
GCTGGACCGCTGTCGACGGCCGGTACACCCCGCCCGCGTAG
>Merged2_279342_210-893 # 210 # 893 # -1 # ID=279342_2;partial=01;start_type=Edge;rbs_motif=None;rbs_spacer=None;gc_cont=0.654
CGCCTGGCCGCCGATGGGGCTCATGTGGCCGTCGTCGACCTCAGAAACCCGGACTATACGGTCAAGAGGA
TCCTCGCTGCCGGCGGAGAGGCGGCCGGCTACACCTGCGACGTCTCCGACCGTGCGCAGGTCTTCGACAC
CGTGGCCCAGGTGGAGAAGGAGCTCGGGCCAGTCGCGATCCTCGTCAACAACGCGGGCCTGCACGCCAAC
CCGGTGATCAACTTCGAGAATCTCACCCCGGAAGTCTGGGACCACTACCTCGACGTGGACGTCGACTCTG
TCTTCCACTTCTGCCAGGCGGTGCTGCCTGCAATGAAAGCGGCTCAGTGGGGCCGCATCGTCAACATGGC
CTCCGGCACCGTCAACGCCTTCACGCATCCAGGCATGTCGCACTACATCACAGCCAAGACGGCCGTCGTC
GGCATCACCCGCGCCCTCGCCTCAGAGGTCGGCACATCGGGCATCACCGTCAACGCCATCTGCCCCGGCG
GAGTGCGCACTCCCGGACTCGAGGAGGTGGCTGACGAGGACATGATGCAGCACATCGCAAACCTGCAGGC
CATTCCCCGCATCATCGTTCCCGAGGACATCGCCGGCGTCGCGTCCTTCCTGGCGGGCGATGACAGCCGC
ATGGTCACGGCACAGACCGTGTACGCCGACGGCGGCACCGTTCGTGCTGGCTGA
>Merged2_280275_1-579 # 1 # 579 # -1 # ID=280275_1;partial=11;start_type=Edge;rbs_motif=None;rbs_spacer=None;gc_cont=0.698
GGCGCCGACGTGCGCGCGCTCGTCCGCACCCTGCGCGAGCGGCTTTACCGCACCGAACTGCGGCCGTCGG
TGCCCACACACGTCGATGACGCCCCCGTGCTGGAGAACACGGTCAGGGGTGACGATATCGACCTGCTCGC
GTTCCCCGCCCCCCTGTGGCACGAGCAGGACGGCGGTCGCTATCTGGGCACCTTCGACTCCGTGATCACG
CGCGATCCCGACCTTGGCTGGACCAACCTCGGCACCTACCGCTGCATGGTCTACGCGCCCAACCGGCTGT
GCCTGTTCGTCAACACCAGCCATCACGCGCGCCTGCACATGGACGCCTACGCGCGCCGGGGAGAGCGGGT
GCCAGTGGCGGTCTCCTTGGGACACCACCCGTCGTTGTCGGTGCTCGCCGGCCTGGAGCTGCCGACTGGC
GTCTCCGAGTACGACGTGGTCGGCCAGTTGCGCGGGGAGCCCTGCGACGTGGTCACCGCGCCCGTCACCG
GGCTCCCGATCCCCGCCGGCAGCGAGCTTGTCATCGAGGGTTACCTATCCGCCGACACCGTCCCCGAGGG
GCCTTACGGCGAGTTCCTC
>Merged2_281131_1-1116 # 1 # 1116 # 1 # ID=281131_1;partial=10;start_type=Edge;rbs_motif=None;rbs_spacer=None;gc_cont=0.697
GGACTGCCACTCAGGATCCCGGTGATCGAGATGGTGGAGATCGGCGCCGGCGGCGGATCGCTCGCCCATG
TGGACGCGATGGGACGGATCGCGGTCGGCCCGGAGAGCGCCGGCGCGGCCCCTGGCCCGGCCTGTTACGG
CCGTGGTGGCACGAGGCCCGCGGTGACGGACGCCAACCTGATGCTCGGCCGATACGATCCGGCGCGGTTC
GCGGGCGGTTCCATGCAGCTCGACCCGGCCGCGGCGCACGATGCGCTCGCAACCGCGGTGGGTGGCCCGC
TCGCGCTGGCCGCGGAGATGGCGGCACTGGGCGTGGTCGAAATGGTCGACGAGAACATGGCCAACGCGGC
CCGCGTGCATGCGATCGAGTCCGGCAAGACGTACGACGGCCGCACGCTGATCGCGTTCGGCGGCGGCGGC
CCGGTGCACGCCTGCCGCGTCGCCGAGAAGATCGGCATAACCCGCGTGCTGGTGCCGTCCGGTGCCGGCG
TCGGCAGCGCCATCGGCTTCCTGCGCGCACCGGTCGGCTACGAGGTCGTGCGCAGCCTCTATCAACGCTT
CTCGTCGTTCGACGTGGACGCGGTGAACGCGCTGCTGGCAGACATGCAGAGAGAGGCGATGACCGTGGTG
GCCGAGGGCGGCTTCGGCGCGCCAACCACGCAGACCCGCACGGCCTATATGCGCTATGTCGGCCAGGGCC
ATGAGATTCCGGTGCCGCTGCCCGCGCGCACCCTGGACGCCGACGACGTGGCTTTGATCCGCGCACGCTA
CGACGAGGAATACACGAAGTTCTATGATCGCCCGGTTCCAGGGTCGGACGTGGAGGTCATGAGCTACGCC
GTGGTGGTCACGACGCTGCCCGACGACGTCGCCCCCCTTCCCCCGCCCGGCAAGACGTTCGCAGCCGATG
GCACGGCGACCGGGACGCGGCTGATCCGTGACACGACCACGGGCGACGTCTCGACCTGGAACATCTTCGA
CAGGACAGCACTCGCCGCGGGTGCAAGCGTCGATGGACCGGCGATCATCGCCGAGGATGAAACCTCGACG
CTGGTGAGCCCGGGCTGGCGCGCCACGATGAACGGCCTTGGCTATATCGAAATGCTGCGCGCGTGA
>Merged2_282897_29-361 # 29 # 361 # -1 # ID=282897_1;partial=01;start_type=Edge;rbs_motif=None;rbs_spacer=None;gc_cont=0.730
CCGTATGCGGCCAGCAAGGCCGCGCTGGAGACCGTGACGCGCGTGGCGGCCATGGAGTTCGCCGCCAGCG
GGGTCCGGGTCAACTGCATCGCCCCGTCCATGGTGCGCACCCAGCGGACCGCGGCGATGCTCGCCGACCC
GGCCTTCGAGGCCTCGGCCAAGGCACGGATCCCGCTCGGCCGGCTGGCCGAGACCGATGACGTCGCCAGC
GCGGCGGCCTGGCTCGCCTCGGATGCCGCCTCCTTCGTCACCGGCCAGGTGCTGTCGGTCGAAGGCGGTT
CCTCGGTCGGCAGCTACAGCCACGTCCCCCCGGTCGCCAAGTCCGTCGACTGA
>Merged2_285362_2-445 # 2 # 445 # -1 # ID=285362_1;partial=11;start_type=Edge;rbs_motif=None;rbs_spacer=None;gc_cont=0.685
ATGGTGGACGTAAATGCGATCGGTGCCGGCGGAGGCAGCATCGCCTGGCTGGACGGCGCCAACGGCCTGC
GCGTGGGACCGCAGTCCGCAGGTTCCGACCCGGGACCGGTCTGTTACGGACGCGGCGGAGAGATGGCGAC
GGTCACCGACGCTTCCGTGGTGCTTGGCTGGCTCGATCCGGAATATTTCGCTGGCGGTTCCGTGCGGCTG
GACCCGGCAAAGGCGCGCGAGGCAGTCGAACGCACCGTCGCGTCGCGCCTGGGCATGACCCCGGAAGAGG
CTGCGTTGGGCATCCACCGTGTCGTGAACGCGCAGATGGTGGAAGGCATCCGCCTGGTCTCGATCCGCCG
TGGCCTGGATCCGCGCGGTTTCACGCTGGTCGCGCTGGGCGGAGCCGGCCCGGTGCACGCAACATCACTG
GCGATGGAACTTGGCATCCGACAC
>Merged2_289758_2-829 # 2 # 829 # -1 # ID=289758_1;partial=11;start_type=Edge;rbs_motif=None;rbs_spacer=None;gc_cont=0.691
TATTTCGCCGGCACCATGGGCCTCGTGCAGCGCGACGGCATCAACCGGTTGCGCCATGTGATGCGCTATT
CGCGCCAGAAGATGACGATCTGCACGTCGCTGGCGGAGAGCGGCTGGCTTGCCGGTGTCGGACAGACAAG
GGGGACCGATCCCCGCGAGATGGCATCCTCCGACCTGATCGTGGTCTGGGGCGGCAATCCCGTCTCGACC
CAGGTCAATGTCATGCACCATGTCACCCGCGCCAGGAAGGAACGCGGCGCGAAGCTGGTGGTGGTCGACC
CCTACCGCTCACCGAGCGCCGCGGCGGCGGATCTCCATCTTGCCGTGCGGCCGGGCACCGACGGCGCGCT
CGCCTGCGCCGTCATGCACGTCGCCTTCCGCGACGGCTACGCGGACCGCGCCTACATGGCGCGCTTTGCC
GATTGCCCGGAGAGGCTGGAAGCGCACCTCGCGTCGCGTGGGCCAGACTGGGCGGCTGCCATCACCGGGC
TGTCGGTCGCGGAGATCGAGGCGTTCGCCCGCCTCTACGGCGCGACGAAGCGCGCCTACATCCGCGCCGG
ATACGGTTTCGCGCGGTCGCGCAACGGCGCGGCCAACATGCATGCGGTGATCTGCCTGCCGACGGTCACC
GGCGCCTGGCAGCATGAAGGCGGCGGCGCGCTGTGGTCCAATCGCGCCATCTACCACTTCGACAAGACGC
TGATCGAGGGGCTGGACGCGCGCGATGGTACGATCCGCGAGCTCGACATGAGCCGGATCGGCAGCGTGCT
GACCGGCGATCGGGCGGAGCTCGGCGACGGCCCCGAGGTGCATGCGCTCTTCATCCAG
>Merged2_292655_1-75 # 1 # 75 # -1 # ID=292655_1;partial=10;start_type=ATG;rbs_motif=AGGAG;rbs_spacer=5-10bp;gc_cont=0.693
ATGAGACTCAACGACAAGGTGGCCATCGTGACCGGCGGCGGCCAGGGCCTCGGGCGGGCGACGGCTGAGC
TGTTC
>Merged2_295604_2-202 # 2 # 202 # 1 # ID=295604_1;partial=10;start_type=Edge;rbs_motif=None;rbs_spacer=None;gc_cont=0.711
TCGGCGTTCTCGGTGGTCGCCGGCGTCATCACCGACATCGGCGGCATGATGAGCCACGCCGCCATCGTCT
GCCGCGAATACGGCGTGCCCGCCGTGGTCAGCACCGGCTTTGCCACCAGCCGGCTGCGCACCGGCCAGCG
GGTGCGCATCGACGGCTCCAAGGGGACCGTCATGGTGCTCAGCGAGGCCGAGGCGGCGTGA
>Merged2_297413_9342-9443 # 9342 # 9443 # -1 # ID=297413_6;partial=01;start_type=Edge;rbs_motif=None;rbs_spacer=None;gc_cont=0.667
ACCCTCAACGAGACCGTCAAGGATGCGCTCGACCCCAACGGCATACTCGCCCCCGGCAAGAGCGGCATCT
GGCCGCGCCGCTTCCGCAGCAGCTCCGCTTGA
>Merged2_299456_2-376 # 2 # 376 # 1 # ID=299456_1;partial=10;start_type=Edge;rbs_motif=None;rbs_spacer=None;gc_cont=0.664
GCGATCGCCCGCCGCTACATCGAGCGCTACGACATCTTCGATGACTGGGGGATGTTCGCCTACACCAACG
GCGCCCACAAGCCCTGGGGGGATCTGCTGGTCGAGATCGACATGGGGCTGCGCGAAGAGCGTCTGGACGA
GGACGGATGGCAGGCGTTCGTGTCGCTCAAGCACGAGATCGCCAAGACCGCCCTGGAGCACGGCGGCTCG
CTGACGGCGTGCCACGGCGCCACTCGCGCCGGGGACGCCGAGCTTGTGCCCGTCGAGATGGGCGGCGGCT
GGGAGGTCATGAAGAAGATCAAGCGGACGTTTGACCCCAACAACGTCATGAACCCCGGCAAGCAGGGCCT
GGACGAGGCCTACGAGGAGCGCTGA
>Merged2_299810_458-850 # 458 # 850 # -1 # ID=299810_2;partial=01;start_type=Edge;rbs_motif=None;rbs_spacer=None;gc_cont=0.659
AAGCACGTCGCCCCGCACATGATCGCGCGGAACTACGGAAAGATCATCAACATCAGCTCCGGCACGGTCG
CGCGCGGCGTGCCGCTGCTGGCGCATTACGTGTCCTCGAAGGGCGCGGTGACCGCATTCACCCGCGCGGT
CTCGCGCGAACTCGGCGAATACAACATCTGCGTCAACACGATCGCTCCGGGCTTCACGCTGTCGGAGACC
GTGGTCAGCGACAATCCCGCCCACATCGCCCTGTCGCGGGCGCCGGCGATCGCGCGCCGCGCCATCAAGC
GCGACGAGTATCCGCAGGACCTCCTGGGCACGCTGGTCTTCCTTGCCTGCGCCGACAGCGATTTCATTAC
CGGCCAGACCATTGCGGTGGACGGCGGCGCCAACAACACCTGA
>Merged2_300386_1985-2737 # 1985 # 2737 # -1 # ID=300386_3;partial=00;start_type=GTG;rbs_motif=GGAG/GAGG;rbs_spacer=5-10bp;gc_cont=0.713
GTGAAGAAGATCGCCGTAGTCACGGGGGCGGCAAGCGGCATCGGGGCTGCGTTCGCCCGGCACCTGGCGG
GCGATGGCCACGTCGTCGCCATGCTGGACGTCGCTGACGCCTCGGCGGTTCTGGCTGAGGTCAAGTCAGC
GGGCGGGACGGCCGAGGCGTTCCGGGCTGACCTGTCCGCGCCCGAGGAGGTCACCGCCGCGCGCCGGGAG
ATCGAAGCGCGCTTCGGGCCGGCGTCGGTCCTGGTCAACAACGCCGGCCTGCACCCTGACCCGCCGATCC
CGTTCGCGGAGATGTCGTGGGAGCAGTGGCGGCGGATGCTCGCCATCGACCTTGACTCGATGTTCCTGGT
CACCAGGGCGTTCCTGCCGGGGATGCTGGGGCAGGGCTGGGGCCGCATCGTGAACATGTCCTCCTCGGTC
GTCAGCACGGTCGTCCCGCCGGGTGCGGCCCACTACACGGCGGCCAAAAGCGGGGTCATCGGGCTGACGA
AAGCACTGGCCTCGGAACTGGCCGGCCACGGGATCACCGTCAACGCAATCGCGCCGGGCCTGACCCGCAC
GCCGGGAACGGTCCACGCCGCGGGCGCCGCGGCCGGCGACGTCTTCGGCGCCGTCGCCAGGACCCAGCCG
GTCCAGCGGCCGATTCAGCCGGAGGACATCGTCGGGGCGCTGGCCTACCTCGTTTCCGATGCGGCCGCCT
GCGTGACAGCCCAGGTCATGCACGTCGACGGCGGGCTTACGCGGCTTACCTAA
>Merged2_300418_1-840 # 1 # 840 # 1 # ID=300418_1;partial=11;start_type=Edge;rbs_motif=None;rbs_spacer=None;gc_cont=0.650
CGCATCCACGCGGCGCTCGATGCGCTGGACGTCGATGACGTCAACGCCCTGGCCAAGACCGGCGCGCAGA
TCCGCCAGTGGGTGATGGAAGCCGATTTCCCGGCACGCCTGGATTCGGAAATCCGTACGGCCTTCGCTGA
AATGGCCGCTGGCAATGACAACATGGCCGTGGCCGTACGTTCCTCGGCCACCGCCGAAGACCTGCCGGAT
GCGTCCTTCGCCGGCCAGCAGGAGACCTTCCTCAACATCCGTGGCGTCGATAACGTGATCCGCGCGGCCA
AGGAAGTGTTCGCCTCGCTGTTCAACGACCGCGCCATTTCCTACCGTGTGCACCAGGGCTTCGACCACAA
GCTGGTGGCCCTGTCCGCCGGCGTGCAGCGCATGGTCCGCTCCGAGACCGGCACCGCCGGGGTGATGTTC
ACCCTCGACACCGAGTCGGGCTTCCGCGACGTGGTGTTCATCACTGGCGCCTACGGCCTGGGTGAAACCG
TGGTGCAGGGCGCGGTCAACCCTGACGAATTCTACGTGCACAAGCAGACCCTGCAGGCGGGTCGTCCGGC
GATCCTGCGCCGCAACCTGGGCAGCAAGGCGATCAAGATGGTCTACGGCGACGAAGCCAAGGCCGGTCGT
TCGGTCAAGACCGTCGAGGTCGACCGTGCCGAGCGTGCGCGCTTCTGCCTGAGCGACGACGAAGTCAATG
AACTGGCCAAGCAGGCCATGATCATCGAACAGCACTACCAGCGCCCGATGGACATCGAGTGGGCCAAGGA
CGGTGACGACGGCAAGCTGTACATCGTCCAGGCCCGCCCCGAGACCGTGAAGAGCCGCTCCAGCGCCAAT
>Merged2_304568_684-1091 # 684 # 1091 # 1 # ID=304568_2;partial=01;start_type=ATG;rbs_motif=AGGAG;rbs_spacer=5-10bp;gc_cont=0.654
ATGCGGTCACCTAATGGGGTAGCCGAGCAGGCCGTGTTGGACGCCGTCAAGGATCTCCAGGGCGCCCTCG
GGTCAGAGCGGGTGCTCATCGAAGATGGGCAGTTCGAGGACTTCAGCGACCCCTACGAATCGCCGGACTC
GGGGGTGCATCTTCCCTCGGCGGTCGTCTTGCCTGAGTCCACCGAGGAAGTGCAGGACGTGGTGCGGATC
GCCAATCGGCGCGGTGTGCCGCTGTGGACGCACGGGGTTGGCAGGAACAACGGCTACGGGGGCGGCGCAC
CGCTGTGTGGCGGCTCGATCACAGTGAGCCTGCGCAACATGAAGAGGGTCACCGAGGTCAACGAGGAGCT
CGCCTACGTTGAGGTCGAGCCCGGCGTCACGTGGCTCGATCTCTACGAGGCGATGACC
>Merged2_306541_3-311 # 3 # 311 # -1 # ID=306541_1;partial=11;start_type=Edge;rbs_motif=None;rbs_spacer=None;gc_cont=0.680
ATGGGGCTCATCGGGGTCGGACCCGAGAGTGCCGGCGCCGAACCGGGCCCGGTCTGCTATGGCCGCGGTG
GTCTCAGACCCACCATCACGGATGCCAACCTGGTCCTGGGCTATCTGAATCCGGATCGGTTCAACGGCGG
TGCCATGCGGCTGGACCGGGCCTCTGCCGCCGCTGTGCTCGAGCATGAGATTGCAGAGCCGCTCGGCCTG
ACGCTGGAAGCTGCCGCGTGGGGCGTGCATTCGATCGCGAATGCGAACATGGAGCGGGCGATGCGGATCG
TCTCCATCGAGCGGGGGCGCGATCCACGC
>Merged2_309230_1-435 # 1 # 435 # -1 # ID=309230_1;partial=10;start_type=ATG;rbs_motif=None;rbs_spacer=None;gc_cont=0.630
ATGCAATCGCTGGATGGGCAGGTCGCGCTAGTCACCGGTGCGGCACGCGGGATCGGGTTCGGGATAGCCC
GCGTGCTCGCTGCAGAGGGCGCGCACGTCTTGATCGCGGACATTGATGCGGAGGCCGCTCAGGCGGCGGT
GATGCAACTGGGTGGGGACGGTCTGTCGATCGCGGCGACAAAGATGGACGTCACCGACCGTGACTCGGTT
GAGGCAGCCGTCCAAGGCGCGCTTGAGCGATGGCAGCGCGTCGACATTCTGGCTGCTAATGCTGGGATCT
ATCCGCATATCCCGCTTGACGAGATCTCCGGGCAGGATTGGGATCGTCTGATGACCATCAACGTCCGCGG
AGCGTTGTTTGCGATTCAGGCATGCGTGCCGCCGATGGCCACTCAGGGGTATGGTCGCATTGTCCTCACG
TCGTCGATCACCGGT
>Merged2_313452_283-696 # 283 # 696 # 1 # ID=313452_2;partial=01;start_type=TTG;rbs_motif=GGA/GAG/AGG;rbs_spacer=5-10bp;gc_cont=0.674
TTGAACGACGCCTACGTGATCCCCTTCGAGCGTCTTGGCATGCAGGACGTGGAGCTGGCCGGGGGCAAGA
ATGCTTCCTTGGGCGAGATGCTGGGCGCGCTGTCCAAGCTGGGCGTGCAGGTGCCCGGGGGCTTTGCCAC
CACCGCCCATGCCTACCGCGAGCTGCTCAAGCACGAAGGCCTCGATGAGCGCATCCGCCAGGAGCTCGCA
GGCCTTGACGCCGATGATGTCGAGAAGCTCGCAGCCAGCGGCGCGCGCATCCGCAGCTGGATCATGGAGG
CGCCTTTCCCTGCGCAGCTCGAAGCCGCTGTGCTCACGCACCTGGCGCGCATGGAGGGAGGAGCTGACGT
TGCAGTGGCGGTGCGCTCGTCAGCGACTGCCGAGGATCTGCCCGAGGCCTCCTTTGCCGGCCAG
>Merged2_316590_2-109 # 2 # 109 # -1 # ID=316590_1;partial=10;start_type=ATG;rbs_motif=AGGAG;rbs_spacer=5-10bp;gc_cont=0.509
ATGAAGATCCGCTCACAGGTCGGCATGGTCTTGAACCTGGACAAGTGCATCGGTTGCCATACATGTTCGG
TGACATGCAAGAATGTCTGGACGAGTCGCGAAGGAGTT
>Merged2_316719_3-203 # 3 # 203 # 1 # ID=316719_1;partial=10;start_type=Edge;rbs_motif=None;rbs_spacer=None;gc_cont=0.721
CCCGGACTGATCTCGGGGACGGAGATGACCCGGGCCAAGCCCGCGGAGCTGATCGAGCGGGTCGCCGCGC
AGATCCCGCTGGGCCGCGCCGGCACGCCTGAGGACGTGGCTGCGGTGGTGGCTTTTCTGTGCTCGCCCGA
CGCCGACTTCATGACCGGCCAGGTGCTCGCGCTCGACGGCGGCCTCGACGTTCCCGTCTGA
>Merged2_319722_3-377 # 3 # 377 # 1 # ID=319722_1;partial=10;start_type=Edge;rbs_motif=None;rbs_spacer=None;gc_cont=0.699
ATGCGGATGCATCCGGCAGACGCGGCGGCGCGTGGCATTCAGCCCGGCGATATCGTGAGGCTGTTTAACG
ACCGCGGCGCGTGCCTCGCCGCGGCCGTGCTCAGCGACGCGGTGCGGCCCGGCGTCGTTCAGTTGTCCAC
CGGCGCCTGGTATGACCCGGAGACGCCGGCGGCCGACAATCCGCTGTGCGTGCACGGCAATCCGAATGTG
CTGACACGCGACGCGGGTGCGTCGCGCCTCAGTCAGGGCTGCACCGGTCAGCTGACCTGCGTTCAGGTCG
AACGCTTTGCCGGCGAGCTGCCTCCGGTCAAAGCCTACGACCCGCCGCGCGAGAACGGGGCCCTGGACGG
GGACGCGCAGCCTGAACGAAGCTGA
>Merged2_321698_1-174 # 1 # 174 # 1 # ID=321698_1;partial=10;start_type=Edge;rbs_motif=None;rbs_spacer=None;gc_cont=0.701
CCGGGCCACGCCGAGGCCGAGCAGCTGTTCATCGACCCCGAGGAGTGCATCGACTGCGACGCGTGCGTCG
AGGCCTGCCCGGTCGACGCGATCTTCGCCGAGGACCAGCTGCCGGACGAGTGGCGCCACTACACGCAGAT
CAACGCCGACCACTACCGCCAGACCCGCGCCTGA
>Merged2_322792_1-399 # 1 # 399 # 1 # ID=322792_1;partial=11;start_type=Edge;rbs_motif=None;rbs_spacer=None;gc_cont=0.757
CGGGTCCTGGCGTCGACCCCGGCGCTGGTCAGCCCGCTGGACCAGCTGGACCGCCTGCGGACCGGCGACC
GGGACGGAATCCGCGCGATTAGCGGGCAGATCCGCGAGCTGATCGAGTCGGCCGGGGTTCCCGCCGACGT
CGCCGGCCCGATCACGGCGCAGCTGCACGGCAGCGGCGAGGTGGCCTGGGCGGTGCGGTCGAGCGCGACG
GCCGAGGACCTGCCGGGGGCGTCGTTCGCGGGGCAGCACGACAGCTACCTGAACGTGACTGGCGACGGGG
CGGTCCTGGCGCACGTCCGGCGGTGCTGGGCGTCGCTGTTCACCGGGCGTGCCGTCGCCTACCGGGTCCG
CCACGGCATCGGCCACCGGCAGGCGGGCATGGCCGTGGTGGTGCAGCAG
>Merged2_324979_659-3310 # 659 # 3310 # -1 # ID=324979_2;partial=00;start_type=ATG;rbs_motif=GGA/GAG/AGG;rbs_spacer=5-10bp;gc_cont=0.644
ATGAGTCGACACGTGCTCGCTTTCGCCGACATCGGGCAGCGTGACCTGGCGGTCGTTGGCGGCAAGGGCG
CGAACCTCGGAGAACTGTCACGGATCGCCGGTGTCGAGGTTCCGGGTGGATTCTGTGTGACCACCGAGGC
GTACCGGGAGGCGTTGGCCAACACGTCCGGCCTGAGCGACCTGCTGGAGAAGCTGGCTCCGCTCCGGGTT
GAGGAGTCGTCGGCGATCAACGATGTGAGCGCTCGAATTCGCGGTGTGATCGAGAGCAGCCCGATCCCGT
ACGACATCGCTGAGGCGGTGATTGCACAGCTGGCCGAGCACGGCGAGAGCGTGCCATATGCGGTCCGTTC
CAGTGCCACCGCCGAGGACCTTCCCACCGCGTCGTTCGCCGGGCAGCAGGACACCTATCTGAACGTCATC
GGTCGGGACGCGGTGCTGTCTCACATCAGTCGATGCTGGGCATCGTTGTTCACCGAGCGGGCGGTGATCT
ACCGGATCCAGAACGGCATCGACCACCGGCAGGTGTACCTGTCCGTCGTCGTCCAGAAGATGGTGTTCCC
GGACGCGGCCGGCATCATGTTCACCGCCGACCCGGTCACCTCGGACCGTATGACGGTGTCGATCGACGCC
AGTTTCGGTCTCGGTGAGGCGCTCGTTTCCGGCCTGGTGGACGCCGATCTCTACAAGGTCCGCCGCGGTT
CGGTCGTCGCCAGGAACATCTCCGCCAAGAAGCTCGCGATCTATGCCGATCCGGACGGCGGTACGAGGCA
GGTGCGGCTCGACCCTGAGCATGAACACGCGCAGACCTTGACCGACGAGCAGATCCTGCTGCTGGCCCGG
ACCGGACAGCGGATCGAAGATCATTTCGGACGACCGCAGGACATCGAGTGGGGGCTCGCCGACGACCGGA
TCTGCATTCTGCAATCCCGACCGATCACCACCCTGTATCCGATTCCGGGGTCGACTGACGGGGGACCGGC
GGACGGCCGGAACCGTGTGTACATGTCGATGGCGCACCAGCAACTGATGACCGACGTGATGCGTCCGCTG
GGCATTTCGATGTTCGAGCTGTCCTTCCACAAGATCGCGACCCAACCGACAGTGAGTGCCGGCGGCAGGC
TGTTTCTCGATGTGTCTGCCGACCTGTCTTCGCCGTTTACGGCAAGGACCTTCGTACGGACCGGGCTGGG
ATCGGCGGACCCGCTGATCCAGTCCGCACTGACCAGCCTGCTCGACCGTAAGGACTACCTGAAGACGTTG
CCGCGTGGGAAGTCGCTGGGAGTCACCGCGACTTCGCCCGGCCAGATTGTGCGCGGGCTGCTGCAGGCGG
TGCTGATCTACCGCCGCAACGACCCAGAGCTGGTGACCAAGATCATCCAAGCCAACACTGCCGCGACCGC
CGGGACCGAACGAGCGATCACAGGCAGGACCGGTGACGAGCTGTTCGACTTCATCGTGTCCGACTTCGAC
GAATGCTTCTCCCAGGTCGTCCTGCACAACTTCGGTCTCGGGATCGTGCAGTTCCTTGCGCAGCGCTGGG
TGGGCAAGATCACCCAGGGCGTACCGGATGAGCAGAACGCTGTCGACGTACTGGGCCAGTCGCTGTCGAA
CAACGTCACGGCCCAAATGGGACTCGACCTGCTCGACGTTGCCGACGTCGCTCGGCAACATCCCGCGGTG
CTGGAATATCTCAACCAGGCAAGCGATACGACGCTCTTCGATGATCTCGCCGGGGTCGACGGCGGCCCCG
AGGTCAGTGCCGCACTGCGCAACTTCCTCGACAAGTACGGGATGCGCTGTCCCGGCGAGATCGACATCAC
GCGGACTCGCTGGGCCGAGCAGCCGACGCTGCTTGTTCCGCTGATCCTCAACAACATCCGCAACTTCGCG
CCCGGCTCACATGCCAGCATCTTCCAGGCCAAACTCGATGAGGCCAACGTCATGGCCGAGCGGATCAGCA
CTCGGCTGGAGCAATCCAAGGGCCGCCGCAAGGCCCGTAGTGCGCGCCGAATGATCAGCGTCTACCGCAA
CTTCATCGGGTTTCGCGAATATCCCAAGTACGCGTTCATGCAACGGTTCGCGGTCTACAAGCAGGCCCTG
CGAGCCGAGGCCGAGCGGCTGGCCGAACTCGGCGTGCTGCGGGATCCGGGCGATGCCGACTACCTGACCT
TCGACGAGTTTCGGCAGGTCGCGAGCAGCCGCCAGGTCGACCAGGCCGAGATCGACCAGCGCAAACGTGA
TGAGCGACTGTTCCAGCGGTTGACTCCGCCGCGTGTGATCACGTCGGACGGCGAGGTCGTTACCGGCAGC
TACGACACTGCGGACGTACCTTCCGGAGCTCTGGTCGGAATGCCTGTCTCATCCGGAACGGTCGAGGGCC
GGGCTCGGGTCGTACGCAGACTCGAAGACGCCCGGATCGAGAAGGGGGACATCCTCGTCGCCGCGTTCAC
CGACCCGAGCTGGACGCCGCTGTTCGTCACCATCGCGGGCCTGGTCTGCGAGGTCGGCGGCACGATGACC
CACGGCGCTGTCGTCGCGCGCGAGTACGGGCTGCCTGCCGTCGTCAGCATCGAGAACGCCACCACACTCA
TCCACGACGGCCAGCGGATCCGTGTGAACGGCACCGCGGGGTACGTCGAGCTCCTGGACTGA
>Merged2_327115_1-648 # 1 # 648 # -1 # ID=327115_1;partial=11;start_type=Edge;rbs_motif=None;rbs_spacer=None;gc_cont=0.659
CTGATCGTCAATGGGGCGCCCGTGCGCTCCTCCAGCACGGCGGTAGGCCAGTATGAGTACGTCGTCCCCC
GCATCGACATTCGCTCGGTCGGAGCCGGCGGCGGCAGCTATATCTGGATCGACGAGATCAGTCGATCGTT
GAAGGTCGGTCCGGAGAGTGCCGGCTCCCTGCCCGGGCCGGTCTGCTACGGCCGCGGCGGGACGCGGCCC
ACCGTAACCGACGCGGATGTGGTCCTCGGCTATGTAAATCCCGATTACTTCGTCAACGGTCGAGTCTCAC
TCGACAAACAGGCCGCGGAGGCGGCCCTCGCGGAGCTCGGTAAGCCGCTCGGCCTCAGTGCTGTCGAGGT
TGCCGCAGGAGCAAACCGGATCATCGACGCGCACATGGCCGACCTGATCCGCCAGATGACGATCCAGCAG
GGCAAGGACCCGCGCGAGTTTGCCGTCTACGCCTATGGCGGAGCGGGACCGGTCCACGCCGCGGGCTACG
CGCAGGCGCTAGGAGCCTCGAAGGTGACCATCCCCCGTGGCGATCTCGCGTCGGTCTGGTCTGCCTTCGG
CGCCGCCCGCTCGAGTATCACCGGTATCCTCGAGCTGACCGACATCCAGGGCGAACCGTTCGACTCCGAA
CGCATCAACGAGACCTTT
>Merged2_327882_2-460 # 2 # 460 # -1 # ID=327882_1;partial=10;start_type=ATG;rbs_motif=None;rbs_spacer=None;gc_cont=0.680
ATGTACAGCACCGACCGGGTCTGGCTCGACAACCTCGAGATCCCGCTCGGCTTCGTCCGCGACTACATCC
GGCGGCTGCAGGCCGGCGAGCAGATCGAGCGGCCAACCGAGGAGATCCGCGCCGAGCGCGATCGGATCAC
CTCCGAGTACCGGGAGCTGCTCCCGGACGACGCCGCCAGGGCCGCGTTCGACGAGAAGCTCGCGCTCTGC
CGGCTCGTGTTCCCCTACGTCGAGGACCACAACTTCTACATCGAGCACTGGTCGCTGTCGGTCTTCTGGC
GCAAGGCCCGCCGGCTCGGTCAGGTGCTGTCGGACGCCGGCTTCTGGGCGGATGCCGACGACATCTTCTA
CGTCCGTCGCGACGAGCTCCAGCAGGTGATCTTCGATTACGCCAACGGCTGGGCGATCGGCGTCGAGCCG
ATGGGGCCGTACTACTGGCCGGCCGAGATCGCGCGCCGC
>Merged2_329188_274-585 # 274 # 585 # -1 # ID=329188_2;partial=01;start_type=Edge;rbs_motif=None;rbs_spacer=None;gc_cont=0.657
AAGGGCCAGATGGGGCAGACCAACTACTCGGCGGCCAAGGCCGGGGAGATCGGCTTCACCAAGGCGCTGG
CGCAGGAGAACGCCCGGGCCGGGGTCACGGTGAACGCGATCTGCCCAGGCTACATCAATACCGAGATGGT
GCAGGCGGTGCCCAAGGAGGTGCTGGAAAAATCGATTCTGCCGCAGATCCCGGTCAACCGGCTGGGCGAG
CCTGACGACATCGCCCGTTGTGTGCGCTTTCTCGCCGCCGACGAAGCGGGCTTCATCACCGGCAGCACGC
TGACGGCCAACGGCGGCCAGCTGATGGTCTGA
>Merged2_330192_3-725 # 3 # 725 # -1 # ID=330192_1;partial=11;start_type=Edge;rbs_motif=None;rbs_spacer=None;gc_cont=0.682
TGCACCACGCCAGTCGCCGAGGGCATGAAGGTCTCTACCCAGTCGCCGAAGCTGGCCAAGCTGCGCCAAG
GGGTCATGGAGCTGTACCTGTCCGACCACCCGGAGGAGTGCCTGTCCTGCGCCACCGGCCAGTGCGAGGT
GCAGGAGATGGCGGTCGCCGTCGGCGTATCCGACGTTCGCTACGGCCACGAGGGACAGAACCACCTCGCC
GAGCTCGTCGACGACTCGAACCCGTACTTCCAGTTCGACCCCGCCAGCTGCATCGTCTGCTCACGCTGCG
TGCGGGCCTGCGAGGAGACCCAGGGGACGTTCGCGCTGACGATCGAGGGCCGGGGCTTCGAGTCGAAGGT
CTCGCCGGGTGGCACGAACTTCCTCGGCTCCGAGTGCGTGTCCTGCGGTGCGTGCGTCCAGGCCTGCCCG
ACCGACGCGCTGATGGAGAAGAGCGTCTTCGACCTCGGCATGCCGGATCGCAGCGTGATCACGACGTGCG
CCTACTGCGGCGTGGGTTGCTCGTTCAAGGCGGAGCTGCACGGCGACGAGCTCGTCCGCATGGTGCCGTA
CAAGGACGGCGGCGCGAACGAGGGGCACTCGTGCGTGAAGGGCCGCTTCGCCTACACCTACGCCACGCAC
GACGACCGGGTGCTCTCCCCGATGGTGCGTGACGCGATCGACCAGCCCTGGCGGGAGGTCTCCTTCGACG
AGGCCATCGCCTACGCCGCCGAG
>Merged2_331666_195-374 # 195 # 374 # -1 # ID=331666_2;partial=01;start_type=Edge;rbs_motif=None;rbs_spacer=None;gc_cont=0.700
GCGCGCTGGCTCGACCCCGACGAAATCGCGAACGTCGTAGCGTTCCTTCTCTCCGATGCGGCGAGCGGCA
TCGCCGGGCAGACCATCAATGTCGACGGCGGCCTCACCGCTCGTTCTGCGTTGGCGAGCTCCGCGGCGCT
CCGCGAGGTGGCGGACACCGTCGCTTCCCGGCGCCGGTAG
>Merged2_334444_1008-1550 # 1008 # 1550 # 1 # ID=334444_3;partial=01;start_type=ATG;rbs_motif=GGAG/GAGG;rbs_spacer=5-10bp;gc_cont=0.683
ATGACCCAGATCGTCACGTTCCACGATGAGGCCGCCGCCGACCAGTCCCTGGTGGGCGGCAAGGGGGTCA
ACCTGGCGCGGCTGACCGGGGCCGGCTTCCCGGTGCCGCCCGGATTCACCGTGAGCACCGAGGCCTACAA
CGACTTCATCGACAATGCGGGCCTGCGCGAGAAGATCAACCACATCGCCGCCGGCATCGATTACACCGAC
GCCGACCGCCTCGACCAGCAGGCACAGGACATCCGCAACCTGATCGCCGACGCGCCGCTGCCGACCGAGC
TCGCCGACGGGGTTGCCACCGCGTACGCCGAACTCGGGACCGATACCTTCGTCGCGGTGCGCTCCTCGGG
CACGGCCGAGGATCTTGCCGATGCCTCCTTCGCCGGCTTGCACGACACCTACCTCGACATCAAGGGATCT
GACGACGTGGCCGCGGCGATCAAGCGGTGCTGGGGTTCGCTCTGGACGGCGCGCGCGACCTCCTACCGGC
ACACCAAGGGCATCGACCACGAGGGGGTCAGCATCGCGGTGGTGGTGCAGACG
>Merged2_336188_2704-3369 # 2704 # 3369 # 1 # ID=336188_3;partial=01;start_type=ATG;rbs_motif=GGAGG;rbs_spacer=5-10bp;gc_cont=0.658
ATGGGCTGCTACGTATTAGGGTTCCACGAGATCGACCAGACGCACGTCGCGGTTGTCGGCGGCAAAGGCG
CGACCCTGGGGGAGCTTTCGAGCATACAAGGCCTTCGCGTGCCGGTTGGCTTCTGTGTTACGACCGACGC
CTTCCAGCGGATCATGGCGGAGGCGCCGTCGATCGACGATCGGCTCGATCGACTGTCGAGCCTGAAGCCG
CGCGACCGGGAGCCGATCCGAGCGCTCAGCGCAGAGATCCGCCAGACCCTCGAAGCCATCGCCATCCCGG
ACGATCTAGCAACGGCGATCACGGGAGCGCTCTCCAATATTGGCGAGCAGGCCGCCTGCGCCGTCCGATC
CAGTGCGACGGCCGAGGACTTGCCCATGACTTCCTTCGCGGGCCAGCAGGACACATACCTGAACGTCGTG
GGGCCGGCGACGATCCTCCGGCATCTCACTCGGTGCTGGGCCTCGCTCTTCACCGAGCGGGCCGTGACCT
ACCGCCTGAGGAATGGCTTCGACCACCGGAAAGTCCACATGGCCGTGATCGTACAGCGGATGGTCTTCCC
CCAGGCGGCCGGCATACTGTTCACGGCCGACCCCGTCACCGGCAACCGGAACGTCGCTTCCGTGGAGGCC
AGCTTCGGCCTCGGTGAGGCCCTGGTCTCAGGGTTG
>Merged2_336475_433-885 # 433 # 885 # 1 # ID=336475_2;partial=01;start_type=ATG;rbs_motif=GGAG/GAGG;rbs_spacer=5-10bp;gc_cont=0.687
ATGCCCGCGCATTACGATTTTCACGGCCGCGTCGCCGTCGTCACTGGCGGCGCCCAAGGCATCGGCCGGG
CAATCGCCGCCCGCCTCGCCGGGGACGGCGCCATGGTGTGGCTGTGGGACCGTGACCCCGCTGTCGCCGG
CAACACGGCGGCCGCGCTCAGCGCTCAATCGAGGTCTGGCGGGAAGGTGGTCGCGAACCCGAACGCGGTT
GACGTCGCCGACCTTGCCCAGGTCGAGGCCGCCGCCAAGGCGGTCGTGGGCGGCCGCATCGACATTCTCG
TCAACAATGCCGGAATTTCCGGGACCAACATCCCGACCTGGGAGTACCCGCCGCAGGAATGGGCCCGCGT
GCTGGCGACCAATCTCACCGGTGTCTTCAACTGCTGCCGCACGGTGGTGCCGACGATGATTGCCCGCAAC
TACGGCCGCATCATCAACATCGCCTCGGTCGCC
>Merged2_337135_438-572 # 438 # 572 # -1 # ID=337135_2;partial=01;start_type=Edge;rbs_motif=None;rbs_spacer=None;gc_cont=0.741
GCGGCGCGCACGATGGCCGGGCGCAACGGGCTGCCGGCGGACTTCGCCGGCGCCGCGGTGTTCCTGGCCA
GCCAGGCAGCCGGGTTCGTGACCGGGCAGGTGATCCGGGTCGACGGCGGATTCTCCGCCACCTAG
>Merged2_337442_2-280 # 2 # 280 # 1 # ID=337442_1;partial=10;start_type=Edge;rbs_motif=None;rbs_spacer=None;gc_cont=0.717
AAGGGCGCGATCGTCGCCTTCACCAAGTCGCTGGCGCGGGAGCTCGCGCGACGGGCGATCACCGCCAACG
TGATCGCGCCGCTCGCCGCCACCGCGATGACCGAGACCGTGCGCACCGATCCGCGGTTCGCCGAGAAGCA
GCTGGAGCGGGTGCCGCTGCGCCGCTGGGCCGAGCCCGAGGAGATCGCCGGCGCATTCGCGTTCATGGCC
TGTGACGACGCGTCCTACATCACCGGCCAGGTGCTGTGCGTCGACGGCGGCCTGGTCATGGGCGGCTGA
>Merged2_341851_191-415 # 191 # 415 # 1 # ID=341851_2;partial=01;start_type=ATG;rbs_motif=GGAGG;rbs_spacer=5-10bp;gc_cont=0.707
ATGGGACGGCTCGACAACAAGATCGCCATCGTCACCGGCGCGGGTCAGGGAATCGGCCGTGCCATCGCCC
GTAAGCTCGCCGCCGAGGGCGCCACCGTAGTCGTCGCCGACCTCAACGAGGCGACGGCCAAGGAAACCGC
GGCCGCCATCGGCGCCGGGGCGGTCGCCGTGCGGACCGACGTCACGGACCGAGACTCGGTGAATGCCATG
GCCGACCAGGTCGTC
>Merged2_344816_2425-3381 # 2425 # 3381 # -1 # ID=344816_5;partial=01;start_type=Edge;rbs_motif=None;rbs_spacer=None;gc_cont=0.649
GCCACGACACCCGCCGCCACCGGCTCGGGCGATCTGGGCGCGCCGCTCTACATCGCCTGGCAGGTCACCA
ACGAGTGCGACCTCGCCTGTCTGCACTGCATTGAGGAGAGCGGTCCGGGCAAGGCTTTCCGCGATGAGCT
CACGGAAGAACAGATCTTCCGCTTTCTGGGTGACGTCACGGAGCAGCAGGTTCCGTACATGTCGCTGTCC
GGTGGCGAGCCGACCCTTCATCCGCTCTTCCTGCGGATGGTGGCCTATCTGTGCGCGCGCAACATCAGGC
TCAAGGTGGAGACCAACGCACACAGCCTGGATGCGCGCACCTGCGCCCAGCTGCGCGATCTGGGCGTGAA
GGCCGTGCAGGTGAGCCTTGATGGGGCGAGCCGCGAGACCTTCAACCGCATGCGCGTGCGCGGCGATTTT
GACCGCGCGATGGCGGGCATCCACCATCTGCGCGCCGCAGGTGTGCCCATCGAGATCAACTACTCCCCGA
CGCACTTCAATGCGCACGAGGTGGGCGCCGCAGTCGATCTGGCCTATCAGCTGGGCGCCGTCAGCTTCTA
CAGCGGGCGCACGATGTACACGGGCAATGCCGTGAAGACCTGGCAGAAGCTCGCCCCATCTGAGGAGCAG
TACACGCGCTTCTTCGAAGTCCTGCACGCCAAGACGGAGGAGTACCGCGGGCGGATGCGGGTGCACTTTC
ACGAGATGGGCCTGCTCGAGGAGCTGCGCTACCGGCTGCATCACCCGGCCGCGCTCTTCATCGTGCTGCC
CAATGGCCTGGTGAAGCTGATCAACGCCCTGCCATTCGTGTGCGGGGACCTGCGGCGGCAATCCCTCACC
GAGATCTGGGCCCGCTTCCAGCGGGCCTGGCAGGACCCGCGGGTGGCGCAGTTCGTGGAGGACTTAGCCA
CCGATCCCCACAAAACCTCGAGCCTGCACAAATGGGTCTATCTGTAA
>Merged2_346758_3-149 # 3 # 149 # 1 # ID=346758_1;partial=10;start_type=Edge;rbs_motif=None;rbs_spacer=None;gc_cont=0.673
GCGGTCGCCGATACCTACGACTTCAACGATCATGCCCTGCGCCGCCTGAACGAGCGCGTCAAGGACGCCG
TGGACCCCCACGGCATCATTGCGCCCGGCAAGAGCGGCATCTGGCCCGCCGCATACCGCCAGGAGCGCGA
GTCATGA
>Merged2_349120_171-398 # 171 # 398 # -1 # ID=349120_1;partial=01;start_type=Edge;rbs_motif=None;rbs_spacer=None;gc_cont=0.719
AACGCCGTCGCGCCCGGCTTCATCGTCACCGACATGACCGACGCCACCGCCGCGCGCGTCGGGATGGACC
CGGAGGCGTTCCGCAAGGCGGCCGCCGAGCACAACCCTGTCAAGCGGGTCGGCCAGCCCGCCGACATCGC
CGCGGCCGCCACCTTCCTGGCCAGCGACGAGGCGTCGTTCATCACCGGACAGGTCGTCTACGTCGACGGC
GGGGCGACCCTCGTGTAG
>Merged2_349176_364-441 # 364 # 441 # 1 # ID=349176_2;partial=01;start_type=ATG;rbs_motif=GGAG/GAGG;rbs_spacer=5-10bp;gc_cont=0.641
ATGAGGCTTGAAGGAAAAAGCGCTCTCATCACAGGCGGCGGCCAGGGTCTGGGAGCCGCCATCGCCGCCC
GTTTTGCC
>Merged2_349330_120-305 # 120 # 305 # -1 # ID=349330_1;partial=01;start_type=Edge;rbs_motif=None;rbs_spacer=None;gc_cont=0.667
ACCGACATGGTTGCCGACAAGCTGCTCGGGTCCGACGCCGCCCGCTCCGCTATCGAACGCCGCACACCGA
TGGGACGGATCGGCACGTCCGAGGACGTGGCGGCGACCGCCCTGTTCCTGGCTAGCGACGAGGCGTCCTT
CGTCACCGGCCAGATCATCGCAGTCGACGGCGGTATTACTGCCTGA
>Merged2_349739_2-565 # 2 # 565 # 1 # ID=349739_1;partial=11;start_type=Edge;rbs_motif=None;rbs_spacer=None;gc_cont=0.725
GTCCGCGACACAACCGAGATCGGCGCCGAGGTCCAGGCGCGGCTGGCGGCGATCGACCACCACGACGTGA
CCGCGTTGGAGCGCGAGACGGCGCACGTCCGGGAGCTGATCGAGACCGCACCGCTGCCCACCGACCTGGA
GCACGCGATCCGCGCCGGCTATGCCGAGCTGGGCGACGAGCCGCCGGTGGCGGTCCGCTCCAGCGCATCG
ATGGAGGACTCGGCCCAGACGAGCTTCGCCGGCCAGCAGGACACCTACCTGTGGATCGTGGGCGCCGACG
CGGTCGTCGCGCACGTTCGGCGCTGCTGGGCGAGCGTCTACTCGGCGCGCTCGCTCGCCTACCGCCGCGA
TCACGACGTCGACGAGGCGGCCGTGTCGATGGCGGTCGTCGTCCAGCGCATGGTCCAGGCGCGCGCCGCC
GGCGTGGCGATGACGCTCGACCCGCTCACCGGGGACCGCACGCGGATCGTCATCGAAGCGGCCTACGGGC
TCGGCGAGACGGTGGCCAGCGGCGCCGTCACCCCCGACAAGCTCACCGTCGACAAGGTGATCCTCGAGAT
GACG
>Merged2_353598_1-342 # 1 # 342 # -1 # ID=353598_1;partial=11;start_type=Edge;rbs_motif=None;rbs_spacer=None;gc_cont=0.711
GGCACCTCGCTGGACGCAAGCATCGTGCACGACGGGGTGACGCCACGGCTTGGCGAAATGACGATCGCCG
GCATGCCGTTGCTGTCTGCCGCGGTCAGCCTGGCGACCGTCGGAGCCGGTGGCGGCTCGATCGCATCGGT
GCAGCACGGCGGCCTGAGGGTCGGCCCTGACAGCGCCGGGGCGATGCCAGGCCCGGCCTGCTATGGCCGT
GGCGGTACACAACCGACCGTCACCGACGCGAACCTCGTGCTGGGTCGGATCGGACCCGACAGCGTCCTTG
ACGGCCGCATGCGGCTCGACCTCGAAGCCGCTCGCGCCGCGATCTCAGTCGTCGCTGACGCG
>Merged2_354582_1-759 # 1 # 759 # -1 # ID=354582_1;partial=11;start_type=Edge;rbs_motif=None;rbs_spacer=None;gc_cont=0.704
CTCGGAGCCGGCGGCGGCTCGATCGCCCGCGTCGCGAGCGGCCTGCTGCACGTCGGGCCCGAGAGCGCTG
GCGCCAATCCCGGCCCGGCCTGCTACGGCCGGGGCGGCACGCTGGCCACGGTGACCGACGCGAACCTCGT
ACGCGGGCTGCTCGACCCGAGCAAATTCCTGGGCGGTGAGATGGGCCTGGACGCGGACGCCGCCGAGCGG
GCCGTCGGCGCGGTCGGCGCCGAGCTCGGCATTTCGCCGGTCGAGGCGGCCGAGGGCATCTCCAAGGTCG
TCAACACGGCGATGGCCGAAGGAATCCGCATCGTCTCGGTGCGCCGCGGCGTCGACCCTCGGCGCTTCAC
GCTGGTCTCCTTCGGTGGTGCCGCCGCGCTGCATATCACTGAAGTCGCCCGGCTGCTGGAGATCAAGCGC
ATCGTCGTGCCGAACCTCGCCTCGGTGCTCTCGGCATGGGGCATGCTGGCCACCGACCTGCGGTACGAGA
TTGTCCGTACCCACGTCAGCGAGGCCTCCTACGTCGACGCCGGGAGCCTGCGTGCCCTGCTGGCGCGCAT
GGAGCAGGACGGCCGCGAACGGCTGGACGGCTTCCCCGGACAGATCGACGTGCTGCACGCGCTCGACATG
CGCTACGGCGAGCAGATCTACGAGATCACCGTCCCCCTGTCCGGTATCGATCTACATGCCTCGGACGTCG
TCGAGCAGGTCGTGGAGCGGTTCCACCAGCGCCACGAAGAGCTCTACACCTACCAAGTG
>Merged2_356082_1376-1660 # 1376 # 1660 # 1 # ID=356082_3;partial=01;start_type=ATG;rbs_motif=None;rbs_spacer=None;gc_cont=0.582
ATGGAACAGCGCAGGCAATTCGGCAACCCTTACGAAGTCGAGACACCTGAAGGCGGCGAGGGCTGGGAGT
CGATGTACCCAGCGCACATGATCTTCGGTGAGGAGCTGCGGGATCGGGACGAGAACAAGTTTTGGTTCTT
CGACCAAATGCACAACCCCGAGCCCGTGTACCCCTTCGACTTGATGATGCCGGAGAGCTGGCTGGTCTCT
TTGAACCAGTACACCACTCGGGTGTGGAACCTGCCGACTGCACTCGGGATCGAGCAGCGGATCGTGAACG
GATAC
>Merged2_356104_3-1133 # 3 # 1133 # -1 # ID=356104_1;partial=11;start_type=Edge;rbs_motif=None;rbs_spacer=None;gc_cont=0.668
GTGGCACGCATGGTGGCCGGGATCGATGCGGAGATCTTCCGCCCCGATGAGGAGCTGCGGCGCCTGGCGC
GGCGGGCCGTGGAGCTGGGCGTGGATGGGCAATTCCAGGACGGCGTCCCGGCGAAGGAGATCATCCGTTC
GCTGGAGCAGGGGGGCGAGCCCGGCCGCGAGTGGCTCAAGGAGCTCGAGACCTCCCGCAATCCCTGGTTC
AACATCAATGTGGGCGATGGCTTCTACCATTATCACCGCGCCTGGAACGACGACCTGTCGATGCCCTTTG
CGGGACTGCCCGGCTATATCGCCCGGGTGCGCGCGGGGGAGTCCCTCGAGCGCCCCTATGAGCAGCTGCG
AGCCGAGCGCGCCCAGCTGATCGCGGACTACCGCGAGCTGCTGAGCTCAGCGCAGGAGCGGGAGGCCTAT
GACCAGATGATCCATCTGGCGCATCGCGTCTTCCCCTATGTCGAGGGGCATAAGTTCTACTGCGAGCACT
GGTACACCAACCTCTTCTTCAACAAGATCCGCGAGTTCGGGGCGCTCCTGGCCGCGAATGGCTTCTTTGG
CGATGCCGAGGACGTCTTCCAGCTCACCCACTATGAGGTGGAGTCGGCGATCATCGATCTGATGACCGCC
TGGTCCAATGGCTCCCCGCCGCGGGGCCCGGAGCGCTTCCCGAGCCTGGTCGCTGAGCGGCGCGCCGCCC
TTGCCGAGTGGGCCAAGGAGGACACCCCGCCGGCCTTAGGTCCGGTGCCCGAGGTGATCGACGATCCGGC
CATTGTCATGCTGTGGGGCATCACCCGCGAGAGCTTGGATGCCTGGCTCGAAGCCAGCGGCGCGGTCAAC
AGCCACGAGATCCGCGGCTTCGCCGCCTCCAATGGGGTGGTCGAGGGGACCGCCTGCATCGTCAAGTCGG
TGGAGGAGATCGGCAAGCTCCGCAAGGGGGACATCCTGGTCTGCCAGGTCACCAACCCCACCTGGGCGCC
GATCTTCCAGAAGATCGCTGGAGCGGTCTCCGATATTGGCGGCTCGATGAGCCATGCCGCGATCGTGGCG
CGCGAGTACGGCCTGCCGGCGGTGGTCGGGACAGGCACCGCCACCTCACGCATCAAGGACGGCCAGCGCG
TGCGGGTCGAT
>Merged2_356849_3-755 # 3 # 755 # -1 # ID=356849_1;partial=11;start_type=Edge;rbs_motif=None;rbs_spacer=None;gc_cont=0.648
ATGTCGACGACTGAGACGAAGAAGAGATTCATCAGCCCCTACGACGATGCGCCGCCCGACGACGCTCGGG
GTTGGGAGGAGCTGTATCCGTACTACCTGCGGTTCCGCGAGGACCGGAGGGAGCATGAGGAGGGCCGGTT
CTGGTTCGCGGACCTCCAGCACTGGCCGACGGTCTTCAAGCCGTTCGACACGATCACGGTCGAGTTCGCG
ATCAAGTGCCTGGGGCAGTACAACACGCGGCATCTGCTGATCCCGCCGGCGAACGGGATCGACTATCGCG
TGCACAACGGCTACGTGTACATGAGCCCGGTGCCGGTGGCCGAGGAGGAGATCCCGGAGCGTGTTCCCCA
GTTCGCGGAGCGGGCCGGTCACTACTTCGCGAACTGGCCGACGCTGCTCGAGAACTGGGAGCGCAAGGTG
CGGCGCGTGATCGCCGACCTCGAGGCGCTCGAGTTCGAGCCGCTGCCGGACGCCGTGCCGGTCGAGTGGA
TCCGGGAGGGCAGGGGGCTCGACAACACGTTCGGGCTGGCGGCGAACTACAACCGCCTGATCGAGCTCTG
CTACGAGGCCTTCCAGTACCACTTCGAGTTCCTGAACCTCGGATACGTCGCCTATCTGGACTTCTTCACG
TTCTGCAAGGAGCTGCTGCCAGGCGTCGCCGACCTTGGGATCGCGAAGATGGTCCAGGGGATCGACGTGG
TCCTGTTCCGCCCGGATCAGGAGCTGCGCAACCTGGCCCGGCTGGCGCTCGAA
>Merged2_356919_23908-24690 # 23908 # 24690 # 1 # ID=356919_22;partial=00;start_type=ATG;rbs_motif=None;rbs_spacer=None;gc_cont=0.628
ATGGCAGACAACGAGCCGACCGAACGTAGGGAGCTCACTGGGAGAGCTGCGATCGTGACGGGCGGCGCGA
TGGGAATTGGCCGTGCGATCGCCAAGGAGCTGGGCGGCGCCGGAGCGACTATCGCCATCGCCGATCGCGC
CGGTGCGGAAACAGCCGCCAGTGAGCTCGCAGACATGGGGATCGACGCTATCGGCCTTGAGGTAGATGTC
ACCTCGGAAGAGGCGACCGCAGACATGGCTCGCGCGGTCGTCGAGCGCCTCGGCGGCATCGACATACTCG
TTAATAACGCTGGTGTCTTTGCGAACCTGAAGCCACGGCCCTTCGAGGAAATCGATGTAGCTGAGTGGCG
CCTCGTTATGGATGTCAACGTCCTTGGGTCGTTCCTTGCGACACGCGCCGTTGTTCCGGCAATGCGGGAA
GCGGGGGGGGGTCGCATTATCAACCTGGGTTCGACATCGCAGTTTCGTGGCACTGCGAACCTGCTCCACT
ATGTTTCGAGCAAGGGAGCCATCGGAGGTTTCACCCGCGGCCTGGCCACCGAGCTTGGGCGCGCGGGCAT
CTTGGTGAACTGCGTCGCTCCAGGGTTCACTGTCTCCGACGGCGTCACGAACAACCCTGAGGCTATGGAC
GCCATGCGGAAGGTTGCGGCGAGCCGCCGCGTCGTATCGCGAGAGATGGTACCCAACGACATCGTCGGTG
CTATTCGCTTCCTCGCCGGCCCCTACTCGGCTTTTATCACGGGACAGACGCTCGTCGTTGACGGCGGTGC
CATCTTCCACTGA
>Merged2_357446_1-387 # 1 # 387 # -1 # ID=357446_1;partial=11;start_type=Edge;rbs_motif=None;rbs_spacer=None;gc_cont=0.700
ATCGACAACCTGATCACGGTCGACATCGGTGGCACGAGCGCGGACATCTGCCTGATCAAGGATGGACGAA
TCGGACTGACGCAGCAGGGTCAGGTCGGTGACTGGCCACTGCCGTTGCCAATGCTGGACGTTGTGACGAT
CGGCGCGGGTGGCGGCTCGATTGCCAAGGTAGCATCCGGTGCGCTGTCGGTCGGCCCGCGGAGCGCCGGC
GCCGTGCCGGGCCCCGCCGCCTACGGCCATGGCGGCGCGGATGCCACGGTGACCGACGCCCACGTTGTCC
TGGGCCATCTGCCGGAGGAATTGCTTGGCGGCCGCATGGCGCTCGACCGTGCCGCGGCCGTGGAGGCGGT
GCGCCGGAACGTGGGCGACCCGCTCGGCCTGACCGTG
>Merged2_358357_1-378 # 1 # 378 # 1 # ID=358357_1;partial=10;start_type=Edge;rbs_motif=None;rbs_spacer=None;gc_cont=0.709
ACCTCGGACGGCGAGGCGATCACCGGGACCTACCGCCGCGAGGGACTGCCGGCCGGCGCGCTGGCCGGCC
TGCCCGTTTCCGCCGGCGTCGTTGAGGGGCGGGCCCGCGTCGTCCGGGACATGGCACGCGCTGACCTCGG
CGCCGGCGACATCCTGGTCACGGCCTTCACCGATCCGAGCTGGACGCCGCTGTTTGTCAGCATCACAGGA
CTGGTGACCGAGGTCGGCGGCATCATGACACACGGCGCGGTCATCGCCCGCGAGTATGGCCTGCCCGCCG
TCGTAGGCGTGCAGCACGCCACCCAGCTCATCCAGGACGGGCAGCACATCCGCGTGCACGGCACGGACGG
ATACGTGGAGATCCTGCAACAGCCCTGA
>Merged2_359365_3-377 # 3 # 377 # 1 # ID=359365_1;partial=11;start_type=Edge;rbs_motif=None;rbs_spacer=None;gc_cont=0.645
TTCCGCGATGCCTTCAAGCCTGAGCGGTTCAACATTCGAATCTCGCCGCCGAAGCCGTTCGTCGATCGGT
ATCTGCGGTTCGGCGTGACGGAACGGATCTGGAGCGATGGATCGGTGGTGACGCCACTAGCGGAAGACGA
GGTACGCGCCGCCGCGGCCCATTTCAGGCAGCACGGCGTGACCGCGATCGCTGTCGCCCTGCTGTGGTCG
ATCGTCAACCCCACCCATGAGCGCCGCGTCGCCGAGATCCTGTCGGAAGAGCTGCCCGGCGCCCACATCA
TCCGCTCGGCTGACGTGCTTCCCGAGATTCGTGAGTGGGAGCGGACCTCCGCCGCTGTTCTGAGCGCCTA
CATCCTTCCGGAGATCGATGGCTAC
>Merged2_361080_101-514 # 101 # 514 # 1 # ID=361080_1;partial=01;start_type=ATG;rbs_motif=GGAG/GAGG;rbs_spacer=5-10bp;gc_cont=0.594
ATGAAACTCTTAGATAAAGTTGCGCTGGTAACCGGAGCTGCCCAGGGAATAGGAAGGGGCATCGCCGAAG
GCTTCGCGAGAGAAGGAGCCCATGTTGTAATCAATGACGTCAACTCTCCAGAGAACGTAGAAGCGCTGGC
GGCGTCGGTGCGCCGGCAGGGACGCCGGGCAATGACAGTGCGCGCCGACGTCTCATGTCGCGACCAGGTC
GAAGACATGATCGAGCGCGCATGGGGGGAGATGGGCCAGATCGATATCCTGGTCAACAATGCGGGCATCG
AGACCATCGTTCCCTTTCTCGAGATGACGGACGAACAGTGGCAGGATGTCACCTTCGTAAACCTCAGGAG
CGGATGGCTCTGTTCGCAGGTCTTCTGCCGCCGCGCTATCTCGGAAAAGCGGCCCGGCGCCATC
>Merged2_361776_2-130 # 2 # 130 # -1 # ID=361776_1;partial=10;start_type=ATG;rbs_motif=GGA/GAG/AGG;rbs_spacer=5-10bp;gc_cont=0.628
ATGAGATTGTCTGGCAAAGTGACCATCGTGACGGGAGCATCGGTCGGACTGGGGCGCGCGGTAGCAACCC
GCTTCGCCAGAGAGGGCGCCTCAGTGGTGGCCGCGGATATAAACGAGGTTGACGGGGCG
>Merged2_362889_1-792 # 1 # 792 # -1 # ID=362889_1;partial=11;start_type=Edge;rbs_motif=None;rbs_spacer=None;gc_cont=0.653
ATAGCTGCTGTCGACGAGATGGGTCTGCTCAAGATCGGCCCCCGCAGCGCCGGCGCCGCGCCCGGCCCGG
CATGCTACGGCCTCGGTGGCACCTTGCCGACGGTCACGGATGCGGATCTGATGCTCGGCTATCTAGATCC
CGACTACTTCCTCGGTGGCACGATGCCCCTCGACCCGGATGCGGCTGCCAGGGCCTTCACTGCTCTGGGC
GAGCGAATGGGTATGTCAGCCGAGGAAGCCGCCCGGGGTGTACGGGAGATCGTAGACGAGCAGATGGCGA
CCGCAATGCAGATGCATCTCGCCGAGCGAGGTGGAGATCCGACCTCCTTCGCCATGGTCGCGACGGGCGG
CGCCGGTCCAGTGCACGCGATGTCGGTCGCACGAATCTTGGGCCTCAGCCAGGCCATATTCCCAATCGGT
GCTGGGGCTGCTTCGGCGCTCGGCCTGCTGGTATCGCCGGTGACCTCGGAGCGGGTCCGTTCCTTCTATA
CCCGGATGGACCGAGCACCGTGGGACGACATCAACGGGATCCTCGACCAGCTGACCGACGCAGCGATCTC
GCTCCTCGAAGAAGCGGACGGCGATAGGAGCGTGTTGACCGTCGACCGTGCGGCCGACATGCGGTACACG
GGGCAGGGTCACGAGATCCGTGTTCCCCTGCCCAAGGGACGTCTAGACGACGGTAGCCGGACGGAGATCG
AGGCCTCGTTCATCGAGGTGTACGAACGTCTCTACGGTCACGCACCCAAGGGCATCCCGTTGGAGATCCT
CAGTTGGCGAGTCACCGCCTCG
>Merged2_364114_1-357 # 1 # 357 # 1 # ID=364114_1;partial=10;start_type=Edge;rbs_motif=None;rbs_spacer=None;gc_cont=0.725
CCCGACGACGCGCGCCGGCGCGGGATCAAGCAGGGCGATGCGGTGCGGATCTTCAACGAACGCGGCGCCT
GCCTCGCCGGCGCGGTGATCAGCGATCAGCTTGCGCCGGGCGTCGCCAGACTCTCGTGCGGCGCCTGGTA
CGACCCGGCCGGCGTCGACGGCACCCTCTGCGCGCACGGCAACGCCAATATGCTCACCCATGACCGCGGC
ACCTCCAGGCTCAGCCAGGGGCCCGCGACCGGCACCAACATGGTGGAGATCGAGTTATGGCGCGGGCCCG
TGCCGCCGATGCGTGCATTCACCACGCCCGAGATCGCGCCCGGCCCCGACCTCGCGCCGGCGCACAAGAC
GGCCTGA
>Merged2_365161_2-313 # 2 # 313 # 1 # ID=365161_1;partial=11;start_type=Edge;rbs_motif=None;rbs_spacer=None;gc_cont=0.644
GCCGACGGCGAACCGGAAGCCTCCTTTGCGGTGCGCTCCTCCGCCACGGCGGAAGACATGCCGGACGCGT
CCTTTGCCGGCCAGCAGGAAACCTTCCTCAACGTGCAGGGCATCGACGCCGTGATGGTGGCGATCAAGCA
CGTGTTCGCGTCGCTGTTCAACGACCGCGCCATCTCGTATCGCGTGCATCAGGGCTATGACCACCGCGGC
GTGGCGCTTTCGGCTGGCGTGCAGCGCATGGTGCGTTCCGACGTGGGATCTTCCGGCGTGATGTTCTCCA
TCGATACCGAATCGGGCTTTGACCAGGTGGTG
>Merged2_365249_3-194 # 3 # 194 # -1 # ID=365249_1;partial=10;start_type=ATG;rbs_motif=GGA/GAG/AGG;rbs_spacer=5-10bp;gc_cont=0.740
ATGAGGGCGGTCGTCACAGGAGCCGGACAGGGACTCGGCCGGGCCATCGCGGAGCGATTGGCGAAGGACG
GCTTCGAAGTCGCAGCGGTCGACCTGAAGGAGGAGACCGCCGAGGCGACTGCCGCCGCGGTCGGCGGGAG
CGCGCACCGCTGCGACGTCTCCGACCGCGCCGCGGTGCGGGCTCTCGCGGCG
>Merged2_365350_361-522 # 361 # 522 # 1 # ID=365350_2;partial=01;start_type=ATG;rbs_motif=AGGA;rbs_spacer=5-10bp;gc_cont=0.605
ATGGATCCGATGGAACTGGTTCGACTGAAGAACCGCGTCGCGGTCATCACGGGATCCGCGTCGGGCATCG
GCTTGGCAACCGCGGTTCGTCTTCGAACCGAGGGCGCCAAGATAGTTGGCTTGGACACGCGATTCGACGA
ACTTAGGCGCCAACTCTGTGCG
>Merged2_366187_1-117 # 1 # 117 # 1 # ID=366187_1;partial=10;start_type=Edge;rbs_motif=None;rbs_spacer=None;gc_cont=0.641
GAAATCGCCGGCCCGATGGTGTTCCTCGCAAGTGACGAGTCGAGCTACATCACGGGCGAAACCATCGTCG
TCGACGGCGGTGCCCGCCTTCCTGAAAGCCCCCTCTTCGCCGGCTGA
>Merged2_368363_151-942 # 151 # 942 # 1 # ID=368363_2;partial=00;start_type=ATG;rbs_motif=AGGAGG;rbs_spacer=3-4bp;gc_cont=0.684
ATGGGACTGACCTTGACACCTGAGCAAGGCCGACGACTGACCGGCAAGGTGGCGATCGTCACCGGAGGCG
CGCACGGGATCGGGCGCGCGTACTGCCTTCGGTTTGCGGCCGAAGGCGCCGCCGTCGCGGTGTTCGACCT
CGACGAGGTCGCCGCCAAGGAGGTGGCTTCCGAGATCGAGGCGGGCTCCGGTCGGGCGGTCGGGGTGCGC
GTCGACGTGACGGACCCGGCGGCGATCGCGAGCGGGGTCGACCAGGTAGCGGCCGCCTTCGGTGGCGTGG
ACATCCTCGTCAACAACGCCGCCATGTTCTCCGTCGTCCCCATGTCGAGGGACGGGTTCGACGCCCTGTC
GGTCGAGGAGTGGGACCACATGATGGCGGTGAACGTCAAGGGGCCGTGGTTGATGGCCCGCGCCGTCGCG
CCGCTGATGCGCCAAAAGGGCAGCGGGAAGATCATCAACATCTCGTCGGGAACGGCGTTCAAGGGCACCA
CGTCGCAGATCCACTACGTGACGTCGAAGGCTGCGGTGTTGGGCTTCACGAAGACGCTCGCCCGCGAGCT
CGGGAAGGACGGCATCAACGTGAACGTCATCGCCCCCGGTTCGACGCTCAGCGAGGAGGACGCGACGGAG
CAGACCGTCCAGAGCCGCAGCCGGGTGATCCCGACCCGGGCGCTGCAGCGGCTCGAGCAGCCCGAGGACC
TCGTCGGTGCCGCCGTGTTCCTCGCATCCTCGGACAGCGATTTCGTCACCGGGCAAACCCTGATCGTCGA
CGGCGGCGCGGCGATGCACTGA
>Merged2_370472_1-471 # 1 # 471 # 1 # ID=370472_1;partial=11;start_type=Edge;rbs_motif=None;rbs_spacer=None;gc_cont=0.705
CGGGTCCCCGGCTACCCGGAGGGCCACCGCGTGCTCACCAACATGCTGCAGTCGCTGGGGCGCAACGCGT
TGACGCTCGGGATCCCGCCGGGGCTGAGCCGACCCGACTACGTCGATGCGGTCGGCGCGCGGTTGAGCTC
GATCGAGCCGATCCCGCCGGTCGTCGTCCCCGTCTCGTCCGCGCCGGTGACCGAGAACACGGTCACCGGT
GACGCGGTCGACCTGTACACGTTCCCGACGCCGATCTGGCACGACGGGGACGGTGGGCGCTACATCGGCA
CCGGCGACTGCGTCATCACCCGCGGCCCGGACAAGGACTGGGTCAACCTCGGCACCTATCGCGTCTGCAT
CGTCGACGAGCGCCACCTGACGATCTACATCTCGCCCGGCAAGCACGGGCGCCAGAACCGCGACGCGTGG
TTCGAGCAGGCCGACGAGTGCCCGGTGGCGATCTCGTTCGGCCAGGACCCG
>Merged2_371606_1-279 # 1 # 279 # -1 # ID=371606_1;partial=10;start_type=ATG;rbs_motif=None;rbs_spacer=None;gc_cont=0.685
ATGGAAACGCTACGAGACAAGGTAGCTGTAATCACCGGTGCGGCCAGCGGCATCGGCCGCGCCACCGCCC
GCGCACTGGCCGCCCGGGGCGCTCACATCGTGGCTGTCGACCTCGACGACGCCGGTCTCCACGCACTTGC
CGGTGAGTTGAGCGACCGGGAGGTCGCCGTGCTGCCGCAACGCGCCGACGTCTCGGATCCCGAAGCGTTC
GAGGGCATTCGGAGCGCGGCGCTACAGCGGTTCGGCCGGGTCGATATCGTGGTCAACAACGTTGGTGTG
>Merged2_372651_408-791 # 408 # 791 # -1 # ID=372651_1;partial=00;start_type=GTG;rbs_motif=GGGT;rbs_spacer=6bp;gc_cont=0.672
GTGATCGAGCTCGTCATCGCGGAGCGTTGCATCGGCTGCGACCGGTGCGTGCGCGTCTGCCCGACGAACG
TCTTTGATGCCGTGCCGGGCGAACTGCCGGTGATTGCGCGGCAAGAGGATTGCCAGACCTGCTTTCTGTG
CGAGCTGTACTGCCCAGTCGATGCCCTCTACGTCGGGCCCGACTGCGAGGCTGCGCAGGCAACGGACGAG
GCCACGGTGCTCGCCACCGACTGGCCGGAACAGTACCGACGCGACTCCGGGTGGGGCAAGGACCGCAAGG
CGCACCCGAATCAGACTGCGCTCATGCAGGAGATGATCCGCGAGGCACTGGACCTCCGCGCCGACGGCTG
GGCCAGCGACCGGCAGCCTGCGGACAACAGCTGA
>Merged2_380686_3-512 # 3 # 512 # -1 # ID=380686_1;partial=11;start_type=Edge;rbs_motif=None;rbs_spacer=None;gc_cont=0.645
GCGGCGTTTCACGGAGCGCATGCCCGCATCAAAGATCTCATCGCTTTCGACATGGGCGGTACGACCGCGA
AAGTTTGCGTCATCGACGACGGCGAGCCCGAACGGTCGGACCAGTTTGAAGTGGCACGCGTTCATCGTTT
CGCCAAAGGAAGCGGCTTGCCCCTGAAGGTGCCGGTGCTGGAGATGATCGAAATCGGCGCCGGTGGTGGG
TCGATCGCCACGGTCGACGAACTTGGCCTGCTGCGCGTCGGCCCTGACAGTGCGGCAGCCAATCCGGGGC
CGGCGAGCTACGGGCTGGGCGGGGACAGGCCGACCGTCACCGACGCGGACCTGTTCCTTGGCTATCTCGA
CGCGGAATTCTTCCTCGGCGGTGCGATGAAGCTTGACCGGACGCGCGCCGAAGCGGCCATCGAACGCCAC
ATCGCAGAGCCGCTGGGGATTTCGACAACACGCGCTGCGTGGGGAATCCATGCCGTCGTCAACGACAACA
TGGCGCGTGCTGCGAAGGTG
>Merged2_381198_1-147 # 1 # 147 # -1 # ID=381198_1;partial=10;start_type=ATG;rbs_motif=AGGAGG;rbs_spacer=3-4bp;gc_cont=0.612
ATGCGGCTCAAAGGGAAAGTGGCAATCGTTACGGGCGCGGGTGCAGGTATCGGCAGAGCCATCGCAGAGA
GGTTCGCGGCGGAAGGAGCGGCTGTCATGATCGCAGACGTGGATCCTCACAACGGCCAGAGCACGGCACA
AGCGATC
>Merged2_382025_1-168 # 1 # 168 # 1 # ID=382025_1;partial=10;start_type=Edge;rbs_motif=None;rbs_spacer=None;gc_cont=0.708
CCCGCGGAGGAGTTCTTCGCCGCCATGGCAGCCAGCGAGGTGCCGCTCGGCCGGTTCGGCACCGTGGCGG
AAGTGTCGGGACTGGCGGCGTTCCTCGCCGGCGACCAGGCCAGCTACATCACCGGCGCGATGATCGACGT
CGCCGGCGGCATGGGGAAGTACGTGTGA
>Merged2_382519_3-335 # 3 # 335 # -1 # ID=382519_1;partial=11;start_type=Edge;rbs_motif=None;rbs_spacer=None;gc_cont=0.727
CAGACCGCGGTCGCCGGGCCCCTCGGCCTCGACGTGCTCGCCGCGGCCCGGGCCATCCACGACATCGCCA
ATGCCACCATGGCCGCCGCCATCCGCATGGTTACCGTGCAACGGGGCATCGACCCCCGCCAGTTCGTGAT
GGTGGCGTTCGGCGGAGCGGGGCCGATGCACGCTGTCGAGCTCGCCCGGACCTTCGCCATGCCCACCGTC
GTCGTGCCGTTTGCCGCGGGCGTGGCCTCCGCGGTGGGCCTGGTCGCCGCCGACTTGACGGTGGACCGGG
TCCGTACCGAGTTGCTTCCCCTCGAATCCACGGTGACCCCCGCCGTCGCCGCC
>Merged2_385911_3-335 # 3 # 335 # -1 # ID=385911_1;partial=11;start_type=Edge;rbs_motif=None;rbs_spacer=None;gc_cont=0.706
GGCGGGCTGGTGAGCCACGCCGCCGTCGTCGCCCGCGGGTGGGGCAAACCGGCCGTGGTCGGAGCGGAGT
CGGTGCGCATCAGCGGCTCCTCGTTCACCTGTGGGGGGGTCACCGTGGCCGAGGGCGACTTCATCTCCAT
CGACGGCAACAGCGGCGACATCGCGCTCGGCGAGGTGGCCCTGAAGCTGGCCGATCCGCCCAAAGAGTTC
GACACCATCCTCAAGTGGGCGGACAAGATCCGCAAAGGCAAGCTCGGCGTGCGGGCCAATGCCGACAACG
GGCCGGACGCGGCCAACGCCCGGCGTTTCGGCGCCGAGGGCATCGGGCTGTGC
>Merged2_389941_3-515 # 3 # 515 # 1 # ID=389941_1;partial=11;start_type=Edge;rbs_motif=None;rbs_spacer=None;gc_cont=0.653
ATCCTGGCCCTCGACAGGCGTGCGCTGTACGTCCGCTGTGACGTGTCGGTGCCCGAGGAGATCGAACGGC
TCAGCAGCGAGGTAGCCGCCGCCTTTGGACGTTGCGACATCCTCGTCAACAACGTCGGTATTTTCGACAG
CCGCCCATTCGACCAGATCACCTTCGAAATCTGGAAGCGGACCCTCGCGGTCAACCTCGATTCGATGTTC
CTGACGGCCAAGGCGTTCATCGGCGGCATGCGCGCACGGCGTTGGGGGCGCATCATCAATCTGGCCTCCA
ATACGCTCGGTTCGGCCGTGCCGCATCACGTCGATTATATCGCGAGCAAGGGCGGGGTCGTGGGTTTCAC
CCGCGCGCTGGCGAGCGAGGTCGGCGTCGACGGCATTACGGTCAATGCCGTAGCGCCCGGACTGACCCGG
ACGCCGGGCACGCAGCGCCCGGAGTTTCAGGCCCGCGGCAAGACGCTGTCGGAGGCGCAGCAACTGATCG
CCGCGGCGCAGGCGATCAAACGG
>Merged2_390264_603-698 # 603 # 698 # -1 # ID=390264_2;partial=01;start_type=Edge;rbs_motif=None;rbs_spacer=None;gc_cont=0.604
TGCGTGTTCCTTGCCTCCGACCACGCCAGCTACATCAGCGGCCAGGAACTGTTCGTCACTGGCGGCACCT
TCCCGCTAATCCCGTCAGCCACCTGA
>Merged2_396184_2-544 # 2 # 544 # -1 # ID=396184_1;partial=11;start_type=Edge;rbs_motif=None;rbs_spacer=None;gc_cont=0.738
GTGCAGTCCAACGGCGGCCTGACAGGCGGCGAAGCCTTCGTCCGGCAGGCCGTCGCGGCGCTCAACTCGG
GCCCGGCCGCGGCGCCGGCCGCAAGCGCCCACTTTGCCGCGCGGACGCAGGCAGCGGGGGTCGTCACGCT
CGACATGGGCGGCACGAGCGCGGACATGTCGATCGTCGATCGCGCGACCGGTACGGACCTGATCAAGGAC
GCGACCGTCGGGCGCTATCCGATCGGCCTGCCGATGGTCAATGTCGTCAGCATCGGCGCCGGCGGCGGCT
CGATCGCCGCGGTCGATCGACACGGGATCCTGCGCGTCGGCCCCGAGAGCGCCGAGGCCGTGCCCGGCCC
GGCCTGCTATCGGCGCGGCGGCGTCGAGCCGACCGTGACCGACGCTCTGGTCGTGCTCGGCTACCTCAAC
CCGCAGGCGCTCCTGGGCGGCGAGCTTGAGATCTCGCCCGAGCTCGCGCGCGAGGCCGTGCGCAGCAGGG
TCGCCGAGCCGCTGGGGATATCGGTCGAGCGCGCCGCGGTCGGGATCTTCGAG
>Merged2_396262_310-531 # 310 # 531 # -1 # ID=396262_2;partial=01;start_type=Edge;rbs_motif=None;rbs_spacer=None;gc_cont=0.662
AAGTCCATTCGAGTTAACGCCGTGCTCCCGGGTCTATTCGACACCGATATGGCGCGCACGATGGATCGTG
GCGAATACGACGGCCGGCTGGCGGCGACGCGACTGGAGCGCCCTGGGAGGCCTGCCGAGTTGGCCACGGC
GGTCCAGTTCCTGCTCAGCGATGCGGCCTCCTTCGTCACAGGGGCAACGTTGGCGGTCGACGGGGGACTC
AGCATGCACTGA
>Merged2_398898_200-343 # 200 # 343 # 1 # ID=398898_2;partial=01;start_type=ATG;rbs_motif=None;rbs_spacer=None;gc_cont=0.722
ATGAGGTTCACCGACAGGGTCGTCGTCGTGACCGGCGGCGCCAACGGGATCGGCCGGGCGACGGCCGAGC
GGATGCTCGACGAGGGCGCCCGCGTGGCCGTCCTCGATCGCGATCCGGCTGTCGCCGAGGCCTGGATCTC
AGAG
>Merged2_399790_3-1067 # 3 # 1067 # 1 # ID=399790_1;partial=11;start_type=Edge;rbs_motif=None;rbs_spacer=None;gc_cont=0.705
GTCGCGCGCAAGTTCGGACTTAGTCTCGAGGCGCTGCTCGAAGCGACCGACCGGCTCGTGCACGGCACCA
CCACGGGCACGAACGCCGTCGTCGCCCGCTCGGGCGCGCGGGTGGGGCTGGTGACCACCGCCGGCCACGA
GGACAACGTGCGCATCATGAAGGGCGGCGGGCGCACCGTCGGCCTGTCACCCGAAGACGTCATGAACATC
GCCGCCGGCGGCAAGCCCGCCCCGCTGGTCGAGCCGCACCTCGTCGTGGGTGTGCCGGAGCGCGTGGACA
GCGAGGGCGAGGTGGTCGTGCCACTGGACGAGACCGCGGCGAAGGAGCGAATCGCCTGGCTACTCGACCA
GGGCGTCGACGCGATCGCGATCAGCACGTTGTGGTCGATCAAGAACACCGCGCATGAGCAGCGGCTGCGC
TCGCTGGTCGAGGAACTCGCGCCTGGACTGTTCGTCACCTGCAGCAGCGAACTCACCGGCCGCCTCGGTG
AGTACGAGCGGACGATGACGTGCGTGATGAACGCCTACATCGGCCCGCTGATGGACTCCTACATCGACGC
GATCGAGACCGGTGCGGCACGCCGCGGGTACCGGGGGACCGTGCTGTTCACGCAGTGCGCCGGCGGTGCC
GTGTCCGGCACGGAGGCGCGACGCACGCCGATCGTGACGATCCAATCCGGCCCGGTCGCGGGCGTGACGA
ACTCCGCGCTGCTGGCCCGCGAGCTCGACGAGCGATACCTGCTCACGACGGACATGGGCGGCACGACCTA
CGACGTCAGCATCATCGACCGCGGAGAACCGCTCGCCCGCGACACCGCGATCTTCGAGCGCTTCGAGCTC
GCGATACCGATCCTGGACGTCGAATCGGTCGGCGCCGGCGGCGGCAGCATCGCCTGGCTGGACGGATCCG
GCCGGCTCAACGTCGGACCGGGGAGCGCCGGCGCGGTGCCCGGCCCGGTCTGCTACGGCCTGGGCGGAAC
CCAGCCGACCGTGACCGATGCCGACGTGGTGCTGGGAATCATCGACCCCGACTCGTACCTGCACGGGACG
GCGGGCCTGGACCGG
>Merged2_401162_2706-3215 # 2706 # 3215 # -1 # ID=401162_4;partial=01;start_type=Edge;rbs_motif=None;rbs_spacer=None;gc_cont=0.751
GTCTCGCGCCGGCGCGAGATCGTCGAGGCGCTAAGGGCGTGGGTCCCCGAGCCGGCCGTCGGCGCCGTCC
CGACAGAGCTCGGCGGGCTGCTGACCGCCCAGTTCGGGATCACGATCGAGACGGTCCAGGGCTGGCTGCG
CGGAGACGGCGACGACGGCGAGCAGCTGAGCGGCGTCGCCGCCTCCCCCGGCCTCGTCGAGGGACCGGCG
CGGGTCGTCACCTCGACCGAGCAGATCGACGAGGTCCGCGACGGCGAGATCCTCGTCTGCACCGCGACCG
CGCCGGCCTGGGCGCCGGTCTTCGGCAAGGTCCGCGGCGCGGTCTCCGACGTCGGCGGGATGATGTCCCA
CGCCGCGATCCTGTGCCGCGAGTACGGGATTCCCGCCGTCCTCGGAACCGGCGTCGGCACCCGGCGGATC
CACGGCGGCGACCTGCTGCAGGTCGACGGCGACCACGGCGTCGTCCGGGTGCTGGAGCCGGCCGAGGGCC
CTGAGGCGCACGCCCGGTGA
>Merged2_410176_1871-1966 # 1871 # 1966 # 1 # ID=410176_4;partial=01;start_type=GTG;rbs_motif=GGA/GAG/AGG;rbs_spacer=5-10bp;gc_cont=0.667
GTGCGTTTGAAGGACAAGATTGCCGTCATCACCGGTGCCGCAGCCGGCATCGGCGAGGCCACCGCCGAAC
TGTTCGTCCGCGAGGGGGCACACGTC
>Merged2_412147_404-1153 # 404 # 1153 # -1 # ID=412147_1;partial=00;start_type=ATG;rbs_motif=GGAGG;rbs_spacer=5-10bp;gc_cont=0.672
ATGGCAACCGACCCGAGCCTGGCCATGGTGCACTCTTGGGACCTGTCGACCGGAGTCGACGGGCCTGGCA
CCCGGTTCGTCCTGTTCCTGTCCGGCTGCCCGCTGCGCTGCCTGTACTGTCAGAATCCCGACACCTGGCA
GATGCGCTACGGCACCCGGATGGGACTGGCCGAGGTGCTCGGCGAGATCGAGAACTATCGCAGGTTCCTC
AAGGTTTCCGGCGGCGGCGTCACCGTCAGCGGCGGCGAGCCGATGTTGCAGTCCCAGTTCGTCACCGCGC
TGTTCGGCGAGGTCAGGGACTGGGGGCTGAACACAGCGCTGGACACCTCCGGCTTTCTGGGCCGGCGAGC
CGATAAGGCGCTGCTGGACGTGACCGACCTGATCCTGCTGGACCTGAAGTCGTACGACCCGGCGACGTAC
AAGAAGGTGACGGGAGAGTCGGTGGTGCCGACCCTGGACTTCGCGCAGCGGCTGGCCGCACTCGGCAAGC
GGATGTGGATCAGGTTCGTCCTGGTGCCCGGGCTGACCGACGATCCCGCCAACGTCGAGGGCATCGCCGG
TTTCGCCGCCACCCTCGGGCCGGCCGTCGAGCGCGTCGAGGTGCTGCCGTTCCACAAGCTCGGCGCCCCC
AAGTGGGAGGAATTGCGCAAGCCGTTCCCGCTCGCCGACACCCCGACCCCGACGAAGTCCGAGATCGCCG
CCGTGACCGAGATCTTTCAATCCCACCAGCTCCCGATCCTCGTCGCCTGA
>Merged2_413559_2-193 # 2 # 193 # 1 # ID=413559_1;partial=10;start_type=Edge;rbs_motif=None;rbs_spacer=None;gc_cont=0.698
TTCATCGAGACCGACATGACCGCCGAGCTGAGCGAGGCGCGGCAGAAAGAGGTGCTGTCGTCCGTGCCGC
TGGGTCGGTACGGCCAAGCGGACGAGGTGGCCGGCGCGGCGCTGTATCTCGCCTCGCCCGCGGCCGCGTA
CGTGTCCGGAGTCGTACTGCCCGTCGACGGCGGGCTGGGAATGGGGATCTGA
>Merged2_417236_348-968 # 348 # 968 # -1 # ID=417236_2;partial=00;start_type=ATG;rbs_motif=None;rbs_spacer=None;gc_cont=0.675
ATGAGCGGTCCCTTCCTGTATAAGGCGGGCAAGGGCTCCTCCACCGGTGCCGCCAAAACGCCCCGCCGTC
GCGTGGTCGCGAAGGTCCGGCTTTTGGTGCTCGATGTCGATGGCGTGCTCACCGATGGCCGGCTGCACTT
TGGCGCCGACGGCGAGGTGCTCAAGGTCTTTCACGTGCGCGATGGCTTAGGGATCCGCCAGCTGCTCAAC
GCCGGGGTGGCCGTGGCGCTGATTTCGGGCCGCAACTCGCCGATGGTCGCAGCCCGGGCGCAGGAGCTGG
GCATCGAGCATGTGTTCCAGGGCATCGAGGACAAGATCGCCATCTTTGAGCAGCTGTCCGCCCAGCTTGC
GGTGCCGCCGGCCCTGACGGCCTGCGTCGGGGATGATCTTCCGGATGTGCCCTTGATGCGCCGCGTCGGG
ATCGCCTTTGCGGTGCGCGATGCGCACCCGACGGCGCGCCGCGCCGCGCAGATCATCACCCAGCTGCCCG
GCGGGCTGGGCGCGGTGCGCGAAGTCTGTGATTTTCTGCTGGACGTTCCCCGCCCCCCCGACAAGTCCAA
GCAAAAAAAGACCGCGCTTGCCGGGTCAGACAGGCTCGCAGCGGAATTGCCGCCGCCATGA
>Merged2_424291_1-639 # 1 # 639 # 1 # ID=424291_1;partial=10;start_type=Edge;rbs_motif=None;rbs_spacer=None;gc_cont=0.659
GGCTCGGATGAGGCCGCGGCCGCGATCGTGGCAGCGGGCGGCTCGGCCAGCGGAGTTCGGTGCGATGCCG
GTGACTACGACCAGGTGCAGTCGCTGGCCGAGTCGGTGATCAGCGATCACGGCGGCTGTGACGTGCTCGT
CAACAACGTGGCGCACGGTGGCGGCAAGAGCATCCCGATGGTCGATCACGACCGCGAGCTCTGGGAACGG
ACTTTCGCCGTCAACTTCCGCGCCGCAGTCCAACTGAGCACCGCATTTCTGCCTGGGATGATCGAACGCG
GTCGCGGTCGCATCATCAACATCGTCTCCAACACGCTCTTCTCGCCGCCGCCGATCGGGATCCTCGCCTA
CGTCTGCAGCAAAGGTGCGCTGCTCGGCTTCACCAGGGCATTGGCGAAAGAGGTGGGAGCCACCGGGGTC
ACCGTCAACGCGGTCGCACCGGGTTTGGTGCTGTCGCGACCCGAGGACAACGTCCCACACGACCAGGCGT
TCTACGACGCTGTCAAGGCGACACAGGCAATTCCACGGACACTCGTCCCCGACGATCTTGCCGGACCGGT
CTGCTTCCTCGCGTCCGATGCCGCCGGCGCGATGACTGGCCAGGTGCTCTGCGTGGACGGCGGGAACGTG
ATGCTGTGA
>Merged2_424600_2-163 # 2 # 163 # 1 # ID=424600_1;partial=10;start_type=Edge;rbs_motif=None;rbs_spacer=None;gc_cont=0.710
CACCCCAAGGCCGATGCGATCATCGAGCGGGCCGTCAAGGCAACGCCGCTGCGGCGGCTCGGGCTTCCGG
AGGACGTCGCCGGCGTCGCCGCGTTCCTCGCCTCGGACGACGCCGGTTACATCACCGGCGATGTCCTGCA
CGTCACCGGCGGCCGCTACTAA
>Merged2_430983_3-581 # 3 # 581 # -1 # ID=430983_1;partial=11;start_type=Edge;rbs_motif=None;rbs_spacer=None;gc_cont=0.630
GCCAGCTTCGCCGGCCAGCACGACAGTTTCCTGAATATCACCGGCATCGACGACGTGGTCGAAGCTTGCC
GCCGCTGTTTCGCGTCGTTGTTCACCGACCGCGCGATCGTCTATCGCGTCAACAACGACTTTGACCATTT
CAAGGTGGCACTCTCGGTCGGGGTCATGCGGATGATCCGCTCCGACCGTGCGGCAAGCGGGGTGATGTTC
ACGCTCGACACCGAATCCGGATTCCGCGATGTGGTGTTCATCACGGGTGCCTATGGCCTCGGCGAGAACG
TGGTACAGGGCAAGGTCGACCCGGACGAGTTCTATGTGCACAAGCCGACCTTCCGTCAGGGACACCGCGC
CATTTTCCGCCGCCTGCGCGGTCGCAAAGAGCTCACCATGGGGCTGCAGGCGGGGCATTTCGGGGCAACC
ACCGTCGAGGAGCCGACGCCGCCGGAGAAGCGTACGCTGTTCTGCCTGGCCGATGCCGACGTTCTCGCGC
TCGCTGATTATGCCATGCGCATCGAAGACCATTACTCGGCGGTTGCCGGGCGTTCCTCGCCGATGGACAT
CGAATGGGCGAAGGATGCC
>Merged2_431718_1165-1356 # 1165 # 1356 # -1 # ID=431718_2;partial=01;start_type=Edge;rbs_motif=None;rbs_spacer=None;gc_cont=0.661
TCGGTGTTCTTCGCCGGCCCCGGCCGACTCGACGCGACCACCTATTCCCGCGACCGGCTGCTGGCCGGCA
ATGTGATCGACGGCCCGGCAGTGATCGAGGAAACCGCCTCGACGACCGTCGTCGAGCCGGGAGACCGGGT
GACCGTCAACCAGTACGGCCACCTGATCATGCAGATCGGAGGAGCAGAGTGA
>Merged2_432539_1-462 # 1 # 462 # 1 # ID=432539_1;partial=11;start_type=Edge;rbs_motif=None;rbs_spacer=None;gc_cont=0.684
ATCGTATCCGGGCCGGCGGCCGGGGTCATCGGCACACAGCTCCTGGTCGACCTGCTGCAGACGGACAATC
TGCTGTCGTTCGACATGGGAGGTACGACCGCCAAGTGCGGCGTGATCGCCCACGGAACGGTGGAGCGAAA
ATCGGAGCTCCACGTGAAGGGTTCGGGTAACACGACGGATCGGCGCGGGGGCGGTATCCCGGTCCGGGTT
CCGGTCGTCGACCTGGCTGAGGTGGGGGCCGGGGGCGGGAGCATCGCCTGGCTCGACCAAGCCGGCAGCC
TCCGGGTCGGGCCCCAGTCGGTGGGGGCAGACCCGGGACCTGCGTGCTACGGGTACGGGGGAACCGTTCC
GACGGTGACCGACGCCAACGTGGTCCTGGGGTACATCAACCCTGACACCATCGCGGGCGGCTCGCTCGCC
ATCGGGGTCGACCTCGCGTCCAAAGCGATCTCAGAACAACTG
>Merged2_446708_2264-2392 # 2264 # 2392 # 1 # ID=446708_4;partial=01;start_type=ATG;rbs_motif=AGGAG;rbs_spacer=5-10bp;gc_cont=0.698
ATGACAATCGGGGCTCCCATCGCTGGCAAGATCGCCGTCGTCACCGGCGGCAGCAACGGCATCGGGGCGG
CCACGGTGCGCATGCTGGCCGAGGCGGGCGCGCATGTGGTGATCGGCTACAATCGGGGC
>Merged2_450591_3-425 # 3 # 425 # -1 # ID=450591_1;partial=10;start_type=GTG;rbs_motif=None;rbs_spacer=None;gc_cont=0.730
GTGCTGGGCTTTGCCGACACCGACGCCGGGATGGCCGAGGTCGCTGGCGGCAAGGGCGCGAACCTCGGCG
AGCTGTCCCGGATTCCGGGCGTCAGCGTGCCGGCCGGTTTCTGCGTCACCACGGCGGCGTTCCGGCGGGT
CATGACAGCGACCCCGGAGCTGGCCGGCCTGCTGCACCAGCTGGACCGCGTGCGGCCCGGCGACCGCGAC
GGAATCCGCGCGATCAGCGTGCAGATCCGCGAGCTGATCGAGGCGGCCGACATCCCCGACGGCGTCGCGA
CGGCGATCACGGCGCAGCTGCAGCGCAACGACGAGACGGCGTGGGCAGTGCGCTCCAGCGCCACCGCCGA
AGACCTGCCCGGAGCGTCGTTCGCCGGGCAGCACGACAGCTACCTGAACGTGACCGGCGAGCAGGCGGTG
CTG
>Merged2_451059_628-1161 # 628 # 1161 # 1 # ID=451059_2;partial=01;start_type=ATG;rbs_motif=3Base/5BMM;rbs_spacer=13-15bp;gc_cont=0.680
ATGGGGTTCATGGACATGCGGGCGTGGCTCGCACTCCTTCACAAGACCGGTGAACTGCGGCGGGTCGGGG
CCGAGGTCGACTGGGACCGCGAGATCGGTGCCGTCGCCCGCCGGGTGCTGGAGAAGAAGGGGCCGGCGCT
GTTGTTTGAGAACATCAAGGGTTACGGCGGCGGCCGCTGCACCAGGCTGTTCGTGAACGGCCTGGGGACG
CGGGCACGGCTCGCGCTCGCGCTCGGGCTGCCGCGGGAAGCGACCAATCGCGATCTGGTCCAGCACGTGA
TGCACAAGAACCGCGAACGGGTGGCCCCGGTGGCGGTCGCGACCGGTCCGGTGAAGGACGTGATCGTGCG
CGGCGACGCCATCGACCAGAGCGAGTTCCCGGTGCCGCGCTGGCATCATCTCGAAGGCGGACGCTACATC
CACACCTTCTCGGCCATCGTCACCCGCGATCCCGATACCCGGGTGATGAACGTCGGCGTCTACCGCGGCA
TGATCGGGCGCAAGGACACCACGCCGTTCCTGCTCATCAAGGGC
>Merged2_453590_3-317 # 3 # 317 # -1 # ID=453590_1;partial=11;start_type=Edge;rbs_motif=None;rbs_spacer=None;gc_cont=0.613
GAGCGCCCCTACGAGCAGCTGCGGGCCGAGCGCGCCCAGTTGATCGCGGACTACCGCGAGCTGCTGACCT
CAGCCCAGGAGCGCGAAGCCTATGACCAGATGATCAATCTGGCGCATCGCGTCTTCCCCTATGTCGAGGG
GCACAAGTTCTACTGCGAGCACTGGTACACGAACCTCTTCTTCAACAAGATCCGCGAATTTGGCGCGCTC
CTGGCCGCTCACGGCTTCTTTGGGGATGCGGAGGATGTGTTCCAGCTCACCCACTACGAGGTGGAGGCCG
CGATCATCGATCTGATGACCTCCTGGTCAAATGGC
>Merged2_453862_3-104 # 3 # 104 # 1 # ID=453862_1;partial=10;start_type=Edge;rbs_motif=None;rbs_spacer=None;gc_cont=0.745
GTGGCGGCCGCGGCGGCATTCCTCGCGTCCGGCGATGCGGCGTGGGTCACCGGCCAGACGCTGGTGCTCG
ACGGCGGCATCAGCCTGCACGCCGCACTGTAG
>Merged2_457092_3-86 # 3 # 86 # 1 # ID=457092_1;partial=10;start_type=Edge;rbs_motif=None;rbs_spacer=None;gc_cont=0.631
GCCGCGACCATCGCCTTCCTGGCATCTGAGGATGCGAGCTTCATTACCGGACAGGTCGTCAACTGCAGCG
GCGGCCAGTCCTGA
>Merged2_457104_3-815 # 3 # 815 # 1 # ID=457104_1;partial=11;start_type=Edge;rbs_motif=None;rbs_spacer=None;gc_cont=0.685
GACAAAGGCGGCTTCCTTCGAGTCGGCCCGATGAGCGCCGGCGCCCGTCCCGGCCCGGCCTGCTACGGGC
GCGGCGGCACGCGGCCGACCGTGACCGACGCCAATTTGGCGCTGGGCTACCTCGACGCGGAGCGGCCGCT
GGCCGGCGGCGTGAAGCTGGACCTGGCGGCTGCCCGTACGGCGGTCTCGCGGCTGGCCTGGGAGCTGGCG
CTGAGCGCCGAGGACTGCGCCCGCGGGATCCGCCGGATCGCCTGCGCCAACATGGCCGCGGCGTTGCGCA
ACATCACGGTGGACCGCGGCATCGACCCGCGCGATCACACTCTGATCGCCTTCGGCGGAGCCGGCGGGCT
CCACGCCACCGATGTCGCCGATGAGCTAGGGATCTCTGAGGTGCTTATCCCCGGAAATGCCGGCGTTCTT
GCGGCTCTGGGCCTGGTGACCGCTCCGGCCCGCTACGACGCCTCAGCGAGCGTACTGCTGAGCGGCGCTG
ATCTCAGCGTCCGTCGGATTCACGAAATTTCGCAAGAGCTGCGCGATCGCGCGATTGCGAGATTTCGGGA
ACCGCCGGGCGCTGAGAAGGTCCGGTACGAGGTTCGATACCTGGGACAGAGCTTTGAGCTGGCGGTGGAG
GCCGAGCCTGAAGATCTGCGCGCGGCGTTTGAGAGGGAGCATGAGGCGCGGTACGGATACAGCGACCCGG
AGGCGGAGATCGAGCTGGTGACCGTGCGCGTGAGCCTCTTTGGCCCTAGCCCCCGCATAGATTTACCAGA
AAGTCGTGATATGCGAGAGGTCAGTGGAGTGGTGGCGCTGGCG
>Merged2_457540_62-853 # 62 # 853 # 1 # ID=457540_1;partial=00;start_type=ATG;rbs_motif=AGGAG;rbs_spacer=5-10bp;gc_cont=0.747
ATGACCGCCGCGACGCCTGCCGACGAGCACGCCGGGGCCGGGGGCCTCCTCCGGGGGCGCACCGCCGTGG
TGACGGGTGCCGCCACCGGCATCGGGCGCGCCACCGCGGAGCTGCTGGCGGCGGAGGGCGCCCGCGTCCT
CCTGACGGGCCTCCAGCCGGACCGCCTGCGCGAGGCGGCGGAGGCGATCCGGGCGCAGGGGGGCGACGCC
ACCGCGCTCGAGACCGACGTCTCCTCGGAGGACGACATCGCCCGGATGGCGGCCGTGGCCGAACGGGAGC
TGGGCGGGGCCGACCTGCTGGTGAACGACGCCGCGATCTACCCCTACGGCCGGTGGATCGACGCGACCGC
CGAGGAGTGGGACCGGGTGATGGCCGTCAACGTGCGAGGCATGTTCCTCACCTGCCGGGCGCTGGTGCCG
CAGATGGTCGGGCGGGGCCGGGGGGCCATCGTCAACATCGCGTCGGTCACGTTCCACGCCGGCGCGCCGA
TGCTGATGAGCTACGTCGCGAGCAAGGGCGGGGTGATCGGCTTCACCCGCGCGCTGGCCCGCGAGGTGGG
CCCGGACGGGATCAGGGTCAACGCCATCTCGCCGGGCGCGATACCGACGGCGGCGACGGACATCCACGTC
GACCAGGAGAAGCTCTGGAGGGACACGCTCGCCGGACAGTGCCTGAAGCGCAGGGGCCGGCCGCAGGACA
TCGCCGGGGCGGCCCTGTTCCTCCTCAGCGACCTGAGCGCGTTCGTGACCGGCCAGGTTCTGCGGGTGGA
CGGCGGGGAGACGCACGGGTGA
>Merged2_459093_186-302 # 186 # 302 # -1 # ID=459093_2;partial=01;start_type=Edge;rbs_motif=None;rbs_spacer=None;gc_cont=0.701
GGGCGGCGGGCCGAAGTCGACGAGCAGGCCGCGGCGGTGGCCTTTCTGGCGTCCGACGACGCGTCGTTCG
TGACCGGTCAGGTGCTCTCGGTCAACGGCGGGTCGAGCATGTTGTGA
>Merged2_462211_2-859 # 2 # 859 # 1 # ID=462211_1;partial=11;start_type=Edge;rbs_motif=None;rbs_spacer=None;gc_cont=0.723
TCGATCGGCTCCGGCGGGGGCAGCATCGCCTGGATCGACGAGGGCGGCCTGCTGCGAGTCGGGCCGCAGA
GCGCGAAGTCCCGGCCCGGGCCGGCGTGCTACGGACTCGGCGGTACCGAGGCGACCGTCACCGACGCCGA
CCTGGTGCTTGGCTACCTCGATTCCGGCGCGTTCCTCGGCGGCCGGATGGAGCTGGACCGCGACCTGGCC
CTGAAGGCACTGGCCGGGCTCGGCGAGCGCCTCGGCATGGAGCCCGAGGAGGTTGCCGTCGGCATCTTCA
CCATCATTAACGCTCAGATGGCCGACCTGATCCGGAAGCTGACCATCGAGCAGGGCAACGACCCGCGAGA
CAGCATCCTCGTCGCCTACGGCGGGGCCGGTCCCACCCACGCGGCGTTCTATGGCGGCGACATCGGCTCG
CGGGCAATCCTCGTGCCTGCCCGGTCCACCGCTTTCTCCGCCGAGGGCATGCTCGCCTGCGACGTCACCC
ACACCGCTGATGTCAGCCGGTCCAGGGTGTCGCCGCTGTCCGCTGCGGACATCGCGCAGATCGAGGAGAC
GCTCGGCGGGCTGGAGCAGCGGCTCCGCCGCCAGTTCGCGGAGGAGGACGTCGCAGCTGACCAGCTCAGC
TTCGCCCGCACCCTCGGCGTACGGTTCCGCAACCAGGTGCAGACCCTGCCGGTGCCGGTACCGGGCGGCA
CGCTGGACCCGGAGATTGCCCGCACGCTGCCGGCCGACTTCGCCGCGCGGTACGCCCAGGTGTACGGCGA
GGGCGCGGTGCTGGCAGGCGGCCGGATCGAGATCGACCTGCACCGGGTCGTCGGCACCCGGGCGCTGACC
CGGCCGCCGCTTGCCGCG
>Merged2_463797_3-77 # 3 # 77 # 1 # ID=463797_1;partial=10;start_type=Edge;rbs_motif=None;rbs_spacer=None;gc_cont=0.627
TACCTCGCGTCTGAGGACGCCTCCTACGTGACCGGCCAGACGATCAGCGTCAACGGCGGATCCTTCATCG
GCTGA
>Merged2_466000_2-1033 # 2 # 1033 # 1 # ID=466000_1;partial=10;start_type=Edge;rbs_motif=None;rbs_spacer=None;gc_cont=0.701
GGCGGCAGCGTCGCCTGGCTCGACGGTGCGGGCAGTCTGCGCGTGGGGCCACACTCGGCCGGATCGGAAC
CCGGTCCCGCCTGCTACGGCCGCGGCGGCGACCAGCCGACCGTGACCGACGCCTCGGTCGTGCTGGGCTA
TGTCGAGCCGGCGCGGTTCGCCGGTGGCACGATGACATTGCAGCCCGCGCTGGCGCATGAGGCGATCGAG
CGTGTCGTCGCCCGACCGCTTGGCATGACAGTGGAAGATGCCGCGCTGGGCATGCACCGCGTGCTGAACG
CGCAGATGGCGGAAGCGATCCGCCTGGTGTCCATCGGCCGCGGCATTGATCCGCGCGGCTTCGCGTTGTT
GTCGCTCGGTGGCGGCGGGCCGATGCACGGCTGCGCCCTGGCCGACGAGCTGGGGATCCGCACGGTCATC
GTGCCGGTGCATCCGGGCGTGCTGTCCGCGGCGGGATTGCTGGGAGCGGCGGTCGAACATGAGCTGGCCA
CGGCATTTCCGCGTGCCCTGGCGGATCTGTGTGCCGACGAGCTCGGGCCGGCGCTGCGCGCGCTCGACGA
GCGCTGCGCCGCGTTGATGCGTCAGGAGAACGTGCATGACGCGGAAATCCGGCACTTCGCCGACGTCTGC
TATATCGGACAGTCGTATCATCTGGAGGTGCCGCTCGACTCGCGCGATCCCGAACGCATCTACCAGTTGT
TCCTCGTCGCGCACGAGCGCGTCTACGGCCACAGCACGCGTGCGCCGGCGAAGATCGTGAACCTGCGGAG
CGTGCACCGCGCGCACGCCGCCACCGTCGCCATGGCGGCAACACAACGAACGACCGCATGTCCGCCGACG
CGCCGTGCGATCCGGGTCCGCGAGCACAGTGCGCCCGTCTCCGCCGGGATCTGGCAGCGCGACGCGCTCA
TCGATCATCAGCGCGTGGCGGGACCCGCGGTGATCGAGCAGGCCGATACGACCACGCTGGTCGAGCCGGG
ATGGATCGCGCGGGTGATGCCGTCCGGCATACTGCTGCTGGAGAAAGCATGA
>Merged2_466116_2-388 # 2 # 388 # 1 # ID=466116_1;partial=11;start_type=Edge;rbs_motif=None;rbs_spacer=None;gc_cont=0.734
GGCGGCAGCGTCGCCTGGCTCGACGGTGCGGGCAGTCTGCGCGTGGGGCCACACTCGGCCGGATCGGAAC
CCGGTCCCGCCTGCTACGGCCGCGGCGGCGACCAGCCGACCGTGACCGACGCCTCGGTCGTGCTGGGCTA
CGTCGAGCCGGCGCGGTTCGCCGGCGGCACGATGACATTGCAGCCCGCGCTGGCGTATGAGGCGATCGAG
CGCGTCATCGCGCGACCGCTTGGCATGACGGTGGAAGATGCCGCGCTCGGCGTGCACCGCGTGCTGAACG
CGCAGATGGCCGAGGCGATCCGCCTGGTGTCCATCGGCCGCGGCATTGATCCGCGCGGCTTCGCGTTGTT
GTCGCTCGGTGGCGGCGGGCCGATGCACGGCTGCGCC
>Merged2_470321_1-213 # 1 # 213 # -1 # ID=470321_1;partial=10;start_type=ATG;rbs_motif=None;rbs_spacer=None;gc_cont=0.742
ATGCCCGCAAGTTACGATTTTCACGACCGCGTTGCCGTCGTCACCGGCGGCGCCCAGGGCATCGGCCGCG
CGATCGCCGCCCGCCTCGTCAGCGACGGCGCCACGGTGTGGCTGTGGGACCGCGACATCGCGCTGGCCGC
CCGGACGGCCGCGGAACTCGGTGCCGGCAAGGTCACGGCGGCCGAGGTCGACGTCACCGACCTCGCCGCG
GTC
>Merged2_471043_2-448 # 2 # 448 # -1 # ID=471043_1;partial=11;start_type=Edge;rbs_motif=None;rbs_spacer=None;gc_cont=0.687
TCCATGATCGACGTCGACTCCGCCGGTTCGGGAGGAGGATCGATCGCGTGGCTGGACGCGCTCCGGGGAT
TGCGGGTCGGACCCGCCTCGGCGGGCGCCGTCCCCGGCCCAGCCTGCTACGGCAAGGGCGGCACCGTCGC
CACCGTCACCGACGCCCTGGTCGTGCTGGGATTCATGGACTCTTCGCGCTTCCTCGGCGGATCGGTGCGG
ATCGAGAGAGACCTCGCCCTGCGAGCCTGCAGCGCGATTGGCCAGGAAGTGGGAATCGAACCCGAGGAGG
TCGCCTGGGGGATACGCGAGATCTCACTGGGGACGATGGCGAGGGCCGTTCGGCATCACTTGGCCACACG
TGGGATTGCCGGTCCCGACATGTGCCTCATGGCCTTTGGTGGATGCGGCCCGCTCTTCGGGGCTGAGATA
GCGACGGCGGTCGGGGCACGCGAGTGC
>Merged2_474563_176-1237 # 176 # 1237 # -1 # ID=474563_2;partial=00;start_type=GTG;rbs_motif=None;rbs_spacer=None;gc_cont=0.696
GTGAGCTTCGATCCGCATGTCAGCGTCTTTGCAGACCTCGGGATCGCCGACCGTCCCCACGTCGGGGGCA
AGGGCGGGAGCCTGGGGGAGCTGACGCGCGCGGGCATCGCCGTGCCGCCGGGCTTTGTGGTGCGGGTCAG
CGCCTTTGAGCGCTTCCTGAGGCTGCTCGAGGACACAGCTCCGGTGCGCGCGGCAGTGGCGGGGCTGTCG
AAAGCCCCCGATGACCTCGACGCCATCACCGCCTGCTCACGCATTCTGCGCGCACGCATCGAGGCGGCGC
CCTTGCCGGATGCGGTTGCGGCAGCTGTGGCCGAGAGCTACCAGCGCTTGACGCAGTCCGGACAACCGCA
CGCCGCAGTCGCGGTGCGCTCGTCGGCGACCACCGAGGATGCGGTGGATGCGAGCTTCGCGGGGCTGCAG
GACACCTATTTGTGGGTGGAGGGGCTGGAGGCGGTGTTGGCCAAAGTCCGCAGCTGTTGGGCGAGCCTCT
ATTCGGTGGAGTCCCTCAGCTACCGCCTGCAGCGCGGCATGCCGGAAGAGGGTGTCGCGATGGCGGTGGT
GGTGCAGCGCATGGTGCATGCGCGTGCCGCCGGTGTCCTATTCACGCGCAGCCCCACCACCGGCGACCGC
TCGGTCATCACCATCGAGGGCGCCTGGGGCCTAGGTTCTGCGGTGGTGGGCGGTGAGGTCACACCGGATC
GCTGGGTGGTGGGCAAGATCACCGGTGAGATCTCCACACGCCAGATCTCAGACAAGGCGATCCGCCACCA
GCGCGCCGCCGGAGGCGGCGTTGAGACCTGCGAGGTGCCGGCGCACGAGCGCCAGGCGGCCTGCGTGAGC
GATGCAGAGCTGCAGGCGCTGCGGGCGCTGGGACGCACGGTCGAGCGCCACTACGGTCTCGCGCAGGATG
TGGAGTGGGCCATCGAGCACGGCAGCGGCGCGCTGCTGCTGCTGCAGAGCCGGCCGGAGACCGTGTGGTC
GGCCAAGGAGCAAGCCCCAGTGGCAACGGCCGCCGACAATCCACTCGCCCATGTCATGACGATCTTTGGA
GGGCGGCGTTGA
>Merged2_474563_1257-1418 # 1257 # 1418 # -1 # ID=474563_3;partial=01;start_type=Edge;rbs_motif=None;rbs_spacer=None;gc_cont=0.698
TCGATGAGCCATGCAGCCATCGTGGCGCGCGAGTACGGGCTGCCGGCGGTGGTCGGCACGGGCACCGCCA
ACTCGCGCATCAAGGACGGTCAGCGGCTGCGGGTCGATGGGGGCCGCGGCATCGTGACCTTATTGGACTC
GGCCGATTCGGCAGCCGCCTGA
>Merged2_475768_2-793 # 2 # 793 # -1 # ID=475768_1;partial=10;start_type=GTG;rbs_motif=None;rbs_spacer=None;gc_cont=0.747
GTGCTGGGCTTCGCTGGCCTCGACGCCGGGATGACCGAGGTCGCTGGCGGCAAGGGCGCGAACCTGGGCG
AGCTGTTGCGCATCCCCGGGGTCGCCGTGCCGGACGGCTTCTGCGTCACCACGGCGGCGTTCCGGCGGGT
CATGACGGCGACCCCGGAGCTGGCCGGCCTGCTGGACCGGCTGGACCGCCTGCGGTCCGGCGACCGTGAC
GGAATCCGCGCGATCAGCGCGCAGATCCGCGAGCTGATCGAGTCGGCGGATGTCCCCGCGGACGTCGCCG
GGGCGATCACCGCGCAGCTGCGCGGCAGCGGCGAGACCGCGTGGGCGGTCCGCTCGAGCGCGACCGCGGA
AGACCTGCCCGGAGCCTCGTTCGCCGGGCAGCACGATAGCTACCTCAACATGACCGGCGAAGCGGCGGTC
CTCGCGCATGTCCGGCGGTGCTGGGCGTCGCTGTTCACCGAACGAGCCGTCGCCTACCGCGTCCGCCACG
GCATCGACCACCGGCAGGTGGCCATGGCGGTGGTGGTGCAGGAGCTGGTCGTGCCGGCGGCGGCGGGCGT
CATGTTCACCGCCGACCCGGTCACCGGCGACCGCCGGGTCGTCTCGGTGGAGGCGGTCTTCGGCCTGGCC
GAGGCGCTGGTGTCCGGGCAGGTGAGCCCCGATGTCTACACGGTGCAGGACGGGGCGGTCACCGGTCAGG
CGGTGGGCGTCAAGGAGACCGCCGCGTCGCCGGCGCCGGACGGCGGCACCCGCATCGAGCCGGTCGAGGC
GGGCCGGCAGCGCGCGGCCGTG
>Merged2_480069_2633-2932 # 2633 # 2932 # -1 # ID=480069_3;partial=01;start_type=Edge;rbs_motif=None;rbs_spacer=None;gc_cont=0.663
AGGGAGGGCGTCGGGCTCGAGCAGATCGCCTACGTCGGCGACGACGTGATCGACCTTCCCGTCATGCGCG
AGTGCGGCCTGGCGGTGGCCGTGGCCAACGCGCGCGCCCAGGTGAAGGCCGGGGCGCACTACGTCACCCC
CAGCCACGGCGGGTACGGAGCGGCGCGGGACGCGGTCGAGTTCATCCTGGAGGCCAAGGGTCTTCTGAAC
AAGGTGATCGAGGAGTACATCGACGAGGACAATCCCATCTCGCCCTCGATGGACATCGGCAGGGGATTGG
ACCAGACCGACTCACGGTAA
>Merged2_481196_3-266 # 3 # 266 # -1 # ID=481196_1;partial=10;start_type=ATG;rbs_motif=None;rbs_spacer=None;gc_cont=0.674
ATGAACAAGATCGATCTCAGTTCCCGGTGTGCCGTCGTGACCGGCGGCGCGCAGGGCTTTGGCCGGGCAA
TCACCGAGCGCCTGGTCGCCTCGGGCGCACACGTTGCGATCTGGGATCACGACGAGGTGCTCGCGGAAAA
GTGCGCAACCGAGATCGGCCGGGCCGCCACGGCATTCAGGGTCGATGTCGCCGATCCCGAGGCCGTCGAG
CGGACGCGGGACGCGACCTTGAGCGCGCTCGGCAGGATCGACATTCTGGTCAAC
>Merged2_482963_2-796 # 2 # 796 # 1 # ID=482963_1;partial=11;start_type=Edge;rbs_motif=None;rbs_spacer=None;gc_cont=0.673
GCGTACGAGGCACGGCAGGGCACCCGGATCCCGCCGGAGATCGTCGACTCGGGCCCGGTCAAGGAGGTCG
TCCAGACCGGCGACGAGATCGACGTCACGAAGATCGCCAACATCGTCCACTGCGCCGACGACGGCGGCGA
GTACATCTCCTCCGGGGTGACCGTCGCCAAGGACCCCGACGAGAACATCTACAACGCCGGGATCTACCGG
ATCCAGGTCTGCGGTCCGCGTGAGATGCGGCTTGACCCGGGCCAGTACTCGCACATCTGGCACCTGCATC
ACAAAATGGAGCAGCGCGACGAGCCGCTTGAGATCGCGATCGTGATCGGCCACTACCCGACGATCTACAT
GGCCTCCCAGTACCGGGGGCCGCTCGAGCACGACGAGATCGAGGTGGCCGGCGGCCTTGCCGGCGAGGCG
GTCCGGATGTGTCCAGCCGAGACGCTGGACCTGATGGTGCCGGCCGACGCCGAGATCGTGATCGAGGGCA
AGATGCTCCCGCACGTGCGCAAGCCGGAGGGCCCGTTCGGCGAGTTCAGCTGGTACCTCGGACCCGGCCA
CGACGCGCACGTCGTCGAGGTCACGGCGATCACCCGCCGCCAGGACGCGATCTACCAGGACGTCTTCAAC
GCCCACCCCGAGCACAACCTGATCGGGATGGTCGGGCGCGAGGCGAACATGCTGTCCAAGGTCCGCGCGG
TGGTGCCGTCGGTGAAGGCGGTCTGCATGCCGTTCTCCGCCTGCTGCCGGTTCGCGACCTACGTGTCGAT
CGCCAAGGAGTACGACGGTCAGGCG
>Merged2_482994_1180-1650 # 1180 # 1650 # -1 # ID=482994_4;partial=01;start_type=Edge;rbs_motif=None;rbs_spacer=None;gc_cont=0.760
GTGGTCCGCACCCGCCGCGCCGACCAGAAGCTGATCGAGACGCGCCGGTCGGCGTTCGCCTCCTACGCCG
CGCTCACGCCGCCGCGGGTGCTCACCTCCGACGGCGCGGCCTTCTCCGGCTCCTACGCCAGCGGCGGTCG
GCCGGACGGAGCGCTGGCAGGCCTGGGCGTCTCGGCCGGCGTGGTCGAGGGCCGGGCCCGCGTCATCCTG
GACATGGCCGGTGCCGGCATCGCGGCCGGCGACATCCTCGTCACCCCGCACACCGACCCGAGCTGGTCGC
CGCTGTTCGCCGCGGTCGCCGGGCTGGTCACCGAGGTCGGCGGCCAGATGACCCACGGCGCCGTGATCGC
CCGCGAGTACGGGCTGCCCGCGGTCACCGGGGTGGCGCGGGCGACGGAGCTGATCGCCGACGGCCAGCGG
ATCCGGCTGAACGGCACCGCCGGCTACGTCGAGCTGCTCGGCGGCAGCTGA
>Merged2_483063_1023-1580 # 1023 # 1580 # 1 # ID=483063_2;partial=01;start_type=GTG;rbs_motif=AGGAG;rbs_spacer=5-10bp;gc_cont=0.640
GTGGGCTTTGTGGACCAGCGGCAGTGGATGGCAAGTCTCGAGCAGCAGGGCGAGCTGCGGCGGATCAAGG
CCGAAGTGGACTGGGACCGCGAGATCGGCGCGGTGACCCGGGCCGTCCTGGAGCGGAAGGGGCCCGCGCT
CCTGTTCGAGAACATCAAGGGTTACAGGGGCGGCCGCTGCACCAGACTGTTTGCCAGCGGGCTCGGCTCG
CGCGCCCGCCTCGCGCTGGCGCTCGGTTTTCCGCCCGAGACCTCCAACCGCGAGCTGGTGCAATACGTGA
TGGCGAAAAACGGCGAGAGGATCGCGCCGGTGATCGTGGAGAGCGGGCCGGTCAAGGATGTCATCGTCAA
CGGAGCGGACGTCGATCAGACGGAATTCCCCGTTCCGAAATGGCATTACCTGGAAGGCGGACGTTACATC
CACACCTTCTCGTCCATCGTCACCAAGGATCCGGAAACCGGCACCATGAATGTCGGCCTTTATCGCGGCA
TGATCGGCCAAAAGAACACCGCGCCGTTCCTGCTCATCAAGGGCGGACAGCATTGGGGCGCGCATTTC
>Merged2_483838_3-1361 # 3 # 1361 # -1 # ID=483838_1;partial=11;start_type=Edge;rbs_motif=None;rbs_spacer=None;gc_cont=0.645
TTCGTCTACATCTGCCCGATCCCGGTGACGGACCCCCAGCAGATCGCCGAGCGGGCCAGGCATTTCGAGG
AGCGCGCCGGATTCTACTACCGGAACTGGAACGCGCTCTATGCGAGATGGAAGGACAAGATGCTGGCGGC
GATCGCACGCATCAAGGCGCTGGAATTCAAGCCGCTCGGCGAGCTTGATCCCATCGAGGTGGTCACCGAA
GGCCGCGGCCGGTCAACGTCCTGGGACCTCGTCGAGAACTACAAGACGCTGATCAACGAGTTCTTCGTGG
TCTGGCAGTACCACTTCGAGATGCTGAACCTCGGCTACGGCGCCTATCTCGGCTTCTTCCAGTTCTGCAA
GCAGGCATTTCCCGAAATCGAGGATCAGACGATCGCCCGCATGGTGTCGGGCGTCGAAGGCATCGCGTTC
CGGCCCGACGACGAGCTGCGGCGGCTTGCAAGGCTCGCCGTCAACCTCGGTATTGCCGGGGAGTTCGACA
AGGGGCTGACGCCGCAGGCGCTGTTTGCGGCTCTCGGCAGCTCCGCGGCCGGCCGTTCCTTTGTCGACGA
ATACCACGCGGTCCGCGACCCGTGGTTCAACTATTTCAGCGAATACGGTTTCCTGCACGATCAGGAGACC
TGGGACAGCAATCCCGCCATACCGCTCGAAGGCATTGCCCGCTATATCCGCCGTCTTCAGGCCGGCGAGG
AGATCGATCGCCAGGTCGAGCGCCTACGGGTCGAGCGCGACGAGATCGCCTCCGAGTACCGCGACCTGCT
CACCGAACAGGAAGCCGGCCGCTTCGACGAGATGCTGGCGTTGTCACGCACGGTGTTTCCCTATATCGAG
GAGCACAACATCTACGTCGAACACTGGTCGCATTCGGCGTTCTGGAAAAAGGCGCGCGAACTCGGGCAGG
CGCTGGTGGGCTGCGACTTCCTGATCGAGGCCGACGACCTCTTCTACCTCAATCGCTACGAACTGGATCA
GGTGCTGTTCGACGTCGTCGATTCCTGGGCGATCGGGGTTCCCGCGCGCGGCGTCGGGCACTGGCGCGGG
GAGATCGAGGCCCGCAAGGCGATCATGGCGGCGCTGCGCGGCGCTGCGGCGGCGCCGGCTTACGGGATAC
CGCCGGACGAGGTCACCGACCCGTTTGCGATCATGAACTACGGCGTCACCACCGAACGCATCCAGGACTG
GCTTGGCCAGGCGGAAGGCGGCGACGCGAATTTCAGGGGGATTCCGGCGTCGCCGGGGATCGTGGAAGGC
GTCGTCAGGGTCCTGAACTCGGAAACCGAGCTCGGCGAGCTGCGCGCGGGCGAGATCCTGGTGGCGCCGA
TCACCGCGCCGTCGTGGGCGTCGGCGTTC
>Merged2_486053_2-1012 # 2 # 1012 # -1 # ID=486053_1;partial=10;start_type=ATG;rbs_motif=GGAGG;rbs_spacer=5-10bp;gc_cont=0.671
ATGACCTTGCTCGACGAACACGATCTCGGGACGCCGGCGCCGTCCGGCACAGAACTCGTGCACCCAGAGC
TGGTACACCCAGAGCTCGTACAGCTGGAAATCGACGGTCAACCGGTCGAGGTCCCTGTGGGCACCTCGAT
CATGCGCGCCGCGGCGATGCTCGACCACGACGTGCCGAAGCTGTGTGCCACCGACACCTTGAAGGCGTTC
GGATCCTGCCGGCTCTGCCTCGTCGAGATCGAGGGGCGGCGCGGGACGCCCGCCTCGTGCACGACGCCCG
TCGCCGACGGCATGAAGGTGAGCACCGAGTCCCCGAAGCTGACCAAGCTCCGGCAGGGGGTCATGGAGCT
GTACCTCTCCGACCACCCCGAGGGATGCCTGTCGTGCGCCACCGGGCAGTGCGAGGTGCAGGAGATGGCG
GTCGCCGTCGGCGTCGACGACGTGCGCTACGACCGAGGCGGGAAGAACCACCTCTCCGAGCCCGTCGACG
ACTCGAACCCCTACTTCCAGTTCGACCCGGCCTCCTGCATCGTCTGCTCTCGCTGCGTACGGGCCTGCGA
GGAGATCCAAGGGACGTTCGCGCTGACCATCGAGGGCCGCGGCTTCAGCTCGAAGGTCTCGCCGTCGGGT
ACCAACTTCCTCGGCTCCGAGTGCGTGTCCTGTGGTGCGTGCGTGCAGGCCTGTCCGACCGATGCGCTGC
TGGAGAAGAGCGTCTTCGACCTCGGGATGCCCGACCGCGAGGTGATCACCACCTGCGCCTACTGCGGCGT
CGGCTGCACGTTCAAGGCGGAGCTCCACGGCGACGAGCTCGTCCGCATGGTGCCCTACAAGGACGGTGGC
GCGAACGAGGGCCACTCGTGCGTGAAGGGCCGCTTCGCCTATACCTATGCAACGCACGAGGATCGGGTGC
TCTCCCCGATGGTGCGCGACTCGATCGACGAGCCTTGGCGGGAGGTCAGCTTCGAGGAGGCCATCTCCTA
CGCCGCCGAGCGCTTGAAGTCGATCCAGGAG
>Merged2_486226_190-426 # 190 # 426 # 1 # ID=486226_2;partial=01;start_type=ATG;rbs_motif=GGGGGT;rbs_spacer=7bp;gc_cont=0.730
ATGAGCGGTCGGTTTGAAGATCGCGCCGCGGTCGTCACCGGAGCGGCGCAGGGAATCGGCCGCGCGGTCG
CCGACGGCTTTGCCGCAGAGGGCGCGAGCGTCGTGATGTTCGACGTCGAGGCCGGCGCACTGGACGCGGC
CGCCGAGCAGGTCCGCGGTCACGGCCAACCGGTCGAGACGGTCGTCGGCGACGTCCGCCGCCGCGCGGAC
GTCAAAAGCGCGGTCGATCTGGCCGTG
>Merged2_487501_1-141 # 1 # 141 # 1 # ID=487501_1;partial=10;start_type=Edge;rbs_motif=None;rbs_spacer=None;gc_cont=0.688
CGGCTGGCCAAGGCCATCCCGGTCGGCCGGATAGGCGCACCCGAGGACATCGCGGCCGCCTGTGTGTGGC
TGGCGTCGGACGAAGCCTCGTGGGTGACCGCCCAGACAATCCAGGTGAACGGCGGGTCAATCACGACGTG
A
>Merged2_488228_158-928 # 158 # 928 # -1 # ID=488228_1;partial=00;start_type=ATG;rbs_motif=AGGAG;rbs_spacer=5-10bp;gc_cont=0.702
ATGGCATTCGACGATTCGGGGTTGAAGGGCAAGGTCGCGGTGGTCACCGGGGCGTCGATGGGGATCGGCC
GGGCGATCGCGGTGGACCTTGTGGCGGCCGGTGCGGACGTCGTCGTCGCCGACCGTGACGGAGGCGAGCA
GGCTGCCGCGGAGCTGCGTGAGGCGGGGCACTCGGCGCTCGGTGCGTCGGTCGACGTGGCGGACGAGGAC
GCGGTCGCGGCAGCGATGGGTCTGGTGACGGAGCGGCTCGGCGGCGTCGACATCCTGGTGAACAACGCCG
GCATCTTCGCCCCGCTCGTGCCGGGCCCGTTTGAGCGGATCTCGGTCGACGAGTGGCGCCGAGTGATGGA
TGTCAACGTCATGGGCACGTTCCTGATGGCCCGGGCGGTGGTGGGCTCGATGCGCGAGCGCGGCGGCGGC
CGCATCGTCAACATGGCGTCCACGACGCCCTTCAAAGGCGTCGCCAACATCGTGCATTACACCGCCAGCA
AGGGTGCTGTCGTCGCCCTGACCCGAGCGCTCGCCAAAGAGCTCGGCCCCGACGGGATCTTGGTCAACGC
GGTCGCCCCCGGCTTCACGGTGAGCGACGGGGTCAACGACCACCCAGACGCGATGGAAGCGATGCGGCGT
AACGCCCCCGGCGGCCGGGTGCTGCAGCGGGAGATGGCGCCCGACGACATCGTGGGCGCCGTCGGGTTCC
TCGTCTCCCCGCGCTCGTCGTTCGTCACCGGGCAGACGATCGTGGTGGACGGGGGCGCGTACTTCCACTG
A
>Merged2_488238_2-343 # 2 # 343 # -1 # ID=488238_1;partial=11;start_type=Edge;rbs_motif=None;rbs_spacer=None;gc_cont=0.637
GAGCTGAAGCTTGACGAGTGTCTGACGCTTGATATCGGAGGGACGAGCGCCAAGGCCGGGCTTGTTGTCA
ACGGGAGGGTCGAGCTTACCCGAGACTTTCGTGTCGGAGGAAAGGTCAGTACGGCGTCACGACGATCTGC
GACGGCCATTCCGGTCCGGATGCCGGTGGTGGATCTGGCTGAACTCGGTATCGGTGGTGGGAGCATCGCA
TGGGTTGACGGAGGCGGGCTTCTGCGTGTGGGCCCCCGTAGCGTGGGGTCCGACCCCGGACCGGTATGTT
TTGACCGGGGTGGTTCGCTGCCAACGGTCACGGACGCCGCAGCAGCAATGGGCCTGTTGCAC
>Merged2_491133_3-320 # 3 # 320 # -1 # ID=491133_1;partial=11;start_type=Edge;rbs_motif=None;rbs_spacer=None;gc_cont=0.686
GTCGCATTCGACATGGGGGGGACAACCGCCAAGGCTTCGCTGATCGAACACGGTCGGCCATTCCACGCGC
CCACCTATGAGGTCGGGGGCGGGATGAACGCCATGCGCACCCTTTCCAGCGGTGCCGGTTACCTCATCCG
CGTGCCGTCCGTTGACATCGCCGAGGTGGGAGCGGGCGGCGGCAGCATCGTCTCCGTCGATCCCGCGGGC
GCCCTGCACGTAGGGCCCGAGAGCGCCGGCGCGACTCCCGGACCTGCATGTTACGGGCTGGGCGGCGAGC
GTCCGACCCTCACTGACGCAAACGTCATCCTCGGTTAC
>Merged2_491299_1215-1520 # 1215 # 1520 # 1 # ID=491299_3;partial=00;start_type=TTG;rbs_motif=GGAG/GAGG;rbs_spacer=5-10bp;gc_cont=0.507
TTGGGTTCGTCTCCAGTAGCTCTTTGTCAGATTCAGTACAATTTCGTTTTGCTGACGCTCGTTGGCAGAT
ACGGCGGTCCTGCTCCACGAGTAAACGGCTCGGTGTCTCTAGACCTGCATCGCATGAATAAGATCATAGA
AGTGAACGACCAGTTCGCATATGCCGTTGTCGAACCGGGAGTCACATTCACTGACCTCTACAATTACTGC
GTCGAGCACAAGCTCAAAGTCTGGCCAAGCACCGCCTCTCTAGGTTGGGGCAGCGTCCTGGGTAATGTGA
GTCGGCAGTCTAGTTATATCTTGTAA
>Merged2_491299_1577-2599 # 1577 # 2599 # 1 # ID=491299_4;partial=00;start_type=ATG;rbs_motif=None;rbs_spacer=None;gc_cont=0.556
ATGGGCTTCGGTGCCAACTTCGCTCACCACCAGGCCATGGCCGGCATCGAGGTAATGCTGGCCGACGGCG
ACCTCGTACGGACAGGGCAATTCGGCATCTCCAACTCGCCGTCGGCCTTTCTGTCCAAATACACCTACGG
GCCCTCGATCGAGGGGCTCTTCGTGCAGAGCAATCTCGGCGTTGTCACCAAACTGAGCATCTGGATGACG
CCGCAGCCTCAGGCCTACATGTCGTGCGCCTTCAGCATGCCGCGTTTCGAGGACATCGAGGTTATGGTGG
ACTGCTTCGGGAGGATGAGGTGCAGCAGCCTGATCACTACCTGTGTCTGGTTCTCCGGTCTTATCGAGGA
CCTGTGCATGTGGGGCCGGCGAGAGGACTTTTGGAAAGGTGATGGTCCAATTCCGGAGTGGCGCTTGGCA
GAGTTGCAAAAGGAGCGCGGCGGGTATCAATGGCTAGCGAAGTGGGGACTCTACGGGCCAAAAAAGTTTG
TTGAGGGTCAGTTCGAAGCAATCAAGGAGATCCTTGCGGAAGATGCGCCTACGGGAACGTTATCAGGCGA
GCTATTCCTGGGCAAGGACGGAAAAGGCGTCGACCCGGCGACAATTCCACCGCAGCATGCGAGTATGTGG
ACTGGGGTACCCGGCCTGATGAGTCTCTCGCTCACGAACTGGACTATTCCCAGGTCCCGGGAAGGGAAGC
CTGCTCATGGAGACTATGCTCCAGTTATCCCGAACTCTGGGAAGATGGTTCTCGATTGGATGTGTGCTTC
CAAGCCTATATATGAGGCTCACGGTCTGGAACTTATGGCCGACTTCTTCATGCATGAGCGTCACGTGGTT
CTTATGAACATGTTCTCCTGGGATCAGAACGATCCAAAACAGCAGAGAGCTATGGACGGACTGTATCGCG
GTCTCCATGAGGAAGCCAAGAAGAGCGGTTTTGGGATGTACCGAGCACATGTCAACCATATGGGTATGCA
AATCATCTCAACGAGACTTCGCAGTGCTAACATTACCGGTTAG
>Merged2_494008_5624-6829 # 5624 # 6829 # -1 # ID=494008_5;partial=01;start_type=Edge;rbs_motif=None;rbs_spacer=None;gc_cont=0.613
GACATGGGCGGTACGACGGCCAAGGCTGCCGTGATCGAGAAGGGACGGCACGTCGCAACCGACGAATACG
AGGTCGGTGGAGGCATTTCGTTGTCGAGCCGGCTTGTCAAAGGGGGCGGCTACGCCTTGAAACTGCCCGT
CGTCGACGTCTCCGAAGTTGGTGCCGGTGGCGGTTCGATCGTCTGGCGAGATGGCGCCGGTGTTTTGAAG
GTTGGCCCCCAGAGCGCTGGTTCCGTTCCGGGGCCAGCATGCTACGGCCGCGGCGGAACGTTGCCGACCG
TCACTGATGCCAATGTCGTACTGGGTTATTTGAGCCCGGTCGCGATCGCAGGGGGCAGCGTGACGATTGA
TCCTGCCGCAGCCATGCAGGCTCTGGCGTCAGTTGCTGGTGAAAGTGCTATTCGCGACTTGGCTTATGGT
GTCGCTCAACTGACCGCTGTGAACATGATGCGTGCGGTCAAGGCGGTGACCACGTATCGCGGTCGTGATC
CCCGGGATTTCGTGCTTTTCGCGTTCGGTGGAGGCGGCGGTATCTACGCGGCGTATCTCGCCCGGGCCTT
GGGCATTCGCCGTGTCATCGTACCGCCGGCCGCCGGGGTCTTCAGTGCTCTCGGGCTGCTCTTTGCAGAC
GTGGAAGTGACTGCCGCCCGTGGTCACCTGATCAGGCTGGATCGCGCTGATCCATGTACACTTGATGCGT
TGTTCCGTGAGCTTGAGGCAAAAGCATGGGTCGACTTATCGAACGATGCCGCCGCCAATGTTGTGATCGA
ACGTCGACTCGACATTCGCTATCAGGGGCAGGCCTTTGAACTTTCGATCAATGTCGACGGTGTGCCTGAC
CTCGTCGCAACCGCCAAGCGCTTTGACGAGGAACATGAAGCCACGTACGGCCACCGGCTACCTTGTGCCC
ATCCGAAGCAGATCGTCACACTTCGGATCGTAGCCCGGGCGCTGCCTGCCGTGCCGCCGCATCTGGACGC
GAATAGGTTGCTACGGCGGACTGCCGAGCGAGTCGATAGTCGACGGCCAGTCTATTTCGGCGGTGACGAC
TACGTCCATACGGATGTGATCGGCCGTGCCGACCTGACCAGGCAGGTGTGCTCCGGACCGCTGATCATTG
AAGAGTATGAAGGCACTTCCGTCGTACCGCCGGATGGGTGCGTACACCTCGACGAACACGGCAACGTCGT
CATCGATCTCGAATAG
>Merged2_494433_1-573 # 1 # 573 # -1 # ID=494433_1;partial=11;start_type=Edge;rbs_motif=None;rbs_spacer=None;gc_cont=0.684
CGAACGGAGGCCAGCGTGCCATATCGCATCGCCGTTGACATCGGCGGAACCTTCACAGACTGCGTGGTCG
TCGACCAGAACGGCGAGCGGGTTGTCTCTAAGGCGCTGACCCGCTACGGCGCGCTGCACGAGGGCGTGGT
CGAGGCCGTCGGCCTGAGCGCCGAGCAGCTCGGCCTCACCGGCGCGCAGCTGCTTGCCGACACCGAGCTG
CTTGTCCACGGCACGACTCAGGCGACCAACGCGCTGATCACCCGCGATGGCGGCCGCGTTGGGCTGATCA
CCACCGCCGGCCATGAGGACGTGCTGAGCATCGGGCGGGTGTACTCCAAGATCGCCGGCCTGACCGAGCG
GGACCTGGTGCACTCTTCCCGGCTGGCCAAGCCGAAGCCGATCGTGCCCCGCCAGCTCGTCCGCGGCATT
AACGAGCGGATCGACCGGGACGGGGACGTGATCGTCCCGCTGTCCGATGACGAGGTGATCGCCGCGATCC
GGTCGCTGGTCGATGCCGGCGTCGATGCCATCGCCGTGTCCTTCCTGTGGTCGTTCGTCAACGACAGCCA
CGAGCAGCGGGTG
>Merged2_497510_3-599 # 3 # 599 # 1 # ID=497510_1;partial=11;start_type=Edge;rbs_motif=None;rbs_spacer=None;gc_cont=0.724
GCCGAGTTGCGCGCCGCCGGGTTCGACGGCCAGGTGTCGTTGTCGCACGTCACGTCGGGCGAGTTCCGCG
AGTACGAACGGACCTGCACGACAGCGGTCGACACTCGCGTGCGCAGGATCGTCAGCCCCTACCTGGCACG
CGTCGACGCGGGTCTGTCGGGAGCCGGTTTTTCCGGGACCGCGTTGATCATGCGTTCGGGCGGCGGCGCG
ATGACGTTCGCCGAGGCCGATGCCCGACCGTTCGAGACGATCATGTCCGGCCCCGTCGCCGGGGTCGAGG
GCGCCGCCGCGCTGGCCCGCGAGATGGGCCTTGCAACGGTCGTCACGGCCGACGTCGGCGGCACCAGCTT
CGACACCTCGCTGATCGTCGACGGCACGATCCACCGGCTCTACGAGGGGGTCGTCAACGGGCTGCCTCTG
CAGGCCCCGTGGGTCGACGTGCGCTCGATTGGCGCCGGTGGCGGCTCGATCGCCTACACCGATGCCGGTG
GCCTGCTGCGGGTCGGCCCGCGCAGCGCCGGGGCGGTCCCCGGTCCCGCCTGTTACGCGGCCGGCGGCAA
CGAGCCGACCGTGACCGACGCGATGCTGCTGCTCGGG
>Merged2_498259_1-432 # 1 # 432 # 1 # ID=498259_1;partial=11;start_type=Edge;rbs_motif=None;rbs_spacer=None;gc_cont=0.681
GAAGTGCTGGTCGCCGTGGAAACCCGGCCGGACTGGGAACCGGTGATGAAGACCGCCGGCGCCATCGTCA
CCGATCACGGCGGCCGGACCTGTCATGCCGCGATCGTGGCGCGCGAGCTCGGCGTTCCGGCGGTGGTCGG
CACCGGAGGCGCGACGACCAGGCTGCGCACCGGCGAGAGTGTCACCGTGTCGTGTGCGGGCGGCGAAGTG
GGCGCGGTCTATCCCGGCACGCTGCCGTTCGAGGTGTCGCGGGTCGACGCGCGCAACCTCGTCATGCCGA
GGACGAAGATCATGGTCAATCTCGGCAACCCCGATCTCGCCTTCCGGACCGCGATGATGCCAAACGCCGG
CGTGGGTCTCGCGCGCATGGAGTTCATCATCAACGAATACATCGGCATCCATCCGATGGCGCTCGTCCAT
CCCGAGCGGGTC
>Merged2_499330_221-385 # 221 # 385 # -1 # ID=499330_2;partial=01;start_type=Edge;rbs_motif=None;rbs_spacer=None;gc_cont=0.727
ACGACCGTCGACCACCAGCTCCAGGCGGAGCTGGCCACCGTCCCCCTGCGGCGGCTGGGCACCGGCGCCG
ACCTGGCCGGCGTCGTTGCCTGGCTGGCCTCGCCCGACGCGGCGTACGTGACCGGTCAGACGATCGCCGT
CAACGGCGGCGTGCTGATGTCCTGA
>Merged2_501141_1089-1478 # 1089 # 1478 # 1 # ID=501141_2;partial=00;start_type=ATG;rbs_motif=GGA/GAG/AGG;rbs_spacer=5-10bp;gc_cont=0.656
ATGATCGAGCTGATCGTAGAAGACCGATGCATCGGCTGCGACCGTTGCGTCGTGATCTGTCCGACCAACG
TCTTCGATGCGGTCGCCGACGACATCCCGGTCATCGCCCGGCAGGAAGACTGCCACACCTGCATGTCGTG
CGAGCTGCATTGCCCGGTCGATGCGATCTACGTCTCGCCGCGGGGCGAGCCGGACCCGAGCATCGACGGC
GCGGCGATCGCCGCCGCGGGCACGCTGGGCAGCTACCGGCGCGCGCTCGGCTGGAAACGCGCCAAGCCGG
GCGGCAGCGACGACGATCCCGGCGTGCTCTTGAAGTTCATGCGACGGCCGGATCCAAACGACAAGGTGCG
CACGCAGCTCTATGAGCTCGCGATCCGGAAATACATTTAG
>Merged2_507583_2-523 # 2 # 523 # -1 # ID=507583_1;partial=11;start_type=Edge;rbs_motif=None;rbs_spacer=None;gc_cont=0.483
GTGGATGGACCGGGTACTCGGCTCACCGTATTCTTTAATGGTTGTCCATTACGGTGTTTGTATTGTCACA
ATCCAGACACTTTTGAAATGCGCGATGGTGAGCCAGTTACTTCGGATGAATTGCTAAAGAAAATCCGCCG
TTACGTGCCCGTATTTAAAGCTACCAAGGGTGGGATAACTCTTTCCGGTGGGGAAGTGTTAATGCAACCC
GCATTTGCTGCCAAGATTTTGCGGGGCGCCAAAGAAATGGGCGTCCATACCGCAATTGACACCTCGGGCT
ATTTGGGTAAATCCTTGACTGATGAAATGCTCAAAGATGTTGACCTCGTTTTGCTTGATGTAAAAAGCGG
TAAACCGGAAATATATAAGCAAGTAACCGGGCGTGAATTGGAACCCACTTTGGAGTTTGGCCGTCGGTTG
GCCCGTTCTGGTTTGCCTGGGGGAGCCGCCACTGATCACCCACCGGTAATTTGGTTACGGTTTGTGGTAG
TACCTGGTTATACGGACGATGTTGACAATGTT
>Merged2_509614_3589-3684 # 3589 # 3684 # 1 # ID=509614_5;partial=01;start_type=ATG;rbs_motif=AGGA;rbs_spacer=5-10bp;gc_cont=0.510
ATGAAGCGGTTCGCGATCTCCGTTGACATCGGCGGCACGTTCACCGATTTCGTGATGCTCGACAGAGAAA
AGAATAGCATTACGACGGCAAAAGCT
>Merged2_514750_545-997 # 545 # 997 # -1 # ID=514750_3;partial=01;start_type=Edge;rbs_motif=None;rbs_spacer=None;gc_cont=0.647
CGCAGTGGCCAGGCGGCGCTGATGAGCTGGCACTGTGAAGACGCGGCGATCAACTACACCGCGTTGCCCG
CGGTCCGCCTCGCCTGGCACGAGATCGTCGACACACTGCGGCGCAAGCACGACGTGTTCGACGATTGGGG
GATGTTCGCCTATACGAGTTGCGACACCGGTGTCGACTATCTCACCGAAATCGACGTGGGCATCTGGGAA
CAGCAGCTCGACGACGAGTCCTGGGAGGCGTTCGTCGCGGCCAAACGGGACATCGCGGCCGTGACGCTCG
AGCACGGTGGCTCGATCAGCGCCTGCCACGGCTCCTGCCGCGAGGGCGAGGTCGACCTCGTTCCCTCCGA
GCTCGGCGGTGGCTACGACGTGATGCTCGGCATCAAGCGGCTGCTGGATCCGAACAACATCATGAACCCC
GGCAAGTACGGCCTCGACAGGGTCTACGAGTAG
>Merged2_515519_1883-2653 # 1883 # 2653 # -1 # ID=515519_3;partial=00;start_type=ATG;rbs_motif=GGA/GAG/AGG;rbs_spacer=5-10bp;gc_cont=0.659
ATGCATAATAGTCCTCATCGCGGAAAGATTGCGCTGGTCACCGGCGGCACCATGGGAATAGGACGCGCGC
TCGCGACCCGGCTTGCCGAGGACGGCGCCGACGTCGTGATCGCCGATCGCGCTCCCGCCGGGGAGGTGAG
CGCCGACATCCTGGCCCTCGACAGGCGTGCACTGTACGTCCGCTGTGACGTGTCGGTGCCCGAAGAGATC
GAACGGCTCAGCAGCGAGGTCGACACCGCCTTTGGACGTTGCGACATCCTCGTCAACAACGTCGGCATTT
TCGACAGCCGGCCATTCGACCAGATCACCTTCGAAATCTGGAAGCGGACCCTTGCGGTCAACCTCGATTC
GATGTTCCTGACGGCCAAGGCGTTTATCGGCGGCATGCGCGCACGGCGCTGGGGGCGCATCATCAATCTG
GCCTCCAACACGCTCGGCTCGGCCGTGCCGCACCACGTCGATTATATCGCCAGCAAAGGCGGCGTCGTGG
GTTTCACCCGCGCACTGGCGAGCGAGGTCGGCGTCGACGGCATTACGGTCAATGCCGTGGCGCCCGGGCT
GACGCGAACCCCGGGCACGCAACGCCCGGAGTTTCAGGCCCGCGGCAAGACGCTGTCGGAGGCGCAGCAA
CTGATCGCCGCGGCGCAGGCGATCAAACGGCCGCCGCAGCCTTCCGACCTCGCCGGCGTCGTTTCCTTCC
TCGCCAGCGACGATGCCGGGTTCATGTCGGGACAAACGCTTTACGTCGACGGCGGCCTGGTCAGGGTCTG
A
>Merged2_517206_779-859 # 779 # 859 # -1 # ID=517206_3;partial=01;start_type=Edge;rbs_motif=None;rbs_spacer=None;gc_cont=0.667
GTCGCCTTCCTCGCCTCCGAGGCCGCCGACTACATGTGCGGCCAGACCGTCGACGTGGCCGGCGGCATGT
ACATGAACTGA
>Merged2_518124_349-609 # 349 # 609 # -1 # ID=518124_3;partial=01;start_type=Edge;rbs_motif=None;rbs_spacer=None;gc_cont=0.651
TGGGAGCAGCAGCTCAACGACGAAAACTGGGCGGCGTGGGTCAACCTCAAGCGGGAGATAGCCGAGGTGT
CGATCCGCAATGGCGGTTCGATCACCGCCTGCCACGGCGCCACTCGCGAGGGCGACGCCGAGCTGGTCCC
GACCGAGATGGGCTCGGCGTGGCAGGTGGTCAAGGCGATCAAGCGCACGCTGGACCCCAACAACATCATG
AACCCGGGCAAGCAGTCGCTCGACCAGGCATACGAGGAGACGGACGCATGA
>Merged2_518837_3129-4178 # 3129 # 4178 # -1 # ID=518837_4;partial=00;start_type=GTG;rbs_motif=None;rbs_spacer=None;gc_cont=0.675
GTGAGTGTCACCCAGCATGTCAGCGTCTTTGCAGAAGTAGGGCTGGCCGACCGCCCGCATGTGGGGGGCA
AGGGCGGCAGCTTAGGGGAGCTGACGAGCGCGGGGATCGCAGTCCCACCTGGCTTCGTGGTGCGGGTCAG
CGCCTTTGAGAGCTTCCTGACGGCCTTGGAGGACGAAGCGCCCGTGCGCGCCGCCGTGGCCTCCTTGCCG
CCGGATGATCTGGAGGCCATCACCGCCTGTTCACGCAGCCTGCGCGCACGCATCGAGGCGGCGCCCTTGC
CGCAAGCGGTTGCGGAAGCGATCGCCGGCAGCTACCAGCGCTTGGGGTCCGCGGAGGCTACGGCTGTCGC
CGTACGCTCCTCGGCCACCACCGAAGATGCGGTGGATGCGAGCTTCGCGGGGCTGCAAGACACCTACCTA
TGGGTGGAGGGTCTGGACGCGGTGCTCACCAAGGTGCGCAGCTGCTGGGGGAGCCTCTACTCGGTGGAGT
CCATCAGCTACCGCCTGCAGCGCGGGTTGCCCGAAGAGGGTGTCGCGATGGCGGTGGTGATACAGCGCAT
GGTGAATGCGCGGGCCGCAGGCGTCATGTTTACGCGCAGCCCCACCACGGGTGACCGCTCGGTCATCACC
ATCGAGGGAGCCTGGGGCTTAGGCTCTGCGGTGGTCGGCGGTGAGGTGACACCGGATCGCTGGGTGGTGG
CCAAGATCACCGGCGAAATCTCGGTGCGGCAAGTCTCTGACAAGGCGATTCGCCATCAGCGTGCCGCGGT
CGGCGGCGTAGAGGCGATGGAGGTGCCAGCGCAAGAGCGCCAGGCCGCGTGCTTGAGTGATGCGGAGCTG
CAGTGCTTGCGGGCGCTGGGCCGTCAGGTCGAGCGCCATTACGGACACGCGCAGGATGTGGAGTGGGCCA
TCGAGCACGGGAGCGGTGAGCTCTTGCTGTTGCAGAGCCGGCCCGAGACGGTCTGGTCGGCCAAGGAGCA
GGCACCGGTGGCGAGAGCTGCGGACAATCCGCTTGCCCACGTCATGACGATCTTTGGAGGGCGGCGTTGA
>Merged2_518837_4183-5961 # 4183 # 5961 # -1 # ID=518837_5;partial=01;start_type=Edge;rbs_motif=None;rbs_spacer=None;gc_cont=0.641
GGCGCGCAGGCCGCTTATCCCTATTACACCCAGTTCACGGCCAGCGACGACCAGCGTTTCTGGTTTTACA
ACTCCATGCACTTCCCCGAGCCCATGTCGGCCTTCGACATGGTCACCGCGGAGGCTGCCTACTGCGCACT
CGGCAGCGCCAATACCCGGGTGCACTGTCTGCCGACGACCCTTGGCATTGACCACCGCATCATCAATGGC
CGGGTGTACATCGGCGGCAATGCCGTTACCGATCCGGCCGAGATCGCGCGCCGCACCGAGGAGTTCCAGC
AACGCGCCTTCTACTACTACGCCAATTGGGAGCGACTCTACGAGCAGTGGCGCGGCAAGATGCTGGCGCT
GATCCAGGATGCCCAGGCCTTGCCTAAGCCGTCGCTGCCGGATCTGGAGCCGCTGGAGAATGTGCATGCC
GGCCGGGGCGTGGCTGCCAACCACACGCTGCTCGATACCTACCAGAAGACCCTCGAAGGGTACTTCCGGA
TGTGGCACCACCACTTCGAGTTCCTGCTGCTGGGCTACGGCGCCTACATGACCTTCTTTGCCTTCTGCAA
GAAGGCTTTCCCGGAGATTTCAGACCAGACCGTGGCGCGCATGGTGGCTGGCATGGATGCGGAGATCTTC
CGCCCCGATGAGGAGCTGCGCCGCCTGGCCCGGCGCGCCGTGGAGCTGGGGGTGGACGGACAGTTCAGGG
ACGGGATTGCCGCGAACGACATCATCCGCTCGCTGGAGCAGGGCGGCGAGCCCGGTCAGCAGTGGCTCAA
AGAGCTCGAGACCTCCCGCCATCCCTGGTTCAACATCAATGTGGGCGATGGTTTCTACCACTACCACCGC
TCCTGGAACGATGACCTATCGATGCCCTTTGCAGGGCTGCCGGGCTACATCGCCCGGGTGCGCGCCGGGG
AATCGCTCGAGCGTCCCTACGAGAAGCTGCGGCAGGAGCGCATCCAGCTGATCGCGGACTACCGTGAGCT
GCTCACCTCACAGGAGGAGCGCGACGCTTACGACCAGATGATCCAGCTGGCGCACCGCGTGTTCCCCTAT
GTCGAGGGACACAAGTTCTACTGCGAGCACTGGTACACCAATCTTTTCTTCAACAAGATCCGCGAGTTCG
GCGCGCTATTGGCCGCCCATGGCTTCTTTGCGGATGCCGAGGACGTCTTCCAGCTCACCCACTACGAGGT
GGAGGCGGCGATCATCGACCTGATGACGGCCTGGTCGAACGGCTCCCCGCCGCGCGGCCCCGGGCATTTC
CCGGCGCTCGTGGCCGAACGCCGCGCGGCGCTTGCCGCCTGGTCTAAGGAAGACACGCCTCCAGCCTTAG
GTCCGGTGCCCGAGATCATCGACGACCCGGCTATCGTCATGCTGTGGGGCATCACGCGTGAGAGCCTGGA
TACGTGGCTGGCTGCCAGCGGTGCCGCCAACAGCAACGAGATCCGCGGCTTCGCTGCCTCCAACGGTGTG
GTCGAGGGGACCGCCTGCATCGTGAAATCGGTCGAGGAGATCGGCAAGCTCAGAAAGGGCGACATCCTGG
TGTGCCAGGTCACCAATCCGACCTGGGCGCCGATCTTTCAGAAGATTGCCGGAGCGGTTTCCGATATCGG
CGGCTCGATGAGCCATGCCGCCATCGTGGCGCGCGAGTACGGCCTGCCGGCGGTGGTGGGTACCGGGACC
GCGACCTCGAGAATCAAGGACGGGCAGCGTGTGCGGGTCGACGGTGGCCGCGGTATCGTGACCCTCTTGG
ACCCGGAATCGGCATCGGAAGCAGCCTAA
>Merged2_521065_1-75 # 1 # 75 # -1 # ID=521065_1;partial=10;start_type=ATG;rbs_motif=GGAG/GAGG;rbs_spacer=5-10bp;gc_cont=0.680
ATGCGATTCAAGGACAAGGTGGCCCTCGTGACCGGCGCAGCCAGCGGAATCGGGCGCGCGACGGCACAAC
GGCTG
>Merged2_525977_1-939 # 1 # 939 # 1 # ID=525977_1;partial=11;start_type=Edge;rbs_motif=None;rbs_spacer=None;gc_cont=0.699
CGGCCGGACCGGGCGCCCGAGGACCCGCAGTTCGATCGCCGTACGTATCGGATCGGCGACTGGGTGTTCG
TCTCGACGCTGCTGGTGATCGCGCTGACCGGGTTCCTGCTGGAGGGCATCCGGATCGCGATGTCGACGCC
CGGCTACGGCGGCACCCAGTTCGGCGGCTGGATCGTCGCGCGGGCATTGACGGGCGTGTCGTACCCGGTG
CTGGCGGGCCTGCGCCACGGGTTCTGGTGGTTTCACGGTCTGCTCGCGATCACGTTCGTCGCCTCGATCC
CGTACACGAAGGCCTCGCACATGCTCGAGAGCTATCTCAGCCTCGCGTTTCGCGACCCGCTCGCCGGTAA
GCGGCTGCGGCCGATCCCGGCCGATCGTTCCGCCGAGCCGGCGGGGTACGGGACGCTCGCGGACTTCAGC
CCGGTGCACCTGCTGCAGGTCGACGCCTGCACGAAGTGCGGCCGCTGCCACGTGGCCTGTCCGGCGAACG
CGACCGGGCGGCCGCTGTCGCCGCGCGACGTCGTGCTGGAGCTGCGCGAGCAGTCAAACGCCGCGTTTAG
GTCGGTCGGGATCGGCGGCGTGCTCGGGTCGTTGATGGACGCGCGCTCGGGCGGCGAGGGCGAGCGCGAG
GGCGGTGGCATCGCTGTGGCCGGCTTCGATGCGCCGGTGATCGGTCACGACGGGGTTCGCACCGAGACGC
TGTGGTCATGCATGCAGTGCAACGCGTGCGTCGAGGCATGCCCGGTCGGGATCGAGCAGGCGCCGATGAT
CAACCAGATGCGCCGGCGGCTGGTCGAGGAGGGCGAGCTCGATCCGAACCTGCAATCGACGCTGCAGACG
ATCCACAAGTCCGGCAACTCGTTCGGTGAGAACAAGCGCCGCCGCGGCCGGTGGGCCAAGGAACTCGATT
TCGAGATCCCCGACGCGCGCAAGCAGCCG
>Merged2_530491_2-466 # 2 # 466 # -1 # ID=530491_1;partial=11;start_type=Edge;rbs_motif=None;rbs_spacer=None;gc_cont=0.671
CCGCGAAACGCGGCCGAGGGCATCGTGCACGGCAGCACGATCGCGACCAACGCCGTCCTGGAGCGACGAG
GGAGTCGGATGGGTCTCCTGGTGACTGCCGGCTTCCGCGATATGTTCGAGATCGGGCGGGCCTATATCCC
AGGCATCTTCACCAACCCCGTCAGTTGGCAAAAGCCGGACCGCCTGGTTCCCCTCGAGATGGTTCGCGAG
ATCCCCGAAAGGCTGGGTGCGGACGGCTCGGTAGTCCGGGAGTTGGACGAGGCGGTCGCGCGCGAGCGCA
TCGCGGAACTCGCCGGGACCGGGGCTCAGGCGATCGCGATCTCCTTTCTTCACAGCTACATGAACCCGAG
CCACGAGCAGCGAGTGCGCGAGCTGGTCCGCGAAGTGGCCCCCGAGGTCGCCGTCACGTGCTCGTCCGAC
GTGCTGCCGGAGTACCGCGAGTACGAGCGGACGATGACGACCGTC
>Merged2_532233_427-816 # 427 # 816 # 1 # ID=532233_2;partial=00;start_type=ATG;rbs_motif=GGA/GAG/AGG;rbs_spacer=5-10bp;gc_cont=0.641
ATGATCGAGCTGATCGTCGAAGACCGCTGCATCGGCTGCGACCGTTGCGTCGTGATCTGTCCGACCAATG
TCTTCGATGCGGTCCCCGATGACATCCCGGTCATTGCCCGGCAGGAAGACTGCCACACCTGCATGTCGTG
CGAGCTGCATTGCCCGGTCGATGCGCTTTACGTTTCGCCGCGCGGCGCGCCGGACCCAGGCATCGACGGC
GCGGCGATCGCAGCGGCGGGCGTGCTCGGCAGCTATCGGCGAGCGCTCGGCTGGAAGCGGGCCAAGCCGG
ATGGCAGCGATGACGATCCCGGCGTGCTTTTGAAATTCATGCGAGCGCCGGACCCGAACGACAAGGTGCG
CACGACGCTCTATGAGCTCGCGATCCGGAAATACATCTAA
>Merged2_534254_2-709 # 2 # 709 # 1 # ID=534254_1;partial=11;start_type=Edge;rbs_motif=None;rbs_spacer=None;gc_cont=0.653
AAACCGCATCTCACCCAGTCGAATGGCGGCGTGATCGGATTCGAGCAGGCAGCCGGAATGCCCGTGAGAA
CCGTCCTGTCAGGGCCGAGCACCGGGGTGGTGGCAGCCCAGGCGCTCGGGCGCACGGTCGGCACGAACAA
CCTGATCACCTTTGATATGGGCGGCACCAGCACCGACGTGGCGCTGCTTCAGGATGGCGTGTGCCGGCTC
GCCGGAGAGGCCACGGTACATGGCTATCCGATCAAGGCACCAATGCTGGACATCCATACGGTGGGTGCCG
GTGGCGGATCGATCGCATATATTGACAGTGGCGGGTTGCTCAAGGTTGGACCACGCAGTGCCGGCGCTGA
TCCAGGGCCTGCGTGCTATGGCCGTGGCAACACCGAGCCGACGGTCACCGATGCGAACATTGTGTTGCAG
ACGCTGAACCAGACGGAATTGCTGGGCGGGCGAATGGCGGTACGGGCTGACGAAGCGCACCGCGCGGTCG
GTCGAGTGGCCGACCGGCTTGGGCTGGGCCTCATGGAGACGGCCCAGGGAATCATCTCGGTCGTCACCGC
CAACATGGCGCGCGCGATACGTGTGATCAGCGTTCAGCGGGGTCACGATCCACGCGATTACGCGCTGGTC
GCATTTGGCGGGGCTGGGCCGCTGCACGCGGCGCGGCTCGTGAAAGAGCTGGAGATCCACCGCATCATCG
TTCCGCGC
>Merged2_535446_1622-2161 # 1622 # 2161 # 1 # ID=535446_2;partial=01;start_type=GTG;rbs_motif=GGA/GAG/AGG;rbs_spacer=11-12bp;gc_cont=0.735
GTGGCGATCACCAACGGCGCGCTCGGAGACGTGGCCGTCGTGCCCGGCCTCGGCCGCTCCGAGCGGCTCG
CCCGGCTGGGCTCGGGCGAGACCGGCAGCGTCAACTCGTGGGAGCTGGTGACCGCGGTCGACGGGCCCGG
CACGCGGCTGACCGTGTTCCTGAACGGATGCCCCCTGCGCTGCCTGTACTGCCAGAACCCCGAGACGTGG
TCGATGCGCGACGGAGCCGAGGTTGCGGCATCCGAGATCGTCGCCCGCATCGCGCGATATCTGCCGATCT
TCCGGGCGACCGGCGGCGGGCTGACGCTCTCGGGCGGCGAGGTCCTGATGCAGCCGGCGTTCGCGGCGCG
GGTGCTGCGCGGGGCGAAGGCCCTGGGGGTGCACACCTGCCTGGACACGAGCGGATTCCTCGGCCGGGCG
CTGACGGACGCCGCGCTCGCCGACACCGACCTCGTGCTGCTCGACGTCAAATCGGGGGATCCGGAGACCT
ACCGGCGGGTCACCGGTCGCGCGCTCGAGCCGACGCTCGAGTTCGGCCGG
>Merged2_539222_166-468 # 166 # 468 # 1 # ID=539222_2;partial=01;start_type=ATG;rbs_motif=GGAG/GAGG;rbs_spacer=5-10bp;gc_cont=0.716
ATGAAGCTCGAGGATCGTGTCGCGATCGTCACCGGCGGGGCCCAGGGCATCGGCCGGGCGATCGCGCGAA
AGCTGGCCGCGGAAGGAGCCGCGGTGGCGGTCGCGGACCTGAACGGGGCCGGGGCGAGGGAGGCTGCGGG
CGAGCTCGAGCGTGGGATGGCGATCGAGGCGGACGTCTCGGACCCCGATTCCGTGGCGGCGATGGTGAAG
GCGGTGCTGGATGAGCACGGCCGTGTGGATGTCCTGGTCAACGATGCCGCGATCGTGCCCTTCGTGCCCT
GGGCCGAGGTGGACCTCGCGCAC
>Merged2_542052_2-838 # 2 # 838 # 1 # ID=542052_1;partial=11;start_type=Edge;rbs_motif=None;rbs_spacer=None;gc_cont=0.695
GTATCGGTGACACCTGACTATGAGGTCGGCGGGACCTCTCACGGCAGGCGATGGCTGCACGGCACCGGCC
ATCCGATCCGCGTGCCCGTCATCGATCTTGCCGAGGTGAGCGCGGGCGGCGGCTCGATCGCCTGGGTCGA
TCCGGGCGGCGCCCTGAAAGTCGGACCGCACAGCGCGGGCGCGGCGCCGGGCCCTGCCGCCTACGGCACC
GGGGGCTCGGCACCAACAGTGACCGATGCCGATGTGGTGCTGGGCTATCTCGACCGGACGGCGTTGCTGG
GCGGCGCGCTCAGGATTGATGCCGAGGCGGCCGAACGCACGATCGCGGTCGGTGTCGGCGAGCCGTTCGG
CCTGTCGGTGCCCGAGGCGGCCGCGCGCATCGTCGAGGTGGTCAACAGCAATATGGCGCAGGCGCTGCGC
ATCGTCTCGATTGAACACGGCCATGATCCACAGGAGTTCAGCCTGATCGCATTTGGCGGCGCGGGTCCGG
TGCACGCCGTCGCGTTAGCCGAGGAGCTGCAGATTCCGGAGGTGATCGTTCCGCCCGCCCCGGGCGCGTT
TTCCGCGCTGGGGCTCGTGGCAAGCGATGTGAAGCGCGATTTCTCGCGCACGCTCTATGCTGATCTCCGT
GGCGTCGAGCCGAAATACCTCGCCGACGCGATCGCACGGATGGAGGCGGACGGGATCCGCTTTCTCGACG
AGGCAAAGATCCCCTCGGAACGCCGCGTACTGCGGCGCATGGCGGATGTGCGCTACCGCCGGCAGGCCTA
CGAGCTGACGGTGCCGCTCGCCGCGGGCGCGCTCACCCGCGCGGCATTGGACGAGCTGGCGGAGTCG
>Merged2_542947_257-703 # 257 # 703 # 1 # ID=542947_1;partial=01;start_type=ATG;rbs_motif=GGAGG;rbs_spacer=5-10bp;gc_cont=0.682
ATGGAGCAGGCCGCGCCGCGACAAAGCAACGTCAAGGCCGCTATCGCTTACGACGACCTGCGCGAGTGGC
TTGCGGCGGCCGACCAGCTGGGCGAGGTGCGCAAAATCAGCGGCGCCAGCTGGCAGGAGGACATCGGTCT
CGCCGCCGAGGCGATCCTGCGCGAGGAGCACGGGCCGTGCGTCGTGTTCGACGCCGTCCCCGGCTGCCCC
AAGGGCTTCCGCGTGTTGCTCAACATGTTCGCCGGCAGCCGCCGCAACATGACGCTGGGCCTGCCCGACC
ACCTCAACAAGTGGGAGCTGAGCGACGCTTATCGCGAAGCCTATCTGGCTCAGCCGCGCGTCATCGCCCA
CGAGATCGTCGCGCACGCCCCGGTGCTGGAGAACGTGCTGACCGGCGAGGAGGTCGACGTGACCAAATTC
CCGGCGCCGGTGTGGCACGAGAAGGAC
>Merged2_542976_2233-2313 # 2233 # 2313 # -1 # ID=542976_5;partial=01;start_type=Edge;rbs_motif=None;rbs_spacer=None;gc_cont=0.654
CTCAAGGACCCGGTCGCGCTCGAGGTGATGGCCACGCTCAAGCGTACGCTCGACCCCGGGAACATCCTCA
ACCCCGGCTAG
>Merged2_543226_594-1121 # 594 # 1121 # -1 # ID=543226_2;partial=01;start_type=Edge;rbs_motif=None;rbs_spacer=None;gc_cont=0.737
TTCGACGAAGTGGTGGCCCGCAACTTGCGCTCCGCGCTGGTGACCACCCGGGCCGTCGGTCGGCGGCTGG
TGGCGGCCGGCGGGGGCGGCAGCATCGTGGAGATCGCGTCGGTGGCCGGGTTGAGCGCCATGCCCTACGG
CGCCTCCTACGCCGCTTCCAAAGCCGCGCTGATGTCCCTGGTGCGCACCGCGGCGCTGGAGCTGGGCCCT
ACGGGCGTCCGGGTCAACGCCGTGGCGCCGGGGACCGTCGCCACCCCCCGCAACGCGGCCGACGGCGGCT
CGGAGATGTTCGACGATCCGGCGACGCGCGCCGCGGTGCCCCTCGCCCGCCGGGGCGTACCGGACGACAT
CGCCAACGCGGTGGTGTTCCTGCTCTCCGACCTGGCGTCGTGGGTCACCGGTCAGACGCTGGCGGTGGAC
GGCGGGTCGTCCGCCCGCCCGTCGTTCCTTGACGAGGACAATCTTCCGGTGTTCGTGCAGGATCCGGCGG
TGCGTGAGCGGCTCGTCGGGTCAGCCGGCGCCGGCTGA
>Merged2_545515_1-372 # 1 # 372 # -1 # ID=545515_1;partial=10;start_type=ATG;rbs_motif=None;rbs_spacer=None;gc_cont=0.723
ATGACCGCCCTCGTCTCGGACTCCGTCATCTCACGCCTCGAGGCCCTGCTCGGCGCGGACGCCGTCCGTT
CGGCGCCCGAGGATCTCACCGGCCACCTCGACCCCTACCCCCTGGGCGACGCCGCCGAGTTCGCTCCGGG
CGCGGTCGTCTCGCCGGCCTCGGTGGAGGAGGTCCAGGCCGTCGTCGGGGTCGCCAACGAGCTCGGCGTG
CCGCTGTGGGCGACGTCGACCGGCAGGAACAACGGATACGGGGGAGCCTCGCCGAGGGTGGCGGGCTCGA
TCGTCGTCGAGCTGAGCCGCATGGATCGCGTGCTCGAGGTCAACGAGGAGAGCGCGTACGCGGTGGTCGA
GCCCGGGGTGCGCTTCTTCGAC
>Merged2_547303_203-1105 # 203 # 1105 # 1 # ID=547303_1;partial=01;start_type=ATG;rbs_motif=GGA/GAG/AGG;rbs_spacer=5-10bp;gc_cont=0.698
ATGCAGGACGTGGAGCGGGTCGGGGGCAAGAATGCCTCCTTGGGCGAGATGCTGGGGGCGCTGACGGCGC
TGGGCGTGCACGTGCCCGGAGGCTTTGCCACCACCGCGCATGCCTACCGTGAGCTGCTGAAGCAGGACGG
CCTGGATGAGCGCATCCGCCAGGAGCTCGCGGGCCTGGATGTCGATGATGTCGAGAAGCTCGCCGCCAGC
GGCGCCCGCATCCGGGGATGGATCTTGGCAGCGCCCTTCCCAGCGCCGCTGGAGGCCGCCGTGCGCGACG
CGCTCGCGCGCCTGGACGGGGGGCCGGGGGTGGCCGTGGCTGTGCGCTCATCGGCGACCGCCGAGGACCT
GCCGGAAGCCTCCTTTGCCGGCCAGCAGGAGACCTTCCTCAATGTGCGCGGCGAGAAGGACGTGCTCGAG
GCGGTCCACCAGGTGTTCGCCTCGCTCTTCAACGACCGCGCCATCTCCTACCGCGCCCACCAAGGCTTTG
ACCACAGCGCCGTGGCCCTGTCAGCGGGCGTGCAGCACATGGTACGCAGCGACCTGGGCACGAGCGGCGT
CATGTTCACCCTCGACACCGATTCGGGCTTTCGCGATGTGGTGCTGATCACCGCGGCCTATGGGCTGGGG
GAGACCCTGGTGCAGGGGGCCGTGAACCCGGATGAGTACATTGTCTACAAGCCTGCGCTGCGCGCCGGCA
AGCAGCCGGTCATCCGCCGCAACCTAGGCAGCAAGGCTGTGAAGATGGTCTACGCCCCGCCCGGCTCAGC
CGAGCGGGTGCGCAGCGTGGGCGTCGCGGACGAGGAGCGCAGCCGCTTCGCGCTCGCCGACCCCGACATC
CTGGAGCTGGCGCGCCAGGCGCTCATCATCGAGCAGCACTACGGCCGGCCGATGGACATCGAG
>Merged2_547942_1162-1314 # 1162 # 1314 # -1 # ID=547942_3;partial=01;start_type=Edge;rbs_motif=None;rbs_spacer=None;gc_cont=0.673
GCGGAGATGGCTCGGTCCGTGCCGATCGGGCGGCTGGTCGACCCGGATGACATTGCCCCTCTGGTCACCT
TCCTCTCCAGCCCCAGGGCCTCCGCTGTCACCGGTCAAGCGATTGCCGTTGATGGCGGCGTCTCCCCGGG
GATCGTGTACTAG
>Merged2_549203_1-348 # 1 # 348 # 1 # ID=549203_1;partial=11;start_type=Edge;rbs_motif=None;rbs_spacer=None;gc_cont=0.716
GTGGAGTCGGTCGGGGCCGGCGGGGGCAGCATCGCCTGGGTCGACGACGGAGGCTTTCTCAAGGTGGGCC
CGCGCAGCGCGGGCGCCATTCCGGGGCCAGCCAGCTACAACCGCGGTGGCGAGTTGCCAACCGTAACCGA
CGCGATGCTCGTCCTCGGTTACCTGGACCCGGATGCGGGACTGCTCGGAGGACGGATGCGACTCGCTCCT
GAGCGGGCGAGCGCCGCGATCGACGAGCACGTCGCGGCGAGGCTCGGGCTCTCAGTGCTCGATGCGGCGC
TCGGCATCGTCGCCGTTGCGCGCGCGAACATCGAGCAGGCGATCCGGCTTGTCTCGGTCGACCGCGGG
>Merged2_549897_2-409 # 2 # 409 # 1 # ID=549897_1;partial=11;start_type=Edge;rbs_motif=None;rbs_spacer=None;gc_cont=0.564
GGTGGGGCCAAAGCGAAAATGTTCGCCGATGGCACGGCAGCCGGTTCCGCGATGGAACTCGACGTGCCGG
TGGCCCCCCGGCGCCGCACCGGAGCCGGGTTATCGGGCATCCAAATTGAAGACGACTTAGACCGCCATGC
CAAATTGACGATGATGCGCAATGGCGAACTCGGCTCAATCCACTCCTGGGAGTTGGTTACGGCTGTGGAT
GGCCCAGGCACCCGCCTGACGGTGTTCTTCAATGGCTGCCCACTGCGCTGTTTGTATTGCCATAACCCAG
ACACTTTTGAAATGCGCGATGGCGAGCCGGTAACTTCCGATGAATTACTGAAAAAGATCCGCCGCTATGT
TCCAGTATTCAAAGCCACTAAAGGCGGGATAACGTTATCGGGTGGGGAAGTATTAATG
>Merged2_555963_3775-4221 # 3775 # 4221 # -1 # ID=555963_4;partial=00;start_type=GTG;rbs_motif=GGA/GAG/AGG;rbs_spacer=5-10bp;gc_cont=0.689
GTGCTCGACGCCAACGTCAAGACGACGGTGCTCACGAATCAGGCGGCCTTCGAGCATATGAGCAAGCGCG
GGGGACGGATCATTAACCTGGGGTCCGGCGAGGCGGTGCGGGGGAATCCTGCCGCCCCGCATTATGCCGC
GGCCAAAGCGGCCGTTCAGGCATGGACGCGCTCGGCGGCAGGTGCCTGGGGCAGGTACGGCATTACCGTC
AATGCGCTGGCCCCGGCTGTGCGCACGGCTGGCACGGAGCGACTGATGGACCATCTGGGCGCTGACGCCG
AAGCTGTTCTCCAGCGGACCCTGGCCGGCATGCCCCTCCGCGGTGACCTCGGCGACCCGTATGACGACCT
CGGCCCGGTGATCGTGTTCCTCGCCGGGCCGGGCGCGCGGTTCATCACCGGGCAGCTGATCGCGGTCAAC
GGCGGCCTCCAGATGCTCGGAGCGTGA
>Merged2_556697_1-933 # 1 # 933 # -1 # ID=556697_1;partial=11;start_type=Edge;rbs_motif=None;rbs_spacer=None;gc_cont=0.670
GCCTTCAAGGACTTCATCGCGCACAACGATCTGTCCAAGCGCATCTTCGACAAGCTGGCCACGCTGGACG
TCGAGGACGTCAACGCGCTGACCGCCGCGGGCAAGGAAATCCGCACCTGGGTGATCGATGCCCCGCTGCA
GCCGCAGCTGGACCAGGACATCCGCACCGCCTACGCCCAGCTGAGCGCAGACAACGGCGGCGGCGACGTG
GCCGTGGCCGTGCGCTCGTCGGCCACCGCCGAGGATCTGCCGGATGCGTCCTTCGCCGGCCAGCAGGAAA
CCTTCCTCAACGTCACCGGTGCCGACGACGTCGTGCACAAGGTCAAGGAAGTGTTCGCCTCGCTGTACAA
CGACCGCGCCATCGCCTACCGCGTGCACCACGGCTTCAAGCATGAAGACGTGTTCCTGTCGGCCGGCGTG
CAGCTGATGGTGCGCTCGGGGGTGGGCTCCTCCGGCGTGCTGTTCACCCTGGATACCGAGTCCGGCTTCC
GCGACGTGGTGTTCGTCACCGCCTCGTTCGGCCTCGGCGAGATGGTCGTGCAGGGCGCGGTCAACCCCGA
CGAGTACTACGTCTACAAGCCCACCCTGCAGGCCGGCAAGCCGGCGATCCTGCGCCGCTCGCTCGGCAGC
AAGGCGATCCGCATGGTGTATTCGGATGTTCCGGGTGAGCGCGTCAGGATCGAGGACACCCCGGCCGAAC
TGCGCACCACCTTCTCGATCAGCGACGAGGACGTGCAGGAACTGTCCAAGCAGGCGCTGGTCATCGAGAA
GCACTACGGCCGGCCGATGGACGTGGAGTGGGCCAAGGACGGGGTCAGCGGCAAGCTGTTCATCGTCCAG
GCCCGCCCGGAGACGGTGAAGTCGCGCGCCAAGGCCACCCAGATCGAGCGCTACGCGCTGCAGGGCAAGG
GCAGCGTGCTGGCCGAGGGCCGC
>Merged2_557572_2-571 # 2 # 571 # -1 # ID=557572_1;partial=10;start_type=ATG;rbs_motif=AGGAG;rbs_spacer=5-10bp;gc_cont=0.682
ATGAGTGCGGGCAACGTCGGAACGGTGATCGCCGTCGACAGCGGCGGGACGTTCAGCGACTGCGTGATCC
TCGACGAGGAGGGCAAGGTCACGATCGCCAAGGCTCCGTCCACGCCCGGCGACTTCTCGCTGGGGGTGCT
TGCGTCGGTCGAGGCGGCAGCGAAGGTGCGCGGCATCGCCCGCGACGAGCTCCTGCGGTCCAGCGGCGTG
TTCGGGCACGGTACGACGGCGGCGACCAACGCACTGCTGACCCGCACCGGCGAGCGCGTTGGGCTGCTGA
CCACCAAGGGACACGAGGACGCGCTGATCGTCGGTCGCACGATCCAGAAGGCGGCGGGGCTGACGACGGA
CGAGCTGACGAACCTCGCGCGCCTGGAGAAGGCCGAGCCGCTGATCCCGCGACACCTGATCAAAGGGATC
ACCGAGCGGATCGACTACAAGGGAACGACGATCGTCGAGCTCGACCTGGACGAGGCCCGCCAAGCGGTCG
CGGACCTGGTCGATGCTGGTGTCCAGGCGATCGCGATCTGCCTGCTCTGGAGCTTCATGAACCCTGCCCA
CGAGCAGGCA
>Merged2_558282_1-615 # 1 # 615 # -1 # ID=558282_1;partial=11;start_type=Edge;rbs_motif=None;rbs_spacer=None;gc_cont=0.597
CCTGAAATCGACGATTACTACGAGCCGTTCACGTTCGACTACGCCCACCTGCAGGAAGCGGGCAACACGA
AAGCGATGCCGGTCGCGCGGCCGCGCTCGCGCGTGAGCGGCGAGCGCATGGAAAAGATCGAGTGGGGGCC
GAACTGGGAGGAAATTCTCGGCGGCGAGTTCGAGAAGCGCTCGAAAGATATCAATTTCGAAGGCGTGCAG
AAGGAGATCTACGGTCAGTTCGAAAATACCTTCATGATGTATCTGCCGCGGCTGTGCGAGCATTGTCTCA
ATCCGGCGTGCGTCGCGGTGTGTCCCTCGGGCGCCATCTACAAGCGCGAGGAGGACGGCATCGTGCTGAT
CGACCAGGACAAGTGCCGCGGCTGGCGCATGTGCCTGACCGGCTGCCCGTACAAGAAAATCTATTTCAAC
TGGAAAAGCGGCAAGTCCGAGAAGTGCATCTTCTGTTACCCGCGTATCGAAGCCGGGCAGCCGACGGTCT
GTTCGGAGACCTGCGTGGGCCGCATCCGCTATCTCGGCGTGCTGCTGTACGACGCCGATCGCATCGAGCA
GGCGGCGGCGGTGGAGAACGACAAAGATCTGTATCAGAGCCAGCTCGATATCTTC
>Merged2_559504_3-389 # 3 # 389 # 1 # ID=559504_1;partial=11;start_type=Edge;rbs_motif=None;rbs_spacer=None;gc_cont=0.690
GCGGACGTCTCGGACCCCGATTCCGTGGCGGCGATGGTGAAGGCGGTGCTGGATGAGCACGGCCGTGTGG
ATGTCCTGGTCAACGATGCCGCGATCGTGCCCTTCGTGCCCTGGGCCGAGGTCGATCTCGCGCACTGGCG
CAAGCTGATCGACACGAACCTCACCGGTATATACATCTGTACCCGGGCCGTCTGGGAGCCGATGCGCGAG
GCCGGCTACGGGCGGATCGTCAACATCGCCTCGAACACGATCCTGGCCGGGACGCCGAACATGGCGGCCT
ATGTCGCGGCCAAGGGCGGGGTGCTCGGCTTCACCCGGGCGCTCGCGAGCGAGGTCGGCGTGGACGGGAT
CACGGTGAACGCGGTCGCCCCGGGGCTGACCGCGAGC
>Merged2_563865_2-433 # 2 # 433 # -1 # ID=563865_1;partial=11;start_type=Edge;rbs_motif=None;rbs_spacer=None;gc_cont=0.667
GAGGTGCCCTACCAGGCGATCGGCGCGAACACCGCGCGGCTGTTCGTGTTCCCCACCACGCTGGGCATCG
AGCACCGGATCATCAACGGCCGCGTCTACATCACCGCCAACCCGGTGACTGACCCCGCCGAGATCGCCCG
CCGCGAAGCCGAGTTCGGCCCCCGCGCCGGGTACTACTTTGAGCACTGGGATGAGCTGTATGACGGGTGG
AAGGAACGGCTGCGGGCGCTGATCGCCGAGCTGGAGGTCATCGAGGTGCCGCAGCTGCCGGAGTGGGAGG
ACGCCTCGGCGGTGTTCAGCGCCCGCGGCATCGCCCAGAACCACTACCTGCGGGAGAACTTCCACCGCGT
CATCGCGCTGTATTCCACGATGTGGCATCACCACACCGAGATGCTGATGCTCGGCTACGGCGCCTACGTG
GTGTTCTTTCAG
>Merged2_564328_583-723 # 583 # 723 # -1 # ID=564328_2;partial=01;start_type=Edge;rbs_motif=None;rbs_spacer=None;gc_cont=0.738
GCCGGGTGGGGGGGGGCGGTGCCGCGGGGCCGGCTCGGCACGCCCGAGGAGGTCGCCTCCCTGGCGGCGT
TCCTGCTCTCCGACGACGCCGTCTACATCTCGGGCAACACGGTGCTTATCGACGGCGCGCTGAACGCCTG
A
>Merged2_567089_2-487 # 2 # 487 # -1 # ID=567089_1;partial=10;start_type=GTG;rbs_motif=3Base/5BMM;rbs_spacer=13-15bp;gc_cont=0.700
GTGAGTGAAACGCAGCATGTCAGCGCCTTTGCCGAAGTAGGGCTCGCCGACCGCCCCCACGTGGGAGGCA
AGGGCGGCAGCTTAGGCGAGCTGACGCGCGCGGGCATCGCGGTGCCGCCGGGCTTCGTGGTGCGGGTGAG
CGCCTTTGAGAGCTTCCTTGAGGCTCTTGAGGGTGAAGCGCCTGTGCGCGCAGCCGTGGCAGCCCTGCCG
CCGGATGACCTCGACGCCATCACCGCCTGCTCGCGCAGCCTGCGTGCGCGCATCGAGGCCGCTGCGCTGC
CGCAAGAGTTGGCCGCAGTGGTCACCGGCAGCTACCAGCGCCTGGCGCAAGAGGGCAGCGCCGTGGCGGT
GCGCTCCTCGGCGACCACCGAAGATGCGGCGGATGCGAGCTTTGCAGGGCTGCAGGACACCTACCTGTGG
GTTGAGGGCCTGGATGCGGTGCTGGCCAAGGTGCGCAGCTGCTGGGCCAGCCTCTATTCGGTGGAG
>Merged2_567089_496-1392 # 496 # 1392 # -1 # ID=567089_2;partial=01;start_type=Edge;rbs_motif=None;rbs_spacer=None;gc_cont=0.658
CCCGGCTACATTGCCCGGGTGCGTGCCGGGGAGTCGCTCGAGCGCCCCAGCGAGGCGCTGCGCGTGGAGC
GCGCCCCGCTGATCGCGGACTACCGCGAGCTGCTCACCTCAGCCGAGGAGCGCGACGCCTATGACCAGAT
GATCACTCTGGCGCATCGGGTCTTCCCCTATGTCGAGGGGCACAAGTTCTACTGCGAGCATTGGTACACC
AACCTCTTCTTCAACAAGATCCGCGAGTTCGGCTCGTTGCTTGCGGCCAATGGCTTTTTTGGCGATGCCG
AGGACGTCTTCCAGCTCACCCACTATGAGGTGGAGTCGGCGATCATCGATCTGATGACCGCCTGGTCCAA
TGGCTCCCCGCCGCGCGGACCGGGGCACTTCCCGGCCCTCGTCGCCGAGCGCCGCGCGGCGCTTGCCGCT
TGGGCCAAGCAGGACACCCCCCCTGCGCTCGGACCTGTGCCGGAGGTGATCGATGACCCGGCCATCGTCA
TGCTCTGGGGCATCACACGCGAGAGCCTGGATGCCTGGCTCGCCGCCGAAGGCGCCGCCGCTAGCAACGA
GATTCGCGGCTTTGCCGCCTCCAATGGCGTGGTCGAGGGGACCGCCTGCATCGTCAAGTCGGTCGAGGAG
ATCGGCAAGCTCAAGAAAGGCGACATCCTGGTCTGCCAGGTCACCAACCCTACCTGGGCGCCGATCTTCC
AAAAGATCGCAGCGGCTGTTTCCGATATCGGCGGCTCGATGAGCCACGCCGCCATCGTGGCACGCGAATA
TGGCCTGCCGGCGGTGGTCGGCACGGGGACGGCGACCTCCCGCATCAAGGACGGCCAGCGCGTGCGGGTC
GACGGCGGCCGCGGTATCGTGACCTTATTGGATACAGTGGATTCGCAAGCAGCCTAG
>Merged2_567926_1107-1646 # 1107 # 1646 # -1 # ID=567926_2;partial=01;start_type=Edge;rbs_motif=None;rbs_spacer=None;gc_cont=0.730
GTGGTGGTCGACGACGACATCGACGTGTTCGATCCCACCGAGGTGGAATGGGCGATCGCGACCCGGGTGC
AGGGCGACCGCGACGTCGTGGTGGTGAACGGCGCCCGCGCCAAGCCGCTCGACCCGAGCCTGCCGCAGGG
GGCCGGCGTGGTGCCGGTCGGCGCCAAGATCGGCATCGACGCCACCATCCCCGAAGGCATCCCCAGGGAA
CACTACGAACGCATCACCTACGCCTACGCCGACACCGTGCGGATCGGCGACTACGCCTCCGGCCGGGCCG
ACCGCGCCGGCGTCGCCGGCGACGAAGGGGCGGTGGCGGCGCTCGCTGCCGAGATCTTGGCGGTGATCGC
CGACACCCCGCTTTACTACACCGACATCGCCGAGCGGTTCGCTCGCTGGGATTTCCGCACCATCGCCAGC
GCGCTCGGGCACCTGCACGCGGACGGCAAGCTGTGGCAGGACCCGCGCGGCCGCCTGTGCGTCCGCGGCT
CGGCGTTCGCGGCCACGCCCCCCGCGGCCCCCCCCGGCGTGAGGCGGTGA
>Merged2_569093_1-426 # 1 # 426 # 1 # ID=569093_1;partial=10;start_type=Edge;rbs_motif=None;rbs_spacer=None;gc_cont=0.653
GAGGGCTGCAGCTACCGCATCGCCGTGGTGTCGATGAAGAAGGCCTATCCCGGCCACGCCAAGCGGGTGA
TGCTGGGCGTGTGGTCGTACCTGCGCCAGTTCATGTACACCAAGTGGGTCATCGTCGTGGACGACGACAT
CGACGCGCGCGACTGGAAGGACGTGATGTGGGCCCTCTCGACCCGCATGGACCCGGCCCGCGACATCACC
GTGATCGAGAACACCCCGATCGACTACCTCGACTTCGCCTCGCCGGAATCCGGGCTCGGCTCAAAGATCG
GCCTGGACGCCACCAACAAATGGCCGCCCGAAACCCACCGCGAGTGGGGCGAGAAGATCGCCATGGACCC
CGAGGTGGTGAAGGCGGTCAGCGAGAAATGGGAGCGGCTGGGGCTGCCGGGCGGCGGCAAGCCGATCTGG
AAATAG
>Merged2_571210_3-641 # 3 # 641 # 1 # ID=571210_1;partial=11;start_type=Edge;rbs_motif=None;rbs_spacer=None;gc_cont=0.726
GCCGCCCGCGCCACCGGACCGTTGGACTCCTACGACCGGCGCTGGGACAGCATCAAGGCCACGGGCATGG
GCGCCTGGTGGTTCGAACGCGGCCCCATCGAGGAGGTCGCCGATGTGCTGGCCGGCTCCTACCTGGAACG
CTCCCGCCGTCTGACCGACGAGCCCGTGCGGCTGATGGACCGGGGCATCCCGATGCTGGAAGCCTCACTC
GCGGCCACCGTCGCCGTACGCGAACGGCTCACCCCGGACGAGGCCGCCGACCGGGGCTGCACACTGCTGG
AGCCCTACGCCGATGACCTGCGTGCGGCCGAGGCCGCCGAGCACGGCATCGTGCTCCTGCACGACGAAGA
CCCGGTGACCGCGATCAGCCGGGCCCTGGCCGCCGCCGGGGCGGGCATCGCCGTCAACCACCTCGCCCGG
ATCACCCAGGCCCGCACGGTCCTCGGCGACGTCCGCCGCGAGGGCCGCGCCGGGATCGAGGTCAACGCCG
ACCTCACCGACCCCGGCGCGGTCGCCGCACTGACCAGCCAGGTCGAATCCGAACTCGGCCCGATCGACAT
CCTCGTGAACAATGCGGGCGCCTACCCCCGCATCCCGTGGGACCAACTCGGCGAGGAGGAGTGGAACCGC
GCCATCGAT
>Merged2_571487_2-346 # 2 # 346 # 1 # ID=571487_1;partial=11;start_type=Edge;rbs_motif=None;rbs_spacer=None;gc_cont=0.655
AACGGCTACGTGTACATGAGCCCGGTCGCCGTGCCCGAGGACGAGATCCCCGCGCGCGTGGAGCAGTTCA
CCGAGCGCGCCGGTTACTACTTCTCACACTGGGACGAGCTGCTCGAGAACTGGCGCACGAAGATCGAGCG
GGTCATCTCCGACCTGCAGGCGCTGCGCTTCGAGCCGCTGCCCGACGTCGTGCCGATGGACTGGATCACC
GGCGGCGTCGGACTGGACCCGACCTTCGCGCTCGCCCGCGACTACGACCGCGCGATCGAGCTGTGCTACG
AGGCGTTCCAATACCACTTCGAGTTCCTCAACCTCGGCTACGTCGCCTACCTCGACTTCTTCACG
>Merged2_571945_1-327 # 1 # 327 # -1 # ID=571945_1;partial=11;start_type=Edge;rbs_motif=None;rbs_spacer=None;gc_cont=0.679
GAGGCCGTCCGCGACTGCTGGATCAGCCTCTACAGCCCGACCGCGATCGCCTACCGCGCGCACCTCAAGG
TCGATCGCGAGCTGGCGATGGGCGTGACCGTGCAGCTGATGGTCGACAGCGCCGTCTCGGGCGTGCTCTT
CACCTGCAACCCGATCAGCGGCGACCCGAGCATGGTCGCGATCAACGCCAGCTGGGGCCTCGGCCTGTCG
GTCGTCGGGGGCGAGGTGACGCCTGACGACTACCTCATCTCCAAGATCACGCGCGAGGTCGTGCGCGAGC
AGATCGGGTCAAAGACCGTCGAGTACGTGCCCGACCCGGCCAATCCG
>Merged2_573195_1-129 # 1 # 129 # -1 # ID=573195_1;partial=10;start_type=ATG;rbs_motif=GGGG;rbs_spacer=8bp;gc_cont=0.636
ATGAGGATGCTCGGAATCGATATCGGCGGCACGTTCACGGACTTCGTCCTGACCGACAGAGACCTGGACG
AGGCCTGGATCATGAAGCGCAGCGGCCGCGATGGGTCCGACATCGCCGCCGGCGTGAAG
>Merged2_573404_108-404 # 108 # 404 # 1 # ID=573404_1;partial=01;start_type=ATG;rbs_motif=GGAG/GAGG;rbs_spacer=5-10bp;gc_cont=0.667
ATGGAGATGAGCGCAAACTTCGCGTCGCAGCAGCGGACCTCCGACCACGGCGAAACAAGCCGGGCGGCCC
GCAATCCCAACGCCAGCGACCTCGACGAATGGCTCGCCAGGGTCGAGGCCATGGGCGAGCTCAAGCGCAT
CACCGCCGAGGTCGATCCCGACCTCGAGGCCGCCACGATCACCTACCTCGCCGGCAGCCAGAAGAGCCCG
GCGCTGCTGTTCGAGAACATCAAGGGGCATCCCGGCCACCGCGCGCTCTACAACATGATCGGCTGCAACC
TGTCGCGGTTCTGCCTG
>Merged2_573982_433-678 # 433 # 678 # -1 # ID=573982_2;partial=01;start_type=Edge;rbs_motif=None;rbs_spacer=None;gc_cont=0.720
CCCTTCGGCGTCAACGTCAACGCGATCGCGCCCGGATTCATCGCCACGGAGATGACCGACGCGACCGCCG
CCCGCCTCGGCGTGCCGGTGGAGGACTTCCGCAAGGCCGCCGCCGAGCACAACCCGGTCAAGCGGGTGGG
CTTCCCCGAGGACATCGCCGCGGCCGCGGCGTTCCTGGCCAGCGACGAGGCGTCGTACGTCACCGGCCAG
ACGCTCTACGTCGACGGCGGCGTCACCCTGGGGTGA
>Merged2_575589_2-352 # 2 # 352 # -1 # ID=575589_1;partial=11;start_type=Edge;rbs_motif=None;rbs_spacer=None;gc_cont=0.684
GCCGACAGGGTCGGGCTGAGCTCGGTCCTGACCCTGGACATGGGCGGCACGAGCGCCGATGTCGGACTGA
TCCTCGACGGCCGTGTCAAATCGGTCAGCCAATTCGAGTTTGAGTGGGGGATGCCGATCCTGGCCTCCGT
CGTAGACCTCACGACGATCGGCGCCGGCGGCAGCTCGATGGCGGCCCTGGACGCAGGAGGGCTGCTGAAG
GTGGGTCCGGAGAGCGCCGGCGCCCGCCCTGGGCCCGCCTGCTACGGGCTCGGCGGCAAGGCGCCCACGG
TGACAGACGCAAATGTCGTCCTCGGGCGCCTGAACCCTCAATACTTCCTTGGCGGCGAGCTCTCACTCGA
C
>Merged2_575665_529-663 # 529 # 663 # -1 # ID=575665_2;partial=01;start_type=Edge;rbs_motif=None;rbs_spacer=None;gc_cont=0.674
GGCATCGGCCAGGGCAAGATCGCCTACCTGGCGGCCGAGCACGGCGAGGGCGGCCTTGGCACCATGCGGG
CGATCAAGACCGCGCTCGACCCCCTGAACATCATGAATCCCGGCAAGATCGTCGCACCGGCCTAG
>Merged2_578963_3172-3942 # 3172 # 3942 # 1 # ID=578963_5;partial=00;start_type=ATG;rbs_motif=AGGAG;rbs_spacer=5-10bp;gc_cont=0.696
ATGGCATTTGACGAACTCGAGTTGAAAGGAAAGGTGGCGGTGGTCACCGGCGCGTCCATGGGGATCGGCC
GGGCGATCGCAGCCGACCTGGCGTCGGCCGGCGCGGACGTCGTCGTGGCCGATCGCGACGGGGGAGAACG
AGCCGCCGCAGAGCTGCGGGATACGGGGCACTCGGCGCTCGGTGCACCGGTGGACGTCGCGGACGAGGAC
GCCGTTGCTGACGCGATGGGCATGGTCACGGAGCGGCTCGGGGGCATCGACATCCTCGTGAACAACGCCG
GCATCTTCGCTCCGCTCGTGCCGGGGCCCTTCGAGCGGATCTCCGTCGACGAGTGGCGCCGGGTGATGGA
CGTGAACGTGATGGGCACGTTCCTGATGGCCAGGGCGGTGGTGGGCACGATGCGCCAGCGGGGTGGTGGC
CGGATCGTGAACATGGCCTCTACGACGCCGTTCAAGGGCGTCGCGAACATCGTCCACTACACCGCCAGCA
AGGGCGCCGTCGTCGCGCTGACCCGGGCGCTCGCCAAGGAGCTCGGCCCCGACGGCATCCTCGTCAACGC
GGTCGCCCCGGGCTTCACGGTGAGCGATGGGGTCAATGAGCACCCCGACGCGATGGAGGCCATGCGTCAC
AACGCCCCGGGGGGCAGGGTGCTGCAGCGGGAGATGGCGCCCGCCGACATCGTCGGGGCGGTCGGGTTCC
TCGTGTCGCCGCGGTCGTCGTTTATCACCGGGCAGACCATCGTGGTGGACGGCGGCGCGTACTTCCACTG
A
>Merged2_579248_2-307 # 2 # 307 # -1 # ID=579248_1;partial=11;start_type=Edge;rbs_motif=None;rbs_spacer=None;gc_cont=0.690
GTCGCGCGGGTCGCCGGGCCGCTGTCGCTCGATGCCATAGCTGCGGCGGAAGGCATCGTGCGCATCATCG
ACGTGAAAATGGAGGAGGCCATCAAGGCGATCTCCACCATGCGCGGCCATGACCTGCGCGACTTCATGCT
GCTTGCCTTCGGCGGCGCCGGGCCGCTGCATGCCGCGCGCCTGGCGCGTGCGCTCGGCATGGCCGGCGTG
ATCGTGCCGCGTTATCCCGGCGTGTTCTCGGCGCTGGGCCTGCTCATGTCCGACGTCAGGCACGACTACA
TCCGCTCGCGGATGACCGCGATCGCC
>Merged2_580669_3-638 # 3 # 638 # -1 # ID=580669_1;partial=10;start_type=GTG;rbs_motif=None;rbs_spacer=None;gc_cont=0.722
GTGAGCGTCCTACAGCATGTCAGCCCTTTTGCGGAAGTCGGGCTCAGCGACCGCCCCCAGGTGGGGGGCA
AGGGCGGGAGCCTCGGGGAGCTGACGCGCGCCGGCATCGCGGTGCCGCCGGGCTTCATCGTGCGGGTCAG
CGCCTTCGACCACTTTCTCGAGGCGCTCGAGCGCGCAGCGCCCGTGCGGGCGCAGGTGGCGGCCCTGCCG
CCGGATGACCTGGAGGCCATCACCGCCTGCTCGCGCGACCTGCGTGCCCGCATCGAGGGCTCGCCGCTGC
CGCCAGCGGTCGCGGCGGCGGTGGCCGCCAGCTACCAGCAACTGGCCGCTGCCGATCAGGCGGCCGTCGC
GGTACGGTCCTCGGCCACCACCGAGGATGCGGTGGATGCCAGCTTCGCCGGCCTGCAGGACACCTACCTG
TGGGTCGAGGGGTTGGAGGCGCTGCTCGACAAGGTGCGCAGCTGCTGGGCGAGCCTCTACTCGGTGGAGT
CCATCAGCTACCGCCTGCAACGCTCTCTGCCCGAGGAGGGCGTGTCGATGGCGGTGGTGGTGCAGCGCAT
GGTGCATGCGCGTGCCGCGGGCGTCATGTTCACGCGCAGCCCCACCACCGGCGACCGCTCCGTCATCACC
ATCGAG
>Merged2_580669_642-845 # 642 # 845 # -1 # ID=580669_2;partial=01;start_type=Edge;rbs_motif=None;rbs_spacer=None;gc_cont=0.711
TGGGCGCCGATCTTCCAGAAGATCGCGGGCGCGGTGTCCGACATCGGCGGCTCGGTGAGCCACGCCGCCA
TCGTGGCGCGTGAATATGGCCTGCCGGCGGTGGTCGGCACCGGCACCGCCACCTCGCGCATCAAGGACGG
CCAGCGCGTGCGCGTCGACGGCGGCCGCGGCATCGTCACCCTCCTGGATACGGAAGCAGCCTAA
>Merged2_581696_1-597 # 1 # 597 # 1 # ID=581696_1;partial=10;start_type=Edge;rbs_motif=None;rbs_spacer=None;gc_cont=0.717
CTGGCTCGCGCGATGGGCTCGCAATACGCGGTGAGCGGTGCGGCCTTCCTGCCCAAGGATGCGGCGGCAC
GCGTGCCCGAGCTTGCGGGTTTTGGCGCGTCGGTCACGCTGGCGCGGATCGAGGATTTTGCCGCGAGCGT
CGCGTACCGCTCGGCGCGGCTCCGCGACGAGCTCGGCGGTGGCGAGATCCTGGATGATCACGCGAGCCGC
GCCGTCTGGCGCGCCGTGCGCGACGCGGTGCCGTTGCCGGTCGAGCCGGGCGACGCGATCTGGCGCATCT
CGGTTCGTCCATCGATGGGGGCGGGGGTACTCGGTGCGCTCGCCAGGGAAGTTGGCGCGCGCGGGTTTCT
TGACTGGGCCGGCGGGCTCGTCTGGATCACGGCCCCCGCCCGGGGCGAGAGCCACGCTGCAGTCGAGCAG
GCGACGCGGACCACCGGTGGCGTCTGGACGCTGTTGCGCGCACCGGACTCGCTCCGCATCGCGGTCGACG
TCATTCCGCCCGAATCGCCCGCGCTCACGCGCATCAGGCGACAGGTGAAGGCCGCGCTCGATCCCAAGCA
CATCCTCAATCCGGGCCGGATGTACGCCGGGTTCTGA
>Merged2_582856_1-315 # 1 # 315 # -1 # ID=582856_1;partial=11;start_type=Edge;rbs_motif=None;rbs_spacer=None;gc_cont=0.686
CTGGAGATCGGAGCCGGTGGCGGCAGCATCGCGGACGCCGACTCACTGGGGCTGCTAACGGTTGGGCCGC
GCAGTGCCGGAGCCCGGCCTGGCCCGGCGTGCTACGGCGCCGGGGGAACGGTCCCGACCGTGACCGACGC
AAACCTGATGCTCGGATACCTGGACGAGGACCGCTTTCTCGGCGGTCACATGCGGCTTGACTCAGCCGCT
GCGCTGGGGGCAGTCCAGACCTCCCTTGCAGAACCACTCGGGATCGATGTTGAGGCGGCGGCCGTGGGCG
TGTTCGAGGTCGTAAACGAGGCGATGGCATCGGCA
>Merged2_587751_1-84 # 1 # 84 # 1 # ID=587751_1;partial=10;start_type=Edge;rbs_motif=None;rbs_spacer=None;gc_cont=0.690
GTCTTCCTCTGCGGGACTGGAGCCCGCTTCATCACCGGCCAGCTCATCGCCGTGGACGGGGGCATGCGGA
TGCTCGGCGCCTAG
>Merged2_589350_310-459 # 310 # 459 # -1 # ID=589350_2;partial=01;start_type=Edge;rbs_motif=None;rbs_spacer=None;gc_cont=0.667
ATGTTCGAGTCGACGATGCGCCAGCAGATCCTGAAGGAGTTCGTCCGGCCCGACGACTTCGCGCCGCTCG
TGGCGTTCCTCGTCTCCGACGACGCCCGCCTCATCACCGGCCAGTCGATGGTGTGCGACGGCGGCGGCCT
CCTCTACTGA
>Merged2_592903_875-1714 # 875 # 1714 # 1 # ID=592903_2;partial=01;start_type=ATG;rbs_motif=GGAG/GAGG;rbs_spacer=5-10bp;gc_cont=0.718
ATGCAGCTGGTCGGTGTCGACACCGGCGGAACCTTCACCGACGCCGTGCTGCTGGCGGAGGACGGTGCGG
TCGGGGTGGGAAAGGCCCCCTCGACCCCTGACGCCTTGGAGCGGGGCGTGTTGGCGTCGATCGCCGCCGC
GGCGGCCGACATCGGCCTCGACGCGGAACCGGCGTTGCGCGCCACCGACTTCGTCGTGCATGGAACCACC
GCCGGCCTCAACGCCCTCCTCACCGGAACCGGCGGGCGGGTCGGCCTGCTGACGACCCGGGGATTCGAGG
CGACGGTGCCCATGGCCCGGGCCAACACCGTCCGGGGGCTCGAGGAGGAATACAAGACCGAGGCCATCCG
CTGGTCGAAACCTCCCCTGCTGCTGAGCCGGCGGGCGATCCAGGGGGTCACCGAACGGGTGGATGCCGAC
GGCAACGTCGTGGTGCCCCTCGACGAGGACCAGGCCCGCGCCGCGATCGGTACCCTGGCCGCCCGGGGGG
TGGACGCGGTGGGGGTGTCGCTGCTGTGGTCGCACGCCAACCCGGCGCACGAGCTGCGGCTGCGAGAACT
GCTCGGCGAGATCCTCCCGGGGGTGCCCACGACGCTGTCGTGCGAGCTGGCGCCCCGCCTCGGCGAGTAC
GAGCGTTCGATGACCGTCGTGCTCAACGCGTACGTCGCGCCTCTGATGACCCGGTACATCACCGACCTCG
AAGCACGCCTGCGGGAAGCGGGGTTCGGGGGAACGTTTCTCCTGACGAAGAACAGCGGGGGGATCGGGCG
GGCCGCCGAGTTGGTGGAGCGGCCGATCGAAACGCTGAACTCGGGCCCGGTCGGCGGCCTGGTGGCGACC
>Merged2_598447_2-331 # 2 # 331 # -1 # ID=598447_1;partial=11;start_type=Edge;rbs_motif=None;rbs_spacer=None;gc_cont=0.594
GGCGGGCGTACCTGCCATGCGGCCATCATCGCGCGCGAGCTTGGCGTGCCAGCCGTGGTGGGTTGCGGCA
ATGCCACCGAAGTGCTCAAAGACGGTACGCTCGTGACTGTATCCTGCGCGGAAGGCGACGAAGGGCGCAT
TTACGACGGCCTGCTGGAAACCGAAGTCAGCGAAGTGCAAAGCGGCAATCTGCCAGAGATTCCCGTGAAG
ATCATGATGAACGTGGGCAATCCGCAGCTTGCGTTTGATTTCTCGCAACTGCCCAACGCAGGCGTGGGGC
TTGCGCGGCTGGAGTTCATCATCAACAACAATATCGGCGTGCATCCGAAG
>Merged2_601309_1-441 # 1 # 441 # 1 # ID=601309_1;partial=11;start_type=Edge;rbs_motif=None;rbs_spacer=None;gc_cont=0.685
CTCCAGGATCTGATCGAAGCGGACTTCCCGACGGTGACGGTCACCGCCTCGCATGCCGTCGCGCCGGTGA
TCAAGGAGTACGAACGCGCCGCGACGACGATGCTCAACGCGTACCTGAGCGGCGTCACCGACCGGCACAT
CGCGGCGCTCGAGACACGGCTGTCGGCGGACGGGTTCGGGAAGGGGCCGCTGATCATGCAGTCCTCCGGC
GGCGTCACCTCGGCGGCCAAGGCGAAGGGCCATGCGGTCCGCCTGATCTCCTCCGGCCCGGCGGGCGGGT
TGATCGGGGCAGCTTCGATCGGCACGGCGTTGGGCTTCCCAAACATCATCACGACGGACGTGGGCGGAAC
CAGCTTCGACGTCGGGCTGGTGGTCGACGGCGAGCCGCTGGTCAACAGCCGCCCGGTGTTCGACAAGTAC
CACACGGTTCTCCCGATCGCC
>Merged2_602570_1-267 # 1 # 267 # 1 # ID=602570_1;partial=10;start_type=Edge;rbs_motif=None;rbs_spacer=None;gc_cont=0.712
GGGGTGATCAACCTGACCCATCAGCTGGCGGTCGACTACGGACCCCGGGGGATCCTCGTCAACGCGATCG
CGCCGGGCAAGATCATGACCGGCTCGCCCGAGCAGGCCGACGAGCGCGCGGTCGCCTACTCGCACGAGCG
CACCCCGTTCGCACGGCTCGGGCGCCCGGACGACGTCGCCGGCGCGGCCGCGTTTTTGGCGTCCGACGAC
GCCCTGTACGTGTCGGGCACCAACCTGCTCGTCGACGGCGGCTGGATGGCGTACTGA
>Merged2_605207_311-763 # 311 # 763 # 1 # ID=605207_2;partial=01;start_type=ATG;rbs_motif=GGAG/GAGG;rbs_spacer=5-10bp;gc_cont=0.660
ATGAACCAGGACCTGATGCAACGCGGCAAGGCCATCAAACTGGCGGTGTTCGACGTCGATGGCGTACTCA
CCGACGGGCGCCTGTATTTCCTTGAGGATGGCAGCGAGTTCAAGACCTTCAACACCCTCGACGGCCAGGG
CATCAAGATGCTCATGGCCTCGGGCGTGACCACCGCGATCATCAGCGGGCGCAAGACCCCGGTGGTCGAG
CGCCGGGCCAAGAACCTCGGCATCCCGCACCTGTTCCAGGGCCGCGAGGATAAACTGGTGGTGCTCGACG
GCCTGCTCGCCGAACTCAATCTAAGCTATGAGCAGGTCGCCTACCTGGGCGACGACCTGCCCGACCTGCC
GGTCATCCGCCGCGTGGGCCTGGGCATGGCCGTGCACAATGCCGCGCCGTTCGTGCGCCAGCACGCCCAC
GGTGTGACGCAGGCACGCGGCGGCGAAGGCGCC
>Merged2_606894_3-566 # 3 # 566 # 1 # ID=606894_1;partial=11;start_type=Edge;rbs_motif=None;rbs_spacer=None;gc_cont=0.654
GTCAAGCAGAACATCATCAAGGGCGAGGACGTCGACCTTGCCGAGTTTCCGGTGCCGCAATGGAACAGGG
TCGACGGCGGACGCTACATCCTCACCTACGGCGGCGTGGTCACCAAGGATCCCGACACCGACGTGATGAA
CGTCGGCATCTATCGCGGCATGGTGGCCGGCAAGAACAAGATCCCGGTCCTGATGTGGCGCGCGCAGCAC
ATCGGTCACCACGCCACCGCCTGGCAAAAGGCCGGCCACAACGAGATGCCCATTGCGGTCGCCCTCGGCT
GGGAGCCGACGCTGGGCTTTGTCGGCGGCGCGCCGGTGCCCAAGGGCATCTGCGAATACGACGTGATGGG
GGCGATCCGCGGCGAGCCGGTTGAGCTCGTCAAATGCGAAACCGTCGACCTGTCCGTCCCGGCGAGCGCC
GAGATCGTCATCGAGGGCTATCTGCAGCTCGACCCGGCGACCTCCACGATGGAAGGTCCCTACGCCGATT
TCTCCGGCTTTGTCGCGGGCGAGCGCTCGCCCAAGCCGACCATCCGCATCACCGCCATCACCCATCGCAC
CGAT
>Merged2_613700_1-441 # 1 # 441 # -1 # ID=613700_1;partial=10;start_type=GTG;rbs_motif=GGA/GAG/AGG;rbs_spacer=5-10bp;gc_cont=0.703
GTGCTGGGCTTCGGTGAGACCGGGCGGGCCCAGGCTGCGGCTGTTGGGGGCAAGGGCGCCGCCTTGGCGG
AACTATCGCGGATCGACGGCATCAGCGTGCCGGACGGCTTCTGCGTGACCACAGACGCTTATGCGCGGGT
TATGCCGACGGTGCCGCGGCTGGACGATCAGCTCAGCAGGCTGTCGCACCTGAAGCCTGCGGGCCACGAG
GCGATACGCCGGCTCAGCGCTGAAATCCGCCAGGGCATCGAGCAGGCGCCGATCCCCGGTGACCTGGCGG
CGGCGGTCACCAGTGCCGTGGCTGTGCATGGCGAGCACGCGGGCTATGCCGTCCGGTCGAGCGCGACGGC
GGAGGATCTGCCTGGGGCCTCCTTCGCCGGCCAGCAGGACACGTTCCTGAACGTTGTGGGGGCGGCGGCT
GTGCTGGCGCATATCAGGCGC
>Merged2_616660_2-310 # 2 # 310 # 1 # ID=616660_1;partial=11;start_type=Edge;rbs_motif=None;rbs_spacer=None;gc_cont=0.699
GGCGAGCGGGTCGCGTCCGCGGCCGTGGCGCCGGGCAGCGTGGAGGAGGTGCAGGCGGTGGTGCGCGCCG
CCAACGAGCGGGGCATCCCGCTCTATCCGATCTCGACCGGCCGCAACCTGGGCTATGGCGGCCCGGCCCC
GGTCTATTCCGGCAGCGTCGTGCTCGACCTCAAGCGCATGAACCGCGTGATCGACATCGACGAGAAGAAC
GCGTCGTGCCTGGTCGAGCCCGGCGTCTCTTATTTCGACATGTACCGGCGCCTGCAGGAGACCGGGTCCA
AGCTGTGGATCGACGTGCCCGATCCGGGC
>Merged2_616737_2-325 # 2 # 325 # -1 # ID=616737_1;partial=11;start_type=Edge;rbs_motif=None;rbs_spacer=None;gc_cont=0.728
ATCACCGCGCAGCTGCGCGGCAGCGGCGAGACCGCGTGGGCGGTCCGCTCGAGCGCGACCGCGGAAGACC
TGCCGGGGGCCTCGTTCGCCGGGCAGCACGACAGCTACCTGAACGTGACCGGCGAGCAGGCGGTGCTGGA
GCACATCCGGCGGTGCTGGGCGTCGCTGTTCACCGAGCGTGCCGTCGCCTACCGGATCCGCCACCAGATC
GACCACCGGCACACGGCGATGGCCGTGGTGGTGCAGCAGCTGGTCACCCCCGCCGCGGCGGGAGTGATGT
TCACCGCGGATCCGGTCACCGGCGACCGCCGGGTCGTCTCGGTG
>Merged2_618259_2-253 # 2 # 253 # -1 # ID=618259_1;partial=10;start_type=ATG;rbs_motif=AGxAGG/AGGxGG;rbs_spacer=3-4bp;gc_cont=0.738
ATGCTGCTCGGGGTCGATGTAGGCGGGACGTTCACCGACGCCGTGCTGGCGGTCGATGGACGCGTCCTCA
CCGCCAAGACGCCGACGACTCCCGACGATCAGTCGCGCGGGGTCCTGACCGCCGTCGACGCCGTCCTGTC
GCGAGCCGCTCAGGCGGGTGGGGCGCGATCGGAGGTGCAGCGGTTCGCGCACGGGAAGACCGACGCGACG
AACGCGCAGCAGGAGGGCCGCGCCGCCCGGACCGCGCTCCTC
>Merged2_618549_1463-1804 # 1463 # 1804 # 1 # ID=618549_2;partial=00;start_type=ATG;rbs_motif=AGGAG;rbs_spacer=5-10bp;gc_cont=0.681
ATGAAGCGTCGGATCACCGAGCAGCTCGAGGTCGACCTCGACACCGAGCAGTGGGAGTGTGTCAGGTGCG
GGCATCAGCTCGGGAGCGCCCGGCGCAACTACAAGTACGGCTGCCTGGTGTGGGAGCGCGACCCGACCGA
GATCCACCGCCCGATCGTCGAGGGTGACTACACGTTCGCCCCCGACCCCGAGTGGTGCCGGATCCTCGAG
TTCATCTGCCCCGGTTGCGGCACCCTGATCGAGACCGAATACCTGCCGCCGGGGCACCCGGTCACGCACG
ACATCGAGCTGGACGTGGACGCGCTCGGGCGCCAGACGCCAGCGGACGGAGCGCAGCCATGA
>Merged2_618549_1801-2946 # 1801 # 2946 # 1 # ID=618549_3;partial=01;start_type=ATG;rbs_motif=GGAG/GAGG;rbs_spacer=5-10bp;gc_cont=0.676
ATGAGCTCCTCGGTCGAAGTCGACATCGGCGGCACGTTCACCGACTGTTACGTCCGGCTCGACGACCGCG
AGGTGTGGTGCAAGGCGCGGACCACGCCGTTCGATCTCTCGCAGGGGCTGTCGCGCGCGATCGACGACGC
CGCCGGGCGCCTCGGGGTCGACACCTCGGAGCTTCTGTCAGAGACCGAGATCTTGCGCTACTCGACCACG
CTGGCGATGAACAAGCTGATCGAGCGCAAGGGGCCGAAGCTCGGCCTGATCATGACCGAGGGGTTCGAGG
ACACCGTGCTCGTCGGCCGCGCCAGCCAGTGGTCGGACGGGATCCCATTCAAGCAGCAGCGCAATATCGC
CGGCGCCGACAAGCCGCAGCCGCTGATCCCGAAGCATCTGACGGTCGCGGTCAAGGAGCGCGTGGACTAC
CGCGGCCGAGTCGTGCGCCCGCTCGACGAGGACCACTTCCTGGCACAGCTGGACGCGCTCGTCGACGCCG
GCGTGCGCGGCTTCGTCGTGTCGCTTCTGTGGTCGTTCATGAACCCGGCCCACGAGCTGCGGATCAGGGA
GCTGATCGAGCGCGAGTACAACGAGACCTACCTCGGCAGCATGCCCGTGTTCCTGTCGAGCGAGGTTTCG
CCTCGCAAGTTCGAGTACACCCGCACGACGATGACGATCCTCAACGCCTATCTGCATCAGGCGATGTACG
AGGAGCTGATCGGGATCGCCCAGGAGCTTCGCCGGCGCGGCTACCACAACCCGCTGATGATGGTCCACAA
CACCGGCGGCATGGCGAGCGTGTTCCGGTCGGCGGCCGTCCACACCTACAACGGCGGCCCAGTCGCGGGC
CTGATGGGAAGCGCGGCGCTCGGACGCCGGTACGGGCACAAGAACGTCGTCGTGACCGACATGGGCGGAA
CCAGCTTCGACGTCGCGATGGTCGTCGAAGGCAGCACCCGCTTCTACCAGTTCGCGCCGACTATCGACAC
CTGGACAATCGACGCGACGGTGCTCGACTCCCGCTCGGTCGGGTCGGGCGGCGGGTCGATCGCGCGGGTC
AACCCGCTGCTCGGCAACCGGCTCGAGGTCGGCCCCGAGAGCGCCGGCTCGGTGCCCGGCCCCGCCGCCT
ACGATCAAGGCGGCCGCGATCCGACG
>Merged2_618574_3-545 # 3 # 545 # -1 # ID=618574_1;partial=11;start_type=Edge;rbs_motif=None;rbs_spacer=None;gc_cont=0.733
CTCGCCTACGCGCTCGTCGAGCCCGGCGTCTCCTTCTTCGACCTCTACGCGGCGGTCCGCCACGTCTCGC
AGCGGCTGTGGATCTCGGTCCCGGCCCTCGGCTGGGGCAGCGTGATCGGCAACACGCTGGAGGCCGGCTG
GGGCTACACGCCGCACGGCGACCACAGCGAGAACTTCTGCGGCCTGGAGGTCGTGCTCGCCGACGGCGAC
GTCGTGCGCACCGGGATGGGGGCGCTCGACGGGGCGCGGACGTGGCAGACCCACCGGCGCGCCTTCGGGC
CGTCGGTCGACGGGCTCTTCGTGCAGTCGAACCTCGGGATCGTCACGAAGATGGGCGTCTGGCTCATGCC
CGCGCCCGAGCTCTACGCGCACTGCCGCGTCGCCGTGCCCGGGCGCGACGACGTCGCCGCCCTCGTCGAG
ACACTGCGTCCGCTGCTGCTCGAGCGGACCGTCCAGTCGGTGCCGCTCATCTCGCTCGCCCCGCCGCCGG
ATCGGCGCTGGACCGCGCGGTTCGGGCTGTACGGGCGCGCGACGATCGTCGAG
>Merged2_618666_1-486 # 1 # 486 # 1 # ID=618666_1;partial=11;start_type=Edge;rbs_motif=None;rbs_spacer=None;gc_cont=0.669
CTGATCACGTTCGACATGGGTGGGACGAGCACCGACGTGGCGCTCATCGACCACGGCGCCGTTCCGGTCG
TCACCTCAAAGGACGTCGGTGGCCTACCGCTCTCGATCCCGACGGCCGACGTCGTATCGATCGGAGCCGG
CGGAGGCAGTATCGCGCGGATCGACGACGGTGGCCTGCTGAAGGTGGGACCTGAGAGCGCCGGTGCCAAC
CCGGGTCCGGCCTGCTATTCGCGGGGTGGGACGCTGCCCACGGTGACGGATGCGATGATGGTGCTCGGGT
ACCTGAACACGGAGCATCTGCTCGGTGGGCGTATGTCCGTCGATGTCGGGGCGGCGGTGACCGCGATCAC
GAAGTTCGTCGCTGCCCCCCTGGCGACCACCGTCGAGGAAGCCGCGCTCGGGATCCTCGACGTGACCCGC
TCGAATATCGAACAGGCGATCCGCCTGATCTCGGTTCGGCGTGGCTTTGATCCCCGTGGCTTCTGC
>Merged2_619317_1-516 # 1 # 516 # 1 # ID=619317_1;partial=11;start_type=Edge;rbs_motif=None;rbs_spacer=None;gc_cont=0.589
GAAGCAGGCCTCAAGCGCGAGCCCCTGATTATGCAAGCCTACGGAGGCGTGCTCGATATTCCCGCCACTA
CACAAAACGCTACCGGCGTGATCGAATCCGGCCCAGCGGCTGGGGTAGTTGGCACAAAGTTCTTCGGGGA
GCTCACCGGGCACCATGATATTCTGGTGACCGATATGGGCGGCACCACGTTCAAAGTCAGCGTCATTCGA
GACGGACGGATTGAGCGAAACTTCAGCCCGGTCGTCCTGCGTCACAATATTGTGGCGACCAAAATTTGGG
TCGAATCGATTGGTGCCGGGGGAGGTAGTATCGCGCGCGTCGATCCTGACACAAATCTTCTCAAAGTGGG
ACCACAGGGAGCTGGCTCCAAGCCTGGACCGGTCTGCTATGGGCTCGGCGGAACGGAGCCGACAGTCGCC
GATGCAGATGTTGTCCTCGGCTACCTGAACCCGGAGTATTTCCTCGGCGGTCGGATGCGTCTGGACAAAC
AAGCCGCTCTCACGGCGATCGAAGAG
>Merged2_620497_398-673 # 398 # 673 # -1 # ID=620497_2;partial=01;start_type=Edge;rbs_motif=None;rbs_spacer=None;gc_cont=0.681
AAGGCCGCCGTCATCAGCCTGACGCGCAACGCCGCGGTGGCGTGGGGCCAGCACGGCATCACGGTCAACG
CCTTCATGCCGATCAACACGACCGACAGCGACGACTCCCGCATCATGAAGAACCCACCGCAGGAGTTCCT
GGACCGGATCCCCGTCGGCTACGTCGGGGACCCCTACGGCGACCTGTCGCCGCTGCTCGCTTTCCTGGCC
AGCGAGCCGGCCCGCTACGTCACCGGGCAGGTGATCGCCGTCGACGGTGGTCTGTCGGCCCGGTGA
>Merged2_620702_1-276 # 1 # 276 # 1 # ID=620702_1;partial=10;start_type=Edge;rbs_motif=None;rbs_spacer=None;gc_cont=0.667
AAGGCCGCCGTCATCAGCCTGACGCGCAACGCCGCGGTGGCGTGGGGCCAGCACGGCATCACGGTCAACG
CCTTCATGCCGATCAACACGACCGACAGCGACGACTCCCGCATCATGAAAAACCCGCCGCAGGAGTTCCT
GGACCGCATCCCGGTTGGTTACCTCGGGGACCCCTACGACGACCTGTCGCCGCTGTTGGCCTTCCTGGCC
AGCGAGCCGGCCCATTACGTCACCGGGCAGGTGATCGCCATCGACGGGGGTCTGTCGGCCCGTTGA
>Merged2_628303_1-582 # 1 # 582 # -1 # ID=628303_1;partial=11;start_type=Edge;rbs_motif=None;rbs_spacer=None;gc_cont=0.706
GAGATCGGCGCCGGCGGCGGCAGCATCGCCTCGGTCGACGCGCTGGGCCTGCTGAAGGTCGGGCCACAGA
GCTCGGGCTCGGTACCGGGCCCGGCCTGCTACGGGCTGGGCGGCACGGATGCCACGGTCACCGATGCCGA
TCTGGTGCTGGGCTATCTCGACGCCAGCCGCTTTTTGGGCGGCGAGATGATCCTGCGCAAGGACCTGGCG
GAGCAGGCGCTCGGCCGGCTCGGCGCTTCCATCGGCCTGAGCATGATAGAGACCGCCTGGGGCATCGCCA
GCATCGTGAACGAGAACATGGCTGCCGCGGCGCGCGTCCATATCGCCGAGAAGGGGCTCGATCCGCGCAC
CTTCACCATGATTGCGACCGGCGGCGCGGGGCCGGTCCATGCGGCGGAGGTCGCGCGCAAGCTCGGCATC
AGCCGCATCCTGTGTGCAATCGCAGCGGGTGCCGGCTCGTGCCTCGGCCTGCTCGCCGCGCCGGCGCGCG
TCGACCGCTCGTGGTCGAAGCCGCAACTGCTCGACGGCTTCGATTGGGCGGGAGCGGCGGAGGTCATCGC
CGCACTGCATCGCGAAGCGAGT
>Merged2_628928_1-465 # 1 # 465 # 1 # ID=628928_1;partial=11;start_type=Edge;rbs_motif=None;rbs_spacer=None;gc_cont=0.667
GAGGCGGGGAGCGACGTCCGCTTGGCCGTGCGCAGCTCGGCGACGGCCGAGGACCTGCCGAACGCGAGCT
TCGCCGGGCAGCAGGAGACCTATCTGAACGTCCACGGCGACGAGAGCCTGCTCGACGCCTGCCGCCGCTG
CTTTGCGAGCCTCTTCACCGACAGGGCGATCCACTACCGGATCGATCAGGGCTTCGACCAGTTCCAGGTG
GCGCTCTCGATCGGCGTCATGAAGATGGTCCGCTCCGATCTCGCCGCGTCCGGTGTCTTCTTCTCGCTCG
ACACGGAGTCCGGCTTCCGTGACGCGGTCTTCATCACCGGTGCCTACGGCCTCGGCGAGAACGTCGTCCA
GGGCGCCGTCGATCCTGACGAGTTCTACGTCCACAAGCCGACGTACGAGCAGGGGCACCGGGCCGTCCTG
CGCAGGATGCGCGGTGAGAAGGGCATCAAGATGGTGTTCGTCGAG
>Merged2_631091_2-685 # 2 # 685 # -1 # ID=631091_1;partial=10;start_type=ATG;rbs_motif=AAA;rbs_spacer=7bp;gc_cont=0.459
ATGTTACAATCTACTATGCAAAACCAGTGCCTGACTTTTTACAAATCCTGCCGTCTCTGTCCGCGAAACT
GCGGAATTGACCGCCTTGCGGGGGAAATTGGCTTTTGCGGAGAAACTGCCGAATTGCGAATAGGGGCGGC
GGTTATTCACAAAGGGGAAGAACCTCCGCTTGTTGGAACAGGCGGGTCGGGGACAATTTTTATCAGCGGG
TGTAACTTAAAATGCGTCTTTTGCCAAAATTACCAGATTTCTCAAGGCGAAAACGGAAACGGCTCAACAA
CCGCAGAAAGCCTTGGCAGGGCGGTTTCTCCGCAGGAGTTCGCGGAAATATGCGCCGCGTTATGCGAAAA
GGGAGCGGAAAACATCAATATTGTAACAGGAAGCCACGCTGTGCCGGGACTTATCGAAGGATTTATTGCA
ATGCGAAAACTTGGCGTACAGCTTCCAATTTTATGGAATTCATCAGGGTACGACAGCGTGGAAGCGTTGG
AATTGCTAAAGGACTATGTTGATATTTATCTTCCCGACTTAAAAACATTGGACAGCAAAATATCGGCGGA
ATTTTTTAACGCGCCTGATTATCCCGAGACAGCGTCGGCGGCTATCTTAAAAATGATTGAATTAACAGGC
AAAAAGTTTCCTTCTAACGCGCATAAAAAAATTATTATCCGCCACCTTGTTTTA
>Merged2_632311_490-723 # 490 # 723 # -1 # ID=632311_2;partial=01;start_type=Edge;rbs_motif=None;rbs_spacer=None;gc_cont=0.705
ATCGCGCCCGGCTTCATCGCCACCGACATGACCGACGCCACGGCCGCGCGTCTCGGCCTCAGCGTCGAGG
ACTTCCGCAAGGCCGCGGGCGACCACAACCCCGTCAAGCGGGTCGGCTTCCCCGAGGACATCGCCGCGGC
CGCGACCTTCCTCGCGAGCGACGAGGCGTCCTACATCACCGGCCAGACGCTGTACGTCGACGGCGGCGCC
ACAGTCTCACGCACGCTGGGCTGA
>Merged2_632617_2-553 # 2 # 553 # -1 # ID=632617_1;partial=11;start_type=Edge;rbs_motif=None;rbs_spacer=None;gc_cont=0.649
TGGATGGCAAGTCTGGAGCAGCACGGCGAGCTGCGGCGGATCAAGGCCGAGGTGGACTGGGACCGCGAGA
TCGGTGCCGTGACCCGGCGCGTGCTGGAGCGGAAGGGCCCCGCGCTCCTGTTCGAGAGCATCAAGGGTTA
CAGGAGCGGACGCTGCACCAGGCTGTTTGCCAGCGGGCTTGGCTCGCGCGCGCGCCTCGCGCTGGCGCTC
GGCTTCCCGCCCGAGACCCCCAACCGCGAGCTGGTGCAATACGTGATGGCGAAAAACGGCGAGAGAATTG
CGCCGGAGATCGTCGAGACCGGGCCGGTCAAGGAGGTCATCGTCAGTGGGGCGGCCGTCGATCAGACGGA
ATTTCCCGTCCCGAAATGGCATTACCTGGAAGGCGGGCGCTACATCCACACCTTCTCGTCCATCGTCACC
AAGGATCCGGATACCGGCACCATGAATGTCGGCCTTTATCGCGGCATGATCGGCCAAAAGAACACCGCGC
CGTTCCTGCTCATCAAGGGCGGACAGCATTGGGGCGCGCATTTCGTGAAATGGGCGGCACGC
>Merged2_633752_3404-4165 # 3404 # 4165 # -1 # ID=633752_4;partial=00;start_type=GTG;rbs_motif=GGAG/GAGG;rbs_spacer=5-10bp;gc_cont=0.642
GTGACGAGCGTCCCACAATCGGTCCCGGGCCAGAAGAAGCTTGGCCTCGTGATCGACCTCGACACTTGCG
TCGGCTGTCATGCCTGCGCGGTTAACTGCAAGGAATGGAACACGAGCGGCCGCTCCGGGTCCCCGAGCGG
CTTCCAGAGCAAATCTAACGGTGTCTGGTTCAATCGCGTCCACACCTACGAAGCGGGGGAAGGCGAAGCT
TCGCGCACCGTGAACTTTCCGCGCTCCTGCCTGCATTGCGAAGATCCCGCCTGCGTCACGGTCTGCCCGA
CGGGCGCTTCCTATAAGCGGTCCGAAGACGGCATTGTGCTTGTCAACGCAGATACCTGCATCGGCTGCAA
GCTATGCTCGTGGGCATGTCCTTACGGCGCCCGCGAGCTCGACGATGACGACGGTGTTATGAAGAAGTGC
ACGCTCTGCGTTGACAGGATCTACAACGATCATCTGTCCGAGGCCGATCGCGTGCCCGCTTGCGTCGCGA
CCTGCCCGACGCGTGCGCGCCACTTCGGCGATCTCGGCGATCCCAATTCCGACGTCTCGCGCCTTGTCGC
CGAGCGGGGCGGCTACGAGCTCATGCCCGAGCTCGCCTACAAGCCGGTCAACCGTTACCTCCCGCCGCGG
CCACGCAGCAACGGCGCGCCCTGCGGATCGCAAGAGCAGATCTCGCTCGTTGATCTCGCGGAGAAAAAGG
CGATGCCCGAGGGTAGGGGCGCGGCCTTCCTTCGCTGGGCCGACCGCGTTCTCTCGCGCTAG
>Merged2_635219_1-237 # 1 # 237 # 1 # ID=635219_1;partial=10;start_type=Edge;rbs_motif=None;rbs_spacer=None;gc_cont=0.726
GTCGACTACGGACCCCGGGGGATCCTCGTCAACGCGATCGCGCCGGGCAAGATCATGACCGGCTCGCCCG
AGCAGGCCGACGAGCGCGCGACCGCCTACTCGCACGAGCGCACCCCGTTCGCACGGCTCGGGCGCCCCGA
CGACGTCGCCGGCGCGGCCGCGTTTCTGGCGTCCGACGACGCCCTGTACGTGTCGGGCACCAACCTGCTC
GTCGACGGCGGCTGGATGGCCTACTGA
>Merged2_636107_3-497 # 3 # 497 # 1 # ID=636107_1;partial=10;start_type=Edge;rbs_motif=None;rbs_spacer=None;gc_cont=0.616
CGCTTCGGCCGCGGGCCGATCGGCGGCGGCTACTACGCCGGCACGTCGTCTATCTCGGCCAACGTGCCCT
TCGGCGCCGCCACCCTGGCTACCCCGGATGGGCGCAAGGCGCACCAGCCGCTGGCGGAAGGTGCCAGCCC
GGCGTCCGGCACCGACCACCTGGGGCCAACGGCGGTGTTCAATTCGCTCGCCAAATTACCGACCGAGGCG
ATCCTCGGCGGCGTGTTGCTCAATCAAAAACTGAACCCGGCGACGCTGGACAACCCGCGCGATCGGGAAA
AGCTGATGCTGATGTTGCGCACCTTCTTCGAGAGCTATCGCGGTTGGCATGTGCAGTACAACATCGTGTC
GCGCGAAACGCTGCTGGCGGCGAAGCAACACCCTGACCAATATCGTGATTTAGTGGTTCGCGTAGCTGGC
TATTCCGCTTTCTTTACCGCATTATCCCCTGAGGCGCAGGATGATATTATTGCGCGCACAGAACATACTC
TTTAA
>Merged2_638235_3-386 # 3 # 386 # -1 # ID=638235_1;partial=11;start_type=Edge;rbs_motif=None;rbs_spacer=None;gc_cont=0.682
GCACGCAACCTGGGCCTGTATCGCCTGCAACAGCAGGACGAGCGGACGGTCAGCCTGCACTGGCAGATCC
ACAAGGACTCCACCTCGCATGCGGCCGTCGCCGAGCGGCGCGGTGAACGCCTGCCGGTCGCGATCGCGTT
CGGTTGCCCACCGATCGTCAGCTACGCCGCGTCCGCGCCGCTTCCCGCTGACATCGATGAATACCTGTTC
GCGGGCTTTGTCGGACGTGAGCGTGTCGAGCTGGTCGACTGCCTGTCCGTCCCGCTGCAAGTGCCGGCCG
CGGCCCAGGTCGTACTCGAAGGCTGGGTGTTGCCGGGGGAACGGCTGCCTGAAGGGCCGTTCGGCGATCA
CACCGGCTTCTACACGCCGGTTGAGCCGTTCCCG
>Merged2_638535_908-1282 # 908 # 1282 # -1 # ID=638535_2;partial=01;start_type=Edge;rbs_motif=None;rbs_spacer=None;gc_cont=0.741
CTCTCCGATCCCGGCTCGGCCGCCGCGATCGCCGAGGCCTTTCACGCCGAGCACGAACGGCTCTACGGAT
TCCGTGACCAGGCGGCGACGGTCCGGCTCGGCACCGTGCGGCTCTCCGCGACCATCCGCCGGCCGCCGCT
CGTGACGCCGTCCCCGCTGCCCTCGAGCGGGAAGCCGCAGCCGCACGGCACGCGCCGGATCCGCCTGGCT
GGCCAGCTCTGGACGGCGGACGTGTACCGGCGCGAGGATCTTGCCGCCGACGCCCGGCTCACCGGGCCGG
CGATCGTGGAACAGGACGACACGACCGTGCTGGTCCCGCCGGGCTGGCGGGCCCGTACCGACGAGATGGG
GAGCCTATGGCTGGACGCGATGTAG
>Merged2_640600_1-876 # 1 # 876 # -1 # ID=640600_1;partial=11;start_type=Edge;rbs_motif=None;rbs_spacer=None;gc_cont=0.648
GCCGAGATTGCGCGCCGCTCCGTGGAGATCCAGCAGCTCGCCTTCTACAACTACGCCAATTGGGAGCGGC
TCTACGAGCAGTGGCGCGGCAAGATGCTGGCGCTGATCAAGGACGCCCAGGCGCTGCCCAAGCCGTCGCT
GCCGGATCTTGAGCCCCTGGAGAATGTGCACGCCGGCCGGGGAGTGGCCGCCAACCACACCCTGCTCGAC
ACCTACCAGAAGACCCTCGAAGGGTACTTCCGGATGTGGCACCACCACTTTGAGTTTCTGCTTCTGGGCT
ATGGCGCCTACATGACCTTCTTCGCCTTCTGCAAGAAGGCGTTTCCGGAGATCTCCGACCAGACCGTGGC
ACGCATGGTGGCCGGGATCGATGCGGAGATCTTCCGCCCCGATGAGGAGCTGCGCCGCCTGGCGCGCCGC
GCCGTGGAGCTGGGGGTGGACGGGCAGTTCCAGGATGGGGTGCCGGCCAATGAGATCATCCGCTCGCTGG
AAGCGGGCGGTGAGCCGGGTCAGGAGTGGCTCAAGGAGCTTGCGGCCTCCCGCGACCCCTGGTTCAACAT
CAATGTGGGCGATGGCTTCTACCACTACCACCGCTCCTGGAACGACGACCTGTCGATGCCCTTTGCGGGG
CTGCCCGGCTACATTGCCCGGGTGCGTGCCGGGGAGTCGCTCGAGCGCCCCTGCGAGGCGCTGCGCGAGG
AACGTGCTCGGCTGATCGCGGACTACCGCGAGCTGCTGACCTCAGCCGAGGAGCGCGACGCCTACGACCA
GATGATCACTCTGGCGCATCGCGTCTTCCCCTATGTCGAGGGGCACAAGTTCTACTGCGAGCACTGGTAC
ACCAACCTCTTCTTCAACAAGATCCGCGAGTTCGGC
>Merged2_642935_9-635 # 9 # 635 # -1 # ID=642935_1;partial=01;start_type=Edge;rbs_motif=None;rbs_spacer=None;gc_cont=0.652
ATGCAGCGCTTCGCCGTCTACAAGCAGGCATTACGAAACGAAGGCGAGCGGCTGACTGAGCTCGGCGTAC
TCCACGATCCTCACGATGCCGACTATCTGACCTTCGACGAGTTCCGGCAGGTCGCGGGCACCCATCAGGT
CGACCAGGCGACCATCGATCAGCGCAGACAGGACGAAGAGCGCTTCCAGAAGCTGATCCCGCCACGGGTC
ATCACGTCGGCCGGAGAGGTCGTCACCGGCGGATACGACACGGCCGATGTGCCCGACGCAGCCCTGGTCG
GGCTGCCCGTCTCTTCAGGAACGATCGAGGGCCGAGCTCGCGTCGTCGACAAGCTCGAGGACACACAGAC
CGAGTCGGGCGACATCCTCGTCACGGCGTTCACCGACCCGAGCTGGACGCCCCTGTTCTCACGATCGCGG
GCCTATCTGCGAGGTCGGCGGCACCATGACCCACGGGGCTGTCGTCGCCCGCGAGTACGGGCTGCCTGCC
GTCGTCAGCGTCGAGAACGCAGCCAAGCTCATCCGCGATGGCCAACGGATCCGCGTCAACGGCAGCGAAG
GGTACGTCGAGCTCCTCGACTGATCTTCTGCGCGCCTGGGGCTCGTCGTGGGTCGGGAAGAAGATAG
>Merged2_643348_23-664 # 23 # 664 # -1 # ID=643348_1;partial=01;start_type=Edge;rbs_motif=None;rbs_spacer=None;gc_cont=0.706
ACCGGCGACGACATCTTCTACCTGCACCGCTACGAGGTGTACCAGGTGCTGTACGAGGCACAGGCCCGGT
GGTCGCTGGGCGTGCCGACGCGCAGTGAGTACATCTGGCGCACTGAGATCGCCCGGCGCCGGCAGATCTA
TGCGGCCCTGGAGAAGTGGAGCCCGCCGCCGGCGCTGGGCGTGCCGCCGGAGACGGTCACCGAGCCGATC
ACAGTCACGCTGTTCGGGATCAACTCCGACACCATCGAGCGGTGGCTGGCAGCCGGTGACGACGGCAGCG
ACAGTGACCGCCTGCTCGGGCTGGCGGCATCGCCGGGCACGGCCGAAGGCGTGGCCCGGGTGGTGCACCA
GGTGGAGGAACTCAGCCAGCTGCGCGACGGCGAGATCCTGGTGTGCCCACTGACGGCGCCGAGCTGGTCC
ATCGTGTTCGCCCGGATCGCGGCCGCAGTGTCTGACGGCGGCGGGATCATGTCCCACGCCGCGATCGTGT
CCCGCGAGTACCAGCTGCCTGCGGTGGTCGCCACCGGTGTCGGCACCCGGGTGCTGCATACCGGTGACCG
GCTCCGGGTCGACGGCAGCACCGGCGTGGTCACGATCCTGGAACGCGCCGGCGCGCTGGCAGCCGGGAGC
GCCAGCTCATGA
>Merged2_643634_382-699 # 382 # 699 # 1 # ID=643634_3;partial=01;start_type=ATG;rbs_motif=None;rbs_spacer=None;gc_cont=0.651
ATGGAAACGCTACGCGACAAGGTAGCTGTGATCACCGGAGCGGCCGGCGGCATCGGCCGGGCCACCGCCC
GCGCACTGGCCGAGCGGGGTGCTCACATCGTGGTTGTCGACCTCGACGACGTCGGTCTCCACGCATTTGC
CGGCGAGTTGAGCGACCAGGGGGTCGCCGTGCTGCCGCAACGTGCCGACGTTTCGGATCCCGAAGCGTTC
GAAGGCATTCGGAACGCGACGCTGCAGCGATTCGGGCGGGTCGATATCGTGGTCAACAACGTTGGTGTGC
TGACCAACGGTCTGCCTCAAGACATTCCGGTCACCGAG
>Merged2_645351_649-1092 # 649 # 1092 # 1 # ID=645351_2;partial=01;start_type=ATG;rbs_motif=GGA/GAG/AGG;rbs_spacer=5-10bp;gc_cont=0.691
ATGAGAGACCGTTTGGCTGAGCGGGCGCGTCGGGTCTCGGCCGCGCGCCAGGCGACAGAGGCCCGGGGCG
AGACGTTCTACCAGGGCCCGTCCCGGGTGCATCTGGCCTCCTTCCCGCCCAAGGAACGGTGGGACGAGTG
GGTTGAGCTGGACTCGCGATCCTGGCCGAAGCGGGTGGAACACCGCTACATGCTGGTGCCGACGACATGC
TTCAACTGCGAGTCCGCCTGCGGGCTGTTGGCCTACGTCGACAAGGACACGCTGAACGTCAGGAAGTTCG
AGGGGAACCCGGAGCATCCCGGTTCACGCGGTCGCAACTGCGCGAAGGGCCCGGCGACGATCAACCAGAT
CACCGACCCGGACCGGATCCTGTACCCGCTGCGCCGGGCCGGGCGCCGCGGCAGCGGGCAGTGGGAGCGG
ATCACCTGGGACGAGGCCCTCGAC
>Merged2_648141_229-384 # 229 # 384 # 1 # ID=648141_2;partial=01;start_type=ATG;rbs_motif=GGAG/GAGG;rbs_spacer=5-10bp;gc_cont=0.641
ATGACTGAATCCGGCGCAGGACTCAGCAACACCGAGCCCGACAGCGTCATGCCCGAGCGAGCCGAGCACA
GCGGCATGGAACTCGAGGGACAGGTTGCCGTCATCACCGGCGGTGCAATGGGGATCGGCAGAGCCATCGC
TCAGGAACTCGGCTCT
>Merged2_650375_2-610 # 2 # 610 # 1 # ID=650375_1;partial=10;start_type=Edge;rbs_motif=None;rbs_spacer=None;gc_cont=0.675
GGCCCCGGCGTCCGCGACCCGCTCGAAGACGCCCATTCCTGGTACGTGCTCATCGAGGTGCGGTCGGCAA
TGCCCCAGAACCTGCGGACGGCGCTCGAGGAGACGCTCGAAACCGGCATGGAGCGCGGCCTTGTCGCAGA
CGCCACCGTGGCCGACAGCCTCGAACAGCGGCGTGCCCTTTGGCACCTGCGCGAGGTGCTGCCGGAGGTG
CAGAAGCCCGAGGGCGGTTCGATCAAGCACGACATATCTGTGCCGCTCGCCGCCATCCCGGACTTTCTGC
GCGACGCCGGCGCTGCCGCCGAACGGATCGTTCCCGGCTGCCGGCCGGTCGCCTTCGGCCACCTCGGCGA
CGGCAACATCCACTATAACGTCAGCCAGCCCGAAGGTGCCGACCCGGCGGCCTACCTCACCCGCTGGGAC
GACATGAACGTGGCGGTCCACGCCGTCGTCTTGAAACACGGCGGTTCGATCTCAGCCGAGCACGGCATCG
GCCTCATGAAGCGCAGGCTCCTCGCCGAAATCAAGGACCCGGTCGCCCTCGACGTGATGAAGCGCATCAA
GCGCACCCTCGACCCCGCGAACATCCTCAATCCCGGCAAGGTGTTGTAA
>Merged2_652676_6329-6472 # 6329 # 6472 # 1 # ID=652676_6;partial=01;start_type=ATG;rbs_motif=GGAGG;rbs_spacer=5-10bp;gc_cont=0.722
ATGCCCACGTACGATTTCCACGGCCGCACGGCGGTCGTCACCGGCGGCGCGAAGGGTATCGGCCGGGCGA
TAGCGCAGCGCCTCGTCGAGGGCGGCGCGAGGGTATGGCTGTGGGACTGCGACATCGTCCTCGCGCGTGC
GGCC
>Merged2_652926_1-264 # 1 # 264 # 1 # ID=652926_1;partial=10;start_type=Edge;rbs_motif=None;rbs_spacer=None;gc_cont=0.708
CGGGCCCGCGTCGTCACGGACATGACACGGGCCGACCTCGTGGCCGGCGACATCCTGGTCACCGCCTACA
CCGACCCCAGTTGGACGCCGCTGTTCCTCACCGCCGCCGGGTTGGTGACCGAGGTGGGTGGGCTCATGAC
GCACGGCGCGGTGATCGCCCGGGAGTACGGACTGCCGGGCGTCGTGGGCGCCACACGTCTGATCCGCGAC
GGGCAGCGCATCCGCGTGAACGGGACCGCCGGGTACGTGGAACCACTCGATTAG
>Merged2_653242_1-309 # 1 # 309 # 1 # ID=653242_1;partial=10;start_type=Edge;rbs_motif=None;rbs_spacer=None;gc_cont=0.741
CGGGCCCGCGTCATCCTGGACATGGCCGGTGCCGGCATCGCGGCCGGCGACATCCTCGTGACCCCGCACA
CCGACCCCAGCTGGTCGCCGCTGTTCGCCGCGGTCGCCGGGCTGGTCACCGAGGTCGGCGGCCAGATGAC
CCACGGCGCCGTGGTCGCCCGCGAGTACGGGCTGCCCGCCGTCACCGGGGTGGCGCGGGCCACGGAGCTG
ATCGCCGACGGGCAGCAGATCCGGCTGAACGGCACCGCCGGCTACGTCGTGCTGCTCGACGGCGGCTGCT
CGACGGTAGCTGAGCGACCAGATAGCTGA
>Merged2_656975_3-326 # 3 # 326 # 1 # ID=656975_1;partial=11;start_type=Edge;rbs_motif=None;rbs_spacer=None;gc_cont=0.682
GACTGCACACGGGCCGTGCTGCCGGGCATGATCGAGCGTGGGTATGGCCGCGTCGTCAACATCGGCTCGA
CCTCGGGACTGATCGGTGACATGTGGCTGTCGCCGTACTCGGCCGCCAAGGGAGCGGTGCACGCCTTCAC
CAGGGTCCTCGCCAAAGAGGTCGGTCGCTACGGGATCACGATCAATGCCGTCGCTCCCAGAGGGACGGCG
CCCGAGGATCCCGAGGAGGAGTTGAGCGCGGGAAGCCGCTGGCACGCCGATACCGGCCTGAACGAGGCGC
GCGATGCAGCGTTCAAGGCGGCCGGAGTCGTCCCCGACTCCCAG
>Merged2_660662_466-1290 # 466 # 1290 # 1 # ID=660662_1;partial=01;start_type=TTG;rbs_motif=AGxAGG/AGGxGG;rbs_spacer=3-4bp;gc_cont=0.640
TTGGGTAGGCTTATTGGCGAAAAACCCCTTTGCGGCCCGAGCGCATGCGGTTCCTTAACCGCTGCTCCCG
GTGGAGGTAGTCCCATTCTTAACCAGGTCAAGCAGGCGTTTCCCCTGCCCAGTTCCCTGAAGGTGGTCCC
CGGGACCGAGGGCGCGCAGGCCGCCTATCCCTATTACACCCAGTTCACCGCCAGCGACGACCAGCGTTTC
TGGTTCTACAACTCCATGCACTTCCCCGAGCCCATGTCGGCCTTCGACATGGTGACGGCGGAAGCGGCCT
ACTGCGCTCTCGGAAGCGCCAACACAAGGGTGCACTGCCTCCCGACCACCCTCGGGATCGACCACCGCAT
CATCAATGGCCGGGTGTACATCGGCGGCAACGCCGTCACCGACCCTGCCGAGATTGCGCGCCGCACCGGG
GAGTTCCAGCAGCGCGCCTTCTACTACTACGCCAATTGGGAGCGGCTCTACGAGCAGTGGCGCGGCAAGA
TGCTGGCGCTGATCAAAGATGCCCAAGCGCTGCCTCAGCCTTCGCTGCCGGATCTGGAGCCCCTGGAGCA
TGTGCATGCCGGGCGGGGCGTGGCCTCCAACCACACCCTGCTCGACACCTACCAGAAGACCCTCGAGGGG
TACTTCCGGATGTGGCACCACCATTTCGAGTTCCTGCTCTTGGGCTATGGCGCCTACATGACCTTCTTCG
CCTTCTGCAAGAAGGCCTTCCCGGAGATCTCCGACCAGACCGTGGCACGCATGGTGGCAGGCATCGATGC
GGAGATCTTCCGCCCCGATGAGGAGCTGCGGCGCCTGGCGCGGCGGGCCGTGGAG
>Merged2_663420_1-630 # 1 # 630 # -1 # ID=663420_1;partial=11;start_type=Edge;rbs_motif=None;rbs_spacer=None;gc_cont=0.711
GACCGCGCCGCCAACCGCCGCTACGAATTCTTCGTCGGCGGCAGGATCAGCTGGTCAGGGCGCCAGGCCG
GGGGATACCCGGTCCGGGTGCCGGTCATCGATCTCGCCGAGGTAGGGGCCGGTGGGGGCAGCATCGCCTG
GTTGGACGACGCCGGCGGTCTCCGGGTGGGGCCCCAGTCGGCCGGGGCCCAACCGGGACCTGCCTGCTAC
GCCCTGGGCGGAACGCAGCCCACGGTGACCGACGCCAACCTGCTGCTCGGCTACTTCGACCCCCGCCGCT
TCGCGGGCGGCAGTATCGGGCTGTCCGCCGACCTGGCAGAGCAGGCCGTCGCCGAGTCGATCGCCGCCGC
CCTGGGCATGACCACGCTGCAGGCCGCCTCCGCTGTCCACACCATCGTCACGTCGTCGATGGCCAACGCG
GTGCGGATGACCACCATCGAGCGGGGCCTCGATCCACGCGAGTTCACGCTGGTCAGCTTCGGGGGGTCGG
GCCCAGTGCACGCGGCCCGTATCGCCGAGCTGTTTGGTATCTCCCGGGTGATCGTCCCGTCCTATGCCGG
TGTCCGTTCGGCGGTCGGCTTGTTGGGCACGGACATGACCACCGATCAGGTCCAGAGCTGCCTCACGGCC
>Merged2_663985_1-615 # 1 # 615 # 1 # ID=663985_1;partial=11;start_type=Edge;rbs_motif=None;rbs_spacer=None;gc_cont=0.663
TTCCCGTACGTCGAGGGCCACAAGTTCTACTGCGAGCACTGGTACACGAATCTCTTCTTCAACAAGATCC
GGGAATTCGGCGCGCTGCTGGCGCAGAACGGCTTCTTCGCCGGCGCTGAGGACGTATTTCACCTCACGCA
CTACGAGGTCGAGGCGGCCATCATCGATCTCATGTCGGCCTGGTCCAACGGTTCTGCGCCACGCGGCCCC
GAGTACTGGCCGCAGCGGGTGGCGGAGCGCAAGGCGGCCGTCGCCGAATGGGCGCGCCATGAGACGCCGC
CGGCGCTGGGCCCTGTGCCCGATGTCATCGATGATCCGGCGATCGTCATGCTCTGGGGCATCACCCGCGA
AAGCCTGGATGAATGGCTGCGTGCGGGCAGCAATGCGGATTCCGATGAGATCCGCGGCTTCGCCGCGTCC
AACGGCGTGGTCGAGGGGCCGGCGCGGATCGTGAAGTCCGTGGAGGAGATCAGCCGCCTGCAGCCGGGGG
ATATCCTCGTCTGCCAGGTCACGAACCCGACCTGGACCCCCGTGTTCCAGAAGATCGCGGCGGCCGTGTC
CGACATCGGCGGCTCGATGAGCCATGCGGCGATCGTGGCGCGCGAGTTCGGCCTG
>Merged2_664986_888-1211 # 888 # 1211 # 1 # ID=664986_2;partial=00;start_type=ATG;rbs_motif=AGGA;rbs_spacer=5-10bp;gc_cont=0.636
ATGGTCTACGTGGTGACCGAGGCGTGCATCGACGTCCAAGACAAGAGCTGCATGCAGGAGTGCCCTGCTG
ACTGCATCTTTGAGGGCGGCCGGATGACGTACATCAACCCGAACCTCTGCATCGACTGCGGCGCTTGTGT
TTCGGCCTGCCCGGTGGATGCCATCTACTACGACGCCGAGTTGCCGGACGAACAGGAGCACTTCCTCGAC
GTCAACGAGCGGTTCTTCGACGAGTTCGCGGCTCCCAAGAGCGGCCGCAAGGCGGGCAAGCTTCCGTATG
ACGTCGACGTCGTTGCGGCCGCGTCGGCCGGCGGGAGGCCCTGA
>Merged2_665514_1-369 # 1 # 369 # 1 # ID=665514_1;partial=11;start_type=Edge;rbs_motif=None;rbs_spacer=None;gc_cont=0.699
CGCAGCGAGATCGTCGTCGAGGGGTTCATCACCAAGGAGACCGTCACCGAGGGGCCGTTCGGCGAGTGGA
CGGGGTACTACGCGAGCTCGAGCCGACCTGAGTACGTGACGCGCGTCGAGGCCGTCTACCACCGCGGCGA
TCCGATCATGCACGGCCAGCCCCCGGGCGTGCCGCCGAACTCCTCGCCGGTCGGCGGCAACCTGTTCCGG
GCCGCGGTGATCCGCAAGAACCTCGCAGGCGCCGGGGTGCCGGGGATCAAGGATGTGTGCGTGCACGAGC
AGGGCGGATCGCGCTTCTTCGTGGCGGTGTCGATCACCCAGCAGTACGCGGGACACGCGCGCCAGGTGCT
GATGTCGGCCGCGTCCTCG
>Merged2_665980_2-301 # 2 # 301 # -1 # ID=665980_1;partial=10;start_type=ATG;rbs_motif=GGA/GAG/AGG;rbs_spacer=11-12bp;gc_cont=0.767
ATGAGCCTCCTCGACGGACAGACCGCCCTGGTGACCGGCGCCGGCGGCGGCATCGGCCGCGCCATCGCCC
TGCGCTTCGCGCAGGAGGGCGCGGCCATCGTGGCGCTGCTCACGGCCGACGACCACTCCGCCCTGCACCG
CCTCCCCTACGCCGAGACCTGGCACTTCTACCTCGGCGACCCCCTGCACCTGCTCCTCCTCGCCCCCGAC
GGCACCACCCGCGCCCCCGTCCTCGGCCCCGCCCTGCGCGCCGGACAGCACCTCCAGCTGACCGTCCCGG
CCCGCACCTGGATGGGGGCG
>Merged2_668611_1-1347 # 1 # 1347 # -1 # ID=668611_1;partial=10;start_type=ATG;rbs_motif=None;rbs_spacer=None;gc_cont=0.641
ATGACCAGATACCGGTACATCAGGTTCTTCGACGAAATCGGCATGGGCGACGTTCCCCTGGTGGGAGGTA
AGAACGCCTCCTTGGGTGAGATGTATCGGTCGCTCTCGGATGCTGGCGTGCGAGTGCCCAACGGGTTCGC
CACCACCGCCGACGCCTACTGGGACACCCTCACCGAATCCGGGGCATGGCAGCGGCTGGCCGACACCCTC
GCCGGCCTGGATGCCGGAAACGTCACCGAGCTGGCCCACTGTGGTCAGCGGGCACGCGAAATCGTCTACG
GCGCTGGACTTCCCGATACCCTCGCCAGCGAAATTCGGGAGGGCTACGCTCGCCTGCGCGAGCAGTACGG
ACCGGATGTCAGTGTGGCGGTGCGTAGTTCGGCTACCGCGGAAGACCTGCCGACAGCCAGCTTCGCGGGC
CAGCAGGAAACGTATCTCAATGTTCGCGGCGAACCGAGCCTGCTGGACGCCGTCCGCCGTTGTTTTGCCA
GCCTTTTCACCGACCGCTCCATTCATTACCGCACTGAACGAGGCTTCGACCACATGAAAGTGGCGCTCTC
GGTGGGGATCATGAAAATGGTGCGCTCGGACCTGGCGGCATCTGGGGTCATGTTCACTCTCGACACCGAA
TCCGGGTTCCCTGACGTCGTATTCGTCACCGGCGCCTACGGATTGGGGGAGAATGTGGTGCAAGGCACCG
TCGACCCGGACGAATTCTACGTTCACAAACCAACATTCGCCGCCGGTCACCGCACGGTGCTGCGCCGCCG
CATCGGCGACAAAGCCGTGAAGATGGTCTACGTCGAGGGCGAGACCACCAGAACCACCCGCAACATCCCC
ACCCCCCGCGCGGACCGGGTCAGGTCCTGCCTCGCTGACAGCGAGGTCCTCACCTTGGCCGATGCCGCCT
GCGCGATCGAAGGACACTACCGCAGACCAATGGATATCGAGTGGGCCAAAGACGGGGTGGACGACCAGCT
CTATATAGTGCAGGCCCGACCGGAAACGGTCAGCTCGCAGCGGTCAGCAGCAGTGTTGGACACATACCGC
CTGGAAGAAACCGGGGAAACAGTGGCGACCGGCCGCGCCGTCGGTGCGAAAATCGCCACCGGCACCACGC
GCCGCATTACAAACGTCGCCCATCTCGCCCAATTCCGGCCCGGGGAAGTGCTCGTCGCCGACACCACGAG
CCCGGACTGGGAACCAGTCATGAAAACCGCCGCCGCCATCGTCACCAACCGCGGCGGACGCACCTGCCAT
GCCGCTATCGTCGCCCGAGAATTGGGAATTCCGGCCGTGGTCGGGGCGGGAAATGCGACCACCGCGATAC
CCGACGGCCAGACAGTG
>Merged2_674111_2978-3733 # 2978 # 3733 # 1 # ID=674111_5;partial=01;start_type=ATG;rbs_motif=AGxAGG/AGGxGG;rbs_spacer=5-10bp;gc_cont=0.696
ATGGGCCGCATCATTCGCTTCACCGATCCGCAGGCCGACCGGCTCGACCTGGTCGGCGGCAAGGGCGCCA
ACCTCGGTCGCCTGGCCAGTAGCGGCTTCCCGGTGCCGCCCGGCTTCACGGTGAGCACGCAGGCCTATCG
CGAGGTCGTGAGCGGCAAGCTCGCCAAGACGATCAGCGCCGAGCTTGCCGCCGCGGACCCGGCGAACCCC
GACCAGCTCGACGCGGCCACCGCAAGTATCCGACAGCGCATCACCGCGGCCCGGCTGCCTGCCGAGCTCG
TCGAGGAGATCCGCGCCGCCTACGCCGCGCTCGGCGAGGACATCTACGTCGCGGTCCGTTCGTCGGGCAC
CGCCGAGGACCTCGCCGAGGCGTCCTTCGCCGGCTTGCACGACACCTACCTCGACGTCCGCGGTGCGGAC
GCCGTGGTCTCGGCTGTACAGCAGTGCTGGGCATCGATGTGGACCGCGCGTGCCGCCGCGTACCGCACGG
ACAAAGGATTCGCGCACGAGGCCAGCAGCATCGCCGTCGTGGTGCAGGCAATGGTCGAATCCGACGTCGC
CGGTGTCATGTTCACCGGCAACCCGATGACCACCGCCACCGACGAGTACGTGATCAACGCGAGTTGGGGA
CTGGGCGAGGCGGTGGTGTCCGGTCAGGTCACGCCGGACCAGTTCGTGGTCTTCGCCCCCACCATGACCG
TGGAGGAACGCACGCTCGGCACGAAGGCGGTCGAGATCACCCGTGACCCGGATCGC
>Merged2_676853_1-732 # 1 # 732 # 1 # ID=676853_1;partial=11;start_type=Edge;rbs_motif=None;rbs_spacer=None;gc_cont=0.684
GCGCCCGGGCCTGCCTGCTATGGGCTGGGTGGAGAGCTGCCCACGGTCACCGACGCCAACCTGGTGCTCG
GGCGGCTCGACCCGGGGTACTTCCTCGGCGGAGAGATGCAGCTCGACCGTGCGCGCGCGGAGCAGGCGAT
CGCCGAACACTGCGCCCAACCGCTGGGCATGACGGTGCTTGAGTGCGCGAACGGCATCGTCGAGATCGCC
AACACCTTGATGGTCGAGGCCATCCGCCTGGTGTCGGTGTTGCGGGGGCGCGACCCGCGGGACTTCACCC
TCGTCGGGTTCGGCGGGGCAGGGCCCGCTCACGTCAACCGCCTCGCTGCCGAGTTGGGCATCCCCCTCGC
GGTGATCCCGCCCTCGCCCGGCACGTTCAGCGCCTTCGGCCTGCTCGTCACCGACCTTCGACATGAGCTG
ACGCAGACCTTCCTGCGTCCTCTGGATCGCCTGTCTCCCGAGGCTCTGCGCGAGCGGTTCTCGGACCTCG
TCGAAAAAGGGAGGTCGATGCTCCGCCGCGACGGGATCGATGCGGCGGACATGGAGTTCCGCCACGAGCT
GGAGGTGCGGTATGTCGGGCAGTCCTACGAGCTGACCGTGACCGTCCCGGAACGCGTTCCCGTGGCGATC
GAGCAGGTCAAGGCGAACTTCCACGCCGAGCACGACCGAGCGTATGGGTTCAGCAGCCCGGATGAGCCGA
TCGAGGTCGTCAATGTGCGGGTGATCGCGGTG
>Merged2_677144_231-659 # 231 # 659 # 1 # ID=677144_2;partial=01;start_type=ATG;rbs_motif=AGGAG;rbs_spacer=5-10bp;gc_cont=0.653
ATGGCGATCACTGACTCGGACCGCTTCGTCAGCCCCTACGACGATCCGCCGCCGCCGGGAGCCGAGGACT
GGGCCGACCTGTATCCGTACTACCTGCACTTTCGCGAGGACCGCCGCGAGGACGAGGAGGGCCGCTTCTG
GTTCGCCGACCTGCAGCACTGGCCGACGGTCTTCAAGCCGTTCGACACGATCACCGTCGAGTTTGCGATC
AAGTGCCTGGGCCAATACAACACCAGGCACCTCCTGATCCCGCCCGCCAACGGGATCGACTACCGCGTCC
ACAACGGCTACGTGTACATGAGCCCGGTCGCCGTGCCCGAGGACGAGATCCCCGCGCGCGTGGAGCAGTT
CACCGAGCGCGCCGGCTACTACTTCTCACACTGGGACGAGCTGCTCGAGAACTGGCGCACGAAGATCGAG
CGGGTCATC
>Merged2_677300_3-89 # 3 # 89 # 1 # ID=677300_1;partial=10;start_type=Edge;rbs_motif=None;rbs_spacer=None;gc_cont=0.690
GCGGTGGCCGCCTTTCTCGCATCCCAGGACAGCAGTTTCATGACCGCCAGCGAGGTCGCCGCCGACGGCG
GCCTGGCGCAGATCTGA
>Merged2_683286_1511-1720 # 1511 # 1720 # -1 # ID=683286_7;partial=00;start_type=ATG;rbs_motif=AGGAG;rbs_spacer=5-10bp;gc_cont=0.548
ATGACCAACCCGACCGAAATCCGAGTTTCCGTGGACGGCCGCGCGTATGTGATCCAAACCGCGACCAAGA
TTGTTGAAGTCGAATACCTACGTATAAGCCAGCATGGCGGAACCCAGAAGCGCTACCGCACCCTTGCGCC
AGGATCCAAAACCTACAACAAAGTTTTATGGGTCGCGGGTTTAACGGACGACGAGAAAGGCGCCGAATAG
>Merged2_684746_2-268 # 2 # 268 # 1 # ID=684746_1;partial=10;start_type=Edge;rbs_motif=None;rbs_spacer=None;gc_cont=0.723
GTGCTCGGCTTCACCCGTGCGCTCGCGAGCGAGGTCGGCGCGGACGGGATCACGGTGAACGCGGTCGCCC
CGGGTCTGACCGCGAGCGAGGGTGTGCTCGCGGGCCCCCACAAGGATGCCTTCGACTTCGTGCAGAGCCT
CCAGGCGATCCCGCGCCGCGGCGAGCCGCAGGACATCGCTCCGACCGTGGCCTTCCTCTGCTCGGAGGAG
GCCGGCTGGGTGACCGGCCAGCTGATCGCCGTGGACGGCGGACACACCCGCAACTGA
>Merged2_685105_1-120 # 1 # 120 # 1 # ID=685105_1;partial=10;start_type=Edge;rbs_motif=None;rbs_spacer=None;gc_cont=0.683
ATCGGTCGCGCCGGCGATGTGCGGGAGATCGGCTACGCGGTTGCCTTCCTCGCTTCGGCGGAGGCCGACT
ACATCGTCGGTCAGACCCTCGCCGTGGACGGCGGAGTGAGCCTGCTCTGA
>Merged2_687103_2-550 # 2 # 550 # 1 # ID=687103_1;partial=11;start_type=Edge;rbs_motif=None;rbs_spacer=None;gc_cont=0.530
TATAAGCGTGAAGAAGACGGCATCGTCCTGATCGACCAGGAAAAATGCCGTGGCTGGCGCATGTGTGTTT
CAGGGTGCCCCTACAAGAAAATCTACTACAACTGGAAATCCGGCAAGTCCGAGAAATGTATTTTCTGCTA
CCCACGTATTGAGGCCGGCATGCCCACGGTTTGCTCGGAAACATGCGTAGGGCGTATTCGTTATCTTGGC
GTACTGTTATATGACGCTGACCGTATTGAAGAAGTCGCCGCCAGTGCTGATGAACGGGATCTATATGAGC
GCCAGCGAGATGTGTTCCTTGATCCGAACGACCCGGAAGTGATTGCCCAGGCGCGGCGGGATGGCATCTC
GGAAAACGTGCTTCATGCTGCCCAGCAGTCACCGGTATACAAGCTCGCCATGGATTGGGAGTTGGCACTG
CCGCTGCATCCTGAATACCGCACACTGCCGATGGTGTGGTATGTCCCTCCGTTGTCCCCAATCCAGGCAG
CCATTGATCAAGGGTATCTGGAAACAGATGGCATTCTACCCAGGATTGAATCATTGAGA
>Merged2_687994_352-1053 # 352 # 1053 # 1 # ID=687994_2;partial=00;start_type=GTG;rbs_motif=GGAG/GAGG;rbs_spacer=5-10bp;gc_cont=0.758
GTGGCCGTCCTGACCGGCGGCGCCGCCGGGATCGGCGCCGCGATCGCCGAGCGACTCGTCGTCGACGGGC
ACGCGGTGGCGAGCCTGGACATCGCCGGACCCGCCATGCCGCGGAACGGGATCCTCGACCTGACGTGCGA
CGTCGGCGACCCCGCCGCGGTCGACGCGGCGCTCGCGCAGGTCCGCTCCAGCCTCGGGCCGGTCGCCGTG
GTCGTGCACGGCGCGGCGTACCAGATGATCTCGCCGTTCGACGCCCTCGATCCGGCCGACTGGGCCCGGA
CCTTCCGGGTCAACGTCGACGGCGCCTTCCACGTCGTCCGCGCGGCGCTCCCCGACCTGCGGGCCGCCGG
CTGGGGCCGGATCGTGCTGATCACCTCCTCCAGCCTGCTGGCGCCGCCGCCGGGCATGACGCACTACATC
GCCAGCAAGGGCGCCCTGACCGGGATGGTGCGCGCGCTGGCGGGCGAGCTCGGCGCCGACGGCATCACGA
TCAACGCCGTGGCGCCCGGCCTGACCGCGACCGAGCACGCCCTGAGCGACGTACCGGCGGCGCACTTCGA
GGCGGTGCGCGCACGCCAGGCGATCCCGCGCACCGGCCGGCCCGAGGACGTCGCCGCCGTGGTGGCCTTC
GCGGTCTCCGACGACGCCGCCTTCGTGACCGGCCAGACCCTGCTCGTCGACGGCGGCGAGAGCCATGTCT
AG
>Merged2_691932_3-293 # 3 # 293 # -1 # ID=691932_1;partial=10;start_type=GTG;rbs_motif=GGA/GAG/AGG;rbs_spacer=5-10bp;gc_cont=0.715
GTGACCCGGATGCCGATCTCGAACGGCGCGCTCGGAGATGTCGCCGTCGCGCCCGACCTCGGTCGCTCCG
ACCGGCTCGCCCGGCTGCGTGCGGGCGAGCTCGGCAGCGTCAACTCCTGGGAGCTGGTGACGGCGGTCGA
CGGGCCCGGCACGCGGCTCGCCGTATTCGTGACCGGATGCCCGCTGCGCTGCCTGTACTGCCAGAACCCC
GAGACGTGGCTCAGGCGCGACGGGGTCGAGGTCGAGGCATCCGAACTCGTCGCCCGCATCGCGCGGTATC
TGCCGATCTTC
>Merged2_696051_2-433 # 2 # 433 # 1 # ID=696051_1;partial=11;start_type=Edge;rbs_motif=None;rbs_spacer=None;gc_cont=0.759
GCGAGCGGCGCCGCGATCTTGGAGGCCCAGGCCATGATGGCCGAGGACCCGATGCTGCGGGAGGCCATCG
ACGAGGCGCGGAAGCGGGGGCTGCCGCCGGCGGACGCGGTGGCGGCGGGGGCGGAGCAGGTGGCGACGCA
GCTGGATCAGCTCGAAGACGAGTACCTGCGGGCGCGCGCCACGGACGTGCGCGAGATCGGCCGTCTGCTC
GCGCTCCAGCTGTCGGGCGCCTCGGGCTCGCGGCTGGCCGGACTCGCCGAGCCGTCGATTGTGGTCGGCC
ACGAGCTGCAGCCGGCCGACCTCCTGGGCGTGGACGGCCGCCTGCTGCTGGGCCTGGTCACGGAGGTCGG
CGGACGCACCTCGCACGCGGCGATCGTGGCGCGGGAGCTGGGCATCCCGGCAGTCGCCAACGTTGCCGGC
GCCCTGGAGGCG
>Merged2_697078_3-617 # 3 # 617 # -1 # ID=697078_1;partial=11;start_type=Edge;rbs_motif=None;rbs_spacer=None;gc_cont=0.685
TACCTCGACGGCGGTCGTTACATCAACACGTTCGGAGCGGTCGTGACCCGTGATCCCGACGACGGTGCCC
TGAACGTGGGCGTCTACCGCGGGATGATCGCGGGCGAACGCAAGATCTCGTTCTTGATGGTGCCCAGCCA
GCACTGGGGCCGCCACTGGGCCAAGTACCTTGCGCGCAAGGAGCCGATGCCCGTGGCGTGCGTCTACGGC
TGGCATCCGGTCATGGACTTCATCGCGGGCAGCCCGATCCCGGCGGGCGTGTGCGAGTACGACGTGATGG
GCGCGTATCTCAACGCTCCCGTGCCGCTCGTGGCGTGCCAGACGGTCGACCTCGCGGTCCCGGCCGGCGC
GGAGATCGTCGTCGAGGGCCACATCGCGCCCGACCCCGACGGCTATGAGCTGGAGGGCCCGTTCGGGGAG
TTCACGGGTTACATCAGCGATGTGCCGACGCCCCGGCCCACCATGGAGGTCAGCTCGGTGATGCACCGTG
ACGATCCGATCTTCCGTGGCACGCTGGAGGGCTCGCTGCCCGGCGCGTCCGGGGAGAACAGCTACATGTC
CTCGGTGCAGCGGGCCGCGATCGCCTGGCGCGTGCTCGAGAACGCCGGCATCCCC
>Merged2_699789_3-335 # 3 # 335 # -1 # ID=699789_1;partial=11;start_type=Edge;rbs_motif=None;rbs_spacer=None;gc_cont=0.742
AGCAGCCGCTTCGAGGAGGGGATGAACCTGCCGCCGGTGAAGATCGGGCAGGACGGGCAGATCCGCGAGG
ACTGGCTGGAGGCCTTCGGCGCCTACGGCATGCGGGCCCCGCAGATGGTGGTCACCGACCTGAAGGCGCG
GGCGACGGCGGCCGACCGGGTCCGGATCCGCATGGTCGAGCTGGCCGACAAGGAGGGGCGGCCCTGGGTC
CTGGGGCTCCTCCGCCGCATGCTGCAGGTCGCCGAGGAGGGGGCGCGGCGCCGGATCGCCGCCTGGCCCG
ACGGGACCTTCCGAGCGGTCGCGTTCGCGGACGCGTTCGGGCTCAAGCAGGGG
>Merged2_703056_2-139 # 2 # 139 # 1 # ID=703056_1;partial=10;start_type=Edge;rbs_motif=None;rbs_spacer=None;gc_cont=0.681
GCGCGCGAGTACGGCCTGCCGGCGGTGGTCGGGACAGGCACCGCCACCTCACGCATCAAGGACGGCCAGC
GCGTGCGGGTCGATGGCGGCCGCGGGATCGTGACCTTATTGGATTCTCCTGATTCGCAAGCCGCCTAA
>Merged2_703445_630-743 # 630 # 743 # 1 # ID=703445_2;partial=01;start_type=ATG;rbs_motif=AGGAG;rbs_spacer=5-10bp;gc_cont=0.509
ATGAAAATTCGTTCGCAAGTCGGCATGGTGCTGAATCTGGACAAGTGCATCGGTTGCCACACCTGTTCGG
TCACCTGCAAAAACGTCTGGACCAGCCGTGAAGGTATGGAATAC
>Merged2_704691_510-830 # 510 # 830 # -1 # ID=704691_2;partial=01;start_type=Edge;rbs_motif=None;rbs_spacer=None;gc_cont=0.732
TTCAAGGGCACGGCGTGGCTGCTGCACTACACCAGCAGCAAGGGCGCCGTCGTGGCGATGACCAGGGCGC
TGGCCCGTGAGCTCGGCGCCGACGGCATCCTCGTCAACGCAGTCGCACCCGGGTTCACCCTCTCCGAGGG
CGTCGAAGCGCACGCCGCCCACACCGGGGCGATGCGCCAGAACGCCCCCGCGGGCCGCATCCTGCGCCGC
GACATGCTGCCCGGCGACGTCGTCGGGGCCGTGCGGTTCCTGGCCGGCCCGCAGTCGGGGTTCATGACCG
GGCAGACCATCGTCGTCGACGGCGGCGCCTACCTCCACTGA
>Merged2_709790_3-668 # 3 # 668 # -1 # ID=709790_1;partial=10;start_type=GTG;rbs_motif=None;rbs_spacer=None;gc_cont=0.652
GTGCTCGGTAGAGCGCACAGCCGGTGCCCCGGTGGAGGTAGTCCCATTCTAAACCCGGTCAAGCAGGCGT
TCCCCCTGCCCAGCTCCCTGAAAGTGGTCCCCGGGACCGAGAGCGCGCAGGCCGCCTACCCCTATTACAC
CCAGTTCACCGCGAGCGACGATCAGCGGTTCTGGTTCTACAACTCCATGCACTTCCCCGAGCCCATGTCG
GCCTTCGACATGGTGACCGCGGAGGCCGCCTACTGCGCCTTGGGCAGCGCCAATACCCGGGTGCACTGCC
TGCCGACCACCCTCGGCATCGACCACCGCATCATCAATGGCCGGGTCTATATCGGCGGCAACGCCGTCAC
CGATCCGGCGGAGATTGCGCGCCGCACGGAGGAGTTCCAGCAGCGCGCCTTTTACTACTACGCGAACTGG
GAGCGCCTCTACGAGCAATGGCGCGGCAAGATGCACGCGCTGATCCAGGATGCCCAGGGGCTGCCGCAGC
CCTCGCTGCCGGATCTTGAGCCGCTGGAGCATGTGCACGCCGGCCGCGGCGTGGCCTCCAACCACACCTT
GCTGGACACCTACCAGAAGACCCTCGAAGGGTACTTCCGGATGTGGCACCACCACTTCGAGTTCCTGCTG
CTGGGCTACGGCGCCTACATGACCTTCTTCGCCTTC
>Merged2_709928_3-77 # 3 # 77 # -1 # ID=709928_1;partial=10;start_type=GTG;rbs_motif=GGAGG;rbs_spacer=5-10bp;gc_cont=0.693
GTGACTCAGGTCGGTATCGACGTCGGCGGGACCTTCACCGACTTCGTGCTCGCCGAGCCGGGCCGCACCG
TCCAT
>Merged2_712081_1-759 # 1 # 759 # -1 # ID=712081_1;partial=10;start_type=TTG;rbs_motif=AGxAGG/AGGxGG;rbs_spacer=5-10bp;gc_cont=0.668
TTGAAATTGATTCTTCCGCCGCACACATCGGCGGCGCAGTTCGAGCAGGCGCTCAAGGCCTTTGAGCGGG
TCGTGGGCGCTCAGTGGGTGCTCGCCACCGATTCTGACCGCGAGTCCTACCTGGATGTGTATGCGCCCGG
CGATGGGCAGGACCATGCGCCGTCTGCGGCGGTCGCCCCCGGATCGGTCGAGGAGGTGCAGGCGCTGGTG
CGTCTGGCGAACGAGCACCGCGTGCCGCTGTGGCCCATCTCCCGCGGCAAGAACTTCGGCTATGGCGGCA
GCGCCCCGCGCCTGGCGGGCACGGTGGTGCTGGATCTGGGCCGGATGAAGAAGATTCTCGAGGTCGATGC
CAAGCTCGGCTACTGCATCCTGGAGCCGGGTGTCGGTTTCTTCGATCTCTATGAGCACTTGGCTGCCCAC
AGCCTGGAGCTGCAGATGGGGATCCCCGGCAACGCCTGGGGCAGTGTCGTGGGCAACGCCCTGGAGCGCG
GCTTCAGCCAGGTGGGGGATCACAGCGCCAACATCTGCGGGCTCGAGGTGGTGCTGCCCAGCGGGGGCCT
GGTGCGCACCGGCATGGGCGCGATCTCCAATAGCGCCTCCTGGGCGCTCTTCCGGCACGGCTTTGGCCCC
TCGTGGGATCAGCTCTTCGTGCAGTCGAATTTCGGGATCGTGACCAAGATGGGCCTGTGGCTGAAGCCCG
CCCCCGAGGCCGTGATCAACGTCGGCATCAAGCTGCCGCGTGCCGAGGACATCAAGGCC
>Merged2_714356_2-520 # 2 # 520 # 1 # ID=714356_1;partial=10;start_type=Edge;rbs_motif=None;rbs_spacer=None;gc_cont=0.719
GCCGTCGAGCGCTTCGGGGCGGTCGACATCCTGGTCAACAACGCGGGCACCAACCCCCACTTCGGGCCGG
TCATCACCGCCGATCTCGGTCAGTTCGACAAGACGATGCAGGTCAACCTCCGGGGGCCGTTCGTGTGGGC
CCAGGCGGTGTGGCGGGCGTCGATGGCCGAGCGGGGGGGTTCGATCATCAACATGGCGTCGATCGGGGGT
CTGCAGCACGGCGGGGGCCTCGGCGTGTACAACGTTTCCAAGGCCGGGCTCGTCCACCTCACCCGGATCC
TGGCCAGCGAGCTCGGCCCCGGGGTCCGGGTGAACGCGCTGGCGCCGGGGTTGGTCAAGACCGACTTCGC
CCGGGCCTTGTGGGAGCCGGCGGGGGACCAGGTGGCCGCCGGCCTTCCCCTGCGCCGCCTGGGGGTGCCC
GAGGACGTCGCCGGCGCCGCCCTTTTCCTCGCCTCGGATCTCGCCTCGTGGATCACCGGCCAGGTGCTGG
TGGTGGACGGGGGGGCCACCGTCGTCTGA
>Merged2_714837_2-688 # 2 # 688 # 1 # ID=714837_1;partial=10;start_type=Edge;rbs_motif=None;rbs_spacer=None;gc_cont=0.757
CGCGCGCTGCCGGACGGGGAGGCCATGGCGGCCGGGACGCGGCGGATGATCGCCCAGCTGCGGGCCGTCA
CCGGGGACCGCGAGTACACGAAGTACCACCTGGTCAGCCGTTACCTCGTGTACAAGCGGGCGCTGCTGCG
CGAGGCCGGCCGGCCCGCGGGCCGCGGCGGCCTGCGGGACGCCGGGGACATTTTCTTCCTCACGCTCGGC
GAGCTGCGGGAGGCCTTCCGCACCGGGACGGCCGACGCGGACACCGTGCAGGAGCGCCGCCGCGCGTTCG
GCGAATACTCTGCTCTGCAGGCTCCCCGGGTGCTCACCTCCGACGGGGAGGCAGTCGCCGGGGCCTACCG
GCGGGACCGCGTGCCCGACGGCGCGCTGGCCGGGCTGGCCGTGTCCGCGGGGACCGCCGAGGGCCGGGCC
CGCGTGGTCGCGGACATGAGCGCGGCCGACCTGGGCGCCGGCGACATCCTGGTCACCGCTTACACCGACC
CCAGCTGGACGCCGGCGTTCGTCGCGATCAGCGGCCTGGTCACCGAGGTCGGCGGGCTCATGACGCACGG
CGCGGTGATCGCCCGCGAGTACGGGCTGCCCGCCGTCGTCGGCGTCGAGCACGCCACCACGCTGATCCGC
GACGGCCAGCGGATCCGCGTGGACGGCACCGGCGGCTACGTGCAGATCCTGGGGTAG
>Merged2_717421_3-152 # 3 # 152 # 1 # ID=717421_1;partial=10;start_type=Edge;rbs_motif=None;rbs_spacer=None;gc_cont=0.727
GCCGTCGGGCGGTCCGGCTATCCCGACGACATCGCGGCCGCGGTGGCCTATCTCGTCTCCGACGGGGCCG
GCTACATGACCGGGCAGACCCTCGTCCTGGACGGCGGGGGATCGTCCCCGTTCGCCGCCCGCCCGCCCGC
GAAAAACTAA
>Merged2_717496_1-288 # 1 # 288 # -1 # ID=717496_1;partial=10;start_type=GTG;rbs_motif=AGGAG;rbs_spacer=5-10bp;gc_cont=0.757
GTGGATCTGGAGCTCGAGGGGAAGGTCGCCGTCATCACCGGTGGTTCGGACGGACTCGGGGCGGCGACCG
CGGCCCGGCTCGTCGGGGAGGGGGCGCGGGTCGCCATCTGCGGGCGTGACGAGACCCGGCTGGAGGGGAC
GGCGGCGCGCCTGCGCGAGCTGGGTGGCGACGTCCTTCCGGTGCAGGCGGACGTGCGGCGAGCCGCCGAC
GTGGAGCGCCTGATCGCGGAGACCGTGGCCCGCTGGGGCCGCATCGACGCCCTCGTCAACAACGCGGGCA
CGAGCGCG
>Merged2_717986_2-445 # 2 # 445 # -1 # ID=717986_1;partial=10;start_type=GTG;rbs_motif=GGA/GAG/AGG;rbs_spacer=5-10bp;gc_cont=0.662
GTGGTCACAGGGGCCGCCGCTGGTATTGGACAGGCGTGCGCGGTGCGTCTGGCCCGGGATGGCTGCGACG
TCGTTGCCGCCGACGTGCAACCCGCCCGGGAGACCCTGCGGCTCATCGACGAGACCGGGGTCCGGGCGCT
TGCGGTGACCTGCGACGTCACGCAGCCCTATCAAGTCGACCGGCTGGCCCGGGAGGTCGAGGCGGAGCTC
GGCCAGTGCGACATACTCATCAACAATGCCGGCAAGTACTCGACGGCGTCCTTCGAAGAGCTCAGCTTCG
ATACCTGGCGCGCCACCCTCGCCTTGAATCTCGATGGCGTATTCCTCGTCTGCAAGGCTTTCGTACCCGG
AATGAAGCGGCGCGCCTGGGGACGTGTGATCAACATGGCGTCCAATTCGGCGCTGACCGGTGCCGCCAAC
ATGGCGCACTACGTCGCCAGCAAG
>Merged2_720479_2-484 # 2 # 484 # -1 # ID=720479_1;partial=11;start_type=Edge;rbs_motif=None;rbs_spacer=None;gc_cont=0.625
ATGCCGTTTCGTTCGGTGACGATTGGTGGGAGGGCGGTGCAGACGATTTTGTCTGGGCCTGCGGCGGCGG
TGCAGGCGGCTCGTCGTCTTGCTGAGGTGCGTGGGGCGCGGAATTTGGTGACGATGGATATTGGTGGGAC
GAGTTGTGATGTGGCGTTCGTGCAGTATGGTGTGGCGTTGGTGGTGACGAGCGGCACGGTGGTGGGTTAT
GACTTGTTTACGCCGATGTTGGAGATCGCGACGATTGGTGCTGGGGGTGGGACGAAGGCGGTGATCGATG
CGGATGGTCGGTTGCAGGTGGGGCCGGATAGTGCGGGGGCGGATCCGGGTCCTGCGGCGTATGGTCGTGG
TGGTGGGGCGGCGACGATCACGGACGCGGATGTGGTGTTGGGTTATTTGAATCCGGATTTCTTTTTGGGT
GGTCGGGTGCGGCTTGATGTTGGGCGGGCTCGTTCGGTGGTGGGGAGTGAGGTGGCTGAGCCG
>Merged2_722981_1-327 # 1 # 327 # 1 # ID=722981_1;partial=11;start_type=Edge;rbs_motif=None;rbs_spacer=None;gc_cont=0.624
AAGCTCGCTGTCGAGTATGGCGACGACGTCGCGGTTGCGGTGCGCAGTTCTGCGACTGCCGAGGATCTGC
CGACTGCCAGCTTCGCGGGCCAGCACGACAGCTATCTGAACATCGTCGGGGTGGATCACGTCGTCGAGGC
GTGCCGGCGCTGCTTCGCCTCGCTGTTCACCGATCGCGCCATCGTGTATCGGATCAACAACGGCTTTGAC
CATTTCAAGGTGGCGCTGTCGGTCGGCGTCATGAAGATGGTGCGCTCGGATGAGGCGGCGAGTGGCGTGA
TGTTCACGCTCGACACCGAATCCGGGTTCCGTGACGTGGTGTTCATC
>Merged2_724975_1585-2529 # 1585 # 2529 # 1 # ID=724975_2;partial=01;start_type=ATG;rbs_motif=AGGA/GGAG/GAGG;rbs_spacer=11-12bp;gc_cont=0.695
ATGACCATCGAACGCAAGCCGGCCGCCTTCGGCGATCTGCGCGGCTGGATCGCGGCACTGCGGGCAGCGG
ACGAAATCCGCGAGATCGGCGCCGAGGTGGATTGGAACATCGAGCTCGGCACCGTCATGCGGCTGGCCCA
GGGGACCGGCGACGGCCCGGCGCTGTTGTTCAACAACATCAAGGACTACGGCCCCGGCGCGCGGTGCCGC
CGGGTGTTCGGGTGCGGGCTGTCGAGCTACCGGCGCGTCGCCATGATGCTCGGTGCGGCGCCGCACACCC
ATCCGCGCGATCTCGTCAGGCTCGCCCGCAACCTGCTCACCGGCACCGTTGCGCCCAAGACCGTGCCGAC
CGGCCCGGTGAAGGAGAACATCGTCACCGGCGACGACGTCGACCTCTACCAGCTGCCGGTCCCGTGGTGG
AACCGGCTCGACGGCGGGCGATACCTCCTCACCTACGGCGGCTGCGTGACGAAGGATCACGACACCGGGG
TGATGAACGTGGGCATCTACCGGGGCATGGTGGCGAGCCGGAACGAAATCCCGATCCTGATGTGGCGCGC
CCAGCACGTCGGCCAGCACGCCACCTCGTGGGAGCGGGCCGGGAAGACCGAGATGCCGATCGCGGTCGCC
ATCGGCTGGGAGCCCTCGCTCGGCTTCACCGGCGGGGCGCCGGTCCCCAAAGGGGTCTGCGAATACGACG
TCATGGGCGCGATCCGCGGCGCCCCGGTCGAACTCGTCCGATGCGAGACCGTCGACCTGCAGGTGCCGGC
GAGCGCCGAGATCGTCATCGAGGGCTATCTTCAGCTCGACCCCGCGAAATACGCGATGGAGGGGCCGTTC
GCGGAGTTCACCGGCTACCTCGCCGGCGACCGGTCGCCCAAAACGACGATCCGCGGCACCCCAATCACCC
ACCCCAACGACCCGATCCTGCGCGGCACCCTCGAA
>Merged2_726098_1-306 # 1 # 306 # -1 # ID=726098_1;partial=11;start_type=Edge;rbs_motif=None;rbs_spacer=None;gc_cont=0.644
GAGATGCGCCGACGGATGCGGGACGGGGTTGTACCGACCGAGCGACGGTACCTCGAGTCGGAGTTCGGTG
AGCTCGAGCGCCTCTCTCCTAAATCCACGGTGACACTCGACGAGCAAGCCGTATTCTGCGTCGAGTACAG
CGGTGGGGGCGGGTTCGGCGACCCGTTGCTCCGGAACCCCGATTCAGTGCAGGCCGATGTGAAGGAAGGG
CGCGTCACACTCGAGCGTGGCGAGCAGAGCTATGGCGTCGTAATTCGCGACGGTGTGGCCGACGCTCTCG
CGACAGCAAAGCATCGGGCAGAAGTC
>Merged2_727844_2-217 # 2 # 217 # 1 # ID=727844_1;partial=10;start_type=Edge;rbs_motif=None;rbs_spacer=None;gc_cont=0.625
ATCGCCCCGGGGGCAGCTGAGACTCCGATGCTCAAGCACTTCATCGGAGTCTCCAATGACTTCGAGGCCG
GCCGGAAGATGTATATCAACTCCATACCCATGGGCAGGCTCGCCACTGCGGAGGACATCGCCTCCGGCGC
CCTCTACCTCGCGTCGGACAGAGCTTCGTTCGTGACTGGCGAGGTTCTGGCGATCGACGGGGGACGCTGC
ATCTAG
>Merged2_727968_3-95 # 3 # 95 # -1 # ID=727968_1;partial=10;start_type=ATG;rbs_motif=GGAGG;rbs_spacer=5-10bp;gc_cont=0.742
ATGAGCCAGATCGACGAGGCGGTGGGCCGCTATGCGGTGAAGGACCGGGTCGCCGTGGTCACCGGGGCCG
CGTCCGGCATCGGGCGGGCGACG
>Merged2_728348_2-187 # 2 # 187 # 1 # ID=728348_1;partial=10;start_type=Edge;rbs_motif=None;rbs_spacer=None;gc_cont=0.672
CTGAGCGAAGAGCACTCGCTCGGCGCCAAGGGCGCGCAGGACGCACCAGCGTTCATCCCGATGGGCCGTC
TCGGCGAGGCCGATGACATCGCCGACGTCATCGTCTTTCTGGCCTCGCATTCAGCCCGCTACATGACCGG
ACAGGTCATCGCCGTGGACGGCGGGCTGCTCGTGGGGCGGTACTGA
>Merged2_729660_3-443 # 3 # 443 # -1 # ID=729660_1;partial=11;start_type=Edge;rbs_motif=None;rbs_spacer=None;gc_cont=0.671
AGCGGGACGTGCGAATTGCAGAAGGTCTCGGAGGAGATGCACTTCCTCCGCACCCCGCGCTATCCCTACG
TCGCGCGACCCGACTACTGGGACGACTCTTCGCCCTCGATAGTGCGGAACTCGCAGAAGTGCATAGCCTG
CGGGCGCTGCGAGTACGTCTGCTCCGACGTCCAGACCGTGTACGCCCTCTCCAAGGTGGGCCGCGGCTTC
CAGGTCAACTTCGAGCCGGCATATGGCAAGAACCTCGGCGACAGCGTCTGCGTCAACTGCGGGCAGTGCG
TCCAGGCCTGCCCCACGGCCGCCCTCACCATCTTCGACTACACGCTGCGCGTGTGGCGCGCCTTCGCCGA
CCCGCAGAAGATGGTCGTCGCGCAGGTGGCCCCCGCCGTCCGCATAACGCTGGCCGAGGCGCTGGGCGAG
GCACCGGGGACCATCAGCACG
>Merged2_732247_1-348 # 1 # 348 # -1 # ID=732247_1;partial=11;start_type=Edge;rbs_motif=None;rbs_spacer=None;gc_cont=0.684
GCCAAGCTGGCCGGTGAGATCGAGCGCTCGGCAGTCATCACCTTCGACATGGGGGGAACCACCGCCAAGG
CGAGTCTTGTCGAGGATCACAGCCTCCGTCTCACCGACGAGCTCGAAGTCGGGGACTCGCTGACGCGCGG
CGCTGGGCTCCTGCGCGGCTCGGGGTACGCAGTGCTGAGCCCGTGCGTCGATCTCACCGAGGTCGGATCG
GGCGGGGGTTCGATCGCGTGGCTGGATGACGGCGGGCTGTTGCGTGTCGGTCCCCGCAGCGCTGGGTCGA
TACCGGGACCGGCGTGTTTTGGCCTTGGTGGGACCGAGCCGACCGTGACCGACGCTCACGTCGTGCTC
>Merged2_734096_1-159 # 1 # 159 # 1 # ID=734096_1;partial=10;start_type=Edge;rbs_motif=None;rbs_spacer=None;gc_cont=0.585
TTCGGCCAGCCTCGAGACGTTGCTAACTCAGTGCTCTTTCTGGCCTCTGAGGAGGCTTCGTACATCACCG
GTCAGATGCTTGTGATCGACGGTGGACAGACGCTGGGGATCACCGGTGACCTGCAGACCAACGCAAGCGA
AGGAGAGGCAGAGCGATGA
>Merged2_734425_374-682 # 374 # 682 # -1 # ID=734425_2;partial=01;start_type=Edge;rbs_motif=None;rbs_spacer=None;gc_cont=0.718
GCGGTGAGCGAGGAGCGCCAGCAGGTGCTGTGCCTCTCCGACGAGGAGGTGCTGGCGCTCGCCAGGATCG
GCAAGCGGCTGGAGAAACTGCAGCGCTGTCCGCAGGACATCGAATTCGCCATCGATCGCGGGCTCCCGGC
CGGCGAAAACCTGATCCTGCTGCAGTGCCGGCCGGAGACGGTGTGGTCGGCGCGGCACGGCAGCGCCAAA
CCGGCGGACAGCGTCGCCCGGCTGGCCGGTGCGGTGTTCGGCGGCACCGCGTCCCGGGACCGGCAGGTCC
GGGGGGACGCGGCTTCACCCAAGCGATGA
>Merged2_735563_3-104 # 3 # 104 # 1 # ID=735563_1;partial=10;start_type=Edge;rbs_motif=None;rbs_spacer=None;gc_cont=0.696
GCGCGCGAGCTGGCCGCCACCGTCGTGTTCCTCGCCTCCGACGCAGCGGGTTACATCACCGGGCAGACGC
TCGCCGTTGACGGCGGCATGACGATCACCTGA
>Merged2_737635_3-953 # 3 # 953 # 1 # ID=737635_1;partial=11;start_type=Edge;rbs_motif=None;rbs_spacer=None;gc_cont=0.658
CAAGTGAAGGACCCGTGGTTCTTCTATTCGACCGGTGCGGGTTACTGCCATGCCAATCGACCCTGGATCG
ACGACATGCGGCCACCATTCGCTGCGCTCAGCGACTACGTGGCACGGGCCCGGCGCGGCGATGATCTCGA
CCGTTCCCTCGAGCATTTGCAGGCCGAGCGGGAGATGCTCGCCGAGGGTTACCGGGCGCTCCTGAGTGAC
GAGGACGTTCCCGTTTTCGACAACCTGGTGTCGCTTTCACGCCAGGTGTTCCCCTTCGTCGAGAACCACA
ACTTCTACGTCGAGCACTGGCACCACACGATGTTCTTCCGCAAGGTCCGCGAGCTCGGAGGGGTGCTGGT
GGCCGGCGGACTGCTGGAGAGCGACGGGGACATCTTCTTCCTCCATCGCTACGAGGTGTACAGCATCCTC
TACGAGCTGCAGATCAGCTGGTCCCTCGGACCAGGTGTGCCGACCCGTGGGGAGAAGACCTGGCGGAAGG
AAGTCCAGAGGCGCCGCCGGATCTACGAAGCGCTGAACAGGTGGAGCCCGCCACCCGCTCTCGGCGTACC
GCCCGAGCGGGTGACCGAGCCGATCTCGGTGACTTTGTTCGGGATCAACAACGAGACGATTGGTCGCTGG
CTCGCCGCGGGCAGCGACTCGGCGCCCGACGGCACCCTCCAGGGCCTCGCCGCGTCACCAGGGATTGCCG
AGGGCCGCGCCCGGGTCGTGCAGTCGCTCGACGGAGTCGACGGGTTGGTGGACGGCGAAGTGCTCGTCTG
CCCGCTCACCGCTCCGAGTTGGTCGATCGTGTTCGCTCGAATCGCGGCAGCGGTCTCCGACGGAGGCGGG
ATCATGTCTCACGCAGCCATCGTCTCCCGGGAGTACGGCTTGCCGGCGGTCGTGGCCACAGGCGTGGGCA
CGAGTGCCATCCACACCGGCGACCTGATTCGTGTCGACGGA
>Merged2_738301_679-1062 # 679 # 1062 # 1 # ID=738301_3;partial=01;start_type=ATG;rbs_motif=GGA/GAG/AGG;rbs_spacer=5-10bp;gc_cont=0.581
ATGGGCTTCGTACCAGCAGGTCTGCACCACGAGAACATTGCAGGACTCGAAGTCGTCCTTGCCAACGGCG
ATATCGTCCGTACCGGCCAGTTCGGCATGACCAGCTCGCCTTCCGCGCATTTGACCAAGCTCACGTTTGG
CCCCACTATCGACGGTCTCTTCCTGCAGAGCAACCTTGGTATTGTGACCAAGATGGGCATCCACATGACG
CCGCAGCCGCAGGCGTACATGGCCTGTACCTTCGACATGCCCGAAATGGAGGACATAGAGGTCATTGTTG
ACATGTTCGGCGCCATGCGCCGCAGCGGCATCCTGCCCACCGTTGTCTACGTCTTCAGCATTATTGAGTG
GTCATCCTTCGCCCGTAAGCGCAGGGACTGGTGG
>Merged2_738518_1-123 # 1 # 123 # 1 # ID=738518_1;partial=10;start_type=Edge;rbs_motif=None;rbs_spacer=None;gc_cont=0.626
CCGATGAAACGCGCGGGCAGCGGCAAGGACGTGGCCGGTCTCGTGGCGTTTCTCGCTTCGGACGACGCGT
CCTATATCACCGGCCAGACGATCAACGTGGACGGCGGCATGTTCATGTCGTAA
>Merged2_739574_1940-2698 # 1940 # 2698 # -1 # ID=739574_3;partial=00;start_type=ATG;rbs_motif=GGA/GAG/AGG;rbs_spacer=5-10bp;gc_cont=0.590
ATGGGCAGGCTTCACGGGCGTTGTGCGATTGTCACCGGTGGAGCCCAGGGCATCGGCGCCGCCTACGCCC
GGGCCCTCGCCGCGGAAGGGGCGTCCGTCGCCGTAGCAGACGTCATTGATACAACTGCCGCGGTGAGCGA
GATCAAGAAAATGGGGGCCACAGCGGTTGGCGTTGCCTGCGATGTTGCCAGCGCGAAATCATGTGAGGAA
ATGGTCGCGTCAGCGATCAAGGCCTTCGGCAAGGTCGACATCCTCGTCAACAATGCCGCGTTGTTCGCTT
CGATCAAACGCAAGCCATTCGAGGAACTGCTGGTCGAGGAGTGGGACGAGGTAATGATCGTCAACGTTCG
AGGCCAGTTCAATACTGCGAAGGCGGTCTTTCCGGAGATGAAGAAAAACAGGTACGGAAAGATCATCAAC
GTGTCGTCGGCCACGGTCTTCTCGGGCACGCCGGGAATGCTTCATTACGTGACGTCGAAGGGGGCGGTGG
TCGCCATGACACGTGCGCTCGCCCGCGAAGTCGGCCAGCACGGTATCATCGTCAATGCGATCGCACCCGG
TCTGACCATGAGCGAGGGGCTGCTCCGTCAGCGCGACGCCATCGAATCGTTTGCGAAAGTTGCGATGGCG
TCCCGTTCCCTCAAACGCGAACAAATCCCGGATGATTTAACGGGCACATTGATTTATTTGGCATCGTCCG
AAAGCGATTTCATGACGGGCCAGACGATCACCGTCGATGGGGGCTATGTGATGCGCTAG
>Merged2_741263_798-1619 # 798 # 1619 # 1 # ID=741263_2;partial=00;start_type=GTG;rbs_motif=GGAG/GAGG;rbs_spacer=5-10bp;gc_cont=0.685
GTGGACATCGAACGCAAGCCGGTTGCATTCGGCGATCTTCGCGGTTGGATCAAGGCGCTGCACGACGCCG
GCGAAATCCGCGACATCGACGCCGAGGTCGACTGGAATATCGAGCTCGGCACGGTGATGCGGCTGGCCCA
GGGCCGGGGCGACGGCCCGGCGCTGATGTTCAACAACATCAAGGACTACGGCGCCAACGCCCGCTGCCGG
CGGGTGTTCGGCGGCGGGCTGGCGAGCTACCGTCGCGTCGCCATGATGCTCGGTGTCGCTCCCGATACCC
ATCCGCGCGACCTCGTCAGGCTCGGCCGCACGGTGCTCACCGGCGCCATCCCGCCGCGGATCGTCAGCAC
CGGACCGGTCAAGGAGAACGTCGTGCTGGGTGACGACGTCGACCTCCGCGAGCTGCCGACGCCGTGGTGG
AACCGGCTCGACGGCGGGCGCTACCTGCTCACCTACGGCGGCTGCGTGACCCGGGACTTCGACACCGGCG
TCATGAATGTCGGCATCTATCGCGGCATGGTGGCGAGCCGCAACGAGATCCCGATCCTGATGTGGCGGGC
CCAGCACGTCGGCCAGCATGCCACCTCGTGGGAGCGCGCCGGCAGGAAGGAGATGCCGATCGCCGTCGCC
ATCGGCTGGGAGCCGTCGTTCGGCTTCACCGGCGGCGCGCCGGTGCCCAAGGGCGTGTGCGAATACGACG
TCATGGGATCGATTCGCGGCGCTCCCGTCGACCTCGTCAAGTGCGAGACCGTCGACCTCCACGTGCCCGC
CAGCGCCGAGATCGTGATCGAGGGGTTCCTCCAGCTCGACCCTCAGACATAA
>Merged2_741755_3-281 # 3 # 281 # 1 # ID=741755_1;partial=10;start_type=Edge;rbs_motif=None;rbs_spacer=None;gc_cont=0.717
AAGGCGGCGATCGTCGGCTTCACCCGCTCGCTGGCGCTGGAGGTCGGCCCCGCCGAGGTGACCGCGAACA
TCCTCGCCCCGGGCCTCGTCCGCACCCCGACCACCGACTTCGGCCCGCAGGCCGACGGCATGTTCGAGGG
CTTCATCGCCGAACAGGCGATCAAGCGCACCGAGACCCCGGCCGACCTCGCCGGCGCCGTCTCCTGGCTC
GCCTCCGAAGACGCCTCCTTCGTCACCGGCCAGACGATCGTCGGCGACGGCGGCTGGCACTTCAACTGA
>Merged2_742745_2-226 # 2 # 226 # 1 # ID=742745_1;partial=10;start_type=Edge;rbs_motif=None;rbs_spacer=None;gc_cont=0.613
TATCGGCAGGCCGGTCTGCGGCCCGTCGTGCACTTCGATGGGCGCGCCCTTGAGGGCGCCGGCAAATTCA
TATTCCGAGCGACCGTCGGGCAGATATTCGAAGCCGGCGACGAACAGCGCCGGGTCCTCGCCGTGCACCA
CGGCGAGTGGGCAGCTCTCGCCACGGTCCCAGTATTTTCTGGCGATGATGAAAAAACTAAACTCTATCCG
AAGGTGACCAACTAG
>Merged2_746594_2-550 # 2 # 550 # -1 # ID=746594_1;partial=11;start_type=Edge;rbs_motif=None;rbs_spacer=None;gc_cont=0.652
GGAGGTGGCAGCATATGCTGGATCGATTCGGGCGGCGCGCCGCGAGTCGGTCCGGAGTCAGCAGGAGCGT
TCCCGGGCCCTGCCTGTTACGGGCGGGGCGGCACCAAACCGACTCTGACCGACGCTCAGGTTGTGCTCGG
ATACCTGAGCCCAGCGTCGTTGGCCGGCGGTGCACAGACCATCGACGCTGACTTGGCGCAGGCGGCCGTC
CAGCCTTTCGCCGATCGCCTGGGCCTGACGTTGTTGGACGCTGCGTACGGCGTTTGCCGCATCGGCATCG
ATGCGATGAGCCGTGCCGTGAAGTCCGTCAGCAGCCAGGTAGGTCGTGATCCTCGTGACTACACTCTCGT
TGCATTTGGTGGTGCGGGACCGGCCTACGCGGTCGAGATGGCTCGAGTCCTTGGAACGCGACATGTTCTG
ATCCCTCCGAACCCGGGTCTGTTTTCCTCGATCGGGCTGCTGTCCGGCGATCTGCAGTACAACGACGTCC
GTACGTACACGGGCGACCCTCAGGACGTCGAGACCGTGGCACGGGCCTTCGATGCACTG
>Merged2_747755_1-324 # 1 # 324 # 1 # ID=747755_1;partial=10;start_type=Edge;rbs_motif=None;rbs_spacer=None;gc_cont=0.660
ATCAACGGCCAGAAGGGCCAGATGGGGCAGACCAACTACTCGGCGGCCAAGGCCGGTGAGATCGGGTTCA
CCAAGGCGCTCGCGCAGGAGAACGCCCGCGCCGGGGTAACGGTGAACGCGATCTGCCCGGGATACGTCAA
TACCGAGATGGTGCAGGCGGTCCCCAGGGAGGTGCTCGAAAAATCGATCCTGCCGTTGATTCCGGTCGGC
CGGCTCGGCGAACCCGACGACATCGCGCGGTGCGTCCGCTTCCTGGTCGCGGACGAGGCCGGTTTCATCA
CCGGTTCGACGCTGACGGCCAACGGCGGCCAGCTGATGGTCTAG
>Merged2_748103_1-768 # 1 # 768 # -1 # ID=748103_1;partial=10;start_type=ATG;rbs_motif=None;rbs_spacer=None;gc_cont=0.611
ATGGAACGACGTGACTTCATCAAGATCTCAGCCCTTTCAGGCGTCGTGGCTTCGCTCGAAGCTTGCCGCA
GCCCGGAGCAGCGTCTCATCCGGTTCGTTCCGGAGGAAGAGCTGATTCCGGGCATCGCGACCTGGAAACC
GAGTGTCTGCACTCTATGCTCTGCGGGCTGCGGCCTGCAGGTGCGCGTCATGCAAGGTGAGGCCGAAGTC
GTGCGCCGCGGCCAGCACGGACTGATCAAGATGGGGTTGGCCAAAAAGCTCGAAGGCAATGCGCAGCACC
CCGCTAACCTCGGAAAACTCTGCGCGCGCGGCCAAGCAGGGCTTCAAGTGCTTTACCATCCCGACCGCAT
TACGCACCCAATCAACCGCGTCGGCGCGCGCGGCTCGGGAGAGTTCCAGCAAATCACCTGGGAAGATGCC
CTGAGGGAAGTAGTCTCGAACTTGAACCGACTGCATGCATCGAATTCCGCGAGCTCGCTGGTCTTGCTTG
CACGGCCGCTGAGCGGACAGCGACAGGAATTGATGGAGGGCTTTCTGAAAGCTTTCGGCGCGCCGCCAGC
GTTTTGGTACGAACCTTTCGATGACTCCGTACTGCGCCGGGCGAATTTGCTGAGTTTCGGCCAGGCGGCG
CTACCGACTTTCGATCTCAGCCGCGCCGACTATGTGCTCTCCTTTGGCGCCGACTTCCTTGGTAGCTGGA
ACTCGCCTGTAGCGCAATCGATAGGTTATGGTCAGATGCGGCAAGGCCGGCCCGGGCGCCGCGCAAAA
>Merged2_753924_678-1061 # 678 # 1061 # 1 # ID=753924_2;partial=01;start_type=ATG;rbs_motif=GGAGG;rbs_spacer=5-10bp;gc_cont=0.719
ATGGATGAACAGGCAACGATCGGCGGGCAGGCGAAGATCTGCATCGGAGTGGACGTCGGAGGCACCTTTA
CCGACGCGGTGCTGACCGACGGCAACCGGACGTGGCGGGCCAAGGCGTCGACGACGCCAGGTCGCCTGGG
CGGTGGGGTGCTGGCCGCCATCGAGCTGGCGGCGGGCCGCAGCGGTCGGGCGCTGGAGGACGTACTGCCC
CAGGTGGCCCGCTTCGGGCTCGGCACGACTGCGGTCACCAACACGCTGGCTTCGTGGACCGGCCGTAAGG
TCGGGCTGCTCACGACCCGCGGCTTCGAGAGCATGCTGCCGCTCGCCCGCGGGACGCGGGTGGTCGACGA
CGCCGGCTGGCTCGCCCTGCCGCCCCACATCGTT
>Merged2_754470_2-601 # 2 # 601 # -1 # ID=754470_1;partial=11;start_type=Edge;rbs_motif=None;rbs_spacer=None;gc_cont=0.653
GAAATTGGTGCCGGCGGCGGCAGCATTGCGCGCACGGCGATGGGCCTGATCCGCGTCGGGCCCGACAGCG
CGGGCGCAGAGCCGGGGCCGGTCTGCTATGGCCACGGTGGAACGCGCGCCACCATTACCGATGCGAACCT
GGTCCTGGGCTATCTCAATCCGGAGTTTTTCAACGGCGGCGCTATGCGGCTCGACCGCGACGCGGCCGCC
GAGGTCATCGCGCGGGATATCGGCGGGCCGTTGAGCCTTTCACCGGAGGAAGCGGCCTGGGGTATTCACC
AGATTGCCAACGCGAACATGGAACGGGCGATGCGGATCGTCTCGATCGAACGCGGTCGCGACCCGCGGCG
TTACGCCCTGGTGGCGTTCGGTGGAGCCGGGCCGCTGCATGCCTCCCGCATCGCGCGATCGCTGGATATT
CCGCGCGTGATCGTGCCCCGCGGAGCCGGTGTCGGCTCCGCGCTGGGACTTCTGGTGGCCGACAAGAAAA
TCGATGTTGCCTTGACCCGCGTTCTGCACCTTTCTGACGCTTCCTCCGATACGATTCGTGGAATTTTCTC
ATATCTCGAAGGCCGTGCCTTGGCGGAGACGAGAAAGATG
>Merged2_757490_1-615 # 1 # 615 # -1 # ID=757490_1;partial=11;start_type=Edge;rbs_motif=None;rbs_spacer=None;gc_cont=0.672
ACAGACCTCGCGCTCATCGAGAACGGACTGCCTGTCGTCACCGACAACTGGGAGATCGAGCAGGCGATGC
CGCTTGGCATCCCCACCGTCGACGTCCGCTCCATCGGCGCCGGCGGAGGCAGCCTCGTCCGGGTCGACCA
TGTCGGGACACTCCTCGTAGGGCCCGAAAGCGCAGGCGCCATACCCGGTCCGGTGGCCTACGGCCAGGGC
GGCACGGTTCCGACGCTGACCGACGGCTACCTAACACTCGGCTACATAGCGCCTGAACTGTTTCTCGGCG
GCCAGATGCCGCTGGACGCGGCAGCCGCGCTGGCGGCCTATCGGGAACTCGCCGGCAGCCTGGGCGTGAC
GGCCGAGGACCTCGCTCAGAGCGTCTACGAGCATGTGAACCGCGACATCGCCAATGCGGTGCGGCGGATG
GCGTTTGACACCGCGAGCGACCTTAGCAAGTTCAAGCTCTTCGCGTTCGGCGGCGCTGGCCCGTTGCACG
CCGTCGGCGTCGCCCAGGCGTTGGGCATGTCTGCGGCGATCGTCCCGTACTTCGCCGGCGGCTTCAGTGC
GGTCGGGATGATCGTGAGTAAGCCCAAAGTCGAGCATCTGGCCGCAACAATGCGC
>Merged2_759810_3-701 # 3 # 701 # -1 # ID=759810_1;partial=10;start_type=TTG;rbs_motif=GGAG/GAGG;rbs_spacer=5-10bp;gc_cont=0.667
TTGGCTGATACGCCTCACGCCTCCCACCCGCCAGGGGCCACCCCACAGGGCCTGCCGCCGGGCCTGACGC
CTGCGGCATGGCACGCCGCTCAAAAGGCCTTCCAGGGCGTGGTGGGCGCGGACGCTGCCTTCTTCGAAGA
CGCCGACCGGCGCACCTATTCCGACAAGTTCGCGATCGATGAGTCGCGCCATGTGCCGCTCGGAGGACTC
GCCCCGGGCAGCGCTGAGCAGGTGCAGGCCCTGGTGCGCATCGCCGCTGAGCATCGCGTGCCGCTGTGGC
CCATCAGCCGCGGCAAGAACTTCGGCTACGGGACATCAGCCCCCCGGCTGGCCGGCTCCGTGGTGCTCGA
TCTGTCGCGGATGAAGAAGATCGAGGTCGATGCCGAGAACGGCACGGTGTTGGTGGAGCCGGGTGTGGGC
TTCTTCGACCTGTATGACTATCTGCAGGCGCACGACATCAAGCTGTGGCTGTCGTGTCCGGCCAATAGCT
GGGGCTCGGTGGCCGGCAATGCCCTGGACCGGGGTGTGGGCTACACCCCATACGGCGAGAACACCAGCAG
GATCTGCGGCGTCGAGGTGGTTCTGGGGAACGGTGAGATCGTGCGCACCGGCATGGGGGCGATGTCAGGC
TCACCGATGTGGCAGCTGTACCGCTACGGCTATGGGCCCTCCTGGGACCAGATGTTTGTGCAGTCCAAC
>Merged2_760912_2-346 # 2 # 346 # 1 # ID=760912_1;partial=11;start_type=Edge;rbs_motif=None;rbs_spacer=None;gc_cont=0.710
ACCTCCAAGCTGTGCGGCCTGGAGGTCGTGCTGCCCGACGGCGACATCGTGCGCACCGGCATGGGCGCCA
TGGCCACGGCGCCGACCTGGCAGCTCTACCGCTACGGCTATGGTCCTTCGTGGGACCAGATGTTCGTGCA
GTCCAACTTCGGCGTGGTGACCAAGGCCGGCCTGTGGCTGATGCCCGAGCCGGAGTCGGTCATGGGCATG
GACGTGGAGTTCGACCGGCCCGAGGACCTCGGCCCCCTCATCGACGCCCTGGGCCCCCTGCGCCGCGAGG
GGCTGCTGCAGGCCAACCCGACCATCGGCAACTGGCTGCGCGCCGCCGCCATCCTCACCCGCCGC
>Merged2_760963_1860-4298 # 1860 # 4298 # -1 # ID=760963_5;partial=00;start_type=ATG;rbs_motif=AGxAGG/AGGxGG;rbs_spacer=5-10bp;gc_cont=0.642
ATGTCTGCATCTCCCATGCCTGTTCGCTGGTTCACGAGCCTCGGCATTGCCGATATCCCCGAGGTTGGCG
GGAAAAACGCATCGCTCGGCGAGTTGACCAGCAGCCTCGCCGAGGCAGGCATCGCGGTCCCAAACGGCTT
TGCCCTGACCGCGTCGCTTTACCGGGAGTCGCTCTCTGCCGCGAATGCCTGGTCCAGGCTGCACGCGTTG
CTCGACCGTCTGGATGTGAGCGACCTCGCGGCGCTGTCACAGGCGGCGGCCGCGGCACGCGCAATCGTCT
ACGATGCGACCGGTACGGCGCGAATCCGCGGTCTGATCGCGAAGGCCTATGAAGATCTCGCCGCGCAGTA
CGGAGCCGCGGTGCCGGTAGCGGTGCGCAGTTCTGCCACGGCCGAGGACTTGCCCATGGCCAGTTTTGCC
GGCCAGCACGACAGCTACCTGAATATCAGCGGCCTCGACGACGTCGTCGAGGCGTGCCGGCGGTGCTTCG
CATCCTTGTTTACCGATCGGGCGATCGTCTATCGGATCAACAACGGCTTCGACCATTTCAAGGTGTCGCT
GTCGGTCGGCGTCATGAAGATGGTTCGCTCGGACCAGGCGTCGAGCGGTGTTATCTTCACGCTCGACACC
GAGTCCGGGTTTCGCGACGTCGTGTTCGTGACCGGCTCATATGGCCTCGGCGAGAACGTGGTGCAGGGCA
AGGTCGATCCCGATGAGTTCTATGTACACAAACCCACCCTCCGGCAGGGATACCGCACGGTCCTGCGCCG
CAGGCTGGGGCGCAAGCAACTGACGATGGTGCTGGCGGAGGGTCAGTCCGGTGCCAGCACGAAGGATCTG
CCCACCCCTGCCGACCAGCAAGCACGATTCTGCCTCTCCGATGCAGAGGTGCTGGCACTCGCGGACCATG
CCGTTCGGATCGAGGACCATTATTCCTCGGTCGCCGGCCGCGCCCAGCCGATGGACATCGAGTGGGCCAA
GGACAGCGTGGACGGTCGGCTCTACATCGTTCAGGCCCGCCCCGAAACAGTGGCCTCGCGCAAGGAACCG
GGAATGCTCGAGACCTATACGCTGCGCGGAACGCCAACGCCCCTGGTCACCGGCAAAGCTGTCGGTGAGA
AGATCGCCTGCGGTGTCGCGCGCGTGGTCCGCGGGGTCGGTGATCTTACGACTTTCCGTCCCGGCGAAGT
GCTGATCGCAGCGGAAACGCGCCCTGATTGGGAGCCGGTGATGAAGACAGCCGGTGCGATTATCACCGAT
CACGGCGGGCGAACCTGCCATGCCGCGATCGTGGCCCGTGAGCTTGGCGTTCCCGCCGTGGTCGGCGCCG
GTGACGCCACCGCCCGGCTCAGGTCCGGCGAGACCGTGACCGTCTCCTGCGCAGGCGGCGAGGCCGGTGC
CGTATACCCGGGCGCATTGCCGTTCGACGTGGCGCGGGTGGACGCCCGCAGCCTGGCGATGCCGAAGACC
GAGATCATGGTCAACCTGGGCAATCCGGATCTGGCCTTTCGCACCGCAATGATGCCGAATGCCGGTGTCG
GCCTGGCTCGGATGGAATTCATCATCAATGAATATATCGGTATCCATCCGATGGCGCTGGTGCACCCGGA
ACGGTGCGCCGAGGCCGATCGCGCGAAGATCGCCGAACGCACCGCGGGGGAGTCCACGCCCATCGAGTTC
TTCGTCCGCACATTGGCGGAGGGGATCGGCACGATCTGCGCCGCATTCTGGCCGCGCCCGGTCATCATCC
GGTTGTCGGACTTCAAGACCAACGAATACGCCGCGCTGATCGGTGGCGCACCTTTCGAGCCCAGGGAAGC
CAATCCGATGCTCGGGTTCCGCGGTGCATCGCGCTACGCGCACCCTGCCTATGCCGAGGGCTTTGCGCTG
GAATGCGCGGCCCTTCTCCGGGTGCGGCGGGATATGGGTCTGAAGAACCTCGTGGTGATGGTTCCGTTCG
TCCGCCGCGTCGTGGAGGCGGAGACGGTGATCGCCGAGCTTGCCAAGCACGGGCTGCGTCGCGGCGAAGA
CGGGTTCCAGCTCTATGTGATGTGTGAGATCCCGAACAATGTAATGGAGGTCGATGAATTCGCCCGGGTG
TTCGACGGGTTTTCAATCGGTTCCAACGACCTGACCCAGCTCAACCTGGGTGTCGATCGTGACTCCGACA
CCGTCGCATTCGATTTCGATGAACGGGACCCTGGCATGCTCAAGATGTTCGACCTGGCGATTTCCGGAGC
ACATCGGAACCATCGCCATGTGGGCATCTGCGGGGAGGCCCCCGCGAACTATCCCGAGATCGCGCGTTTC
CTGGTCGGATTGAGCATCGATTCGATCAGCGTCAATCCGTCGAGCCTGCTGCGAACCATCGAGGTTGTGA
CGGAGGCGGAGAGCATCACCAAACATGCGGCCCCCGATCTCTTCGCGGCCGCGGATTGA
>Merged2_763398_1-96 # 1 # 96 # -1 # ID=763398_1;partial=10;start_type=ATG;rbs_motif=None;rbs_spacer=None;gc_cont=0.740
ATGACGAGGTTCACCGGCAGGGTCGCCGTCGTGACGGGCGGGGCGAACGGCATCGGGCGGGCGACGGCCG
AACGGCTGCTCGACGAGGGCGCGTCG
>Merged2_765152_2302-2385 # 2302 # 2385 # 1 # ID=765152_4;partial=01;start_type=ATG;rbs_motif=GGA/GAG/AGG;rbs_spacer=5-10bp;gc_cont=0.702
ATGAAGATCACCGGCAAGTGTGTGTTGGTCACGGGCGGGGCCAGCGGGATCGGACGGGCGCTCGCCGAGC
GGTTCGCCGCCGAG
>Merged2_766239_1-438 # 1 # 438 # -1 # ID=766239_1;partial=11;start_type=Edge;rbs_motif=None;rbs_spacer=None;gc_cont=0.715
AAGCCCCCGATCGTGCCGGAGCTGATGATCGACGGTTTGCCGGTGCGCACGGCGGCGGTCGACATGGTGA
CGATCGGCGCCGGTGGCGGTAGCATCGCCTCGATCGATCCGGGCGGCTTTCTCACCGTCGGACCGCAGAG
TGCGGGGGCGATCCCGGGCCCGGCCTGCTACGACCGCGGCGGGGACCAGCCGACGGTCACGGATGCCCAG
GTCGTGGCCGGGATCCTGCGCCCCTCGCGCTTCTTCGGCGGGCGGATGCCGCTGCGCGTCGACAAAGCCG
AAGCTGCGCTTGCAGCTCTCAGGCTTCCCGGCGGCGGCGCGACAGCCGACTCCGTGTTGCGCCTCGTCAA
TGGCGGCATGGCCGGAGCCGCCAGACGCGTCTCGACTGCGCGCGGCATCGATCCCCGCGACTTCGCGATC
GTAGCCTATGGCGGCGGG
>Merged2_767057_3-404 # 3 # 404 # -1 # ID=767057_1;partial=11;start_type=Edge;rbs_motif=None;rbs_spacer=None;gc_cont=0.803
CTGGCGGCGGCCGCGGCGGCAGGGGCGGCCGGGTTCGCCGACTGCGTGAGCTTCGACATGGGCGGCACGA
GTACCGACGTGTGCCTGATCCGCGGCGGCCGCCCGTCACCGGCGGCGGAGCGGGTCGTGGCCGGATTCCC
GGTGCGGGTGCCCGCTCTCGACGTGCACACCATCGGTGCGGGGGGCGGTTCGCTGGCCCGCCTGGACCCT
GGTGGGGCGCTCGCCGTCGGGCCGCAGAGCGCCGGCGCCGACCCCGGCCCGGCGTGCTACGGGCGGGGCG
GGAGCGAGCCGACCGTCACCGACGCCGACGTGGTGGCCGGTCGCATCCCCGCGGCGCGGGGCCTCGGCGG
ACTCGGCCGGCTGGACGTGGCCGCGGCCCGGCGCGCCCTCGACGACGCGGGC
>Merged2_768339_498-1703 # 498 # 1703 # 1 # ID=768339_2;partial=00;start_type=GTG;rbs_motif=3Base/5BMM;rbs_spacer=13-15bp;gc_cont=0.712
GTGGTGAGCGACTGCGTCGCTCCCGCCGATGAGGGCACCATCGCCGCCGTCATCGAAGAGGCCGGCCGGC
GGGGCGCGCCGCTCGCGGTGGTTGGCAACGCGACCAAGGCCGCGATGCTGCGCCCGGTGCAGGCGGCGCA
TAGCCTATCGGTCCGCAATTGGGCCGGGATCACGCTCTATTCGCCGAAGGAGCTGGTGATCGCGGCGCGT
GCCGGCACCGCGCTCGCCGAGATCGATCGCGCATTGACCGAGGGCGGCCAGCATTTCATCGCCGAGCCGC
CCGATCTCTCCGACCTGCTCGGCGCCGAGGGGGCGCAGACTTTGGGTGGTGTGGTGGCGGCCAATCTCGC
TGGTCCGCGTCGCATTGCCTGGGGCGCGATGCGTGATCATGTGCTTGGGGTTCGCGCGGTGAACGGCGAG
GGTGCCATCATCCGTTCCGGCGGTCGGGTGCTGAAAAACGTGACCGGGCTTGATCTCTGCAAGCTCTTGG
CGGGCAGCCATGGCACGCTCGGCGTCATGACGGAGATCACCCTGAAAGTGCTGCCGGCGCCGGAGCGTGT
CGCGACCGTCGCGGTCCCGCGCCTCGAGCCGGCCGAAGGGGTCCGCGCCCTGGCTCGCGCGATGGGCTCG
CAATACGCGGTGAGCGGTGCGGCCTTCCTGCCCCAGGATGCGGCGGCTCGCGTGCCCGAGCTTGCGGGCT
TTGGCGCGTCGGTCACGCTGGCGCGGATCGAGGATTTTGCCGCGAGCGCCTCGTACCGCGCGGCGCGGCT
CCGCGACGAGCTCGGCGGTGGCGAGATCCTGGATGATCGCGCGAGCCGCGCCGTCTGGCGCGCCGTGCGC
GATGCGGTGCCGTTGTCGGTCGAGCCGGGCGATGCGATCTGGCGCATCTCGGTTCGTCCCTCGATGGGGG
CGGGGGTCCTCGGTGCGCTCGCCGGGGAGGTTGGCGCGCGCGGGTTTCTTGACTGGGCCGGTGGTCTCGT
CTGGATCGCGGCCCCGGCCCGGGGGGAGAGCCATGCCGCGATCGAGCAGGCGACGCGGACCACCGGCGGC
GTCTGGACGCTGTTGCGCGCACCGGACTCGCTGCGCATCGCGGTAGACGTCATTCCGCCCGAATCGCCCG
CGCTCACGCGCATCAGGCGACAGGTGAAGGCCGCGCTCGATCCCAAGCACATCCTCAATCCGGGCCGGAT
GTACGCCGGGTTCTGA
>Merged2_771086_2-292 # 2 # 292 # 1 # ID=771086_1;partial=10;start_type=Edge;rbs_motif=None;rbs_spacer=None;gc_cont=0.660
GCCGCCACCAAGACCGGAGTGCTCGGCCTTACCCGCTCGTTTGCCGTCGAACTCGGACGCACCGGAGTCA
CGGTCAACGCGATCTGCCCCGGGCCGATCCGCACAGGAATGACCGAAGCGATCCCTGAAGAAGCCAAGCA
GACCTACGCTCACCGTCGCGTTCCGCTCCGCCGCTACGGCGACCCCGAGGAGGTCGCCCACGCGACACTG
TCACTCGTCCTGCCAGCTTCGAGTTTCATCAACGGCGCCACCCTCGTCGTCGACGGCGGAATGAGCATCC
GCCACACCTGA
>Merged2_771246_3-728 # 3 # 728 # -1 # ID=771246_1;partial=10;start_type=ATG;rbs_motif=GGAGG;rbs_spacer=5-10bp;gc_cont=0.658
ATGACCACCAAGAAGCGATTTCCGTTCATCCGCGAGGCGGTGCCGCCCAAGGGCGCCGAGGGCTGGGAAC
GGATGTACCCCTACTATCTGGTGTCGCAGCCCGAGGGCCAGGGGCTCGAGGATTCGCGGTTCTGGTTCGT
GGACTCCATGCACTGGTCGCGGGCGGTGCACCCCTTCGACAGCATCGGCGCCGAGGCCGTCTACCTCGGC
GTCGGTCAGAACAGCACCCGCATCTTCGTGCTGCCGGCGGCGCTCGGCCTCGACGTCCGCGTCGTCAACG
GCTTCGTCTACATCTGCCCGATCCCGGTGACCGACCCGGAGGTGATCGCCGAGCGCAACCGGCACTTCGA
GGAGCGTGCCGGGTTCTACTACCGCAACTGGAACGATCTCTACGCGAAATGGAAGGACAAGATGCTGGCC
GCCATCGGCCGCATCAAGGCGCTGGAGTTCAAGCCGCTCGGCGATCTCGACCCCATCGAGGTGGTCACCG
AGGGGCGCGGCCGGTCGACGTCGTGGGACCTCGTGGAGAACTACAAGACGCTGATCAACGAGTTCTTCGT
GGTGTGGCAATACCACTTCGAGATGCTGAACCTCGGCTACGGCGCCTATCTCGGCTTCTTCCAGGCCTGC
AAGCAGGCGTTCCCGGAACTCGCCGACCAGACCAGCGCCCGCCGGGTCTCCGGCGTAGCAGGCATCGCGG
TCCGGCCCGATGACGAGCTGCGGCGG
>Merged2_778876_1-414 # 1 # 414 # -1 # ID=778876_1;partial=11;start_type=Edge;rbs_motif=None;rbs_spacer=None;gc_cont=0.681
GCCGACGATGTCGCGCAAATACAAAGCGCGACATCGGACATCGTCGCCCTGATCTCCGCCGTTTCGCTTC
AGTCCCCCGAGATCGACGCCGCCTACGCGGAGCTCTTCGGCGGCTCGGAGGCAGCCGTGGCGGTGCGCTC
GAGCGCCACCGGTGAGGACAGCCAGGCGTCGTCATACGCCGGTCAGCAGGAGACCTACTTGTGGGTCCGC
GGCGCCGACGAGGTCAGACGCCGGATCGTCGACTGCTGGGCGAGCCTGTTCAGCTTCGAGGCGGTCCAGT
ACCGGCGCCACCTCGGGGTCGCCCCCGAGCACGGCGAGATGGCAGTCGTCGTGCAGGCGATGGTCGACGC
GCGGGCCGCGGGAGTGATGTTCACGATCGACCCGGTGACCGGGGACCCATCGCAGATCACGATC
>Merged2_783063_1-603 # 1 # 603 # -1 # ID=783063_1;partial=11;start_type=Edge;rbs_motif=None;rbs_spacer=None;gc_cont=0.683
GGCGCTGGCGGGGGGTCACTGGCCAGCGTTGATCACGGCGGCTTCCTCCAGGTAGGACCAGCCAGCGCTG
GCGCGGTACCTGGCCCAGCCTGCTACGACCGCGGTGGCGACCGGCCCACGGTGACTGACGCCAACGTTGT
CCTTGGCCGGCTCAGTCCCGATGCGCTGCTCGGCGGACGGATGCCGATCAGCGCAGCGGCTGCCGAGACA
GCGGTGCTCCGGAACGTCGGAACCCAGCTAGGGCTCGATAGCACTGCAAGCGCTGCCGCGATCATCCGTA
TCGTGGTCAGCAATATGGTCCGCGCGGTCCGGCTGATATCCGTGGAACGGGGCAAGGACCCGCGTGACTA
CTGGCTGCTCGCATTCGGCGGAGCCGGCCCGCTTCACGCTGTCGACGTAGCACGGGCAGTCGGTTTCAAG
GGCGTCGTCATTCCTGAGTTTCCCGGGCTGCTCTGCGGAGCCGGCGCCCTCGTTGCCGATGTCGCCCGTG
AGTTCGCGCGAACCGCGATAGTGCCGCACGACGACCGCACGACAGCCGACAGGGTGCTGTCGGAGCTGAT
CGAAAGGGCCCGCGCCTGGGCACGCGACCAGGAGATACCGCCC
>Merged2_784144_1-237 # 1 # 237 # -1 # ID=784144_1;partial=10;start_type=ATG;rbs_motif=None;rbs_spacer=None;gc_cont=0.553
ATGATGCTTACCCAGGGTAAAGCGATGCAGGACCTCCGAAATTTTCTTGCTATCCTCGAACAACAAAACG
ACTTGGTGCGGATAAAGAAAGAAGTGGATCGGCGGCACGAGGTTGCCGCGGTGCTCAAGCGCAGTGCGGA
AAAAGATGGTCCGGCGCTGATCTTCGAAAACGTGCGGAATTCTCACATCCCGCTTGTGGCGAATGTGATG
GCGGCGAGGCGGAGAGTGGCGCTCGCA
>Merged2_791377_3-296 # 3 # 296 # -1 # ID=791377_1;partial=10;start_type=TTG;rbs_motif=GGAGG;rbs_spacer=5-10bp;gc_cont=0.687
TTGCCGGTTGATTCGCCTTACGCGGAGCTCGATGGCAGGCGCGCCTTCATAACTGGCGGCGCGAATGGCA
TCGGCCGCGCCATTGCGCAAGCGCTCGCTCGAAGCGGAGTGAAGGCGGCGATCGCCGATATCGACGCAGA
AGGCGCTCGGCGCGCGGCGAAGGAGATCGGGACAGGGGCGGTCGCGGTCGCCGTCGACGTGCGCGAGCGC
GCATCGGTCGAGCGCGCGTTCGGCGAGGCGCTTGAGCTTTTGGGCGGCTGCGACATCTGCATCGCCAACG
CGGGCGTCTCGACG
>Merged2_793235_712-1041 # 712 # 1041 # -1 # ID=793235_3;partial=00;start_type=GTG;rbs_motif=None;rbs_spacer=None;gc_cont=0.655
GTGGACACCGTCGAGTCCGGGCCGGTGTTTTGGTCGTTCGGCGGCCGGCATATGGCCCGCTTCTACGGTT
TCGGTAACGCCGTCTGGTTCGACGTTGGCGGCACGACCACCAAAGCGTCAATCGTTCGCGACGGCGTGCC
GGTGTTCCAGCGGGGTGGCGAACTGATGGAGGTCCCGCTGCAGAACCTCCTTCGCCATGCTGCGCTCGGC
GGCGAGCACGCGACGCTGACCGATGCCCTGCTGTTCCTGGGATACCTGGACCGTGCAAATTTTGCTCGGC
GGACGCCGACCGCTCAGGGTCGAACTGGCGCACGGCGCCATCGAAAATAA
>Merged2_796134_2-1225 # 2 # 1225 # -1 # ID=796134_1;partial=10;start_type=ATG;rbs_motif=GGAGG;rbs_spacer=5-10bp;gc_cont=0.541
ATGCGTAAGGTCATACACAATATCCTTGAAAAGTGCGTTGGTTGTCACCGTTGTGTCCGGGTTTGCCCCA
TCAGCGAGGCTAATATAACCAGCGAGGCCAACGGACGGATAATCGTTCATGTTGATAATGAGAAATGCAT
CGCCTGCGGTGCCTGCCAAGTTGCTTGCCACCACGGGTCGCGGTACTACGAGGACGATACCGAGAGGTTC
TTCGAGGATCTGCGGAACGGAGTGCGGATAAGCCTATTCGCCGCACCGGCCATGAAAACCCAATTTGAGT
GTTGGGGGCGTCTGCTTACCTACCTGCGCAACTGCGGTATAAACAAGATTTACGATGTGTCGTTAGGTGC
CGACATCTGTACCTGGGCGCACATCCGCTACATCCAAAAGCACGGCCCCTCCCCTATCATATCGCAACCT
TGCCCCGCTATCGTAAACTACGTACTGCTACACAAAAATGAGTTGCTGAAGCACTTGTCTCCGGTACACT
CGCCTATGCTCTGCACTGCGGTCTATATGCGCAAGTACGAGGGGATAAATGAAAAGATAGGATCCATCTC
TCCTTGCCTCGCCAAAACCCACGAGTTCGAGGCGACGGGGATTGTGGAGTACAACGTGACCATGAAGCAC
CTATACGAGTATATAGAGCACCACAAGATAAAGTTGCCGGTGGAGGAAAGCGGCTTTGACCACTACGATG
CCGGGTTGGGTTCCCTCTACCCGATGCCAGGTGGGCTCAAGGAGTGCGTCGAGCACTATATTGGGAAAAC
GCTGCGGGTCGATAAGTCGGAGGGCCCGACTGTGGTATATAAGGCGCTCGCGGAATACGCCGAGGCCGCA
TCCGTGAATCTGCCCGTCTTGTTCGATGTCCTCAATTGTGCCGAGGGGTGCAACCTCGGCACCGGATGCC
GGCATGGCATAGGCGTCTTTGAGATCAACGCTATGATGGACGACGCACGCCAGGCGGCTATTAAAGACGA
CGAGGGCAAACGCTACTTAGACGAGCTCTTCGAAACCTTCGACGCCGGCCTGCAAGTGGAGGACTTTATC
AGAAAGTACACCGCGCACCCCGTCCATAAAATCGGCGTTACGCACGATCAGATCGAAAAAGCGTTCAAAC
TGCTGGGCAAAATCACCGAAGAGTCCAAGACCTTCAGTTGCGGGGCGTGCGGCAGCGACACATGCGCGGA
GATGGTCGAAAAAATAGCTAAGGGGATCGACATC
>Merged2_797012_1-141 # 1 # 141 # -1 # ID=797012_1;partial=10;start_type=TTG;rbs_motif=GGA/GAG/AGG;rbs_spacer=5-10bp;gc_cont=0.738
TTGAGCACTCTGAAAGACCGGCCGGCCGTCGTCACCGGCGGAGCAGGAGATATCGGGGGCGCGGTAGCCG
CGCGCCTGGCCGGCGAAGGCGCCCGGGTCGTGACGTGGGACGTCAAGGAGGGAGCCGGTGCCGGCCAGCG
G
>Merged2_799058_2-1063 # 2 # 1063 # 1 # ID=799058_1;partial=10;start_type=Edge;rbs_motif=None;rbs_spacer=None;gc_cont=0.695
GTCACCTCGGAGATGGGTCTGGCGCTCCTCGACGTCGCCGACACGATCCGCCCGTACCCCGCCGTGATCT
CGTTCCTGACCCAGGTCGCGGACGGGTCGTCGGCGCTGGACGGCCTCGGCCGCGTCGAAGGCGGGCCGGA
GGCGCTCGCCGCTATCCGGGCCTATCTCGGCGAATACGGCATGCGCTGCGTCGGCGAGATCGACATCACC
CGGCCGCGCTGGGCCGAGCGGCCGGAGATGCTCGTGCCCCTGATCCTCGCCGATATCGAGAACTTCGCCG
CCGGGGAAGGGGCGCGGCGCTTCGAGGCGGGTCGCGCCGATGCGGAGGCCCGAGCCCGCGACCTCCTCCT
CCGCCTCCGCGCCCTGCCGGCCATCGACGGGAAAGCCAGCGACGACAAGGCAGCGGAAACTGAGCAGATG
ATCCACCGTTTGCGGACCTTCATCGGCTACCGCGAATACCCCAAATACGGCATGATGTGCCGCTACTACG
TGTACAAGAAGGCGCTAACGGGTGAGGCCGAACGGCTCGCGGCGGCTGGGTTGCTGGCGGAGGCGGAGGA
CGTCTTCTGGCTCACCTTTGCCGAGATCGGCGATCTCGTGCGTAGCAGAAGGCGGGTCGACGACGAGCTC
ATCCGTGCGCGCAAAGAGGAGTTCGCGTGGTACGAGACGCTCACGCCACCGCGGGTGCTCACCTCGGAAG
GCGAGGCGGTGACGGGCTCGTACCGGCGCGACGGCGTGCCGGCGGGCGCACTGGTGGGCTTGGCGGTCTC
CGCCGGCACCGTCGAGGGCCGGGCCCGGGTGATCGTCGACATCGGCCAAGCCGATATAGAGCTAGGCGAT
ATCATCGTCACCGCCTTCACGGACCCGAGCTGGTCGCCCCTTTTTGTCGCCGTCAGCGGCCTCGTGACCG
AGGTCGGCGGACTGATGACGCACGGCGCCGTGATCGCCCGCGAGTACGGCCTCCCAGCCGTGACGGGCGT
CGAGGCCGCCACCACGGCGATCACCGACGGGCAGAGGATCCGCGTGCACGGTACCGACGGCTACGTCGAG
CTGCTCGGCTGA
>Merged2_805874_1-168 # 1 # 168 # -1 # ID=805874_1;partial=10;start_type=ATG;rbs_motif=3Base/5BMM;rbs_spacer=13-15bp;gc_cont=0.726
ATGGCCACGGAATTGGGCCGTTCCCTGTCGGAGCTCGCGAGCTCCGACGAGCCGCTCTACGGCGGCAAGA
GCGCCGCACTCGGCGAGCTGCTGCAGGCCGGCATCCGCGTGCCGCCCGGCTTCGGGGTCTCGTGCGCCGC
GTTTGACCAGTTCGTGCGCGAGGCGCGG
>Merged2_805874_177-485 # 177 # 485 # -1 # ID=805874_2;partial=01;start_type=Edge;rbs_motif=None;rbs_spacer=None;gc_cont=0.706
TCCCCCGCCTCCCCCGGCACGGTCGAGGGCCTCGCGCGCGTGATCCGCTCGGCTGAGCAGATCGGCCAGG
TGCAGGAGGGCGAGATCCTCATCTGTGGCTCGACCTCCCCCGCGTGGGCCCCGATCTTCCCGAAGATCAA
GGCGACGGTCACCGACATCGGCGGCGTCATGTCGCACGCCGCGATCGTCTGCCGTGAGTACGGCCTGCCG
GCCGTGGTCGGCGCCGGCCGCGCCACCGCGGCGATCAAGACCGGTCAGAAAATCCGCGTCGACGGCTCGG
CCGGCGTCGTGACGATCCTGGAAGCGTGA
>Merged2_806510_327-503 # 327 # 503 # -1 # ID=806510_2;partial=01;start_type=Edge;rbs_motif=None;rbs_spacer=None;gc_cont=0.672
GCGATCTCCAGGAACGTCCCGCTGGGCCGGATGGCCAAGCCGGCCGACGTCGGTTGGGCCGCAGCGTTTT
TGGCCTCGGACGCGGCGTCCTATGTCAGCGGTGCTTCGTTAGAGGTGCACGGTGGCGGCGAGCCGCCACA
CTATCTGGCCACGACCAACGCGAGTGCGATCAAGTAG
>Merged2_807866_3-494 # 3 # 494 # -1 # ID=807866_1;partial=11;start_type=Edge;rbs_motif=None;rbs_spacer=None;gc_cont=0.567
TACGCAGAGTCTGTAAACGTTAGGTCAGTTGGAGCTGGAGGAGGCAGCATTATCGTCGTGAATGGTGATG
AAGGGACCATTCGCGTCGGGCCTCAGAGTGCGGGGGCGATTCCCGGTCCAGTGTGCTATGGACTTGGTGG
GACTCGGCCTACCGTGACGGATGCGAATCTTGTGCTCGGATTTCTCGACCCGGAAAACTTCTTGGGAGGA
GGAATGCGTCTAGATAGGGAGAGCGCAGAGCGCGCCTTAACTGAAGCGGGTGCATCGATCGGGTTCTCGA
GCAGAGAGCTCGCATTGGCAGCGGCGCGAATCGTGGACAGTCAGATCGCCGATGCGATCCGCCTCAGGAC
TGTGCAAGAGGGACAAGACCCCAGAAGACTTGCGCTATATAGCTACGGGGGAGCGGGGGCGCTTCATTTG
CCTGCAGTTGCCCCTCAGCTAAAGATTCCAGAAGTTGTGATTCCATTGGGAGAACTGGCATCGTGTTGGT
CA
>Merged2_810088_1-381 # 1 # 381 # 1 # ID=810088_1;partial=11;start_type=Edge;rbs_motif=None;rbs_spacer=None;gc_cont=0.690
CGGGACATCCTGCATATCCAGCGCTCGCTGCGCTATCGGATGTACGACGTGCAGATAGAGAAGCGAGAGC
CCCTGATCCCGCGTTCGAGCATCTTCGAGGTCGACGAGCGCCGGGACGCCCGCGGCGCGCTCGTGCGCCC
ACTGCCCGAGGACGACGTCCGCGCGCTGGCACGCCGGCTGCGCGAGGACGGCTTCCAGGCGGTCGCGGTC
TGCTACCTGCACGCCTATGCCGAACCGGCTCACGAGCAGCGCACGCGTGAGATCCTTGCCGAGGAGGCCC
CGAATCTGCTGGTCACGATCTCCTCGGACGTCTCCCTGCAGGGCCGCGAGTACGAGCGCACGAACACGGC
CGTCGTGAACGCCTACCTCGGCCCGGTCCTC
>Merged2_811390_2-748 # 2 # 748 # -1 # ID=811390_1;partial=10;start_type=TTG;rbs_motif=AGGAG;rbs_spacer=5-10bp;gc_cont=0.660
TTGCCTGATACTGCTCACGCCCCCGGGGCAAGCTCAAAAGGCCTGCCGCCGGGGCTTGCCCCCGCGGCTT
GGCACGCCGCGCAGAAGGCCTTCCAGAACGTGGTGGGGACCGAGGCCGCCTTCTTCGAGGAGGCCGACCA
GCGCAGCTATTCGGACAAGTTCGCGATCGATGAATCGCGCCATGTGCCCTTGGGAGGGCTCGCTCCGGCG
AGCGCCGAGCAGGTGCAGGCGCTGGTGCGCATCGCTGGGGAGCACCGGGTGCCCCTGTGGCCCATCAGCC
GCGGCAAGAACTTCGGCTACGGAATGGCCGCCCCAAGGCTGGCCGGCTCCGTGGTGCTCGATCTGTCGCG
CATGAAGAAGATCGAGGTCGATGTCGAGAACGGCACAGCGCTGCTGGAGCCCGGTGTCGGCTTCTTTGAC
CTGTATGACTATCTGCAGGCGCAGGGCATCAAGCTGTGGCTGTCGTGTCCGGCCAATAGCTGGGGCTCGG
TGGCGGGCAACGCACTGGATCGGGGTGTCGGCTACACCCCCTACGGCGAGAACACCAGCAAGATCTGCGG
TGTCGAAGCGGTGCTCGGCAATGGGGAGATCGTGCGCACTGGCATGGGGGCCATGGCGGGATCGCCGATG
TGGCAGCTGTACCGCTACGGTTTTGGGCCCTCCTGGGACCAGATGTTTGTGCAGTCGAACTTCGGCATCG
TGACCAAGCTCGGCTTGTGGCTCATGCCCGAGCCGGAGGCGGTGCTG
>Merged2_811710_3-329 # 3 # 329 # -1 # ID=811710_1;partial=11;start_type=Edge;rbs_motif=None;rbs_spacer=None;gc_cont=0.609
GTTCTGTACACCCAGTGTGCTGGCGGGGCCATCACGGGAAGCGAGGCACGCCAATCGCCTATACGCACCC
TGCAGTCCGGACCCGTAAGCGGAATAGTGGGAAGCCTCTTCTTGGCGCAGCAGCTCGGCTACGACAACGT
AATAGCCGCAGATATGGGTGGTACCACGTTCGACGTCAGCGTGATCCAGCATGGACTTCCCTTGGCGCGA
GATGTCTCGCTGTTCGAGAGGTACGAACTGGCCCTGCCGGTCTTAGATCTGGAGTCGATTGGTGCTGGCG
GCGGGAGCATCGCTTGGATCGACGGCTCGGACCGCCTTCAGGTAGGA
>Merged2_814500_1-81 # 1 # 81 # 1 # ID=814500_1;partial=10;start_type=Edge;rbs_motif=None;rbs_spacer=None;gc_cont=0.568
CTGCTGTCGCAGCAGTCGTCCTATATGACCGGCCAGGAAATGGTGGTAGACGGCGGTCTTGTTGGTTCAA
TTCCCGGCTGA
>Merged2_814616_3-419 # 3 # 419 # -1 # ID=814616_1;partial=10;start_type=ATG;rbs_motif=AGGAG;rbs_spacer=5-10bp;gc_cont=0.580
ATGCGGCATAAGTGGGGATTGGTAGTGGATCTGGATCGCTGCACGGGATGCGAAGCGTGTGTAGTGGCCT
GCCACGCCGAGAATAACCTTCCCACCGCGGGCGAAGATCAGGCCGCGCGAGGCCGCACCATGCATTGGAT
TCGCGTGGAGCGCACCTGGGAAGGCGAGTTCCCCAATCCGAAGGTTCGTTTTCAGCCGGTGCTTTGCCAG
CAGTGCGACGCCGCGCCGTGTGAACCCGTGTGTCCTACCTACGCCAGTTATGAGACCGAGGAGGGACTGA
ACGGCCAAGCTTACAACCGCTGCATTGGAACTCGCTTCTGCGCCAATGCGTGTCCCTATACCGTACGGTC
GTTCAATTTCTTCAACCCGACTTGGGAGAAACCGTTGAATCTGCAGCTCAATCCGGATGTTTCCTTG
>Merged2_814657_3-200 # 3 # 200 # -1 # ID=814657_1;partial=10;start_type=TTG;rbs_motif=GGA/GAG/AGG;rbs_spacer=5-10bp;gc_cont=0.662
TTGAACGATGCGTATGTAATCCCCTTCGGGCGTCTGGGCATGCAGGACGTCGAGCGGGTCGGGGGCAAGA
ATGCCTCCCTGGGCGAGATGCTGGGCGCGCTCTCCAAGCTGGGCGTACAGGTGCCTGGGGGCTTTGCCAC
CACCGCACAGGCCTACCGCGAGCTGCTCAGGCAGGACGGACTGGATGAGCGCATCCGC
>Merged2_817102_1-213 # 1 # 213 # 1 # ID=817102_1;partial=10;start_type=Edge;rbs_motif=None;rbs_spacer=None;gc_cont=0.676
GTCGCCTACCTCGCGCGCTGGGACGAGATGAACGCCGCGGTCCACGCCGTGGTCCTCAAACACGGCGGCT
CGATCTCGGCGGAACACGGCATCGGCGTCCTGAAGCGCAGGCTCCTCGCCGAGATCAAGGACCCGGTCGC
CCTCGACGTCATGGGCGTCATCAAGCGCGCCCTCGACCCCGGCAACATCCTCAATCCCGGCAAGGTGCTG
TGA
>Merged2_817413_2596-2697 # 2596 # 2697 # -1 # ID=817413_5;partial=01;start_type=Edge;rbs_motif=None;rbs_spacer=None;gc_cont=0.686
CTGAACGAGCGCGTCAAGGATGCCGTGGATCCCCACGGCATCATCGCGCCCGGCAAGAGCGGCATCTGGC
CGGCGGCTTACCGCCAGGAGCGCCAGTCATGA
>Merged2_819313_2-196 # 2 # 196 # -1 # ID=819313_1;partial=10;start_type=ATG;rbs_motif=AGGAG/GGAGG;rbs_spacer=11-12bp;gc_cont=0.615
ATGGCGAGATCGTACGCACGGGCATGGGGTGCTCTGCCGGGAGCCAAGACCTGGGCGGAGTATCACTACG
GGGTGGGCCCGTACGTCGATGGTTTGTTCTCCCAGAGCAACATGGGCGTGGTCACGAAGATGGGCTTTCA
TCTCTTTCCGGCGCCCGAGGCCTATCGAAGTGGCACTGTGTTAGTGCCACGACGC
>Merged2_822418_251-466 # 251 # 466 # -1 # ID=822418_2;partial=01;start_type=Edge;rbs_motif=None;rbs_spacer=None;gc_cont=0.708
AACGCTGTCGCGCCCGCCGTCGTGAAGACGAAGTTCGCCACCGCCTTGTATGAGGGCCGCGAGGAGCAGG
TGTCGGCGGCGTATCCGCTCAAGCGCCTCGGCGTGCCCGGAGACATCGCCGGCGCCGTCGCGTTCCTGCT
GTCAGACGCCGCCAGCTGGATCACCGGCCAGACCCTCGTCCTGGACGGCGGCGTCAGCCTCGCCGGCGGC
CTGTAA
>Merged2_825644_2-547 # 2 # 547 # -1 # ID=825644_1;partial=11;start_type=Edge;rbs_motif=None;rbs_spacer=None;gc_cont=0.678
GACGAGGGCGTGCCGCAGGCATCGGCGCGGGACACGGAGATCGCGGGCTTTCCGCTTCTGGTCCCGATGC
TTGACATCCACACGATCGGCGCAGGCGGCGGATCGATCGCGCGCATCGATGAGGCGGGTGCGTTCCGCGT
CGGGCCGCAAAGTGCCGGCGCGGAACCGGGTCCGGCGTGCTACGGCGGCGGTGGCGACGACGCGACCGTT
ACGGATGCCAACGTCGTGCTTGGTCGTATCGACGTGGACCGTTTCCTCGGCGGAGAGATGAAGCTGAACC
GGGACGCTGCGGATGTCGCGGTGGCGCGGATCGCCGATGGGCTCGGCATGCAATTGGCCGAGGCAGCGGA
GGGCATTATCTCGATCGTGAATGCGAACATGGCCCGAGCCATCCGCTCCCTAACCGTTCAACGCGGGCAC
GATCCCCGTGACTTTGCGCTCGTCGCGTTCGGAGGTGGCGGTTCGCTTCACGCCGCGGAGGTTGCGACTT
CGCTCGGGATCCCCGAGGTCATCGTGCCCGCGACACCGGGGACCACCTCGGCGATC
>Merged2_826041_909-1985 # 909 # 1985 # -1 # ID=826041_2;partial=01;start_type=Edge;rbs_motif=None;rbs_spacer=None;gc_cont=0.685
TCCCCGCTGTTCGAGCAGGGACTGACGCCCGACGCGCTGTTCGCGGCGCTGCGCACCGCCGCCGGCGGCG
CCGCCTGGATCGCGGAATTCGAGAAGGCGCGCGATCCCTGGTTCAATTATTTCAGCGAGTATGGATTTCT
GCACGAGCAGGACACCTGGAACAGCAATCTCGCGATCCCGCTCGACGGCATTACCCGCTACGTCCGCCTC
CTGCACGCCGGCGAGGAGATCGACCGCCAGGTCGAGCGCCTGCGGGTCGAGCGTGACGAGATCGCCTCCG
AGTACCGCGACCTCCTGACCGAGGACGAAGCCCGCCGCTTCGACGAGATGCTGGCGCTGTCGCGCACGGT
GTTTCCCTACATCGAGGAGCACAACATCTACGTCGAGCACTGGACCCACTCGGTGTTCTGGCAGAAGGCG
CGCGAGCTGGGGCAGGCACTGGCGGGCTGCGGCTTCCTCGAGGCGCCCGACGACCTGTTCTACCTGCACC
GGTTTGAACTGGACCAGGTGCTGTTCGACGTGGTGGATTCCTGGGCGATCGGCGTGCCCGCCCGCGGGGT
GAGGCGCTGGCGCGCCGAGATCGCGACGCGCAAAGCCATCATGGCGGCGCTGCGCAAGGTCCCGGCGGCC
CCGGCCTACGGCATTCCGCCCGATCAGGTCACCGATCCGTTCGCGGTCATGAACTACGGCGTCACCACCG
AGCGCGTCCAGGACTGGCTGGGCCAGGCCGACGGCGGCGGTGACAACTTCAACGGCATCCCGGCGTCGCC
GGGGGTCGTCGAAGGCGTCGTGCGCGTCCTGAATTCCGAGGTCGAACTCGGCAATCTTCGCCCGGGCGAA
ATCCTGGTGGCGCCGATCACCGCGCCGTCGTGGGCGTCGGCGTTCTCGGTGGTCGCCGGCGTCATCACCG
ACATCGGCGGCATGATGAGCCACGCCGCCATCGTCTGCCGCGAATACGGCGTGCCCGCCGTGGTCAGCAC
CGGCTTCGCCACCAGCCGGCTGCGCACCGGCCAGAGGGTGCGCATCGACGGCTCCAAGGGAACCGTCATG
GTGCTCAGCGAGGCCGAGGCGGCGTGA
>Merged2_829541_3-632 # 3 # 632 # 1 # ID=829541_1;partial=11;start_type=Edge;rbs_motif=None;rbs_spacer=None;gc_cont=0.578
GCAACCCGCGTGGCGGTGCAGTTCTCCACGCCTTTCAAGGACGCCCTGATCCATTGGAACAAGGCGAAGG
CAAAGGGGGAGCACCTTCCTGTGGCGATCATCATTGGCGGCTCTCCGCTGGTGGCTTTCGGCGGCGTACA
GCGTGTGCCAATCGGAACCGACGAGTATGGACTGTCGGGGGGTCTGGCCGGCGAACCTGTCAGGCTTGTA
AAGTGCAAAACCGTCGAGATCGAAGTTCCGGCCGATGCCGAAGTTGTCATCGAAGGCGTTATTCGCACCG
ACTATGTCGAACCGGAAGGACCGTTCGGAGAGTCCTACGGTTTCGTCTGTCCGCGCACCGAAAGTCCGAT
GGTCGAGATCACCTGCATAACGCACCGCAAAAACCCGATCTGGACGTCGTTCATCAGCCAGGTGACGCCG
AGCGAGTCGAGCACGATCAAGATCGTCGCCTATGAACCGATGTTTCTGAACTTCCTGCGCAACACCTGCA
ACGTGAAATCGCTAGCCCGCATCGTCATGCACGAACCTCTGTCGAACATCCGGCCAGTGATCTTCCTGCA
ATTCAACAAGACGACGGAAGGCGAGATTTGGCGGGCGCTGAAGCTGTGCTCGAGCTATCAGACCAATGTG
>Merged2_832081_408-1088 # 408 # 1088 # 1 # ID=832081_2;partial=01;start_type=ATG;rbs_motif=GGA/GAG/AGG;rbs_spacer=5-10bp;gc_cont=0.640
ATGACGACGCTGGCCAGTCATTATGACGGCCTTGAGCTCAATCGCGCGCTTAAAGATGGATTCGGTCGGA
GCCGTCATCGAAGCGGAGGGCAGCGACGGCGCGATCCGGACGCAATGCGCCCTTGGCGGAGACGGACGAA
GCGTGGCGGCTCGCCCGATGTGGGGGATCGGGCTGTCGATTGCTCAGCGCCCAAAGGCGGCGCGGCTGGC
GCGGAGGCTGGCTTGAGCTCCGCTCGATCGAAGAAAAAATCGACAGTCTCTGTTGACAGTTTCTTGCCAA
GCGGGGGGATGAGTGCGATACTGTTTTTTAGAAAACTGCGCCAGGGTGGCGATTCGAGGGTGGCGATGCC
TGCCTATGTTCCGCCGTTCAAGTGGGGAACGACTCGCATATGGCGCCTCAAGTCGTTGAAATCGGTCAAG
ACGCGCTCGCAGACAGCTGAGCCGCCTGACGGCCTGGTCTTAAGTGAGCCGCACTCGGGTCGCCGTCAGG
CCGCCGTCGACCAGCAGAATGTGGCCGGTCACGAAGCTCGCGTCCTCACTGCAGAGAAACGCTGCGGCTC
CGGCGACCTCCTCGGGCTGGCCCGCCCGCATGAGCGGCATGGAGCCGATGTTGCTTGTGCGATAGTCGGC
GTCGTTGGCGAGCCGGTCGGCCGTCGCGGGCGTCTCGATGAGCCCAGGGGC
>Merged2_832165_1-303 # 1 # 303 # -1 # ID=832165_1;partial=11;start_type=Edge;rbs_motif=None;rbs_spacer=None;gc_cont=0.673
ATCGTCGGACGGTCCGTTGGTCATCCGAATCTGATCACCATCGATGTCGGCGGCACCAGCAGCGACATCG
CTCTGGTCGAAGGTGGCGAGCCGGTCATTCGCGCGCAGGGCGCGATTGGTGGTTATACCGTGCGCGTGCC
GATGGTGGATGTGAATGCGATTGGCGCCGGTGGCGGCAGCATCGCATGGCTTGACGGCGCGGGTGGCCTG
CGCGTGGGGCCGCACTCGGCAGGATCGGACCCGGGGCCGGTCTGCTATGGCCGCGGCGGTGAGCTGGCGA
CGGTCACTGATGCTTCCGTCGTG
>Merged2_832990_2-553 # 2 # 553 # 1 # ID=832990_1;partial=11;start_type=Edge;rbs_motif=None;rbs_spacer=None;gc_cont=0.611
AATCTCAGCTTCCAGCGCATGCAGCTCAAGGGGCCGAACCGCTTCGGCGCCAGCCTGCACTCGCGTGGGC
ACATCTGGGACCATTTCCTGCGTTGCGAGGCGCGCGGCAAGAACATCGAAGTTGCAGTGGTGATCGGCTG
CCATCCGGCGATCTACATTGCAGCGGGCGCCAAAGTCGCGATGGAGACTGACGAGCTGGAGGTCGCCGGC
GCGCTGATGGGCGAGCCGGTCAAACTCGTCAAATGCAGGACTATCGACGTCGAGGTGCCGGCCGAAGCCG
AATACGTCATTGAAGGAGAGATTCTCGCCGGCGTCCATGAGGACGAGGGACCTTATGGCGAATATACCGG
TTACTCGACCTACCGCTCCACGCGCAACGTCTTCGTCGTCAAGGCGATTACGAACAAGCGCAAACCGATC
TTCCTCGACATCATTCCCGGCTATTCAGCGGAGCATCTTTTGCTCAGCCGCTGCACCCGCGAGGCGCACG
TCACCCACCGGCTGCGCGAAATGGTACCGACCCTAAAGGCGGTGAGCTATCCGAAGACGGGC
>Merged2_833895_2-262 # 2 # 262 # 1 # ID=833895_1;partial=10;start_type=Edge;rbs_motif=None;rbs_spacer=None;gc_cont=0.598
AATCTGCATTACAACGTGCAGGCGCCCGAAGGCATGGAGGCGGCGAAATTCAGGACGCAGTACGAGCGCG
TGCTAAACCGGATTGTCCATGACAGTGTGCATCGCCATCGTGGCACGATCAGTGCCGAGCATGGGCTGGG
GCAACTGAAGATTGACGAGGCAGCGCGCTACAAAAGCGCGGTAGAACTGCGCCTGATGCGCGCGATCAAG
GCGGCGCTTGACCCGCTGAATCTGATGAATCCCGGGAAGGTGGTGCGCTAG
>Merged2_833903_77-238 # 77 # 238 # -1 # ID=833903_2;partial=00;start_type=GTG;rbs_motif=GGA/GAG/AGG;rbs_spacer=5-10bp;gc_cont=0.704
GTGACAGACATCGGCGGCGTGATGTCGCACGCGGCGATCGTCGCGCGTGAGTACGGCCTGCCCGCCGTTG
TCGGCGCCGGACGCGACACGGCCGCGATCAAGACCGGTCAGCGCATCCGCGTCGATGGCTCAGCCGGCGT
CGTGACCCTCCTGGAAGCGTGA
>Merged2_833903_290-358 # 290 # 358 # -1 # ID=833903_3;partial=01;start_type=Edge;rbs_motif=None;rbs_spacer=None;gc_cont=0.696
GGCATCGCCCGCGTGATCCGCTCCGCCGAGCAGATCGGCGAGGTCCAGGAGGGCGAGATCCTCGTCTGA
>Merged2_834539_1-243 # 1 # 243 # 1 # ID=834539_1;partial=10;start_type=Edge;rbs_motif=None;rbs_spacer=None;gc_cont=0.650
ATGATGGGGCGCGTCGATCAGCTGCTGCGCGCCCTGATCGCCGACAGCAAGCGCTATGGCTACGGCGAGT
ACCGCACGCACCTGGACTATATGGATGCGGTCGCCGATACCTACGACTTCAACGATCATGCCCTGCGCCG
CCTGAACGAGCGCGTCAAGGACGCCGTGGACCCTCACGGCATCATCGCCCCGGGAAAGAGTGGCATCTGG
CCCGCCGCCTACCGCCAGGAGCGCCAGTCATGA
>Merged2_835901_2-103 # 2 # 103 # 1 # ID=835901_1;partial=10;start_type=Edge;rbs_motif=None;rbs_spacer=None;gc_cont=0.696
ACGTCCGAGGAGGTGGCCAGCCTGGCGGCGTTCCTCCTCTCCGACGACGCCGCGTACATCTCGGGCAACA
CGGTCCTGCTCGACGGGGCGCTGAAGGCCTGA
>Merged2_838038_941-1360 # 941 # 1360 # 1 # ID=838038_2;partial=01;start_type=GTG;rbs_motif=AGGAG;rbs_spacer=5-10bp;gc_cont=0.614
GTGTTTGACCCGTCGCTGATAACGCGCGCCATGCAGCTCGAGCACGCGAGCGAACAGGAGCTCGCGGACG
CGCAGTCGTTGCGTTCGGGCGATTACGAGATCTACTCCGAGAACGTCAACCTGATGCTCCAAGAGGGCAA
AGAGGTGATGACGAAGATGGGTATCTCGAGCATGCTGCACTCCGGTGACACGCTCGTCGCGATCTACACC
GCCAGGGGGGATCTCGTCTCGGCGGTGCTCGGCACCTACCTGCACTCGGTGACCGGACAGGTGCCGATCA
AGTTCATCCTCGACCGGTTCGCAGACGATCCGTCCGTGGGCGTCTCCGACGGAGATATCTACTACTGCAA
CGAGGCGCTGTACGGCGGAATTCACAACCCGGACCAGTTCGCGCTGATGCCCGTGTTCAACGACGGCGAG
>Merged2_840006_213-893 # 213 # 893 # 1 # ID=840006_2;partial=01;start_type=ATG;rbs_motif=GGxGG;rbs_spacer=5-10bp;gc_cont=0.712
ATGACTGACGTCCGTTCTTCGGCGGCGCTCGACGCCGCGCTCGAGGCCTTCCGGGGCGTTGTCGGGTCCG
ATCACGTGCTGACCGACCCGGCGGACACCGCCGAGTTCCGCGACCCGTTCTGGCACCCCGACTGGGACGA
CTACGAGTCGGCCGCCGTCGTGCAACCCGGCTCGGTGGAGGAGATCCAGGCGCTCGTGCGGCTCGCCGGG
GAGCATGGGGTGCCGCTGTGGACGACCTCGACCGGGCGCAACAACGGCTACGGCGGCTCCTCGCCGCGGG
TTCGCGGGTCGGTCGTGGTCAACCTGCGGCGGATGAACCGGGTGCTCGAGATCAACGAGGAGCTCGGCTA
CGCCGTGGTCGAGCCGGGCGTCCGCTGGTTCGACCTCTACGAGGCGATCCAGGCGGGCGGCCACCGGCTG
ATGCTGTCCTGCGCCGACCTCGGCTGGGGCAGCGTGATCGGCAACTCGCTCGACCACGGCTGCACGTACC
TGCCCTACGGGGTCGACTTCGGCGCGCCGTGCGGGATGGAGGTCGTGACCGCCGACGGCGGGCTCCTGCG
GACCGGGATGGGCGCGCTGCCCGGCAGCCAGGCCTGGCACGTCTACAAGCGCGGGCTCGGCCCGACGCTC
GACCAGCTGTTCATGCAGTCGAACTTCGGGATCGTCACGAAGATGGGCGTC
>Merged2_840041_346-720 # 346 # 720 # 1 # ID=840041_2;partial=01;start_type=ATG;rbs_motif=AGGAG/GGAGG;rbs_spacer=11-12bp;gc_cont=0.651
ATGCTGACCGACCGCGAACAGAACGCGGCGCGCTTTCCGAGCCCGTTCGAGGTGAAGACGCCCGCCGGCG
CCGAGGGCTGGGAGCGCCTGTACCCGTACTACATGCAGTTCTCCTCCGATCGGCGCGAGGACGAGGAGAG
CAAGCTCTGGTTTCACGACTCGATGCACTACCCGAGCCCGCAGTACCCGTTCGACACGATCATGTGGGAG
CACACGTGGGTGATCCTCAACCAGAACACGACGCGCTTCTTCCGGGTGCCGTCGGCGCTCGGGATCGACC
ACCGGATCCTCAACGGGTACGTGTACCTGAGCCCGAACATCGTCACCGACCCCGACGAGGTGCAACGCCG
GCTCGAGCATTTCACCGAGCGCGCC
>Merged2_845705_152-544 # 152 # 544 # -1 # ID=845705_2;partial=01;start_type=Edge;rbs_motif=None;rbs_spacer=None;gc_cont=0.700
ATGATCGAGGTGTTCGGCCTGTCCGGGCACTTCCTGCAGACGCTGAAGAGCTCCGCAGATCCGGCCGCCG
GCAGCGAGATCCGGGGCTTCCCGGCGGCCAAGGGCATCATCGAGGGCACCGCCCGGGTGATCATGTCGGT
GACGGACCTCGGCCAGGTCACCCCGGGCGACATCTTGGTGTGCGGCGGCACCACCACCGAGTGGACGCCG
GTGTTCGGCATCATCACGGGCTGCGTGTGCGACACCGGGGGCAGCCTCACCCACGCGGCGATCGTGAGCC
GCGAGTACGGCATCCCGTGCGTGGTGGGCACCGCGGGGGCCACCCAGGTGATCAAGACCGGGGACCGGAT
CCGGGTGGATGGCCGGGCGGGGACGGTCCAGGTCTTCCGGTGA
>Merged2_846412_1-453 # 1 # 453 # -1 # ID=846412_1;partial=10;start_type=ATG;rbs_motif=GGA/GAG/AGG;rbs_spacer=5-10bp;gc_cont=0.631
ATGACAGCCATCCCCGCACCCGGCCCCACGAAACTGGGCCTCGTCATCGATCTCGACACCTGTGTTGGTT
GTCACGCTTGCGCGGTGAACTGCAAGGAGTGGAACACCTCGGGTCATTCCGCGCCGCTGACCGACTTCAA
CGCCTTTCAGGACCATCCCGACGGCGTGTGGCTGAACCGCATCCACACGTATGAAGCCGGGACCGGCGAC
CATAGCCGCACCGTGCACTTCCCGCGCTCGTGTCTGCATTGCGAGGAACCGCCCTGCGTCACGGTCTGTC
CCACGGGCGCTAGCTACAAGCGGGCGGAAGACGGTATCGTCCTGGTCAACGCCGATATCTGCATCGGTTG
CAAGCTGTGCTCCTGGGCCTGTCCGTACGGCGCGCGCGAGTTCGACGCGCATCAAGGCGTGATGCGCAAG
TGTACCTTGTGCATCGACCGCATCTACAACACC
>Merged2_850389_231-437 # 231 # 437 # -1 # ID=850389_2;partial=01;start_type=Edge;rbs_motif=None;rbs_spacer=None;gc_cont=0.729
TGCGTCGCACCCGGGCTGACGCGCACCCCGTTCACCGAGTCCGACCTCAACGAGCCGCTGTTCGAGGAGG
CACGCACCCGGCAGGCGGTGCCCCGGACCCTGATGCCCGACGACACCGCGGGCGCCGTCGCGTTCCTCGC
CTCCGACGCCGCCGCCACGATCACCGGCCAGACGCTGCTCACCGACGGCGGATCCGTCTTCCCGTGA
>Merged2_850919_143-418 # 143 # 418 # -1 # ID=850919_2;partial=01;start_type=Edge;rbs_motif=None;rbs_spacer=None;gc_cont=0.703
GCCGCCCTGATCCACCTGACCAAGCACTTGGCGTCCGAGCTCGGCCCGAAGGTCCGGGTGAACGCCATTG
CGCCTGGACTGGTGAAGACCGACTTCGCCCGGGTGCTGTGGGAGCCGGGCGGCGAGGACGCGGAGCGACC
GTGGCCGCTCAGGCGGCTGGGGCAACCTGAGGACATCGCCGGGGCGGCGCTCTACCTGGCGAGCGATCTG
GCGTCGTGGGTGACGGGCGAGCTTTTGACCGTCGACGGCGGGAGCATGGTGTCGGGCGGCTCCTGA
>Merged2_858710_1-1137 # 1 # 1137 # -1 # ID=858710_1;partial=10;start_type=GTG;rbs_motif=GGAG/GAGG;rbs_spacer=5-10bp;gc_cont=0.706
GTGACCGGCCCCTTCGCCGTGGGCGTGGACATCGGCGGAACCTTCACCGACTGCGCCATCATCGACCCCG
CCGGCCGGCTTGAAACCGGCAAGGTGCCAACCACCCCGGACGACCGGTCCGCCGGCTTCTTCGCCTCAAT
CGAGGAAGCGGCCGCGAAGTTCGGCCTCTCACTCGGCGACCTGCTGAGCGCCACCGAGCGGCTGGTCCAC
GGCACAACCACCGGGACCAACGCCGTGGTGTCCAGGACCGGCGCCTGGGTGGGCGTCCTGACCACCGCCG
GCCATGAGGACATCCTGCGGATCATGAAAGGCGGCGGCCGGACCGTCGGCCTGTCGGCGGAAGAGGTCAT
GAACATCAGCGCGGGAGGTAAGCCCGCACCGCTGGTGGTGCCCCACCTGGTGGCTGGCGTGACCGAACGC
ATCGACAGCGACGGTGACGTGGTCGTCCCCCTCGACGAGGCGGGCGCCAAGGCCAAGATCACATGGCTGC
GGGAGCAGGGGGCCGAGGCCATCGCGATCAGCACCCTGTGGTCGATCAAGAACCCCGTTCACGAGCGGCG
CCTGCGGGCCCTGGTGGAGGAACTGGCGCCAAAGGTGTTCGTCACCTGCAGCTCCGAGCTGACCGGCCGC
CTCGGCGAGTACGAGCGCACGACGACGTGCGTGATGAACGCCTACATCGGGCCGATCATGGAGGAGTATG
TCGAAGCCATCGAGTCCGGCGCGGCCAGGCTCGGCTACACCGGAACGGTGCTGTTCGCGCAGTGCGCCGG
CGGGGCGGTCTCCGGCGCCCAGGCCCGGCGCACCCCGATCGTGACCATCCAGTCCGGCCCGGTGGCCGGG
GTGATGAACTCGGCGCTGCTGGCCCGGGAAATCGACGAGCCTTACCTGCTCACCACCGACATGGGCGGCA
CGACCTACGACGTCAGTGTCATCAGCGGCGGTGAGCCGCTGGCCCGGGACCTCGCCATCTTCGAGCGCTT
CGAACTAGCGCTGCCGGTCCTCGACGTGGAGTCTGTCGGCGCCGGCGGCGGGAGCATCGCCTGGCTCGAC
GGCTCAGGCCGGCTGAACGTCGGGCCACGCAGCGCGGGCGCCGACCCGGGACCGGTCTGCGCCGGCCGCG
GCGGGACCGAGCCGACC
>Merged2_861323_3-149 # 3 # 149 # 1 # ID=861323_1;partial=10;start_type=Edge;rbs_motif=None;rbs_spacer=None;gc_cont=0.707
ATCGCCGAGCCGGCTGAGATCGCCGCCGTCGTGCGATTCCTCCTGTCGGAGGAAGCGTCGTACGTGACCG
GCCAGTCGATCGCCGTCGACGGCGGGTGGTCTGTGGCGTTCGCCTACGCGAGCCCCGGCACGGACACGGC
GCGCTAG
>Merged2_863461_1-438 # 1 # 438 # -1 # ID=863461_1;partial=10;start_type=GTG;rbs_motif=GGAG/GAGG;rbs_spacer=5-10bp;gc_cont=0.655
GTGAGCACACCCACACCGAGCCCTGCGCCCGAGGCTTCCATACCTGCCACGACGCCCGCCGCCACCGGCT
CCGGCGATCTGGGCGCGCCGCTCTACATCGCCTGGCAGGTCACCAACGAGTGCGACCTCGCCTGTCTGCA
CTGCATTGAGGAGAGCGGTCCGGGCAAGGCTTTCCGTGATGAGCTCACAGAGCAAGAGATCTTCCGCTTT
CTGGGTGACGTCACGGAGCAGCAGGTTCCGTACATGTCGCTCTCCGGTGGCGAGCCCACTCTGCATCCGC
TCTTCCTGCGGATGGTGGCCTATCTGTGCGCGCGCAATATCAGGCTCAAGGTGGAGACCAACGCGCACAG
CCTGGATGCGCACACCTGTGCCCAGCTGCGCGTTCTGGGGGTGAAGGCCGTGCAGGTGAGCCTCGATGGG
GCGAGCCGCGAGACCTTC
>Merged2_865329_1-426 # 1 # 426 # 1 # ID=865329_1;partial=10;start_type=Edge;rbs_motif=None;rbs_spacer=None;gc_cont=0.634
GTTATCCATACGATCCGCGCGGTCGCGCCCGGCATGAAGGCTCGCCTCTATGGGCGGATCGTCAACGTCG
CCTCCAATGCGGCGATAGGGACCGGTCTGCCGGGGACGACCTTCTATGCAGCGACGAAGGCTGAGGTGCT
GATTCTCACCCGACGCTTTGCGATGGAGCTAGGGCGCTTCGGCATAACCGTGAACGCGATCGCTCCGGGT
TGGATCGTGACCGACATGACCCGTTCTGCCCTCACCGAGGAGGCCTTCGCTGAGCGTGTGCGAATGTTGA
GCGAGCGCGCAATGGTGGGCCGTGCGGGACGGCCAGAGGATATCGCCCATGCTGCTGCCTTTCTTGCCAG
CCCGGCAGCAAGCTTCGTTACTGCGCAGGTCCTGACGGTGGATGGCGGTCGCATGGACTACATCGGGCAT
GGCTAG
>Merged2_866024_1-654 # 1 # 654 # 1 # ID=866024_1;partial=11;start_type=Edge;rbs_motif=None;rbs_spacer=None;gc_cont=0.702
GATCAGGCCCGGGCTGTCAGCCTCGACATGGGCGGGACCACCGCCAAGATCGCCTTCCTGCGAGCTGATC
GTCCCCTCACCTTGACCAAGACCGTCGAGGTGGCAAGAGACGACAGACACCGACCCGGGTCCGGGATGCC
GCTCTCAGTCCCGGCCATCGATCTGATCGAGATCGGAGCGGGAGGGGGCAGCATCGCCAGACGAGACGGG
CTGGGCCTGATCGAGGTGGGGCCGGAGAGTGCCTCTTCCGTACCCGGGCCTGTCGCGTTCGGCCTGGGCG
GAACCGCACCTACCGTCACCGACGCGAACGTGGTCTTGGGGTACATGCCGGCATGGCAAAGGGTGGGAGC
CGTGATTCCGCTGCAGCGGGAGCTGGCGACGAAGGCGATCGCCGAGCTCGCGCTCCCCGGCCGACCCGAC
ACGGCCGTCGAGCTCGCCTATGCCGTCCACAACGTGGCCAACGAGCACATGGCCGGTGCGTTGCGGGTCG
CCGCCGCCGAGCGGGGGGTCCAGCCAGAGGACCACGTGCTCATTGCCTTCGGCGGCGCCGCTCCTCCCCA
CGCCTGCGGGGTGGCCCGCGATGTCGGCATCCGCACGGTGATCGTGCCGCCAGACGCTGGCGTCTTCAGC
GCCGCTGGGCTCGTGTCGGCTCCG
>Merged2_866362_3-230 # 3 # 230 # -1 # ID=866362_1;partial=10;start_type=ATG;rbs_motif=GGA/GAG/AGG;rbs_spacer=5-10bp;gc_cont=0.715
ATGGGGCACCTTGCGGGCAAGGTCGCGATCGTCACCGGCGGATCCGAAGGCATCGGCGCTGCCATCGCCG
GTGCGTTGGCAGCGCAGGGCGCAAGTGTCGCCATTGTCAACCGCAGCAATCCCGGGCGTGCGAAGGCCAC
GGTCGAAGCGATTGCCGCCGCCGGCGGCACGGCGGAGGCTTTCGCAGCAGACGTCGGTACGGTCCCGGCG
ATCGCCGGCGCGGTGGCC
>Merged2_866757_388-819 # 388 # 819 # 1 # ID=866757_2;partial=01;start_type=TTG;rbs_motif=GGA/GAG/AGG;rbs_spacer=5-10bp;gc_cont=0.711
TTGAACGACGCCTATGTGATCCCCTTCGAGCGTCTTGGCATGCAGGACCTCGAGACCGTCGGTGGCAAGA
ACGCCTCCCTCGGCGAGATGCAGGGCGCGCTGGCGCGCCTGGGTGTGCAGGTGCCGGGAGGGTTTGCCAC
CACGGCCAGCGCCTACCGCGAGCTGCTGCGCCAGGACGGCCTGGACGAACGCATCCGTGCGGAGCTCGCG
CACCTCAACCCCGATGACCTCGAGCAGCTCGCCCTCACCGGCCACCGCATCCGCGGCTGGATCCTCGCCA
CGCCGTTCCCGCCGCGGCTGCAGGCGGCGGTGCTCGATGCGCTCGATCACATGGAGGGGGGGCCGGGGGT
GGCGGTGGCGGTCCGCTCGTCGGCGACCGCGGAGGACCTGCCGGAGGCCTCCTTCGCCGGCCAGCAGGAG
ACATTCCTCAAT
>Merged2_869614_717-815 # 717 # 815 # -1 # ID=869614_3;partial=01;start_type=Edge;rbs_motif=None;rbs_spacer=None;gc_cont=0.717
CACGCGGCCGTGTTCCTGGCGTCGGACGAGTCCCGCTACGTCACCGGGCAGATCCTCGCCGTCGACGGCG
GCGTCTCCGTGTGCAGCCCCGCCCGCTGA
>Merged2_874634_227-544 # 227 # 544 # 1 # ID=874634_1;partial=01;start_type=ATG;rbs_motif=GGAGG;rbs_spacer=5-10bp;gc_cont=0.695
ATGGGCGAGCGCTACGTGGTCGGACTCAGCGAGATCAACGCGACCCAGGTCGCCTTGGCCGGCGGGAAGG
GCGCCAACTTGGGGGAGCTGTCGCGACTGGACGGGGTCAGGGTGCCGGATGGCTTCTGCGTGACCACCGC
CGCGTTCGAGCGAGTGGTGACCGAGCAGACCCCTCTTCCGGATGACCTGGCGGCGGAGATCACGGCCGCG
GTCCGAGGGATCGGCGAGCAGCACGCGTACGCGGTCCGGTCCAGTGCGACGGCGGAAGACCTGCCGGGCG
CGTCGTTCGCCGGGCAGCAGGATACCTACCTCAACATC
>Merged2_876357_602-853 # 602 # 853 # 1 # ID=876357_2;partial=01;start_type=ATG;rbs_motif=GGA/GAG/AGG;rbs_spacer=11-12bp;gc_cont=0.746
ATGCCTGCGAGCTACGATTTTCACGACCGCGTCGCCGTCGTCACCGGCGGCGCCCAGGGTATCGGCCGCG
CCATTGCCGCGCGGCTCGTCAGAGACGGTGCCAGGGTGTGCCTGTGGGACCGTGACATGGCGCTGGCGAG
GGCCGCCGCCGCTGAGCTCGGCGACGCCGGAAGGGTCACGGCGGTCGAGGTCGACGTCACCGATCTCGCC
GGGGTCGAGGCCGCGGCGCGGGCGGTTGCGGGCGGCCGCGTC
>Merged2_877154_149-889 # 149 # 889 # -1 # ID=877154_2;partial=01;start_type=Edge;rbs_motif=None;rbs_spacer=None;gc_cont=0.622
AACCACGTCGACGCGTCGAGCAAGGTGCTCCAGAACAAGTGGGGCATGTCGATCGACCTGAACTCCTGCA
TCGGCTGCAACGCCTGCGTGGTGGCCTGCTATGCGGAGAACAATATCCCGGTCGTGGGCCGCGAGCAGGT
GAAGATCGGCCGCGACATGCAGTGGCTGCGCATTGACACGTACTTCGAAGGCGACCTGCACGCTCCCAAG
GCGTTCTTCCAGCCCATGATGTGCCAGCACTGCGAAAACGCGGGCTGCGAACAGGTTTGCCCGGTGGGCG
CCACGGTGCATACGCCGGAAGGCATTAATACCATGGTGTACAACCGCTGCGTCGGCACGCGCTATTGCTC
GAACAACTGCGTGTACAAGGTGCGCCGGTTCAACTTCCTGCTGTATTCGGACTACGACACCGAGTCGCTC
AAGCTCATGCGCAACCCGGACGTCAGCGTACGCTCGCGCGGCGTCATGGAAAAGTGCACCTACTGCGTGC
AGCGCATCGAGGCCGCGAAGATCGAGGCCGACAAGGAAAACCGCGCCGTCCGTGATGGCGAGATCCTCAC
GGCCTGCCAGCAGACCTGCCCGACCGACGCCATCGTCTTCGGCAACCTCAACGACCCGCAGTCGAAGGTC
GCCAAGCGCAAGGCCACGGAGCGCGAATACCAGGTGCTCGCCGACCTGAACTACCATCCGCGTACGACCT
ACACGGCCGGCGTGATCAACCCGAACCCGGAGCTTGCGTAA
>Merged2_877878_2045-2509 # 2045 # 2509 # 1 # ID=877878_4;partial=01;start_type=ATG;rbs_motif=GGxGG;rbs_spacer=3-4bp;gc_cont=0.677
ATGGCCATATCCACCATGCCGGTACGTTGGTTCACGACGCTCGGCCTCGCCGATATTCCCGAAGTCGGCG
GCAAGAACGCCTCGCTCGGTGAGCTTGCCAGCAACCTCGCCACTGCCGGCATAGCGGTTCCCACGGGCTT
CGCGCTGACCGCATCGCTCTATCGCGATGCCCTGGATGCGGCGCATGCCTGGCCCCGGTTGCATGCGCTG
CTCGATCAACTCGATGTCAGCGATATCGGCGCGCTTGCCCGCGCGGCCGAGACAGCCCGGACGATCGTTT
ACGAGGCGACCGGCACGGCGACGCTCCGCGCGCTGATCGCCGACGCCTACACCAAGCTCGCCGCCGCGTG
TGGTCCCGACGTGGCGGTCGCGGTTCGCAGCTCGGCCACGGCCGAGGACCTGCCGACCGCCAGCTTCGCC
GGCCAGCACGACAGTTTCCTGAATATCACCGGCATCGACGACGTG
>Merged2_879010_2-586 # 2 # 586 # -1 # ID=879010_1;partial=11;start_type=Edge;rbs_motif=None;rbs_spacer=None;gc_cont=0.648
GGTTTCGCGACGACTGCCGATGCCTACCGCCGGTTCCTCGTGGACACGGGGCTCAAGGACGAGATCGACC
GGGCACTGGACGGTCTCGATGTCGACGACGTCCAGGAGCTCGCGCGGGTCGGTGCGAAGATCCGCGACGA
TATCGAGGCGCAGACCTTCCCGAGCGACCTCGATGCGGACATCCGGTCGGCATACGAGCGACTCACTGCG
GAGCAGGGAGCCGACGCGACGTTTGCGGTGCGCTCCAGTGCGACGGCTGAGGACCTGCCGGACGCGTCAT
TCGCCGGCCAACAGGAGACGTTCCTCAACATCAGCGGCATCGACAACGTGCTGCACGCGATCAAGTTGGT
TTTCGCCTCGCTATACAACGACCGGGCGATCGCCTATCGCGTGCACGCGGGTTACGACCATTCGCTGGTC
GCGCTGTCCGCGGGAATCCAGCGGATGGTGCGCTCCGATATCGGTTCTTCGGGCGTGATGTTCACGATGG
ACACCGAGTCCGGCTTCCGGGACGCGGTGTTCATCACCTCCAGCTACGGCCTCGGTGAAGCCGTCGTGCA
GGGCGCGGTGAACCCGGACGAGTTC
>Merged2_880979_1-114 # 1 # 114 # -1 # ID=880979_1;partial=10;start_type=ATG;rbs_motif=GGAG/GAGG;rbs_spacer=5-10bp;gc_cont=0.684
ATGGACCTGGAGATGGAAGGCAAGGTCGCCATCGTCGGCGGCGGCAGCGACGGCCTGGGATACGCGATCG
CCGACCGCTTGCTGGGCGAAGGCGCCCTGGTGACGATCTTCGCC
>Merged2_882306_2-415 # 2 # 415 # -1 # ID=882306_1;partial=11;start_type=Edge;rbs_motif=None;rbs_spacer=None;gc_cont=0.691
CTGCGGGTCGGGCCGGCGAGCGCGGGGTCCGAACCCGGACCGGCCTGCTATGGCCTCGGCGGCACCGACG
CGACAGTGACCGACGCGCACGTCGTCCTCGGATATCTGAACCCAACCAAGATCGTTGGCGGCACGAGGTG
GCTTGATGCGGACCTCGCGCTCCGCGCGATTCGACGGCTGAGCTCGCAGATCGGCCTTTCCGATCTGGAC
ACCGCCTACGGGATCTACGAGATCGCCAACGCCCAGATGCGGCGGGCTCTCCGCAGCGTCTCGCTCGAGC
GCGGGCGCGATCCTCGGCAGTTCAGTCTGGTCGCGTTCGGTGGAGCGGGCGGGCTTCACGCCGCCCAGCT
CGCGACCGAGCTCGAAATGCCGGAGATCGTGGTGCCAGTCGCCCCGGGCTTGTTCAGCAGCCTC
>Merged2_882636_3-341 # 3 # 341 # 1 # ID=882636_1;partial=11;start_type=Edge;rbs_motif=None;rbs_spacer=None;gc_cont=0.643
CGGCTTGACGCGAGCCTGCGGCGCAAGGGACTGCACGGGTCGCTGCACGCGATGCTGTCCAGCGGCGGCC
TGAGCACGATCAGGGCCGCCCGGGATTTTCCGATCCGGCTGATCGAGTCAGGTCCCGCGGCCGGGGCCAT
GGCGGCTGCCTTCTACAGTCGGCTCACGGGTGAAAAAAACCTCATTTCCTTCGATATGGGTGGAACGACA
GCCAAGATGTGCGTGATCGAGGACGGCGAGCCCGAGCACGCGCATGAATTCGAAGCCGCGCGCGTCAGAC
GCTTCCGCAAGGGCTCGGGCCTTCCGCTCAAGGTACCTGTGATTGACCTCATCGAGATC
>Merged2_884190_397-567 # 397 # 567 # 1 # ID=884190_2;partial=01;start_type=ATG;rbs_motif=GGAGG;rbs_spacer=5-10bp;gc_cont=0.708
ATGCCCATGTACGATTTCCACGGCCGCACTGCAGTCGTCACTGGCGGCGCGAAGGGCATCGGCCGGGCGA
TAGCGCAGCGCCTCGTCGAGGGCGGCGCGAGGGTATGGCTGTGGGACTGCGACATCGTCCTCGCGCGTGC
GGCAGCGGCCGAACTGACGTCCGGCGCCGTC
>Merged2_885733_6040-6519 # 6040 # 6519 # 1 # ID=885733_7;partial=01;start_type=GTG;rbs_motif=GGAGG;rbs_spacer=3-4bp;gc_cont=0.698
GTGAGCACCGGAACACCAGCAAAGATCGGGCTTCTGGTGCTGGACGTCGATGGCGTGCTCACCGACGGCC
GGCTGCACTTTGGCCCCGAGGGCGAGGCCCTCAAGGTCTTTCACGTCCGCGACGGCCACGGCATCAAGCA
GCTGACCCGCGCCGGTGTGACGGTGGCGCTGATCTCGGGGCGCACCTCACCCATGGTCGCAGCCCGTGCG
CGGGAGCTCGGGATTGAGCATGTGCTGCAGGGCGTGGAGGACAAAGAGGCGGCCTTTGAGCGGCTGTGCG
CCACGCTCAAGGTACCGGCTGCGGCCACCGCCTGCGTCGGGGATGACCTGCCCGATGTGCCCGTGATGCG
CCGCGTGGCGCTGGCCTTTGCGGTGCGCGATGCGCATCCCGAAGCGCGCCGCGCCGCCCATATCGTCACC
GAGCTCCCCGGGGGCGCGGGCGCGGTGCGTGAGGTCTGCGACTATCTTTTGAGCCTGCCC
>Merged2_889027_1-453 # 1 # 453 # -1 # ID=889027_1;partial=10;start_type=ATG;rbs_motif=GGA/GAG/AGG;rbs_spacer=5-10bp;gc_cont=0.623
ATGACATCGATCCCCGCGCCCGGCCCCACGAAACTGGGCCTCGTCATTGATCTCGACACCTGTGTTGGGT
GTCACGCTTGTGCGGTGAACTGCAAGGAGTGGAACACCTCGGGTCATTCCGCGCCGCTTACCGACTTCAA
CGCCTTTCAGGACCATCCCGACGGTGTGTGGCTGAACCGCATCCATACATATGAAGCCGGGACCGGTGAC
GACAGCCGCACCGTGCACTTCCCGCGCTCGTGTCTGCATTGCGAGGAGCCGCCCTGCGTCACGGTCTGTC
CCACCGGCGCCAGCTACAAGCGGGCGGAAGATGGTATCGTCCTGGTCAACGCCGATATCTGCATCGGTTG
CAAGCTGTGCTCCTGGGCCTGTCCGTACGGCGCGCGCGAGTTCGACGCGCATCAAGGCGTGATGCGCAAG
TGTACCTTGTGCATCGACCGCATCTACAACACC
>Merged2_889555_2-352 # 2 # 352 # -1 # ID=889555_1;partial=11;start_type=Edge;rbs_motif=None;rbs_spacer=None;gc_cont=0.647
GCCTTGATTGAGGGCGGCTTGGTAGCGACGTCAACGGAGTTCGAGTGCGCGCGGGTGCACCGGTTTAAGA
AGGGCAGTGGCCTGCCCGTGAAGGCCTCAGTAGTCGAACTGCTGGAGATCGGTGCAGGAGGCGGCTCCAT
CGCTGCTGTGGACGAGATGGGCTTGCTGAAGATCGGTCCCCGCAGCGCTGGCGCGATGCCCGGTCCGGCA
TGCTACGGCCAGGGCGGGGATCTGCCCACTGTCACCGATGCAGACTTGATACTCGGCTATCTAGACCCCG
ACTACTTCCTCGGTGGCACCATGGCCCTCGACCGCGAGGCCGCCGGTCGAGCGTTCGATGCCTTGGGCCG
T
>Merged2_892418_1-870 # 1 # 870 # -1 # ID=892418_1;partial=11;start_type=Edge;rbs_motif=None;rbs_spacer=None;gc_cont=0.740
GGAGCGTTTCTCCTCACGAAGAACAGCGGGGGGATCGGGCGGGCCGCCGAGCTCGTGGAGCGGCCGATCG
AAACGCTGAACTCGGGCCCGGTCGGCGGCCTGGTGGCGACCGCCGCGCTGGGCCGGGAGTTGGGCCACGC
CAATGTGGTGGCCACCGACGTCGGCGGGACCAGCTTCGACGTCGGCCTGGTGGTCGACGGTCAGGCGAAG
CAGGTCGGCCGGCCGATGATCGGGCGCTACGACGTCGCCACCCCCATCCTCGACGTCGTCTCCATCGGGA
CCGGGGGCGGAAGCATCGCCTGGCTCGACCCCGAGCTGGGTGCCCTGCGGGTCGGCCCGGCGAGCGCCGG
CGCGGACCCCGGGCCCGTCAGCTACGGGCGGGGTGGGACCCGTCCGACGGTGACCGACGCCGCGGTGGTG
CTCGGCTACATCGACCGGCTGGGGGCCTCGGGCGCCCTGGACCCGGCGGCCGCCACCGACGCCATCGCCA
AGTCGATCGCCGAGCCGCTCGACCTCGACGTGCACGCCGCGGCGGAGGGCATCTTGGAGGTGGCGTCGGC
CCAGATGGCCGACCTCGTGCGCCGGGCCACCCTCATGCGGGGCTACGACCCGGGCGAGTTCGTGCTCTAC
GCCTACGGGGGAGCCGCCCCCCAGTACGTGGGGCGCTACGCCCGCCAGATCGGTGTGCAGGCCGCCTACA
TCCCCGCGCTGGCGGCGGTGTTCTCGGCGTACGGAGCGGTGGCCAGCGACTTCCGCTCCGTGGCCAGCGG
GGATCTGCACCCCCGGCCGTTCGACGACCCTTATGCGGTCAACGTCGTCTTCGCCGACCTCGAACGGCGG
GCGGTGACCGGGCTCGCCGGAGGACCGGAC
>Merged2_893342_1-555 # 1 # 555 # -1 # ID=893342_1;partial=11;start_type=Edge;rbs_motif=None;rbs_spacer=None;gc_cont=0.787
CTGGTGACCGAGGCCGGCGGACGCACGTCGCACGCGGCGATCGTGGCCCGGGAGCACGGCATCCCGGCGG
TCACCAACGTGCCGGGGGCGGTGCGCGTCGCCGCCAGGCTGGGGGCGGCCGAGGTCGACGGCGACACGGG
GCGGGTCCGGTTCGCGGAGCGCGTGGAGCGGGTGGCGCCGGCCGAGGCCCCGGCGCCCCTCGACCTGAGC
GCCCTCCCGGTCCCGCTGATGGCGAACGTGGGCTCCGCCGAGGCGGCGGCCGCGGCAGCCCGACGGGGCG
CGCGCGGGATCGGCCTCTTCCGGACCGAGTTCCTGTTCATGAGCGCCTCGGGCCCGATGCCGGAGGAGGA
GCAGCTGGCGGTCTACCGGAAGGCGTGCGAGGCGATGAGCCCGCACCCGGTGATCGTCCGCACGCTCGAC
GCCGGCGCCGACAAGCCGCTCCCCTACCTGGCCCGCCGCCGCGAGCCGAACCCGCAGCTCGGCCGGCGGG
GCGTGCGCCTCTGGCTCCCCCGGGCCCGGCTCTGGCGGCCGCAGGTGCGGGCGCTGCTGCGGGCC
>Merged2_897905_207-512 # 207 # 512 # -1 # ID=897905_2;partial=01;start_type=Edge;rbs_motif=None;rbs_spacer=None;gc_cont=0.644
GGCACCTTCTACCACTCAGGACGCGCCGTCACGAACGTTAACCTGATGCTTTATGACCGCGACGATGCGG
ACCTGACCCGGCGCACGCGCGCGCTCTTCGCGGCGCTGGTGAAGGATTCGGCGGCGGTGGGCTATGCCGA
GTATCGCACCCATCTGTCCTACATGGACGATGTGGCCGCGACCTTCGACTTCAATCATCACGCGCTGCGC
AAGCTCAACGAGAGCCTCAAGGATGCGCTCGACCCCAACGGGGTTCTCGCCCCGGGCAAGAGCGGCATCT
GGCCGCGCCGCTACCGCCAGGACTGA
>Merged2_899443_1-345 # 1 # 345 # 1 # ID=899443_1;partial=11;start_type=Edge;rbs_motif=None;rbs_spacer=None;gc_cont=0.710
ATGGCGGCCTTCGGCCGGGTCGTCGGCCGCGAATGGCTGCTCGACAGTGACCAGGACCGCTACACCTACC
TCGACGCCTATGCGCCAGGCGATGGCGCCGACCATGCGCCTTCGGCAGCCGTGGCGCCGGGCTCCGTCGA
GGAACTGCAGGCGCTGGTGCGGCTGGCGAACGAGCACCGGGTGCCGTTGTGGACGGTCTCGCGCGGCAAG
AACCTGGGCTACGGCGGCTCGGCGCCGCGCATGCCGGGTGCGGTGGTCGTGGACCTCGGCCGCCTCAACC
GCATCATCGAGGTGAACCCGGAACTCGGCTACTGCGTGCTGGAGCCCGGCGTCGGCTTCTTCGAC
>Merged2_900547_10-426 # 10 # 426 # -1 # ID=900547_1;partial=01;start_type=Edge;rbs_motif=None;rbs_spacer=None;gc_cont=0.695
GGCGCCTTCCTGATGAGCAAGGCCGCGCAGAAGCACATGGTGGAGCGCAAGTTCGGCCGGATCGTCAACG
TCTCCTCGACCGCGGCCCTCGGCAACCGCGGCCAGGCGAACTACTCCTCGGCGAAGATGGGCATCCAGGG
GTTCACCCGCACGCTGGCGCTCGAGCTCGGCTCGTTCGGGATCACGGTCAACGCCGTCGCGCCGGGCTTC
ATCTCCACCGAGATGGTCGCCCAGACCGCCTCCCGGCTCGGGATGAGCATGGCCGACTTCGAGACGCAGG
TCGCCTCCGGGACGCCGGTGCGCCGGGTCGGCCAGGTCGCCGACATCGCCAACGCGGTCGCGTTCCTGGC
CGCCGAGGAGTCGTCGTACATCACCGGCCAGACGCTGTACGTCGACGGCGGCCAGTCGCTGGGCTGA
>Merged2_900600_1-126 # 1 # 126 # -1 # ID=900600_1;partial=10;start_type=ATG;rbs_motif=None;rbs_spacer=None;gc_cont=0.738
ATGAGCGGCCGCTTTGAAGGCCGTGCCGCGGTCGTCACCGGCGCCGCGCAGGGCATCGGCCGTGCGGTGG
CCGACGGCTTCGCCGCCGAGGGAGCGAGCATCGTGATGCTCGACGTCGAGCCAGAC
>Merged2_900834_3-560 # 3 # 560 # 1 # ID=900834_1;partial=11;start_type=Edge;rbs_motif=None;rbs_spacer=None;gc_cont=0.690
CTGGCTCAGCCGCGCGTCATCGCCCACGAGATCGTCGAGCACGGCCCGGTGCTGGAGAACGTGCTCACCG
GGCAAGCCGTCGACGTGACCAAATTCCCGGCGCCGGTGTGGCACGAGAAGGACGGCGGCCGCTATATCGG
CACCGGCACCTACAGCATCACCCGCGACCCCGAGGAGAACTGGCTCAATGCCGGCGCCTACCGCGCCATG
GTGCACGACGAAAAGTCGGTGGGCATCGTCACCGCGCGCGGTCATCACGGCTACATTCACCGCCAGAAAT
ACTGGGCCCGCAGCGAGCCCATGCCGGTGGCGATGGTGCTGGGCGGCGATCCGCTGGCGTTCTTCTACGG
CGGGGTGGAAGCGCCCTACGGCACTTTCGAGCTCGACATCGTCGGCGGCATGCGCGGCCGCCCCACCAAG
ATGGTGCGCGGGGGGGTCACCGGCCTGCCGTTCCCGGCCAACGCCGAGATCGTGCTCGAGGGCTTCGTGC
ACCCCGGCAACCTCAAGGACGAGGGCCCGTTCGGTGAATGGACCGGGCATTACGCCGGCGGCGTGCGC
>Merged2_900931_287-931 # 287 # 931 # -1 # ID=900931_2;partial=00;start_type=ATG;rbs_motif=None;rbs_spacer=None;gc_cont=0.696
ATGCTGGGGTCGAGCAAGGAGCGCTACGCGCTCGCCATGGGTCTTGACCCCGCGCTGTCGACCGCGGCGA
TGATCGCCGCGACCCGCCCGCTCATGGGCCGCCGCATCGCTCCGGTGCATATTTCCGGGGCGGCGGCGCC
CGTCAACGAAGTCGTCCTGCGTGGCGACGACATCGACCTCACCGCCCTCCCGATCCCAAAATTCTGGCCC
GGCGACGGCGGCCGCTACATCGGCACCGGCGACATCACGCTGACGCGCGATCCAGCGACGGGGCGGATCA
ACGTCGGCTGCTACCGGCAGATGCTGCACGGACCGCGCCGGGTCGGCCTCTACTGCTCGCCCGGCAAGCA
CGGGCTTCTCGACCGCGAGGCGTGGTGGGCCCGCGGCGAACCGTGCGAGGTGGTAGTGGCCTACGGCATC
GACCCGGTCCTGTTCATGCTCGCCGCCCAGGTATTCGGCGCCGGCGAATCGGAGTTCGACATTGCCGACG
GCATCATGGGGGCGGGGTGGAGTGATGCCATAGCGGGCCGCCAGGACAGACCCGCTCTGGTGCCCGATGC
TGTCGGCGAAGCCGCCTGGAAGCGTGGGCCAACAGCCCCTGGTGCCAATCCTCGGCGGCCATACGTGTCA
GCAGGACTGGATTAG
>Merged2_903458_2-868 # 2 # 868 # -1 # ID=903458_1;partial=11;start_type=Edge;rbs_motif=None;rbs_spacer=None;gc_cont=0.701
CTCGAGGACGAGATCGCCGTGGCGTTCGAGCAGTTGGTGGGGGAGTTCGAGGGGGAGGGGGAGCCGTCGT
TCGCCGTCCGGTCCTCGGCGACGGCGGAGGACCTGCCCGACGCGTCCTTCGCCGGGCAGCAGGAGACCTT
CCTCAACGTGCGCGGCATCGACGCGGTGCTGCAGGCCGTCCGGGAGGTGTACGCCTCGCTGTACAACGAC
CGGGCGATCGCCTACCGGGTGCACCACGGCTTCGAGCACGGCGACGTCGGCATCTCGGCGGGGGTGCAGC
GGATGGTGCGCTCCGACGTCGGCGCCTCGGGGGTGATGTTCACGATGGACACCGAGTCCGGCTTCGACGA
CGCGGTGTTTCTCACCTCGGCGTACGGCCTGGGCGAGGGGGTGGTCCAGGGCGCGGTGAACCCCGACGAG
TTCTACGTCTACAAGCCCGCGCTGCGGGCAGGGAAGCCTGCCGTCCTCAAGCGCGGCATCGGCAGCAAGG
CCACCAAGATGGTCTACACCGAGGACCGCGAGGTGGGGCGTACGACGGAGTTCGTCGACGTCGACGCAGC
GGAGAGCCGGCTGTTCAGCCTGACCGACGACGAGGTCGAGGAGCTGGCCCGGCACGCGCTGACGATCGAG
GAGCACTACGGCCGGCCGATGGACATCGAGTGGGCCAAGGACGGGCTCGACGGCGGCCTCTACATCCTGC
AGGCCCGTCCGGAGACGGTGCAGTCGCGGCGGGCCGGAGCGCTCGAGCGCTTCAAGATCGACCGGGCCGT
CACGAAGGACGCCGAGGTGGTCGTCGAGGGCCGCGCGATCGGCCAGAAGATCGGGGCCGGCGCCGTACGC
GTGCTGACCTCGGTCGACCAGATGCAC
>Merged2_907707_3-389 # 3 # 389 # -1 # ID=907707_1;partial=11;start_type=Edge;rbs_motif=None;rbs_spacer=None;gc_cont=0.664
GATCCCACGGAGCGAATTGCCCGCCGCAAGCAGGGATTTGCCCGCCTCGTCGCCGCCAATGAACGAGTGC
AGCATTGGCTGGTCGCCAGCGGATCTATCGCAGCTCCCAAGCCCAAGAATGCGAAGAACAGCGCAGTGCC
AGCCGATGGTCATTCGCTGTCGGGGCGTGCCGCTTCCGGCGGGGTAGCAACTGGCCCTGTGTGCGTCGTA
CATGGCCCGCACGAGTTCAGCAAGCTGCGCAAGGGCGATGTGCTTGTCGCGCCGTTCGCCGCGCCGGTCT
GGACGCCGTTGTTCCGCCTTGCCTCCGCCGTCGTCATCGAGATCGGCAGTCCGACAGGCCACGCGGCAAT
CGTGGTCCGCGAGTATGGCATCCCGGCGGTCGTCGCC
>Merged2_907746_2-109 # 2 # 109 # 1 # ID=907746_1;partial=10;start_type=Edge;rbs_motif=None;rbs_spacer=None;gc_cont=0.657
GCGGACCCCGATGAGATGGTGGGCCCCGCCGTCTTTCTCGCATCTGACGCATCAAGCTTCATGACCGGCC
AGGTGCTGCTCGTCGACGGCGGCCTCGTCCCCCATTAG
>Merged2_909203_274-432 # 274 # 432 # 1 # ID=909203_1;partial=01;start_type=ATG;rbs_motif=GGAGG;rbs_spacer=5-10bp;gc_cont=0.673
ATGACTCAACGCCTCGCCAACAAGGTCGCTCTCGTGACGGCGGCCGGGCAGGGCATCGGGCGGGCGATCT
GCGAGGTGTTCGCTGCCGAAGGGGCACGCGTGATCGCGACCGATCTGGACATCGGAAAGCTCGCAAGCCT
TGCCGGCGTGCGGCGTGAA
>Merged2_910355_2-829 # 2 # 829 # -1 # ID=910355_1;partial=10;start_type=ATG;rbs_motif=AGGAGG;rbs_spacer=5-10bp;gc_cont=0.659
ATGACCACGACGGCACAGACCGGCTCATTCCCCAGTCCCTACGCGATCCCGACGCCGGAGGGGTGCGAGG
GCTGGGAGGAGATGTACCCGTACTACGCGCTGTTCGACGAGCGACGGCGCGACACCGATGAGAACCGGTT
CTGGTTCTGGAACTCGATGCACTTCCCGATCCCGCACCCCGCGTTCGACGTCATCTGCATCGACTCGCCC
TACCAGGCGGTGGGCTCGTGGCAGAACCGGGTGTTCGCGGTTCCGCCGGCGATGGGGATCGACTATCGGG
TCATCAACGGCTACGTCTACATCTCCGGCAATCCCGTCACCGATCCGGACAAGATGGCTGAGCGGGCCGG
CTACTTCCAGAAGCGCGCCGGCTACTACTTCGAGAACTGGGCCGAGCTCTACGGCAAGTGGAAGGACAAG
ATGCGCGCGCTGATCGCCGAACTCGACGGGCTCGTCGTCCCTGGCCTGCCCGAGTACGAGCCCGACGAGG
TCGCCTTCTCCGAGGACCGCAACACCGCGTTCTACGAGGTGCTGAACGCCTACGGTCGCTGCCTGCGCCT
TGGCGACCTGATGTGGCAGAACCACTTCGAGTTCCTCCTGCTGGGCTACGGGGCGTACGCCACCTTCGCC
GAGCTGTGCAAGACCCACCTGCCCGACATCCCGGACCAGCACATCGCCCAGATGGTGGCCGGAATCGACG
TGCTCCTGTTCCGCCCCGACGCCGAGCTGCGCCGCCTCGCGGGACTCGCCATCGCCAAGCACGTCGACGA
CGTATTCAAGGAGGGCCGCACCCCCGGCGAGATCGAGGCCGAGCTCGCCACCAGCGAC
>Merged2_910724_2-445 # 2 # 445 # -1 # ID=910724_1;partial=11;start_type=Edge;rbs_motif=None;rbs_spacer=None;gc_cont=0.649
AATGTCGGGCCGCGCAGTGCGGGCGCCGCACCCGGCCCGGCGTGCTACGGTTTGGGCGGTGGCGAACCAA
CCGTCACCGATGCCAATCTGGTGCTTGGGCGGCTCGGCGCAACGCGGTTCCTGGGCGGTGAGATGCGGCT
CGATATTCGCGCCGCGGAGCGCGCGCTCTATGGCAAAGTCGCCGGTCCGCTCGGCATGAATTTGATCGAT
GCCGCAAATGGCATCGTGCAGATTGCGGTGACGCAGATGGCCTATGCGGTCAAAAGTGTCACGACCTCCC
GCGGTTTGGACGCGGGCAATTTCGTGCTTGTCGCCTATGGCGGCGCCGGGCCGTTACACGCTTCCGCACT
CGCGCGCGAGATCGGCATCCGGCGCGTTCTGATCCCGCGTGCTCCCGGGCATTTCTCGGCCATCGGAATG
CTGTTCTGCGATCTCAGATATGAT
>Merged2_911735_1-291 # 1 # 291 # -1 # ID=911735_1;partial=10;start_type=ATG;rbs_motif=None;rbs_spacer=None;gc_cont=0.694
ATGCGCAGATATACTGCGTGCACGTTGGCATGCATTCTGGAGGAGACCGTGGAGCTTGGCCTGCGGGGCT
GCCGTGCTCTCGTGACTGGCGGGGGACGCGGTATCGGCCTAGCCATCGCCGACCGGCTGGCCATCGAGGG
CGCAGACGTGGCGATCTGCGGCCGCTCGAGAGACTCGCTGGATGAGGCCGTGGCGCAGCTCGGCCCGCGC
GGCACCCGGGTGTACGCCGAACGTGTCGACCTGACCTCCGCTGAGGACACCCGAGGCTGGGTCAACGCCG
CAGCGGAGCGA
>Merged2_913107_3-524 # 3 # 524 # -1 # ID=913107_1;partial=11;start_type=Edge;rbs_motif=None;rbs_spacer=None;gc_cont=0.649
GAGATGCTCGGTCTCGGATACGCCGCGTACCTCACGTTCCGCGACTTCTGCCAGACGGTCTTCCCGGGCA
TCGCCGACCAGGCGATTTCCAAGATGGTCGCCGGAATCGACATCCTGTTCTTCAGGCCAGACGACGAGGT
GCGGAAGCTCGCGGCGCTTGCGATCGAGCTCGACTTGGGGGACCTGATCGTCGCCGAGCACGATCCGCAC
ACGGCCCTTACCGCCATCGGTGAAGCCCCGCAGGGCGAGCGGTGGCTCCATGCGTTCGAGAGCGCCAAGG
AACCCTGGTTCTGGTTCTCGACAGGGCCCGGCTACTCACACGAACACCGGGCCTGGATGGACGACCTCAG
GCTCCCCTTCAACGCGATGCGGGGCTACATCGAGAAGCTGAGCGCGGGTGAGGACATCTCGCGTCCGCTC
GAGGAGATCCGCACTCAGAGCGAGCGCATCTTCGGCGAGTACCGCGACCTTCTCGGGCCGGGCGACCGCG
AAGCGTTCACTGAGATGCGCGATCTTGCGCGC
>Merged2_914906_2-538 # 2 # 538 # -1 # ID=914906_1;partial=11;start_type=Edge;rbs_motif=None;rbs_spacer=None;gc_cont=0.672
ATCGCCGAGCTCGACGCGCTGCAGGTCCCCGGGCTCCCGGAGTACGAGCCTGACGAGGTCGCGTTTAACG
CGGATCGCAACACCGCGTTCTACGAGGTGCTCGACGCGTACACGCGGGCCCTGCGGATGGGCGATCTGAT
GTGGCAGCACCACTTCGAGTTCCTGCTCTTGGGCTATGGGGCCTACTCGACGTTCGCCGACCTCTGCAAG
GCGCACCTGCCCGACATTCCGGACCAGCACATCGCCCAGATGGTCGCCGGCATCGACGTGCTGCTGTTTC
GCCCCGACGCGGAGCTGCGGCGTCTGGCCCGCCTGGCCATCGAGACCAAGGTGGACGGAGCCTTCGTCCA
GGGCCGCACGCCGAGCGAGATCGACGCCGAGCTGGCGCAGAGCGAGGCGGGTCAGAGCTGGCTCGCCGAG
CTCGAGAAGGTCAAGGACCCGTGGTTCAACATGGCGACCGGCGACGGCCTGTACCACTACTACCGCAGCT
GGCTCGACGATCCGAGCATTCCGTACGCGGCGCTCATCGGGCACATC
>Merged2_916016_1-366 # 1 # 366 # 1 # ID=916016_1;partial=10;start_type=Edge;rbs_motif=None;rbs_spacer=None;gc_cont=0.708
GCCATGTCCACCGCGTACTCCGCGTCGAAGGCGGGCATTCTCGGGTTCACCAGAGCGCTGTCCGCTGACG
TGGCCCCCTGGGGGATCACGGTCAACGCGATCGCGCCCGGCATGGTGGCGACGTCGCGCGCGATGCTGTC
CCTCGACCCGACCATCAACGTGGACGCGGAGATCAAGCGGCGCGGCTCGATGCTCGCCGTCGGCCGGTCC
GGGTACCCGGACGACATCGCGGCCGCGGTCGCCTACCTCGCCTCGGACGGCGCGGGCTACATGACCGGCC
AGACCCTGGTGCTTGACGGCGGCGGGTCCGGGTCTATGTTCGCGAAGAAGCCGCCAGAGGCGGAGAACCA
CGCGGGGAGGGGATGA
>Merged2_917314_1-600 # 1 # 600 # -1 # ID=917314_1;partial=11;start_type=Edge;rbs_motif=None;rbs_spacer=None;gc_cont=0.673
GGCCGCTTTGCCGAGACCGATGCGCGCAGCACCTCGATCGCCGGCTTCCCGCTGTTGCTGCCGATGATCG
ACATTCATACTATCGGCGCCGGCGGCGGCTCGATCGCCTACATCGATCATGGCGGCGCCTTCCGCGTCGG
GCCGCGCAGCTCCGGCGCCGTACCCGGTCCCGCCGCGTACGGACGCGGCGGCACACAGCCGACCGTGACC
GACGCCAATCTGGTGCTCGGGCGTCTCGACAAGAACGATTTCCTCGGCGGCAGCATGAAGCTCGACGAAG
AGGCAGCTCATCGCGCCATCGACGGACTGGCCGACGCGCTCGGCATGAGCAAGCACGACGCGGCCGAGGG
CGTGCTCACGGTGATCAACAGCAACATGGCTAACGCCATCCGCTCGCGAACGGTGCAGAAGGGCATCGAT
CCGCGTGAGTTCGCGCTCGTCGCCTTCGGCGGCGCCGGGCCGCTGCATGGCGTCGAGGTTGCGGTGATGC
TCGGCATCCCGGAGGTGATCGTGCCGCCATATCCCGGCATCACCTCGGCCATGGGCCTGCTCACGACCGA
CCTCAAATACGACACCATCCGCACCCAGTTCCAGGTCAGC
>Merged2_919849_2-439 # 2 # 439 # 1 # ID=919849_1;partial=11;start_type=Edge;rbs_motif=None;rbs_spacer=None;gc_cont=0.692
CAGGGCCGGTGGAACGGCGGCTGGACCCTGGACCGCAGGGGACGCCTGCAGCTCAAGAGCGGAAGCCGGC
TCAAGCGGCTGGCGACGCTGTTCTGGAACCCGGACCTGCCGTCGATCGAGGACTACGGCGACCCGTGGAC
CTATGACTACCAGTCGGTACTGGATTCCCCGGCCGGGTCGCCTGCCCGGTCCGCGCGCGCGGTTTCCGCG
CTGACGGGGAAGGACATGAACCCCCAGTGGGGCGCCAACTGGGAGGATGACCTGGCCGGGCAGGTCACGG
CGGCCTTCGAGGAGGTCTTCATGTTCTACCTCCCCCGCATCTGCGAGCACTGCCTGAACCCCTCCTGCGT
CGCCTCCTGCCCCTCAGGCGCCATGTACAAGCGGGAAGAGGACGGCATCGTCCTGGTCGACCAGGACCGC
TGCCGCGGCTGGCGCATG
>Merged2_923896_1-594 # 1 # 594 # 1 # ID=923896_1;partial=10;start_type=Edge;rbs_motif=None;rbs_spacer=None;gc_cont=0.705
CTGGGCCAGCCCAGCTTCGCCGTGCCCGCCGACGTGGGCGACGAGGCGTCGGTCTCGGCCCTGCACGACC
AGGTCATGACCCGCACCGGACGCATCGACGTATTAGTTAACAATGCCGCCATCGTGCCGTTTACCGCCTG
GGACGACGTCGACTTCGCGGAGTGGCGCCGGATCATGCGGGTCAACCTGGACGGCGTCTACCTGATGTGC
CGGGCCTCGTCGGCGGCGATGCGCAGCCGCGGTTACGGCCGGATCGTCAACATCGCCTCGAACACGTTCT
TCGCCGGCACGCCGAACATGGCCGCCTACGTCGCGGCCAAGGGCGGGGTGATCGGCTTCACCCGCGCGCT
GGCCACCGAACTGGGCCCCAGCGGCATCACGGTGAACGCGGTCAGCCCCGGCCTGACCGCGTCCGAAGGC
GTGCTGAGCAGCCCGCATGCCGCCGCGTTCGGCTTCGTCGAGACGCTGCAGGCAGTCAAGCGCCGGGCCG
TGCCCGGCGACATCGCCCCGGCGGTGGTGTTCCTGGCCAGCGAGGAAGCGGGCTGGGTCACCGGGGCCAC
GGACAACGTCGACGGCGGGCATGTCCGGCACTGA
>Merged2_925372_276-1217 # 276 # 1217 # 1 # ID=925372_2;partial=01;start_type=GTG;rbs_motif=GGxGG;rbs_spacer=3-4bp;gc_cont=0.729
GTGGCGCAGATCGTCTGGTTCGAGAACTACCAGCCCGCGGACGCCGCCGTGCTCGGCGGCAAGAACGCTT
CCCTCGGCACTTTGTTCGGCGCCGGGCTGCCGGTGCCGCCCGGGTTCGCCGTCTCGGCGGACTGCTACCG
CAAGGCCCTGGCCGACGGCGGCCTTGCCGGGCGGCTCGACGCCCTGATCGCCGCGGTCGACCCGCGCGAG
CCCGCCTCGGTGGCTGCGGCCGGAGCACGGGCGCGGGCGCTGATCGGCTCGCTGAAGGTGACGACCGGCC
TGGCCGACGCGATCCGCGCCGCCTATGCGCAGCTGTGCGCGCGGTGCGGGGACGGCGACTTGCCTGTCGC
GGTCCGCTCCTCGGCGACCTGCGAGGATCAGCCGGACGCGAGCTTCGCCGGCGAGCACGACACATACCTG
TGGGTTCGCGGCGGCGATGCGGTCGTGGACCACGTGGTGCGCTGCTGGGCCAGCCTGTTCACCGACCGCG
GCATCGCCTACCGGCTCGAGCGCGGCTACGGCCGGGCCCCGGTGGCGATGAGCGCCGGCGTGCAGGAGAT
GGTGCGGCCGCGGGCCGCCGGGGTGGCGTTCACCCTCAACCCGCTGAACGGCGACCGGTCGCAGATCGCC
ATCGACGCGTCCTGGGGCTTCGGTGAGGCCGTGGTCAGCGGTGAGGTCACCCCGGACAACTTCCTGGTGG
ACAAGGTCATGGGCACCATCACAAGGCGCACGATCTCGGCGAAGACCGTGGAGTACCGGCTGACGGACTC
CGATGCCGTGGTCGCCGCCCCGGTCTCCCCGGACCGGCAGTCCGTGCCCTGCCTGACCGATGAGGAGATC
GCCGCCGTGGCCCGGCTGGCCCGGCGGGCGGAGAAGCACTATAAGTGCCCGCAGGACGTGGAGTGGGCCA
TCGACGGGGCGCAGAGCGTGCTGCTGCTGCAG
>Merged2_925508_2-1441 # 2 # 1441 # 1 # ID=925508_1;partial=11;start_type=Edge;rbs_motif=None;rbs_spacer=None;gc_cont=0.682
GCGGCGATCACTCGCTCGGTGACCCGGCTTGGCCGGCAAGCGGCCTACGCCGTCCGCTCCAGCGCGACCG
CGGAGGACCTGCCGACAGCCTCCTTCGCGGGCCAGCAGGACACGTACCTGAACGTCGTGGGCCCGGCGGC
GGTCCTCCAGTACGTCAGCCGGTGCTGGGCCTCCCTGTTCACCGAGCGGGCCGTGACCTACCGCCTGCGC
AACGGCGTGTCCCACCGCACGGTCCACATGGCTGTGGTCGTGCAGCAGATGGTCTTCGCGGAGGCGGCCG
GCATCCTGTTCACGGCTGACCCGGTGACCTCCAACCGCAAGATCGCCTCCGTGGAGGCCAGCTTCGGCCT
TGGCGAAGCGCTGGTCTCCGGGCGGGTCAACTCCGACGTCTACAAGGTGCGCGACGGCGAGATCATCACC
AAGGGGGTGGCCGCCACACAGCCGGCGCTGACGGACGCACAGGTCTTGGCCCTCGAGCAGTTGGGTCGGC
GGATCGAGGCGCATTTGGGCCGTCCCCAAGACATCGAATGGTGCCTGGCCGACGATGACTTCCGGATCGT
CCAGAGCCGGCCCATTACCACCCTGTTCCCGATTCCGGTGACCGACGACGCCGACAACCACGTCTACCTC
TCCGTCGGTCACCAGCAGATGATGACCGACCCCATGAAGCCCCTGGGGCTCTCCGTGTTTCAGTTGACGG
CCCTGCCGCGGATGTACGAGGCCGGCGGGAGGCTGTTCGTCGACGTCACCTCGCGGCTGGCTTCGCCCGC
GAGCCGCGCCAGCGTCGTGGAAGTGCTCGGGAAGTCCGACCCGCTGACCGGGGACGCACTGCAGACGATC
CTCGACCGCCCCGACTTCCTCCGCTCGCTCCCGGACGAGGCGCCCGAGAGGCCGCTGCCGGGCGCGGGGC
CGCCCACGACGATCGCGACCGATCCGGCGATCGTCGCGGAGCTGATCGCGCGCAACCAGGCCTCCGTCGC
CGCGTTGAAGCGCGAAATCCAGACCAAGTCCGGTGTGGCACTGCTCGACTTCATCCTGGCCGACATCCAG
GAGCTGAAGCGGCTCCTGTTCGAGCCGCTCAACCACCAGGCGATCATGGCGGGGATGGAGGCCGCCTGGT
GGCTCAACGAGCAGCTGCAGGACTGGCTGGGCGAGCGCAACGCAGCCGACACACTCACGCAGTCCGTCCC
TCACAACGTCACCTCTGAGATGGGGCTGGCGTTGCTGGACGTCGCCGACGCGATCCGCCCGCATCCTGAG
GTGGTGGCGTTTCTCCACGACGTCGAGGACGAGGACTTTCTCGACGAACTGCCAAAGCTCGCGGGCGGAC
AGGAGGCGAGAGACGCCATCCGGGGCTATCTCGACACTTACGGCATGCGCTGCGTCGGCGAGATCGACAT
CACCAAGCCCCGTTGGAGCGAACGCCCCAGTGCACTCGTG
>Merged2_926391_311-421 # 311 # 421 # 1 # ID=926391_2;partial=01;start_type=ATG;rbs_motif=AGGAG;rbs_spacer=5-10bp;gc_cont=0.712
ATGGATCTCGGAATGGATGGCGCCCGCGCGGTGGTCACCGGTGGCTCGAAGGGAATGGGCAGGGCGATCG
CCGAACGGCTGGCGGCCGAGGGCGCGGAGGTGGCGGTGTTC
>Merged2_927293_990-1064 # 990 # 1064 # -1 # ID=927293_2;partial=01;start_type=Edge;rbs_motif=None;rbs_spacer=None;gc_cont=0.533
ACCGGTTTGCGCGCCGATAGCGATTTCGTCACCGGTCAGACCATCGCGGTAGACGGCGGTAATGTGAATA
CCTAA
>Merged2_928718_2-493 # 2 # 493 # -1 # ID=928718_1;partial=11;start_type=Edge;rbs_motif=None;rbs_spacer=None;gc_cont=0.701
CAGACCCGGGTCGGCAAACGGACCGGGATGGCCGCGCTGCGCATGGCCGTGGACATGACCAAGCAGCGGG
GCTGGAAGATCACCCGTGAAGAGGCGGTGTCGCGCATCACCGCCGATCACCTCGACCAGGTACTCCATCC
CCAGTTCGCCGGGAGCGGCCACAAGGTGCTGACCAAGGGTCTCGCCGCGTCCCCCGGCGCCGGGGTCGGG
AAGGTGTACTTCGACGCCACCGAGGCCGCCGCCGCCGCCGAGCACGGCGAGAAGGTCATCCTGGTCCGCT
CCGAGACGTCGCCGGAGGATGTGCACGGCATGATCGCCGCCCAGGGTGTGCTCACCACCCGAGGCGGCCT
GGTCAGCCACGCGGCGGTGGTGGCCCGCGGTTGGGGGAAGCCCGCCGTGGTCGGTGCCGAGCAGGTGCGC
ATCGGGGATCGCCGGTTCCAGGTGGGCGATGTCGTCGTCAAACAGGGCGACGTGATCTCAATCGACGGCA
CC
>Merged2_930850_2-109 # 2 # 109 # -1 # ID=930850_1;partial=10;start_type=ATG;rbs_motif=None;rbs_spacer=None;gc_cont=0.685
ATGGTGAAGTCGATCCAGAAGGATGGTGGTACGCGCATGAAGGTCGCCGGCAAATCCGCGATCGTGACGG
GCGGGGCGAGCGGGATCGGGCGGGCGCTCGCCGAGCGG
>Merged2_931487_1-951 # 1 # 951 # 1 # ID=931487_1;partial=11;start_type=Edge;rbs_motif=None;rbs_spacer=None;gc_cont=0.681
CTGGCCGACCTGGAGTCGGTCGGCGGCAAGAACTCCTCGCTCGGCGAGATGGTCAGCAATCTGGCCGGCG
CCGGCGTCCGGGTGCCGGACGGGTTCGCGACCACTGCGGACGCCTACCGTCGATTCATCGGGCAGACCGG
TCTGGCGGAGGTGATCAACTCCCTGCTGGCCGGGCTGGATACCGACGATGTCAAGGAACTCGCCCGGGTC
GGCCGACAGATCCGGGCCGCCGTCGTCGAACAGCCGTTCCCGGCCGACCTCGAGGCCGACATCCGAGGCG
CGTACCAGAAGCTGGCGGGCGACGATCTCGACGCGTCCTTCGCGGTCCGTTCCAGCGCTACCGCGGAGGA
CCTGCCGGACGCCAGCTTCGCCGGCCAGCAGGAGACCTTCCTCAACGTCCGCGGGATCGAGGCGATCCTG
ACCGCGATCCGAGAGGTGTTCGCCTCTCTGTACAACGATCGGGCGATCGCCTACCGGGTGCACCACGAGT
TCGCCCACGAGGCGGTCGCTCTCTCGGCCGGAGTCCAGCGGATGGTCCGATCGGACATCGGATCCTCCGG
GGTGATGTTCACCATGGACACCGAGTCCGGATTCCGCGACGCGGTTTTCATCACCTCCAGCTACGGTCTC
GGCGAGGCGGTGGTCCAGGGCGCGGTGAATCCCGACGAGTTCTATGTCTACAAGCCGTCGTTGCGCGAGG
GCCGGCCGGCGATCTTGAAGCGCGGCGTGGGCGCCAAGGCGATCAAGATGGTCTATACGCCGGACCGGAC
CGTCGGCAAGACCACCGAGTTCGTCGACGTCGCGCCGGCGGACCGGGTGCGGCTCAGCCTGACCGACGAG
GAAGTGACCGAGCTCGCCCGGCATGCGCTCGCCATCGAGGCGCACTACGGCCGGCCGATGGACATCGAAT
GGGGCAAGGACGGCGGCGACGGGGAGCTCTACATCCTCCAG
>Merged2_936640_1-201 # 1 # 201 # 1 # ID=936640_1;partial=10;start_type=Edge;rbs_motif=None;rbs_spacer=None;gc_cont=0.711
GAAGCCGCCGAGCGCGGCTACGGCGAGTACCGCGCACACCTCGACTTCATGGACCTGGCCGCCGACCAGT
ATTCGTTCGGCGACCACGCCTACCGGCGGTTCGTCGAGACGATCAAGGACGCGGTCGACCCGAACGGGAT
CCTCGCTCCGGGCAAGCAGGGGATCTGGCCGGCCGGGCTGCGCGACCGGGCCGCGCGCTGA
>Merged2_937062_2-142 # 2 # 142 # 1 # ID=937062_1;partial=10;start_type=Edge;rbs_motif=None;rbs_spacer=None;gc_cont=0.738
GCGGCGATCGTGTGCCGTGAGTACGCGCTGCCCGCGGTCGTCGGCACCGGCCGGGCCACGTCTCAGATCC
GCACCGGCCAGACGATCCGAGTCGACGGGAGCGCCGGCGTGGTCACGCTGCTGGAGCGAGACGGCGGGTA
G
>Merged2_942152_3-872 # 3 # 872 # 1 # ID=942152_1;partial=10;start_type=Edge;rbs_motif=None;rbs_spacer=None;gc_cont=0.671
ACGCTCGGGATCGCGACCGAGGCGACGCTCGAGCTGGTCACGCGGCCCGAGCTCGAGTTCGCGGCGTTCT
TCTCCTACGACGACTACATGAAGGCCTACCGGACGATCGCCAAGGTCGCTCGTTCGGGAATCGCGACGCT
CGCCGGCGTGGTGCTGTTCGACGAGTGGAAACTGAAGTATCTGCGCCGCGACGATGAGGCCTACATCGAG
CAGCCCGAGGACGTCAGAGCGGTGATCGCCGTCGCGTTGTACGGCCGCCGCGCTGAGGTCGAGCCGGCGA
GCAAGCTCGCGATGGAGCTCGGGCGCAGTGAGGGCGGGCGCTATCTCGGCGACGAGATCTCGAGCGGCGA
CTGGGCCTCGCGCCACGACCGGTACGCGACGCCGCTGCACGGGCGCCGGCGTGACGGGCAGGTGGTGCCG
ATGTGCTGGCATTGCGAGGACGCCGCGATTCCGTACTCGGCGCTGCCGAAGGTCCGCGAGGAGTGGCACG
CGCTGGTCGCCAAGTACATGGAGCGCTGGGACATCTTCGACGACTGGGGGATGTTCGCCTACACGAACGG
GTCGTTCAAACCGTGGGGTGACTACCTGACCGAGATCGATGTCGGGATCTGGGAGCAGGAGCTCAACGCC
GAGAACTGGGCGGCGTGGGTCAACCTCAAGCGCGAGATCGCCGAGGTCTCGATCAACCACGGCGGCTCGA
TCACCGCGTGCCACGGCGCCACCCGAGAGGGCGACGCCGAGCTCGTCCCGACCGAGATGGGCTCCGCGTG
GCAGGTCGTCAAGGCGATCAAGCGCACGCTGGACCCCAACAACATCATGAACCCGGGCAAGCAATCGCTC
GATCAGGCCTACGAGGAGGCCGGCGCATGA
>Merged2_942440_1-432 # 1 # 432 # -1 # ID=942440_1;partial=11;start_type=Edge;rbs_motif=None;rbs_spacer=None;gc_cont=0.641
CTTTACGAGGGGTGGAAGGCCCGGATGGCGGGGCTGATCCGCGAGATTGAGAGCATCAAGGTCCCGGAAC
TGCCCGAGATCGAGGACCCGGACGTGGTCTTCAACTCGGTCGGCGTTGCGCAGAACCACTACGTCCGGGA
GAACTTCCACCGCGCTCTGGACATGTTCTCCACGATGTGGCATCACCACACCGAGTTCCTGATGCTCGGC
TATGGCGCCTATGTGGTGTTCTTCGAGTTCTGCAAGAACGCGTTCCCGGAGATGCCGGACCAGATGGTGG
CGCGGATGTGCGCGGGCATCGACGTGATCATGTACCGCCCCGACGACGAGCTGAAGCGGCTCGCCCAGCT
CGCTGTCGACTACCACGTGGACGATCTGCTCTCCGAGGGCGCGGAGCCAGCCGAGGTGCTGGCAGCGATG
GCCGAGCGCGGC
>Merged2_942753_2-712 # 2 # 712 # -1 # ID=942753_1;partial=10;start_type=ATG;rbs_motif=AGGAG;rbs_spacer=5-10bp;gc_cont=0.705
ATGGCACCGAGCTACACGCTTCCCCTGGCCGATCCGCTGGCGACGGTGGAGAACGTGGGCGGCAAGGGTG
CATCGCTGGCGCGGCTCGCCGGCTGGGGCCTGCCGGTTCCGGACGGCTTCCATGTCACCTGCGAGGCGTA
CCGGCGTTTCGTCGCCGACAACGACTTCGGACCGTCGATCCAGCGAGTCGTGGACGCAGCGGATCCGGCG
CAGCCCAGCTCACTCGAGGTGGCCGCGAGCGCCATCGCCGATCTGTTCGCCCATGCCGAGCTGTCCCCTG
AGATCGCGGAGGCGATCGCCGGCGCACAGGCAGGGCTACCCGCAGGTGCGGCGGTCGCGGTGCGCTCGTC
CGCCACGGCGGAGGACCTGCCCGGAATGTCGTTCGCGGGTCAGCAGGAGACCTATCTCAACGTGCGCGGC
GAGGACGGGCTGCTGGCGGCCGTGGTCCGCTGCTGGGCCTCCCTGTGGACATCTCGCGCGATCGCGTACC
GGCGCCAGATGAGGATCGACCACTGGTCGGTGTCGATGGGCGTGGTGGTCCAGGTCATGGTCGATTCGGA
GGTCTCCGGCGTCCTGCTGACAGCCAATCCCGGCACGGGCGCGCGAGGCGAGATGGTGGTCAACGCCAGC
TACGGCCTCGGCGAAGCCGTGGTGTCGGGCCGGGTCACGCCCGACACCATCCGGGTCGACAAGGCCAGCC
TCGCGGTGACG
>Merged2_944099_1-399 # 1 # 399 # 1 # ID=944099_1;partial=11;start_type=Edge;rbs_motif=None;rbs_spacer=None;gc_cont=0.717
TTCCCGATTCGCGGCAACGTGATCGACATTCTCGAGGTCGGCATCGGCGGCGGCTCGATCGCCTGGCTCG
ACGATCTCAGGCGGCTCAATGTCGGGCCGAGCAGCGCGGGCGCGATGCCGGGTCCGGCCTGCTACGACCG
CGGCGGGGCCGAGCCGGCGGTCACGGACGCGCACCTCGCGCTCGGCCGGCTCGAGCCCGGCCACTTCCTC
GGCGGCGAGATGAACCTCGCGCCCGACAAGGCGCGCGCGGCGCTCGAGGCACGCATCGCGACGCCGCTCG
GCTATGCCGGCAGCGAAGCGGTGACGGGCGCCGCCAAGGGCGTGCTGACCAGCGCGAACCTCACGATGTC
GTCGATCATCAAGAAGATCTCCATCGCGCGCGGCTACGATCCACGCGAC
>Merged2_944731_3-479 # 3 # 479 # 1 # ID=944731_1;partial=11;start_type=Edge;rbs_motif=None;rbs_spacer=None;gc_cont=0.618
TGGGACCAAGAAATCGGCTGTATCAGCGAGCTCGTGGCGGAGCGTGAGGGCCCCGCGCTGCTGTTCGACC
ACATCACTGGATATCCCTCCGGTTTTCGCGTCTTCACCAATTTCATGGGCACGCCGGCAGCCTGCGCGCT
CGCTCTCGGCCTCCCGCTCGATCTTCCGAAACTTGAGATCGTGCGAGCCTGGAAAGAGAAGAGCAAACAA
TTGCAACGGCTCGCGCCGCGAGATGTAGGGAAAGGGCCGGTGCTGGAGAACCGACTCGAAGGCGATGCCG
TCGATCTGACGCGCTTTCCAGCGCCGCAATGGCATCCGCAGGACGGCGGCCGCTATATCGGCACCGCCGA
TATCGTGGTCACGCGCGATCCAGAGACAGGCTGGGTCAATCTCGGCACCTATCGCGCCGCCATCCAGGGC
AAAGATCGATTGTCGTTGTGGATGCTCGGTAACCGCCATGCGCGAATGGCGGCAATG
>Merged2_948191_1-819 # 1 # 819 # 1 # ID=948191_1;partial=11;start_type=Edge;rbs_motif=None;rbs_spacer=None;gc_cont=0.672
TATGAGGCCTACAGCCGGCTGCTGGAGAACGTCCAGGAGATGGCGTATCTGCACTTCGACATGCTCGGGC
TCGGCTACGGCGCCTACCTGACGTTCCGCGACTTCTGCCACAACGCGTTCCCCGGCATCCGCGATCAGAC
GGTGGCCAAGATGGTGGCGGGCATCGACATCCTCATGTTCCGGCCCGACGACGAGCTGCGCAAGCTCGCG
CGCCTGGCGGTGGAGCTGGGCGTGGCCGAGGAGCTGCGCCGCGAGGCTCCGGTGGAGGAGACGCTCGCCG
CGATCCGCGGCGCCGCGCGCGGTGCGGAGTGGCTTGAGGCTCTGGAGCAGGCCAAGGACCCGTGGTTCTG
GTTCTCGACGGGGGCCGGACTGGAGCACACCTATCCGGCGTGGATGGACGACATGACCATCCCGTTCAGC
GCCATGCGCACGTACGTGGACCAGGTGCTCGCCGGGAAGGCGATCGAGCGGCCGCTGGCCGAGGTGCAGG
CCGAGGCCGCGCGTCTGACCGGGGAGTACCGGGAGCTGCTTGGCTCAGACGAGGATCGGCAGGCGTTTGA
CGATCTGGTGTCCCTTGCGCGGACCGTCTACCCCTTCGTGGAGAACCACAACTTCTACTGCGAGCACCAG
CACTACACGATCTTCTGGAACAAGGTCCGCGAGCTCGGCGAGGTCTTCGCCCACCACGGCTACTTCGAGG
ACGCCGAGGACATCTTCCTGCTGCATCGCTACGAGATCTTTCAGGCGCTCTGGGACCTCGAGACGGGCTG
GGCGTGCGAGACGCCGGACCGTCGCGCCTACCACCAGCGTGAGGTCGCC
>Merged2_948274_2-346 # 2 # 346 # 1 # ID=948274_1;partial=11;start_type=Edge;rbs_motif=None;rbs_spacer=None;gc_cont=0.649
GCCTTCACCCAGCCGACGCTCTACCAGCGCACGGAAAGCGACGGGCGCGCCTGGGGCATGGTCATCGACC
TCGACTCCTGCATCGGCTGCAACGCCTGCGTCGTCGCCTGCCAGGCGGAGAACAACATTCCGATCGTCGG
CAAGGAACAGGCGAACATGCACCGGATGATGCACTGGATCCGCATCGACCGGTACTTCAAGGGCGAGGCC
GACAACGACAACGTCGAGGTCGTGTTCCAGCCGATGACCTGCCAGCAGTGCGAGAACGCGCCGTGCGAGC
AGGTGTGCCCCGTCGGCGCCACGGTGCACGACACCGAGGGCATCAACACCATGGTGTACAACCGG
>Merged2_948283_3-314 # 3 # 314 # 1 # ID=948283_1;partial=11;start_type=Edge;rbs_motif=None;rbs_spacer=None;gc_cont=0.651
AAGTGCGCGCTGATCGAGCGAAACGCCTTCGACGTGCACAGCACCTATCATGTCGGCGGTTATGAATACG
GATTTCCGATTCAAACACCGGTGCTCGACATTGTTGAAGTCGGAACCGGCGGTGGCTCGATCGCATCGGT
CGATCCTCACGGCAAGCTCCACGTCGGGCCGCGCAGCGCCGGCTCAACGCCGGGGCCGGCCGCGTTCGGC
CGGGGGGGAAACGAGCCCACCGTGACGGACGCCAATCTGGTTCTCCGCCGGATCGGCGGGCAAACGTTTC
TCAACGGCGCGCTGCCGCTCGATGAGCGGCTC
>Merged2_949158_2-313 # 2 # 313 # -1 # ID=949158_1;partial=11;start_type=Edge;rbs_motif=None;rbs_spacer=None;gc_cont=0.776
CTGGCGCTGCCGATGCTCTCGATCCACACGGTCGGGGCCGGCGGCGGCTCGGTCGCCTGGCGGGATCCGG
GCGGCGCCCTGCGGGTCGGCCCCCGGTCGGTGGGGGCCGACCCGGGTCCGGCCGGCTACGGACGCGGCGG
CACCGAGCCAACCGTGACCGATGCCAACCTGCTGCTCGGCTATCTGGACCCCGAGGTCCCGCTGGCCGGC
GGCGTGGGCTTGGACGCCGACGCGGCCCGGGCGGCCGTCGGCACGCTGGCAGACAGCGTCGGGCTGGACC
TGCGCGAGTGCGCCGAGGGGATCCGCCGGATC
>Merged2_949426_1-933 # 1 # 933 # 1 # ID=949426_1;partial=10;start_type=Edge;rbs_motif=None;rbs_spacer=None;gc_cont=0.669
TTCGGGGAGTGGCTTCCTGGTGGGCAGGGCGACGAGGTGGTGTCGGGGTCGACCGACTGTTTACCCGTGA
CGGCGTTGCGAGATGAACAACCCGCCGTTTACGAGCAGCTGGTGGCCGCGGCGCGCGAACTCGAGCAACT
CGGTCGCGACGCACAAGACATCGAGTTCACCGTCGAAGCGGGGCGGCTGTGGCTGCTGCAAACTCGCACG
GCCAAACGCTCGGCACACGCCGAGCTGCGGCTAGCGCTGCGGTTTCGCGCCGAGGGACTCATCGATGATG
CCGAGGCCCTGCGCCGGGTGACCCCTGCCCATATCGAGACGCTGTTATTGCCGTCTTTGCAGCCTGAGAC
CCGGATGGCCGCGCTGCTGCTGGCCCACGGTCTGCCGGCCTGTCCCGGCGTCGCGTCGGGGCGGGCCTAC
ACCGATGTCGGCGCCGCTATCGACGCTGCCGAGGCCGGCGAAGACGTCATTCTGGTGCGACCGTCGACCA
GCCCCGACGACGTGGGCGGCATGTTGGCGGCGCGTGGTGTTGTGACTGAGGTGGGCGGCGTCACCTCCCA
TGCCGCGGTGGTTAGCCGGGAGATTGGCCGCCCGGCAGTGGTCGGCTGCGGGGCAGGGGTGGCTGCGGCA
GTTGAGGGCAAGCTTGTCACCGTCGACGGAACGGCCGGTGAGGTCAGAGAAGGCGTGTTAGCGCTCACCG
AGTGGTCGGAGTGCGACTCACCTGACTTGGCCGAGCTCGCTGACATCGCCCGTACCGTCAGTCCATTGCG
GGCACACCATAACGGTCCATATGTCCGCTTGGACGACACGTCGCCTTCGGCGGTCATGGCGGCCATCGCC
GCCGGACACACCGACGTTGTATCGACCATGCCGCTGGTTGTGATGCTCACCGCGTTGCATACAAGCAGCC
GGGTGGCGAGGAACTCTTCATGA
>Merged2_950738_288-404 # 288 # 404 # -1 # ID=950738_2;partial=01;start_type=Edge;rbs_motif=None;rbs_spacer=None;gc_cont=0.684
CGCCGTCTCGGCCAGGCTCACGAGGTAGCCGCAGCGGTGGCCTTCCTCGCGTCAGAGCGGGCCGGGTTCA
TCACCGGACAGACCCTGTCCGTCAGTGGCGGACTGACCATGGCCTGA
>Merged2_951710_3-692 # 3 # 692 # 1 # ID=951710_1;partial=11;start_type=Edge;rbs_motif=None;rbs_spacer=None;gc_cont=0.667
CCCTCGACGCCGGCTGACTTCTCAGCCGGCGTGCTGGCGGCGGTTACCCGCGCCGCCAAGGCGATGGGAC
TCGGCCTGGGCGGGCTGCTCGCCGACAACGGCCTGTTCGCGCACGGTACGACGGTCGCCACCAACGCGCT
GCTGACCCGGTCTGGGCCTAGCGTCGGCCTGATCACCACGAAAGGTCACGAGGACGCACTCATCATCGGC
CGCACGATCCAGAAGGCCGCCGGCCTGCCCGCATCAGAGCTAACCAACCTTGCCCAGCTCGAGAAGGCCA
ACCCGGTCGTACCGCGGCCGCTGATCAAGGGAGTGACGGAACGGGTCGACTACAAGGGGGCGGTCATCGT
GCCCCTCGACGTGGATGAGGCCCGCCGCGCCGTGGACGAGCTGGTCGCCGCGGGGGTCGGCGCGATCGCG
ATCTGCTTCCTGTGGAGCTTCCTGCGGCCCGAGCATGAACAAGCCGTTCACAAGATGATCACCACAGAAC
ACCCTGAAATGTTCGTCAGCTCGTCACACGAGGTCGCTCCGGTGATCAAGGAGTATGAGCGCGGCGCAAG
CACGGTGCTCAACGCCTATCTCAGCCGGGATAGCGATGCTTACATTTCCGCGCTGCAGGACAAGCTGTCC
TCCGCCGGCCTGCACCGCGACCTGGTGATCATGCAGTCGGTCGGCGGCGTCACCTCGGCG
>Merged2_954118_3-203 # 3 # 203 # -1 # ID=954118_1;partial=10;start_type=ATG;rbs_motif=AGGAGG;rbs_spacer=5-10bp;gc_cont=0.547
ATGGAAATCCGATCTCAAGTTGCAATGGTTTTTCACCTGGATAAGTGCATTGGCTGCCACACCTGCACCA
TCGCGTGCAAGAACATTTGGACGGACCGCAAGGGCACTGAGTACATGTACTGGAACAACGTGGAGACCAA
GCCGGGTACCGGATACCCGACACGTTGGGAGGACCAGACCAAATACCGCGGCGGCTGGGTG
>Merged2_955593_3-413 # 3 # 413 # 1 # ID=955593_1;partial=11;start_type=Edge;rbs_motif=None;rbs_spacer=None;gc_cont=0.647
ATGAACCTCGACAAGTGCATCGGATGTCACACCTGCAGCGTGACCTGCAAACAGGTGTGGACCAACCGCC
CGGGCACGGAGTACGTGTGGTTCAACGACGTCGAGACCAAGCCGGGGCTGGGCTATCCCAAGCGCTGGGA
GGACCAGGAGAAGTGGCGCGGCGGCTGGGAGCTCGACCGCAAGGGACGTCTGCGGCTGAAGGCCGGCGGG
CGCCTGACCAAGCTCGCACAAATCTTCTACAACCCGCACCTGCCCGAGATCGATGACTACTACGAGCCTT
GGACCTATGACTATGAGAAGCTGATCACCGCGCCGCTGGCAGCGCACGACCCGGTCGCACGCGCGCGCTC
GCAGCTGACCGGTCGCCAGATGGACGGGATCGGCTGGGGGCCGAACTGGGATGACAACCTC
>Merged2_958389_2-715 # 2 # 715 # -1 # ID=958389_1;partial=11;start_type=Edge;rbs_motif=None;rbs_spacer=None;gc_cont=0.630
CTGGGCATCGATCAGCGTCTCGTCAACGGTTACCTGTACGTGAGCCCGACCTCGATCTCCGATCCGGCCG
TGATCGAGTCACGCGTGCCGATCTTCATGGAGCGCGCCGGCGATTACTACGCCAACTGGGATGAGATCTA
CGACAACTGGATCGCCAAGGCCGAAGACTGCATCACGCGCCTCCGGGCGATTGAGTTCGAGCCGCTCGCC
GAGCTGGAGCCGATCGAGACCGTTACGTCACGACGCGGTACAACGACAGCGTGGGACCTGATCTCGAACT
ACAACCGGCTGCTCGAGAACATGCACGAGATGGCCTGTTACCACTTCGAGCTCAACATGCTGGGGTACGG
GGGCTTCATGACGTTCTCGGACTTCTGCAAGCAGGCCTTCCCCGGGATCCCCGATCAGTCGATCGCCAAG
ATGGTCGGTGGCGTCGACATTCTCTTCTTCCGACCCGACGACGAGCTGCGCAAGCTGGCGCGGCTGGCCA
TCGAGCTCGACCTCACCGACGCCATCGCCAGTAACGACGATCCGGACGCGGCGCTGGCTGCGATCCAGGC
CGCGCCCAACGGTGAGCGCTGGATGAGCGCGCTGGAGGAGGCCAAGGAGCCGTGGTTCTGGTTCTCGACC
GGTCCCGGCTACTGCCATCAGCACCGGGCCTGGATCGATGATCTCACCGTTCCGTTCAGCGCCATGCGCG
GCTATATCGAAAAG
>Merged2_958900_1-1374 # 1 # 1374 # -1 # ID=958900_1;partial=10;start_type=GTG;rbs_motif=GGAGG;rbs_spacer=5-10bp;gc_cont=0.716
GTGGCGATCGCCGAAACGCGCGCGGGGACACGGTTCACCTATCTCGGGCTGCGGGAGTGGCTCGAGCAGA
TCGACCGTTGGGGCCAGCTCCGAACGGTCCACGGAGCCAACGCCGAGGAGGACATCGGTGCCGCCACCGA
CGTCCTGCAGCATCACGACGGGGCGCCGGCGGTCCTTTTCGACCAGGTCCCGGGCTACGACCCGAGCTAT
CGCGTCCTCTGCAACTCGCTCGGCTCGATCGACCGCATCGCGCTGACTCTGGGCCTGCCGTCGGGCCAGA
CGCGGCTCCAGACGTGCGAGGCATGGCGGCAGAAGATCCGCGATCTGCAGCCGCTGCCGCCGGTCGAGGT
GAACGACGGGCCGGTCTTCGAGAACGTCGTGCGCGGGGACGACATCGACCTGACGCGGTTCCCGGCGCCG
AAGTGGCACCCCGACGACGGGGGCCGCTACATCGGCACCGGCTCCTTCGACATCACGCGGGACCCGGACG
ACGGCTGGGTGAACCTGGGCACGTACCGGGTTATGGTCCATGACGCCCGCCGGCTCGGCTACTACATCTC
GCCGGGCAAGCACGGGCGTCTGCAGCGCCAGAAGTACTTCGACCGGGGTGAGCGCTGTCCCGTCGTGATG
GTGTTCGGCAGCGACCCGCTGCTCTTCCTCGCCTCGTGCACCGAGGTGCCGTACGGCGTCAGCGAGTACG
AGTGGGTCGGGGCGGTCCGCGGCGAGCCGCAGCGCGTGATCCCGGGCCCCGTCACGGGCCTCCCGATCCC
TGCGGACGCGGAGATCGTCATCGAGGGCTACGCGGCGGCGGACCAGCTGCTCCCCGAGGGGCCCTTCGGC
GAGTGGACGGGCTACTACGGCTCCGACATGCGGGCCGAGCCCGTGCTGCACGTGCAGGCGCTCTATCACC
GGAACGAGCCGATCCTGGTCGGGTCGCCGCCGGGCCAGCCGCCCGACGAGCAGGCCCGTTACCGCTCGGT
GCTGCGCTCAGCCCTCCTGACCGACGAGCTCCAGCGCGTCGGGATCCCGGACGTCGCCGCCGCGTGGCAG
CACGAGGTCGGCGGGTCGCGCCTGTTCACGGTCGTCGCGATCCGGCAGCGGTACCCGGGCCACGCCCGGC
AGACGCTGCACGTGGCGGCGCAGTGCCGCGCCGGAGCGTACGCCGGGCGGTACACGATCGTGGTGGACGA
CGACATCGACCCCTCCAACCTGGAGGAGGTGATCTGGGCGGTGTGCACGCGCTCCGACCCGGCGACGTCG
ATCGACATCATCCCGCGGTCGTGGAGCACGCCGCTCGACCCGCGGATCCCTCCCGAGCGCAAGGCGGCGG
GGGACTTCACGAACTCGCGGGGGCTGATCGACGCCACGCGGCCG
>Merged2_959030_1-315 # 1 # 315 # -1 # ID=959030_1;partial=11;start_type=Edge;rbs_motif=None;rbs_spacer=None;gc_cont=0.606
CACGGCAAAAACCGGGTCACGATCCAATTCGACCATCCGGGCCGTCATGGCGCGATCATCGCAAAGAAAT
ACTGGGACAGGGGACAGGCCTGCCCAGTCGCCGTCGTGAACGGAGAGGACCCGGCGCTCTTCATCGCGGG
CTTCGAGTCATTGCCATCCGGCTTCTCTGAATTCGAGTTTGCCGGGGCGATCAGAGGCGAGCCCATGGAA
TTGCATCCGGGCCCCAGGATGGGACTTCCGATCCCGGCGCGCGCTGAAATCGTTCTTGAAGGGCTGTTTC
ACTCCCCGACCGGCGAGAGCTTAATGGAAGGCCCA
>Merged2_959895_877-1152 # 877 # 1152 # -1 # ID=959895_2;partial=01;start_type=Edge;rbs_motif=None;rbs_spacer=None;gc_cont=0.641
GGCATACTCGGCTTTACCCGCGCCTTGGCAGCGGAACTCGGCAGGGACGGCGTGCGCGTCAATGCCATCG
GACCTGGATTGATCGAGACGCCGCTCAACGCCCAAGTGCGCGCCAGCAATCCAGAACTAGCGAAGATCTT
TCTCGACCACACGCCGCTCGGCCGCACCGGCAAGCCTGAGGACATCGTCGGGCCGGCGATTTTCTTGGCG
TCCGATCTGTCGGCCTATGTCACCGGCGCGATCGTGATGGCGGATGGCGGGTACCGGGTCATTTGA
>Merged2_959947_1-162 # 1 # 162 # -1 # ID=959947_1;partial=10;start_type=ATG;rbs_motif=None;rbs_spacer=None;gc_cont=0.735
ATGGCTCTGACTGGCCTGGTCTGCTCCCTCGCCGAGGTCGGCGCCGGCGACCGGCCCGTTGCGGGCGGCA
AGGGTGCCAGTCTCGGCGAGCTGCACCAGGCTGGCCTGCCGGTTCCGCCGGGGTTTGTCGTTACCGTGCA
GGCGTTCGAGGCCGCGATTCGC
>Merged2_959947_167-304 # 167 # 304 # -1 # ID=959947_2;partial=01;start_type=Edge;rbs_motif=None;rbs_spacer=None;gc_cont=0.681
ATGTCGCACGCGGCAATCGTGGCCCGCGAGTACGGGATGCCGGCTGTCGTCGGCACCGGGCACGCGACCA
GGCGGATCAAGACCGGGCAGACCGTGCGCGTCGACGGAGACCGCGGCATCGTCCGAATTCTGGGCTGA
>Merged2_961810_2-1183 # 2 # 1183 # -1 # ID=961810_1;partial=11;start_type=Edge;rbs_motif=None;rbs_spacer=None;gc_cont=0.706
CTGGAGATTATGACTTCGGCGGGTGGGATCATGCCGGCGGAGGAGATCGCCCGCCGGGCCGTGTTCAGCC
TCGAGTCCGGGCCGGCCGCCGGCGTTATCGCATCGAAGCACCTCGGGCAGGCGTGCGGGCTGCCAAACAT
CATCTCCTTCGACATGGGAGGGACCACGGCCAAGGCCAGCGTCATCCGGGGCGGCGAACCGGAGATCACC
CGCGAGTTCCGGGTGGGCACGGGCGTGAGCGGCGCCGGGCGGGCCGGTGAACCCGTACGGGTGCCCGTGA
TCGATCTGGCCGAAGTGGGGGCCGGCGGGGGAAGCATCGCCTGGGTGGACCGGGGCGGTCTCCTGCAAGT
GGGACCGAGAAGCGCAGGCGCCAATCCCGGGCCGGCGTGCTACGGCCTCGGCGGTCAGGAGCCAACGGTC
ACCGATGCCAACGTCGTGCTCGGATACCTGAACCCCGACTACTTCCTGGCGGGCAAGATGGAGCTCGACG
TCGAGTCGGCTCGCGGCGCGATCGCGGCGCAGATCGGCGCGCCGCTGAAGCTCGAACTCGCCGCCGCCGC
ATGGGGGATCCACGAGGCGGTGACGAGCAACATGGAGCACGCGATTCGCTCGGTGACGATCGAGCGCGGG
CGTGATCCGCGCGACCTGACACTCGTTGCGTTCGGGGGCGCGGGACCGTCGCACGCCGCCCGCCTCGCGC
GCAACCTCGGGATCCGCGAGGTGCTGTTCCCCGCGGCAGCCGGGATCGCATCGGCGATCGGGCTTCTGCA
GGCCGCTCCCAGGGTCGACGTCGCGCGGTCGGTCGTCTCCCCGATCGACGACCGGGGCGTAGCCTCGATC
GCCGCGATCGCGCGCGAGCTTGCCGAGCAGGTCAATGCGATGCTCGACGGAGTCGCCGGCGACCGGGTGC
GGACGATCACGCCGCGGGTTGACATGCAGTACACGGGCCAGGGCTACGTGATCGAGGTCGAGTTTCCCGA
TCCAGGCGAGCCTGACCTCGCGGCCTCGCTGCGCGAGCGGTTCAAGGCTGAGTACGCGGCGATGTACGGC
TACAGCGACAACACCGCGGAGCCGCGCGTCACGGCGATCACCGTTACCGGTGTGGTGGACCCCGCGCCGT
TCGAGCTCCCGGAGAACCGGACAACCGCAGCGCCCGACCGGGGCGAGCAACGGGCGGTGTTC
>Merged2_963632_2-151 # 2 # 151 # 1 # ID=963632_1;partial=10;start_type=Edge;rbs_motif=None;rbs_spacer=None;gc_cont=0.693
GGCGTGACCGCCAACATCGTCTGCCCCGGCCCCACCGATACCGAGATGCTCCAGGACGTCGCCGCCGCCG
TGCGCTTCTTCGCCTCCGAGCAGGCGAGCTACATCACGGGCCAGACGCTGTCGGTCAGCGGCGGCCTGAC
CATGGCTTAG
>Merged2_963907_1-318 # 1 # 318 # -1 # ID=963907_1;partial=11;start_type=Edge;rbs_motif=None;rbs_spacer=None;gc_cont=0.711
AAGGTCATGGGCACGATCACCAAGCGCACGATCTCGGCCAAGACGCTGGAGTACCGGCTGACCGCGGGGG
ACACGGTGACCGCCGTTCCGGTCGAGGCAGAGCGGCAGTCCGTCCCGTGCCTGTCGGACGACGAGATCCA
GGCCGTGGCCAGGCTGGCCCGGCGGGCGGAGAAGCACTACAAGTGCCCGCAGGATGTGGAGTGGGCGATC
GACGGGGCCCGGGGAGACGTGCTGCTGCTGCAGAGCCGCCCCGAGACGGTGTGGAGCCGCCGCCCCCGGC
AGGCCGCGGCCTGCAACGCGGACCCGATCACCAGCATG
>Merged2_964691_1-507 # 1 # 507 # -1 # ID=964691_1;partial=11;start_type=Edge;rbs_motif=None;rbs_spacer=None;gc_cont=0.663
GACGGCGCGGAGCTCGAGCGGCCCACCGAGCGGCTCAAGGCCGAGCGGGAACGGATCGTCGCCGAATACC
GGGCCCTGCTGTCCACCGATGAGGACCGGGCGGCCTTCGACCAGATGCTGGGCCTGTGCCGGGTGGTCTT
CCCGTACGTCGAGGACCACAAGTTCTACTGCGAGCACTGGTTCACCACTCAATTCTTCGCGAAGATCCGC
GAGTTCGGGGAACTGCTGGCTCGTAACGGAGTACTCGATGAGGCCGAGGACGTGTTCCAGTTGCATCACT
CCGAGGTGGACCTCGCCCTCGCGGACGTGATGCTCGCCTGGTCGGCGGGCGGCACACCGCTCGGCGGCCG
CCATTACAAGCCGATCATCGCCGAGCGAAAGCGGATGCTCGAGGTGCTGAAGGACTGGACTCCGCCAGCC
GCGATCGGTCCGGTGCCGGAGGCGCTGAATGACCCAGCGGTCCGCATGCTCTGGGGTGTCACCGCGGAGA
CGCTGGAACGATGGTCA
>Merged2_965476_2-151 # 2 # 151 # 1 # ID=965476_1;partial=10;start_type=Edge;rbs_motif=None;rbs_spacer=None;gc_cont=0.700
GGCGTGACCGCCAACATCGTCTGCCCCGGCCCCACCGATACCGAGATGCTCCAGGACGTCGCCGCCGCCG
TGCGCTTCTTCGCCTCCGAGCAGGCGAGCTACATCACGGGCCAGACGCTGTCGGTCAGCGGCGGCCTGAC
GATGGCGTAG
>Merged2_967657_2-364 # 2 # 364 # 1 # ID=967657_1;partial=10;start_type=Edge;rbs_motif=None;rbs_spacer=None;gc_cont=0.736
GCGCCCCGGCCGTACATGCAGAACGACGTCATCACCGTGGCGTTCGCTACCGGCGGGGCCGGTTACGGCG
ACCCGCTGGAGCGCGACCCGGAGGCGGTCGGTGACGACATCGACAAGGGGCTGGTCTCCGAATGGGCCGC
GGAGCACATCTACCAGGTCGCCTGGGATCCGCAGCGCAGGCGGGTCGATGCGGCCGCCACCGGGCAGCGC
CGCGCCGCCGAGCGGCGGGCCCGGATCGCGCGCGGCCGCCCGTACGAGGAGTTCGAGACGGAGTGGCTGC
AGCGCAAGCCGCCGGAGGAGATCCTCACCTGGTACGGCAGCTGGCCCGACGCCAGGCCGCTCGAACCGCT
GATGCGCCCCTGA
>Merged2_968888_3-494 # 3 # 494 # -1 # ID=968888_1;partial=11;start_type=Edge;rbs_motif=None;rbs_spacer=None;gc_cont=0.699
GCGGCGATCGTCACCAATCGCGGTGGCCGCACCTGCCACGCGGCCATCATCGCTCGGGAGCTGGGGATCC
CGGCCGTCGTGGGGACGGGGTCGGCGACCCGGTCGCTGGAGGACGGTCGCGAGGTCACCGTGTCGTGCGC
CGAGGGGGACACCGGGTTCGTGTACGAGGGGCTGCTCGACGTGCAGGTCGAGGAGACCGACCTGGGCAAG
ATGCCGAAGATCGACGTCGGGATCATGATGAACGTCGGCACGCCGGACCAGGCGTTCGCCTTCTCGATGC
TGCCCAACGAGGGTGTGGGACTGGCGCGGCTCGAGTTCATCATCAACCGTCAGATCGGCATCCACCCCAA
GGCGCTGCTGGACCACGCCGCCGGGCGGTTGGTCGGTGAGGACGCCGAGCTGGCGCGGCAGATCGACGAG
GCCGTCGCCGCATATCCCGGGCCCCGGGAGTTCTTCGTGCAGCGCGTGGCGGAAGGGGTGTCGACGATCG
CG
>Merged2_968988_2-259 # 2 # 259 # 1 # ID=968988_1;partial=10;start_type=Edge;rbs_motif=None;rbs_spacer=None;gc_cont=0.640
GTGGAGGCCAGCAAGCTGCAGAAAGGCGACATCATGGTGTGTGAAATGACCGTGCCACCGTGGGTGCCGA
TGTTCGCGACGGTCAGCGGAGTGGTTGCCGACTCGGGCGGGATCCTGAGTCACTGCGCGATTGTCGCGCG
CGAGTTTGGATTGCCGGCGGTGGTTGGCACTCGGGTGGGGACCACGACGATACGTGACGGCATGACGGTC
ACCGTCGACGGGACCAAGGGATTGGTGCGAATCGACGCACGCGCGTAG
>Merged2_969125_2696-3067 # 2696 # 3067 # 1 # ID=969125_3;partial=00;start_type=ATG;rbs_motif=None;rbs_spacer=None;gc_cont=0.669
ATGCAGGCTAATTTGGTGATATACCCGGAATGGCGGGGCGGTGGCAACCGGGCGGGGTGGCTAGGGGAGG
AGTTCGATGTAGCCGGAGGAGGCGTGGAGGCGGATTGGCTGGCCGTCTTGGATGAGGCGGGTGGCGTTTT
CTACGCCTACGACGGCGGGGAGGCCGTATTCTCGGGCGATTACCGCGCCGTGGGTCATCTGGCCGCCTAC
TTCGGTTACCAGGCCCTTGATGGCGACGAAGGCGGGGGTCCAGCTGGGGTCCGTGTAGGCGGTGACCAGG
ATGTCGCCCTCTTCGAGGTTGGCCTCGGCCATGTCACGGATGACGCGGGCGCGGCCCTCGACGGTTCCGG
CGGAGACGGGCAGGCCGACTAG
>Merged2_970226_1-342 # 1 # 342 # -1 # ID=970226_1;partial=11;start_type=Edge;rbs_motif=None;rbs_spacer=None;gc_cont=0.635
GAATCGATCGGGGCTGGCGGCGGGACCATCGCGCGCGTCGATCCGCTCACCCGCCGCCTGCTGGTCGGGC
CGGCTAGCGCTGGCGCTGATCCAGGTCCGGTGGCCTACTGCATGGGCGGCTGCGCCGTGACCGTTACGGA
TGCCAATATCATCCTCGGCTACATCAATCCTGATTATTTTCTCGGCGGCCGCCGCAAACTGGACCGCAAG
GCGGCCGAGCACGCCATCAGGGCTCAGATCGCTGAGCCGCTCGGTCTGTCAACCGTTGAAGCCGCCGCCG
GCATCTACGACGTCGTGAATAGCAAAATGTCGGACCTTATTCGTAAGCAAGTCTTGCGATCC
>Merged2_970663_1-210 # 1 # 210 # -1 # ID=970663_1;partial=10;start_type=TTG;rbs_motif=GGGT;rbs_spacer=8bp;gc_cont=0.667
TTGGTGGCCAAGGACCGCGACTGGGAGCGCTCCTATCGCGGCCGGTGGGCGCATGACAAGGTGGTCCGGT
CCACCCACGGGGTCAACTGCACGGGGTCCTGCTCGTGGAACATCTTCGTCAAGGACGGCCTGGTCACGTG
GGAGAACCAGGCGGTCGACTATCCGTCGACAGGCCCCGACATGCCGGACTACGAGCCACGGGGTTGTCCG
>Merged2_974703_256-393 # 256 # 393 # -1 # ID=974703_2;partial=01;start_type=Edge;rbs_motif=None;rbs_spacer=None;gc_cont=0.681
ATGTCGCACGCCGCCATCGTCTCCCGCGAGTACGGGCTTCCGGCCGTCGTCGGCACGGGCGATGCGACCA
GTCGGATCAAGACCGGCGATCGACTGCGCGTCGACGGCGACGACGGCACCGTGACGATCCTCTCCTGA
>Merged2_976366_3-593 # 3 # 593 # -1 # ID=976366_1;partial=11;start_type=Edge;rbs_motif=None;rbs_spacer=None;gc_cont=0.658
AACCTCATGCTCCAGGAGGGCAAGGAGGTCATGACCAAGATGGGGATCTCAAGCATGCTGCACTCGGGCG
ATACGCTGGTCGCGGTGTACACCGCGCAGGGTGACCTGGTGTCGGCCGTGCTCGGAACCTACCTGCATTC
GGTGACCGGACAGGTGCCGATCAAGTTCATCCGATCGCGGTTCGCCGACGATCCCTCGGTGGGCGTGGCC
GAGGGTGACATCTATTACTGCAACGAGGCACTGTACGGCGGACTCCACAATCCCGACCAGTTCGCGATCA
TGCCGGTGTTCGGCGGATCGGAATTGCTGGGCTGGGTGGTTTCGGGCGCCCACCAGTCGGAGACCGGGGG
CAGCGAGCCGGGCGGCGAGGTGACGCAGGCCCACACCCGCCACGACGAGGGCATGAAGCTCACCCCGATC
AAGATCGGCGAGCAGTACCGCCTGCGCAACGACCTGCTGCTGATGATGGAGAACTTCATCTCGCGCGCGC
CGCGTATGCAGGTGACCGACGTCAAGGCGCGCGTGGCGGCGTGCGACCGGGTGCGTATCCGGCTGCAGGA
TCTGGCCCGTGCGCGCGGCAACGCGCTCGTG
>Merged2_977335_1-324 # 1 # 324 # -1 # ID=977335_1;partial=11;start_type=Edge;rbs_motif=None;rbs_spacer=None;gc_cont=0.623
GCGGAGATCGAGCGCAGGCTCGCCGTCTTCCAAGAGCGCGCGGGGCACTACTACCAGAACTGGGACAGCC
TGTACGAGGGCTGGAAGACCCGGATGGCCGGGCTGATCGCGGAGATCGAGGCCGTCGAGGTGCCGGCCTT
GCCTGAACTCGACGACCTGGACGTGGTCATGAGCTCCAAGGGCATAGCCCAGAACCACTACGTGCGGGAG
AACTTCCACCGCTGTATCGACCTGTACTCGAAGATGTGGCACCACCACACCGAGTTCCTCATGCTCGGCT
ACGGCGCGTACGTGGTGTTCTTCGAGTTCTGCAAGCAGGCGTTC
>Merged2_977359_1792-2556 # 1792 # 2556 # -1 # ID=977359_3;partial=01;start_type=Edge;rbs_motif=None;rbs_spacer=None;gc_cont=0.535
GCCCCGGAGGGCGAGAAAAATGAACGGCCGGGTCCGGACGAAACCTTGTATGACTTCCGGGAGATGCTCA
CAGCGCAACACCAATGGGGCATGGTAATCAATCTCAATAGTTGCATCGGTTGCAGCGCTTGCGTTGTTGC
CTGCCAGGCGGAGAACAACATTCCTGTCGTCGGCCAAGACCAGGTCTGGCGTGGACGCGAAATGCACTGG
ATTCGGGTTGATCGCTACTTTGAAGGAGAACCGGACTCCCCCAAATTTTATCATCAGCCTGTGCCGTGCA
TGCACTGTGAAACCGCGCCATGCGAACTGGTTTGTCCGGTTGAAGCAACACTGCACAGCGCCGAAGGGCT
GAATCAGCAAATCTACAATCGATGCATCGGTACGCGATATTGTTCAAACAACTGCCCTTACAAGGTAAGG
CGGTTCAATTTCTTGCAGTTTGCCGATACGAAAACGCCTAGCTTGCAGCTGCGATGGAATCCGCAGGTAA
CAGTGCGTTCTCGAGGCGTTATGGAAAAATGTTCCTACTGCGTACAACGAGTCCGCGCGGTTGAAATCGA
TGCCGAGAAGTCCGGCCGTCCTGTGCGAGATGGTGAAATCGTCCCCGCCTGTGCCCAAGTTTGTCCGGCC
GATGCGATTACGTTTGGCGACATTGCGAATCGGAATAGCCGCGTCTCGCATCTCAAAGCGAGTCCACTCA
ACTATGGGTTATTGGCCGAGTTAAATACGCGACCGCGTACGACCTATCTTGCGAAAGTGATCTAA
>Merged2_977868_62-307 # 62 # 307 # -1 # ID=977868_1;partial=01;start_type=Edge;rbs_motif=None;rbs_spacer=None;gc_cont=0.724
AACTGCCTGGCGCCGGGCCGTTTCGCCACTGACCGCGTACGGGATCTCGACGAGGCCACGGCGCGCATGC
AGGGCCGAACACCCGCCGAGGCCAGGGCCACGGCGATCGCGGCCATTCCCGCCGGGCGGTACGGTGATCC
GGCGGAGTTCGGGGCCGTCTGCGCGTTCCTCTGCTCCGAGCAGGCCGCCTACCTGACCGGGCAGACCATC
GTGCTCGACGGCGGCGCGTTGCACGCGACTGTGTGA
>Merged2_978583_266-376 # 266 # 376 # 1 # ID=978583_2;partial=01;start_type=ATG;rbs_motif=GGAGG;rbs_spacer=5-10bp;gc_cont=0.685
ATGGGTCGACTTGAGGATCGAGTTGCTGTCGTCACCGGCGCCGGGGATGGGATCGGGCGGGGGATCGCCC
GCCGGTTTGCGTCAGAGGGGGCGAAGGTGCTCATCGCGGAG
>Merged2_979379_2-523 # 2 # 523 # -1 # ID=979379_1;partial=10;start_type=GTG;rbs_motif=GGxGG;rbs_spacer=5-10bp;gc_cont=0.701
GTGGCTTACACGCGGTCGCTGGATCAGCTGCGCCGCGCGGACGAGTCGAGCTTCGGCGGCAAGAGCGCCA
GCCTCGGCGAGCTGCTGGCCGCAGAGATCCCGGTGCCGCCGGGCTTCGCACTGTCGATCGCCGCGTACGC
GTCGTTCGCCGCCCAGCCGGCCGTTGCGGACGCGATCTCCGGCGGCGATGCCTTGACAATCGCGGAGGCG
ATGCGATCGGCGCCGGTGCCGACAGAGGTCGCCGATGAGATCGCGCGAGCCTACGACGCGCTTGGCTCGC
CACCGGTCGCTGTTCGCTCCAGCGCGCTGGGCGAGGACAGCGAGGAGGCCACCTTCGCGGGCCAGCAGGA
AACGTTCCTGTGGGTGCGCGGAACCGACCAGGTCTGCGAGGCGGTACGCGACTGCTGGATCAGTCTCTAC
AGCCCCACCGCAGTCGCCTATCGAGCCCGCCTCGGCCCCGATCGCGAGGTTGCGATGGGCGTCACCGTGC
AGGAGATGGTCGACGCCGAGGTGTCTGGCGTG
>Merged2_979997_3-68 # 3 # 68 # -1 # ID=979997_1;partial=10;start_type=ATG;rbs_motif=GGA/GAG/AGG;rbs_spacer=5-10bp;gc_cont=0.712
ATGCAACTGCGTGGGAAGTCGGTCGTCGTCACGGGGGGCGGGAACGGCATAGGCCGCGCGCTGGCG
>Merged2_980283_224-364 # 224 # 364 # -1 # ID=980283_1;partial=01;start_type=Edge;rbs_motif=None;rbs_spacer=None;gc_cont=0.716
TCCCACGCAGCGATCGTGGCCCGCGAACTCGGCATCCCCGCCGTCGTCGGATGCGGCAACGCCACCATGC
GCCTGCACAGCGGCGACCGGATCCGGGTCGACGGCAGTCACGGCACCGTCGAGGTCCTCCACCCGGCATG
A
>Merged2_983614_218-1327 # 218 # 1327 # -1 # ID=983614_2;partial=00;start_type=GTG;rbs_motif=GGAGG;rbs_spacer=5-10bp;gc_cont=0.705
GTGGATCGACCGTTCGGTTTGCTGGCCGAGCTCACCTACGCCTGCCCGCTGCACTGCCCGTACTGCTCCA
ACCCGCTCAACCTCGACGGCTACCGGGAGGAACTGACCACGGCCGAGTGGCAGCGGGTCGTGGCCGAGGC
CCGGGAGCTGGGCGTGCTGCAGCTTCACCTGTCCGGCGGCGAGCCGCTCCAGCGCCGCGACCTGGTCGAG
ATCACCCGCACCGCCACCGAGCTGGGCCTGTATACGAACCTCATCACCAGCGCGCTCGGCCTTTCCGCGC
GCCGCGCCGAGCAGTTGCGCGATGCGGGCCTTGATCACGTGCAGATCAGCATCCAGGCCGATGAGCCGGC
CCTGTCCGACCGCATCGCCGGCACGCCATCCTTCGGGCGCAAGATAGCGGCCGCCCGTTTGGTAAAAGAA
CTGGGCTGGCCCCTCACGCTGAACGTGGTCCTCCACCGTCACAACATCGACCGGATCGGCCCCATCCTCG
ACCTAGCCGAGGATCTGGGCGCCGACCGTATCGAGCTGGCCAACACGCAGTACTACGGCTGGGCCTGGCA
CAACCGGGATGAGCTCCTGCCGAGCAGGGCTCAGCTCGAGCGGGCCGAGGCGGTGGTGCGTGCCGCGCAC
GCACGCCTGAAGGGACAGCTGGAGATCATCTACGTCGTCCCCGATTACTACAGCCGGTATCCCAAGCCCT
GCATGGGCGGCTGGGGCCGGCGGCAGCTCACCGTGGTGCCCAACGGGGAGGTGCTGCCCTGCCCGACCGC
GCACGAGCTTCCCCTCCCCCGCGCCAGCGTCCGCGAGCACTCGCTGGCCTGGATCTGGGAGAGCTCGCCG
GTGTTCGGTGCCTTCCGGGGACGGGACTGGATGCCGGAGCCGTGCCGCAGCTGTTCCCGCCGCGAAGTCG
ACTTCGGCGGGTGCCGCTGCCAGGCGTTCCTGCTCACCGGCGACGCCGCCCGCACCGATCCGGTCTGCCA
CCTCTCCCCCGATCACGGCGCCGTCGCCGACGCGGTGCGCGCCGCCAACGGGCCCGCCAGCGCAACCGCC
ACCGGGACCGCACAGGAAGGAGATCTCGTGCCCCGTACGTACCGGGGCCAGCGGGTGTAG
>Merged2_986849_233-412 # 233 # 412 # -1 # ID=986849_2;partial=01;start_type=Edge;rbs_motif=None;rbs_spacer=None;gc_cont=0.744
GATGTCGTCGGCGCCCCGCACCCACAGGTACGTGTCCTGCTGGCCGGCGAACGTGGCCTCGCCGGAGTCC
TCGCCGAGCGCGCTGGAGCGCACGGCCACCGGGGGCGGGTCGCCGCCGGCGTGGAGAGCCGCGTACTGCT
CGGCCACCTCGTGGCGGACTGGCCGTACCTGGGGTGGTGA
>Merged2_987146_1-495 # 1 # 495 # -1 # ID=987146_1;partial=11;start_type=Edge;rbs_motif=None;rbs_spacer=None;gc_cont=0.634
GAAACGACGTTAACCTCCCGTCATCAGAAACCAACTGCAAGCGATTCTCGATATATTCGCTGGCTCGCAG
ACCTGAATCAGAATTCCGTGCCCGAAGCAGGCGGTAAAGCCGCCAACCTGGGCGAGATGATCCACGCCGG
GTTGCCCGTTCCGCCCGGACTTGTCGTCACAGCGGACGCGTACCGGGCCCATCTGGACGCGGGGCATCTG
CCGGATCGCATCGCCGCCCGCTTGCAAAACCTCCTCGCCGAAGATCTCACCGCGGTGACTGCTGCCAGCG
ACGACATCATGGGCTGGATCGGCATCGCACCAATGCCCGACACGATCCGCGCCGATGTGGCCAGCAGCTA
TGACGCCCTCAGCGGGCGTCTGATCGTCAGCAAGAACGGGGGCGGAGCGCTGCCCGTTGCCGTCCGTTCC
AGCGCGACGGCGGAAGATCTGCCGTCGGCGTCGTTTGCCGGACAGCAGGAAACCTACCTCAATATCCGCG
AGGCC
>Merged2_988061_3-203 # 3 # 203 # 1 # ID=988061_1;partial=10;start_type=Edge;rbs_motif=None;rbs_spacer=None;gc_cont=0.687
ACCGACGCGGTGCGGGCGCACCTGAAGGAGGACATGCTCGCCTCGCTCGGCAAGGCGACGCTCACCCCAT
CGGTCGGGCAACCCGACGACATCGCCGACGTCGTCGTCTTCTTGGCCTCCGACGAGTCTCGCTACATCAC
CGGGCAGATGCTTGCCGTCGACGGCGGCATGTCCGCCCACGTCGGGCTCGGCGACGGTTAG
>Merged2_989254_3-905 # 3 # 905 # 1 # ID=989254_1;partial=11;start_type=Edge;rbs_motif=None;rbs_spacer=None;gc_cont=0.590
AACCTCGACAAATGCATCGGATGCCACACCTGCTCGGTAACGTGCAAGAACGTCTGGACCTCGCGCCTCG
GCATGGAGTATGCCTGGTTCAATAACGTCGAAACCAAGCCTGGGGTGGGCTATCCAAAAGAGTGGGAGAA
CCAGGAACGCTGGAACGGCGGTTGGGTACGCCGCGCTAACGGCAAGATCGTGCCGAAGCAGGGCGGCCGG
TTGGCTCTGCTGATGAAGATCTTTGCCAATCCGAATCTGCCGCAAATCGACGACTACTACGAACCGTTCA
CTTTCGACTACGAGCACCTGCAAACGGCCCCGGAAATGCGCACGCCGCCGGTCGCGCGCCCGCTGTCGAT
CGTGAGCGGCAAGCGGATGGAGAAGATCGAATGGGGACCGAACTGGGAGGAGATCCTCGGCGGGGAATTC
GCCAAGCGCTCGGCTGACGTCAACTTCGAAGCGATCCAGAAGGATATCTACGGCGAGTTCGAAAACACCT
TCATGATGTACCTGCCACGCCTGTGCGAGCACTGCCTCAATCCATCGTGCGTCGCTTCCTGCCCTTCGGG
CTCGATCTACAAGCGCGAGGAAGACGGCATCGTTCTTGTCGACCAGGACAAGTGCCGCGGCTGGCGCATG
TGCGTGTCGGGATGCCCTTACAAGAAGATTTATTACAACTGGACCTCCGGCAAGGCTGAAAAATGCATCT
TCTGTTATCCGCGCATCGAAGCCGGCCAGCCGACGGTGTGTTCGGAGACTTGCGTCGGCCGCATCCGCTA
TCTGGGAGTCCTGCTCTATGACGCCGACGGCATCGAGCGTGCGGCAGCAACTGCAAACGAACAGGATCTC
TACGAAGAACAGCTCAAGCTTTTCCTCGATCCGAACGATCCAGCCGTCGCCGCGCAGGCGCAG
>Merged2_991918_23-565 # 23 # 565 # -1 # ID=991918_1;partial=01;start_type=Edge;rbs_motif=None;rbs_spacer=None;gc_cont=0.722
GAGCTGGTGCTCACCTGGGCCACCGGCGGCGTTCCGCTCGGCCCTAAGCACTGGCCACCGATCGTCGCCC
AGCGCAAGGAGCTGCTCGCCAAGCTGAACGAGTGGACGCCTCCGCCCGCTCTCGGGGTGACGCCCGAGGC
GGTCACCGATCCGATGACCATCATGCTCTGGGGGGTCACGACCGAACGCGTGCGCGAATGGGCCCGGCAG
CAGGACGGAGGCCTGACGCTGGGCGGGGCCGCCGCGTCACCGGGTCAGGTCGAGGGCGTCGCCCGGGTGG
TGCGCTCGATGGAGGAGATCGCCGAGGTCCGCGACGGGGAGATCCTCGTCTGCGGCAGCACGTCGCCGGC
CTGGGCGCCGATCTTCTCCAAGATCACCGGGACGGTGACCGACGTCGGCGGCGTCATGTCGCATGCGGCC
ATCGTCTGCCGGGAGTACGGGCTCCCGGCCGTCGTCGGCACCGGGCGGGCGACGTCGGCGATCCGCACCG
GCCAGACCATCCGGGTCGACGGGTCGGCCGGGGTGGTGACCCTGATCGAATGA
>Merged2_993573_185-355 # 185 # 355 # -1 # ID=993573_2;partial=01;start_type=Edge;rbs_motif=None;rbs_spacer=None;gc_cont=0.731
GTGCTGGCGCGCGAGTTCGGGATCCCCGCCGTCGTCGGAACCTCCGAGGCCACGCGGAGAATCAGCACGG
GCGACCGCATCCGTGTCGACGGCACCGCCGGGGTCGTCGAGATCCTGACGCCGGCCGAGGCGACGACGGC
TGCGGAGCCGGCCGCCCTGTCGCTGGACTGA
>Merged2_993839_357-551 # 357 # 551 # -1 # ID=993839_2;partial=01;start_type=Edge;rbs_motif=None;rbs_spacer=None;gc_cont=0.708
CCAGGATTGATCGACACGCCGATCGGGCGCCGGGCCTCCGCGGACCGTGCATCTCGCGACCGTACCCCGA
TCCCCTTGGGGCGCCAGGGCACGGCCTGGGAGGTGGCGGCCGCGGTCATCTTCCTGCTCTCGGCGCAGGC
CGGGTATATCACCGGGCAGACGCTCGCCGTGGACGGCGGCCTCAGCTTGATCTGA
>Merged2_996842_1-501 # 1 # 501 # 1 # ID=996842_1;partial=11;start_type=Edge;rbs_motif=None;rbs_spacer=None;gc_cont=0.675
CATGTCGCGCGGGCGAGCGGGTATCAGGACGTACTGACGTTTGACATGGGTGGGACGAGTACCGATGTCG
CGCCCATCGTGCGAGGCGCTGTGCAGATGACCACCGAGTCGTTCGTCGGTGGGGTCCCAGTCCGCTTTCC
GAGTGTGGACGTTCACTCAGTCAGCGCCGGTGGGGGTTCGATTGCCTGGGCGGATGAGGGCGGCGCACTG
CGTGTCGGCCCGCAGTCGGCTGGCGCGGACCCCGGTCCGGTCTGCTATGGCCGCGGGGGGCGGGAGCCGA
CGGTAACCGACGCCAACCTCTACCTGGGGTACTTCTCTGAGCGAGCGGTGCTCGGTGCTGAGGTCCATCT
TCGGCGCGACCTCGCCGAACAGGCTCTGGGTGCCCTTGGTGAGAGGCTCGGTCTGACAACGCTTGAGACC
GCGGTGGGGATCGTGCGTGTCGCGGACGCCGAGATGACACGGGCGCTGCGGGTGATCACGATCGAGCGTG
GCTTCGATCCC
>Merged2_998158_404-718 # 404 # 718 # 1 # ID=998158_2;partial=01;start_type=GTG;rbs_motif=AGGAGG;rbs_spacer=5-10bp;gc_cont=0.686
GTGAGCGTCGGCGAGCCACCGCAGGACGGGCGCACCGACCGCCCTGACGGCCAGGCTCGCTCTCCGTTGC
TGGACGTGCACAGGTTCCTCCGCCGGGGCCCGGTCAACGAGGAGGGCTGGAGCCAGTTGGTGGCCAAGGA
TCGCGACTGGGAGCGCTCCTACCGCGGTCGCTGGGCGCACGACAAGGTGGTGCGCTCGACCCACGGCGTC
AACTGCACGGGCTCGTGCTCGTGTAACGTGTTCGTCAAGGACGGCCTGATCACCTGGAAGAACCAGGTGA
CTGGCAGCTACACGATCGGGTTGCTCGCGGCGGTC
>Merged2_999495_199-324 # 199 # 324 # 1 # ID=999495_1;partial=01;start_type=ATG;rbs_motif=AGGAG;rbs_spacer=5-10bp;gc_cont=0.683
ATGGATCTGGCGATGGCGGGAAAGAAGGCAATCGTCACCGGCGGCAGCGAGGGGATCGGCAAGGCGATCA
CCTGGGCCTTGGCGCGCGAGGGCGTGGACGTGGCGATCTGTGCCCGCCGCAAGGAG
>Merged2_999583_3-329 # 3 # 329 # 1 # ID=999583_1;partial=11;start_type=Edge;rbs_motif=None;rbs_spacer=None;gc_cont=0.657
CGACGGATCGCCGATTCCGTGTACAAGATGATCAGCTACCCGTGGCGAATGCCGCGTGCAGATCGACCTG
TTCTGCGCCGCACTTGTGACCTTGCCGCACAATCTCGAAATAGCGCCGAACGGCGGTTCGCGCTCGCAAC
AGGTTGCTGCATCTCATACGGCTTGGTTACGCTCCGCGAGCGCATGGGCTGGCTGCGGCCAGCGGCCCCG
GGGCGGGGTAGGTTGCCGGGTATGACTGGCTCTCATGTGGTGACCGGCGGCGGCCAGGGGATCGGCAGGG
CTATCGCCGAGCGGCTGCTGGCCGATGGGGATGTCGTCGTGGTGCTC
>Merged2_1000088_3-428 # 3 # 428 # -1 # ID=1000088_1;partial=10;start_type=ATG;rbs_motif=None;rbs_spacer=None;gc_cont=0.671
ATGAGTATGACGACGTCGCTCGGGATGCCGTCGTTCACCCGGCCATCTCCGCTCTCGAACGAGGAGGCGG
CCGAGCGCACCGCGCGGCTGGCGGCGATCCGCGAGGGACGGATCGGCACCGTGCACTCCTGGGAGCTCGT
GACCGCGGTCGACGGCCCGGGCACGCGGCTGACGATCTTCCTGTCCGGCTGCGCGCTGCGTTGCCAGTAC
TGCCAGAACCCGGACACCTGGAACATCAGGCACGGCCAGGAGACACCGGTCGAGCAGGTGCTGAAGCGGA
TCAGGCGCTATCGAACGGTGTTTTCCGCGACCGGTGGTGGGGTGACCATCTCCGGTGGTGAGCCGCTGCT
GCAGCCACAGTTCGTGGAGCGGATCTTCGGCTACTGCGGACAGCGCGATATCCATACCGCACTGGACACC
TCGGGA
>Merged2_1001356_3-407 # 3 # 407 # 1 # ID=1001356_1;partial=11;start_type=Edge;rbs_motif=None;rbs_spacer=None;gc_cont=0.637
AGCGCGCGCGATCCTGTGACCGGCATCGACACCACCGGATTCCACCGGTTGATGCTGAAAGGGCCGGCTC
GCCTCGGGGTCTCGCTCCATTCGCGGCGGCGCATGTATGAATTCCATCGCCGCGCCGAAGAGCGCGGGCA
CTCCTTGCCGGTTGCCATTACCATCGGCGTCCATCCCTTACATTACATGGGCTCGATGACTTATGCCTAT
CCGCCGTGCGTGCGCAAATTCGAGATCATCGGCGGCCTGTTCGGCGAGCCCTATCGGCTGGCGCCATGCG
GGTACGCCGACCTTGAGGTGCCCGCAGGCGCCGAGATGGTCATCGAGGGCGAAATCCTCGCCGGCGTGAA
AGAGCCGGAGGGTCCGTTTGGAGAATTCACCGGCTATGCATCCTACCGCAGCACG
>Merged2_1001430_261-428 # 261 # 428 # -1 # ID=1001430_1;partial=01;start_type=Edge;rbs_motif=None;rbs_spacer=None;gc_cont=0.667
CTGGCCCGTTTGGGAACGGCCACGCTGACTCCGTCGGTCGGGCAGCCTGACGACATCGCTGAGGTGGTGG
TGTTCCTCGCTTCGAACGAGTCCCGCTACATCACGGGACAGCTGATCGCCGTCGACGGTGGGATGTCGGC
CCATGTCGGGTCGGGAGGGGGCGGCTGA
>Merged2_1004406_278-646 # 278 # 646 # -1 # ID=1004406_2;partial=01;start_type=Edge;rbs_motif=None;rbs_spacer=None;gc_cont=0.653
GCGTCGGTCAACGCCATCGGCTTTTATGGCAATGAGGCCTACAGCGCGGCGAAAGCTGGCCTGCTGAGTC
TGACTCGAAGTGTCGCCGTTCGCTACGCCAGCCGCGGTATCCGATGCAACGCCGTTGTGCCGGGCACGGT
CCGCACTCCCATCTGGAACCGCCGCCTAGCCGTGGATCCCCAAGTGCTCGATCGGCTCTCCAAGTGGTAC
CCGCTCGGTCGAGTCGGCCTACCCGAGGATGTGGCGGCCGCCGCGGCCTTCCTGGCGAGTGACGACGCAT
CCTGGATCACCGGGGTGAGCTTGCCCGTGGACGGCGGTTTGCTGGCGGGAAATGGGCTACTCGCCGATGA
CATAGGCACCGGTAGCTAG
>Merged2_1007259_532-654 # 532 # 654 # 1 # ID=1007259_2;partial=01;start_type=ATG;rbs_motif=GGAG/GAGG;rbs_spacer=5-10bp;gc_cont=0.699
ATGTCTGCACCGACTCTCCAGCTGGCCGGCCAGGTCGCAATCGTCACCGGCGGTGCCCAAGGCATCGGGC
GGGCCATCGCGCGCCGCTTCGCGGCCGAAGGTGCGCGGGTCGTCATAGCTGAT
>Merged2_1007434_2-226 # 2 # 226 # 1 # ID=1007434_1;partial=10;start_type=Edge;rbs_motif=None;rbs_spacer=None;gc_cont=0.707
CTGGTCACCGCGTTCACGGACCCGAGCTGGACCCCCGCGTTCGTCGCGGTCAAGGGCCTCGTAACGGAGG
TAGGAGGCATGATGACCCACGGCGCGGTGATCGCCCGCGAGTACGGCCTCCCGGCCGTCGTGGGGGTGGA
CCAGGCCACCCGCCTGATCCCGGACGGCCAGCGCATCCGCCTCCACGGCACCGACGGCTACATCGAGCTC
CTCCCTAACCGCTGA
>Merged2_1009355_1-390 # 1 # 390 # 1 # ID=1009355_1;partial=11;start_type=Edge;rbs_motif=None;rbs_spacer=None;gc_cont=0.669
GATGTCGCCTCGGCGCAGGCGATGATCAATGCCGGGATCTCCGCGTTTGGCCGGCTTGACGGCCTCGTCA
ACAACGCAGCGCTCTACGGCGCGCTGCACGGCGGGCGCTTCGACGCGATCGACGAAGCCGAATGGGACGC
CTGCATGGCGGTCAACGTCAAAGGCATTTGGAACTGCTGCAAGGCGGCGGTCCCGGCGATGCGCGAGAAC
GGCGGCGGCAGTATTGTCAACATCGCCTCGCTCGCGGCGACCTACGGCATGCCTTTTGGCCTCCACTACA
CCGCGTCCAAAGCCGCGGTGATCGGGCTGACCCGCGGACTCGCGCGCGAACTAGGACGCGACGGCATCAG
GGTCAATGCGCTGGCCCCAAGCGCAGTGCTGACCGAGGGC
>Merged2_1009411_613-2448 # 613 # 2448 # 1 # ID=1009411_2;partial=00;start_type=GTG;rbs_motif=GGAG/GAGG;rbs_spacer=5-10bp;gc_cont=0.691
GTGACCACCATCGTTAAGCGCAGGTTCCCCGCTCCGATGGAAATCGGGGTGCCTGCCGGCGCCGAGGACT
GGCGCAGCATGTACCCGCCCTACCTGCTGTTCTCGACCGAGAACGCGGCCTGGGACCGTGAGCAGTTCTG
GTACTGGGACGGGATGCATCGCCCCGACGTCGAGTACCCGTTCGACACGATCGTCCACGAGGCGTACATG
CTCTCGGTCAGCGCGGTGGTGTCGCGGCTGTTCGCGATTCCAGGCGCAAAGTCGGCCGCCAGCCGAGTGC
TGAACGGCCGCCTCTATCTGGCCGACATCCCGTTTTCGGACCCCGGCGAAGAGGACCGCCGGCTGCCCGA
GTTCATGCGACGGGCAGGCCACTACTTCGACAACTGGGATGACCTGGTCAGCCGCTGGATCGCCAAGCTG
GAAGGCCTCACTGCGGAACTGCAGGCGATCGCCGTCCCGACCCTGCCGGACCTGGAAGCCGAGCGGGTCG
TGCTCGATGGGCGCGGCTACAGCAGCGGCCACACGCTGCTCGACGCATGGGGCAAGACGATCGCCAACCT
GTTCCTCTGCTACCAGTACCACTTCGAGATGCTGGTGCTGGCGTACGTCGCCCAGCTGAACTTCCAGGAC
TTCGCGAGGGATGTGCTTCCCGGCATCCCCGAGCAGACGCTCGCGCGCCTCACCGCGGGCGTCGAGCTAC
GCCAGTTCCGGCCGGACGAGGAGCTCAAGCGACTGGCGCGGCTCGCGCTCGATCTCGGGCTCGGGACCGA
GATCCGCTCCGGCGAGCCGGCCGACGTCCTCGCGCGGCTCCAGAGCGAGGGTCCCGGGCGCGAGTGGGTG
TCCGCGCTCGACCGCGTCAAGGATCCCTGGTTCTACGTCTCCACCGGCACCGGCCTGTTCCACAACGAAC
GCGCCTGGATCGATGACCTCTCGGTCCCGTTCGCCGCCATCGGCGGCTACATCGACCGGCTCGAGCGCGG
CGAGACGATCGACCGCCCGCAGCCGGAGCTGCTCGCCGAGCGCGACCGCCTGACGGACGAATACCGCCAG
CTGATCCCGGCCGATCGGCGGCAGGCGTTCGACGAGAGCCTCGATCTGGCGCGGCTGGTGGCGCCGCACC
TGCAGGACCACAACTTCTACATCGAGCATCGCCACCACACGATCTTCTGGAACAAGATGCGCGAGTTCGC
CGATCGGATCGTCAACGCCGGGCTGCTCGACGATCAGGATGACTTCTTCTACCTGAATCGCTGGGAGGTC
GGACAGGCGCTGTTCGATGCGGCCAACAGCTGGGCCCAGGCCTCCCCCGGCCTGACCCTGCACTGGCGCT
CGCTCGTCTCGCGCCGGCGCGAGATCGTCGAGGCGCTGCGAGCATGGGTCCCCGAGCCCGCCGTCGGCGC
AGTCCCGACGGCGCTCGGCGGGCTGCTGACGGCGCAGTTCGGGATCACGATGGAGACGGTCGAGAACTGG
CTCAGCGATGACGAGGACGCGGGCGCGCAGCTGAGCGGTGTCGCCGCGTCTCCCGGGGTGGTCGAGGGAC
CCGCGCGGGTCGTCACCAGCACCGAGCAGATCGACGAGGTCAAGGACGGCGAGATCCTGGTCTGCACCGC
GACGGCGCCGGCCTGGGCGCCGGTGTTCGGAAAGGTTCGCGCGGCGGTCTCTGACGTCGGCGGGATGATG
TCCCACGCCGCGATCCTCTGCCGCGAGTACGGGATGCCCGCGGTCCTCGGGACCGGCGCCGGCACGCGGC
GGATACACACCGGCGACCTCCTGCACGTCGACGGCGACCGCGGCGTCGTGCGCGTGCTGGAGTCGGCCGA
AGCGTCGCCACGGTGA
>Merged2_1009677_86-550 # 86 # 550 # 1 # ID=1009677_1;partial=01;start_type=GTG;rbs_motif=GGAGG;rbs_spacer=5-10bp;gc_cont=0.718
GTGGCCAGGAGGAAACCCGACCTGGACGAGCTGGGACGCCGGGTCTCGGCCGCGCGCGCGGCCACGGAGG
CGCGCGGGGAAACGTTCTACCCGGGCCCGAGCCGGGTGCACCTGGCCGCGTTCCCGCCCAGGCAGCGATG
GGACGACTGGGTGGAGCTTTCGTCGCGCGCCTGGCCAGCCCGGGAAGAACGGCACTACATGCTGGTGCCC
ACCACCTGCTTCAACTGCGAATCCGCGTGCGGGCTGCTGGCCTACGTGGACCGGGACACCCGGCAGGTCC
GCAAGTTCGAGGGCAACCCCGACCATCCCGGCTCGCGTGGCCGCAACTGTGCCAAGGGACCCGCGACGAT
CGGCCAGGTCACCGACCCGGACCGGATCTTGTACCCGATGAGGCGGTCCGGACCGCGCGGCGGCGGAAAG
TGGGAGCGGATCACCTGGGATGAGGCGCTTGACGCGCTCGCCGCC
>Merged2_1012535_3-395 # 3 # 395 # 1 # ID=1012535_1;partial=10;start_type=Edge;rbs_motif=None;rbs_spacer=None;gc_cont=0.692
GCCCTGGTGATGACGCGCGCGGCGTACCCCGAGATCGCCAGGCGTGGTGGGGGAGCGATCGTCAACCAGA
GCTCCACGGCGGCGTACCTCTACTCCGGGTTCTACGGCCTCGCGAAGGCCGGCATCAACAGCCTCACCCA
GCAGCTCGCGCACGAGCTCGGTGGCCAGAAGATCCGGGTCAACGCGATCGCGCCGGGTCCGACCGACACC
GAGGCGACGCGCACGCAGGCGGGTGATGCGGCCAAGGACATCGTGCGCAACAGCCTTGCCCTGAAGCGGA
TGGGCGAGGTCGAAGACATGGTCGGCGCCTTGCTGTTCCTGCTCTCCGACGACGCGTCGTGGGTCACCGG
CCAGGTCCTGGCGGTCGACGGCGGCCAGACCTTCCGGCTCTAG
>Merged2_1013367_3-845 # 3 # 845 # 1 # ID=1013367_1;partial=10;start_type=Edge;rbs_motif=None;rbs_spacer=None;gc_cont=0.584
CCGGAAAGCAACCGACCTTCCGCTGCCTGTTCTAAACGGCAAACCAAACCCAAGCAAAACCGAAAGATCG
TTCCAATGGCGGAATCGCATCATGACAAAGTGGCTGTTATTTCGGGTGCCGCGAGAGGCATTGGTCAGGC
GTTCGCGCAACGCCTTGCACTGGACGGCGCTCATATCGTGATCGCCGACCTGCTGCCCGCAACGGATACC
GCGAAATTGGTTCAGGAAGCAGGAAGACACGCACTAGTCTCGAAGTGCGACGTTTCCTCCGAAAGCTCAG
TAAGCGCACTTGCGACGGAGGTAAGGGCGCGCTTCGGACGCTGCGATATCCTAATCAATTGCGCAGGGAT
TTACCCCCGCCAGCCATTTGCCGAAATGACTTTCGCTGATTGGCGGCGGATGCAAGCGGCCAACCTGGAC
AGCGTCTTTCTCATGTCCGCTGCCTTCGTACCTGGTATGCGGGCGCGTAAATGGGGCCGCATTGTCAATA
TGGCGTCAGCCACTCTCGGCACAGTCGTGAGTGGATTCGTGCACTATGTCGCGAGCAAAGGCGGTGTTGT
GGGGTTTACGCGCGCTCTGGCTACGGAGCTCGGAGATGACGGCATTACAGTCAATGCGATCTCACCAGGC
CTCACGCGATCTCCAGGCACTCTTGGACGCGCTCCACGCGCGGGATTGGCCAGCATGGAAGACGAGTTCG
CGATCGCAGCCAAGGCACAGGCCATCAAGCGACCTGAGGTGCCGGGCGACCTGGTTGGCGCCGTGTCCTT
TCTTACGAGCGACGACTCCGCCTTCATGACCGGTCAAACTCTTATTATCGATGGCGGGCGCGTCCGAAGT
TAA
>Merged2_1016969_2-124 # 2 # 124 # -1 # ID=1016969_1;partial=10;start_type=ATG;rbs_motif=GGAGG;rbs_spacer=5-10bp;gc_cont=0.732
ATGGACCTGGAGCTCGACGGCAAGGTCGCCATCATCACCGGCGGCTCGGACGGACTGGGGGCGGCGACCG
CGGCCAGGCTGGTGGACGAGGGTTCGCGGGTGGCGATCTGCGGCCGCGATCAG
>Merged2_1017450_1-609 # 1 # 609 # 1 # ID=1017450_1;partial=10;start_type=Edge;rbs_motif=None;rbs_spacer=None;gc_cont=0.695
AACGCCGAGGCCGTGAGCTACCGGCGGCGGATGGGCATCGGCGAGGCCGGCCTGGCGATGGCCGTCGTGG
TGCAGCGGATGGTCGACGCTCGCTGCGCAGGGGTCATGTTCACCTGCAGCCCGACAAGCGGCGACCGGTC
AGTGATCGCCGTCGAGGGCAGCTGGGGTCTCGGCTCGGCCATGGTCAGCGGCGACGTGACGCCGGACAGC
TACGTGGTCAGCAAGGTCACTGGTGAGGTCGTGCGGCGCACCGTGGCGGCCAAGCTGAAGCTGCACCGGA
TGGGCGACGGCGGCTGTGGCGTCGCGGTCGCGGACGTGCCGGGGCCGCTGCGCGAGCAGCCCTGCCTGAC
CGACGACGAAGTAAGAGTGCTTGCCATGCTGGGACGCCAGGTGGAGGACCACTACGGAACTCCTCAGGAC
ATCGAGTGGGCGATCGCCAGCGGCGACGGCGCCGTGCTGCTGCTGCAGAGCAGGCCGGAGACGTACTGGG
CCAATCGTGCGGGCAAGCCAGTTGCCATCCCGCTGCCGAACGCCGTGGATCACGTGTTCGCCGGGCTCAG
CAGGCCGGTGCACCTCGAGAATCGGACCAATGGACCTGACCAGCGCTGA
>Merged2_1018210_134-838 # 134 # 838 # -1 # ID=1018210_1;partial=01;start_type=Edge;rbs_motif=None;rbs_spacer=None;gc_cont=0.641
ATCACCGGCGCGGGCCGCGGTATCGGCCGCGCCATCGCGGTTGAACTCGGCCGCCGCGGGGCTGATCTCG
CCCTCGTCGATCTGGAAGCTCCAACCGAATCGGCGGGGCTCGTGAGTCCGTCCGCGATCGCGCTCGCCGG
TGACGTCTCGACCGAGGCAACCTGGGCGAAACTCGGCGAGCAAATCGACCAAAGATTCGGTCGTGCTGAC
ATCGTCGTCCACAACGCCGCGTACTTCCCGCGCGGCACAATCGACGAGCTCGATTTCGATGCGTGGCGCC
GCGGATTTGCCGTCAATCTCGACGCGCAGTTCCACAGCGCCAAACACTTCGTTCCCCGCATGCGCAAGAA
CGGTTACGGCCGCTTCGTCGACATATCCTCCAATTCAGTCGGTACCCCGGAACAGGGGCTCAGCGCCTAT
ATGGCGACCAAAATGGGCGCGATCGGCTTCATGCGGGGCCTCGCGAACGATGTCGGCGCCGATGGCATCA
CCTGCAACGCAATCCTCCCGTCGCTCACCAACACGCCGGCAATCGCAGCCATGCCCGAGGAAGCGAGAGC
GGCCATCTGGCGCCAACAGGCGATCAAACGATTGGCGGAGCCGGAAGACATCGTCGGCGCTGTGGCTTTT
CTGGCGAGCGAGGACGCCGGCTTCATCACCGGCCAGGCGCTCGTCGTGGATGGCGGTCTCTACAAGATCA
GCTAG
>Merged2_1019145_3-161 # 3 # 161 # 1 # ID=1019145_1;partial=10;start_type=Edge;rbs_motif=None;rbs_spacer=None;gc_cont=0.610
ATCGAACATTCGCGCGCCCCCTCGATCGCGCGCCGCGCCATCAAACGCGACGAATACCCGGAAGACCTTT
TGGGCGCGCTCATCTTTCTTGCTTCGGCAGACAGTGATTTCATCACCGGCCAGACGATCGCGGTGGACGG
CGGTGCCAACAACACCTGA
>Merged2_1019345_1-414 # 1 # 414 # -1 # ID=1019345_1;partial=11;start_type=Edge;rbs_motif=None;rbs_spacer=None;gc_cont=0.751
CCGAGCGACGTCTCCGACCTCGCACGGCGCGGGAAGCGGGCCCGTGAGATCGTCTACGGAGCCGGCATTC
CGGCTGACGTCGGCGCTCAGGTCCTCGACGGCTACCGGCGGCTGCGCGAGCAGTACGGGGAGGACATCAG
CCTCGCCGTCCGCTCGTCGGCGACGGCGGAGGACCTCCCCACCGCCAGCTTCGCCGGCCAGCAGGACACG
TTCCTGCACGCGGTGGGACCCGACGCGGTGCTCGACGCGGTCCGGCGCTGCTGGGCCTCGCTGTGGACCG
ACCGCGCCGTCGCGCTCGCCGTGGTGGTGCAGGAGATGGTCGACGCCCGCGTCGCTGGGGTGCTGTTCAC
CGCGAACCCGGTCACCGGCCGCCGGCGGGAGGCGGTCGTCGACGCCGCGGCCGGGCTCGGCGAG
>Merged2_1021054_2-1129 # 2 # 1129 # 1 # ID=1021054_1;partial=10;start_type=Edge;rbs_motif=None;rbs_spacer=None;gc_cont=0.672
CACGTCCAGGCCGTGGTTGGGCACATCGCGAACTACATCTACAGCTACGTGTTCTACGACCTGCCGATCT
CGAGCGCCACGTTCGCGCCGTTCAGCTTCGTGATCCCCAAGGGCACGATCCTCAACCCCGATGACAAGGC
CGCCACGAGCTGCTCGGTGATGGTCTGCACCGGCGTGATGAGCGCGTGCGCAAACGTGTTCGCGAAGATG
ATGTTCGCCAGCCAGGAGCACGACCGAGTCGCGGCATCGGCGAGCAACGCCGGCAACGCGATCGTGATCG
CCGGGCTGACCCAGTGGGGCCTCCCGTTCGCCGACATGGTCGCTTACTCGATCAACACCGAGGGGATGGG
TGGCCGTCCGTCGTCCGCGGGGATGAACGCGTTCGGGTTTCCCTGGTGCCCGTTCGGGCGCGCGCCCGAC
GTCGAGCTGATGGAGAACGAGTTCCCGCTGCTGATCCCGTTCTCCCAGCACTGGAAGGACAGCTGCGGCG
CCGGCAAGCAACGGGGCGGGGTGGGCACGGTCCAGCTGTGGGTCGCCCACCAGGCGCCTCAAGTGCTGCT
GATGGCTATTGCCGACAACTCGAAGCTCCAGACACCCCAGCCGCTGTTCGGCGGCTATGCGCCCTGCACG
GTGCCGGGGATCGGGGTCAGGGGTCCTCGGTTGATCGAGCGGATGGCGGAGGGCAACGGCCTCGAGCTCG
ACCTGAGTGCGCTGATCCAGCCGGGCGCCCTCGACGGCCACACCGAGATCGAGTTCATGGGCCGCTCGAT
CCGGCCCTACGACGCCGGCGATGTCATGACGTTCGCATTCTCGGCGGGCGGAGCGGGGTACGGAGACCCA
CTCGAAGCCGATCCCGAGCAGGTCGCGGCCGACTTCCGCGACGGGCTGATCTCCGAGTGGTCGATGCGCG
AGATCTACCGCGTCGTCTACGACCCGATCGACCACGTCGTGCTGGCGGCCGAGACCGAGGAAGGTCGGCG
GGCCGAGCGGGCAGCGCGTCGTTCTCGCGATCAATCCTGGGAGGAGTTCGCAACGGAGTGGGATCGTTTG
TCGCCGCCTCCGGAGCTGCTCACCTGGTTCGGCTCGTGGCCGGAGGGTGTCGCGACGGCGCCGCTGATGC
GGATGTAA
>Merged2_1021122_2-1891 # 2 # 1891 # 1 # ID=1021122_1;partial=10;start_type=Edge;rbs_motif=None;rbs_spacer=None;gc_cont=0.682
GAGCTGGAATCGGTGCGGAGCGCCCCGCTGATGGATACCTCGCGCCTTCGCGACGATTGGGGATTCCTGG
CGGCGTGGAACTCCGACGAATGCGTCGAGGATTTTTCGCTGGCGGTGCGCGGCCGGGTCACAGTGGGTAG
ACGTGTCCTATCCCTGCCGTGGCGGCTGGCCAACGTTGCCGACCTACCTGCCGTCGACGCACCGGCCGCC
GACGGCGTGACGCCCAGATTGGTCGGCCCGGAGGGAGACAACGGTGAGTTCGACACACCGATCGACCCGC
GGTTCCCGACCTTCCTGGCGACCAACCTGTCCGAGGCGCTGCCGGGCCCGTTCTCGCCGTCGTCGGCCTC
GGCGACCGTGCGCGGGCTGCGCGCCGGTGGCGTGACCATCGCCGAGCGGCTGCGCCCCGGTGGGATAGTC
CAGCGGGAAATCGCGATGCGAACCGTGGCGGTGTTCGCGCATCGGCTGTATGGGGCGATCACGACGGCCC
ACTTCATGGCCGAAACTGTGCCGTTCGTCAAGCCCCCGACGGTTGTCAGAAACAGCGGGTACTTCGGCCC
CAGCATGGCCTCCCTGCCGGTCTTCGGCGAGGAGCGTCCGCCCACCGAAACCCGCAGCGCCCGAAGGCGA
TTGCGCACCGTCCGCAACATCGGCGTATTCGGCGTCAACCTGGTGGGCTTGAGCGCGGGTTCGCCGCGCG
ACACCCACGAGTACCTGGCCGACGTCGATCGGCTGGAGCGGCTGGTCGGTGACGACTTCACCCAGCTCGA
CGATCGCCGCCTGCTCAGCCTGATCTTGCTGGCTCGCGACCATGTTGTGCACGGTTGGGTGCTGGCCTCC
GTGTCATTCATGTTGTGCGCCGCGTTCAATGTGTTGTTGCGCGGCCTCTGTGGGCGCGACATCGCTCCGG
CGGTGGGGCCGGACCTGGCCAGCGCGCGGTCGGTGGAGGCGGTGCAGCGCTTGGTGGTCGCCGCCCAGCG
CGACCCGAACGTGGTACGTCTGCTCGCTGAACCTGGGGAGCGCCTTGGCAAACTGGCGATCGATGCGCCG
GAGTTTCATTCGGCGGTGCTGGCCGAGTTGGAGCTGATCGGGCATCGTGGCCCCGCGGAACTCGAGATGC
TGTCGACGAGCTACGCCGACATTCCCGAGTTGTTAGTCCGGATGGTGGCCCGGACCATGAGCGCGCCACC
CGCACCACAGCCGCGGCATCCGCGGATTCCGTTGCGAGCCAAGCCTGTCGCGGTGCTGGCCGCACGCCAA
CTCCGCGACCGCGAGGTCCGCCGCGACAAAATGGTCCGCGCCAACTGGGTACTACGCAGTTTGCTTCGTG
AGTATGGGCGCCGGTTGGTTGATGCCGGAATCTTCGACACCGCCGACGACGTGTTCTACCTACTGGTAGA
CGAACTCGACGCGCACCCGCCGGATGTGTCGGACGTGGTGGCGCGACGGCGCGCCGAACACCGCAGACTG
GCCACGGTCGTCCCCCCGACCGTGTTCAGTGGCGGCTGGCAGCCGTCGCCCACATCATCACCGGCCCTCG
CCAGCGGAGATACCTTGCGCGGGGTCGGCGTTTGTGGGGGACGGGTACGCGGCCGGGTGCGGATCGTGCG
GCCCGAGACGATCGATGACCTGCAACCGGGCGAGATTCTGGTCGCGGAAGTCACGGACGTCGGCTACACC
GCCGCGTTCTGCTACGCCGCGGCGGTGGTCACCGAGCTGGGTGGTCCGATGTCGCACGCGGCCGTGGTGG
CCCGCGAATTCGGATTCCCCTGTGTCGTCGACGTTCAGGGGGCCACCCGGTCGTTGCCGCCGGGAGCGCT
CGTCGAGGTCGACGGCGCTACGGGCGAGATCCGGGTGATCGACGTGGATTCCGGAGACGTCCCCTCTTAA
>Merged2_1022636_1-360 # 1 # 360 # -1 # ID=1022636_1;partial=11;start_type=Edge;rbs_motif=None;rbs_spacer=None;gc_cont=0.689
GCACACATGACCGCGTCTATCGACATCGACATCGGCGGCACCTTCACCGACTGCTACGTGAGCTTCGGCG
ACCGCCGGGTCTGGTGCAAGACCAGGACCACGGCGTTCAACCTGTCCGTGGGCATGAACGAGGCCATCGC
GGAGGCGGCGGCGCGGCTCGATGTGGGCGTCGACGCGCTGCTCGCCGAGACCGGCATCGTCCGCTACTCC
ACCACGCTGGCGATGAACCGGCTGATCGAGCGCACCGGACCGCGTCTGGGCCTGCTGGTCACCGCCGGGT
TCGAGGACACCACGCTGATCGGCCGGGGCACCCAGTGGGCCGACGGCATCCCGGTCAAGCACCAGCGCAA
CATCGCCCGC
>Merged2_1023256_1-492 # 1 # 492 # 1 # ID=1023256_1;partial=11;start_type=Edge;rbs_motif=None;rbs_spacer=None;gc_cont=0.636
CATCCCGACGCGATCGTCGAACGGAAGAAATCGCAATCGCTCTATCCGCCGTTTTCATATCCCGATCGCG
CCTGGGCGATGGCGATCGACCTCAACTCCTGCATCGGCTGCCAGGCCTGCGTGGTCGCCTGCCAGGCGGA
GAACAATGTGCCGGTCGTCGGCAAGGACCAGGTGCTCAACCAGCGCGTGATGCACTGGCTGCGGATCGAT
CGCTACTACTCGGGCTCCGCCGACGCGCCGGAAGTGGCCTTCGAGCCGATGCCGTGCATGCATTGCGAGA
ACGCGCCATGCGAGGTGGTCTGCCCGGTGCACGCCACCGTGACCGACCATGAGGGCATCAACCTCATGGT
CTACAACCGCTGCGTCGGCACGCGGTTCTGCTCGAACAACTGCCCCTACAAGGTCCGCCGATTCAACTTT
TTCGCCTTCGCCCACAAAAACGAGCGGCCGCCCGAATCGTGGAATCCGCAGGTAACGGTGCGCGACCGCG
GC
>Merged2_1024648_1-606 # 1 # 606 # -1 # ID=1024648_1;partial=11;start_type=Edge;rbs_motif=None;rbs_spacer=None;gc_cont=0.675
TGCCTCGCGTATTTCTGCTTTCCGCTAGAGAGAAGCGTAAAGTGGCAGCTGGGCCGCGCGAGGACCTGGC
CGGCCGGGAAGCGGGGTGATGTGGCACGCAGCATCACGAAGACGCGCGGCGAGCCGGGCGACGTTCTCGC
CGAGACCGGCCTCGTGCGCGCGGCGCGGTACCTGCAGCCCGGCGAGCCCACGCCCGACGCACGCGAACTG
CATCGCCGAGGGGGCCGGCAGGCTGAGGAGTTCTATCGGGAACGCTGGCGCCACGACAAGGTCGTTCGTT
CCACTCACGGCGTGAACTGCACCGGGTCTTGTTCGTGGCAGGTCTACGTCAAGGACGGGATCATCACCTG
GGAGACCCAGGCCGTCGATTACCCCTCGGTCGGTCCGGACTCGCCCGAATACGAGCCCCGTGGCTGCCCG
AGAGGTGCGTCGTTCTCCTGGTACACCTACTCACCGGCTCGAGTCCGCTACCCCTACGTCCGCGGTCTGC
TGCTCGAGCTCTTCAGGGAAGCCAAAGCGAGGAACGGTGGGGACCCCGTTGCCGCCTGGGCCGAGGTGAC
GTCCGATCCCGAACGCTCTGTCGCATACAAGTCGGCCCGCGGCCAA
>Merged2_1024893_85-597 # 85 # 597 # -1 # ID=1024893_1;partial=01;start_type=Edge;rbs_motif=None;rbs_spacer=None;gc_cont=0.657
CTTCGTGACAGGGAAGACATCTTCTATCTCACGCTGCAGGAGTTCCACGACGTCCTGCGCACGAACCAGG
TGGATGACGAGCTCATCAGCCAGCGCAAGAACGCGTTCAGGTCCTATGAAGCGCTCACGCCGCCGAGGGT
GCTCACCTCCGATGGGGAGGCCGTTACCGGGACCTACCGCCGCGATGTTCCGGCCGGCGCGCTGGCCGGC
CTGGCAGTTTCGGCCGGAACCATCGAGGGGCGGGCGCGCGTCATCCTGGACATGGCCGAGGCCGATCTCG
ATGCTGGCGACATCCTGGTCACCGCCTACACCGACCCCAGCTGGACGCCTGCGTTCGTCGCGATCAAGGG
CCTGGTGACGGAGGTTGGGGGTCTCATGACACATGGCGCGGTGATTGCGCGAGAGTACGGCCTCCCCGCC
GTCGTGGGGGTGGAGCACGCAACCCGGCTGATCCCGGATGGGCAGCGGATACGCGTACATGGGACGGACG
GGTACATCGAGATCCTGCATTAG
>Merged2_1025338_2-511 # 2 # 511 # 1 # ID=1025338_1;partial=10;start_type=Edge;rbs_motif=None;rbs_spacer=None;gc_cont=0.724
GGGCGGTGCGATGTCCTGGTGCACGCCGCGGCCGCGTTCAGTAAGGCCTGCCTGGCCGACGTTGACCTGA
CCGCCTGGCGGCGCGTGCAGGCCGTCAACGTGGAGGCGGCCCTGCTGCTGGCCCAGGCGTTCGTCCCGGG
CATGGCCGAACGCGGCTTCGGCCGGATTGTGTTCATCGTCTCCGACACGGTCTGGTCGCCGCCGCTCGGC
GACATGCTCCCCTACGTGACGAGCAAGGGAGCGCTGATCGCGCTGGCCCGCATCCTCGCCGTCGGGCACG
GGCGCGACGGGATATCCGTCACCTGCGTCGCACCCGGGCTGACCGACACCCCGGCGGCGCGGGCTGGCCA
GCCAGCCACGCTGTTCGACACTGTCCGGTCCCGCCAGGCCCTGCCCCGCACGCTGGTACCTGGCGACGTG
GCCGCCACGGTGGCCTTCCTCGCCTCTGACGTGGCTGCCGCGCTGACCGGGCAGACGCTGTGCGTAGACG
GCGGTCTTGTCCTGCGCTAA
>Merged2_1025341_3-575 # 3 # 575 # -1 # ID=1025341_1;partial=11;start_type=Edge;rbs_motif=None;rbs_spacer=None;gc_cont=0.658
GGCAACCCCGTGACCGACCCCGCGAAGATCGGTGAGCGCGCCGAGCACTTCCAGAAGCGCGCGGGCTACT
ACTTCCAGAACTGGGACGAGCTCTATGGACTGTGGCGCGGCCGGCTCGAGAAGCTGATCGCCGACCTGAG
CGCGCTCGAGGTTCCCGAGCTTCCGGAGTACGAGGACGAGGCGACGGCATTCGAGGCGGGGCGCGACACC
CTCTACTACAAGGTCATCGAGGCCTACCGCGAGGTCATCCGCCTCTCGGATCTGATGTGGCAGAACCACT
TCGAGTTCCTGCTGCTCGGCTACGGCGCGTACATGACGTTCGCCGAGCTCTGCAAGGCGAACCTGCCCGA
CATCCCCGACCAGCACATCGCGCAGATGGTCGCCGGCATCGACGTCCTGCTCTTCAAGCCCGACTCGGAG
CTGCAGCGGCTCGCGAAGATGGCGATCGACCTCGGCGTCGACGACAAGTTCGTCGACGGTCGCACCCCGG
CGGAGATCGACGCGACGCTCGAAGAGAGCGACGCAGGTCGCGAGTGGCTCGCCGAGCTCGACAAGGTACG
CGACCCGTGGTTC
>Merged2_1026393_2-280 # 2 # 280 # -1 # ID=1026393_1;partial=10;start_type=ATG;rbs_motif=GGA/GAG/AGG;rbs_spacer=5-10bp;gc_cont=0.602
ATGCGCGACTGGACTATGAAAGGTGTCCATCTGTGCGCCGTGCGCTTGCAATTGCTGCGCTTGAATACCA
TGCCTGCCATGGACTGGCGCAAGCTGGAGAGTGTAGACAGCTTGCGCGGGCTCTCCGAGAAACAGCTGCG
GGCGCTCGGCCGTCTGTCCGTCCCCATGATTCGCCGGCGCGGCGAACAAGGTTTTCGCAGAGTCTCCTGG
GATGAAGCTGTCGCTACCGTCGCCGATGGTTTACGGGCATTGGATCCACATCGTATCGCTTGGTATCTC
>Merged2_1026615_2-103 # 2 # 103 # 1 # ID=1026615_1;partial=10;start_type=Edge;rbs_motif=None;rbs_spacer=None;gc_cont=0.686
GGCGGCGAGATCGCCGCCGCCCTCGTCTTCTTGGCCAGCGACGCCGCCAGCTACGTAACCGGCCAGACTC
TGGTCGTCGACGGCGGGTTCAGCATCACCTGA
>Merged2_1028302_326-601 # 326 # 601 # 1 # ID=1028302_2;partial=01;start_type=ATG;rbs_motif=GGAG/GAGG;rbs_spacer=5-10bp;gc_cont=0.612
ATGAGAGGATTGAAGAACCGTGTTGCGGTTGTGACGGGCGCGGCCGGCGGGATCGGTCGGGCGATCTGTC
GTCGATTCATCGAGGAAAATGTCATCGTCCTCGCGCTCGATGTTAACGCTGATGCCCTGAGGGAACTGGC
CGCCGATCTCGGCGCCGACGAAAGGCGGCTTCTGTGTGTCGCTGTGGATATCACCGACTACGGCGAGGTG
[truncated: 2,159,747 more chars]
