# Supplementary material for: The tropical cookbook: Termite diet and phylogenetics—Over geographical origin—Drive the microbiome and functional genetic structure of nests
Source: Front Microbiol. 2023 Mar 14;14:1089525. doi: 10.3389/fmicb.2023.1089525 (PMC10043212; doi:10.3389/fmicb.2023.1089525)
Supplement: Supplementary file 9 [file Data_Sheet_9.FASTA]

>Merged2_3428_355-1002 # 355 # 1002 # -1 # ID=3428_2;partial=01;start_type=Edge;rbs_motif=None;rbs_spacer=None;gc_cont=0.606
CTCAAGACGATTGCGGCGCCCGGGGACGGAATCCTCGCGCGGCAGCGAAACGTCAAGGCGCTGGTGGAGT
TTCGCGTACCGTTTGAGCTCGATCGCCAGCAGATCGACGACGTGGAACGCGGCGCAAATGATTCCGACTG
GCAACCTGCAAAGGACGCCGCGCAGAAGATTGCCTATGCTGAGGACCGAGCTATTTTCGAGGGTTACGTG
GCGGCAGGCATCGTCGGCATCCGCGAGGGAAACAGCAATCCGCGCATGACGCTGCCGGCCGACGCGCGCG
AGTATCCTGACGTTATTGCTCAGGCCTTGAGCCAGCTGCGGCTCGTCGGTGTCAACGGGCCTTATTCCCT
GTTGCTCAGTGTCGATGCGTATACAGCCCTCGCCGAGACCAGCGACAACGGGTACCCGGTACTTGAACAC
GTCAAAAAGCTCGTCAAAGACGAGATCATCTGGACTCCCGCGATAGCCGGCGCCTTCGTGCTCACCACCC
GTGGCGGCGATTTCGATCTGCACATCGGTCAGGACATCTCGATCGGGTATCTGAGCCACAACGACAGCGT
TGTGCGCCTTTATCTGCAGGAGACACTGACGTTTCTGCTGCTCACAACGGAAGCNGCCGTGGCACTCACG
CCGCCTACGGCGAAGTAG
>Merged2_6747_953-1426 # 953 # 1426 # -1 # ID=6747_2;partial=01;start_type=Edge;rbs_motif=None;rbs_spacer=None;gc_cont=0.719
GAGATCGCCTTCGCCGAGGACCGGTCGGTCTTCGGCGGCTACCGGGCGGCCGGCATCACCGGGATCGGGC
AGAGCACGCCGAACCCGGAGATGGCCCTGCCCGGGGAGGTGCCGGGCTACCCGGACACCGTCGCCGCGGC
GCTGGCCGCGCTGCGCCGGGCCGGCGTGGGGGGGCCGTACGCGCTGGTGCTCAGCGACGCCGCCTACACC
GCGGTCACCGAGACCTCCGACCACGGCTATCCGGTCCGCGACCAGCTGACCAGGGTGATCGACGGGGAGA
TCGTCCGGGCTTCGGCCATCGAGGGCGCCTACGTGGTGTCCACCCGCGGCGGGGACTTCGAGCTGCACCT
GGGCCAGGACCTGTCCATCGGCTACCTGACCCACGACGCCGACAGNGTNCAGCTCTACTTCCAGGAGTCA
CTGACNTTCCTGGTGTACACCCCGGAGGCCAGCGTCAGGCTTACCGCAGGCTGA
>Merged2_13090_1014-1550 # 1014 # 1550 # -1 # ID=13090_2;partial=01;start_type=Edge;rbs_motif=None;rbs_spacer=None;gc_cont=0.702
CAGGACCCGGACTGGCAGCCGGTGAAGGACGCGGCGAAGCAGATCGCGTTCGCCGAGGACCAGGCGGTGC
TGGCGGGATACCCGGCGGCCGGGATCACCGGCATCCGCGGCAGCTCATCCAACCCGGCACTGCCGCTGCC
GGCCGACATCGTGCGCTACCCCGACGTCGTCAGCGAGGCCATCGGCGCGCTGCGGCTGGCGGGCGTCGCC
GGGCCCTACTCGCTGCTGCTCAACGCCGCCGCCTACACCGCCGTCAACCAGACCTCCGATCAGGGCTACC
CGGTCCGGGAGCACCTCACCCGGGTGATCGACGGCGAGATCATCTGGGCGCCCGCGATCGACGGCGCGTT
CGTCGTGTCCACCCGCGGCGGTGACTTCGACCTGCACCTGGGCCAGGATCTGTCCATCGGGTACCTGTCC
CACGACGCCGCCAGCGTGGAGCTGTACTTCCAGGAGACTCTGACCTTCCTGGTGTACACGACCGAGGCCT
CGGTGGTACTGGGCGAAGCGGCGGCGAGCAGGAGATCCCGCCGGTAG
>Merged2_15199_1-576 # 1 # 576 # -1 # ID=15199_1;partial=10;start_type=ATG;rbs_motif=GGA/GAG/AGG;rbs_spacer=5-10bp;gc_cont=0.663
ATGAATAATCTCCACCGCGACCTTGCTCCAATCTCCGACGCGGCATGGGGGCAGATCGAGGAAGAGGCGT
CCCGCACCCTCAAGCGCTACCTGGCAGCGCGNCGCGTCGTGGACGTNCCGGACCCGAAGGGCCTCACCCT
CGCGGCNGTNGGCANTGGCCATACCCAACCCATCACTGCGCCNCGCGANGGGGTTCAGGCGGTGCGGCGC
ATGGCAAATGCACTCGTCGAATTGCGNGTTCCGTTTACGCTCGCGCGCCAGGCGATTGATGACGTCGAGC
GCGGTGCGACNGACTCAGACTGGGCNCCACTCAAGGAAGCCGCGCGGAAGATNGCGTTCGCCGAAGATCG
CGCCGTCTTTGATGGGTATGCCGAGGCAGGAATNCAGGGTATCCGGCCNGGTGCCAGTAACNNTGNNTTG
GCGCTCCCATCCACGCCAACGGAGTATCCGGCAGTGGTGGCACAGGCGGTCAACGAATTGCGCCTCGCCG
GAGTCAATGGCCCCTATGCGCTCGTGCTGGGTGCACAAACCTACACGGCCGTCAGCGGGGGCAGCGAGGA
AGGCTACCCTGTCCTC
>Merged2_33384_2-799 # 2 # 799 # -1 # ID=33384_1;partial=00;start_type=ATG;rbs_motif=AGxAGG/AGGxGG;rbs_spacer=5-10bp;gc_cont=0.714
ATGAACAACCTGCACCGCGAACTGGCTCCGATCTCGGCCGCGGCGTGGGCCAGCCTCGAAGACGAGGCCA
CGCGCACGTTCAAGCAGCACGTCGCCGGCCGTCGCGTCGTCGATGTCACGGGCCCGGACGGCCTGGGGCT
GGCCGGCGTCGGCACTGGCCACCTGACCCCCATCGAGTCACCGGAAGACGGGGTCCGGGCGGCGCTGCGC
GCCTGGCGGCCCGTGGTGGAGCTGACCGTCCCGTTCACCCTCGACCGCGAGCAGATCGACTCCGTCGAGC
GCGGTGCCCAGGACCCGGACTGGCAGCCGGTGAAGGACGCCGCGAAACAGATCGCCTTCGCCGAGGACCG
CGCGGTCTTCGACGGCTACCAGGCGGCCCAGATCACCGGCATCAGGCAGGCGTCGTCCAACCCGGGCCTG
ACGCTGCCCGGAGACGTGAAGGACTACCCGGACGTGGTCAGCAAGGCCGTGAGCGAGCTGCGGCTGGCCG
GGGTGGCCGGCCCGTACGCGCTGCTGCTGTCCGCGGACGCGTGGACCGCGGTGAACGAGACCTCCGACCA
CGGCTACCCGATCATGGCGCACCTCGGCCGCCTGCTGGACGGTGACATCGTGTGGGCCCCGGCGATCGAC
GGCGCGCTGCTGCTGTCCGGCCGCGGCGGCGACTACGAGCTCCGGCTCGGCCAGGACCTGTCCATCGGCT
ACCTGTCTCACGACGCGGACCAGGTGCGGCTCTACTTCACCGAGTCGTTCACGTTCTCCGTCTACACCGA
GGAGGCGAGCGTCGCGATCGGCGCCTGA
>Merged2_33457_425-1243 # 425 # 1243 # 1 # ID=33457_2;partial=00;start_type=ATG;rbs_motif=AGGAG;rbs_spacer=5-10bp;gc_cont=0.653
ATGAACAATCTTCACCGCGAGCTTGCCCCGATCTCCGAGGCGGCCTGGGCCCAGATCGAGGAGGAGACCT
CGCGCACCCTCAAGCGCCATCTGGCCGGGCGGCGGGTGATCGACGTGCAAGGTCCGGGCGGCGTCGACCT
TTCCGCCATCGGTACGGGTCATTTGCGCGATGTTGCGCCGCCCGGAGATGGCGTCCTGGCGCGGCAACGC
GAGGTGAGGCCGCTGGTCGAGCTGCGCATTCCCTTTGAGCTGGACCGCCAGCAGATTGACGACGTCGAGC
GCGGCGCTAACGATTCCGACTGGCAGAAGGCGAAGGACGCCGCACGGATTTTGGCCTTTGCCGAGGACCG
CGCCATCTTCGAGGGCTACGCCGCCGGCGGGATCGGCGGCATCCGCGAAGGCACCAGCAATCCAATCCTG
ACCCTTCCGGACGAGGTACACGGCTATCCCGACGTCATCGCCCGGGCGCTCGGCCAGTTACGGCTCGAGG
GCGTCAACGGTCCCTATTCCGTGCTCTTCGGCGCCGATGCGTACACCGCCTTGAGCGAGAGCTCTGATCA
GGGCTATCCAATCATGCGGTACATCAAGGAGCTGCTGGACGGCGAGATCATCTGGGCGCCGGCGATCAGG
GGCGCGTTCGTGCTGACGACGCGCGGCGGCGATTTTGCCCTCTATCTCGGCGAGGACGTGTCGATCGGCT
ATCTCGGCCACGACGACAGGACGGTCCGGCTCTACCTGCAGGAGACGTTCACATTCCTGCTACTGACGAC
AGAGGCCTGCGTGGCGGTGAATGCCGGGGGTGACAAGGTGAAATCCTGA
>Merged2_41693_501-1298 # 501 # 1298 # 1 # ID=41693_2;partial=00;start_type=ATG;rbs_motif=AGGA;rbs_spacer=5-10bp;gc_cont=0.640
ATGAACAACCTCTACCGCGATCTGGCGCCGATCACCGAAGAGGCCTGGACCGAAATCGAATTGGAGGCGA
CACGGACGTTCAAGCGGCACATCGCCGGACGGCGGGTGGTCGACGTCAGCGAGCCGGGCGGTCCGAGCAC
TGCGGCGATCAGCACCGGACGGCTGCAGGAAGTGAAGGCGCCCACCGATGGCGTCATCGCGCAACTGCGT
GTCAGCAAACCGCTTGTGCGGCTTCGGGTTCCGTTTACGTTGTCCCGCGCGGAGATCGACGACGTGGAAC
GTGGGTCGCAGGATTCCGACTGGGACCCGGTCAAGGCCGCCGCCAAAAAGCTGGCGTTCGTCGAAGACCG
CGCCATCTTCGAAGGCTATAAAGCCGCCTCGATCGACGGTATCCGTAGCTGCAGCTCCAACCCGCCACTC
AAACTGCCCAAGGAAGTACGAGGCTTTCCCGATGTCATCGCGCAAGCATTGTCCGAGCTGCGACTGGCCG
GTGTCGACGGCCCGTACTCGGTGCTGCTGTCCGCCGACGCCTACACCAAGGTCAGCGAGACCACCGAACA
CGGCTACCCGATCCGCGAGCACATCCGTCGGCTGATCGAGGGCGACATCATCTGGGCACCGGCCATCGAC
GGCGCGTTCGTGCTCACCACCCGCGGCGGCGACTTCGACCTGCAGCTGGGCACCGACGTGTCGATCGGAT
ATCTCAGCCATGACACCGAAACNGTCCAGTTGTACCTGCAGGAGACCCTGACGTTCCTGTGCTACACCGC
CGAGGCGTCGGTCTGCCTCAGCTCGTAG
>Merged2_47196_760-1566 # 760 # 1566 # 1 # ID=47196_2;partial=00;start_type=ATG;rbs_motif=GGA/GAG/AGG;rbs_spacer=5-10bp;gc_cont=0.729
ATGAACAACCTGCACCGTGAGCTGGCGCCGGTTTCCGCCGAGGCGTGGGCCGACCTGGAGGACGAGGCCC
GGCGGACGTTCGCCCGGCACGTGGCCGGCCGCCGCGTGGTNGACGTGCCGGAACCNGGCGGTATCGAGCT
GTCCTCGGTCNGCACCGGNCATCTCGACCCGGCCGAGGCNCCGGCCGACGGGGTCATCGCGCNCACCCGC
CGCTCCCAGCCCATCGTNGAGCTGCGGGTCCCGTTCACGGTCGACCGGCAGCAGGTGGACGACGTGGCCC
GCGGGGCCAAGGACGCNGACTGGCAGCCGGTGAAGGACGCNGCCCGCCAGATCGCGTTCGCCGAGGACCG
GGCGGTCTTCCACGGCTACCCCGCGGCGGGGATCACCGGNATCNNNGACNTNTCCTCNAACCCGNCGGTC
GCGCTCCCGGCCGAGGTGCGGGAGTACCCGGACGCCATCGCCAGGGCGGTGACGGCGCTGCGGCTGGCCG
GTGTCGGCGGCCCGTACTCGCTGGCGCTCAGCGCCGACGCCTTCACCGCGGTCAACGAGACCACCGACTA
CGGCTACCCGGTGCGCGAGCACATCACCCACGTCCTCGACGGGGAGATCATCTGGGCGCCGGCGATCGAC
GGCGCCTTCCTGCTGTCCACCCGTGGCGGCGACTTCGAGCTGCGGATCGGCCAGGACGTGTCGATCGGAT
ACCTGTCACACGACGCCACCAGCATCCAGCTCTACTTCCAGGAGACGCTGACGTTCCTCGCCTACACCGC
CGAGGCAACCGTCACGCTCAGGCCGGCGGGCCGCTGA
>Merged2_48650_9659-10465 # 9659 # 10465 # -1 # ID=48650_9;partial=00;start_type=ATG;rbs_motif=AGGAG;rbs_spacer=5-10bp;gc_cont=0.731
ATGAACAACCTGCACCGTGAGCTGGCCCCGGTCTCCGATGCCGCCTGGGCGAGCATCGAGGAGGAGGCGC
GCCGGACGTTCCGGCGCCACCTGGCCGGGCGGCGGGTCGCCGACGTGGAAGGCCCGTCAGGTGCCACGCT
GGCCGCGGTCGGCACCGGTCACCTCGGCCAGTCCAGCCAGCTGGGCGAGGGGGTGACCGCCCGGGTGCGC
GGCTCACAGCCGGTGGTCGAGCTGCGGGCGCCGTTCACGCTGGACCGGCAGGCCATCGACGACGTCGAGC
GCGGGGCGAGGGACCCGGACTGGCAGCCGGTCAAGGACGCGGCCAGGGTGATCGCGTTCGCTGAGGACCG
GGCCGTGTTCGATGGCTACCCGGCGGCCGGTATCGCCGGGATCCGGGCCAGTTCGTCCAACCCGCCGCTG
CCGCTCCCCGGCGAGGCCCGCGCCTATCCCGACGCCGTCAGCCAGGCCGTGACCGCGCTCCGGCTGGCCG
GCGTGGACGGCCCCTACTCGCTGCTGCTCAGCGCCGCCGCCTACACGGCCGTCAGCGAGACGTCCGACTA
CGGGTATCCGGTCCGGGAGCACCTGGCCCGCCTGGTGGACGGCGACATCATCTGGGCGCCCGCNATCGAC
GGCGCGTTCGTGCTGTCGGGCNGGGGCGNNGACTTCACNCTCTGCCTGGGCCAGGANCTGTCCATCGGNT
ACNTGTCCCACGACCAGGCCAGCGTCCAGCTCTACTTCCAGGAAAGCCTGACGTTCNTGGTCAACACGAN
CGAAGCGAGCGTGGTGCTGACGNCGGCAGNNAGCTGA
>Merged2_49383_143-499 # 143 # 499 # 1 # ID=49383_2;partial=01;start_type=ATG;rbs_motif=AGGAG;rbs_spacer=5-10bp;gc_cont=0.742
ATGAACAACCTGCACCGCGAGCTCGCCCCCGTNTCGGAATCCGCGTGGGCCAGCATCGAGGAGGAGGCCC
GCCGGACCTTCANGATCCATCTGGCCGGCCGCCGGGTGGTGGATGTCGCCGGGCCGGCCGGCCCCACGCT
GGCCGCCGTGGGCACCGGCCACCTCGCCGACGCCGAGTCCCCCGGCGAGGGGGTCANCGCCCGGCTGCGC
CAGTCCCAGCCGGTGGTCGAGCTTCGGGTGCCGTTCACCCTGGACCGGCAGGCCATCGATGACGTCGAGC
GGGGAGCCGAGGACCCCGACTGGCAGCCGGTCAAGGACGCGGCGAAGCAGATCGCGTTCGCCGAGGACCG
GGGGGTA
>Merged2_50928_461-1279 # 461 # 1279 # 1 # ID=50928_2;partial=00;start_type=ATG;rbs_motif=GGAG/GAGG;rbs_spacer=5-10bp;gc_cont=0.725
ATGAATAACCTGCACCGCGAGCTCGCGCCGATCTCCGACGAGGCCTGGACGCAGATCGAGGAAGAGGCCG
CCCGCACGTTCAAGCGTCACCTGGCCGGCCGGCGCGTGTTCGACGTGGCCGGGCCATCCGGCGTGGACTA
CTCCGCGGTGGGACGCGGCCGGGTGCAGGGCATCGACCCGCCGGGCGACGGCGTGCTGGCCCGGCAGCGG
CAGGTAGCGCCGCTGGTGGAACTGCGCGCGCCGTTCACCCTGAGCCGCCAGGAGATCGANGACGTGGCCC
GGGGCGCGCAGGANGCCGACTGGCAGCCGGTCAAGGACGCCGCCAAGCAGATCGCGTTCGCCGAGGACGG
GGCGATCTTCGAGGGNTACGCGGCNGCCGGCATCGACGGCATCCGCCAGGGNTCGAGCAACCCGCCGGTG
GCCCTGCCCGGGGACATCACGGAGTACCCGATGGCGNTCGCCCACGCGCTNAGCCAGCTGCGGGTGGCCG
GCGTCGACGGCCCGTACTCGGCGGTGCTCAGCGCCGACGCCTACACCGCGGTCAGCGAGACCAGCGATCA
CGGCTACCCGGTGATCGAGCACATCAAGCGGCTGCTGACCGGCGACATCATCTGGGCGCCCGCGATCAGC
GGCGCGTTCGTGCTGACCACGCGCGGCGGCGACTTCAGCCTGCGGCTCGGGCAGGAGGCCTCGATCGGCT
ATCTGTCCCACACCGCCACCGAGGTCCAGCTCTACCTCCAGGAGACGCTGACGTTCCTGATGCTCACCAG
CGAGGCCGCGGTCGGCTGCACGCCTCCGGGCCGGCGCTCGGGGCGCTGA
>Merged2_51199_5827-6462 # 5827 # 6462 # -1 # ID=51199_8;partial=01;start_type=Edge;rbs_motif=None;rbs_spacer=None;gc_cont=0.659
CGCGACTTGGCCCGCGCCAATAAGCTCAATACCGGCGCCAAGCTCAAGCTCGGCACCCGGTTGACCGTAC
CTACAAAGGCTGCGGCTGCGGTGCGGGCAGCACCTACTGCCGTGTCGCAACAAGATGCCGCCCGGCCGGC
GGCCGCCCCCAAAATGGCGGCGGCGGTGCCCCCGCAAAGCGCCCGGCTGGCGAAGTCGAGCCCCGCGGTT
GAGGACGGCGCGCCCGCGGCCAAGGTCGGCGAGGCCACCGGCGCGCTACCGACATTCCGTTGGCCAGTGC
GCGGCAAGGTGATCGCAAGCTATGGTGCGAAGACCAACGGCAAGGCCAATGATGGCATCAACCTCGCGGT
TCCCGAGGGGACCCCGGTGAAGGCCGCCGAAGACGGCGTGGTCGCCTACTCCGGCAACGAGTTGAAGGGT
TACGGCAATCTGATTCTGGTGCGGCACGCCAACGGTTATGTCACCGCATATGCTCATGCGAGTGAACTGT
TGGTCAAACGCGGTGACACGATCAAGCGCGGCCAGGTGATTGCGAAGTCGGGTCAATCGGGCGAGGTGGC
GTCGCCGCAGCTCCACTTCGAGATCCGCAAGGGATCCACGCCGGTCGACCCGCTGCAATTCCTGAACGGG
GCGTGA
>Merged2_52619_3-365 # 3 # 365 # -1 # ID=52619_1;partial=10;start_type=ATG;rbs_motif=GGA/GAG/AGG;rbs_spacer=5-10bp;gc_cont=0.639
ATGAATAATCTTCACCGCGAGCTCGCCCCGATTTCCGATGCAGCGTGGGCGGATATCGAAGAGGAGACGA
CGCGCACGCTTAAGCGCTACCTCGCTGGGCGGCGCGTGGTCGACGTCCACGGGCCGGGCGGTGTCGGCCT
TTCCGCCGTCGGCACCGGCCACCTCAAGACGATTGCGGAGCCCGGCAAGGGCATCCTTGCGAGGCAGCGC
GAGGTCAAGGCGCTGGTCGAGTTGCGGGTTCCGTTTGAGCTCAATCGCCAGCAGATTGATGACGTGGAAC
GGGGTGCGAACGACTCCGACTGGCAACCGGCGAAGGATGCTGCGCAAAAGATTGCCTATGCCGAGGACCG
CGCCATCTTCGAG
>Merged2_53052_2-169 # 2 # 169 # 1 # ID=53052_1;partial=10;start_type=Edge;rbs_motif=None;rbs_spacer=None;gc_cont=0.643
GCGTTCCAGCTGTCCGCCCGCGGCGGCGACTATGAGCTGCGCCTCGGCCAGGACCTGTCGATCGGATACC
TGTCGCACGACTCCGAATTCGTGCAGCTGTACTTCCAGGAGTCGCTGACCTTCCTGGCTTACACCGCCGA
AGCGAGCGTGGTCCTGGGCACTCACTGA
>Merged2_82958_69-434 # 69 # 434 # -1 # ID=82958_1;partial=01;start_type=Edge;rbs_motif=None;rbs_spacer=None;gc_cont=0.669
GCCCGCGAATATCCGACCGTCATCGCGCGGGCGCTGACCACGATGCGGCTGGCCGGCGTCGGCGGGCCGC
TGTCGCTGCTGCTGTCGGCCGATGCGTACACCGAAGTCGCCGAAACGACCGATCACGGCTACCCGCTACG
TGAGCACATCAGCCGGGTGCTGGGCGCCGACAGTGAGATCGTCTGGGCTCCGGCGATCAGCGGTGCGCTG
CTGCTATCTGCCCGCGGCGGCGATTTCGAACTACACCTCGGCCAGGACGCGTCCGTCGGCTACCTGTCGC
ACGACGCCGACACGATCCAGCTGTACCTGCAGGAGTCGCTGACCTTCATCGTCCAGACTGCAGAAGCCGC
CGTCAGCCTGTCCTGA
>Merged2_103509_39-839 # 39 # 839 # -1 # ID=103509_1;partial=00;start_type=ATG;rbs_motif=AGxAGG/AGGxGG;rbs_spacer=5-10bp;gc_cont=0.708
ATGAACCACCTCCTCCGAGCCCACGCTCCTATCACCGAAGAAGGCTGGCAGCAGCTGGAGCAGGAGATCC
AGCAGCGCGTGGTGCCCGCGCTCGCCGCCCGCCGGCTGGTCGACTTCTCGGGCCCGCACGGCTGGACCCA
CTCGGCCACGAACCTGGGTCGGGTGACGCCGATCGACGCGCCGGGCGAGGGGCTGCGGGCCCACCAGCGC
CGGGTCCTGCCGCTGGCCGAGCTGCGCGCCGACTTCTCGATCTCCCGGGCCGAGCTGCGCGACCTCGACC
GGGGCGGGACGGATCCCGACCTGGCCGAGCTCGACGCCGCGGCCCGGCGCATCGCAGAGGCCGAGAACCT
GGCGGTGTTCCACGGCTGGTCGGCTGCCGGCGTCGTGGGTATCGCCGAGGGCGACGGCCTGCTCCAGATC
CCGCTGGGCGACGACGTCGAGCGGTACCCCCGCCACGTTGCCAAGGCGGTCGAGAACCTCCTGAGCATCG
GTATCAGCGGTCCCTATGGCTTGGCCCTCGGGCCCGACGGCTACACCAGCCTGGTCGAGACGACCGAGCA
CGGCGGGCTGATCGTGTTCGACCACATCCGCCAGATCCTCGGCGGCCAGATCGTGTGGGCGCCGGGCGTC
GAGGGGGCGATCGTGCTCAGCCTCCGGGGTGGCGACTTCGTCTTCGAGATCGGCCAGGACCTGTCTCTCG
GCTACGACCACCACGACGCCGACCAGGTGTATCTCTACCTGGAGGAGACCTTCACCTTCCGCAAGTCCAC
GCCGGAGGCGGCCGTCGTCCTCACTCCCTAA
>Merged2_116111_3-464 # 3 # 464 # 1 # ID=116111_1;partial=10;start_type=Edge;rbs_motif=None;rbs_spacer=None;gc_cont=0.682
GAAGACACCATGATCTTCGAAGGCCACCCCGCCGCAGGGATCGACGGCATCCGCCACACCCTCACCAACC
CCGTGGTACTGCTGCCCGCCGAAACTGCGGAATACCCGGCAGCGATCGCGCAGGCACTCAGCGAACTGCG
CACCGCCGGCGTCGCCGGCCCGTACTCGCTCGCGCTGTCCGCCGACGCCTACACAGCCGTCAGCGAAACC
AGCGACCACGGCTACCCAGTGATCGAGCACATCCGCCGGCTGCTATCCGGCGACATCATCTGGGCCCCCG
CGATCAGCGGCGCGTTCCTGCTCACCACCCGCGGCGGCGACTACTCCCTCCACCTCGGCCAGGACCTGTC
CATCGGCTACCTGTCGCACACCGACACCGACGTCCGCCTCTACCTGGAGGAGACGCTGACGTTCCAGGTC
CTCACCGCCGAAGCAGCCGTCGGGTTCAGCTCCGCCGGATGA
>Merged2_130675_3-137 # 3 # 137 # 1 # ID=130675_1;partial=10;start_type=Edge;rbs_motif=None;rbs_spacer=None;gc_cont=0.674
GTCCTCGACGTCGGCCAGGACCTGTCGGTGGGGTACCTCTCCCACGACGCCGCATCGGTCACCTTGTACC
TCGAGGAGAGCTTCACCTTCAGGGTCGTGGAGCCCGACGCCGCGGTCGCGTTGCACACCCCCTGA
>Merged2_141855_469-855 # 469 # 855 # -1 # ID=141855_2;partial=01;start_type=Edge;rbs_motif=None;rbs_spacer=None;gc_cont=0.708
GTGACCGGCTCGGACCCGACCGCGTACCGCTCGTCGGTCGCCCAAGGAGTGGAGCGCCTGGCGCTGGCCG
GCGTCGGCGGCCCGTACGGCCTGGCCCTCGGCAACGACGCCTGGATCGGCGTCGTCGAGGCCACCGAGCA
GGGGAGCATCCTCTTCGAGCACCTCGCCAAGATCCTCGGAGGCGGCCCCATCGTGTGGACGCCCGGCGTC
GAGGGCGGGGTGGTGATCAGCCAGCGGGGCGGCGACTTCCAGTTCGTCTCCGGCCAAGACCTGTCGGTCG
GATTCCGAAGCGCCGACGCCGAGGCCGTAACCCTCTACCTCGAGGAGAGCTTCACGTTTGCGGTCACCGA
CCCTACGGCCGCGATCCTGCTCCGGCCAGGCGGCTGA
>Merged2_147570_755-1705 # 755 # 1705 # 1 # ID=147570_2;partial=00;start_type=TTG;rbs_motif=GGAG/GAGG;rbs_spacer=5-10bp;gc_cont=0.677
TTGATTCAAGATCGCTGGCTGGGCCCTGTGGGCCTGGCGCTCACCGCCGCCCTGGCGGTCACCGCGCAGG
CGGCACCCGTCAACAAGCATTCGCATCTGGCTGTGGCGGGCCAGAACGCGGCTAGCCTTATCCTGCCCCG
GGCCGAGCTGGTCCCCGGCGGCGTGCTGATTGAGCCGCAGGACTCCAAGTCCGCTCAGGCGCCGCGGGTC
ACCTACGAGGGCAGGCGCTGCATGGTGCTGCGCCACGAGGGGCACTGGGTGGCCGTGGCGGGCATCTCGC
TGTCGGCCAAGCCCGGCAAGGCGGCCCTCAGCGTGGAGGATGACAGCGGCAAGCACGAGCTGCCCTTTGA
GATCGCTGACAAGCAATACCCCACCCAGCGCCTGACCGTGGAGCCCTCCAAGGTTAATCCGCCACAGACC
GAGATCGAGCGCATCGAGAAAGAGCAGAAGCGCCAGCACGAAGACATCACCACCTTCACCGACGGCGCGC
CGCGCACCTTGAGGCTGCTGCAGCCGGTGCCGGGTTTCCGGCAACCCTCCTTCGGCAAGCGGCGTGTGTT
CAACAACGAGCCGCGCAGCCCCCATACCGGCATGGACATCGGCGCCCCGGCCGGCACGCCGATCCAGGCC
TCCGCGGATGGCTCGGTGATCGACACCGGCAACTTCTTCTTCAACGGCAATGTCGTCTTCATCGACCACG
GCCAGGGGCTGGTGACGATGTACTGCCACATGAGCAAGATCGAGGTGCAGCCCGGGCAGCACGTGCACGC
CGGTCAGATCATCGGCAAGGTCGGCGCCACCGGACGGGTGACCGGTCCCCATGTGCATCTGGGCGTCGAC
TTGAACGGCAACTCCGTCGACCCGGCACTGTTTCTGGCGCCTCTGGGTGGCGGGGGCTCGTCTGCAACGG
ACCGCCCGCCGCCGGACAAGGCGCTCGCCGCGGGCAACTAA
>Merged2_169139_2-778 # 2 # 778 # -1 # ID=169139_1;partial=10;start_type=GTG;rbs_motif=AGGAG;rbs_spacer=5-10bp;gc_cont=0.683
GTGACCGACCACCTGCGTCGAAGCCTGGCCCCGATCGGCGAGGGAGCCTGGCGGGAGATCGACGAAGAAG
CGACCCGCACCTTGAAGCACTATCTCGCCGGCCGGTCGCTGATCGAGTTCAGCGGGCCAAAAGGTTGGGA
GCATTCGGCCGAGCCCACCGGGCGGGTCCGTTCGATCGACGTCGGTCCGGGCAAAGGCGTCGACGCCAAA
GTGCGCCTGTCGCAACCCATGATCGAGCTGCGGACACCGTTCGACCTGTCGATTTCCGACCTCGACCGCG
CCAAGAACCCCGACCTCGACGCTCTGGTCGATGCGGCCAAGCGCGCCGCGCTGGCCGAGGACACGCTGAT
ATTCAACGGTTATCCGCCCGCGGACGCGGAGGGTGTCGGCACCTCGTCGCCCTACGAGGCCCTGTCGATC
AGCGACAACTACGACGACTACCCCCGCATCGTGGCCCGCGCCGTGGCCATCCTGCGCCAGGCCGGTGTCG
ACGGTCCGTACGCGATCGCGCTCGGCCCCCGCTGCTACACCGGCGTGACCGAGACCAGCGAGCACGGCGG
CTACCCGCTCATCGAGCACATGAAGCTCATCCTCGGCGGTCCCGTGGTCTGGGCCCCGGCGGTCGACGGC
GCCGTGGTGGTCAGCCAGCGCGGCGGCGACTACGAGTTCGTGTGCGGCCAGGACCTTTCGATCGGTTACC
GCGGCCATTCGGGCGACACCGTGGAGCTTTACCTCGAAGAGAGCCTCGCGCTCTTGATCCACGACCCCCG
TGCCGCC
>Merged2_183836_382-570 # 382 # 570 # -1 # ID=183836_2;partial=01;start_type=Edge;rbs_motif=None;rbs_spacer=None;gc_cont=0.725
AAGCGGCTTTCTCGCAGCGGCGCGGCGCTCGCGCTCCTCGTTCTCGTGGCGCTCGGCAGCAGCGCCTGCA
CGCTCGGCGGCGCGGCCGCGGGCGGCTATGTCGGCAACAAGGCGACGAACGGCAGTGCTGTCGGCACGGT
CGGCGGCGCGGTTGCGGGCGGTGTGATCGGGCACGAACTCGGCAAGTAA
>Merged2_193263_1-378 # 1 # 378 # 1 # ID=193263_1;partial=11;start_type=Edge;rbs_motif=None;rbs_spacer=None;gc_cont=0.733
ACGGCCGTGGACGATGTCGCACGCGGCGCGAAGGACGCCGACTGGCAGCCGGTCAAGGACGCCGCGAGCA
AGCTCGCGTTCACCGAGGACCGCGCGATCGTGGACGGCCTGCCCGCGGCCGGGATAGCCGGAATCCGCGC
CGCATCGGACAATCCCGCGCTGAGCCTGCCCAGCGACACCCGCGAGTACCCGACCGTCATCGCGCAGGCA
CTCACCACGATGCGCCTGGCCGGCGTGGCCGGGCCGTTGCGCCTGCTGCTCTCGGCCGACGCCTACACCG
AGGTCGCCGAGACGACCGACCACGGCTACCCGGTGCGCGAGCACATCGCCCGGGTGCTCGGCGCCGACAG
CGAGATCGTCTGGGCGCCGGCGATCGAC
>Merged2_196273_1-180 # 1 # 180 # 1 # ID=196273_1;partial=10;start_type=Edge;rbs_motif=None;rbs_spacer=None;gc_cont=0.678
CCCGCCCTGTCCGGCGCCACGGTCCTGAGCTGCCGCGGCGGCGACTACGAACTGCGCATCGGGCAGGAAC
TGTCCATCGGCTACGCCTCGCACGACGCCACGCGCGTGGAGCTGTACTTCACCGAGTCGTTCACGTTCGC
CGCCTATACCGCGGAGGCCAGCGTCTCCATAGGCTCTTAG
>Merged2_197838_1-855 # 1 # 855 # -1 # ID=197838_1;partial=10;start_type=ATG;rbs_motif=AGGAG;rbs_spacer=5-10bp;gc_cont=0.737
ATGGCAACCAAGCTCCTCGCCGCTGGCGCGGCCCTCGCTCTGACCGCGCCAGCGGTGGCCCTCCTCGCCG
TCTGCGCCGTCATCACGTCGCCACCCCAGGCGGCCTCCTGCCTGGCCGGCGACGTCCAGCTCGCCGCCAC
CGCACCCCATACGCTGGCAGTCCCCGCCCCGGGAGGCGGATCGACCCGGCTGGATGCCGCGCAGCTCGCC
CACGCCGCCACGATCATCGACGCCGGCGCCGCCACCCCCGGCGCCGGAACCCGCGGCATCGAGGTCGCGC
TGATGGCCGCGCTCACCGAATCCGGCATGCGGATGCTCGCGAACACGGACGCCTACCCGCAATCCGCGCA
ACTCCCGAACGACGGGAACGGGAGCGACCACGACTCGCTCGGCATGTTCCAGATGCGCCCCTCAACCGGC
TGGGGCACCGTCGCGCAAATCATGAACCCCGACTATGACGCCGCCGCGTTCTACGGCGGACCGGGCGGCC
CCAACCACGGCTCCCCCGCCGGACTCCTCGACCACCCCGACTGGGCGTCCCTCCCGCTCGGGCAGGCCGC
CCAAGCCGTCGAGGGCTCCGCACATCCCGACCGATACCAAGCCTGGCAACCCGCCGCCGCCATCATCCTG
ACCGCCCTCACCACCCCGGCGATGACGTCCGGCGTGCCGGAGACCACGAGCCTGCACTTCCCGCTGCCCG
CTGGCACCTTCCGAGAGACCGGACCGTTCGGGGAGCGCATCGACCCGATCACCGGCGCCCCAGAGTTCCA
CGAAGGCGTCGACCTCGCCGCCCCCGCCGGCACCCCGATCCTCGCGATCGCCGACGGCGCCGTCACCTTC
GCCGGCCTCGTCGGC
>Merged2_203978_1-396 # 1 # 396 # 1 # ID=203978_1;partial=10;start_type=Edge;rbs_motif=None;rbs_spacer=None;gc_cont=0.667
GGCGCCGCCGAGCGATATCCCGCGGCCATCGCCCAGGCGGTCAACCAGCTGCGCCTCGCCGGCGTCGAGG
GTCCCTACCGGCTGGTGCTGGGGGCGGAGCCCTTCACAACCGTCACCGGGGGCAACGACGAAGGCTATCC
GGTCCTCCAGCATATCCTGCGGCTGGTGGATGGAGACATCATCTGGGCGCCGGCGATCGAGGGTGGGCTG
GTGCTGACGACGCGCGGCGGGGATTTTGAACTGGATCTCGGGCAGGACCTCTCCATCGGCTATCTCCGTC
ATACCGACGAGATGATCGAACTCTATCTGCAGGAGAGCTTCGCCTTTCGCTTGCTGACGACGGAGGCGGT
CGTGGCACTTCCGGCCCAGGCTCGCGAGAGGTCCTCCTCGCGCTGA
>Merged2_205283_894-1703 # 894 # 1703 # 1 # ID=205283_3;partial=00;start_type=GTG;rbs_motif=AGGAGG;rbs_spacer=3-4bp;gc_cont=0.699
GTGACCGACCATCTGCGGAGACAACAAGCACCGATCGGCCCCACCGCGTGGGAGCTCATCGACGAGGAGG
CCACGCAGACCCTGCGCAACCATCTGGCCGGCCGCGCCCTGGTCGACTTCGCCGGCCCCGAGGGCTGGCA
GTTCTCGACCGGCTCGCTGAAGACCGTCTCGACCGCCGACTTCCCGACCGAGGGCGTGAAGGCGACGGTG
CGCCACACGACGCCGGTCGTCGAACTGCGGACCGTCTTCGAGCTGTCCCGCCTAGAGCTCGACAGCGCCG
AGCGCGGCAACGACGCTCCCGACCTCGATCCGGTGCAAGAAGCGGCCAGGCGGGCGGCGCTGGCCGAGGA
CACGGCCGTGTTCGACGGTTTCGACGAGGCCGGGCTGCAGGGCATCGTCGCCGGATCGCCGCACGCTCCG
ATCGCGCTCAGCGGCGGCTACGACCAGTACCCGAGCGCCGTCGCCCGCGCCGTGGCCCATCTGCGGAAGG
CGGGCATCGGCGGGGCCTCCGCGTTGGCCCTCGGCGACCGCTCCTACACCGGCGTCGTAGAAACGACCGA
GCACGGTGGTTATCCCCTACTCGAACATCTCCGGCTGATCCTGGGCGGACCGGTGCTGTGGGCACCCTCC
CTCGACGGCGCCGCCGTCGTGAGTGTCCGCGGGGGCGACTTCGTCTTTACCTGTGGGCAGGACTTCGCCG
TTGGGTATCTCTCCCATGACGACGAGACCGTGCGCCTCTACCTGGAGGAGAGCTTCTCGCTCAGAGTCAA
GGAGCCGGCCGCCGCGATCGCGCTCCGACACAACTCCTGA
>Merged2_214391_2493-3317 # 2493 # 3317 # 1 # ID=214391_5;partial=00;start_type=GTG;rbs_motif=GGAG/GAGG;rbs_spacer=5-10bp;gc_cont=0.678
GTGAACAACCTGCACCGGGAGCTTGCTCCGATATCCGATGCGGCCTGGGGGCAAATCGAGGAAGAGGCGT
CCCGCACCCTCAAGCGCTATCTGGCGGCCCGGCGGGTCGTGGACGTGCCGGAACCGAAGGGCCTTGACCG
GGCAGCCGTTGGTACGGGCCACACCAAGCCGATCGCATCACCGGGCGACGGCGTGCAGGCGGTGCAGCGC
CTCGCCAATCCGCTCGTCGAGCTTCGGGTCGCGTTCAAGCTGACGCGCCAGGCGGTCGATGACGTGGAAC
GCGGCGCGACGGACTCGGACTGGTCGCCGTTGAAAGAGGCTGCCCGCAAGATCGCCTACGCCGAGGATCG
CGCCATCTTCGACGGCTATGCCGCCGCGGGGATCGAAGGCATCCGGCCCGGGGCCAGCAACCCCCCTTTC
CCTCTGCCCGGCGCCGCCGAGCGATATCCCGCGGCCATCGCCCAGGCGGTCAACCAGCTGCGCCTCGCCG
GCGTCGAGGGTCCCTACCGGCTGGTGCTGGGTGCGGAGCCCTTCACCACCGTCACCGGGGGCAACGACGA
AGGCTATCCGGTCCTCCAGCACATCCTGCGGCTGGTGGACGGAGACATCATCTGGGCACCCGCGATTGAG
GGCGGCCTTGTGCTGACGACGCGCGGCGGGGATTTCGAACTGGATCTCGGGCAGGACCTGTCCATCGGCT
ATCTCCGTCATACCGACGAGATGATCGAACTCTATCTGCAGGAGAGCTTTACCTTCCGCCTGCTGACAAC
CGAGGCGGTCGTGGCACTTCCGGCCCAGGCTCGCGAGATGTCCTCGTCGCGCTGA
>Merged2_221077_597-1409 # 597 # 1409 # -1 # ID=221077_2;partial=00;start_type=ATG;rbs_motif=GGAGG;rbs_spacer=5-10bp;gc_cont=0.710
ATGAAGCATCTGTTCCGTGAGCTGGCGCCGATCTCCGACGAGGCCTGGGACCAGGTCGACAGCGACGCCC
GGACCAGGCTGGTCACCTACCTGGACGGGCGCCGCTTGGTCGACTTCTCCGGCCCGCACGGCTGGGAGCA
TTCGTCGGTCGACCTCGGACGGGTCTCGCCGGTATCGGAGGTGCCTGACCCCGCGCTGGAGGCGGCCACC
CGGGTCGTGCTCCCGCTCGTGGAGCTGCGGGTGCCTTTCAATCTCTCGCGCGTCGCCCTCGACTCGGCCG
CGCGGGGCGACCCGAGCATCGACCTCGACGGGCTCGACGAGGCGGCGCGGACCATTGCGACGGCGGAGAA
CGTTGCGGTGTTCCACGGCTGGCCCGGAGCCGGCATCGAGGGGATCACGTCGGCGTCCTCGCACGACCCG
GTCCCGACGAGCGGCGCCGAGGACTGGATGTCCTACACCAACCCGGTGACCCTCGGCGTGGAGCGGTTGG
CCCTGGCCGGCGTCGGCGGGCCCTATGGCCTCGCCCTCGGCAACGAAGCCTGGGTCGGCGTCCTCGAGAC
CAACACGCAGGGGAGCATCCTCTCCGAGCACCTGCGCCGGATCCTCGGCGGGGGCCCGATCGTCTGGGCC
CCCGGCGTCGAGGGCGCGGTCGTGATCAGCCAGCGCGGCGGCGACTTCGAGTTCGTGAGCGGCCAGGACC
TGTCGATCGGCTATCGCAGCGCCGACGCCACGACAGTCTCCCTCTATCTGGAGGAGAGCTTCACCTTCAG
AGTGCTCGACCCGACCGCTGCGGTGCTCCTCCAGCCTCGCTGA
>Merged2_235813_487-1287 # 487 # 1287 # 1 # ID=235813_3;partial=00;start_type=ATG;rbs_motif=AGGA;rbs_spacer=5-10bp;gc_cont=0.635
ATGACGAACAATCTGTATCGCAATCTGGCGCCGATCACCGACGCCGCATGGAACGAAATCGAATTGGAGG
CGACGCGGACGTTCAAACGTCACATCGCCGGGCGCCGGGTGGTCGACGTCAGCGAACCCGGCGGGCCGGT
CACCGCGTCTGTCAGCACTGGTCGATTGCTGGACGTAACGGCACCCACCGAGGGTGTGGCGGCTCACTTG
AGGGCGAGCAAACCCCTTGTCCGGCTGCGGGTTCCATTCACACTGTCTCGTGCCGAGATCGACAATGTCG
AGCGCGGTTCGAAAGACGCCGACTGGGACCCGGTCAAGGCCGCTGCCAAGAAGCTGGCGTTCGTCGAGGA
CCGCACCATCTTCGAGGGCTATGCCGAGGCCTCGATCGAGGGCATTCGCGGCGCCAGCACGAACCCGCCG
CTGAAACTCCCCGAGGACCCTCGCCAAATTCCCGACGTCATCGCGCAGGCGCTCTCCGAACTGCGGCTGG
CCGGCGTTGACGGCCCGTACTCGGTACTGCTTTCGGCAGACGTCTACACCAAAGTCAGCGAAACGACTGA
ACACGGATATCCGATCCGCGAGCATCTGACCCGGTTGGTGGACGGCGACATCATCTGGGCGCCGGCCATC
GACGGTGCTTTCGTGCTGACCACCCGTGGCGGAGACTTCGACCTGCAGCTGGGCACTGACGTTGCCATCG
GGTACACCAGCCACGACGCCGAAACGGTGCAGCTATATCTGCAGGAGACACTGACATTCCTGTGCTACAC
CGCCGAGGCCGCGGTCTGCCTCAGCTCGTAG
>Merged2_238898_3-188 # 3 # 188 # 1 # ID=238898_1;partial=10;start_type=Edge;rbs_motif=None;rbs_spacer=None;gc_cont=0.694
GGCGCGTTCCTGGTCACCACCCGCGGCGGCGACTTCACCGTCCACCTGGGACAGGAGCTGTCCATCGGCT
ACCTGTCGCACGACGCCGACACCGTCACGCTGTACTTCCAGGAGTCGCTGACCTTCCTGCTGCACACCAG
CGAGGCCGTGGTCGCGCTCACCGGCGCCGGCCCGCACACCGACTGA
>Merged2_239067_2-559 # 2 # 559 # -1 # ID=239067_1;partial=10;start_type=ATG;rbs_motif=GGA/GAG/AGG;rbs_spacer=5-10bp;gc_cont=0.527
ATGAATAGTCTATACCGTGAGTTGGCCCCCATTTCTCCAGAAGCATGGGCCGAGATCGAAGAAGAGGCTG
GACGCACACTAAAAGAGTATATCGGTGGACGCAAGGTCGTGGATGTCCATGGCCCTGAAGGTTTTGATCT
TTCAGCCATCGGTACTGGACATACCCTGAATGCTACTCCGCTGGTAGAAGGTATCCGTACACGCAAGCGT
GAAGTAAATCCGCTGGTGGAACTCCGCATTCCTTTCAAGCTAAGCAGGGAGGCCATCAATGATGTCTCTC
GTGGCTCAAAGGATTCCGATTGGCAGCCACTCAAGGATGCTGCCCAGAAGATTGCGCTGGCAGAAGACAC
TCTTGTGTTTGATGGCTATGCCGATGCCAATATCAATGGCATGCTGCCAGAAAGCAGCAACCCTGCGATC
ACCCTGTCCAAGCAGGCTTCCGGCTATCCTGGTGCGATTGCAAGTGCCCTTACTTCATTGCGCCTCGCCG
GTGTTAATGGCCCTTATGCATTGGTACTGGGCACCGAGGCCTACACACAGGCATCAGGTAGTTCCGAA
>Merged2_244039_2-574 # 2 # 574 # -1 # ID=244039_1;partial=11;start_type=Edge;rbs_motif=None;rbs_spacer=None;gc_cont=0.738
CGCAACATCGCGGGCCGCCGGGTCGTGGACGTAGTCGGCCCGGCCGGCCTGGACCTGGGCGCGGTGGACA
CCGGGCACGTCCGCCAGCTCAGGGCGCCAGTCGAGGGCGTGACCACGTACCAGCGCCTGGCCCGGCCGGT
CATCGAACTGCAGGTGCCGTTCACGGTCACCAGGCAGGCCGTCGACGACGTGGAACGGGGGGCCAAGGAT
CCGGACTGGCAGCCGGTCAAGGACGCCGCGCGGCAGATCGCGTTCGCCGAGGACCACACGGTCTTCCGCG
GCCTCGGCACGACCGGCATCGTCGGCATCGAGCCGGGCAGCTCGAACGCGCCGCTGCCGCTGCCCGGGGA
CGCCCGGCAGTACCCGGACACCATCGCCCGGGCGCTGAGCGTGCTGCGCCTGGCCGGCGTCTCCGGCCCG
TACGCCCTGGTGCTGCCCGCCGCCGCGTACACCGCGGTCACCGAGACCGCCGATCACGGCTACCCGGTCC
TCGATCACATCGCCCGGCTGCTGCGCGACGGGGAGATCATCTGGGGGCCCGCGCTCGACAGCGCGATGCT
GATCTCCACGCGC
>Merged2_253734_3-164 # 3 # 164 # 1 # ID=253734_1;partial=10;start_type=Edge;rbs_motif=None;rbs_spacer=None;gc_cont=0.444
GGTATTAGAGATGGCTCGGTGCCAGATAATCAAGGAGAAGTGTGGAATAATACACATACTGCGACGTTGG
AAGATTATCAATTAGGCAACAGCGAGGCTTTGCTCTATACGCAGGAGGCTTTAGACGCTGCTGAACAACA
AGAGTTGAGGATGCTAAAATGA
>Merged2_256108_403-642 # 403 # 642 # -1 # ID=256108_2;partial=01;start_type=Edge;rbs_motif=None;rbs_spacer=None;gc_cont=0.675
GGCTACCCGCTGCTCGAGCACCTGCGCAAGATCGTGGACGGACCGCTCGTGTGGGCCCCGGGGCTGAACG
GGGCGCTCCTGATCAGCATGCGGGGCGGGGACTTCCAGCTCGAGTGCGGGCAGGATCTGGCGGTGGGCTA
TGAGAGCCACGACGAGCTCTCGGTGAGCTTCTATATCGAGGAGTCGATCAGCTTCCGGGTCCTGACGCCC
GAGGCGGCCGTGGCGCTGCTTGTCGGCTGA
>Merged2_256440_2-241 # 2 # 241 # 1 # ID=256440_1;partial=10;start_type=Edge;rbs_motif=None;rbs_spacer=None;gc_cont=0.692
GGCTACCCGCTGCTCGAGCACCTGCGCAAGATCGTGGACGGACCGCTCGTGTGGGCCCCGGGGCTGAACG
GGGCGCTCCTGATCAGCATGCGGGGCGGGGACTTCCAGCTCGAGTGCGGGCAGGATCTGGCGGTGGGCTA
CGAGAGCCACGACGAGCTCTCGGTGAGCTTCTACATCGAGGAGTCGATCAGCTTCCGGGTGCTGACGCCG
GAGGCGGCGGTGGCGCTCGTCGTCGGCTGA
>Merged2_260736_434-916 # 434 # 916 # -1 # ID=260736_2;partial=01;start_type=Edge;rbs_motif=None;rbs_spacer=None;gc_cont=0.718
GACGCCGCCCGGGCGATCGCCTTCGCCGAGGACCGCGCGGTCTTCGACGGGTACGCCGCGGCGAAGGTCG
ACGGTCTCCGGGAGTCCTCCTCCAACCCGCCGCTCGCGCTGCCGTCGGAAATCCGCGACTACCCGGACGT
GGTCAGCCAGGCGATCAGCGCGCTGCGGCTGGCCGGCGTGGACGGGCCGTACTCGCTGCTGCTGTCCGCG
GACGCCTACACCGCGGTGTCCGAGACGTCCGACCACGGCTACCCGGTCCGCGAGCACCTGGCCCGGCTGA
TCTCGGGCGAGATCATCTGGGCGCCCGCCCTGTCCGGCGCCACGGTCCTGAGCTGCCGCGGCGGCGACTA
CGAGCTGCGCATCGGGCAGGAGCTGTCCATCGGCTACGCCTCGCACGACGCCACTCAGGTGGAGCTGTAC
TTCACCGAGTCGTTCACGTTCGCCGCCTACACCGCGGAGGCCAGCGTGTCCCTCGGCGCCTAG
>Merged2_265105_510-719 # 510 # 719 # -1 # ID=265105_2;partial=01;start_type=Edge;rbs_motif=None;rbs_spacer=None;gc_cont=0.705
GACGGCGACGGCATCTCGACCGCCTACGGGCACATCGTCCCCGGCGGCATCGCGGTCTCGCTCGGCCAGC
ACGTCACCGCCGGGCAGGTGATCGCCCACGTCGGCGCAACCGGCGACGCGACCGGGCCGCACCTGCACTT
CGAGGTGAGGCAGAACGGGGTGCAGATCAACCCCGCCCCCTGGATGGCAGAACACGGAGTACCACTATGA
>Merged2_265497_950-1273 # 950 # 1273 # -1 # ID=265497_3;partial=01;start_type=Edge;rbs_motif=None;rbs_spacer=None;gc_cont=0.722
GCCGGCGTGGCCGGGCCGTACACCGCGGTGCTGTCCGCGCAGGCCTACACCGCGGTGAACGAGGCCAGCG
CCCAGGGCTACCCGGTGATCCGCCACCTGCGCAACGTGCTGGACGGGGAGCTCATCTGGGCGCCGGCGAT
CAGCGGCGCGATCGTGCTGACCGGCCGCGGCGGGGACTTCACGCTGCACCTGGGGCAGGACCTGTCGGTC
GGCTACCTGTCGCACACCGACGAGCAGGTGACCTGCTACCTCCAGGAGTCGTTCACGTTCCAGCTCGTGA
CGGCCGAGGCGGCGGTCGCGCTGGCCTTCCCGGCCGGGAGCTGA
>Merged2_270977_1-216 # 1 # 216 # 1 # ID=270977_1;partial=10;start_type=Edge;rbs_motif=None;rbs_spacer=None;gc_cont=0.713
ATCGTCCTCACCCTCGACGACGGTACGGAGCTGTGGTTCTGCCACCTCTCGTCGATGGTGAAGACCGGCG
GCAAGGTCTCCACCGGCGAGGTCATCGGCCGCGTCGGCGCCACCGGCAACGTCACCGGCCCCCACCTCCA
CCTGGAGGTCCGTCCCGGTGGCGGCGGCCCGATCGACCCGATGCCGTGGCTGCGGGCCCGGGGCCTGAAC
GTCTGA
>Merged2_273368_373-1173 # 373 # 1173 # -1 # ID=273368_2;partial=00;start_type=ATG;rbs_motif=AGxAGG/AGGxGG;rbs_spacer=5-10bp;gc_cont=0.708
ATGAACCACCTCCTGCGGGCGCACGCCCCGATCACCGACGCGGGCTGGCAGCAGCTCGAAGAGGAAATCC
AGCAGCGGGTGGTGCCCGCGCTCGCCGCCCGTCGGCTCGTCGACTTCTCCGGGCCGCACGGTTGGACCCA
TTCGGCCACGAACCTGGGGCGGGTGACCCCGATCGACGCGCCGGGCGAGGGACTCCGGGCCAGCCAGCGC
CGCGTCCTGCCGCTGGCGGAGCTGCGGGCGGACTTCTCGGTCTCGCGCGCCGAGCTGCGCGACATCGACC
GTGGCGGGATCGATCCGGATCTGACCGAGCTCGACGCCGCGGCCCGGCGCATCGCCGAGGCAGAGAACCT
GGCCGTGTTCCACGGCTGGGGGGCCGCCGGAGTGGTGGGTATCGCCGAGGGCGATGGCCTGCTCCAGATC
CCGCTCGGTGACGACGTCGAGCTGTATCCCCGCCACGTCGCCAAGGCGGTCGAGAACCTCCTCAGCATCG
GTATCAGCGGTCCCTATGGCCTGGCGCTCGGGCCCGACGGCTACACGAGCCTGGTCGAGACGACCGAGCA
CGGCGGCCTGATCGTGTTCGACCACATCCGCCAGATCCTCGGCGGCCAGATCGTGTGGGCGCCGGGCGTC
AAGGGGGCGGTCGTGCTGAGCCTCCGGGGCGGCGACTTCGTCTTCGAGATCGGCCAGGACCTGTCCCTCG
GCTACGACCACCACGACGCCGAGCAGGTCTACCTCTACCTGGAGGAGAGCTTCACCTTCCGCAAGTCCAC
GCCCGAGGCGGCCGTCGTCCTGACGCCCTAA
>Merged2_277093_1-468 # 1 # 468 # -1 # ID=277093_1;partial=11;start_type=Edge;rbs_motif=None;rbs_spacer=None;gc_cont=0.637
CAACGCGCGATCGCTTCGCCGCAGGCCGGTGTGGAGGCAAAGCTGCGTGAAGCTCGGTCACTTGTCCAGT
TAACGGTTCCGTTCGAACTTCAGCGCGAGGCGATCGACGATGTGGAACGGGGCTCTCAGGACTCAGACTG
GCAGCCGGTCAAGGATGCAGCAAAGGCGCTCGCCTTCGCGGAGGACCGAGCCATCTTCGACGGCTATGCT
GCAGCGGGCATCGTCGGCATCCGCTCCGCCTCGTCGAACCCGCAGATCGCGCTCTCCGACGACGTGGGCG
ACTATCCTACTGCCGTCAGCAATGCGCTCGAAGCCCTGCGACTGGCAGGCGTTGACGGGCCCTATTCCAT
CCTGCTCGGCGCAGACGCGTACACAGCACTCGCTGAGGCGAACGTTCGAGGCTATCCGGTCATCGAACAT
CTGCGGCGCATCGCCAACGGCGAAATCATCTGGGCGCCGGCACTGCAA
>Merged2_280199_2-220 # 2 # 220 # 1 # ID=280199_1;partial=10;start_type=Edge;rbs_motif=None;rbs_spacer=None;gc_cont=0.676
CTGCGCAAGATCATCAGCGGACCGCTCGTGTGGGCTCCGGGGCTCACGGGAGCGCTCGCGATCAGCATGC
GCGGCGGGGACTTCCTGCTCGAATGCGGGCAGGATCTCGCGGTGGGCTACGAGAGCCACGACGAGCTCTC
CGTGAGCCTCTACATCGAGGAGTCGATCAGCTTCCGGGTCCTGACACCCGAGGCCGCAGTCCCGCTCCTC
GCAGGCTGA
>Merged2_289759_1-309 # 1 # 309 # -1 # ID=289759_1;partial=11;start_type=Edge;rbs_motif=None;rbs_spacer=None;gc_cont=0.693
CAGGGGGTCGAGCGCCTGGCACTGGCCGGCGTCGGCGGCCCGTACGGCCTGGCCCTCGGCAACGACGCCT
GGATCGGCGTCGTAGAGGCCACCGAGCAGGGGAGCATCCTCTTCGAACACCTGGCCAAGATCCTCGGAGG
CGGCCCGATCGTGTGGACCCCCGGCGTCGAGGGCGGGGTCGTCATCAGTCAACGGGGCGGAGACTTCCAG
TTCGTCTCCGGGCAGGACCTGTCCGTCGGGTTCCGCAGCGCCGACGCCGAGACCGTCACGCTGTATCTGG
AGGAGAGCTTCACGTTCTACGTGGCCGAT
>Merged2_289850_1-192 # 1 # 192 # 1 # ID=289850_1;partial=10;start_type=Edge;rbs_motif=None;rbs_spacer=None;gc_cont=0.719
CTGTGGTTCTGCCACCAGTCCTCGATCGGCGTCTCCGTCGGCCAGAAGGTCACCACCGGCCAGGTCATCG
GCCGCGTCGGCGCGACCGGCAACGTCACCGGGCCGCATCTGCACCTGGAGGTCCACCCGAACGGGCAGGC
CACCGCCGTCGACCCCGCGCCCTGGCTGCGCGACAAGGGCCTCAACCCCTGA
>Merged2_305625_293-550 # 293 # 550 # -1 # ID=305625_2;partial=01;start_type=Edge;rbs_motif=None;rbs_spacer=None;gc_cont=0.612
GAAGACGGTGTCGTCGCCTACTCCGGCAACGAACTGAAGGGCTATGGCAACCTGGTCCTGCTGCGGCATG
CCAACGGGTATGTCACCGCATATGCCCATGCGAGCGAGTTGCTGGTCAAACGCGGCGACACGATCAAGCG
CGGCCAGGTCATCGCGAAATCGGGCCAATCCGGCGAGGTGACGTCACCGCAGCTCCACTTCGAGATCCGC
AAGGGATCGACGCCCGTCGATCCGCTGCAATTCCTCAACGGTGCATGA
>Merged2_319506_665-1477 # 665 # 1477 # -1 # ID=319506_2;partial=00;start_type=ATG;rbs_motif=AGGAGG;rbs_spacer=3-4bp;gc_cont=0.722
ATGAACCACCTGTTCCGTGAGCTGGCGCCGATCTCGGAGGAGGCCTGGCGCCAGGTCGACGACGACGCCC
GCACGCGCCTGGTCACCTACCTCGACGGGCGCAAGCTCGTGGACTTCTCCGGCCCGCACGGCTGGGAGCA
CTCCGCCGTGACCGTCGGGCGCGTCTCGTCGATCTCCGACGGGCCCGATCCCGCCGTCGAGGCGGCGAGC
CGGGTCGTGCGGCCCCTCGTGGAGCTGCGCGTGCCGTTCACGCTCTCCCGGGCTGCCCTCGACGCGGCGT
CGCGGGGGGATCCGAGCATCGACCTCGACGGCCTCGACGACGCGGCGCGGACGATCGCCACGTCGGAGAA
CGTTGCCGTCTTTCACGGTTGGGCGGCCGCCGGCATCGAGGGGATCACCGAGGCCTCGTCGCACGAGCCG
GTCCCGACGAGCGGTGAGGGGGACTGGATGTCCTACACGAGCTCGGTGGCGCTCGGGGTGGAGCGGCTGG
CCCTCGCCGGCATCGGGGGCCCCTACGGCCTGGCCCTCGGAAACGAGGCCTGGGTCGGCGTACTCGAGAC
CACCGAGCAGGGGAGCATCCTCGTCGAGCACCTGCGCCGGATCCTCGGCGGCGGCCCGATCGTGTGGACG
CCCGGGGTCGAGGGGGCGGTGGTGGTCAGCCAGCGCGGCGGCGACTTCCAGTTCGTCTCCGGCCAGGACC
TCTCGATCGGTTTCCGCAGCGCGGACGCCGAGACGGTCACGCTGTACCTGGAGGAGAGCTTCACGTTCCG
CGTGCTCGAACCGAGCGCCGCAGTGCTGCTCCGGTCCAACTAG
>Merged2_341829_3-419 # 3 # 419 # -1 # ID=341829_1;partial=10;start_type=GTG;rbs_motif=AGGAG;rbs_spacer=5-10bp;gc_cont=0.729
GTGAACAACCTGCATCGCGAACTCGCCCCGATCTCGGCCGCCGCGTGGGCCGACCTCGAGGCGGAGGCGG
CCCGCACGTTCAAGCGGCACGTCGCCGCCCGCCGGGTGGTGGACGTGATCGGGCCGTCCGGGCCTGAACT
GGCCGCCGTCGGCACCGGCCACACAGAGACGCTGGCCTCGACCGACGCTGACGTGCGGGTGCTGCGGCGC
ACGGTCGCGCCGGTCGTCGAACTGCGGGTGCCGTTCACCGTCGATCGCGATGCGGTGGACGACGTCGAGC
GGGGCGCGAAGGACGCCGATTGGCAGCCGGTGAAGGACGCCGCGAAGAAGCTCGCGTTCACCGAGGACTC
CGCTCTCGTGGACGGCATGGCCTCGGCCGGGATCACCGGCATCCGGGCGGCGTCCGACAACCCGGCG
>Merged2_345489_2376-3179 # 2376 # 3179 # 1 # ID=345489_3;partial=00;start_type=ATG;rbs_motif=AGGAG;rbs_spacer=5-10bp;gc_cont=0.719
ATGAACAATCTGCACCGCGAACTCGCGCCGGTCTCGGACGCAGCCTGGGCGGGAATCGAGGAGGAGGCCC
GTCGCACGTTCACCCGCAACATCGCGGGCCGCCGGGTGGTCGACGTGGTCGGGCCGGAGGGCCTGGAGCT
GGCCTCCGTGAACACCGGCCATCTTCATCCGCTCGATCCGCCCGTGGAGGGCGTCAGCGCGCACCAGCGC
GCGGCGCAACCGGTCGTCGAGCTGAGGGCGCCGTTCACGGTCACCAGGCAGGCCGTCGACGAGGTGGAGC
GCGGGGCCCAGGACTCGGACTGGCAGCCGGTCAAGGACGCCGCCCGGCAGATCGCGCTCGCGGAAGACCA
CGCGGTCTTCCGCGGATTCGACGCGAGCGGAATCGTCGGCATCGGGCCGGGCAGTTCGAACGCCCCGCTG
CCGTTGCCCGCCGACGCCCGGCAGGTCCCGGACGCGGTCGCCCGGGCCCTGAGCACGCTGCGGCTGGTCG
GCGTCGGCGGGCCCTACAGCCTGCTGCTGTCAGCCGACGCGTACACCTCGGTCACCGAGACCGCCGATCA
CGGGTACCCGGTCTACGACCACATCGCCCGCCTGGTACACGACGGCGAGATCATCTGGGCGCCGGCGCTG
GACGGCGCGCTGCTGCTCTCCGGGCGCGGCGGGGACTACGAGCTCCACATCGGCCAGGACCTCTCGATCG
GCTACCTGTCCCACGACACCGAGCACGTCCGGCTCTACCTGCAGGAGTCGCTGACCTTCCTGTCGATCAC
CGCCGAGTCCAGTGTGCCGCTGCCCGCCGGCTGA
>Merged2_352468_3-512 # 3 # 512 # 1 # ID=352468_1;partial=10;start_type=Edge;rbs_motif=None;rbs_spacer=None;gc_cont=0.663
ACGTCACTGTTCGGGCTTCGCTTCCACCCCATCCTGCACATCCTTCGATTGCACGCCGGCATTGACTTCG
GCGCTCCCGTTGGCTCGCCGGTTCGCGCCGCGGCCGACGGAAAGGTCGAGGTCGCAGGGCCGGTCTCCGG
ATATGGCGACCATGTCCGCATTCAGCACGCGGGGTTCGAGACCTCCTATTCTCACCTCTCCGAGATTCCA
GAGGCGATCCATCCCGGCGCCGAGGTCAAGCAGGGCGACATCATCGCGCTTTCCGGCAACACGGGTCTCT
CGACCGGCCCCCACCTTCATTTCGAGCTCTACCTGAACCGGGAGGCCGTCGACCCCCTGCCCTATCTCGG
CTCCGAGCTTCAGACCGCCGCAGCGTCGCTGAAGGGCCCGGTCGTCGCGACCGCAGCGGCGGGCGGGCTG
CCGGCGGGAGGCGCGACGGCTGGCGAGATCGCCGCCTTTCCGGCGATCAAAGCCTATCTCGACCAGGAGA
TCGCCAGATTAATGCACTAG
>Merged2_355756_1853-4129 # 1853 # 4129 # 1 # ID=355756_4;partial=00;start_type=ATG;rbs_motif=GGA/GAG/AGG;rbs_spacer=5-10bp;gc_cont=0.586
ATGGCGCTTCCTCCCGTCAATAACCAGAACAACCCAAATCCCATCACGGATGACGATCTAGAGAAGGACG
AGTCCGTCGGCGACGGTGGCGAAACTCCCAGCGATGGGGGCCAGCCGGCCACTGCAGCGGCTAGTAGTGC
TCCTCCAATCGTGAACGCAGACGCGCGTCTCTTGATATCGCAGATGAGGACCACTCCTCGCAGCGGCGGA
AATTCGGGCTCGCAATCAAAGACGGCAACCGGGAACGCCAGCTCGAAGCCGAATTCGGGTTCGCAATCAA
AGACGGCCAGCGGGAACGTCGGTTCGCAGCCCATGGGCACGCAACCGAGGACGACGACCGGAAACGACGG
CCGGCAATCAAATTCCGGTGCGCAACCGGAGACGAAAAACGGAAATGCCAGCTCGCAGGCAAAGCCAGCT
GCGGCGTCACCCGCCAACCCATCTGACACTTCAGGTGGCATCTTCGGCTGGGTAAAGGACGTGGCGGGCG
AAGTGGTAGACACCGCAAAATCGGCTGCCCACTCCGTCGCTGACTTGCAGAGGGCTGAGGACAAGGCAGT
TGACACGCTCGGAGAAAAGATCGACTCCTCCGTCAAGTCGGCCGAGAATCTGGTGGACGATGCGCGTGCC
AGGCTAAGTGAAAATGGTGGACTCGGCGGAAAAGCCGCCTCGGCTCTGCTTGGCGTCGGCGAGGGCCTCG
CTAACAGCGTGTATGACGCGGGAAAGGGTCTTGTCCAGATGGGGTACGGAGCGGCGCAGCTCGCCAACCC
GATGGAGTGGGCCGCCAATCCGGAAGCCAACAAAGGCCGCGTCGACTCGGTGGTAAACGCCGCCAAGGGC
CTCGGGCAGATCGCCAATCTCGCCCTAAATCCGTGGGCTGATCCAGCCGAGAAAAGTAAGGTAGCCGGCG
CACTCTGGAACAGTGCTGTGGAGAGCTATGAGAAGGACCCCTCTAAGTTTATCGGCAACGCAATCGGTAC
GGTAGCGACTTTCTTTGTCCCTGGCGCCGGGGAGGCGGGAGCCGCGGCGGATGCTGCGAAGGCCGCTGAG
ATGGCTGGGGATGCCGGCAAGATAGCCACCACTGCCGTCGATGCTGGCAAAGCAGCCTCTGCGGCTGCTG
ATGCCAGCAAGGTGGCGACCACGGGCGCGGACGCTGCCAAAACAGCACGTGCGACCAGCGAAGCCGGTAA
AGCGGCCGAAGCCGGTGAGACAGCCCGGACGGCTGAGACGGCGGCCACTAAGGCGGAGAAGGTATGCACT
AGACCAGGGCAATGCTTCGTTGCGGGAACGCTTGTACACACCGCACGCGGCGTGGTACCGATCGAGGAAG
TCACTATCGGTGAACTGGTTCTATCGCGCTCGGAGCTCGGTGAGGGAGATCTTGCCTATCGGAACGTCAC
CGAGAAGGTGAATTTCGAAGATAAGGCCATCTGGGAAGTCCAGTTCCAGAGCTCCGATGGCAGCCGGGAA
ACGATATTAGCCACCTCAAACCACCCGTTCTGGGTGCAAGGCGCGGGCTGGCGCGCGCTCGAGCTCATTG
ACGTGGGCCAGAAGTTCCAGCTCGGCAACGGCGAAGAAGCACGAGTCATATCGGTGCGTGATTTGGGACG
TAGGGAGCGGGTCTTCAACTTCACAGTGGACGAGCTGCACACTTACTATGTCGGCCAGTCTGCCGTGTGG
GTGCACAATACGAATTGTGGCGAAAGTGAGATTCAGGCTTTCAAGGATGGCGTTGCGGCTGAGGAAAAGG
CCGCAGGCAAGACCGCAGAAACAGGCGAAGAGGCCGCCGAAGCACGGGTCGCTGCGAAACAGGAAGCGCC
CGCTCGGGACGCGAGCGACATTGCAGAGCAGTCGGGCGAGAAAAAACTGACTGCAACGGACAGAAGGAAC
AGCCCCGGCACCGTCACAGCCAGCGGAACATTTCATACAGCTCAAGGAAATTGGCTCAGGGCTGGCGAGC
AGGCTCCTATTCCCAAGCAAATTGTATCAGCCCTTGTTGAAAAACAGTACAACACATGGACGGATCTAAA
AAAGGCGATTTGGAAAGAAATCGCAAATCACCCCGAGCTTCTCGAAACCTTTAGCCAAAAAACGGACTTA
CTTAAGGCTGGCAAGGCGCCATTTGTCCCTAAGGAGTTTCAGAATCCGCAATACGGGCGCGTGTTTAATA
TTCACCACGTAGTTAAAATAGAGGACGGCGGAGAAGTGTATGACTTGGGTAACCTACGAATAGTTTCACC
AGTAATTCATACCACACTTCACAAGCCAAAGCCCTAA
>Merged2_359333_2-295 # 2 # 295 # -1 # ID=359333_1;partial=10;start_type=GTG;rbs_motif=AGGA;rbs_spacer=5-10bp;gc_cont=0.745
GTGAACAACCTGCACCGCGAACTCGCCCCGATCTCCGCCGCGGCGTGGGCCGACCTGGAGGCCGAGGCGG
CCCGCACGTTCAAACGGCACGTGGCCGCGCGGCGGGTGGTGGACGTGCTCGGCCCGTCCGGGCCTGATCT
TGCCGCGGTCGGCACCGGGCACACCGAGGTGCTGGACTCCGCCGACCCGGAGGTGCGGGTGCTGCGGCGC
ACGGTCACGCCGGTCATCGAGCTGCGGGTCCCGTTCACCGTCGATCGCACCGCGGTCGACGACGTGGAAC
GCGGGGCGAAGGAC
>Merged2_367581_3-707 # 3 # 707 # -1 # ID=367581_1;partial=10;start_type=GTG;rbs_motif=AGxAGG/AGGxGG;rbs_spacer=5-10bp;gc_cont=0.723
GTGAGCCATCTGCTGCGCTCGCATGCGCCGATCACAGAGCGGGCCTGGGAGGAGATCGACGCGGAGGCCC
GCAGCCGCATGGTCCCGGCGCTCGGGGCGCGGCGGCTGGTGGACTTCAAGGGACCGCTCGGGTGGGATCA
CTCGGCGACGAACCTGGGGCGGGTGGGGGCGCTCGAGGGGGAGCATGTCGAGGGCGTGCGGGCGCGCCGG
CGGCGGGTGCTCGAGCTGGTCGAGCTGCGGGCCCCGTTTGCGGTCTCCCGGAGCGAGCTCGAGGACATCG
ACCGCGGGGCTCGGGACACGGATTTCGATGCGCTCGACGCGGCGGCGATGCGGATCGCGATGGCCGAGAA
CCAGGCCGTGTTCCACGGGCTCGGCGAGGGGGGGATGGCGGGGATCGTGGAGAGCTCGAGCCATCCCACG
ATTGAGCTCGGGGAGGGCTTCGAGGACTACCCGACGCACGTGGCGGAGGCCCTGGAGATGCTGCTGTCCT
CCGGGATCGAGGGGCCTTTCGGACTGGCCCTGGGCCCGGACTGCTACACGGGGGTCGTGCGGACGGCCGA
GAACGGGGGCTACCCGCTGCTCGAGCACCTGCGCAAGATCGTGGACGGACCGCTCGTGTGGGCCCCGGGG
CTGAACGGGGCGCTCCTGATCAGCATGCGGGGCGGGGACTTCCAGCTCGAGTGCGGGCAGGATCTGGCGG
TGGGC
>Merged2_378398_1-657 # 1 # 657 # -1 # ID=378398_1;partial=10;start_type=GTG;rbs_motif=AGGA;rbs_spacer=5-10bp;gc_cont=0.732
GTGAACAACCTGCACCGCGAGCTCGCCCCGATCTCCGACGCCGCCTGGACCGACCTCGAGGCCGAAGCGA
CCCGCACCTTCAAGCGCAACCTCGCGGCGCGGCGGGTGGTGGATGTCCACGGCCCGTCTGGCCTGACCCT
GGCCGCCGTCGGCACCGGACACACCGAGCCCGTGCAGTCGGCAGACTCAGACGTCCGCGTGCTGCGGCGC
ACGGTCGCGCCCGTGGTCGAGCTGCGGGTGCCGTTCACCGTTGACCGCGCGGCCGTCGACGATGTCGAGC
GCGGCGCCAAGGACGCCGACTGGGAGCCGGTCAAGGAGGCCGCCCGCAAGCTCGCGTTCACCGAGGACCG
CGCCGTCGCCGACGGGCTCGCCCCGGCCGGGATCGCCGGCATCCGGGCCGCGTCTGACAACCCGGCGCTG
AGCCTGCCGAGCGATGCCCGCGAGTACCCGACGGTGATCGCCCAGGCGCTCACGACGATGCGACTTGCCG
GCGTCGACGGGCCGTTCAGCCTGCTGCTGTCGGCCGATGCCTACACGCAGGTGGCCGAGACGACCGATTA
CGGCTACCCGGTGCGCGATCACATCGCCCGCGTGCTCGGCGGCGACAGCGAGATCGTGTGGGCGCCGGCG
ATCGACGGCGGCCTGCTGCTCTCCAGC
>Merged2_381773_3-602 # 3 # 602 # 1 # ID=381773_1;partial=10;start_type=Edge;rbs_motif=None;rbs_spacer=None;gc_cont=0.712
CTGCGGCGCACGGTCGCCTCGGTGGTGGAGTTGCGGGTTCCGTTCACGGTTGAGCGCTCCGCGGTGGACG
ACGTCGAGCGGGGCGCGAAGGACGCCGACTGGCAGCCGGTGAAAGACGCCGCCAAGAAACTCGCGTTCAC
CGAGGACCGCGCCGTCGTGGACGGGCTGGCCTCGGCCGGGATCACCGGAATCCGGGCCGCGTCCGACAAT
CCCGCGCTTGCCCTGCCCGACGACGCCCGCGAGTACCCGACCGTGATCGCGCGGGCGCTCACCACGATGC
GGCTGGCCGGCGTCGGCGGGCCGCTGTCGCTGCTGCTGTCGGCCGATGCGTACACCGAAGTCGCCGAGAC
CACCGACCACGGCTACCCGCTGCGCGAGCACATCACCCGCGTGCTCGGGCCGGACAGCGAGATCGTCTGG
GCGCCGGCGATCAGCGGAGCGCTGCTGGTGTCCGCCCGCGGCGGGGATTTCGAACTGCACCTGGGCCAGG
ACGCGTCCGTCGGCTACCTGTCCCACGACGCCGACACGATCCAGCTCTACCTACAGGAGTCGCTGACGTT
CATCGTCCAGACCCCCGAAGCCGCCGTCAGCCTGTCCTGA
>Merged2_391858_167-505 # 167 # 505 # -1 # ID=391858_2;partial=01;start_type=Edge;rbs_motif=None;rbs_spacer=None;gc_cont=0.628
GCGCAGGCGCTCTCCGAACTGCGGCTGGCCGGCGTTGACGGCCCGTACTCGGTACTGCTGTCGGCAGACG
TCTACACCCAGGTCAGCGAAACGACTGAACACGGATATCCGATCCGCGAGCACCTGACCCGATTGGTGGA
CGGCGACATCATCTGGGCGCCGGCCATCGACGGTGCTTTCGTGCTGACCACCCGGGGCGGAGACTTCGAC
CTGCAGCTGGGCACTGATGTTGCCATCGGCTACACCAGCCACGACGCGGACACGGTGCAGCTATATCTGC
AGGAGACACTGACATTCCTGTGTTACACCGCCGAGGCCTCGGTCTGCCTCAGTTCGTAG
>Merged2_395594_864-1820 # 864 # 1820 # -1 # ID=395594_3;partial=00;start_type=ATG;rbs_motif=GGAG/GAGG;rbs_spacer=5-10bp;gc_cont=0.630
ATGGGTTTCAGTTTGAATCCGTTGCACGATGTTTCTGAAGCGTGGCATGCCAGCGAGAAGGCCGTCGAGG
ATGGCGCCAAAGGCTTCACAGGTGCGATGTCGGAGGCGGGGAAGGTTATTTCCCACATGTCGCCGTCCGA
CATCGGTCATACGGTTCTCAACGTTGCCGGGATGGTGCCGGTCTTGGGCGCGCCGGCTGACGCCGTCAAT
GCCGTCTGGTATGCTGCTCAGGGCGATTATGTGGACGCTGGGCTGTCTGCCGCCACCGCCATTCCCGGAA
TCGGCGATATGGTGGGCGGGGCGAAACTCTTGAAGACCGGCGTGAATATCGTGGAGGACGGTGCCAAGGC
CGAGCGCATCCTCAAGGGGGGCGAGGGGGTGGAGGCCGCCACCAAGGGCACCGAGGCCGCCACCAAGGGC
ACCGAGGCCGCCGCCACCAAGGGCACGGAGGCGGCGGGGGCCAAGGCCGGAGGGCACGGCGTACCCAAGG
GGGGGAGAGAGGTCCCGGAGGCCGGCGCCAAGGGCACGGAAGCGGCCAAGGCCGGAGAGCAGGGGGGTAG
AGAGGTCAAAGGGACCGCAAGCGGGCGGCCATTCGATCCGGCCAACGCGGGCGGGCCCATCGAGAAACTC
AGCACCAAAGGGGTGCGAATAACCAACGAAGGCATCGATAGGCTGGAACAGCATATCGAGAGGTTCGGTC
CGGATGAGGCGAACGAGGCGATGGTCAAACGGCTTCGGTCGATTGCCAAAGGCGAGATGGCGCCGACCGA
GTACGATTTGAACTATTATACGCACGAGTTAAGGGAATTTGACCGATACAAGAACCTTGGTTGGGAGCGT
GGCCAGCCCGCAGACCTCGACGCTGCACACGAGCTCTGGAACAATGCCCATACGGCCACGCTCGAGGATT
ACGGTATCAAGGACGGTCAGGTCTATCACCCCGATGCTCTGAAATGA
>Merged2_397327_469-741 # 469 # 741 # -1 # ID=397327_2;partial=01;start_type=Edge;rbs_motif=None;rbs_spacer=None;gc_cont=0.700
GCTCATCACCACCGGGAGGCGTCGTTCGCGCTGTCGACCGGCAACAAGGCCGTGGCCCGGCAGCACGCCC
TGACGGCGGCGGAGCACTCCGCGCAGGCGGGGCCGCTGTCGCAGGGCGGTGTCCAGTCCCCCGACGACTA
CAACCTCGATGTCAAGTTCGACAAGATGACCGACAGCTCGCTCGGCCCGATGATCACCAGCTGGTCCCTG
TGCACGCCCGGGTGCGCGAACACCGGCACCGGCAACAGCTACTGCTGCGGCGGCGTCGGCTAG
>Merged2_398291_1-360 # 1 # 360 # -1 # ID=398291_1;partial=11;start_type=Edge;rbs_motif=None;rbs_spacer=None;gc_cont=0.689
AGCGGCGGCTACGACCAGTACCCAAGCGCCGTCGCCCGCACCGTGGCCCATCTACGGAAGGCGGGCATAG
GCGGGGCCTACGCGTTGGCCCTCGGCGACCGCTCCTACACCGGCGTCGTGGAAACGACCGAGCACGGCGG
CTACCCCCTGCTCGAACATCTCCGGCTGATCCTGGGCGGACCGGTGCTGTGGGCACCGTCCCTCGACGGC
GCCGCCGTCGTGAGTATCCGCGGGGGCGACTTCGCCTTTACCTGTGGGCAGGACTTCGCCGTTGGGTACC
TCTCCCACGACGACGACACTGTGCGCCTCTACCTGGAGGAGAGCTTCGCGCTCCGAGTCAAGGAGCCGGC
GGCAGCGATC
>Merged2_409495_529-957 # 529 # 957 # -1 # ID=409495_3;partial=01;start_type=Edge;rbs_motif=None;rbs_spacer=None;gc_cont=0.690
GCCTCGGGCAACGGCACCGTCGAAAAGGCGGGGTGGGAGTCCGGCTACGGCAAGTACATCCGCATCCGGC
ACAATTACGGCTACGAGACGGCCTACGGCCACATGACCGCGTTCGCCCGCGGGATCGAGCCCGGCGTCAA
GATCCGCCAGGGGCAGCTGATCGGCTATGTCGGGTCGACGGGACAATCGACCGGTCCCCACGTGCACTAC
GAGATCATCGTCAACAGCCGTTTCGTCGATCCCATCCGCATCAAGCTGCCGCGCGGCCGCGAGCTTGACG
GCCCCATCCTGACGGCGTTCGAGCGCGAGCGCGACAAGATCGACGCGGTGATGGGCCAGGGCCAGCCGCT
GGCCGGGCAGCCGGCGGCCGGCCTGTCGACGGCGAGCCAGTCGGCAAGCCGCTCGACCCGCACCGCGCAG
GCCCGGTGA
>Merged2_427666_103-741 # 103 # 741 # -1 # ID=427666_2;partial=01;start_type=Edge;rbs_motif=None;rbs_spacer=None;gc_cont=0.657
GGCGAGGGTATCCAGGCGGTGCGGCGTGCCGCCATAGCGCTGGTGGAACTGCGGGTGCCGTTCACGCTCA
CCCGTCAGGCCATCGATGATGTAGAGCGCGGCGCGATGGATTCGGATTGGTCCGCCGTAAAGGAAGCCGC
GCGCAAGATTGCCTATGCCGAGGACCGCGCCGTTTTTGACGGCTGGGCCGCCGCCGGAATCAACGGCATT
CGTCCGGGCGCAAGCAACCCGGCCTTGACGCTGCCGTCGGCACCGACGGGCTATCCGGCCGCCATCGCCC
AGGCCGTCAACCAACTCCGGCTTGCTGGCTGCAACGGCCCCTACAGGCTGGTACTGGGCGCTGAACCCTT
CACCACCCTCAGCGGCGGCAGCGAGGAAGGTTATCCGGTTCTCGACCACATCCAGCGCCTGGTCGACGGC
GAGATTGTCTGGGCTCCGGCCCTCGCGGGCGGGCTGGTACTTACGACCCGCGGCGGCGACTTTGAGCTGG
ATATCGGGCAAGACCTTTCCATCGGTTATCTCAGCCACACGCAGAAGGAAGTAGAGCTTTACCTGCAGGA
GAGCTTTACCTTCCGGTTGCTGACGACCGAAGCCGCCGTCGCGCTCACCGCGCCGAGCCCGCAAGCGAAG
GCGGACTGA
>Merged2_433763_120-923 # 120 # 923 # 1 # ID=433763_2;partial=00;start_type=GTG;rbs_motif=GGxGG;rbs_spacer=5-10bp;gc_cont=0.729
GTGAACCACCTCCTCCGTGAGCTTGCCCCCATCTCCGCCGAGGCCTGGGACCAGGTCGACGGCGAGGCGC
GCGCCCGCCTGACGACCTCGCTCGGGGCCCGCCGGCTGGTCGAGTTCTCCGGGCCGCACGGCTGGACCCA
CTCGGCGCACAACCTCGGCCGCACGGCCCCGGCGAGCGCCCCGCCCGCGGACGGGGTCGAAGCCCGTATC
CGCGAGGTCCTGCCGCTCGTGGAGCTGCGCGTCCCCTTCACCCTGTCGCGCGACGACCTCGACAGCGCGT
CGCGGGGCAACGACGCCGTGGAGCTCGGCCCCCTCGACGAGGCGGCGGCGGTGATCGCCCGGGCCGAGAC
CCGAGCGGTGTTCCGCGGCTACCCGGCAGCGCGGATACGCGGCATCGCCGAGACCACCTCGCACCGGGTC
GCCGTCACCGAGTCGTGGGACACCTACCCGCGCTTCGTGGCGACCGGCGTCGAGCAGCTCATGCTCGACG
GCATCGGCGGCCCCTACGGCCTGGCGCTCGGGAGCGACGCGTGGACCGGCGTGGTGGAGACGACCGAGCA
CGGCGGGTACCCGCTCATGGAGCACCTGACCAAGATCCTGGGTGGCCCGATCGTCTGGGCGCCGGGCGTC
GACGGCGGCGTGGTCGTGAGCCAGCGCGGCGGGGACTTCCTCCTCGACGCCGGCCAGGATCTGTCGGTGG
GCTACCTGTCCCACGACGCCACATCCGTCACCCTCTACCTTGAGGAGAGCTTTACCTTCCGGGTGATCGA
GCCCGAGGCGGCAGTCGTGTTACATACCTCCTGA
>Merged2_444893_1-174 # 1 # 174 # 1 # ID=444893_1;partial=10;start_type=Edge;rbs_motif=None;rbs_spacer=None;gc_cont=0.667
TCGCTCGACGGCGCGGCCGTCGTGAGCGTCCGCGGCGGCGACTACGTCTTCACGTCCGGGCAGGACTTCT
CCGTGGGCTACCTCTCCCATGACGACGACACCGTGCGCCTCTACCTGGAAGAGAGCTTCTCCTTCACGGT
CAAGGAGCCCGCAGCCGCGATCGCGCTCTCGTAA
>Merged2_446540_1-270 # 1 # 270 # 1 # ID=446540_1;partial=10;start_type=Edge;rbs_motif=None;rbs_spacer=None;gc_cont=0.641
AACTCGGGCGTGGTGCTCTTAGCGCGCCCGCTTTACTTTGAGGGCAACTGCGTGGTGATCGATCACGGAC
TCGGCCTTTACACCCTCTCCATGCACCTGAGCCGCATCGATGTCAAAGAAAACGAGCATGTGACCAAGGG
CCAACGGGTGGGACTCAGTGGCGCCACCGGCCGGGTGACGGGCCCGCATTTGCACTGGGCGGTGCGCTGG
CAGGACGCCTATCTCGATCCCGCCAAGCTGCTCGGCCTCGAGCTGAGCGGCGCGCGTTAG
>Merged2_477957_308-1159 # 308 # 1159 # 1 # ID=477957_2;partial=00;start_type=ATG;rbs_motif=GGAG/GAGG;rbs_spacer=5-10bp;gc_cont=0.623
ATGCGACACCTCGCCCTTGTTCTTGCGATCCTCGCGTCCAGTTTCACCGGCTCCGCCCGCGCCGAGCCGC
AATGGCTGACCTTGCCGCCGACGCCGACCTTGCCGACGGCGGTCGGGAGCGGTTACGCGACGGCGAACGG
GACCAAAATCTGGTACGCCACGTTCGGCCGCGGCACGCCGGTGATCCTGCTCCATGGCGGGTTAGCCAAC
GCAAACTACTGGGGCCTGCTCGTGCGCGCCCTGGCGCCGCACTATCGCGTGGTCGTCATGGACAGCCGCG
GGCATGGACGCTCCTCGCGCACCGCCGAGCCCTACGGCTACGATCTGATGGCATCCGACGTGATCGCGCT
GATGGATCATCTCAAGATCGGCAAGGCCGCCCTGGTGGGCTGGAGCGACGGTGCAATTATCGGCCTCGAT
ATTGCGCTCCATCATCCCGAGCGGCTGTCGGAACTATTCGCCTTCGCGGCCAATTCCGATCCCAGCGGCG
TCAAGGACGTGAACCAGAGCCCGGTCTTCACTGCTTTTATCGCCCGTGCGCGTAAGGAATACGAGAAACT
CTCGCCGACGCCGACCCAGTACGATTCCTTCCTCGCGCAAATTACCAAGATGTGGCAGACGCAGCCGCAT
TGGTCCGCTGCCGAGCTGCGAACGATCAAGGTGCCGACCTGGATCGTCGATGCAGATCACGACGAGGCCA
TCAAACGCGAGAACACTCTTTTTATGGCCGACAATATTCCCGGCAGCGGCCTCTTGATTCAGCCGCATGT
GAGCCACTTCTCATTTCTGCAGGACCCCGCGCAATTCAACAACGACGTGCTTGAATTCCTGGAGCGCGTG
CCGGCGAAGTGA
>Merged2_496859_190-381 # 190 # 381 # -1 # ID=496859_2;partial=01;start_type=Edge;rbs_motif=None;rbs_spacer=None;gc_cont=0.698
CTGTGGGCGCCCGGGATCGAGGGCGCGGTCGTGGTGAGCCTGCGCGGCGGCGACTTTCAGTTCGAGTCCG
GCCAGGACCTGTCGGTCGGCTACCTCGAGCACGACCGCGACAGCGTGACGTTCTACCTCGAGCAGTCGTT
CAGCTTCCACGTCGCGACCCCGGAGGCGGCGGCGCCGATCAAGGCCCAGTAG
>Merged2_496918_2-481 # 2 # 481 # 1 # ID=496918_1;partial=10;start_type=Edge;rbs_motif=None;rbs_spacer=None;gc_cont=0.721
CACCGCCTCGCGAGCGCCGAGAACGCCGCCGTCTTCCACGGCTGGGACGAGGCGGGCATCACCGGCATCA
TCCCGGCGTCGCCGCACGAGCACCTCACGCACGAGCCCGGCGCGGTCGGCTTCGAGGCGGTGGTCGCGCA
TGCGGTCGCAACACTCAAGGGCTCGGGCATCGGCGGCCCCTACGCCCTCGCGCTCTGCCCGGACGACTGG
ACCGCCGTCATCGAGAGCACCGACCGGGGGTATCCGCTGCTGCGTCACCTCGGCGAGGTGCTCGACGGGC
CGATCGAGTGGGTCCCCGGCATCCGCGAGAGCGTCGTGCTCAGCACCCGCGGCGGCGACTGGCTGCTCGA
GATCGGCGAGGATCTGTCGCTCGGCTACAGCAGCCACACCGCGGAATCCGTGAGCCTCTACCTCGAGGAG
ACCCTGAGCTTCCGCGTCGCCACGCCCGAGGCGGCGATCGCGATTCGCGCGCAGGGCTAG
>Merged2_500619_1-327 # 1 # 327 # -1 # ID=500619_1;partial=11;start_type=Edge;rbs_motif=None;rbs_spacer=None;gc_cont=0.716
GCCGACGGCTTCCCGCGGCCGGTGGCCAGCGCGGTGGAGGACCTGCTGGAGAGCGGGATCGTCGGCCCCT
ATGGCCTCGCGCTCAGTTCCGAGAGCTTCCGGCACGTGTCCGAGACCGCCGAGCACGGCGGCTACCCGCT
GCGCGACCACCTGGCCAAGATCCTGGAGGGCGGGCCGATCCTGTGGGCGCCGGGGATCGAGGGCGCCGTG
GTGGTCAGCCTGCGCGGCGGCGACTTCCGGTTCGAGTCCGGCCAGGACCTGTCGGTCGGCTACCTGGCCC
ACGACCGCGACAGCGTGACGTTCTACCTCGAGCAGTCGTTCAGCTTC
>Merged2_503462_953-1264 # 953 # 1264 # 1 # ID=503462_2;partial=01;start_type=ATG;rbs_motif=AGGAG;rbs_spacer=5-10bp;gc_cont=0.750
ATGAATAACCTGCACCGCGAACTCGCCCCGATCTCCGACGCCGCCTGGGCCGACATCGAGGAAGAGGCCA
AGCGGACGTTCACCCGGCACGTGGCCGGCCGCCGCGTGGCCGACGTGGCCGGCCCGGAGGGCCTGAGCCT
GGCCGGAGTCGGCACCGGATACTCGACGCCGGTCGAGCCGCCGCCCGGCGGCGGGGTCACCGCCCGCCTG
CGGACCTGGCGGCCGGTGGTCGAGCTCCGGGTGCCGTTCACGCTGGAGCGCGAGCAGATCGACAGCGTGG
AGCGCGGCTCCTCCGACGCCGACTGGCAGCCG
>Merged2_529015_71-445 # 71 # 445 # 1 # ID=529015_1;partial=00;start_type=GTG;rbs_motif=None;rbs_spacer=None;gc_cont=0.477
GTGACACAGGGGGACCCTGCAAAGGCGGGTGGGCCAATCGAGCGACTCAATACGTCAGATTTCCAAATTA
CTCACAAGGGAATTGACACAGTTGAGGAACATCTCCAGCGATTCGGACAGGACAATGCCAATGATGTTAT
GGTAAGCAGATTGCGGAGGATTGCAGATGGAAAATTGGAGGAAACTGAATACGATCGCAATTTTTACACT
CACGAACTAAGAGAGTTTCAGCGCTACACAAACCTAGGTTGGAGATCAGGTGAACCTGCGGATGCCAATG
AAGCTTACGATATGTGGAATAATGCTCATACGGCAACGCTAGAGGACTTTCGTCTGAAGGATAGTCAGCT
CTATCACCCGGATGCACGGCAATGA
>Merged2_550210_647-772 # 647 # 772 # -1 # ID=550210_3;partial=01;start_type=Edge;rbs_motif=None;rbs_spacer=None;gc_cont=0.651
CTGCACCTGGGCCAGGACGCCAGCGTCGGCTACCTCACCCACGACGCCGGGACGATCTCGCTGTACCTGC
AGGAGTCATTGACGTTCATCGTGCAGACGCCGGAGGCCGCGGTCAGCCTGTCCTGA
>Merged2_564523_459-1334 # 459 # 1334 # 1 # ID=564523_2;partial=00;start_type=GTG;rbs_motif=GGAGG;rbs_spacer=5-10bp;gc_cont=0.693
GTGAGCACCCGGCCCAGCCGGCAGGTGCGGGAGACCAGACAGGTGAAGGAGATGCCGGCGTCCTCGTCCC
GGGGCCTGTGGGTTCGCATCGCGTCGGCGGCGGTCCTGCTCGCCGTCTCGATCGGCCTCCTGGCGCTGGG
CCTGCCGGGGTTCTACGCCTTCACGCTGGTGGCCTGCGTCTTCTCGCTCTGGGAGTTCCGCGGGATCTCG
GCCCACCTCGGGGCCGCTGCCCCCCTCTGGCTGCTCTTCCCCCTCGGCCTCTACTTCATGTTCAGCGGCA
CCGAGCTGCGCTGGCTGCCGCTGCAGGACGTGCTGGCGGCGACGCTCATCGTCGGGCTCTCGGTGTTCCT
CTTCCTGCCTGGACGGACGCAGGGGCTGGGGCGGTGGGCGATGGCGGTGGCGGGCGCCCTCTACATCGGC
TTCCCGATCAACTACTACCTGCTGCTCTACACCCAGCCCGCGGGGTATCGGGGCCTGATCTGGGTGCTGA
TCACGCTGGCCACGCTGATGCTGCAGGACACCGCCGCCCTGCTCGCCGGCCGCCGGTTCGGCCGCCATCC
GTTCTTCCTCCGGATCAGCCCCAAGAAGACCTGGGAAGGGGCCGTCGGTGGGTTCGTGATCGGGATCGCG
GTGATGGTGCTGGGGACGATGTTCCTGCTCGGGGTGCCGTGGTGGCACGGGCTGGTGCTGGGGGTGCTCG
CCAGCCTGACCGGCGTGGCCGGCGACCTGGTCGAGTCGCAGCTGAAGCGACTGGCCGCGATCAAAGACTC
GTCAAATCTGATCCCGGGGCACGGGGGGGTGCTGGACCGGATGGACTCCCTGCTCTTCGCCCCCATCGCC
ATCTACCTCTATGCCAGCGCCTTCCACCTCCTATGA
>Merged2_573193_2-397 # 2 # 397 # 1 # ID=573193_1;partial=11;start_type=Edge;rbs_motif=None;rbs_spacer=None;gc_cont=0.725
GCGATCGCGGAGAACACCGCGGTGCTGACGGGCTGGCCCGATGCGATCGAGGGCGTCGCCGAGCTCTCGC
CCTACAAGCCGCGCCCGCTCGGCAAGGATCCGCTCGGCTTCCCCAAGGCGGTCAGCATCGCCGTCAGCGA
GCTGCGCACCAGCGGCGTCGGCGGCCCCTACGGCCTCGCCCTCGATCCCGAGCACTACCGCCTCGCGAGC
CAGACGGCCCAGGACGGCGGCACGCTGCTGGTGGAGCACCTCGGCGAGATCCTCGGTGGTCCGATCGCCT
GGACACCGGGGCTCAGCGGCGCCGTGGTGATCAGCATGCGCGGCGGCGACTTCCTGCTGGAATCCGGCCA
GGACCTGTCGGTCGGCTACGACTCCCACGACGCCGACGAGGTCCGC
>Merged2_578910_244-837 # 244 # 837 # -1 # ID=578910_1;partial=01;start_type=Edge;rbs_motif=None;rbs_spacer=None;gc_cont=0.540
GCTGATGGAGCCGCAGATGCAGTCTCGTCCGCCGCCCTGCACGTGGCCAAGAACAACACTAATGCCAGCA
TGATCCGCGACTGCATGGAGAGTCGAGTTCAAGACCTGCTTTCTAGTCCTACCCCAACTGCTCCCTTGGA
TGTGATTGCGTACGCACATGCCCTCTTTATCTATCAGATCCTCCGCTTGCTCGACCCAGACGCCCGCGTT
CGCCTCAGCTGTGACGCCACTATGCCACACCTTGAAGAAGCAGCCTATTCTCTCATCCCACATATCACAT
TTCACGAGCTTGCGGCCCCAGATCAGATGAGTCACGTCCCCGATGTCCTGCCGTTGTATCCCATCTCGAC
GGCGCGTGACTTCTGGGGTTCGTGGGTCTTCCAGGAGTCGGCTCGGCGGACGCTCGGCATAATCTGTTTT
TTCTTGCTGACATATAACTACTTAAAAGGCGAGGGGGTATCACAATGCAACAACAACAAATACATATCTC
GCTCAGTAACTCTCTCTGCGCACCTGTGGCAAGCAGGAGACCCCGTCGACTTTGCCCTTGCCTGGAGGAA
TAAGAGACATTTTGTCGTGCATGGCGAAGCGTAA
>Merged2_609742_393-1187 # 393 # 1187 # -1 # ID=609742_2;partial=00;start_type=ATG;rbs_motif=AGGAG;rbs_spacer=5-10bp;gc_cont=0.697
ATGAACCGGCTGAGGCGTGAGCTGGCGCCTGTATCGGACGAAGCGTGGCGATTGATCGACCAAGAGGCCG
CGGGAGCCCTGCGCCACTTCCTCGCTGCCCGACAGTTGGTCGACTTCTCCGGCCCCCAGGGATGGGAGCA
CCCGGCCGCCTCGTTGGGTCGGATCGACAAGGCCGCCGGCCCCGACGGCGTCGAAGCGCGGGTGCGGGTG
GTCCAGCCGATGCTCGAGCTGCGTACCCGGTTCAAGCTGGAGCTGGCAGAGCTCGACCGGGTGGACCGCG
GCTGGTCGACCCCCGATCTCGATCCGGTCACCGATGCTGCCAAGGTCGCCGCGCTGGCCGAGGACAAGGC
TGTCTTCGAGGGCGGAACCGGCGGCTTCGAAGGCATCGCGGCGGTGTCGCCCCACGAACCGGTCCACATA
AGCGGCGACAGCGACCAGTACCCCGAGCACGTCGCCCATGCGGTGGCCCGGCTGCGTCGCGCAGGGATCG
AAGGTCCGTACGGCGTCGCCCTCGGAGACCGCTGCTACACCACGGTCATCGAGTCGACCGAGCACGGCGG
CTACCCGGTGCTGGAGCACATCCACGAAATCCTCGGCGGACCGGCGGTGTGGGCGCCGGCGGTGGACGGC
GCCATCGTGGTCAGCATGCGCGGCGGCGACTACGAGATGGTGTCGGGGGCGGACTTCGCCGTCGGCTACG
CCGGCCACGACGCGACCAGCGTGGAGCTGTACCTGGAAGAGTCGTTCGCGTTCCTGGTGCGCGAGAACGA
GGCTGCTGTCGCCCTCCGTTACTAG
>Merged2_612758_31-411 # 31 # 411 # -1 # ID=612758_1;partial=01;start_type=Edge;rbs_motif=None;rbs_spacer=None;gc_cont=0.722
CTCACCCATGAGCCGGGCGCCGTCGGCTTCGAGGCGGTCGCCGCGACCGCCGTCGCAATGCTGAAGTCGG
CGGGCATCGGCGGCCCGTACGCCCTCGCGCTGTGCCCGGACGACTGGACGGCGGTCATCGAGAGCACCGA
CCGCGGCTACCCGCTGCTGCGCCACCTCGGCGAGGTGCTCGACGGGCCGATCGAGTGGATCCCCGGCATC
CACGAGAGCGTCGTGCTGTCGACGCGCGGCGGCGACTGGCTGCTCGAGCTCGGCGAGGACCTCTCGCTCG
GCTACAGCACGCACACGCTCGACACCGTCACGCCCTACCTCGAGGAGACGATGAGCTTCCGCGTCGCCAC
CCCCGAGGCGGCGATCGCGATTCGCGCCTGA
>Merged2_620393_3-155 # 3 # 155 # 1 # ID=620393_1;partial=10;start_type=Edge;rbs_motif=None;rbs_spacer=None;gc_cont=0.719
AGCACCCGCGGCGGCGACTTCAGCCTGCACCTGGGCCAGGACCTGTCGCTGGGCTACCTCTCGCACTCCG
GCGAGGAGGTCCGCCTGTACGTGCAGGAGACGCTGACCTTCCTCGTGCTCGCCGCGGAGGCGGCCGTCGC
CTTCGCCGGCTGA
>Merged2_648603_144-827 # 144 # 827 # 1 # ID=648603_2;partial=01;start_type=ATG;rbs_motif=AGGAG;rbs_spacer=5-10bp;gc_cont=0.760
ATGAACAACCTGCACCGCGATCTCGCCCCCGTCTCGCAGGAGGCGTGGAGCCAGATCGAGGAGGAGACCG
CCCGGACTCTGCGGCGGTATCTGGCCGGCCGTCGGGTCGCCGACATTCAGGGCCCAGCAGGGCCGGAGCT
GTCCGCCGTCGGGACCGGCCACCAGGCCGCCCTCGGCTCGCCGGCGCCCGGCGTGACGGCCCGGCAGCGC
CAGGTGCTGCCGCTGGCGGAGCTGCGGGCGGCGTTCACCCTGGACCGGGAGCAGGTCGATGACGTCGCCC
GCGGGTCCGCCGACTCCGACTGGCAGCCGGCCCGGGACGCCGCGCGGGCCATCGCCCTCGCCGAGGACCA
GGCGATTTTCTCCGGGTACCCGGCAGCCGGGATCACCGGCATCGGCCCGGGTGCCAGCAGCCGGGCGCTG
GCACTGCCCGCCGACGTCGCGGCTTACCCGGCGGCGTTCGCCGGGGCGGCCGGCCAGCTGCGCGCCGCCG
GCGTCGACGGCCCGTACACCGCCGTCCTGTCCGCCGCTGCCTACACCGCGGTGAGCGAGGCCAGCGACCA
GGGCTACCCGGTCATCCGGCACCTGCGCAGCGTGCTGGACGGGGAGCTGATCTGGGCGCCGGCGATCAGC
GGCGCGATTGTGGTGACCGGCCGGGGCGGCGACTTCACACTGCACCTGGGGCAG
>Merged2_667686_1-543 # 1 # 543 # 1 # ID=667686_1;partial=10;start_type=Edge;rbs_motif=None;rbs_spacer=None;gc_cont=0.698
TCCCGCCAGGAGCTCGACACCATCGAACGCGGCAATGATGCGGTCGACCTCGACGCCGTGCAGCACGCGG
CCAAGCGGGCCGCAACGGCCGAAGACACCGCCGTGTTCGCCGGCTTCGACGGGGGCGAAGTAGACGGCAT
CGTCTCCGGGTCGCCCCACGCTCCGATCGAGGTCGCCGGCTACGACCAGTACCCGAGCGCGGTCGCCCGC
GCCATCGCCCACCTCCGCAAGCACGGGATCGGCGGGGGCTACGCCTTGGCGCTCGGCGACAGCGCGTACA
CCGGCGTCGTGGAGACGACCGAGCACGGCGGCTATCCCCTCCTCGAGCACCTGAAGCTGATCCTCGGCGG
ACCAGTCCTCTGGGCGCCGTCGCTCGACGGCGCGGCCGTCGTGAGCGTCCGCGGCGGCGACTACGTCTTC
ACGTCCGGGCAGGACTTCTCGGTGGGTTACCTCTCCCATGACGACGACACCGTGCGCCTTTACCTGGAGG
AGAGCTTCTCGTTCACGGTCAAGGAGCCCGCAGCCGCGATCGCGCTCTCGTAA
>Merged2_685395_1-189 # 1 # 189 # -1 # ID=685395_1;partial=10;start_type=ATG;rbs_motif=AGGA;rbs_spacer=5-10bp;gc_cont=0.646
ATGACGAACAACCTGTATCGCAATCTGGCGCCGATCACCGACGCCGCATGGAACGAAATCGAGTTGGAGG
CGACGCGGACGTTCAAACGTCACATCGCCGGACGCCGCGTGGTCGACGTCAGCGAACCAGGCGGGCCGGT
CACCGCGTCTGTCAGCACCGGCCGGTTGCTGGACGTAACGGCACCCACC
>Merged2_697432_2-556 # 2 # 556 # 1 # ID=697432_1;partial=11;start_type=Edge;rbs_motif=None;rbs_spacer=None;gc_cont=0.685
GCGGCCGCCAACGCGGACGGCGCCACCGCCGCGGCCGCCAACGCGGACGGCGCCACCCCTGCGCCGGCGC
CGGCCAATGCCGCACCGGCCAACGCGGCCGCTGCCGGCCCCGCGCCTGACGATGCCGCGGCCACCCCCAC
CGATGACGACGTCACTGTGATCGACGAGGTAGCCGCGGAAGCCAACGATGCCCTGACCGGCGTGGTCGAT
ACGATCGCGCACATGGTGCCCGCGCCGATTCCAGACATCTCGATGCTCACCACGCAGCCGATTCCGGACA
CCGTGAGTTCTGGCTACGGTTGGCGCGTCGATCCGATTCATCACCATCGCCAGTTTCATGGTGGCACCGA
TTTTCCGGCGCGAAGCGGCACGGCAGTGCTCGCTGCCGGTGCTGGCACCGTCATCCACGCGGGAACGCTC
GGCGGCTACGGCAACTGCGTGCAGATCGACCACGGCAATGGCGTGATCACGCTCTACGGCCACATGCGCA
AGATCGAGGTCAAAAAGAACGCCACGGTCACCGCCGGCGATCGGATCGGTCAAGTCGGCTCCACA
>Merged2_707056_3-401 # 3 # 401 # 1 # ID=707056_1;partial=10;start_type=Edge;rbs_motif=None;rbs_spacer=None;gc_cont=0.689
CACGCTCCGATCGCGCTCAGCGGCGGCTACGACCAGTACCCGAGCGCCGTCGCCCGCGCCGTGGCCCATC
TGCGGAAGGCGGGCATCGGCGGGGCCTACGCGTTGGCCCTCGGCGACCGCTCCTACACCGGCGTCGTAGA
AACGACCGAGCACGGTGGTTATCCCCTGCTCGAACATCTCCGGCTGATCCTGGGCGGACCGGTGCTGTGG
GCACCGTCCCTCGACGGCGCCGCCGTCGTGAGTGTCCGCGGGGGCGACTTCGTCTTTACCTGTGGGCAGG
ACTTCGCCGTTGGGTACCTCTCCCATGACGACGACTCCGTGCGCCTCTACCTGGAGGAGAGCTTCTCGCT
CAGGGTCAAGGAGCCGGCGGCGGCGATCGCTCTCCAACACAGCTCCTGA
>Merged2_731327_342-506 # 342 # 506 # -1 # ID=731327_2;partial=01;start_type=Edge;rbs_motif=None;rbs_spacer=None;gc_cont=0.715
ATCGACGTGCGCGAGGGCGAGCATGTGGCCAGGGGCCAGCGGGTGGGCCTGAGCGGCGCCACCGGCCGGG
TGACGGGCCCGCATCTGCACTGGGCTGTGCGCTGGCAGAATGCCTATCTCGATCCGGCCAAGCTGCTCGG
CCTCGATCTCACCGGCGCGCGTTAG
>Merged2_734621_2-97 # 2 # 97 # -1 # ID=734621_1;partial=10;start_type=ATG;rbs_motif=AGGAG;rbs_spacer=5-10bp;gc_cont=0.656
ATGAATAACCTGCACCGTGAACTCGCGCCGGTCTCGGATGCCGCCTGGGCGGGCATCGAGGACGAGGCCC
GGCGCACCTTCAAGCGCAATATCGCG
>Merged2_735322_1009-2349 # 1009 # 2349 # -1 # ID=735322_3;partial=00;start_type=ATG;rbs_motif=GGAG/GAGG;rbs_spacer=5-10bp;gc_cont=0.740
ATGGGAAACCACCGAGCTGATGTCGCGCCGTCCGGCCGACCCTCGGAGCAGGTGACTCCCTATATCGGCA
GACGACGAGCGCTGCCCGCGGAGGCGCCCGCCGAGGCGCCCCGCGTCGCGCCGTACGTCGGGAGGCGGCG
GGCCGGCACGCCCGCATCCGCACCGGGCCGGGCACCGGAGCCCACATCGGCCGGCGCGTCCCAGGGTGGC
CCCCTTCCGACCGCGACGCAGCTCCGGGACCTGCTCGGGCGCTCGTTCGACGAGACCGCACCGCGTCCCC
GGATCACCCCGGACCTGGTCGAGATGCTCCGCGCCGTGGAGACGGCGTCGGCGGCGGTCGACAGGCGGAC
CGACACGGCGTCCGCTGCGGCGGACGCGTCCACCGCGGCCACGCCGACGCGCGGCGCGGCCCCGGTCGCT
CCGGGGCGCCCCGGGGTCGACGTACCGATGCCGCGACGCTCGCCCGAGCCCGCGCCGACGCACACGCACG
CCGCACTCTTCGCCGAGGACAGCCGCGTCGACATCCCCGCGGTGGGCCTGCCGGCCGACCTCGCCACCGA
CCACACGGTGAGCATGCCGCTGGTCCCCCCGTCGTCCGGCCATCGCCGTACCCTGGCCGCCCGTCCGGGA
CGCCGCCGGTTCCTGACGTTGCCGATCGGGGTCGGCGTCGCGTCGCTCGCGGTGGTGGTGACCGGCGTCG
TGCTGACCGGCCATTCCGGGCCGACCACGGCCACCGACCCGGTCGCGCAGGCCGCCGCGCTCGGCGGATA
TACGGGCAGCGACGCGGACGGCGGGCGCACCCAGACCCTGAGCCGCTCCTCCGACGTACGCAACCCGGTG
GCGCGGGCCGCGGCCAACCGGATGGAGGCGCTGGACGAGAACAACAGGCTGGCGAACAGCTACGACAACC
AGCTGCAGAAGAACCTCTGGGTGCTGCCGATCACGCCCGGCGACTACGTGCTGACCGCCCGCTTCGGCGA
GGTCTCCGGTCTGTGGGCGACGGTCCACACCGGTCTGGACTTCGCCTGCCCGACCGGTACGCCGATCCAT
GCCATCGCCAACGGCACCATCACCTTCGCCGGCTGGGACGGCGCCTACGGCAACAAGACCGTCGAGACGC
TCGCCGACGGCACCCAGATCTGGTACGCCCACCAGAACGAGTTCGGCACCCACGTCGGCGCGACGGTCAC
GCAGGGCCAGGTCATCGGCTATGTCGGCTCCACCGGCAACACGACCGGCCCGCACGTCCACATCGAGGTG
CGGCCCGGCGGCGGCGACCCCATCGATCCCGATCCGGTGTTCAAGGAGCATGGCGTCGATCCCGACGCCC
ACCAGCAGTAG
>Merged2_739934_2-562 # 2 # 562 # 1 # ID=739934_1;partial=11;start_type=Edge;rbs_motif=None;rbs_spacer=None;gc_cont=0.643
CACGAGCTGTCCTTTGATATTGCTGACAAGGAGTACCTCACCCAGCGCCTGACGGTGGAGCCGTCCAAGG
TCAACCCGCCGGAGGCGGAGCTGGCGCGTATCGAGACGGAGCAGAAGCGTCAGCACGATGACATCTCCAC
CTTCACCGATGCCATGCCGCGCACCATGCGCTTGCTGCAGCCGGTGCCGGGCATCCGCCAGTCCTCCTTT
GGCAAGCGGCGCGTCTTCAACAACGAGTCCCGCAGCCCTCATACCGGCATGGATATCGGCGCCCCTATGG
GCACCCCGATCCAGGCCGCCGCCGATGGCTTCGTGATTGATACGGGCAACTTCTTCTTCAACGGCAACGT
CGTCTTCATCGACCACGGGCAGGGCCTGGTCACGATGTATTGCCACATGAGCAAGATCGGGGTGCAGCCC
GGGCAGCACGTGCATGCCGGGCAGATCATCGGCAAGGTGGGCGCAACCGGACGGGTGACCGGACCCCATG
TGCACTTGGGCGTCGACTTGAACGGCAACTCCGTCGACCCGGCGCTGTTCCTGGCGCCTCTGGGCGACGG
G
>Merged2_763823_3-380 # 3 # 380 # -1 # ID=763823_1;partial=11;start_type=Edge;rbs_motif=None;rbs_spacer=None;gc_cont=0.783
GGGGTGCCGGGGGAGGACGCCGGGGCGAGCGGGCTCCCCCCGAGCGAGGTCGTGGTGACCTCCCTGCCCG
GGCCCGCCTCAGGGTCCAGCGCCGGTGCTGGCGATTGGGTGGATGTCGTCCTCTCCGACCTCGCCCGCTG
TGCCGCCCTGGTCGTCGGCCCGGGCCTCGGCACGTCGGGGCGCGGTCCGGGCGGCGCGGTCGGGACGGCA
AGTGCGGTCGCGCGGCTCGTCCGTCCCGCCCCCGTCCCCGTCGTGGTCGACGCGGACGGGCTGAACGCGC
TCGGGTCCGGCGGCTTCGATGCGCTCGCGGAGATCACCGCGGCCCGCAGCCACCCGACGGTAGTGACGCC
GCACGACGGCGAGTTCGCCCGCCTGGCC
>Merged2_766991_3478-5682 # 3478 # 5682 # -1 # ID=766991_4;partial=00;start_type=ATG;rbs_motif=GGA/GAG/AGG;rbs_spacer=5-10bp;gc_cont=0.488
ATGGCCCTAACTGCTAAAGAAATTGCGAATGCTGCTGCTGCTGCCGGGTTTACTGGTTCAGACTTGCAGA
TCGCAGTTGCTGTAGCTTTTGCTGAGTCTTCTGGCAACCCTACTGTTGTCAACTCTCTTGGTTGTGTTGG
CTTGTGGCAGATTTATCAGAGTGTTTGGGTGGGCTCTAACCCGACATGGACCGTAGCTTGGCTAAAGATT
CCAGCTAATAATGCTATCGCTGCGTACAAGGTTAAGAGCGAGCAGGGTTGGGGTGCTTGGTCAACCTATA
CCAGCGGTGCATACAAGTCTAATATGACTAAGGCTGCTGCTGCTATCGCAAACCGTTCTGGCGGAGATAC
AGGAACTACCACTACAACCAGCGATGCCGATAATGCTGAGGTTGGTCCGCCATCCGGTGCAGAGAATAAC
GTCAGCACCACTACTCTGAAGAACGCTGCAACCATGAGTGACTTTTACCTCATGGGCTCTAAGCTGAAGA
AGAACTTCCGAGATAACGTTACTTCAGCAAGCGTAGAGTTTACAACAGATCAGGTATCTCAGATATCTAT
CACGTTCATGGACCCTAAGTTCGACATTCTAGGTTCTGGATTGTGCAAGCTAGGAACTCCTGCACGTCTA
CAGAACTTGAATATGAGCATCACAAGCGTCAGCACTGATGCGGCAGGTGGTAATCCGATAGTTACTATCA
ATTGTCAGCCACAGGTTGTAACCGCTCTGAAGAATCGTCAAGGCGCGCTGGTAATGTCTAACGCTAGCCC
AAGCGATTTCGTTAAGGCGGAGTGTAAAGCTGTTGGTGCTAATGCTTACATCCAGGCTTCTCCTATTCGT
GGTTCTGTATCAAGAGATGTTGTTACCCCTGGCCAGACATATTCACCAGACCAGACTCCATCTGATTGGA
CAACGTTCCAACGTCTTGCAGGCGAGCTTGGCTACATATGCTTTGAAGAGAATGGCACCATCTATTTCGG
ACAGCCAACCTACTTCACTCTGCGCGGCAAAGCTATCCCAGTAAATATTGGCTACAATACTGGTAGCAAA
CGCAATCGAGCTATGAGCATCCCACAGTGCGCTAAGAGTAGCAACGACGTTGAAACTACTATTACCGTAG
ATCTACCGCTGTCTCGTGCGTTTGAAGTTCGTTGTGGTCGTACTGCACAACTCAGTGGTGTTCCAGAGTT
CAATGGCTACTACATGATTTCCAGTGTTAGCTATAACCTAGCTGGCGATACACAGTTGATGTCTGTAACA
TTTGAGACTCCTGTAGATCCTGTTGCACAGCCACCAGAAGGTTCAAATGTGGATGTTGTAGGAACACTGA
ATTCTGCTGGTGCAACATCTAATGGTTCTTGGCCGGTTCCTAAGCAGTACCAAGTCACAACCCCTTATGG
TGTGCGCGGTAACTGGGCTGCTGGCTTCCACACGGGTGCAGACTTTGCATGTCCTACAGGAACTCCTGTG
TACGCTGTCTACGACGGTACTATCATCGCCAAGAATACGTGGGGCGCAGACTACGGTACTCACCTTATTT
TGCAGGTTGGCGCTACTCAGTATGGTTACTGCCATCTGTCTCGCATTACTGCTGGTATCGGGTCTCAGGT
CAAGTCTGGTCAGGTTATCGGTTACTCTGGCGCAACCGGTAATGTCACCGGTCCTCATCTGCACCTAGAA
GATCGTACAAGCCCGTTCAAGTACAACAACAAGGTTCATAACCCGATCCCAACACTCATGAAGAAGGGTG
TTGCTTCGGGCACAAGTTCCATTTCTAGTGGCAAGGCTGGCTCTAAGTCTGCTTCTGACTTTGTTTACTA
CGCGCAGTCTCGTGCTGGTGGTAAGTATGTCTTCGGTGCACCACGCGATCCTAGCAACGCTAGTGAGACT
GAGTTCGACTGCTCTAGCCTTGTTCAGTGGGCGCTATACCAAGTTGGTATCACTAATTTCCCAGGCGATA
CTACAACTCAGACTAACTACATGAATACCAAGAGCGGCTCACAGATTTCTGTTGACCAAGGTATCTCTAC
GCGTGGTGCTCTGTTGTATCGTCTTGGTGGTGGTGGAGCTAACGACCATGTTGCTATCAGTCTAGGAAAT
GGACAGACTATCGAAGCATCCAGCCCAAGCATCGGTATTGGTAACCAGACCGCTTATGGTCGTGCATGGA
CTAACGCTTACCTGGTTCCTGGTCTCAAATATTAA
>Merged2_774228_280-1083 # 280 # 1083 # -1 # ID=774228_2;partial=00;start_type=ATG;rbs_motif=GGAG/GAGG;rbs_spacer=5-10bp;gc_cont=0.731
ATGAGCCATCTGCTGCGCTCGCACGCGCCGATCACGGAAGGGGCCTGGGAGGAGATCGACAAGGAGGCCC
GGGACCGGCTGCTGCCGGCGCTGGGGGCCAGGCGGCTGGTGGACTTCTCGGGGCCCCACGGCTGGGAGCG
CTCCGCGAGCGGGCTGGGACGGGTCGGGGAGCTGGAGGGAGAGCATGTCCAGGGGGTGCGGGCCCGCCAG
CGCCGGGTGCTGCCGCTGGTGGAGCTGCGGGCGCCCTTCGCGATCTCCCGCCTGGAGCTGGAGGACCTGG
GGCGGGGCGCCCAGGACACGGACTTCGAGGCCCTGGACGCGGCGGCCGCGCGGATCGCCATGGCGGAGAA
CCAGGCGGTCTTCCACGGGCTGGCCGGGACCGGGATCGAGGGCCTGGTGGACAGCTCCAGCCATCCCCCG
ATCCCGCTCGGGGAGGGCTTCGAGGGCTATCCGGCCCACGTGGCCCAGGCCGTGGAGATGCTGCTCTCCT
CGGGAGTCGCCGGGCCCTACGCGCTGGCCCTCGGCCCGGACTCCTACGCCGGGGTGAGCCGGGCGACCGA
GCGGGGGTACCCGCTGATCGAGCATCTGCGGGAGATCATCTCCGGGCCGCTGGTGTGGGCGCCGGGCCTG
ACGGGAGCGGCCTTGATCAGCATTCGGGGCGGAGACTTCCTGCTGGAGTGCGGACAGGATCTGGCGGTCG
GGTACGAGAGCCACGATGAGCTCTCGGTGAGCCTGTACATCGAGGAGTCGATCAGCTTTCGGGTGCTGAC
CCCCGAGGCGGCCGTGGCGCTGGCGCCGGAGTGA
>Merged2_811100_99-500 # 99 # 500 # -1 # ID=811100_2;partial=01;start_type=Edge;rbs_motif=None;rbs_spacer=None;gc_cont=0.716
GCGTCCGACAACCCGGCGCTGAGCCTGCCGAGCGACGCCCGCGAGTACCCGACCGTCATCGCGCAAGCGC
TGACCACGATGCGGCTGGCCGGGGTCGGCGGGCCGCTCGCGCTGCTGGTGTCGGCCGATGCGTACACCGA
ACTGGCCGAGACGACCGACCACGGCTACCCGCTGCGCGAGCACATCACCCGCGTGCTCGGGCCGGACAGC
GAGATCGTCTGGGCGCCGGCGATCAGCGGCGCGCTGCTGGTGTCGGCCCGCGGCGGGGATTTCGAACTGC
ACCTGGGCCAGGACGCGTCCGTCGGCTACCTCGCCCACGACGCCGACACGATCCAGCTCTACCTGCAGGA
GTCGCTGACGTTCATCGTCCAGACCGCCGAAGCCGCGGTCAGCCTGTCCTGA
>Merged2_818875_3-548 # 3 # 548 # 1 # ID=818875_1;partial=10;start_type=Edge;rbs_motif=None;rbs_spacer=None;gc_cont=0.687
CCAGAGGAGATCGCGCGCATCGAGAAGGAGCAGAAGCGCCAGCACGATGACATCACCACCTTCACCGATG
GCGCGCCGCGCACCTTGCGGCTGCTGCAGCCGGTGCCCGGCTTCCGTCAGCCCTCCTTCGGCCGGCACCG
TGTCTTCAACAATGAGCCGCGCAGCCCCCATACCGGCATGGATATCGGCGCCCCAACGGGCACCCCGATC
CAGGCCGCCGCTGAGGGCTCCGTGATCGACACGGGCAACTTCTACTTCACCGGCAACGTCGTCTTCATCG
ACCATGGCCAGGGGCTGGTCACGATGTACTGCCACATGAGCAAGATCGAAGTGCAGCCCGGTCAGCACGT
CCACGCCGGCCAGATCATCGGCAAGGTCGGCGCCACCGGGCGGGTGACCGGTCCCCACCTGCACCTCGGC
GTCGAGCTCAACGGCACCTCCGTGGACCCCGCGCTCTTCCTGGCGCCTGTGGCTGGAGGGGCTTCGCCTG
CGCCGGCCAGCCCGCCGGCCCAGGAGCCCGGCAAGCCGCCCACCTCCGGCAACTAA
>Merged2_834358_367-1125 # 367 # 1125 # 1 # ID=834358_2;partial=01;start_type=ATG;rbs_motif=None;rbs_spacer=None;gc_cont=0.735
ATGAACAACCTGTACCGGGAGCTCGCCCCGGTTTCCGCCTCGGCGTGGGCCGGCATCGAGGAGGAGGCCA
AGCGGACGTTCGCGCTGCACGCGGCCGGGCGGAAGGCGGTCGACGTGACCGGGCCTGACGGCCTCGGGCT
CGCGGGCCTCGGCACCGGGCACGTGACGGCGATCGACGCGCCGGGCGACGGGGTCCAGGCTGCCCTGCGC
GACTGGCGGCCGGCGGTTGAGCTGCGGGTGCCGTTCACGCTGTCCCGCGCCGAGATCGACTCCGTCGAGC
GCGGCGCGCTCGACCCGGACTGGCAGCCGGTCAAGGACGCGGCGAGGAAGATCGCCTTCGCCGAGGACCG
CGCGGTCTTCGACGGCTACCCGGCGGCCCGGGTCACCGGGGTGCGCCAGGCCTCCTCCAACCCCGCCCTG
GCCCTGCCTGGCGAGGTGCGTGACTACCCGGACGTGGTGAGCAAGGCCGTCAGCCAGCTCCGTCTTGCCG
GGGTGGCGGGCCCGTACTCGCTGGTGCTGTCCGCGGACGCGTGGACGGCGGTCAGCGAGACCTCGGACCA
CGGCTACCCGATCCGCGAGCACCTGGCCCGGGTGCTCGACGGCGAGATCATCTGGGCGCCGGCGGTCGAC
GGCGCACTGCTGCTGTCCGGGCGCGGCGGGGACTACGAGCTGCGGCTGGGTCAGGACCTGTCGATCGGCT
ACCTGGCCCACGACGCCGACTCGGTGCAGTTGTACTTCACCGAGTCGTTCACGTTCGCC
>Merged2_838790_1-480 # 1 # 480 # -1 # ID=838790_1;partial=10;start_type=ATG;rbs_motif=AGGAG;rbs_spacer=5-10bp;gc_cont=0.769
ATGAACAACCTGCACCGTGAGCTGGCCCCCGTGTCCGATCAGGCCTGGGAGCAGATCGAGGACGAGACCG
CCCGGACGCTGCGGCGCTACCTGGCCGGGCGCCGGGTCGCCGACGTGCAGGGCCCGGCGGGGGCCGGGCT
GTCCGCCGTCGGCACCGGCCACCAGACTGCCATCGACCCGCCGGCGCCGGGCGTGCGGGCCCGCCAGCGC
CAGGTGCTGCCGCTGGTCGAGCTGCGGCTGCCCTTCGTCCTGGACCGGGAGCAGATCGACGACGTGGCCC
GCGGGGCCGCCGACTCAGACTGGCAGCCGGCCCGGGAAGCCGCGCGGGCCATCGCGCTCGCCGAGGACCA
GGCCATCTTCGCGGGCTACCCGGCGGCGGGCATCACCGGAATCGGGCCGGGCGCGAGCAATCCCGGGCTG
ACGCTGCCCGCTGACGTCGCCGGCTACCCGGCGGCGTTCGCCCGGGCAGCCGGGCAGCTG
>Merged2_859471_441-1118 # 441 # 1118 # -1 # ID=859471_3;partial=00;start_type=ATG;rbs_motif=GGAGG;rbs_spacer=5-10bp;gc_cont=0.695
ATGACCCTGACGATCGACCGTCGCTCGGTGGCGGGGGAAGTCCTGGGCCCGATCAGCCTCGACGAGGCCT
ACTTCGGGATCCAGCCGAACGTTCCGGTTCTGCACCAGGTGGTGACCGCTCAGCTCGCGGCCGCCCGGTC
CGGGACCCAGAGCACCAAGACCCGCGCCGAGGTTTCCGGCGGCGGGAAGAAGCCGTTCAAGCAGAAGGGC
ACCGGCCGGGCCCGGCAGGGTTCCGAGCGGGCCCCGCACTTCACCGGCGGTGGCGTAGCGCTCGGCCCCA
AGCCGCGCAGCTACCGGCAGCGCACGCCCCGCAAGATGATCCAGCTGGCCCTGCGCTCGGCCCTGTCCGA
CCGGGCGTCGGAGGGCAAAGTCGTGGTCGTCGACTCCTGGACCTGGGAGACCCCGAGCACCAAGGACGCA
GCTGCGGCCCTGAAGGCGCTCGATCTCAGCGGCCGGGTCCTCGTCGTGCTGTCCCGTGACGACGAGCCGA
CCTACCGCTCCTTCCGGAACATCCCCGAGGTCCAGATCCTTCTCGTCGACGAGCTGAACGCATACGACAT
CGTCTGCAACGACTGGATCGTCTTCTCCAGCGCCACCCTGCCCGGCTCGGCCGATGCTGTCGCAGACGCA
GGGCCGGCAGAGGCCGAGGCCGAGTCCGATGAGCAGGAGCAGCAATGA
>Merged2_875907_1459-2667 # 1459 # 2667 # -1 # ID=875907_3;partial=00;start_type=ATG;rbs_motif=GGA/GAG/AGG;rbs_spacer=5-10bp;gc_cont=0.689
ATGTCCCCTGTTGTCGAGTTGCTTTACGCGCGCCGCGTTCCTCACGCGGCGCTGGCGCTGATCTCGCTCG
CGATCGCGGGCTGCAGTTCGGATATGTCGACGCGGATGCAGGCGCTGGGCGCCCCCTTCGGGTCCCATCC
CGACACCACGGGATCGGTGGCGCAGGCCGGTCGGCAAGACCCGCCGCAATCAGCTGGCGTCTCGCCCGCA
GTGACCGCTCCGCAGTCCTATCAGATGGCAAGCGCAACCGGGGTAGCGGGCGCCCTCCCGCCGCAGTCGG
AGGGGGCCGGCGAGCCGGGCGGCGGGATTCACATCATCGTGGGAACCAGCGACACGCTCGAGGTCCTGGC
CCATCGATACCATGTGACCCCCGCGGCAATTCTCGCCGCCAACGGTTACAAGGGACCGCGGACGCTCTCG
CCGGGGCAGTCGCTCGTGATCCCGCGTCAGACCGCGGCCCATTCGCCCGACCATCCCAAGAAGGACAAGG
TCGCCGACGCGTCCAGCGTTCACGTCGTCCGTCATGGCGACACCTTGCGCAGCATCGCCCGCCGCAATCA
CGTGTCCGAGCGCGAGCTCGCGCAGGCCAACAAGCTCAAGCCCGGCGCCAAGCTGAAGCTCGGAACACGG
CTGACCGTCCCCACAAAGGTCACGGCAGCGCCGCCGGCCGCACCCGCTCCCGAGCCACAGCCCGTCGCCG
CCGTCCCCGCCGCTCCCAGGATCATGGCGACGGCCGCTCCGCAAAGCGCGCGGCTCGCGCAGGCGAGCCC
CGCGGCTCGCGACAGCGCGCCCGTAGCCCCGGCCAAGCTCAGCGAGGCGCCCGGTGCGCTGCCGACATTC
CGCTGGCCAGTCCGCGGCAAGGTCATCACGGCCTATGGCGCAAAGACCAACGGCAAGTCCAACGACGGCA
TCAACCTTGCCGTTCCGGAGGGCACCCCGGTCAAGGCCGCCGAAGACGGCGTCGTCGCTTACTCAGGCAA
CGAGCTGAAGGGCTATGGCAATCTGGTCCTGCTGCGGCATGCCAACGGGTATGTCACCGCTTATGCCCAT
GCGAGCGAGGTGCTGGTCAAGCGCGGCGACACAATCAAGCGCGGCCAGGTCATCGCGAAATCCGGCCAAT
CCGGCGAGGTGACGTCGCCGCAGCTCCACTTCGAGATCCGCAAGGGATCGACGCCGGTCGACCCGCTGCA
ATTCCTCAACGGGGCGTGA
>Merged2_922402_2-241 # 2 # 241 # 1 # ID=922402_1;partial=10;start_type=Edge;rbs_motif=None;rbs_spacer=None;gc_cont=0.671
CCCATCCGCGAGCACCTGGCCCGGGTGGTCGACGGCGAGATCATCTGGGCGCCCGCCATCGACGGTGCGT
TCCTGCTGTCGTCACGGGGCGGTGACTACGAGCTGCGCGTGGGCCAGGACCTGTCGATCGGCTACCTGTC
CCACGACAACGAATACGTGGAGCTGTACTTCCAGGAGTCCCTGACCTTCCTGGCCTATACGGCCGAAGCC
AGCGTGGTGCTGGCCGCGCGACCGAGCTAG
>Merged2_927435_1-432 # 1 # 432 # 1 # ID=927435_1;partial=11;start_type=Edge;rbs_motif=None;rbs_spacer=None;gc_cont=0.715
AGCCGGGAGCAGATCGACGACGTGCTGCGGGGCTCGCAGGACTCCGACTGGCAGCCGGCCAGAGAGGCGG
CGAGGCAGATCGCGCTCGCCGAGGATCAGGCCATCTTCACCGGGTATGCGGCCGCAGGCATCGGCGGCAT
CGTACCCGGCGCCAGCAACCCGCCGGTGATCTTGCCGGCCGAGATCGCCGACTACCCGATGGCGTTCGCC
AGGGCCGCCGGCCAGCTGCGCGCGGCCGGAGTCGATGGCCCCTACGCCGCCGTGCTGTCGGCCGAGGCGT
ATACCGCCGTCAGCGAGGCCAGCGACCACGGCTACCCGATCATCCGGCACCTGCGCAACGTTCTGGACGG
AGAGCTGATCTGGGCCCCGGCGATTTCCGGTGCGGTCCTGCTGACCACGCGCGGCGGCGACTTCGGCTTC
CATCTCGGCCAG
>Merged2_933615_3-521 # 3 # 521 # 1 # ID=933615_1;partial=11;start_type=Edge;rbs_motif=None;rbs_spacer=None;gc_cont=0.730
GCAGGGTGGGCAGCGGTCGACGCCGAGGCGACCCGGACGCTGCGCCACTTCCTCGCCGCCCGGCCCCTGG
TCGACTTCCACGGTCCGAAGGGGTGGGACCACTCGGCCCGCAACCTCGGACGCACCGAGCCCGTGGCCAC
GGCGCGAGAGGGTGTCGAGCTCCGCCGCCGGCTGGTGCAGCCTCTCCTCGAGGTGCGGACGCCGTTCACG
CTCGACCGGGAAGAGCTCGACGCCGTCGACCGGGGCTCGGCCAATCCCGATCTTTCCAACCTCGTCGAGG
CGGCCCGGCGTGCCGCAATGGCCGAGGACCTGGCGGTCTTCCACGGGCACCCCGAGGGCGGGATCGTGGG
CATGACCGAGGCCAGCCCCCACGCCCCGCTGCCTATCGGCGACGACTACAACGTGTACCCGCGGACCGTC
GCCCAGGCGGTCGCCGCTCTGCGGACGAACGGCGTCGGAGGGCCCTACGGCATCGCGCTCGGACCTCGCT
GCTACACAGGGGTCATCGAGACGACCGAG
>Merged2_935440_7197-8003 # 7197 # 8003 # 1 # ID=935440_6;partial=00;start_type=ATG;rbs_motif=AGGAG;rbs_spacer=5-10bp;gc_cont=0.665
ATGAATAACCTGCACCGGGAACTCGCGCCTATCTCGACTGCCGCCTGGGCGAGCATTGAAGAAGAGGCCA
AGCGCAGCTTCAGCCTGCCGCTCGCTGGCCGGCGGGTCGCCGAGGTTCGCGGTCCTGGTGATGAGGCGTT
GTCCGCGGTCGGCACAGGTCATCTGACCGATCTGGCTTCTCCGGGCCCCGGCGTCCTGGCGTGGGCAAGG
ACGGCGCAGCCGGTAGTCGAGCTGAGGGTGCCTTTCACGCTCAGCAGACGCGACATTGACGACGTCGAGC
GTGGCGCAGAGGACCCGGACTGGCAGCCGGTCAAAGACGCGGCGAGGGACATCGCGTTCGCTGAGGACCG
CGCGGTTTTCGAGGGTTATGAGGCAGCAGGCATCACAGGCATGCGCGCGGCTGCTTCGAATCCGGCCCTG
AAGCTTCCCGCCGACGCCCGTCAGTACCCCGACGTGATCACCCAGGCCCTGGCTAGCCTGCGGCTGGCCG
GCGTCGAAGGCCCGTACGCCCTGGTGCTGAGCGCCAAGGTCTACGCGGCCGTGCTTGAGACCTCCGATCA
CGGTTACCCGATCAAGGAGCACCTCGCCAGGCTGGTGGACGGGCCCCAGCTATGGGCGCCCGCGATCGAC
GGAGCCTTCCTTGCCAGCACTCGCGGCGGCGATTACGAGATCCACCTCGCTCAGGACCTGTCGATTGGAT
ACGAATCGCACGACGCGCAATCAGTCAGGCTTTACTTCACCGAGGCGTTCACGTTCCGCGTGCTTACCGC
CGAGGCAATGGTGCCGATCGGCGCCGGCTCGGGCTGA
>Merged2_948965_112-918 # 112 # 918 # 1 # ID=948965_2;partial=00;start_type=ATG;rbs_motif=AGGAG;rbs_spacer=5-10bp;gc_cont=0.657
ATGAACCACTTGTACCGGGAGCTCGCTCCCGTCCCGGACGCTGCGTGGGAGCAGATAGAGCAGGAGGCCA
AGAGCCGGCTGGTCACGCACTTGGCGGCGCGGAAATTGGTCGATCTCGAGGGACCGCACGGGTGGGACCA
CTCCGCAACGGACCTCGGTCGTGTCGGCGAGGTCGCCGGCCCCACCGAAGGAGTCTCTGCGCTCCAGCGT
CGTGTCCTGCCGCTGGTCGAATTGCGGGCGGACTTCAGCGTTTCACGAGATGAGCTCGACGCCGCCGACC
GTGGCGCAGGCGACATCGAACTCGGTGGGCTCGACGAGGCCGTGCGCAAGCTGGCCCTGGGGGAGAACGT
GACGGTCTTCTATGGATACGGGGCAGCGGGCATTCGAGGGATCGTCGAGAGCAGCTCCCACTCGCCCATT
GCCATCGAAGAGGACATGAAGGAGTACCCAAAGGTGGTGGCGCGGGCGACCGACACGTTGCGCCACTCCG
GCATCGGAGGACCCTACGGGCTGGCCATCGGCCCGGAGATCTACACGGGCATCGTCGAGACCACCGAGCA
TGGGGGGTACCTACTGTTCGATCATCTCCGTCAGATCCTCGGTGGGCCGCTCGTGTGGGCCCCTGGGGTG
GAAGGTGGAGTGGTGCTCAGCCTGAGAGGTGGCGACTCCCTCCTCGACTGCGGGCAGGACATCTCCATCG
GCTACCGCGACCATGACGCGCAAGCCGTTCGGCTCTACGTCGAGGAGAGCATCAGTTTCAGGGTCCTCGA
ACCCGACGCCGCCATCGCACTTCGACACGGACGTTGA
>Merged2_952859_204-1013 # 204 # 1013 # 1 # ID=952859_2;partial=00;start_type=ATG;rbs_motif=AGGAG;rbs_spacer=5-10bp;gc_cont=0.707
ATGAACAACCTGCACCGCGAGCTCGCTCCGATTTCCGACGAAGCCTGGGCGAGCATCGAGGACGAGGCGC
GCCGGACCTTCGAGCGGAACGTGGCCGGCCGCCGGGTGGTCGACGTCACCGGACCCGACGGTCCCGCGCT
GGCCTGCGTGGGCACCGGCCACATCGCCGAGATCGAATCGCCGGGCGGGGATGGCGCCGGGATCACGGCC
TGGCTGCGAGGCGCGCAGCAGCTCGTCATGCTCCGGGTGCCGTTCACGCTGAGCAGGCTGGACGTGGACA
ACGTGGAGCGGGGGGCGCAGGACTCGGACTGGCAGCCGGTCAAGGACGCGGTCCGGCAGATGGCCTTCGC
TGAGGACCGGGCGGTCTTCGAGGGCTACGCGGCCGCCGGGATCACCGGGGTCAGGCGCAGCACGTCCAAC
CCGGTCCTCACGCTGCCCGCCGAGGTCCGCGAGTATCCCACCGTGATCAGCCAAGCGGTCAGCGCGCTCC
GGCTGGCCGGCGTGAGCGGCCCGTACTCGCTGCTGCTGTCGGCCCCCGCTTACACGATGGTGAGCGAGAC
CTCCGACCACGGCTACCCGATCCGGGAGCACCTGGCCCGGGTGGTCGACGGCGAGATCATCTGGGCCCCG
GCCATCGACGGGGCGTTCCTGCTCTCCGGCCGGGGCGGCGACTACGAGCTGCGGCTCGGCCAGGACCTGT
CGATCGGGTACCTGTCCCACGACTCGGAGTACGTGCAGCTGTACTTCCAGGAATCGCTGACCTTCCTGGC
CTACACCGCCGAAGCCAGCGTGGCCCTGAACGTGTCCTGA
>Merged2_956512_457-1734 # 457 # 1734 # -1 # ID=956512_3;partial=00;start_type=ATG;rbs_motif=GGA/GAG/AGG;rbs_spacer=5-10bp;gc_cont=0.638
ATGCGCAGATCCGTGGTGATCATTCTCCTCGTCGCGATGATCGCGATGCTGCCGGTTATCGCCTTGCTGG
GTATCACCGTCGTCGTCAGCCACTCTTCGTTTGGCACCTGCAAGTCGGGGTCGTCGCTGATCGTGGCCCA
CACGCCCGGATCGCTCACCGCGACTACCCGGTCGGGGACAGCAGTGACGCTAGGGAAAACCCAGTTGACC
AGGGCTGCCACGATCATCACCGTTGGTGATCAGGTCCAAGGCGTCGGGCGGAGAGGGGTGATCGTCGCTC
TGATGGCCGCACTGACGGAGTCCAACCTGCGGCTGCTGGCCAACCCGGGGACGTATCCAGCGTCGACGAC
ATATCCCAATGACGGCAACGGATCTGATCACGACTCGCTCGGCTTGTTCCAGATGCGTCCGTCCACCGGC
TGGGGGAGTGTTGCCCAATTGATGGACCCGACCTACGACGCACGTGCCTTCTTCGGCGGTCCGACAGGTC
CGAACTCACCGTTTCCCCGTGGACTGCTCGACATCGCCGGCTGGAACCATGACAGCCTCGGTGCAGCGGC
CCAGGCTGTCGAAGTGTCCGCCTATCCAGGCCGCTACCAGGACTACCAGCCCGTCGCCGAAGCGGTCCTC
AACGCAATTACCCAGCCGCGCTGGAACACGCCATCGCCGGGGTCGACGCCAACCACGTCAAGAAACCAGG
CTCCTGCCTCCAGCCGAGTGGTGTTTCCGCTGCCGGCTGGAACATGGACCGAATCGAGCCCGTTCGGCTG
GCGGACCGATCCGTTCACCGGGGCCAGGTCGTTCCATACCGGCGTCGACTACGCCGCCCCGCTGGGCACT
CCTGTGTTGGCGATCGCCGACGGCACCGTCACCTTCGCTGGCACCGATCAGATCTACGGCGGATTGGTGG
TCATCAGCCACCAGGTCAACGGTCAGGCCGTCGCAACCGTCTACGGCCACATGCCACCCGCAAAGATCCA
GGTTCATACCGGACAGCAGGTGACCGCAGGCCAGCAGATCGGACAGGTGGGGTCCGAAGGCCGTTCAACG
GGTCCGCACCTTCACATTGAGGTACGTCCAGGGGGACCAAGCGCCGCTGGAATCAATCCGGTCACGTGGC
TGCTTGCGCATCGCGTGGACAACCTTGATCAACCAACGGCCGGTACAGCCGCAACTTGTCTCGGAAGCGA
GAACTCACTCCAATGCACGTTCACCCCAACCTCGGTGCCCTCGGCGGTACCAGCGAACTCCGCAACGTCG
CCGGCGCCTTGCTCATGA
>Merged2_959421_1-351 # 1 # 351 # -1 # ID=959421_1;partial=11;start_type=Edge;rbs_motif=None;rbs_spacer=None;gc_cont=0.687
CGCACGCCTCACGAGGTCGTCTCGCTGGGTGATCCCGGCGACTATCCGGGCGCGATCTCGATCGCGGTCA
CCGCGCTGATCGATGGCGGGATCGGCGGGCCGTACGCGCTGGCGCTCGGCGATGAGCCCTACCGGCGCGC
GATCGGTGGCTCCGATCGCGGCGGCTATCCGTTGACGTCGCACCTGCGCGAGATCCTCGACGGTCCGATC
GTGCTGGCGTCCGGTCTGCAGGGGGCGGTCGTGCTCAGCCGGCGCGGCGGCGATTTCCTGCTCGAGTCCG
GTGAGGATCTCTCGATCGGCTACATCTCGCACGACGACGAAGTCGTGAGGCTGTACATCGAGGAGAGCCT
C
>Merged2_964201_308-700 # 308 # 700 # 1 # ID=964201_2;partial=01;start_type=ATG;rbs_motif=AGGAG;rbs_spacer=5-10bp;gc_cont=0.692
ATGAACAACCTGCACCGCGAGCTTGCGCCCATTTCCGATGAGGCGTGGACCGATATCGAGCAGGAGACGG
CGCGGACGCTGAAGCGGTACCTCGCCGGTCGGCGCATCGTGGACGTGCACGGGCCCAGCGGACTGGACAC
GGCCGCGATCGGCACCGGTCACCAGGCAGCCATAGACTCGCCGGGAACGGGTGTGCAGGCGAGGCAGCGC
CGGGTCCTGCCGCTCGTCGAGTTGCGAGTGCCGTTCACGCTCAGCCGGGAGCAAATCGACGACGTCGCCC
GCGGCGCAGAAGACTCGGACTGGCAGCCAGCCAGGGACGCGGCCCGGCAGATCGCCTTCGCTGAAGACCA
GGCGATCTTCGCTGGCTACCCGGCCGCCGGCATTGGCGGGATC
>Merged2_983224_303-1067 # 303 # 1067 # 1 # ID=983224_2;partial=01;start_type=ATG;rbs_motif=GGA/GAG/AGG;rbs_spacer=5-10bp;gc_cont=0.707
ATGGACAACCTGCACCGCGAACTCGCCCCGATCTCGGACGCCGCGTGGGCCGGCATCGAAGATGAGGCGA
CGCGCACCTTCAAGCGGCACGTCGCCGGCCGTCGCGTAGTCGACGTATCGGGCCCGGACGGGCTGACGCT
CGCCGGTGTCGGCACCGGCCGCCGGACCCCGATTGACCCGCCGGAAGACGGCATTGGCGCGGTGCTCCGC
GCCTGGATGCCGGTGGTGGAGCTGACCGTGCCGTTCACCCTGGACCGCAGCCAGATCGACGACGTCGGGC
GGGGAGCGCACGACGCCGACTGGGACCCGGTTAAGGCCGCCGCCAAGAAGATCGCCTTCGCCGAGGACCG
GGCGATCTTCGACGGCTACCCGGCCGCCGGGATCACCGGGGTCCGGGCCAGCACGTCCAACCCGGTTCTC
ACGCTGCCCGCCGAGGCCCGTGAGTACCCGACCGTGATCAGCCAGGCGGTCAGTGCGCTCCGGCTGGCCG
GCGTGGACGGCCCGTACACGCTGCTGCTGTCCGCTCCCGCCTACACGATGGTGAGCGAGACCTCCGACTA
CGGCTATCCGGTCCGTGAGCACCTGGCCCGCGTGGTGACCGGCGAGATCATCTGGGCCCCGGCCATCGAG
GGGGCGTTCGTGCTGACCGCCCGGGGCGGCGACTACGAGCTGCACCTCGGCCAGGACCTGTCGATCGGCT
ACCTGTCCCACGACTCGGAGAACGTGCAGCTGTACTTCCAGGAGTCGCTGACCTTCCTGGCCTAC
>Merged2_996995_585-875 # 585 # 875 # -1 # ID=996995_2;partial=01;start_type=Edge;rbs_motif=None;rbs_spacer=None;gc_cont=0.649
TCGGCGGTCCTTTCGGCGGAGGTGTACACGGCGCTGAGCCAAGCTAGTGACCACGGGTACCCGGTGATCC
AGCACGTGCGCCGGCTGCTCGACGGTGAGCTCGTCTGGGCCCCGGCCATCTCCGGCGCGGTGGTGCTTAC
CGGTCGAGGGGGCGACTTCAGTCTGCACGTAGGCCAGGACTTGTCCATTGGCTACCAGTCCCACACCGAT
ACGCAGGTACAGCTGTACCTGCAGGAGACCATGACCTTCCAGCTCCTCACCACCGAAGCGGCCGTCACGC
TGTCAGCCTGA
>Merged2_1009249_2-301 # 2 # 301 # -1 # ID=1009249_1;partial=11;start_type=Edge;rbs_motif=None;rbs_spacer=None;gc_cont=0.707
GCGATCGGCGGGATCATCGAGACGTCGCCGTACGAGCCGGTGGCCCTCGGTGACCGGCCGGACACCTATC
CCCGCCACGTCGCGTGCGGAGTCGAGACACTGCTGCGCAACGGGATCGGCGGCCCCTACGGGCTCGCGCT
GGGTCCGAGCCAGTATCGCCGCGTGGTCGAGACCGCAGAGCACGGGGGCTATCCGCTGCTCGACCACCTG
CGCAAGATCCTCGAAGGCCCGATCGTCTGGGCGCCCGGGGTCAAGGGCGCCGTGGTGCTGAGCACGCGCG
GCGGCGATTTCCTCTTCGAG
>Merged2_1030461_1-804 # 1 # 804 # 1 # ID=1030461_1;partial=10;start_type=Edge;rbs_motif=None;rbs_spacer=None;gc_cont=0.660
ATGAACCACCTGCTGAGATCGCACGCCCCGATCAGCGATGACGGATGGCAGATGCTCGACGAGGAAGCCC
GTGAGCGTCTCTCCGCCGCCCTCGGGGCGAGAAAGCTCGTCGACTTCTCAGGTCCGCATGGCTGGACCTT
CTCCGCCACGAATCTCGGCCGGACGCGCGCGCTTGACTCCTCCCCCACCGACGGCGTTGCCGCTCGCGAG
CGTGTCGTCCTACCGGTGGTTGAGCTGCGGGCAGACTTCGCTCTCGCGCGCCAGGAGCTGCGTGACGCCG
ATCGCGGTGCTGAGGACGCGGACCTCGAAGCGCTCGACGCCGCAGCTCATCAGATCGCCATAGCGGAGAA
CGTGGCTGTCTTCCACGGCTGGGGCGACACAATCGGCGGAATAGCTTCTGCATCGCCCCACGACGAGATC
AGTCTGGGGGACAGCGTTGAGCAATATCCCCGCCATGTGGCGGGCGCCGTGGAGCGACTGCTGTGCAGTG
GGGTCACCGGACCCTATGGGCTGGCTCTCGGACGTGAGCAGTACCGGCAGGTGGTTGAGACGGCCGAGCA
CGGCGGCTATCCGCTGCTTGATCACCTACGCAAGATCCTCGAGGGCGGCCCAATCGTCTGGGCGCCCGGC
GTCAAGGGTGCGGTTGTCCTCAGCCTGCGGGGCGGTGACTTTTTGTTCGAGGCCGGTCAGGACCTTTCGC
TCGGCTATGACAGCCATGACGCCGAGGTCGTCCGGCTCTATCTGGAGGAGAGTTTCACCTTCCGTGTCGC
CACGCCGGAAGCGGCTGTCGCGCTAGCGGCCTAG
>Merged2_1042201_140-316 # 140 # 316 # -1 # ID=1042201_2;partial=01;start_type=Edge;rbs_motif=None;rbs_spacer=None;gc_cont=0.616
GTCGACGGCGCGGTCGTGCTCTCCACTCGCGGCGGCGATTACGAATTGACCGTCGGCGAGGACCTGTCAA
TCGGCTATCTCGACCACGATGCCGAACGCGTGCACTTGTACTTCGAGGAAACCTTCACATTCCAAGTGCT
CACGCCCGAGGCGGCGGTGCACCTTCGCTACGCGTGA
>Merged2_1050037_360-677 # 360 # 677 # -1 # ID=1050037_2;partial=01;start_type=Edge;rbs_motif=None;rbs_spacer=None;gc_cont=0.695
GGCCCCTATGCGGCCGTGCTGTCCGCCGAGGCGTACACGGAGGTCAGCGAGGCCAGCGACCACGGCTACC
CGATCATCAGGCACCTGCGCAACGTGCTCGACGGCGAGCTGATCTGGGCTCCGGCGATTGGCGGGGCGGT
CCTGATGACCGCGCGCGGCGGCGACTTCAGCCTGTATCTCGGCCAGGACTTCGCCATCGGCTACCTCTCG
CACACCGACGCCGAAGTCATGCTGTACCTGCAGGAGTCGTTCACGTTCCAGCTCCGCACGGCCGAGGCCG
CGGTAGCGCTGCGGACCCCGGCAACCGGCCCCGGCTGA
>Merged2_1050988_1-147 # 1 # 147 # -1 # ID=1050988_1;partial=10;start_type=GTG;rbs_motif=GGA/GAG/AGG;rbs_spacer=5-10bp;gc_cont=0.735
GTGACCCGGGCCGCCGTGGACGACGTGGACCGGGGCTCGCAGGACTCGGACTGGCAGCCGGTCAAGGACG
CCGCCCGGCTGATCGCGTTCGCCGAGGACCGGACCATCTTCGAGGGCTACCCGGCGGCGCAGATCCCGGG
TATCCGG
>Merged2_1050988_165-755 # 165 # 755 # 1 # ID=1050988_2;partial=01;start_type=ATG;rbs_motif=GGA/GAG/AGG;rbs_spacer=5-10bp;gc_cont=0.729
ATGAACAACCTGCACCGCGAACTCGCCCCGATCTCCAGCGCCGCCTGGGCCCAGATCGAGGACGAAGCCG
CCCGCACCCTCAAGCGTCACCTGGCCGGACGCCGGGTGGTGGACGTGCACGGCCCGTCCGGGGACGCCTA
CTCCGCGGTCGGCACCGGGCACGTGCAGGAGATCGAGGCACCGCAGTCGGGCATCCAGGCCCGGCAGCGG
CAGGTGGCGCCGCTGACCGAGCTCCGGGTGCCGTTCCGGGTGGACCGGACGGCCGTGGACGACGTGGAGC
GGGGCTCGCAGGACTCGGACTGGCAGCCGGTCAAGGACGCCGCCCGGCTGATCGCGTTCGCCGAGGACCG
GGCCATCTTCGAGGGCTACCCGGCGGCACAGATCCCGGGCATCCGGGCGGCCACCACCAACCCGGCCATG
ACGCTGCCCGGCGACGTGCTCAGCTACCCGGAGGCGATCGCCGAGGCGCTACGCCACCTGCGCGAGGCCG
GGGTCAACGGGCCTTACTCGGTGCTGCTCAGCGCGGACGCGTACACCGCGGTGAGCGAGACCCGGGACCA
CGGTTACCCGGTGCACGAGCACATCAAGCGG
>Merged2_1060705_2-457 # 2 # 457 # -1 # ID=1060705_1;partial=11;start_type=Edge;rbs_motif=None;rbs_spacer=None;gc_cont=0.700
GACGACGTCGCCCGCGGGTCCTCGGACTCGGATTGGCAGCCAGCCCGAAGCGCCGCACGTCAGATCGCGT
TCGCCGAGGATCAGGCGATCTTCGCTGGCTATGCCGCGGCCGGCATCGCCGGCATCGTGCCGGGCGCCAG
CAACCCGCCGCTGATTCTGCCCGCCGATGTAACGCACTATCCGATGGCGTTTGCGCAGGCCGTCGGCCAG
CTCCGGGCGACTGGCGTGGACGGCCCGTACGCGGCGGTGCTGTCGGCAGACGCCTTCACCGCGGTCAGCG
AGACGAGCGACCATGGATACCCGGTGATCCGCCATCTGCGCGACGTGCTGGACGGAGAGCTGGTCTGGGC
TCCGGCGATCACGGGTGCGGTCGTGCTGACGACGCGCGGCGGCGACTTCGGGCTGCACGTTGGCCAGGAC
CTCTCGATCGGCTACCTGTCGCACACCGCTGCGGAG
>Merged2_1075129_3-536 # 3 # 536 # -1 # ID=1075129_1;partial=10;start_type=ATG;rbs_motif=AGGAG;rbs_spacer=5-10bp;gc_cont=0.710
ATGAACAATCTCCACCGCGAACTTGCCCCGGTTTCGCATGAAGCCTGGGCCGGTATCGAAGACGAAGCAC
GCCGCACCTTCACCCGCAACCTCGCCGGCCGCCGCGTGGTGGACGTGACAGGTCCGGCGGGCCCGGAACT
GGCCGCCGTGGGCACCGGGCATCTGCGCCTGCTCGACCCGCCGGCCGCAGGCGTGATCGCGCGTCAGCAT
CAGGCGCAGCCGGTCATCGAGCTGCGGGTGCCGTTCGCGGTCACCCGGCAGGCCGTCGACGACGTCGAGC
GCGGGGCCAAGGATTCCGACTGGCAGCCGGTCAAGGATGCCGCGCAGAAGATCGCCTTCGCCGAGGACCA
CGCGATCTTCAACGGCTCCAGCGCCGCCGGGATCACCGGCATCGCGCCGAGCAGCTCGAACGCGCCGCTG
CTGCTCCCGGCGGACGTCCGGCAGCTCCCCGTCACCGTTGCCCAGGCGCTGACGGTGCTGCGGCTCGCCG
GTGTCGACGGGCCGTACAGTCTGCTGCTCTCGACCGGCACGTAC
>Merged2_1080148_3-386 # 3 # 386 # 1 # ID=1080148_1;partial=11;start_type=Edge;rbs_motif=None;rbs_spacer=None;gc_cont=0.711
CGCCAGCTCGCCTTCGCCGAGGATCGCGCGATCGTCGACGGCTACCCCGCCGCTGGCATCGTGGGCATCC
GGCCCGGCTCCAGCAACCCGCCCATGAACCTGCCCGCAGACGTGCGCGAATACCCGGCGGCGATCGCCCA
CGCGCTCGGCCAGCTCCGCGAGGCCGGCGTCGAGGGCCCGTACTCCGTGCTGCTCAGCGCGGAGTCCTAC
ATCGCCGTCAGCGAGACAAGCGATCACGGGTACCCGGTGCTCGAGCACATCCAGCGGCTCATCAGCGGCG
ACATCGTGTGGGCTCCGGCGATCTCCGGTGCCGTCGCGCTGACCACGCGCGGTGGTGACTTCAGCCTCCA
GCTCGGCCAGGACGCCTCGATCGGCTACCTCTCC
>Merged2_1081833_2-334 # 2 # 334 # -1 # ID=1081833_1;partial=10;start_type=ATG;rbs_motif=AGGA/GGAG/GAGG;rbs_spacer=11-12bp;gc_cont=0.658
ATGAACAACCTGCACCGCGAGCTGGCCCCGATCTCCGATGCAGCATGGGCGCAGATCGAGGAAGAAGCGT
CGCGAACCTTGAAGCGCTATCTCGCCGGACGGCGGGTCGTCGACCTGCAGGGCCCGAGCGGCGTCGCTCT
GTCCGCGGTCGGCACCGGTCATTTGCAGAATATCGCGGCGCCCGGCGAGGGCATCCTCGCCCGGCAGCGC
GAGGTCAAAGCGCTGGTAGAGTTGCGCGTTCCGTTCGACCTCGACCGTCAAATGATCGACGACGTCGAAC
GCGGCGCGAACGACTCGGATTGGCAGCCGACGAAGGACGCCGCCAAGAAGATC
>Merged2_1091995_3-314 # 3 # 314 # 1 # ID=1091995_1;partial=11;start_type=Edge;rbs_motif=None;rbs_spacer=None;gc_cont=0.596
GACGCGATTGCGCAAGCCTTGAACCAGTTGCGTCTCGTCGGCGTCAATGGGCCCTATTCCGTCCTGCTCG
GTGCCGATGCCTATACAGCTCTCGCCGAGACCAGTGACAATGGGTACCCGGTGCTGGAGCACGTCAGAAA
GCTCGTCAAGGACGCAATCATTTGGGCTCCAGCCGTCACCGGCGCCTTGGTACTCACCACGCGCGGCGGC
GATTTTGGTTTGCACATCGGCCAGGATGTTTCGATCGGCTACCTCAGTCACAGCGACAGCGCCGTGCGCC
TTTACCTGCAGGAGACGTTTACCTTCCTTTTG
>Merged2_1092133_594-764 # 594 # 764 # 1 # ID=1092133_2;partial=01;start_type=ATG;rbs_motif=GGA/GAG/AGG;rbs_spacer=5-10bp;gc_cont=0.708
ATGAACAACCTGCATCGCGAGCTCGCCCCGATATCCAGCGCAGCCTGGGCGCAGATCGAGGACGAAGCCG
CCCGTACGCTCAAGCGTCATCTGGCCGGGCGCCGGGTGGTGGACGTGACCGGCCCGTCCGGCGACGCGTT
CTCCGCCGTCGGCACCGGCCACCTGCAGGAC
>Merged2_1096380_3-353 # 3 # 353 # 1 # ID=1096380_1;partial=10;start_type=Edge;rbs_motif=None;rbs_spacer=None;gc_cont=0.678
AAATGGCCGCTGCGCGTCCGGGTGATCACCGGGTTCCCGAAGAGCGACGGGCTCGACCTGGCGGTGCCGG
AAGGCACGGCCGTGCACGCGGCCGATGACGGCGTGGTCGCTTACGCGGGCAGCGAGCTCAAGGGCTACGG
CAACCTGATCCTGATCCGCCACGCCAACGGATTCGTCACCGCCTATGCGCACGCAAGCGAGATGATGGTC
AAGCGCAACGACGCGGTGCGGCGCGGGCAGGTGATCGCGAAGTCGGGGCAGACCGGCAGCGTGTCGTCGC
CGCAGCTGCATTTCGAGATCCGCAAGGGATCGACGCCGGTCGATCCGATGCAGTACCTGCCGTCGGGCTG
A
>Merged2_1098399_375-656 # 375 # 656 # -1 # ID=1098399_2;partial=01;start_type=Edge;rbs_motif=None;rbs_spacer=None;gc_cont=0.670
GGCGGCGAGCAGTACAAGCGCGTGGTCGAGAGCGCCGAGCACGGCGGCTACCCGCTGCTCGACCATCTCC
ACAAGATCCTCGAGGGGCCGATCGTGTGGACGCCGGGATTGAAGGGGGCCGTGGTCCTGACGCTTCGCGG
CGGCGACTTCGTGTTCGAGTCCGGCCAGGACCTGTCGATCGGCTACGACTCGCACGACGCGAACGTGGTG
CGCCTCTATCTGGAGGAGAGCTTCAGCTTCCTGGTAGCCACGCCAGAGGCGGCCGTCGCGATCGCCGACT
GA
>Merged2_1108322_655-996 # 655 # 996 # -1 # ID=1108322_2;partial=01;start_type=Edge;rbs_motif=None;rbs_spacer=None;gc_cont=0.722
AGCGGGCTGTGGGCGCACTTCCACACCGGGCTGGACTTCGCCTGCCCGACCGGCACGCCGATCCACGCGG
TGGCGACCGGGGTGATCAACTCGGTCGGCTGGGCGGGTGCCTACGGCAACCGGACCGTGGAGACGCTGCC
GAACGGCACCGAGCTCTGGTACGCCCACCAGAGCGCGTTCAACGTCCGGGACGGCGAGCACGTGTTCCGC
GGCCAGGTCATCGGGTTCGTGGGCGACACCGGCAACGTCACCGGACCACACCTGCACCTCGAGGTGCGGC
CGGGCGCCGGCGACCCGGTCGACCCGTACGCCGCGCTGGTCGCGCACGGGCTGCACCCGTAG
>Merged2_1126502_142-726 # 142 # 726 # 1 # ID=1126502_2;partial=01;start_type=ATG;rbs_motif=GGAG/GAGG;rbs_spacer=5-10bp;gc_cont=0.716
ATGAATAACCTGCACCGCGAGCTCGCCCCGATATCCGACGAGGCCTGGACCCAGATCGAGGATGAGGCCG
CCCGCACGTTCAAGCGTCACCTGGCCGGCCGGCGCCTGGTGGACGTGGCCGGGCCGTCCGGCCTGGATTA
CTCCGCGGTGGGGCGCGGCCGGGTGCGGGAGATCGACGCCCCGGCCGAGGGGGTGCTGGCCCGGCAGCGG
CAGGTCGCGCCCCTGGTCGAGCTGCGCGCGGCGTTCACCCTGAACCGCCAGGAAATCGATGACGTGGACC
GGGGCGCGCAGGACGCCGACTGGCAGCCGGTCAAGGACGCCGCGAAGCAGATCGCGTTCGCCGAGGACGG
GGCGATCTTCGAGGGTTACGCGGCCGCCGGCATCGACGGCATCCGCAAGAGTTCGAGCAACCCGGTGGTG
GACTTGCCGGCGGACGTGACGGAGTACCCGATGGCGTTCGCCCACGCGCTCAGCCAGCTACGGCAGGCCG
GCGTCGACGGCCCGTACTCGGCGGCGCTCAGCGCCGACGCCTACACCGCGGTCAGCGAGACCAGCGATCA
CGGCTACCCGGTGATCGAGCACATC
>Merged2_1132185_3-317 # 3 # 317 # 1 # ID=1132185_1;partial=11;start_type=Edge;rbs_motif=None;rbs_spacer=None;gc_cont=0.733
AGCCGCACGCTGAAGAGCTATCTCGCGGGGCGCCGCGTGGTCGATGTCAGTGGCCCGGCCGGGTCGACGC
TGTCGGCCGTCGGCACCGGCCACGTGGCGGGCATCGACGCGCCAGCCGAGGGCGTCCGAGCCAGTCAGCG
GCAGGTGCTGCCGCTGGTTGAGCTCCGGGTGCCGTTCACCTTGAGCCGGCAGCAGATCGACGACGTGGAT
CGCGGGGCAGCAGACGCCGACTGGCAGCCGGCCAGGGAGGCGGCGAGGCTGATCGCGGCGGCCGAGGACC
AGGCCATCTTCGCCGGGTATCCAGCGGCCGGCATC
>Merged2_1140301_434-784 # 434 # 784 # -1 # ID=1140301_2;partial=01;start_type=Edge;rbs_motif=None;rbs_spacer=None;gc_cont=0.695
CGGCTGGCCGGCGTGGACGGCCCGTACTCGGTGGTGCTCAGCTCGGACGCCTACACCGAGGTGAGCGAGA
CGACCGACCACGGCTACCCGGTGATCGACCACATCAAGCGGCAGCTGTCCGGCGAGATCATCTGGGCCCC
GGCCATCACCGGCGCGATCCTGCTGACTACCCGCGGCGGCGACTTCAGGCTGCAGCTCGGCCAGGACGCC
TCGATCGGCTACCTCTCGCACACCGACAGCACCGTCGATCTCTACCTGCAGGAGACGCTGACGTTCGCGA
TGTTCACCGGCGAGGCCGCGGTCAACCTGATGCCGGCCAGCCGGCCGAGCCGCCGCCGGGCGGCTACCTG
A
>Merged2_1142221_30-632 # 30 # 632 # -1 # ID=1142221_1;partial=01;start_type=Edge;rbs_motif=None;rbs_spacer=None;gc_cont=0.710
TCGTTCTCGCTCGCCCGCAGCGAGCTGGAAGACGCGGACCGCGGCGCCGGCGACGTCGACCTCGACGCGC
TCGACGAGGCGGCCCACCGCATCGCCCGAGCGGAGAACTGCGCGGTCTTCCACGGCTGGGAGTCGGCGGG
CATCACCGGCATCGGGGGTGCCTCGACCCACGACGCGATCGCGCTCGGCGAGGACTCTGAGAGCTACCCG
CGGCATGTGGCGCGCGCCGTCGAGTCGCTGCTGTGCGCGGGAGTCGGCGGACCCTACGGCTTGGCGCTCG
GACCCGAGGCCTACACGGCCGTCCTCGAGACGGCCGAGCACGGCGGCTATCTGCTGTTCGACCACCTGCG
CAAGATCGCCGGCGGACCCGTGGTGTGGGCGCCGGGGGTCAAGGGTGCGGTTGTGGTGAGCCAGCGCGGC
GGTGACTTCGTCCTCGAGGTTGGCGAGGATCTCTCGATCGGCTACGACAGCCACGACAGCGACGTCGTCC
GGCTCTACCTGCAGGAGAGCTTCACCTTCCGGGTACTCACCAGCGACGCGGGCGTCGCGCTCACCGCTCA
GACCGCCAAACGCACCGCTAGACGGTCGGGCTCGCGCCGCTGA
>Merged2_1147172_114-920 # 114 # 920 # -1 # ID=1147172_2;partial=00;start_type=ATG;rbs_motif=AGGAG;rbs_spacer=5-10bp;gc_cont=0.649
ATGAACCATTTGTACCGGGAGCTCGCTCCGGTCCCTGACGCGGCCTGGGAGCAGATCGAGCAGGAGGCCA
AGAGCCGGCTGGTCACGCACTTGGCGGCACGGAAATTGGTTGATCTCGAGGGACCACACGGATGGGAGCA
CTCCGCAACGGATCTGGGGCGTGTCGGCGAGGTGACCGGCCCTGTCGAAGGAGTCTCCGCGCTCCAACGT
CACGTACTGCCGCTGGTCGAACTGCGCGCGGACTTCAGCGTCTCACGAGATGAGCTCGACGCCGCCGACC
GGGGCGCAGGCGACATCGAACTCGGTGGGCTCGACGAGGCCGTCCGTACGCTGGCCCTGGGTGAAAACGT
GACGGTCTTCTACGGATACCAAGCGGCGGGCATTCGAGGGATCATCGAGAGCAGTTCCCACTCGGCCATT
CCCATTGAAGAGGACATGAAGGAGTACCCAAAAGTGGTGGCGCGGGCGACCGACACATTGCGCCGTTCCG
GCATCGGGGGACCCTACGGGCTGGCCATTGGCCCGGAGCTCTACACGGGCATCGTCGAGACCACCGAGCA
CGGGGGGTATCTGCTGTTCGATCATCTCCGTCAGATCCTCGATGGCCCGCTCGTGTGGGCCCCTGGGGTG
GAGGGTGGAGTGGTGCTCAGCCTGAGAGGGGGAGACTTCGTCCTCGACTGCGGGCAGGACCTCTCCATCG
GCTACCGCGACCATGACGCGCAAGCCGTTCGGCTCTACGTCGAGGAGAGCATCAGCTTCAGGGTCGTCGA
GCCCGACGCCGCCATCGCCCTTCGACACGGACGCTGA
>Merged2_1158662_1-408 # 1 # 408 # -1 # ID=1158662_1;partial=10;start_type=ATG;rbs_motif=AGGAG;rbs_spacer=5-10bp;gc_cont=0.627
ATGAATAACCTGCACCGCGAGCTTGCCCCAATTTCTGACGCGGCTTGGTCTCAGATCGAGGAGGAAGCTT
CGCGCACCATCAAACGCTACCTGGCCGGCCGGCGCGTCGTCGACGTTCAGGGCCCCGGCGGCGTTGCTCT
CTCCGCTATCGGCACGGGCCATTTGCGCAGCGTTGCCGCACCGGGAACCGGAATTCTTGCCCGGCAGCGT
GAGGTCAAAGCACTCGTCGAGGTACGCGTCCCATTCGAACTCGACCGTCAACAGATTGATGACGTGGTGC
GCGGTGCCAACGATTCGGATTGGCAGCCGGCGAAAGACGCCGCGCGGCTTTTGGCCTTTGCAGAAGACCG
TGCGATCTTCGAAGGCTACGCAGCCGCAGGCATTGGCGGTATCCGTGAGGGGACCAGC
>Merged2_1170585_3-485 # 3 # 485 # -1 # ID=1170585_1;partial=10;start_type=ATG;rbs_motif=AGGAG;rbs_spacer=5-10bp;gc_cont=0.640
ATGAATAACCTGCATCGCGAACTTGCCCCGATTTCCGACGTGGCCTGGGCTCAGATCGAGGAGGAGACAT
CGCGAACGTTCAAGCGTTACCTGGCCGGGCGGCGCGTGGTCGACGTGCAGGGAACAGGGGGGCTGGGCCT
CTCTGCCGTCGGGACCGGCCATCTGCGGACGATCGCGGCTCCAGCGGACGGCATTGTTGCAAGGCAGCGT
GACGTGAAGGCGCTGGTGGAAATACGTGTTCCGTTCGAGCTGGATCGCGAGGCGATAGACGACGTGGAGC
GTGGTTCAAACGATTCGGACTGGCAGCCGGCAAAGGATGCCGCACGACAGATCGCATTTGCTGAGGACGG
CGCCATCTTCGAGGGCTATTCCGCTGCCGGCATCGGAGGCATCCGTCAGGGGACCAGCAACCCGATCACG
GCGCTCCCCACCGACGTGCGCTCCTACCCTGAAGCCATTGCCCAGGCCTTGAGCCGATTGCGT
>Merged2_1180294_507-1316 # 507 # 1316 # 1 # ID=1180294_2;partial=00;start_type=ATG;rbs_motif=AGGAG;rbs_spacer=5-10bp;gc_cont=0.607
ATGAATAATCTTCATCGCGAGCTTGCCCCGATTTCCAGTGCGGCATGGGCAGACATCGAAGAGGAGACGA
CACGCACCCTCAAGCGCCATCTCGCCGGACGGCGCGTGGTCGATGTGCACGGCCCCGGTGGCGTTGGCCT
TTCCGCGGTCGGCACCGGCCACCTCAAGACGATTGCAGCACCCGGCGAAGGGATCCTCGCACGGCAGCGT
GAAGTCAAGGCGCTGGTAGAGTTTCGTGTCCCGTTCGAGCTGGATCGCCAGCAAATTGACGACGTCGAAC
GCGGCGCAAACGATTCCGACTGGCAACCAGCGAAGGACGCCGCACAGAAGATCGCGTTTGCCGAGGATCG
GGCTATTTTCGAAAGCTATGCTGCGGCAGGCATCATCGGCGTCCGTCAAGGGACCAGCAATCCGGCAATG
ACGCTACCGGCCGACGTGCGCCAGTATCCTGACGTCATTGCTCAGGCGTTGAGCCAACTGCGTCGCGTCG
GTGTCAACGGACCCTATTCGGTGCTGCTCGGCGCCGATGCCTATACGGCCCTCGCCGAGATCAGCGACAA
CGGGTATCCGGTGCTGGAACATGTCAAAAAGCTTGTCAAAGAGGAGATCATCTGGGCCCCCGCTATAGCG
GGCGGCTTCGTGCTTACGACGCGTGGCGGCGATTTCGATCTGCACATCGGCCAGGACGTTTCAATCGGAT
ATCTGAGCCACACCGACAGCGTTGTGCGCCTCTACCTGCAGGAAACGCTGACGTTTCTACTGCTCACAAC
GGAAGCCGCCATCGCACTCACACCTCCCACAGCGAAGTAG
>Merged2_1182405_3-422 # 3 # 422 # 1 # ID=1182405_1;partial=10;start_type=Edge;rbs_motif=None;rbs_spacer=None;gc_cont=0.729
CAGGCCGCCCAGCTGGCCAAGAACCTCTGGGTGCTCCCGACCCGGGGCTACCACCTGACCGCGCGCTTCG
ACGACAGCAGCGGGCTGTGGGCCCACCGGCACACCGGGCTGGACTTCGCCGCCCCCACCGGCACCCCGAT
CTACGCCGTCGCCGGGGGGACCATCGTGTCCACCAGCTACGAGGGCGCCTACGGCAACAAGACCGTGGAG
CGGCTGCCCGACGGGACCGAGCTGTGGTACTGCCACCAGAACGCCTTCGCCACCAAGCCGGGCGCGACCG
TCGTGGCCGGCCAGACCATCGGCTTCATCGGCAGCACGGGCAACGTCACCGGCCCGCACGTGCACCTCGA
GGTGCGCCCCGGCGGCGGCGACCCGGTCGACCCCTACCAGGCGCTGATCCTCCACGGCGTGCACCCCTGA
>Merged2_1189142_415-594 # 415 # 594 # -1 # ID=1189142_2;partial=01;start_type=Edge;rbs_motif=None;rbs_spacer=None;gc_cont=0.650
GCGCTCGCCGGCGGTCTCGTGCTGTCCGGCCGCGGCGGCGACTACGAACTACGGCTCGGCCAGGACCTTT
CGATCGGTTACCTGTCGCACGACGCGGCCGCCGTCCAGCTGTATTTCCAGGAAACGTTCACGTTCGCGGT
CTACACCTCCGAGGCAAGCGTCTCCATTGCCGCCAGGTAA
>Merged2_1203555_3-206 # 3 # 206 # -1 # ID=1203555_1;partial=10;start_type=ATG;rbs_motif=GGAG/GAGG;rbs_spacer=5-10bp;gc_cont=0.632
ATGAACCATTTGTACCGGGAGCTTGCTCCCATCCCTGATGCCGCCTGGGAACAGATGGAGCAGGAGGCCA
AGAGCCGGCTGGTCACGCAATTGGCGGGGCGGAAATTGGTCGATCTCGTGGGCCCGCACGGTTGGGAGCA
CTCTGCAACGAACCTGGGTCGTGTTGACGAGGTGACCGGCCCCGCCGACGGAGTCAGGGCGTTC
>Merged2_1212869_2508-3317 # 2508 # 3317 # -1 # ID=1212869_5;partial=00;start_type=ATG;rbs_motif=GGA/GAG/AGG;rbs_spacer=5-10bp;gc_cont=0.706
ATGAACAACCTGCACCGCGAACTGGCGCCGATCTCCGCCGAGGCGTGGGCCGACATGGAGGACGAGGCGC
GGCGGACCTTTGCGCGGCATGTGGCCGGCCGCCGCGTGGTCGACGTGCCCGAGCCCGGCGGCCTCGAACT
GTCGTCGGTCCCCACCGGCCACCTCGACCCGGTCGCCCCGCCCGCCGACGACGTCATCGCCCACACCCGG
CGCTCGCAGCCCATCGTGGAACTGCGGGTGCCGTTCACCGTCGACCGGCAACAGGTGGACGACGTCGCGC
GCGGCGCGAAGGACGCGGACTGGCAGCCGGTGAAGGACGCCGCACGGCAGATCGCCTACGCCGAGGACCG
GGCGGTTTTCGAGGGTTACGCAGCGGCCGGGATAACCGGCATCCGCGACGGTTCGTCCAACCCGGCGATC
GCGCTTCCGGCCGAGGTTCGTGGCTTTCCGAACGCCATCAGCCAGGGGGCGAGCGCGCTGCGCCTGGCCG
GCGTCGTCGGCCCGTACTCGCTGGCGCTCAGCGCGGACGCCTACACGGCGGTCAACGAGACCTCCGACCA
TGGGTACCCGATCTACAACCACATCGCCCGGGTGCTCGACGGCGAGATCATCTGGGCCCCGGCGATCAGC
GGCGCCGTGCTGCTGTCCACCCGCGGCGGCGACTTCGAGCTGCGAATCGGCCAGGACGTGTCGATCGGCT
ACCTGTCACACGATGACCGCAGCATCCGCCTGTACTTCCAGGAGACGATGACGTTCCTGGTCTACACCGC
TGAGGCGGCGGTGACACTGACGGCGGCGGGCCGACGGTGA
>Merged2_1217128_345-530 # 345 # 530 # -1 # ID=1217128_2;partial=01;start_type=Edge;rbs_motif=None;rbs_spacer=None;gc_cont=0.688
GTCTGGGCGCCGGGCGTCGGTGGCGCGGTGCTGGTCAGCCTGCGCGGCGGCGACTTCGTGTTCGAGTCCG
GCCAGGACCTGTCGATCGGATACGAGAGCCACGACGCCAAGACGGTCCGGCTCTACCTGGAGGAGAGCTT
CAGCTTCCACGTCGCCACGCCCGAAGCCGCGGTCCCCCTTTCTTAG
>Merged2_1217300_2-148 # 2 # 148 # 1 # ID=1217300_1;partial=10;start_type=Edge;rbs_motif=None;rbs_spacer=None;gc_cont=0.687
GACGATTACGTGCTCGCGCTGGGCGAGGACCTGTCGCTCGGCTACCTGAGCCACGACGCGGACCTGGTGA
CCCTCTATCTGGAGGAAACGCTGGCGTTCCACGTGGCGAGCCCCGAGGCGGGGATCTGGCTGCCGCGGGA
GGCCTGA
>Merged2_1232838_2-751 # 2 # 751 # 1 # ID=1232838_1;partial=10;start_type=Edge;rbs_motif=None;rbs_spacer=None;gc_cont=0.695
ATGCTCGACGACGAAGCGCGCGAACGGACCGCACCCGCGCTCGCCGCCCGCAAGCTGGTCGACTTCTCCG
GGCCGCACGGCTGGGAGCACTCGGCCACCAACCTCGGCCGCACGAGCCCGCTGGCCGATTCTCCGAGCGA
CGGTGTCTCGGGGCTCCAGCGCCGTGTGCTGCCGTTGATCGAGGTCCGCGCCGACTTTGAGTTGTCCCGT
GCGGAACTGCGGGACGCCGACCGAGGCGCCGATGACGCCGACCTCGAGCCGCTCGACACGGCCGCGCACG
AAATCGCCGACGCCGAGAACATCGCGGTCTTCCACGGCTGGCCCGGGGCGATCACGGGGATCGCGGAAGC
CTCCCCGCACGACCAGACCGCGCTCGGCAAGACTCCCGACAAGTATCCGACGCGCATCGCCGGCGCGGTG
CAGCGGCTGCTCGAGAGCGGTATTGGAGGTCCGTACGGGCTGGCGCTCGGTCCCGAGCACTACCAGCGTG
TGTCCGAGACGGCCGAGAACGGCGGTTACCCGCTGTTCGATCACCTGCGCAATATGCTCGGCGGTCCGAT
CGTCTGGGCGCCCGGCGTTACCGGCGCGATCGTCGTCAGCCTGCGCGGCGGCGACTTCATCTTCGATGCC
GGCCAGGATCTGTCGATCGGCTACGACTCACACGACGGCGCGGTCGTGCGGCTCTATCTCGAGGAGAGTT
TCTCCTTCCGTGTCGCCACGCCCGAGGCGGCCGTCGTGCTGAAGGCTTAG
>Merged2_1252702_3-365 # 3 # 365 # 1 # ID=1252702_1;partial=10;start_type=Edge;rbs_motif=None;rbs_spacer=None;gc_cont=0.697
GAGTACCCGGCGACGATCTCCCACGCGCTCGGCCAGTTGCGCGAGGCCGGCGTCGAGGGACCCTACTCGG
TGCTGCTCAGCGCCGACGCCTACATCATGGTCAGCGAGACGAGCGACCACGGGTACCCGGTGCTCGAGCA
CATCCAGCGGCTGGTCAACGGCGACATCGTGTGGGCGCCCGCGATCTCCGGTGCCGTGGCGCTGACCACG
CGCGGCGGCGACTTCAGCCTCCAGCTGGGGCAGGACGCTTCGATCGGCTACCTGTCCCACACCCCCACCG
AGGTCCAGCTCTACCTGCAGGAGACGCTGACGTTCCTGATGCTCACCGGCGAGGCCGCGGTCAGCCTGGC
CCAGGACCGGTGA
>Merged2_1254543_3-590 # 3 # 590 # -1 # ID=1254543_1;partial=10;start_type=ATG;rbs_motif=AGGA;rbs_spacer=5-10bp;gc_cont=0.718
ATGAACAACCTGCATCGCGAGCTGGCACCGGTCACCGATGCCGCGTGGGCGCAGATCGAGGAAGAGGCTC
GTCGAACCTTCCGGCGCAACGTCGCCGGACGCCGGGTCGTCGACGTGATCGGCCCCGCCGGTCCCACGCT
GGCCGCTGTCGGCACGGGCCACCTGCACCCGATCGAGACGCCGGACGAGCAGGTCGCCCTGCGGCAACGC
GAATCCCAGCCCGTCATCGAGTTGCGCGCGCCCTTCACGGTGACGCGTGCGGCGGTCGACGACGTGGCCC
GCGGTTCCGCGGACTCGGACTGGCAGCCGGTGAAGGACGCCGCCAAGCACATCGCCTTCGCCGAGGACCG
GCTGATCTTCCACGGCTCCGAGGCCGCGGGCATCGTCGGGATCGCACCGAGCAGCTCCCACCCCTCGATC
GCTCTCCCCGGCGATCTCGCCGAGGCGCCCGAGACCGTGGCCCAGGGGTTGAGCGCACTGCGGCTGGCCG
GCGTCGACGGCCCGTACAGCCTGCTGCTCTCCGCGGATACCTACACCGCCGTGGCCGAGACCACCGACCA
CGGCTACCCGATCCTCGACCACGTCACC
>Merged2_1268341_2-478 # 2 # 478 # -1 # ID=1268341_1;partial=10;start_type=ATG;rbs_motif=GGA/GAG/AGG;rbs_spacer=11-12bp;gc_cont=0.717
ATGAACAACCTGTACCGTGAGCTCGCCCCGGTCTCGGCTGCCGCCTGGGCCCAGATCGAAGACGAAGCCA
AGCGCACGTTCGCGCTGCACGCCGCCGCGCGCAAGGCGGTCGACGTGACAGGACCCGACGGCCTCGGCCT
GGCCGGGGTCGGCACCGGGCACGTGACGGCGATCGAGTCGCCTGGTGACGGCATCTCGGCCGCGCTGCGT
GACTGGCGGCCGGTCGTCGAGCTGCGCGTCCCGTTCACGCTCAGCCGCGTGGAGATCGACTCGGTCGAGC
GCGGCGCGCTCGACGCCGACTGGCAGCCGGTCAAAGACGCCGCCAAGAAGATCGCCTTCGCCGAGGACCG
CGCGGTCTTCGACGGGTACGCGGCCGCACAGGTATCCGGCATCAGGCCGGCCGCGTCCAACGCGAGCCTG
ATCCTGCCGGGCGAGCCGCGCGACTACCCGGACGTGGTCAGCAAGGCGCTGAGTCAA
>Merged2_1274250_1-432 # 1 # 432 # 1 # ID=1274250_1;partial=10;start_type=Edge;rbs_motif=None;rbs_spacer=None;gc_cont=0.685
GCCCGCATCCAGGGCATACGGGCAAGCTCATCCAACCCGGCGCTGGCCCTGCCGGCGCAGGCGCGTGAAT
ACCCGACAGCGGTCAGCCGGGCCGTGTCGGCGCTGCGCCTGGCCGGCGTCGCCGGACCTTATGCGCTGGC
CCTCGGCGCCGACGCGTACACCCTCGTCAGCGAGACGACGGAGCATGGCTACCCGATCTTCGAGCATGTC
GTCCGGGTTCTCGACGGCGAGATCGTCTGGGCTCCCGCCATCGACGGAGCCTTCCTGGTCTCGACACGCG
GCGGCGACTTCGAGCTGAGCCTCGGTCAGGATCTCTCGATCGGCTACCTGAGCCACGACGCGACGAGCAT
CCAGCTCTACTTCCAGGAGACGCTGTCCTTCGTTGTCCTGACCAGCGAGGCCTCGGTGCCGTTCAGTCCC
GCGACGCCCTGA
>Merged2_1276955_116-391 # 116 # 391 # 1 # ID=1276955_2;partial=01;start_type=ATG;rbs_motif=None;rbs_spacer=None;gc_cont=0.685
ATGAACCACCTTCTGCGAGAGCGCGCGCCGATCACCGACGCTGGCTGGGCTCAGATCGACGAGGAAGGTC
GACGCCAGCTCGTCGGTACCCTGGCCGCCCGGAAGCTCGTCGAGTTTGCCGGACCGTTGGGCTGGGAGCA
CTCGGCCGCCAATCTGGGCCGCACGGGTGAGATCGACGCGTCGCCGGTCGACGGGCTCTCCGTAAGGCAG
CGCCGGGTGCTTCCTCTGGTCGAGGTGCGGAGCGAGTTCTCCATCTCCCGAGAGGAGCTGCTCGCG
>Merged2_1277238_1-831 # 1 # 831 # 1 # ID=1277238_1;partial=10;start_type=Edge;rbs_motif=None;rbs_spacer=None;gc_cont=0.697
CCGCTCGCGCCGGCGCGCCCGACCTCGCCGCCACGGCGCGAGGTCTCCGGATCAGTGGTGCATGAGCACG
CCGCCGCCGCAGCCAGCGGCGGGACTGTGCACGTGGTCGCGCCGGGCGAGACGCTGATGTCGCTCTCGCG
CCGATACCATAAACATGTGCACGAGATTGCCGCGGCCAACAAGATCGCGCCGGAAAGGCGACTGAAGGTC
GGCGATCGCATCGTCATTCCGGGCGCAGTGGCGGCCGCGCCGCCGTCGAAGCCCGCGGTCGTGGCGGCCA
AGCGAAAGGCGCCATCACCGCATCCCGCCCAACCACAGCATGTTGCCTCGGCGCCGGCTCCGAGGATCAC
GCCGGCGGCTGAGACGATGCCGACCGTAAAGCTCGCGGCGGCAGGCCCGCAGGCGATCGCGGCTGCCGGC
GCAAGCATCGGAGCGGGAGGTGCCGCGGCGCCGGCGTTCCGCTGGCCGGTGCGCGGTCGGGTCATCACCG
GCTTCGGACCGAAGGCGAACGGACAGCAAAGCGACGGCATCGATCTCGCAGTTCCCGAAGGCACCGCGGT
GCATGCCGCCGAGGACGGGGTCGTCGCCTATGCGGGCAACGAGCTCAAGGGCTACGGCAATCTGATCCTG
ATCCGCCACGCTGACGGCTTCGTCACCGCCTACGCGCACGCGAGCGAGATCCTGGTCAAGCGCAACGACA
CTGTCCACCGCGGACAGGTCATCGCAAAGTCGGGCCAGAGCGGCAGTGTCAGCTCGCCGCAACTGCACTT
CGAGATCCGCAAGGGCTCGTCGCCGGTCGATCCGACGCAGTTCCTGCCGTCCGGCGTATAA
>Merged2_1288771_422-1225 # 422 # 1225 # -1 # ID=1288771_2;partial=00;start_type=ATG;rbs_motif=GGA/GAG/AGG;rbs_spacer=11-12bp;gc_cont=0.715
ATGGATAACCTGCACCGCGAGCTGGCACCGGTCTCCGCGACTGCCTGGGCGCAGATCGAGGAGGAGGCCA
CGCGGACCTTCAAGCGCCACCTCGCCGGGCGGCGGGTGGTGGACGTGCATGGCCCCGAGGGCTACGGGCT
GTCCGCGGTGGGCACCGGCCGGGTCCGCGACATCGACGCACCGGCCAACGGCGTGCTCGCCCGCCAGCGC
ATGGCCGTATCGCTAGTGGAGCTCCGCGCCCCATTTGCCCTCTCCCGCGAGGAGATCGACGACGTGGAGC
GCGGGGCACAGGACTCCGACTGGCAGCCGGTCAAGGATGCCGCCCGGCACATCGCCTTCGCCGAGGATCG
CGCCATCTTCGAGGGCTATCCGGCCGCCGGCATCGGCGGCATCCGCGCGGGAGTGACCAACCCGCCGGTG
AGCCTGCCCGCCGATGTCAGGGAGTACCCCGAGGCCATCGCCGCGGCCCTCGGCCGGCTCCGGCTGGCCG
GCGTGGACGGCCCGTACTCGGTGGTGCTCAGCTCGGACGCCTACACCGAGGTGAGCGAGACGACCGATCA
CGGCTACCCGGTGATCGACCACATCAAGCGGCAGCTGTCCGGCGAGATCATCTGGGCTCCGGCCATCACC
GGCGCGATCCTGCTGACCACCCGCGGCGGCGACTTCAGCCTGCAGCTCGGCCAGGACGCCTCGATCGGCT
ACCTCTCGCACACCGACAGCACCGTCGAGCTCTACCTGCAGGAGACGCTCGCGTTCGCGATGCTCACCGG
CGAGGCCGCGGTCAGCATGACGCCGGCCGGCTAG
>Merged2_1305739_2-160 # 2 # 160 # 1 # ID=1305739_1;partial=10;start_type=Edge;rbs_motif=None;rbs_spacer=None;gc_cont=0.704
GTACACCCCGGAGAGCACGTCTTCGGGAACCAGGTGATCGGGTACGTCGGCGCAACCGGCAACGTGACGG
GCCCGCACGTGCACCTCGAGGTGCGTCCCCGTCCGGGACATCCGGTGAACCCGTTCCCCGCCCTGGTCCG
CCACGGCCTCCACCCCTGA
>Merged2_1313493_1040-1843 # 1040 # 1843 # 1 # ID=1313493_3;partial=00;start_type=ATG;rbs_motif=GGA/GAG/AGG;rbs_spacer=5-10bp;gc_cont=0.716
ATGGGAAGCCATCGCGCCGCCGCGCGCACCAGCCAGACCGCCGTACGCCCGACCACTGCCGACCCGTCGC
GTCCAGGACGCCGCGCAGCACGCGGTGGCCGCCGGCGTACGGCGATCGCGCTCAAGCTGGTCGGAGTGGT
CGCTGTCGCGGCCGCCGGCCTCGGTGCGGTCGGCGTGGACAGTGCTCAGCACTCGCACTCCGGCATCGAC
CTCGCGGCCGGCTCGCCCCACTCGCCGGCCAGCGACGCGATCATGGCGCAGCGCACCCAGGCGCCCACCC
GCGACTTCGACCGCCAGGCGTTGGCGTCCTCGAAGGGGCGTCTGGCGACCGCCGTGCAGCAGCACGACGC
CGCACTGGCCTCGCTCTCCCGTTCCGCCCACCAGCGTGCGCACGAGATCGCTCAGAACCAGTGGGTGCTG
CCGGCCCACGGCTTCCACCTCACCGCCGGCTTCGGCCAGACCAGCGGACTGTGGTCGAGCTTCCACACCG
GTCTGGACTTCGCCGCACCCGAGGGCACCCCGATCTACGCCATCGCCAGCGGCACGATCATCTCCACCGC
CTCCGACGGCGCCTACGGCAACCTCACCAAGGAGCGGCTGACCGACGGAACGGTGATCTACTACGCCCAC
CAGCTGCAGTTCAACGTGCAGCCGGGCGACAACGTCACCCAGGGACAGACCATCGGCGAGATCGGGGCGA
CCGGCAACGTGACCGGTCCGCACGTGCACATCGAGGTGCGCCCCCACGGCGGCAAGCCCGTCGATCCCTA
CCCCCAGTTCGTCGCCCACGGCGTCAAGCCCTGA
>Merged2_1314061_1-627 # 1 # 627 # 1 # ID=1314061_1;partial=11;start_type=Edge;rbs_motif=None;rbs_spacer=None;gc_cont=0.700
GGTCTGGACACGGCCGCGGTCAGCACCGGTCACCAGGCAGCCATCGACTCGCCGGGAACGGGTGTACAGG
CGAGGCAGCGCCGGGTCCTGCCGCTCGTCGAGTTGCGAGTGCCGTTCACGCTCAGCCGGGAGCAGATCGA
CGACGTCGCCCGCGGGGCACAAGACTCGGACTGGCAGCCGGCCAGGGACGCCGCCAGGCAGATCGCCTTC
GCCGAAGACCAGGCGATCTTCGCCGGCTACCCGGCGGCGGGCATCGGCGGCATCGCGCCAGGCGCGAGCA
ACCCGCCGCTGATCCTGCCCGCCGACCCCGCCGACTACCCGATGGCATTCGCCCAGGCTGCCGGGCTGCT
GCGCGCCGCCGGCGTGGACGGGCCGTACTCCGCCGTGCTGTCAGCCGAGACCTACACCGCGGTGAGCGAA
GCCAGCGACCACGGCTACCCGATCATCCGCCACGTGCAGAACGTGCTGGACGGCGAGCTCATTTGGGCTC
CGGCGATCTCCGGGGCGGTGGTTCTGACAGCCAGGGGCGGCGACTTCAGCCTCCACCTCGGCCAGGACTT
CGCCATCGGCTACCTGTCACACACCGACACCGAAGTCACCCTGTATTTGCAGGAATCCTTCACGTTC
>Merged2_1322618_227-472 # 227 # 472 # -1 # ID=1322618_2;partial=01;start_type=Edge;rbs_motif=None;rbs_spacer=None;gc_cont=0.687
GAGCATGGCGGCTACCCCCTGCTCGAGCACCTGCGCAAGATCCTCGAAGGTCCGCTCGTGTGGTCCCCCG
GGGTGACAGGGGCGGTCGTGGTCAGCCTCCGAGGCGGCGACTTCGTCCTCGAATCCGGGCAGGACCTGTC
CGTGGGCTACGACTCCCACGACCAGAACGTGGTCCGGCTCTACCTGGAGGAGAGCTTCAGCTTCCACGTC
GCCACACCCGAGGCGGCCGTGGCCCTGCTGCTCTGA
>Merged2_1336685_444-770 # 444 # 770 # -1 # ID=1336685_2;partial=01;start_type=Edge;rbs_motif=None;rbs_spacer=None;gc_cont=0.654
GGCGTCGACGGCCCGTACAGCGCTGTCCTGTCCGCGGAGGCATACACGGCGGTCAGCGAGGCCAGCGATC
ACGGCTATCCGGTCATCCGTCACCTGCGTAACGTCCTCGACGGCGAACTGATCTGGGCGCCGGCCATCAG
CGGAGCGATCGTGCTCACCGCTCGGGGCGGCGACTTCATCCTGCATCTCGGCCAGGACCTGTCGATCGGC
TATCTGGCGCACACCGATGCAGACGTGATCTTGTACTTGCAGGAAAGCTTCACGTTCCAGCTCGTGACGG
CAGAAGCGGCAGTCCCGATGGCGACGTCGACCGGGGGCAGCCACTAG
>Merged2_1350030_3-368 # 3 # 368 # -1 # ID=1350030_1;partial=11;start_type=Edge;rbs_motif=None;rbs_spacer=None;gc_cont=0.680
GATGTCAGCGAACCGGGCGGACCGGTCGCCGCCGCGGTCGGCACCGGTCGACTGATCGACGTGGAGCCGC
CGACCGACGGCGTCGTCGCCCAGCTGCGGGCGAGCAAACCCCTTGTGCGCTTGCGGGTTCCCTTCACGCT
GTCCCGCTCGGAAATCGACGACGTGGAGCGCGGCTCCAAAGATTCGGACTGGGATCCGGTGAAGACGGCC
GCCAAGAAGCTGGCGTTCGTCGAGGATCGTGCCATCTTCGAGGGCTACGCCGCCGCGTCGATCGAGGGCA
TCCGCAGCGGCAGCTCAAATCCGGCGCTGACGTTGCCCGAGGATCCCCGCGACATGCCCGACGCAATCTC
GCACGCGCTGACCGGA
>Merged2_1352735_2-277 # 2 # 277 # 1 # ID=1352735_1;partial=10;start_type=Edge;rbs_motif=None;rbs_spacer=None;gc_cont=0.685
GACGACGGCTACCCGATCCGGCGGCATCTTGACCAGGTGATCGACGGAGAGATCGTCTGGGCCCCCGCCA
TCGACGGGGCGTTCGTGGTGTCGACCCGCGGTGGTGACTACCAGCTGACGCTGGGCCAGGACCTGTCCAT
CGGCTACCTGTCCCACGATGCAACCCGCGTCGAACTGTATTTCCAGGAGACCATGACCTTCGTGGTGTTC
ACCGACGAGGCGTCGGTGGCGATCGGTGCGGCGGCGGCGCGGGGCGGCCGGGCCCGCCGCGGCTAA
>Merged2_1396874_3-353 # 3 # 353 # 1 # ID=1396874_1;partial=10;start_type=Edge;rbs_motif=None;rbs_spacer=None;gc_cont=0.675
CGGCCGGTGGCGAGCGCCGTGGAGCAGTTGCTCCGCAACGGCATCAGCGGCACCTACGCGCTGGCGCTCG
GCAACGAGGAGTACAAGCGCGTCTTGGAGACGGCCGAGAACGGAGGCTACCCGCTGCTCGAGCACCTGCG
CAAGATCGTGCGGGGCGAGCTGGTGTGGGCGCCCGGACTCGAGGGCGCGGTCGTGGTCAGCATGCGCGGC
GACGACTTCCTATTTGAGTCAGGACAGGATCTGTCGATCGGCTACCTGGACCACAACGCCGACGAGGTGC
GCTTCTACCTGGAGGAGAGCTTCAGCTTCCACGTCGCCACCCCGGAGGCGGCGGTCCCGATCAAGGGGTG
A
>Merged2_1397731_766-1116 # 766 # 1116 # -1 # ID=1397731_2;partial=01;start_type=Edge;rbs_motif=None;rbs_spacer=None;gc_cont=0.658
GAGCAGTTGCGAGCAGCCGGCGTGGACGGCCCGTACTCGGCAGTGCTGTCGGCCGAGGCGTACACAGCGG
TCAGCGAGACCAGCGATCACGGCTACCCGATCATCAGGCATCTGCGCAACGTGCTCGACGGCGAACTGGT
CTGGGCCCCGGCAATCAGCGGCGCAGTCGTTCTCACCGGGCGCGGCGGCGACTTCAGCCTGCACCTCGGC
CAGGACCTGTCCATTGGTTATCAGTCCCATACCGAGACCGATGTGGTGCTCTACCTCCAGGAGACCTTTA
CCTTCCAGTCGCTGACGGCCGAGGCCGCAGTCGCAATGGCGACAGCCGCCGCGAAGCCCAAAGGGAACTA
G
>Merged2_1418172_149-355 # 149 # 355 # 1 # ID=1418172_1;partial=01;start_type=ATG;rbs_motif=GGA/GAG/AGG;rbs_spacer=11-12bp;gc_cont=0.739
ATGGATAACCTGCACCGCGAGCTGGCACCAGTCTCCGCGACTGCCTGGGCGCAGATCGAGGAGGAGGCCA
CGCGGACGTTCAAGCGCCACCTCGCCGGGCGGCGGGTGGTGGACGTGCATGGCCCCGAGGGCTACGGGCT
GTCCGCGGTGGGCACCGGCCGGGTCCGCGGCATCGACGCACCGGCCGACGGTGTGCTCGCCCGCCAG
>Merged2_1434683_3-395 # 3 # 395 # 1 # ID=1434683_1;partial=11;start_type=Edge;rbs_motif=None;rbs_spacer=None;gc_cont=0.669
GAGACGACGCGTACCCTTAAGCGCTACCTCGCCGGACGGCGCGTGGTTGACGTCCGCGGGCCGGGCGGTG
TTGGCCTTTCTGCCATCGGCACCGGGCACCTCAAGACGATCACAGCACCGGGCGAGGGCATCCTCGCGAC
GCAGCGCGAGGTCAAGGCGCTGGTCGAGTTGCGGGTCCCGTTCGAGCTCGATCGCCAGCAGATCGATGAC
GTGGAGCGGGGCGCGAACGACTCCGACTGGCAACCGGCTAAGGACGCCGCACATAAGATCGCCTATGCCG
AGGACCGCGCCATCTTCGAAGGTTATGCTGCGGCAGGCATCGGCGGCATCCGGCAAGGCACCAGCAATCC
GGTCATGACGCTGCCGGCCGATGTACGGCAGTATCCGGACGCC
>Merged2_1442784_1-690 # 1 # 690 # 1 # ID=1442784_1;partial=10;start_type=Edge;rbs_motif=None;rbs_spacer=None;gc_cont=0.709
CCGACGGGCGTTGCCGCCGCCGCCGTGGGCACCGGTCACCTGGCGAGCATCGAGCCGCCGGGCAAGGGGG
TGCAGGCGAGACAGCGCCAGGTTCTGCCGCTCGTCGAGCTGCGGGTGCCGTTCACGCTCAGCCGTGAGCA
GATCGACGATGTCGCCCGCGGGGCGGAGGATTCCGACTGGCAGCCAGCGCGGGACGCCGCCCGGCAGATC
GCGTTCGCCGAAGACCAGGCCATCTTCGGCGGCTATCCGGCGGCAGGCATCGGCGGCATCGTGTCCGGCG
CGAGCAACCCGCCACTGATCCTGCCCGCCGAACCCGCCGACTATCCGATGGCGTTCGCGCAGGCGGCCGG
GCAGCTACGCGCGGCCGGCGTGGACGGCCCATACGCCGCCGTGCTGTCGGCGGAGGCTTACACCGCAGTC
AGCGAGGCCAGCGACCACGGCTACCCGATCATCCGGCACGTACAGAACGTGCTGGATGGTGAGCTGATCT
GGGCTCCGGCGATCTCGGGGGCGGTCGTGCTGACCGCGCGCGGCGGCGACTTCGGCCTGCACCTCGGCCA
GGACCTCGCCATCGGCTACTTGTCACACACCGACGCCGAGGTCACCTTGTACCTGCAGGAAACGTTCACC
TTCCAGCTCCTCACGACCGAGGCAGCGGTTGCGTTGCGGACGCCATCCAGCCAGGGCTGA
>Merged2_1478821_108-500 # 108 # 500 # -1 # ID=1478821_1;partial=00;start_type=ATG;rbs_motif=None;rbs_spacer=None;gc_cont=0.611
ATGCTGCCTTCCAGCGTGAGGGGTTACCCGTGTGCGATCGCCCAGGCGGTAAGCCAATTGCGTCTCGTGG
GCGTCAATGGTCCCTACGCTCTCCTGCTGGGCACAGAGCCGTTCACGGCCGTCGGTGGGGGGAGCGACGA
AGGCTATCCCGTTCTTCAACATATCCGGCATCTTGTCGATGGCGAGATCGTTTGGGCTCCAGCCATCCAG
GGCGGCTTCGTGCTCACGAAGCGGGGCGGTGATTTTGAATTGGACATTGGGCAGGACATCTCGATCGGCT
ACCTGAGCCATTCCAGGACGACCGTCGAGCTGTACTTGCAGGAGAGCTTCACGTTTCGGCTGCTGACGGC
GGAGGCTGCTGTGGCACTCGGCCCCGCGCTAGTGGAAACGTAA
>Merged2_1487311_264-1067 # 264 # 1067 # 1 # ID=1487311_2;partial=00;start_type=ATG;rbs_motif=AGGAG;rbs_spacer=5-10bp;gc_cont=0.692
ATGAACAACCTGCACCGCGAGCTAGCTCCGATCTCCGACGAGGCGTGGGCCCAGATCGAGCAGGAGACGA
CGCGCACGCTCAAGCGCTACCTCGCCGGGCGGCGTGTCGTGGATGTCAACGGTCCGGACGGCCTTGAACT
GTCGGCCGTCGGCACCGGTCACCAGCAGGCCATCGACTCGCCCGCCGATGGCGTCGTGGCCAGGCAGCGC
CAGGTGCTCCCGCTAGTCGAGCTCCGGGTTCCGTTCACCCTGAGCCGCGAGCAGGTCGACGATGTCGCAC
GCGGCTCGCAGGACTCCGACTGGCAGCCCGCCAAGGATGCGGCCCGGCACATCGCATTCGCCGAGGACCA
GGCGATCTTCGAGGGTTACCGGGCGGCCGGCATCGGCGGGATCGTTCCCGGCGCCTCAAACGCCCCGGTG
ATGCTGCCTGCCGAGATCGCCGACTACCCGATGGCCTTCGCCCAGGCGGCAGGCCAGCTGCGGTCGGCCG
GCGTGGAGGGGCCGTACACCGCGGTGCTGTCCGCGGATGCTTACACCGCCGTCAGCGAGGCCAGTGATCA
CGGCTACCCGATCATCAGGCACCTCCGCAACGTGCTGGACGGTGAGCTGATCTGGGCGCCGGCCATCAGC
GGCGCGGTGCTGCTGACGACCCGCGGCGGCGACTTCAGCCTGCACCTCGGGCAGGACTTCTCGATCGGCT
ACCTGTCGCACACCGACACCGATGTGGTCCTCTACCTGCAGGAGAGCTTCACGTTCCAGCTGCTGACCAC
GGAGGCAGCTGTTCCGCTGACGGCGCGCGCCTGA
>Merged2_1494405_1-144 # 1 # 144 # 1 # ID=1494405_1;partial=10;start_type=Edge;rbs_motif=None;rbs_spacer=None;gc_cont=0.708
GTGCTGGCGCTCGGGGAGGACCTGTCGCTCGGCTACCTGAGCCACGACGCGCGCCAGGTGACGCTCTACC
TGGAGGAGACGCTGGCCTTCCACGTGGCCAGCCCGGAGGCCGGGATCTGGCTGCCCCGGGAGACATCACC
GTGA
>Merged2_1501981_2-517 # 2 # 517 # -1 # ID=1501981_1;partial=11;start_type=Edge;rbs_motif=None;rbs_spacer=None;gc_cont=0.725
CGGCGGATCGTAGACGTGCACGGACCGACGGGCGTGGCGACCGCCGCCGTGGGCACCGGTCACCAGGCGA
GCATCGAACCGCCGGGCAAGGCGGTGCAGGCGAGACAGCGCCAGGTGCTGCCGCTCGTCGAGCTGCGGGT
GCCGTTCACGCTCAGCCGTGAGCAGATCGACGACGTGGTCCGCGGCGCAGAGGATTCCGACTGGCAGCCA
GCGCGGGACGCCGCCCGGCAGATCGCGTTCGCCGAAGACCAGGCCATCTTCGCCGGTTACCCGGCCGCCA
GCATCGGCGGCATCGTGCCGGGGGCGAGCAACCCGCCGCTGATCCTGCCTGCCGACCCCGCTGACTACCC
GATGGCGTTCGCGCAGGCCGCCGGTCAGCTGCGCGCGGCGGGCGTCGACGGGCCGTACGCCGCCGTGCTG
TCGGCCGAGGCCTATACCGCGGTCAGCGAGGCCAGCGACCATGGCTACCCGATCATCCGGCACCTGCACA
ATGTGCTGGACGGCGAGCTCATCTGG
>Merged2_1504414_1-360 # 1 # 360 # 1 # ID=1504414_1;partial=10;start_type=Edge;rbs_motif=None;rbs_spacer=None;gc_cont=0.619
GACGCCATTGCCCAGGCGCTGACCCAGCTGCGCCTCGTCGGCGTCAATGGTCCCTATTCAGTGCTGCTGA
GCGCCGATGCCTATACTGCCCTCGCTGAGACCAGCGACAATGGCTATCCCGTGCTGGAGCATGTCAAAAA
GCTCGTCAAGGACGAGATCATCTGGGCCCCGGCGATTGCCGGTGCTTTCGTGCTGACCACGCGTGGCGGC
GATTTCGACCTGCACGTCGGGCAGGACATCTCGATCGGCTATTTGAGCCACACCGACAGCGTCGTGCGCC
TCTATCTTCAGGAGACCTTGACGTTTCTGCTGCTCACCGCGGAGGCCGCCGTCGCGCTAGCGCCTACCGC
ATTGAAGTAG
>Merged2_1514771_2-388 # 2 # 388 # -1 # ID=1514771_1;partial=11;start_type=Edge;rbs_motif=None;rbs_spacer=None;gc_cont=0.713
GCGCCGGGCCTAGCCTCGATCAACGTGTTCGAGACCAAGGCCAGCGCGGCGGACACGCTCCGGGCGCTGA
CCGCGCCGCTGCGGACCAAGCAGAAGCCGCAGGTCATCTCGGCGTCGCTGGGGCTATGCGAGCCGGCGCT
GCGCCACTTCGTTGGGAGCGCCGGGATCGAGGCCACCGAGGGCGCGCTGGAGGCGGCGTCGGCGACCGGG
ATCACGTTCGTCGCCTCGAGCGGGGATCAGGGCTCGGCGGATTGCACGTCCACCCGCGGGACGCCGCTGC
GGCGGCTCGCCGTCAACTACCCAGCCTCGTCGTGGTGGGTCACCGGGGTGGGCGGGACCAATCTCGTCCT
GAACTCTGCCAACCAAATCGTCTCGCAGGTCGTGTGG
>Merged2_1540635_3-656 # 3 # 656 # -1 # ID=1540635_1;partial=10;start_type=ATG;rbs_motif=AGGAG;rbs_spacer=5-10bp;gc_cont=0.708
ATGAACAACCTGCACCGCGAGCTGGCGCCCATTTCCGCTGAGGCGTGGACCGCTATCGAGCAGGAGACGG
CGCGGACGCTCAAGCGATACCTCGCCGGCCGGCGCATCGTTGACGTGCACGGTCCCAGTGGACTGGACGC
AGCCGCGGTCGGCACCGGTCACCAGGCAGCCATCGACTCGCCAGGAACGGGCGTGCAGGCGAGGCAGCGC
CAGGTCCTGCCGCTCGTCGAGTTGCGGGTGCCGTTCACGCTCAGCCGGGAGCAGATCGACGACGTCGCAC
GCGGCGCAGAAGACTCGGACTGGCAGCCGGCCAGGGACGCGGCCCGGCAGATCGCCTTCGCCGAAGACCA
GGCGATCTTCGTCGGCTACCCGGCCGCTGGCATCGGCGGCATCGTCCCCGGAGCGAGCAACCCGCCGCTG
ATCCTGCCGGCCGACCCCGCCGACTACCCGATGGCCTTCGCCCAGGCAGCCGGGCAACTGCGGGCCGCTG
GCGTGGACGGGCCGTATGCCGCCGTGCTGTCAGCGGAGACGTACACCGCGGTCAGCGAGGCCAGTGACCA
CGGCTACCCGATCATCCGGCACCTGCACAACGTGCTGGACGGCGAGCTCATCTGGGCGCCGGCGATCTCC
GGGGCGATCGTGCTTACAGCGCGC
>Merged2_1545453_2-358 # 2 # 358 # -1 # ID=1545453_1;partial=11;start_type=Edge;rbs_motif=None;rbs_spacer=None;gc_cont=0.633
GGCGTCATGAACAATCTTCACCGCGAGCTTGCCCCAATATCCGATGCGGCCTGGTCTCAGATCGAGGAGG
AAGTTTCGCGCACCATCAAACGCTACCTCGCCGGCAGGCGCGTGGTCGACGTGCAGGGTCCGGGCGGGGT
TGCGCTCTCCGCCATCGGTACCGGTCATTTGCGCAATGTCGCGGCGCCGGGAAGCGGAATTCTTGCGCGA
CAGCGTGAGATCAAGCCGCTCGTCGAACTGCGCGTTCCTTTCGAACTCGATCGGCAGCAGATCGATGACG
TCGAGCGCGGCGCAAACGATTCGGATTGGCAGCCGGCAAAGGATGCCGCGCGGCTTTTGGCCTTTGCCGA
GGACCGG
>Merged2_1545849_3-215 # 3 # 215 # 1 # ID=1545849_1;partial=10;start_type=Edge;rbs_motif=None;rbs_spacer=None;gc_cont=0.587
AAAGACGAGATCATCTGGACTCCCGCGATAGCCGGCGCCTTCGTGCTCACCACCCGTGGCGGCGATTTCG
ATCTGCATATCGGTCAGGACGTCTCGATCGGGTATCTAAGCCACAACGACAGCGTTGTGCGCCTCTATCT
GCAGGAGACACTGACGTTTCTGCTCCTCACAACGGAAGCCGCCGTCGCACTCACACCTCCCACGGCGAAG
TAA
>Merged2_1553306_1-336 # 1 # 336 # -1 # ID=1553306_1;partial=11;start_type=Edge;rbs_motif=None;rbs_spacer=None;gc_cont=0.738
CTGGCCGCCGTGGGCACCGGTCACCTCGCCGACGCCGAGTCCGTCGGCGAGGGGGTCATCGCGCGGGTGC
GCCAGTCCCAGCCGGTGGTCGAGCTGCGGGTGCCGTTCACCCTGGACCGGCAGGCCATCGATGACGTCGA
GCGGGGGGCCCAGGACCCGGACTGGCAGCCGGTGAAGGACGCGGCGAAGCAGATCGCGTTCGCCGAGGAC
CGGGCGGTGCTGGCGGGATACCCGGCGGCCGGGATCACCGGCATCCGGGACAGCTCGTCCAACCCGGCAC
TGCCGCTGCCGGCCGACATCGTGCGCTACCCCGACGTCGTCAGCGAGGCCATCACC
>Merged2_1554108_44-562 # 44 # 562 # -1 # ID=1554108_1;partial=01;start_type=Edge;rbs_motif=None;rbs_spacer=None;gc_cont=0.717
GACGACCTCGACCTGGACCAGCTGGATGCCGCCGCGCGGCACATCGCGGCGGCCGAGAACGCCATCGTGC
TGCACGGCTGGGAGGGAGCATCCATCGAGGGCGTGACCGCGGCCTCGTCCCACCCGTCAATGGCCCTGCC
GGATGCGCTCACCGACCTCCCTCACGCCGTCGCGCGGGCGGTCGAACGGCTCCGGTCGGCGGGGGTGGAC
GGACCCTACGGGCTCGCCCTCAGCCCCCACGAACACACCCGGGTGGTGGAGACCACCGAGCACGGCGGCT
ACCTGCTGCTCGATCACCTGCGGCGGATTCTGGAGGGACCGGTGGTGCGCTCCCCCGGGGTGCGGGGCGC
GGTGGCCATGAGTCTGCGCGGCGGCGACTACATGCTGGCGCTGGGCGAGGACCTGTCGCTCGGCTACCTG
AGCCACGACGCAGAGCAGGTGACGCTGTATCTGGAGGAGACGCTGGCGTTTCACGTGGCGAGCCCGGAGG
CGGGAATCTGGCTCCCCCGGGAGGCTTGA
>Merged2_1559881_3-350 # 3 # 350 # 1 # ID=1559881_1;partial=10;start_type=Edge;rbs_motif=None;rbs_spacer=None;gc_cont=0.718
AGCCAGGCGGTGAGCTCCCTGCGGCTGGCGGGCGTGGGCGGCCCGTTCTCGCTGCTGCTGTCGGCCGACG
CTTACACGATGGTGAGCGAGACGTCCGACCACGGCTACCCGGTCCGCGATCACCTGGCCCGGGTCATCGA
CGGGGACATCATCTGGGCGCCGGCCATCGACGGCGCGTTCCTGCTCTCCGCCCGCGGCGGCGACTTCGAG
CTGCGCCTCGGCCAGGACCTGTCGATCGGCTACCTGTCCCACGACGCCGGCACCGTCCGGCTGTACTTCC
AGGAGTCCCTGACGTTCCTGGTCTACACCGCCGAGGCCAGCGTGGCCCTGACCGCCGGGCGCGGCTGA
>Merged2_1561819_3-383 # 3 # 383 # 1 # ID=1561819_1;partial=11;start_type=Edge;rbs_motif=None;rbs_spacer=None;gc_cont=0.727
GACAGGGCCGTCTTCGAGGGGTTCCGCGAGGGCGGCATCGCCGGCATACGGGCCAGCGCCTCGAACACGC
CGCTGTCGCTCCCCGCCCACGCCCGCGACTACCCGACGGCGGTGGGCCAGGCGGTGAGCCAGCTGCGGCT
GTCGGGCGTCGCCGGACCCTACGCGCTCGCCCTCTGCGCCGACGCCTATGCCCTGGTCAGCGAGACCTCC
GAGCACGGCTACCCGATCTACGACCACGTCCTCCGGGTCCTCGACGGCGAGATCGTCTGGGCGCCCGCCA
TCGACGGCGCCTTCCTGCTCTCGACCCGGGGCGGCGACTTCGAGCTGACCCTCGGCCAGGATCTCTCCAT
CGGCTATCTGAGCCACGACGCCCGGAGCGTC
>Merged2_1573525_2-775 # 2 # 775 # -1 # ID=1573525_1;partial=10;start_type=GTG;rbs_motif=GGA/GAG/AGG;rbs_spacer=5-10bp;gc_cont=0.730
GTGAACCACCTGCTGCGCGAGCGCGCTCCGATCACCGAGGACGGCTGGCGGCTCCTGGACGCGGAGGCCA
AGGACGTGCTCCAGGCCACGCTGGGCGCCCGCAAGCTGCTCGACGTCGGCGAGCCTCTGGGCTGGTCGCA
TTCGGCACACAACCTGGGCCGCGTCTCACGCCTGGCCGGAGGCCCGGTCGAAGGCGTCGAGGCGGCCCGG
CGACGGGTCCTGCCGCTGGTCGAACTGCGCGCGCGATTCACGGTCTCGCGGGTTGAGCTCGACGACGCCA
GCCGGGGCGCCGACGACCTGGACCTCGACGATCTCGATGCCGCCGCCCGGCGCATCGCGGCGGCGGAGAA
CACCACCGTCCTGCACGGCTGGGAGGTAGCGTCCATCGAGGGTGTCACCGGCGCCTCCACCCACCCGGCG
ATGGCCCTTCCGGATGCGCTCTCCGACCTGCCCCACGTGGTCGCGAGGGCGGTGGAACGGCTGCGGTCGG
AGGGCGTGGACGGTCCCTATGGGCTCGCCCTGAGCCCCGAGGAGCACACCCGGGTCGTGGAGACCACCGA
ACACGGCGGCTACCTGCTGCTCGATCACCTGCGCCGGATCCTGGAGGGACCGGTGGTGCGGGCGCCCGGG
GTGCGGGGCGCGGTGGCCCTGAGCCTCCGCGGCGGCGACTACGCGCTGACCCTGGGGGAGGACCTGTCGC
TCGGCTACCTGAGCCACGACGCGGACCATGTGACGCTCTACCTGGAAGAGACGCTGGCGTTCCACGTGGC
GAGC
>Merged2_1591541_3-779 # 3 # 779 # -1 # ID=1591541_1;partial=10;start_type=ATG;rbs_motif=AGGAG;rbs_spacer=5-10bp;gc_cont=0.634
ATGAATAATCTTCATCGCGAGCTTGCCCCGATTTCCGAGGCGGCGTGGGCGGACGTCGAAGAGGAAACAA
AGCGCACGCTCAAGCGCCATCTTGCCGGCCGGCGTGTTGTGGACGTGCAGGGCCCGAGCGGCGTCGGCCT
GTCCGCCGTCGGCACCGGCCACCTCGAGACGATTTCGGCACCCGGAGACGGCGTCCTCGCGCGTCAGCGC
GACGTCAAGGCGCTGGTCGAGTTTCGGGTGCCCTTCGAGCTGGATCGCCAGCAGATCGACGACGTGGAAC
GCGGGGCAAACGATTCCGACTGGCAGCCGGCAAAAGACGCCGCGCAGAAGATTGCCTACGCTGAGGACCG
AGCCATTTTTGAAGGCTACGCGGCGGCTGGCATCACGGGCATCCGAGAGGGGACCAGTAATCCGCGCATG
ACGCTGCCGGCAGACGTCCGCGAGTATCCCGGCGCCATGGCCCAGGCGCTAAGCCAGCTTCGCCTCGTCG
GCGTTAACGGCCCTTATTCGATCCTACTCGGCGCCGACGCCTATACGGCCTTGGCCGAAACTAGCGACAA
CGGATACCCGGTGCTGGAGCATGTCAAAAAGCTCGTCGACGACGAGATCATCTGGACCCCGGCGATAACC
GGCGCCTTCGTGCTCACCACGCGCGGCGGAGATTTCGATTTGCACATCGGGCAGGACGTATCGATTGGGT
ATCTGAGTCACACAGACACCACTGTTCGCCTCTACCTGCAGGAGACCCTGACATTTCTCCTGCTCACCAC
CGAAGCA
>Merged2_1607671_2-331 # 2 # 331 # 1 # ID=1607671_1;partial=11;start_type=Edge;rbs_motif=None;rbs_spacer=None;gc_cont=0.639
CTTTCCGCCGTCGGCACCGGCCATCTCAAGACGATCGCAACGCCGGGCGAGGGTATCCTCGCGCGGCAGC
GCGAGGTCAAGGCCCTGGTCGAGCTGCGGGTTCCGTTCGAGCTCGATCGTCAACAGATTGATGACGTCGA
GCTTGGTGCCAACGATTCTGACTGGCAACCGGCAAAGGACGCCGCGCAAAAGATCGCCTACGCCGAGGAC
CACGCCATCTTCGAGGGCTATGCCGCAGCGGGTATTGGCGGCATGCGGCAGGGTACCAGTAATCCGATCA
TCACGCTTCCGGCTGACGTCCGTCACTCCGGCCATTGCCGGCCAGTAGCC
>Merged2_1617879_240-470 # 240 # 470 # 1 # ID=1617879_1;partial=01;start_type=GTG;rbs_motif=AGGAG(G)/GGAGG;rbs_spacer=13-15bp;gc_cont=0.675
GTGATCCGGGCCGTGGTGTTCGACCTTGACGGCGTGCTCATTGACTCCGAGCGGCTGTGGGATCAAGCCC
GGCGAGAGGTGGCGACCGGGCACCACGGCCACTGGCGCGCCGATGCCACCGCCGCGATGCTGGGCATGAG
CTCCGTTGAATGGTCGGAGTACATGCGCGACACCCTCGCTGTGGACCTGGCCGCGGGCCAGATCGTTGAG
CTGGTCCTCGCCAATCTCCTG
>Merged2_1624232_178-879 # 178 # 879 # -1 # ID=1624232_1;partial=01;start_type=Edge;rbs_motif=None;rbs_spacer=None;gc_cont=0.644
GGCGGCATCGACCTTTCCGCCGTCGGTACCGGCCACCTCCGGACGATCGCGGCGCCTGGGGCCGGAATCC
TCGCGCGGCAGCGGGACGTCAAGGCGCTGGTGGAGTTTCGCGTCCCGTTCGAGCTGGATCGCCAGCAGAT
CGACGATGTGGAACGCGGCGCAAACGATTCCGACTGGCAACCTGCAAAGGACGCCGCGCAGAAGATTGCC
CATGCCGAGGACCGAGCTATTTTCGAGGGCTACCCGGCGGCAGGCATCGTCGGCATCCGTGACGGGACCA
GTAATCCGCGCGTGGCGCTGCCGGCCGACGTACGTAAGTATCCTGACGTTATTGCGCAGGCGCTAAGCCA
GCTGCGTCTCGTCGGTGTCAACGGCCCTTATTCGGTGCTGCTCGGCGCGGACGCCTACACGGCTCTCGCC
GAGAGCAGCGACAACGGGTACCCGGTGCTGGAACACATCAGAAAGCTCGTCAAGGACGAGATCATCTGGG
CCCCGGCGATAGCGGGCGCCTTCGTGCTCACCACGCGCGGCGGCGATTTCGATCTGCACATCGGCCAGGA
CGTCTCGATCGGGTATTTGGGTCACACGGATAGTATCGTGCGCCTCTATCTTCAGGAGACGTTGACCTTC
CTCATGCTCACGACCGAGGCCGCCGTCGCGTTGTCGCCTCCGGTCAAGACAGATCGTGCTGGGCCGAAGT
AG
>Merged2_1625053_2-493 # 2 # 493 # -1 # ID=1625053_1;partial=11;start_type=Edge;rbs_motif=None;rbs_spacer=None;gc_cont=0.683
GAGCTGGACGACGCCGACCGGGGGGCGGGCGACATGGAACTGCCCGAGCTGGACGATGCGGTCCGCCAGA
TCGCCCTTGGCGAGAACGTGACCGTGTTCCACGGCTACGCGGCGGCCGGCATGCTCGGCATCACGGAAAG
CAGCTCGCACCCGCCGCTCACCATTGAGGAAGACATGGAGGAGTACCCCAAGGTGGTGGCGCAGGCGACA
GACCTGCTGCGCCGCTCGGGCGTCGGCGGCCCCTACGGGCTGGCCATCAGCCCCGACATCTACACCGGCA
TCGTCGAGACCACCGAGCATGGTGGGTATCTGCTGTTCGACCACCTGCGCGAGCTCCTGGGTGGCCCGCT
GGTCTGGGCGCCCGGAGTGGAGGGCGGAGTGGTGGTCAGCCTGCGTGGCGGCGACTTCGTGCTCGACTGC
GGCCAGGACCTCTCCATCGGATACAGGGACCACGACGCCGACGTCGTCGACCTGTACCTCGAGGAGAGCT
TC
>Merged2_1660114_3-680 # 3 # 680 # 1 # ID=1660114_1;partial=10;start_type=Edge;rbs_motif=None;rbs_spacer=None;gc_cont=0.709
CACGGCTGGGAGTACTCGGCCACCAACCTCGGCCGCGTCGAATCAGTGGCCAAGGCTCCCTGCGACGGCG
TCGCCGCCGCCCAGCGGCGCGTGCTCCCCCTGGTGGAGGTCCGTGCGGTCTTCGCCATCAGCCGCGACGA
GTTGCGCGACGACGACCGCGGCGCGGCCGACGCCGACCTGGAGCCCCTGGACCGTGCCGCTCACCAGATC
GCCGTGGCCGAGAACCGCGCCGTCTTCCACGGCTGGGCCGAGGCGTCGATCGCCGGCATCGCTGAGGTCT
CACCTCACCAGGGCCTCCAGCTCGGCGGCGACCCCACCGGCTATCCGCGGCCGGTGGCGAGCGCCGTGGA
GCAGTTGCTGCGCAACGGCATCAGCGGCCCGTACGCGCTGGCGCTCGGCAACGAGGAGTACAAGCGCGTC
GTGGAGACGGCCGAGAACGGCGGCTACCCGCTGCTCGAGCACCTGCGCAAGATCGTGCGCGGCGAGCTGG
TGTGGGCGCCGGGCCTGGAGGGCGCGGTGGTGGTCAGCATGCGCGGCGATGATTTCCTGTTCGAGTCAGG
ACAGGATCTCTCGATCGGCTATCTGGACCACGATGCCGACCAGGTGCGCTTCTACCTCGAGGAGAGCTTC
AGCTTCCATGTGGCCACGCCCGAGGCGGCGGTCCCGCTCAAGGCCTGA
>Merged2_1698661_144-587 # 144 # 587 # 1 # ID=1698661_2;partial=01;start_type=ATG;rbs_motif=AGGAG;rbs_spacer=5-10bp;gc_cont=0.615
ATGAATAATCTTCATCGCGAGCTCGCTCCGATTTCCGATGGCGCGTGGGCAGATATCGAGGAGGAAACGA
AACGGACTTTCAAGCGCTACCTCGCTGGGCGGCGCGTTGTGGACGTGCACGGGCCAGGTGGTACCGACCT
CTCCGCCGTCGGCGCCGGTCATCTCAAGATGATCGCCGGGCCGAGTGAGGGCATCCTCGCGAAGCAGCGC
GAGGTCAAGGCACTGGTTGAATTGCGGGTTCTTTTCGAGCTCAGCCGTCAGCAGATTGACGATGTGGAGC
GGGGTGCGAAAGACTCTGACTGGCAACCGGCCAAGGACGCAGCGCGAAAGATCGCCTGTGCCGAGGACCG
CGCCATCTTCGATGGCTATCCCGCAGCGTCCATTGGCGGCATTCGGCAGGGCATCAGCAATCCGACCATG
ACGATTCCAGCTTACGTCCGTCGC
>Merged2_1736388_434-760 # 434 # 760 # 1 # ID=1736388_2;partial=01;start_type=ATG;rbs_motif=AGGA;rbs_spacer=5-10bp;gc_cont=0.651
ATGAACAACCTGTACCGCGATCTGGCACCGGTCACCGAAGCCGCTTGGGCCGAAATCGAATTGGAGGCCT
CGCGGACGTTCAAACGCCATATCGCCGGGCGCCGGGTGGTGGACGTCAGTGAGCCGGGTGGGCCGGTCAC
CGCGGCGGTCAGCACGGGTCGGCTGATCGACGTGAAGGCACCAACCGATGGTGTGGTGGCTCACCAGCGC
GCAAGCAAACCCCTTGTCCGGCTGAGGGTTCCGTTCAACCTGTCGCGCAACGAGATCGACGATGTCGAGC
GCGGTTCGCAGGACTCGGACTGGGATCCGGTCAAAGCGGCGGCCAAG
>Merged2_1738144_2502-3299 # 2502 # 3299 # -1 # ID=1738144_4;partial=00;start_type=ATG;rbs_motif=GGAGG;rbs_spacer=5-10bp;gc_cont=0.703
ATGAACAACCTGTATCGCGAACTCGCTCCCATCTCGCCCGCCGCGTGGACAGACCTCGAAGCCGAAGCGA
GCCGCACGTTCACCGAGCACGTCGCCGGTCGCCGCGTCGTGGACGTCGTCGGCCCGAGCGGCATCACGTT
GTCCCCGGTCGGCACCGGGCACGTCGACGATCTCGAATCTCCGGAGGAGGGGGTGCGCGCCCGGCGCCGC
ACGGTCGCGACCGTGATCGAACTGCGGGTGCCGTTCGTGGTGAGCCGGCAGGCGGTCGACGACGTCGCAC
GCGGCGCGAAGGACGCGGACTGGCAGCCGGTCAAGGACGCCGCGAAGAAACTCGCCTTCACCGAGGACCG
GATCATGGCCGACGGCCTGCCCTCGGCCGGCATCACCGGCATCCGACCGGCCGCGCCCACCACGGTGCCC
CTGCCGCCGAACCCGTCCGCCTATCCGACCGCGGTCGCGCAGGCGATGAGCGCGCTCAGGCTGGAAGGCG
TCGGCGGAGACTACGCCCTGCTGCTGCCCGCCACGACCTACACCGCCCTCGACGAAACGACCGAGCACGG
TTACCCGATCCGCCAGCACGTCGCCCGCGTCCTCGGCGAGAACGGCCAGATCGTCTGGGCACCGGCGCTG
TCGGCCGCGCTCCTGATCTCGACTCGCGGCGGCGACTACGAGCTGCATCTCGGGCAGGACGTCTCGGTCG
GCTATCTGTCGCACGACGCGACCACTGTGCAGCTGTACCTGGAGGAAACGTTGACCTTCCTGGTGAGCAC
CGCCGAAGCCGCGGTCGCCTTCAGCTGA
>Merged2_1747546_606-1217 # 606 # 1217 # 1 # ID=1747546_2;partial=01;start_type=ATG;rbs_motif=GGAG/GAGG;rbs_spacer=5-10bp;gc_cont=0.592
ATGAATAATCTCCATCGGGAGCTGGCGCCGATTTCAGATGCGGCCTGGGCGCAGATTGAGGAAGAGACGA
AGCGCACGCTCAAGCGATATCTGGCTGGACGACGCGTAGTCGATGTTTCCGCTCCGGCCGGCAGCGCCCT
TGCGGGAGTGGGGACGGGACACCTGGCATCCATCGCTTCGCCGGGAGATGCAGTCATCGCGCACCAACGC
GAGGTCAAGGCACTCGTCGAGGTCAGAGCACCCTTTGAGCTCTCGCGGCAGACAATTGACGATGTGGAGC
GCGGATCGGAGGATTCTAATGGGCAGCCTGCGAAGGATGCCGCGAAGGCGCTTGCCTTCGCCGAGGATCG
AGCGATCTTCGATGGGTATAAGTCGGCGAATATCCAGGGGATCCGTGAAGGTACCAGCAACCCGATCAAG
TCTCTGCCCGATGACGTTCGCGATTATCCGGATGCAGTGGCCCAGGCGATAAGCCAGTTGCGCTTTGTTG
GAGTCAACGGTCCATACTCCGTCCTGCTGGGCGCGAATGAATACACGGCGCTCGCAGAGACTCGCGATCA
TGGCTATCCGGTTCTTGAGCATGTAAAGCGAATCGTCGATGGCGACCTTATA
>Merged2_1751674_2-370 # 2 # 370 # 1 # ID=1751674_1;partial=11;start_type=Edge;rbs_motif=None;rbs_spacer=None;gc_cont=0.699
CCGGCCTCGCCGAACCAGGCGGTGCCGCTGCCGGCCGACGCGCGCCAGTACCCGAGCGCGGTGAGCCAGG
CGCTTGAGACGCTGCGGCTCACCGGCGTGAGCGGGCCGTACGCGCTGTTGCTGGGAGCCGATGCCTACAC
CAGGCTTGCCGGGGCTGCCGACGACGGCTACCCGGTGGATAGCAGGCTTGCCACGTTGCTCGGCGGCGAG
ATCATCTGGGCACCGTCGATGGAGGGCGGCATCGTGCTGTCGGCACGGGGCGGCGACTTCGAGCTACGGC
TCGGCCAGGACTTGTCGATCGGGTACCTGTCGCATGACGCGGCACAGGTGCAGCTGTACCTGCAGGAGTC
GCTGACGTTCCTGATGCTG
>Merged2_1757431_2-277 # 2 # 277 # 1 # ID=1757431_1;partial=10;start_type=Edge;rbs_motif=None;rbs_spacer=None;gc_cont=0.678
GAGCAGTACAAGCGGGTCGTCGAGACCGCCGAGCAGGGCGGTTACCCCCTGCTCGACCACCTGCGCAAGA
TCATCAACGGCGACATCGTTTGGGCCCCCGGTCTCGACGGGGCCGTCGTGGTCAGCCTGCGGGGCGGGGA
CTTCCTGCTCGAGGTCGGCCAGGACCTGTCGATCGGCTACCTGGACCACGATCACGACGTGGTGCGCTTC
TACCTGGAGGAGAGCTTCAGCTTCCACGTGGCCACGCCGGAGGCAGCGGTGCCGATCGCGCCGTGA
>Merged2_1773756_2-457 # 2 # 457 # -1 # ID=1773756_1;partial=11;start_type=Edge;rbs_motif=None;rbs_spacer=None;gc_cont=0.711
GGCGCCGCCGACGCGGACCTCGAGCCCCTGGACCGGGCCGCCCACCAGATCGCGGTGGCCGAGAACCGCG
CGGTCTTCCACGGCTGGGCCGAGGCGTCGATCGCCGGCATCGCCGAGGTCTCCCCCCACCAGGGCCTGCA
GCTGGGCAACGAGCCCAGCGGCTACCCCAGGCCGGTCGCCAGCGCGGTCGAGCAGCTGCTGCGGGACGGA
ATCAGCGGCCCCTACGCGCTGGCGCTCGGCAACGAGGAGTACAAGCAGGTCGTGGAGACGGCCGAGAACG
GCGGCTACCCGCTGCTTGAGCACCTGCGCAAGATCGTCCGGGGTGAGCTGGTGTGGGCCCCGGGCCTGGA
GGGCGCGGTGGTGGTCAGCATGCGCGGCGACGACTTCCTGTTCGAATCAGGGCAGGACCTGTCGATCGGC
TATCTCGACTATGACGCCGACGAGGTCCGCTTCTAC
>Merged2_1779332_1-183 # 1 # 183 # 1 # ID=1779332_1;partial=10;start_type=Edge;rbs_motif=None;rbs_spacer=None;gc_cont=0.749
GAGATCGCGACCTCGGCCGGAGACCGGCGGACACTGCGGCTCGCGCTGTCGATGGCCGCTCTGGCCGCCA
TCACCCAGGGCCGCATCTCCGAGGCCGCCCGGCGCGCCGAGCGCGCCGCCGAAAGCGCTAGGCAAGCCGG
CCACGCCGGCCCCCTCATCGTCGCCATGTTCGTGCAGGCCTAG
>Merged2_1779575_2-304 # 2 # 304 # -1 # ID=1779575_1;partial=11;start_type=Edge;rbs_motif=None;rbs_spacer=None;gc_cont=0.762
TCGCTGCTCGCGCTGCCGGTCGTGATGGGGTTCGCCGCCCACCTGCCCCCGATCAGCCGCTGGTACGTGC
CGTGCCGCACCGCCGCGATCACGCTGGTGTGGCCGGTGCTGTTCACGGCCGCGCTGCTCAAGCAGCTGCC
ACACGGCGCGGTGCCGGTCGGGGTGATCGCCGCCTGGCTGCTGGCGCTGGTCGCGATGGGCTGGCGGGCG
GCCAAGAGCTTGCAGGACGCGCGGCTGTATGAGCAGCCCGAGGGACGTCCCGGCGCTGCGGTGCCCCGGC
CGGGCGCGGTGCCCCGGCCGGGC
>Merged2_1779654_98-361 # 98 # 361 # -1 # ID=1779654_1;partial=01;start_type=Edge;rbs_motif=None;rbs_spacer=None;gc_cont=0.652
GTCAGCGAAACCAGCGATCATGGCTACCCGGTGATCCAGCACATCAAGCGGCTGCTGACCGGCGACATCA
TCTGGGCTCCCGCGATCACCGGCGCGTTCGCGCTGACCACCAGGGGCGGCGACTTCAGCCTCCACCTCGG
CCAGGATCTCGCGATCGGCTACCTCTCCCACACCGATACCGAGGTTCGCCTGTACCTGCAGGAGACCCTG
ACGTTCCTGATGCTGACCAGCGAGGCGGCCGTCGGCTTCACGCCCGCAACCTGA
>Merged2_1779983_3-203 # 3 # 203 # 1 # ID=1779983_1;partial=10;start_type=Edge;rbs_motif=None;rbs_spacer=None;gc_cont=0.697
TACGGGCACGGCGTGCAGAGTGTCTTCGGCCACCTGTCGCGGGTGCAGGCCGCCCCGGGGCAGTCCGTGG
CGCGCGGGCAGCTGGTGGGTTACACCGGCAACACCGGTAACTCGACAGGCCCGCACCTACACCTGGAGAT
ACACGTCAACGGCAGGCCGATCGATCCGGCGCCGTGGCTGAGGGCCCGCGGCATCTACTGA
>Merged2_1782301_2-901 # 2 # 901 # 1 # ID=1782301_1;partial=10;start_type=Edge;rbs_motif=None;rbs_spacer=None;gc_cont=0.641
GGAACGTACCCGACCGGCTGCCCGCCCTCCGGCTCACCTGCCGAGGTACGCCTTAAGCCGGACACCTTGC
TGGTTCTGCGCTGTGTCAAACAGCAGTTTCCCAAGATCACCACGTTCTACGGCTACCGCGCTCATGATCA
GTACCCAGACCACCCGTCCGGCCGAGCCGTAGACATCATGATCAGCTCCGCGTTCCCAGACTTCAACAGC
GCCAAAGCTGTGGCATACGGCACCAAGATCGCTGACTGGGTCCGAGCCCACCACGCCGAACTCGGCGTGC
AGTACATCATCTATCGGCAACACGTCTGGAACGTCCAACGTGCCAGCGAAGGCTGGCGCTTGATGCCGGA
TCGCGGCAGTCCGAGCGCCAACCACATGGACCACATCCACGTCACTACCCACGGCAACGCCGCCAAACCG
ACCGACCCGCCGCCCAAGATCATCAGCGGTAAGGCAGTGACCCCCGTCGAGCACTACACGATCACCGCGA
CTTTCGGCGAGGTCGGCTCCTGGGCCCGCTACCACACCGGCCTCGACTTCGCCGCCCCGATCGGCACACC
CGTCCGCGCCGCCTTGTCCGGCAACCTCACTCACGCCGGGTACGGGGGTGCCGCCGGGTCCTGGGCTGGC
GATTACGTGACCATTAAGCACGCTGACGGCACCAGCACGCTGTACGCCCACCTGTCCGCCACCTACGTGG
CGCAGGGGCAGTCGGTTATGACAGGAGAGCGGATCGGTGCAATCGGCGTCACCGGCCACAGCTTCGGCCC
GCATCTGCACTTCGAGACGTATCCGGATGACATACACCCCGGCAACATCTACCGGGCAACCGATCCTGCG
ACGTGGTTGGCCAAGCGGGACATTAACGTCGACGCTGCAAGTTTGGGATCGGCGCGTTGA
>Merged2_1784596_917-1165 # 917 # 1165 # -1 # ID=1784596_3;partial=01;start_type=Edge;rbs_motif=None;rbs_spacer=None;gc_cont=0.671
TACGGCTACCCGGTGCGCGAGCACATCACCCACGTCCTCGACGGGGAGATCATCTGGGCGCCGGCGATCG
ACGGCGGATTCCTGCTGTCCACCCGCGGCGGCGACTTCGAGCTGCGGATCGGCCAGGACGTGTCGATCGG
ATACCTGTCACACGACGCCACCAGCATCCAGCTCTACTTCCAGGAGACGCTGACGTTCCTCGCCTACACC
GCCGAGGCGACGGTCACGCTCAGGCCCGCGGGCCGCTGA
>Merged2_1786908_1-411 # 1 # 411 # 1 # ID=1786908_1;partial=10;start_type=Edge;rbs_motif=None;rbs_spacer=None;gc_cont=0.718
ATCGCCGAGGCCTCGGCCCACGATCCGATCGCGCTGACCCCGAGCCCGGATGACTACCCGAGGCCGGTGG
CGGCGGCGGTCGAGCGCCTGCTGTGCAGCGGGATCAGCGGCCCCTATGGGCTCGCCCTCGGCCGCGAGCA
GTACCGGCTGGTGGTGGAGACCGCGGAGGAGGGCGGCTACCCGCTGCTCGATCACCTCCGCAAGATCCTC
GAGGGCCCGATCGTGTGGGCACCGGGCGTCCAGGGCGCGATCGCCGTCAGCCTGCGCGGTGGCGACTTCC
TGTTCGAGTCGGGCCAGGATCTGGCGATCGGTTACGACAGCCACGACGCCGAGACCGCGCGGCTGTATCT
CGTGGAGAGCTTCAGCTTCCACGTCGCGACCCCGGAGGCGGCCGTCGCGCTGACGCCGTAG
>Merged2_1792680_2201-2599 # 2201 # 2599 # -1 # ID=1792680_4;partial=00;start_type=ATG;rbs_motif=GGA/GAG/AGG;rbs_spacer=11-12bp;gc_cont=0.536
ATGATCGATTTTACGGGGAACTTCACGTGGGTGTCATCGACAAATTACGACGAATACCTAAAAATGATCG
GCGTCGGGATGATCCAGCGACGACTGGCGGAGAAGGGCCCACAGGCCATCGAGATCACGAAAGCATCACA
TTTCTACACAGTCAAAATGCTGACCCCCCTCAAGAACATCGAGTTCACGTTCGCTCCAGGCGAGGAATTC
GATCTGGCGACGATAGACGGACTCCAGGTCAAGAGCACGATCACGATCGACGGCGGCACGATGAACCAGG
AAATCATAGGCAAAGGCGATCGCACCACCACAGCGTGGACCGTGAAGAGCGACGGAAGCCTCACCCTCGT
TCACAGTGCTGGCGATGTAACTGCCATACAGATTTTCGAGAGGCAGTGA
>Merged2_1794720_1-429 # 1 # 429 # -1 # ID=1794720_1;partial=10;start_type=ATG;rbs_motif=AGGAG;rbs_spacer=3-4bp;gc_cont=0.690
ATGACGACAAACAACCTGCATCGCGAGCTGGCTCCGATCTCCGACGCCGCCTGGACTGACCTAGAGCAGG
AGACGGCACGGACGGTCAAGCGCTACCTGGCGGGCCGACGCGTCGTCGACGTCCACGGGCCTGGCGGCCC
GGCACTCTCGGCTGTCGGCACGGGTCACCTGCGCACGATCGACGCATCGGATAACGGTGCACAGGCCCGC
CAGCGCGAGGCACTCAACCTGGTCGAGGTGCGCGTCCCGTTCACGCTCAGTCGCGAGCAGATCGACGACG
TGCTGCGCGGCGCCGAGGACTCGGACTGGCAGCCGGCCAAGGATGCAGCCCGGCTCATCGCCCAGGCTGA
GGACCGTGCCATTTTCACCGGCTATCCGTCAGCCGGGATCACCGGGATCGCCACGGCGGCAAGCAACCCG
ACTGTCGCC
>Merged2_1840265_88-408 # 88 # 408 # 1 # ID=1840265_2;partial=01;start_type=ATG;rbs_motif=AGxAGG/AGGxGG;rbs_spacer=5-10bp;gc_cont=0.710
ATGAACAACCTGCACCGCGAACTCGCGCCGATCTCGGCCGCCGCGTGGGCCAGCATGGAAGAGGAGGCTA
CGCGCACGTTCAAGCTGCACGTCGCGGGCCGTCGCGTCGTCGATGTCACGGGCCCTGACGGCCTGGAGCT
GGCCGGCGTCGGCACCGGCCACCTGTCCCCGATCGAGTCGCCGGAAGACGGGGTCAAGGCGGCGCTGCGC
GCCTGGCAGCCCGTGGTGGAGCTGACCGTCCCGTTCACCCTTGACCGCGAGCAGATCGATTCCGTCGAGC
GCGGCGCGGAGGACCCGGACTGGCAGCCGATGAAGGACGCC
>Merged2_1841343_90-377 # 90 # 377 # 1 # ID=1841343_1;partial=01;start_type=ATG;rbs_motif=AGGA/GGAG/GAGG;rbs_spacer=11-12bp;gc_cont=0.681
ATGAACAATCTGCACCGCGAGCTGGCCCCGATCTCCGACGCGGCGTGGGCTCAGATCGAGGAAGAGGCGG
CGCGCACCCTGAAGCGCTATCTCGCCGCTCGTCGAGTAGTCGACCTCCACGGACCGAGCAGCGTTGCCCT
TTCCGCCGTCGGCACTGGGCATCTGCGGAGTATCGCTGCGCCGAGTGATGGCATTCTCGCCCGGCAGCGC
GAGGTCAGGGCGCTGGTCGAGCTGCGCGTGCCGTTCGAGCTGGACCGCCAGATGATCGACGATGTCGAGC
GCGGCGCC
>Merged2_1841640_1111-1926 # 1111 # 1926 # -1 # ID=1841640_3;partial=00;start_type=ATG;rbs_motif=AGGAG;rbs_spacer=5-10bp;gc_cont=0.707
ATGAACAACCTGCACCGTGAGCTTGCGCCGGTTTCCGATGCCGCCTGGGCCAGCATCGAGGCCGAGGCCC
GCCGGACGTTCGAGCAGCACGTAGCCGGCCGTCGGGTGGTGGACGTCCAAGGACCCGGCGGGCCCGGGCT
GGCCAGCGTGGGCACCGGCCACCTGGCCGAGATCGAACCGCCGGGCGGCGACGCCGCCGGGATCACCGCG
TGGCTGCGCAGCTCACAGCAGCTCGTCCAGCTCCGGGTGCCGTTCACGGTGAGCAGGCTGGACGTGGACA
ACGTGGAGCGCGGCGCGCAGGACTCCGACTGGCAGCCGGTCAAGGACGCGGCGCGGCAGATCGCCTTCGC
CGAGGACCGCGCCATCTTCCAGGGTTACCCGGCGGCCGGGATCTCGGGGATCAGGAGGAGCTCGTCCAAT
CCGGCGTTCACGCTGCCCGCCCAGGCCCGCGAGTACCCGACCGTGATCAGCCAGGCGGTGACCGCCCTCC
GGCTGGCCGGGGTAGGCGGCCCGTACTCCCTGGTGCTATCGGCCGCCGCCTACACCGAGGTCAGCGAGAC
CTCAGATCACGGCTACCCTATCCGCGAGCACCTGGCCCGCGTGGTCGACGGCGAGATCATCTGGGCGCCC
GCCATCGACGGTGCGTTCCTGCTGTCGTCGCGGGGTGGTGACTACGAGCTGCGCCTGGGCCAGGACCTGT
CGATCGGCTACCTGTCCCACGACACCGAATACGTGGAGCTGTACTTCCAGGAGTCCCTGACCTTCCTGGC
CTACACCGCCGAAGCCAGCGTGGTGATGGCCGCGCGGCCGAGCTAG
>Merged2_1851298_1-294 # 1 # 294 # 1 # ID=1851298_1;partial=10;start_type=Edge;rbs_motif=None;rbs_spacer=None;gc_cont=0.677
GCGCTGCTGCTCAGCGACGCCGCCTACACCGCGGTCATCGAGACCTCCGACCATGGCTACCCGGTCCGGG
ACCAGCTGTCCCGGGTGGCCGACGGGGAGATCGTCCGGGCCTCCGCCCTCGACGGCGCGTACGTGATGTC
CACCCGGGGCGGGGACTTCGAGCTGCATATCGGCCAGGACCTGTCCATCGGATACCTGTCTCACGACGCC
GACAGCGTCCAGCTCTACTTCACCGAGTCGCTGACCTTCCTGGTGAACACCCCGGAGGCCAGCGTCAGGA
TTGCAGCAGGCTGA
>Merged2_1858696_730-906 # 730 # 906 # -1 # ID=1858696_2;partial=01;start_type=Edge;rbs_motif=None;rbs_spacer=None;gc_cont=0.678
ATCGTGCTGACCGCGCGCGGCGGCGACTTCGGCCTGCACCTCGGCCAGGACCTCGCGATCGGCTATCTGT
CGCATTCCGACGCCGAGGTGACCCTCTACCTGCAGGAGACATTTACCTTCCAGCTGCTGACGGCCGAGGC
CGCGGTCGCACTGCGGACGCCGTCCGGATCGAGCTGA
>Merged2_1868549_102-359 # 102 # 359 # -1 # ID=1868549_1;partial=01;start_type=Edge;rbs_motif=None;rbs_spacer=None;gc_cont=0.671
ATCGAGACGACCGAGCACGGTGGCTACCCGGTGCTCGAGCACATCCGCCTCATCCTCGGTGGTCCCATCA
TGTGGGCAGCCGCCGTGGACGGTGCGGTCGTGGTCAGCCTGCGGGGCGGTGACTACGTGCTCGAGTGCGG
ACAGGACCTCTCGCTCGGCTATCTCGACCACTCCGACTCGGCCGTCCGCCTCTATTTCGAGGAGAGCCTG
AGCTTCGCCGTCAACGAGCCGGCCGCCGCAGTCGCCCTCGTGTACTAG
>Merged2_1885421_1-390 # 1 # 390 # 1 # ID=1885421_1;partial=10;start_type=Edge;rbs_motif=None;rbs_spacer=None;gc_cont=0.705
CCCGCGCTGGCATTCCCCGCCGAGGCCACCGCCTACCCGGACGTGGTCACGAAGGCGGTGACCGAGCTGC
GCCTGGCTGGCGTTGCGGGGCCGTACTCGCTGCTGCTGTCGGCGGACGCGTACGCCGCGGTCACAGAGAC
CTCCGATCACGGGTACCCCATACGCGATCACCTCGCACGGGTGCTGGACGGCGACATCATCTGGGCGCCC
GCGCTCGAGGGCGGCCTGGTGATGTCCGGCCGCGGCGGCGACTACGAACTGCGCCTCGGCCAGGACCTTT
CGATCGGTTACCGGTCGCACGACGCGGCCACCGTCCAGCTGTACTTCACCGAGACGTTCACGTTCGCGGT
CTACACCGCCGAGGCTAGCGTCGCGGTCGCGGCTGCCTAG
>Merged2_1888592_42-392 # 42 # 392 # 1 # ID=1888592_1;partial=01;start_type=ATG;rbs_motif=AGGAG;rbs_spacer=5-10bp;gc_cont=0.732
ATGAACAACCTGCACCGTGAGCTCGCCCCCATGTCGGCCGCCGCCTGGGCGGACCTGGAGGCGGAGGCGC
AGCGGACGTTCGAGCGCCATCTGGCCGGCCGGCGGGTCGTCGACGTGCCGGACCCGGCGGGCTTTCAGCT
CGCGGCGGTGAACACCGGGCACCTGGAGCGTGTCGACCCGCCCGCCGAAGGGGTCGAGTCGCATCTACGC
CGCTCCCAGCCGGTGGTCGAGCTGCGCGTCCCGTTCACCGTGGACCGGCAGCAGGTTGACGACGTGGCGC
GCGGAGCCAGGGACGCGGACTGGCAGCCGGTCAAAGACGCAGCCCGGCGGATGGCGTTCGCCGAGGATCG
G
>Merged2_1943356_3-914 # 3 # 914 # -1 # ID=1943356_1;partial=11;start_type=Edge;rbs_motif=None;rbs_spacer=None;gc_cont=0.684
CTTGTGGTGGTGCTCGGGTGTGCTCTTGCGGCCTGCGCTCCGCGTGTAGAGGGCCCGGCGCCAGTGGTCG
GCGGCCCAGCGCCGGTGGAGCGCGGCCCGCAGACAATCACGATCCAGCGCGGGCAAAGCTTGTCCGAAAT
CGCCCACAGCTACCATGTCCCTATTCGGGTGATTGCCGAGGCGAATGGTCTATCGCCACCGTATCGCATT
CAGGTTGGGCGCACCTTGGTCATTCCCGGAGCCGGTCCGCCGCGCCTCGCTGCGGCACCCGCATCGGTCG
CGGCGCTGCCTCCCGCGCAGCAGCCGGAGGTTCCCCAACCCACGACGCGGCCCGCTCTCTCGGCGACGGC
CGCCCCGGACAGGCCGTCGGTTGCGGCTGAGCCGATTGCTCCGCCTGCCGCATTGCATGGGGCCGAGCCG
GCACCCGGACCGTTGTCGCCGCCCGCAGTCTCTGCCACGCCACCGCCCCGAGAGGTGCCCGAGAGCCCGG
ATTCGGCCGCGGGACCCCCGGCTACTGGCACGGGCGCGTTTCTATGGCCGGTTCGCGGCCATATTCTCGC
AAGCTATGGTACCAAAGCCGACGGCACACACAATGACGGCATCAACATCGCTGCGCCCCGCGGTGCGGCC
GTGCAGGCCGTCGATGCCGGCGTCGTCGCCTATGCCGGCAACGAGTTGCGTGGGTACGGCAATCTCGTTC
TGATCAAGCATGCCAATGGTTGGATCTCGGCCTATGCCCACTGCGATGCGATCCTCGTCAAGCGCGGCGA
AAAGGTCGGGCGCGGCCAGGTGATCGCGCGGGTCGGCTCGACCGGCAATGTCAGCGAGCCGCAGCTGCAT
TTCGAGCTTCGCCGCGGTCAACACGCGGTAGATCCTCGCGAATTTATGCCCCCGCTGCCGACCGCGACGA
CA
>Merged2_1949413_1-363 # 1 # 363 # -1 # ID=1949413_1;partial=11;start_type=Edge;rbs_motif=None;rbs_spacer=None;gc_cont=0.658
GCGAATGATGCTGCGCGCATCCTCGCCTTCGCCGAGGACCGTGCGGTCTTCGAAGGCTATGCCGCCGCCG
GCATTGGTGGCATCCGCGAAGGCACCAGCAATCCGGTGCTCACCCTGCCGGCCGATGTGCGCGTCTATCC
CGACGTCTTCGCGCAGGCGCTGAGCCAGCTCAGGCTCGAAGGCGTGGGCGGGCCCTATTCGGTGCTGCTC
GGCGCCGACGCCTACACCAAGCTGAGCGAGAGCACCGACCACGGCTATCCCCTGATGGAGCACATCAAGC
ATCTTGTCGATGGCGAGATCATCTGGGCGCCGGCCATATCAGGCGCCTTCGTGATGACAACGCGCGGCGG
CGATTTCGCTCTC
>Merged2_1955701_526-768 # 526 # 768 # -1 # ID=1955701_2;partial=01;start_type=Edge;rbs_motif=None;rbs_spacer=None;gc_cont=0.617
CTCGGCGAAGAGTGCTGGCGAGGCCTCACCGCAACGACTCATGGCGGCTATCCGGTCCTGGAACACATCC
GTCATCTGGTTGACGGGCCGTTGGTCTGGGCACCGGGGCTCGACGGATCGCTGATGTCGTCGATGCGTGG
CGATGACTTCCAGCTGACGGTCGGCGAGGATTTCTCGATTGGCTATCTCGGCCACGACCACGACAAGGTG
CGGCTTTATATCGAGGAGCCCTTCACCTTCTGA
>Merged2_1987469_2-439 # 2 # 439 # 1 # ID=1987469_1;partial=10;start_type=Edge;rbs_motif=None;rbs_spacer=None;gc_cont=0.705
ATCGACGGCATCCGCCAGGGATCGAGCAACCCGTCGGTAGCGCTGCCCGCGGACGTCACGGAGTACCCGA
TGGCGATCGCCCACGCGGTCAGCCAGCTGCGGCAGGCCGGCGTCGACGGCCCGTACTCGGCCGTGCTCAG
CGCCGACGCCTACACCGCGGTCAGCGAGACCAGCGATCACGGCTACCCGGTGATCGAGCACATCAAGCGG
CTGCTGAGCGGCGAGATCATCTGGGCGCCCGCGATCAGCGGCGCGGTCGTACTGACCACCCGCGGCGGCG
ACTTCAGCCTGCACCTCGGCGAGGACCTGGCCATCGGCTACCTCTCGCACACCGACTCCGAGGTCCGGCT
GTACCTGGAAGAGACGTTGACGTTCCTGGTGCTCACCACCGAGGCCTCGGTCGGCTGCACGCCGCCGGCC
CGGCGTTCCCGGCGCTGA
>Merged2_1988147_1-189 # 1 # 189 # 1 # ID=1988147_1;partial=10;start_type=Edge;rbs_motif=None;rbs_spacer=None;gc_cont=0.698
GCCACCGGCGTGAAGCGCGGCGAGCAGGTGCAGGCCGGTACGGTGATCGGCAAGGTGGGAGCAACCGGCC
GCGTGACTGGGCCGCACTTGCATTTCGGCGTGGCGCTGAATGGCAGCTTCGTCGATCCGGCGCTGTTCCT
GACGGCGCCCGCGGCACCGGTGGATGAGGCGCACGATGGAGCGGGATGA
>Merged2_2003120_1-411 # 1 # 411 # 1 # ID=2003120_1;partial=11;start_type=Edge;rbs_motif=None;rbs_spacer=None;gc_cont=0.735
GTGCTGGCCCGCCAGCGCCGGGTCCTCCCGCTGGTCGAGCTGCGGGTGCCGGTCACACTCGACCGGGAGC
AGATCGACGACGTGGAGCGCGGTGCGGAGGATTCGGACTGGCAGCCGGTCAAGGACGCCGCCCGCCAGCT
CGCCTTCGCCGAGGACCGCGCGATCGTCGACGGCTACCCGGCGGCCGGGATCGTGGGCATCCGGCCCGGC
TCCAGCAACCCGCCGATGAACCTGCCCGCGGACGTGCGCGAGTATCCGGCGGCCATCGCCCACGCGCTCG
GCCAGCTGCGCGAGGCCGGCGTCGAGGGCCCGTACTCGGTGCTGCTCAGCGCCGACGCCTACATCGCCGT
CAGCGAGACGAGCGACCACGGGTACCCGGTCCTCGAGCACATCAAGCGGCTGATCAGCGGC
>Merged2_2011173_207-506 # 207 # 506 # -1 # ID=2011173_2;partial=01;start_type=Edge;rbs_motif=None;rbs_spacer=None;gc_cont=0.653
GGGCTGGCCATCGCCCCGGACATCTACAGGGGAATTGTCGAGACCACGGAGCACGGCGGGTATCTGCTCC
TCGATCATCTCCGTCAAATCCTCGGAGGACCCCTTGTGTGGGCTCCTGGGGTGGAGGGCGGCGTGGTGCT
CAGCCTGAGAGGGGGCGACTTCGCCCTCGACTGCGGGCAGGACCTCTCCATTGGCTACCGCGACCATGAC
GGGCAAGCCGTTCGGCTCTACGTCGAGGAGAGCATCAGCTTCAGGGTCCTCGAGCCTGACGCCGCCATCG
CCCTTCGACACGGACGCTGA
>Merged2_2017926_27-497 # 27 # 497 # -1 # ID=2017926_1;partial=01;start_type=Edge;rbs_motif=None;rbs_spacer=None;gc_cont=0.688
GAAGACCAGGCCATCTTCGCGGGCTATCCGGCCGCGGGCATTGGCGGCATCGTTCCTGGCGCGAGCAACC
CGCCGCTGATCCTGCCTGCTGATCCGGCGGACTACCCGATGGCGTTCGCGCAGGCTGCGGGCCAGCTCCG
CGCGGCCGGCGTGGACGGCCCGTACGCTGCCGTGCTCTCAGCGGAGGCGTATACCGCGGTCAGCGAGGCC
AGCGACCATGGCTACCCGATCATCCGGCACGTGCAAAACGTGCTGGACGGCGAGCTGATCTGGGCCCCGG
CCATCTCCGGGGCGGTCGTGCTGACCGCGCGCGGCGGCGACTTCAGCCTCCACCTCGGCCAGGACTTCGC
CATCGGTTATCTGTCGCACACCGACACCGAGGTCACGCTGTACTTGCAGGAGACCTTTACGTTCCAGCTG
CTGACGACCGAGGCTGCCGTGGCGCTCCGTACCCCGTCCAACCCCAGCTGA
>Merged2_2031897_124-654 # 124 # 654 # -1 # ID=2031897_1;partial=01;start_type=Edge;rbs_motif=None;rbs_spacer=None;gc_cont=0.629
GGCGCCAACGACTCGGACTGGCAGCCAACAAAGGACGCCGCCAAAAAGATTGCCTTTGCTGAAGACGGCG
CGATCTTCGAGGGCTATCCCGCCGGCGGCATTCAAGGGATCCGGCAGGGTACCAGCAACCCGATTGAGGC
TCTGCCGGCCGACGTGCGCAACTACCCCGACGCCGTCGCCCATGCGTTGAGCCAGTTGCGTCTGGTCGGC
GTCAACGGTCCCTACTCGGTGCTGCTGGGCGCCGACGAGTACACCGCCGTCGCCGAGGCCAGAGACAGCG
GGTACCCGATATTGGAGCACCTCCGACGCATTGTCGACGGCGAGATCATCTGGGCCCCCGCAATCACCGG
CGCCTTTGTCCTGACCACTCGCGGCGGCGATTTCGACCTGCATATCGGTCAGGACATCTCGATCGGCTAT
CTTAGTCATACCGATGCAGCGGTCCGGCTCTATCTGCAGGAGACGTTGACATTCCTGCTGCTCACGACAG
AGGCAGTGGTGGCGCTGACGCCTGCGGCGACAACGTCATAA
>Merged2_2033867_3-137 # 3 # 137 # -1 # ID=2033867_1;partial=10;start_type=ATG;rbs_motif=AGGAG;rbs_spacer=5-10bp;gc_cont=0.689
ATGAACAACCTGCACCGCGAACTCGCGCCGATCTCGGCCGCAGCGTGGGCCAGCATCGAAGAGGAGGCCA
CGCGCACGTTCAAGCAGCACGTCGCCGGCCGACGCGTCGTGGATGTTACGGGCCCGGACGGCCTG
>Merged2_2038292_1-207 # 1 # 207 # 1 # ID=2038292_1;partial=10;start_type=Edge;rbs_motif=None;rbs_spacer=None;gc_cont=0.667
GTGGACGGCGAGATCATCTGGGCGCCGGCCATCGACGGGGCGTTCGTGCTAACCGGCCGGGGTGGCGACT
TCGAGCTTCGCCTGGGTCAGGACCTGTCGATCGGCTACCTGTCTCATGACGCGGAGCACGTGCGGCTGTA
CTTCCAGGAGTCGCTGACCTTCCTGGCTTACACCACCGAGGCCAGCGTCGCCCTGAACGCGCCCTGA
>Merged2_2042126_138-941 # 138 # 941 # -1 # ID=2042126_1;partial=00;start_type=ATG;rbs_motif=GGAG/GAGG;rbs_spacer=5-10bp;gc_cont=0.647
ATGAACAATTTGCATCGCGAACTTGCCCCGATCACTGATGCCGCCTGGGCGCAGTTGGAGGAAGAGGCCA
GGCGGACCTTCACCCGGCACGTCGCGGCTCGACGAGTGGTGGATGTGATCGGGCCTGTCGGCCCATCATT
TGCTGCCGTCGGCACCGGGCATCTGCAAGATCTGCCCGCACCGTCGGCTGGAGTAGTCGCCCGCCAGCGG
ATCAGTCGTCCCGTGCTGGAACTTCGGGTCCCTTTCACGGTGACTCGTGCAGCCGTCGACGATGTGCAGC
GCGGCTCCGAGGATTCCGATTGGCAGCCGGTCAAGGATGCGGCGCGGGCCATCGGTCTGGCAGAGGACCG
GGTGGTCTTCAACGGGCTGTCCGAGGCCGGAATCGAGGGGATCGTCCCTGCCGGCTCCAATCCGCCCGCA
CGGTTGCCTGATAACCCGGCACAGATCCCGGACGCTGTGGCTCAGGCGCTGGGGACACTTCGGCTGGCTG
GTGTGGACGGACCGTACAGCCTGCTGCTGTCGGCCGAGCTCTACATTGCGGCAGCCGGCGCCAGCGACCG
CGGATACCCGATTCTTGATCATCTGACCAAGCTGGTAGCGGACGGGAAGATCATCTGGGCGCCGGCAGTC
GATGGTGCGCTGTTGCTGACCACGCGGGGCGGTGATTATGCCTTGCATCTCGGCCAGGACCTTTCGATCG
GCTACCTCGCCCACGACGCCGACACCATTCAGCTCTACCTCGAGGAATCCATCAGCTTCCTGCCGCACAC
GGCCGAAGCAAGCGTTTCGTTGCAGGTCAATTGA
>Merged2_2043322_2-400 # 2 # 400 # 1 # ID=2043322_1;partial=11;start_type=Edge;rbs_motif=None;rbs_spacer=None;gc_cont=0.719
GCGATCGACTTCAACCGCGACGGCGACTACGGCCAGCCCGCGCTGGCGAGCGCCCGCGGCGTGGTCAGCA
CCTCCGCGACGGCCAGCGACTACGGCAACTACGTCGTGGTGAGCCACGGCGGCGGCTACACCACGCTCTA
CGCGCACCTCCGGCAGCGCGACGTCGTGGTCGGCCAGGTCGTCGACCAGGGCAGCACGATCGGGTGGGTC
GGCGACACCGGCAACGTCACCGGGCCGCACCTGCACTTCGAGGAGCGTCGCAACGGCGCGTACTTCAAGC
CGTACTTCAACCGCGCGTTCTTCGCCTTCGGCAGCACGCTGGCCTCGGCGGACTGCCCGGACGTGCCGGT
CGCCGGCGACTGGAACGGCGACGGCCGCACCGACGTCGGCGTCTACCGG
>Merged2_2044784_166-681 # 166 # 681 # -1 # ID=2044784_1;partial=01;start_type=Edge;rbs_motif=None;rbs_spacer=None;gc_cont=0.711
CAGGACTCCGACTGGCAGCCGGTCAAGGCTGCCGCCCGGCAGGTCGCCTTCGCCGAGGACCGGGCCATCT
TCGACGGCTACCCGGCGGCCGGGATCAAGGGCATCCGGTCGATCTCCACCAACCCGCCGGTGCACCTGCC
CGAGGACGTGCGCGCCTACCCGGCGGCCATCGCCCGTGCGCTCGGCCAGCTCCGCGAGAGCGGCGTTGAC
GGGCCGTTCTCGGTGCTGCTCAGCGCGGACGCCTACATCGCCGTCAACGAGACAAGCGACCACGGCTACC
CGGTGCTCGAACACATCCGGCGGCTCGTCAACGGCGACATCATCTGGGCCCCCGCCATCTCCGGCGCGGT
CGCGCTGACCACCCGGGGCGGCGACTTCAGCCTCCGGCTCGGGCAGGAAGCCTCGATCGGCTACCTGTCC
CACACCGCCACCGACGTCCAGCTCTACCTGCAGGAAACGCTGACGTTCCTGCCGTTCACCGCCGAGGCCG
CGGTCAGCCTGCCGGCAAGCGCCTAG
>Merged2_2053073_3-314 # 3 # 314 # 1 # ID=2053073_1;partial=10;start_type=Edge;rbs_motif=None;rbs_spacer=None;gc_cont=0.631
GCCGGTGTCGACGGTCCTTACTCGGTGCTGTTGTCCGCTGATGTGTATACACGGGTCAGCGAGACGACCG
AACATGGATATCCGATCCTCGAGCACATCGACCGGCTGGTTCCCGGAGACATCATCTGGGCGCCGGCGAT
CGACGGTGCCTTCGTCCTTACCACCCGCGGCGGCGACTTCGACCTGCAGCTCGGGCACGACGTGTCGATC
GGATACACCAGCCATGACGCGGACAGCGTGCAGCTGTATCTGCAGGAGACGCTGACGTTCCTGTGCTACA
CCGCAGAAGCGTCCGTCCCGCTGAGCCCCTAG
>Merged2_2055277_98-505 # 98 # 505 # -1 # ID=2055277_1;partial=01;start_type=Edge;rbs_motif=None;rbs_spacer=None;gc_cont=0.684
GCGGCTGCCAGCAACGCGGCAGTTGCCCTGCCAGCGGAGGTGAGGGACTACCCGAACGCGGTGGCCACCG
CCGTCGGCGAACTGCGCGCTGTCGGCGTGGACGGCCCGTACGCCGTCGTTCTGTCGGCAGACGCCTACAC
GGCCGTCAGCGAGACCAGCGACCACGGCTACCCGGTCATCGAGCACATCAGGAAGATGGTCGACGGCGAT
CTGGTCTGGGCGCCAGCGATCAGCGGCGCGTTCGTGCTCACCACCCGCGGCGGCGATTTCAGCCTGCACC
TCGGTGAGGACCTGTCGATCGGCTACCAGTCGCACACCGACACCATCGTCCGGCTGTACCTGCAGGAGGC
GTTCACGTTCCAGGTGCTGACCAGCGAGGCGGCTGTCGCGCTGACCGCTGCCAGCTGA
>Merged2_2062176_3-407 # 3 # 407 # -1 # ID=2062176_1;partial=10;start_type=ATG;rbs_motif=GGA/GAG/AGG;rbs_spacer=5-10bp;gc_cont=0.640
ATGCCTCCCTTCTTCGTTGCCATTGCACTTCTGTGGGTTAGCGGCAATGCCCTGCGCTTGACCATCCTGG
CAATCCCGCCGGTCATCCCAATGATGAAGGCCGACTTGGGTTTGTCGGACACAGAGGTCGGGGTGCTCGC
GGGGATCCCGGTAATTCTGTTTTCAGCGGCCGCGCTCCCGGGGTCCCTGCTAATCGCCCGATGGGGGCCC
GCGCGCACTCTCATTGCCGGGTTGCTTATAACTGGAATCGCCTCAGGCTTGCGGGGGGCCTGCCCCAATG
CCCTGACCCTTGATGCGGCGACCGTTCTGGTGGGGTTCGGCGTCGCCATCATGCAGCCGGCGATGCCGCC
GCTGGTACGGCTATGGGTCCCTCACCATGTCGGGTTCGGGACTGCCGTCTATACC
>Merged2_2062767_186-707 # 186 # 707 # -1 # ID=2062767_2;partial=01;start_type=Edge;rbs_motif=None;rbs_spacer=None;gc_cont=0.699
CGTGGCGCGCAGGACCCGGACTGGCAGCCGGTCAAGGATGCGGCCCGGCAGATCGCCTTCGCCGAAGACC
GGATCATTTTCGACGGCTACCCGGCCGCCGGGATCACCGGGTTCAGGCGCAGCACGTCCAACCCGGCGTT
CACGCTGCCCGCCCAGGCCAGCGACTACCCGACCGTGATCAGCCAGGCGGTGACCGCCCTCCGGCTGGCC
GGGGTAGGCGGCCCGTACTCCCTGGTGCTATCCGCCGCCGCCTACACCGAGGTGAGCGAGACCTCAGATC
ACGGCTACCCCATCCGCGAGCACCTGGCCCGGGTGGTCGACGGCGAGATCATCTGGGCGCCCGCCATCGA
CGGGGCGTTCCTGCTCTCCGGCCGGGGCGGCGACTACGAGCTGCGGCTCGGCCAGGACCTGTCGATCGGG
TACCTGTCCCACGACTCGGAGTACGTGCAGCTGTACTTCCAGGAGTCGCTGACCTTCCTGGCCTACACCG
CCGAAGCCAGCGTGGTGCTCACCGCGCGCTGA
>Merged2_2068957_331-564 # 331 # 564 # 1 # ID=2068957_2;partial=01;start_type=ATG;rbs_motif=GGA/GAG/AGG;rbs_spacer=5-10bp;gc_cont=0.748
ATGAACAACCTGCACCGCGAGCTGGCGCCGATCTCCGACGAGGCGTGGGCCGACCTGGAGGACGAGGCCC
GGCGTACCTTCTCCCGCCACGTGGCCGGCCGCCGCGTCGTCGACGTGCCGGAACCGGGCGGCATCGGGCT
GTCGTCGGCCGGCACCGGGCACCTCGACCCGGCCGAGGCACCGGCCGACGGGATCATCGCGCACACCCGC
CGCTCCCAGCCCATCGTCGAGCTG
>Merged2_2070717_2-382 # 2 # 382 # -1 # ID=2070717_1;partial=11;start_type=Edge;rbs_motif=None;rbs_spacer=None;gc_cont=0.656
GACACCGATCCGGTCATCGCCGCGGCTCGCCAGATCGCCATCGCCGAAGACCGCGTCATCTTTCACGGCT
ATGCCGCGGCGGGCATTCGTGGCATCGCCGAGGCGCAGCAAGCCCAAGCGATCTCGTTCGGCGACAATTT
CGCCGAGTTTCCCAACGCCATCGCCAGCGCCAAGACCAAGTTGCGCGACAACGGCGTCAGCGGCCCTTAC
GCGGTGGCCCTCAGCGAGCATGCCTATACCGGCCTGACCGAGACTACGAGCGGCGGCTATCCGGTGCTGG
AACATGTGCGCCATATCGTCGACGGACCGCTGGTCTGGACGCCGGGGCTTGACGGCGCGGTGGTGCTGTC
AATGCGCGGCGGCGATTTCGAACTCATCATG
>Merged2_2109878_2-364 # 2 # 364 # 1 # ID=2109878_1;partial=11;start_type=Edge;rbs_motif=None;rbs_spacer=None;gc_cont=0.639
CCGGGTGACGGCGTCCTCGCGCGCCAGCGCGAGGTCAAGGCGCTGGTCGAGCTTCGCGTGCCGTTCGATC
TAGATCGCCAGCAGATCGACGACGTGGAACGCGGCGCAAACGATTCCGACTGGCAACCTGCAAAGGACAC
GGCACAGAAGATTGCCTATGCCGAGGACCGAGCTATTTTCGACGGCTACGCGGCGGCAGGCATCGTCGGC
ATCCGCGAGGGAACCAGCAATCCGCGCATGACGCTGCCGGTCGATGTACGCGAGTATCCTGACGCCATTG
CCCAGGCGTTGAGCCAACTGCGTCTTGTCGGTGTCAACGGACCGTATTCGGTGCTGCTCGGCGCCGATGC
CTATACGGCCCTC
>Merged2_2115451_2-244 # 2 # 244 # 1 # ID=2115451_1;partial=10;start_type=Edge;rbs_motif=None;rbs_spacer=None;gc_cont=0.687
ACGTCCGAACCAGCCGAGTCGGTTGCGGGCGACGATGAGCTCACGCCGCGCGAAGCCGATGTACTCCGGC
TCATCGCTGCCGGCCAGTCGAACCGGGAGATCGCGCGAACCCTGTTCGTCAGCGAGGCGACGGTCAAGAC
GCACGTCAACCGGATCTTCGCCAAGACCGGCTCCCGGGACCGCACCCAGGCCGTCCGCTACGCGTACACG
CACGGCTACGCCGATCCCGCCCGCAACGGCTAG
>Merged2_2115535_2-415 # 2 # 415 # 1 # ID=2115535_1;partial=10;start_type=Edge;rbs_motif=None;rbs_spacer=None;gc_cont=0.715
GGGATCACCGAGTGCACCCCGCACGACAAGATCCCGCTGGGCGAGGACACCGCCGGATATCCCCGGGCCG
TGGCCGATGCGGTCGAGCGGCTGCTGTCGCGCGGCGTCACCGGCCCGTACGGGCTGGCGCTCGGTCGCGA
GCAGTACCGGCTCGTGGCCGAGACCGGCGAGAACGGCGGCTACCCGCTGCTCGACCACCTGCGCAAGATC
CTCGACGGGCCGCTCGTGTGGGCCCCGGGGGTCCAGGGCGCGGTCGTGGTCAGCTTGCGCGGCGGCGACT
TCCTGTTCGAGTCAGGGCAGGACCTGTCGCTCGGCTACGACTCGCACGACGCCGACGTAGTCCGGCTGTA
TCTGGAGCAGAGCTTCAGCTTCCACGTCGCGACGCCGGAGGCGGCGGTCGCGCTCACCATCTAG
>Merged2_2115853_815-1366 # 815 # 1366 # 1 # ID=2115853_2;partial=01;start_type=ATG;rbs_motif=GGAG/GAGG;rbs_spacer=5-10bp;gc_cont=0.694
ATGAATAACCTGCACCGCGAGCTCGCCCCGATATCCGACGAGGCCTGGTCTCAGATCGAGGCGGAGACGG
CCAGGACGCTGAAGCGCTACCTGGCCGGGCGGCGGATCGTGGACGTGCACGGGCCCGAGGGCCAGACGCT
ATCGGCGGTCGGCACCGGACACCTGCAGGAGATCGAGTCGCCGAACGAGGGCGTACGCGCTCGCCAGCGC
GATGTGCTTCCGCTGGTCGAGTTGCGAGTCCCGTTCACGCTGAGCCGGGAGCAGGTCGATGACGTGCTGC
GCGGCGCGCAGGACCCGGACTGGCAGCCGGCCAGGAATGCGGCCAGGCAGATCGCGCTCGCCGAGGATCA
TGCCATCTTCAGCGGATACCCCCAAGCCGGCATTGGCGGGATAGTCCCTGGTGCCAGCAATCCCCCGCTG
ATCCTGCCCGCCGAGGTGGCGAACTACCCAATGGCCTTCGCTCAGGCCGCCGGGCAGCTGCGCGCCGCCG
GGGTGGACGGCCCTTACGCCGCCGTGCTCTCGGCCGAGGCTTATACCGCAGTCACCGAAGCC
>Merged2_2117377_120-560 # 120 # 560 # -1 # ID=2117377_1;partial=01;start_type=Edge;rbs_motif=None;rbs_spacer=None;gc_cont=0.576
GCCGCCGCCGGAATCGCCGGGGTCCGGCAAGGCACGAGCAACCCTCAAAAATCTCTTCCGGCCGACGTGC
GCAAATACCCGGAGGCCTTTGCCCAAGCCTTAAGCCAGTTGCGTCTGGTTGGTGTCAACGGCCCCTATTC
CATTCTTCTTAGCGCCGAAGCTTATACCGAACTCGCCGAAACTAGCGACTACGGCTATCCGATCCTCGAA
CACGTCAAGCGCCTGGTCGAAGGCAAAATCGTCTGGGCGCCCGCCATTGACGGCGCCTTCGTCGTGACTA
CCCGCGGCGGCGATCTAGATCTTCATATCGGCCAGGATATTTCCATCGGCTACTTGAGTCACACCGACAC
CTACGTTCGCCTTTATTTGCTGGAAACCTTCACCTTCTTCTACCTCACCTCAGAATCCGCTGTCGCTTTC
GCCTCGCCCCCCAAGTCCTAG
>Merged2_2125122_1-468 # 1 # 468 # 1 # ID=2125122_1;partial=11;start_type=Edge;rbs_motif=None;rbs_spacer=None;gc_cont=0.677
GGCGCCGACACCGGCTGCCAGTACCTCATCGACGTGACCCCCGGTGGCACCAGCGTCCTCCAGGACACCA
CCCAGGGCCCCTACGAGGGCGTGGAGGACTCGCTGATCGGCGTCAAGAACGACTCGTCTTCTCCGCTCTC
GTCGATCCCTATCTCCGTCGCCAACGCCGCGGAGGCGCCGTTCTCTTTCGACGGAGACGGCACATGCGAT
CCGCAGGAAGAGGTCAATGAGCTAAGTCCGGTGCCGCTCGGCTGCCAGGAGATCAGTGCCACCGGGACAT
TCACCGGTGCGCCGTGCGACACGAGCACAATAACGTGCGCCTTCCCGCCCGCCCCCGGGGACCCGGGACC
CGACCCCGACGCGCTCGGCGGCAGCACGCAGAACGGCTACGAAGGGCCGACCTCCTACTTCACGAACGTC
TCGGCCGACCAGTCGTCCGGCACGGTCAACTTCTCGCCGGCGATCCAG
>Merged2_2133078_2-490 # 2 # 490 # -1 # ID=2133078_1;partial=11;start_type=Edge;rbs_motif=None;rbs_spacer=None;gc_cont=0.712
CCGGTTTCCGACGAAGCGTGGGCGAGCATCGAGGAGGAGGCCCGCCGGACGTTCGAGCGGAACGTGGCCG
GCCGTCGTGTAGTCGACGTCACCGGACCCGGCGGTGCCGCCCTGGCCAGCGTGGGCACTGGCCACCTGGC
CGAGATCGAGTCGCAGCCCGGGATCACGGCCTGGCTGCGCGGGGCCCAGCAGCTTGTCCAGCTCCGGGTG
CCGTTCACGCTGAGTAGGCTCGAAGTGGACAACGTGGAGCGGGGCGCGCAGGACTCCGACTGGCAGCCAG
TTAAGGACGCGGTCCGGCAGGTCGCCTTCGCCGAGGACCGGGCTATCTTCGGGGGCTACCCGGCCGCCGG
GATCACCGGAATCAGGAATAGCACGTCAAACCCGGTCCTCACCCTGCCCGCCGAGGCGCGCGATTACCCG
GCCGTGGTCAGCCAGGCGGTCAGCGCGCTCCGACTGGCCGGCGTGAGCGGCCCGTACTCGCTGTTGCTG
>Merged2_2135827_3-578 # 3 # 578 # -1 # ID=2135827_1;partial=11;start_type=Edge;rbs_motif=None;rbs_spacer=None;gc_cont=0.729
GCTCCGATATCGGCCGCGGCGTGGGCCGACCTCGAAGCCGAGGCCACCCGCAGCTTCCGGTCCTATGTGG
CGGGCCGGCGGGCGGTGGACGTGCGGGGCCCGGAAGGTCCCGAACTGGCCGCGATCGGCAGCGGGCACCT
GCACGGCATCGACCCGCCGATGCCCGGCGTGCAGGCCAACGCGCGCGAGTCACAGCCGATCATCGAGCTG
CGGGTGCCGTTCCGGGTGAGCAGGCAGGCGGTGGACGACGTCGAACGGGGCGCGCTCGACGCGGACTGGC
AGCCGGTGAAGGACGCGGCCCGGACCATCGCGTTCGCCGAGGACCGGACCGTGTTCGACGGCTTCGACGC
GGCAGGCATCGCGGGCATCAGGGAGAGCTGCACCAACTCCGGGCTCACCCTGCCCCGCGAGGCGCAGGAC
TATCCCGACGTAGTGCGCCAGGCGCTCAGCGCGCTGCGCCTGGCCGGCGTCGGCGGGCCGTTCTCGCTGC
TGCTGAGCGCGGCCGCGTACACGGTGGTCAGCGAGACCTCCGATCACGGGTACCCGATCGTCGAGCACCT
GCGCAGGGTGATCGAC
>Merged2_2138701_3-791 # 3 # 791 # 1 # ID=2138701_1;partial=10;start_type=Edge;rbs_motif=None;rbs_spacer=None;gc_cont=0.626
GACGCGGCGTGGGCGCAGATCGAGGAAGAGGCGTCCCGCACCCTCAAGCGCCACCTGGCAGCGCGGCGCG
TCGTGGACGTACCAGACCCGAAGGGCCTCACTCTCGCGGCTGTCGGCACTGGCCACACCCATTCCATCAC
TGCGCCACACGAGGGGGTTCAGGCGGTTCGGCGCACGGCAAATGCCCTCGTCGAATTGCGCGTTCCGTTT
ACGCTCGCGCGCCAAGCGATTGATGACGTCGAGCGCGGCGCGACGGACTCAGACTGGGCACCACTCAAGG
AAGCCGCGCGGAAAATAGCGTTTGCCGAAGATCGCGCCGTCTTTGATGGGTACGCCGAGGCAGGAATTCA
GGGAATTCGACCTGGTGCCAGCAACGGTGCCGTGGTTCTCCCGTCCACGCCAACGGAGTATCCGGCGGTG
GTCGCACAAGCGGTCAACGCATTGCGCCTCGCCGGAGTGAATGGCCCGTATGTGCTCGTGCTGGGTGCAC
AACCTTACACGGCGGTTAGCGGGGGCAGCGAGGAAGGCTACCCGATCTTCCAACACATTCAACGGCTGGT
GGATGGAGAAGTCATTTGGGCGCCTGCCATCGAGGGTGGTGTTGTGCTTACGACCCGTGGGGGAGATTTC
GAACTGGATCTTGGTCAGGACATCTCCCTTGGCTATCTCAACCATTCCGGAACGGCCGTCGAACTGTACC
TGCAGGAGAGCTTCACGTTTCGACTTTTGACGACGGAGGCCGCTGTCGCCCTCACCGCTTCGGTGCATCG
CGAAGCGTTTTCGAGCTGA
>Merged2_2205938_2-325 # 2 # 325 # 1 # ID=2205938_1;partial=10;start_type=Edge;rbs_motif=None;rbs_spacer=None;gc_cont=0.633
AACGGCCCCTATTCGGTGGTCCTCAGCGCTGACGCCAATACGGCGCTGAGCGAAACCAGCGACCACGGCT
ATCCGGTGCTGCAGCACATCAAGAGCCTCGTCGATGGCGAGATCATCTGGGCGCCAGCGATATCAGGCGC
CTATGTGCTGACGACCCGCGGCGGCGATTTCGCCCTGCATATCGGCGAGGACGTCGCGATCGGCTATTCG
AGCCACGATGACAAGGTGGTCCGCCTCTATCTCCAGGAGACGTTCACCTTCCTGCTGCTGACGACGGAAG
CCTCGGTGGCGCTCACGGCGGGCGGCAGAAAAGCTGAGGCCTGA
>Merged2_2209984_2029-2214 # 2029 # 2214 # -1 # ID=2209984_2;partial=00;start_type=ATG;rbs_motif=None;rbs_spacer=None;gc_cont=0.640
ATGGTCGCGGAGTGCGCTCCAAGCGGCAAGACCGTCTTCGACGTGCGTAAACGCCCCTTCACCGCCCTCT
GGGACGTTGGTTTTTGGGGTGGGCACATGGTGGGCACAAGGTGTCCGGCAAGTACCGGTCACGAGCAGCA
CGGGCCGACACTGCGCCCAGTGGGTGTATGTGGCCTGACCGGATGA
>Merged2_2218461_1-444 # 1 # 444 # -1 # ID=2218461_1;partial=11;start_type=Edge;rbs_motif=None;rbs_spacer=None;gc_cont=0.730
GCCGACATCGAGCAGGAGGCGACGCGCACGTTCAAGCTGCACGTCGCCGGCCGTCGCGTCATCGACGTCA
CGGGCCCGGACGGCCTGGGGCTGGCCGGCGTCGGCACCGGCCACCTGACCCCCATCGGCGCGCCGGGCGA
CGGAGTCCAGGCTGCCCTGCGGGCCTGGCGGCCGGTGGTGGAGCTGACGGCCCCGTTCACCCTTGACCGC
GAGCAGATCGACGCCGTTGAGCGAGGCGCGCAGGACTCGGACTGGGACCCGGTCAAGGAGGCGGCGCGGA
AGATCGCCTTCGCCGAGGACCGCGCGATCTTTGACGGCTACCCGGCGGCCCAGATCACCGGCATCAGGCA
GGCGTCGTCCAATCCTGGCGTGACCCTGCCCGCCGACGTGAAGACCTACCCCGACGTGGTCAGCAAGGCC
GTGAGCGAGCTGCGGCTGGCCGGC
>Merged2_2220594_46-552 # 46 # 552 # -1 # ID=2220594_1;partial=01;start_type=Edge;rbs_motif=None;rbs_spacer=None;gc_cont=0.615
AAGGACGCCGCGCGGCTTCTGGCCTTTGCCGAAGATCGCGCCATCTTCGAAGGCTATGCGGCGGGCGGCA
TCGGCGGCGTACGCGAGGGAACCAGCAATCCGGTCATGACGCTTCCAGCCGACGTCCGCGATTACCCCGA
CGTCATCGCCAAGGCGCTGAGCCAGCTGCGTCTGGTCGGGGTCAATGGCCCCTATTCCGTCCTGCTGAGC
GCCGACGCCTATACCGGGTTGAGCGAGACCAGCGACCACGGTCATCCGGTCCTCGAGCATATCAAGCGCC
TGATCGACGGCGAGATCATCTGGGCTCCGGCGATTAGCGGCGCATTCGTCCTGACGACGCGCGGCGGCGA
TTTCGACCTGCATATCGGCGAAGACGTCTCGATCGGTTATTTGAGTCATGACGACAAGACGGTTCGCCTC
TATCTCGAGGAAACATTCACGTTCCTTCTGCTGACGACAGAAGCGTCCGTTGCTCTGTCCGCGGCCGAAG
CCAAATCGAAGAAATGA
>Merged2_2224007_152-475 # 152 # 475 # -1 # ID=2224007_2;partial=01;start_type=Edge;rbs_motif=None;rbs_spacer=None;gc_cont=0.648
AACGGCTTGCAGAACGACGGCATCAATTTGGCTGTGCCGGAGGGAACCCCGGTCAAGGCCGCGGACGACG
GCGTCGTCGCCTACGCGGGCAACGAGCTCAAGGGCTACGGCAACCTGATCCTGATCCGCCACGCCAACGG
CTTCGTTACCGCCTACGCGCATGCGAGCGAAATCATGGTCAAGCGCAACGACACGGTCCACCGCGGACAG
GTCATCGCCAAGTCGGGCCAGAGCGGCAGCGTCACCTCGCCGCAACTGCACTTCGAGATCCGCAAGGGCT
CATCGCCGATCGATCCGGCGCAGTTCCTTCCGTCCGGCGCATGA
>Merged2_2242534_3-440 # 3 # 440 # 1 # ID=2242534_1;partial=10;start_type=Edge;rbs_motif=None;rbs_spacer=None;gc_cont=0.692
ATCAGGGAGAGCTCATCGAACCCCCGGCTGACGCTCCCGGCCGACGTCGCGGACTACCCCGATGTCGTCA
GCCAGGCCGTCACCTCGCTGCGCGAGGCGGGGGTCGGCGGCGCCTACTCGCTGGTCCTGAGCGCCGCGGC
CTATACCGCCGTCAACGAGACATCCGACGACGGCTATCCCATCCGGCGGCATCTTGACCAGGTGATCGAC
GGGGAAATCGTCTGGGCGCCCGCCATCGACGGGGCGCTGGTGGCGTCCACCCGCGGCGGTGACTACGAGC
TGACCCTGGGCCAGGACCTGTCTATCGGCTACCTGTCGCACGACGCCACGGGCGTCGAGCTGTACTTCCA
GGAGACCCTGACCTTCCTGGTGTACACCGACGAGGCGTCGGTGACGATCGGCGCTGCGATACGGGGCGTC
AGGCCGCGCCGCGGTTAG
>Merged2_2278244_3-491 # 3 # 491 # 1 # ID=2278244_1;partial=10;start_type=Edge;rbs_motif=None;rbs_spacer=None;gc_cont=0.689
GCCGAGGACCGGGCGGTGTTCGAGGGCTACTCCGCGGCGGGGATCAGGGGCATCAGGGAAAGCTCATCGA
ACTCCCGGCTGACGCTCCCGGCCGAGGCCGCGGACTATCCCGATGTCGTCAGCCAGGCCGTCACCTCGCT
GCGGGAGGCCGGGGTCGCCGGGCCCTACTCGCTGCTCCTGAGCGCCGCGGCCTACACCGCCGTCAACGAG
ACGTCGGACGACGGCTACCCCATCCGGCGGCATCTTGACCAGGTGATCGACGGAGAGATCGTCTGGGCTC
CCGCCATCGACGGGGCGTTCGTAGTGTCGGCCCGCGGTGGTGACTACCAGCTGACACTGGGCCAGGATCT
GTCCATCGGCTACCTGTCCCACGATGCCGCCAGCGTCGAACTGTACTTCCAGGAGAGCATGACCTTCCTG
GTGTATACCGACGAGGCAGCGGTGGCGATCGGTGCGGCGGCGCGGGCGGCCAGGGCCAGACGCGGTTAG
>Merged2_2278540_2-313 # 2 # 313 # 1 # ID=2278540_1;partial=10;start_type=Edge;rbs_motif=None;rbs_spacer=None;gc_cont=0.721
GGTCCCTATGGGCTCGCCCTGAGCCCCGAGGAGCACACCCGGGTCGTGGAGACCACCGAGCACGGCGGCT
ACCTGCTGCTCGATCACCTGCGCCGGATCCTGGAGGGACCGGTGGTGCGGGCGCCCGGGGTGCGGGGCGC
GGTGGCCCTGAGCCTCCGCGGCGACGACTACGCGCTGACCCTGGGGGAGGATCTGTCGCTCGGCTACCTG
AGCCACGACGCGGACCATGTGACGCTCTACCTGGAAGAGACGCTGGCCTTCCACGTGGCGAGCCCGGAGG
CCGGGATCTGGCTGCCCCGCGAGGTGCGATGA
>Merged2_2290383_1-372 # 1 # 372 # 1 # ID=2290383_1;partial=11;start_type=Edge;rbs_motif=None;rbs_spacer=None;gc_cont=0.699
CGCGAGCTGGCGCCGATCTCCGATGCGGCATGGGCCCAGATCGAGGAAGAGGCGTCGCGCACGCTCAAAC
GGTACCTCGCCGGACGGCGGGTCGTCGATGTGCACGGACCGGGCGGGGCGGCGCTCTCCGCGGTGGGCAC
GGGGCATCTGCAGACAATCGCGGCGCCCGCGGACGGGGTTCTCGCGCGGCAGCGCCAGGTGAGGGCGCTG
GTCGAGCTGCGCGTGCCGTTCGAGCTGGACCGCCAGATGATCGACGATGTCGAGCGCGGCGCCAACGACT
CGGACTGGCAGCCGGCAAAGGACGCTGCCAAGAAGATCGCCTTTGCCGAAGACGGTGCAATCTTCGAGGG
CTATGCCGCGGGCGGCATTCAA
>Merged2_2299564_3-743 # 3 # 743 # -1 # ID=2299564_1;partial=10;start_type=ATG;rbs_motif=GGAG/GAGG;rbs_spacer=5-10bp;gc_cont=0.703
ATGAACCACCTGCTCCGCGCGCTGGCCCCGATCAGCGACGCCGGCTGGAAGATGCTTGACGAGGAGGCTC
GCGAGCGCCTTCAGCCTGCGCTCGCCGCCCGCCGGCTAGTCGACTTTTCCGGACCTCACGGCTGGGAGTA
CTCCGCCACGAACCTGGGCCGAGTAGCTCCGCTCGCCGATGCCCCGTGCCAGGGGGTGTCGGGGCGCCGC
CGTCAGGTTTTGCCGCTGGTCGAGGTGCGCGCCGACTTCGAGCTGTCGCGAGACGAGCTGCGCGATGCCG
ATCGCGGCGCCGAGGACGCCGACCTTGAGGCGCTCGACAAGGCCGCACACCAGATCGCGGTGGCCGAGAA
CAAGGCCGTGTTCCACGGCTGGCACGGCGCGATGGCCGGCATCGAGGAGGCTTCCACCCATCCGCCAATT
CCTCTCGGCGACACGCCCGACAACTACCGTCGGCCAGTGGCGGAGGCGGTCGAGCGGCTGCTACGCAACG
GGATCAGCGGTCCCTACGGCCTGGCCTTGGGCGGTGAGCAGTACCAGCGCGTGGTCGAGAGCGGCGAGCA
CGGCGGCTACCCGCTGCTCGAGCACCTGCGCAAGATCCTCGAGGGGCCGATCGTCTGGGCCCCTGGCGTC
GGTGGCGCACTCGTGCTGAGCCTGCGCGGTGGTGACTTCCTGTTCGAGTCGGGCCAGGATCTGGCGATCG
GCTACGACAGCCACGACGCCGAGACCGCGCGGCTGTATCTC
>Merged2_2309116_445-1212 # 445 # 1212 # 1 # ID=2309116_2;partial=01;start_type=ATG;rbs_motif=AGGAG;rbs_spacer=5-10bp;gc_cont=0.711
ATGAACAACCTGCATCGCGAGCTGGCGCCCGTATCCGGTGCGGCATGGACCGCCATCGAGCAGGAGACAG
CGCGGACCCTGAAGCGCTACCTGGCCGGCCGGCGGATCGTGGACGTGCACGGGCCAGCGGGGCTGGACTC
CGCCGCGGTGGGCACCGGTCACCAGGCGACCATCGACGCGCCGGGACCAGGGGTGCAGGCGCGGCAGCGT
CAGGTTCTCCCGCTCGTCGAGCTAAGGGTGCCCTTCACGCTCAGCCGCGAGCAGGTCGATGACGTCGCGC
GCGGAGCGCAGGACTCCGACTGGCAGCCGGCCAGGGACGCCGCGAGGCAGATTGCCTTCGCCGAAGACCA
CGCCATCTTCGCCGGCTATCCGGCCGCGGGAATCGGCGGCATCGTGCCGGGCGCGAGCAACCCGCCGCTG
ATCTTGCCCGCCGAGCCCGCCGACTATCCGATGGCGTTCGCGCAGGCTGTCGGGCAGCTCCGCGCGGCCG
GCGTGGACGGCCCCTATGCGGCCGTGCTGTCCGCCGAGGCGTACACGGAGGTCAGCGAGGCCAGCGACCA
CGGCTACCCGATCATCAGGCACCTGCGCAACGTGCTGGACGGCGAGCTGATCTGGGCTCCGGCGGTTTCC
GGGGCGGTCGTCGTGACCACGCGCGGCGGCGACTTCGGCCTGCATCTTGGCCAGGACTTCGGCATCGGCT
ACCTGTCGCACAGCGACGCGGAGGTCACCCTCTACCTGCAGGAGTCGTTCACGTTCCAGCTGCTCACG
>Merged2_2312102_100-909 # 100 # 909 # 1 # ID=2312102_1;partial=00;start_type=ATG;rbs_motif=GGA/GAG/AGG;rbs_spacer=5-10bp;gc_cont=0.712
ATGAACAACCTGCACCGCGAGCTGGCGCCGGTCTCCGCCGAGGCGTGGGCCGACCTCGAAGACGAGGCCA
GGCGGACCTTCGCCCGCCATGTGGCCGGCCGCCGGATGGTCGACGTGCCCGACCCCGGGGGGTTCCAGCT
GTCCTCGGCCGGAACCGGCCATCTCGATCCCGCCGACCCGCCGGCCGCCGGGGTCATCGCCCACACCCGC
CGCTCCCAGCCAATCGTCGAGCTCCGGGTGCCGTTCACGGTCGACCGGCAGCAGGTGGATGCCGTCGCCC
GCGGGGCGAAGGACGCGGACTGGCAGCCGGTGAAAGACGCCGCCCGGCACATCGCCTTCGCGGAGGACCG
GGCGGTTTTCGAGGGTTACGCGGCGGCCGGGATCGCCGGCATACGCGGCAGCTCCTCCAACCCGGCGATC
GCGCTACCGGGGGAGGTCCGTAGCTATCCCAACGCCATCAGCCACGCGGCAAGCGCGCTGCGCCTGGCCG
GGGTCGGCGGCCCGTACTCGCTGGCCCTCAGCGCCGACGCCTACACAGAGGTCAGCGAGACGTCCGACTA
CGGGTACCCCATCTACAATCAGATCGCGCGCGTCCTCGACGGCGAGATCATCTGGGCGCCCGCGATCGCC
GGCGGGGTCCTGCTTTCCACCCGCGGCGGCGACTTCGAACTGCGGATCGGCCAGGACGTGTCGATCGGCT
ACCTGTCACACGACGACCGGAGCATCCGGCTGTACTTCCAGGAGACGCTGACGTTCCTGGTTTACACGGC
CGAGGCGGCGGTGACGCTCACGGCACCGGGACAGCGGTAA
>Merged2_2318989_761-850 # 761 # 850 # 1 # ID=2318989_3;partial=01;start_type=ATG;rbs_motif=None;rbs_spacer=None;gc_cont=0.600
ATGGCTCAAATAGCCGATCGATACGTCCTCGCCGATATACAAGCCGAAATCGCCGCCGCGGGTCGTGAGC
ACGAATGCGCCGGCAATCGC
>Merged2_2343784_240-1040 # 240 # 1040 # 1 # ID=2343784_2;partial=01;start_type=ATG;rbs_motif=AGGAG;rbs_spacer=5-10bp;gc_cont=0.723
ATGAACAACCTGCACCGCGAACTCGCTCCCATCTCCGATGCCGCCTGGGCGAGCATCGAGGCGGAGGCGC
GCCGGACGTTCGAGCAGCACGTGGCCGCGCGCCGGGTGGTGGACCTGGCCGGTCCCGAAGGCCCGGGCCT
GGCCTGCGTGGGCACCGGGCACCTGAGCGCGATCGACGCGCCCGCGGACGGGGTCATCGCCCAGCTGCGC
ACCGCGCAGCCGCTCGTCCAGCTCCGCGTCCCGTTCACGGTGAACAGGCAGGACGTGGACGACGTGGAGC
GCGGCGCGCAGGACTCTGACTGGCAGCCGGTCAAGGACGCGGCCAAGAAGATCGGCTTCGCCGAGGACCG
GGCCGTCTTCGAGGGATACCAGGCCGCGGGGATCACCGGGCTCAGGGCGAGCTCGTCCAACCCGGCGCTG
GCGCTGCCCGCCGAGGCGCGTGACTACCCGAACGCGGTCAGCCAGGCGGTGAGCTCGCTACGGCTGGCGG
GCGTGGGCGGCCCGTTCTCGCTGCTGCTGTCCGCCGGCGCCTACACGATGGTGAGCGAGACCTCCGACCA
CGGCTACCCGATCCGCGAGCACCTGGCCCGCGTCATCGACGGGGACATCATCTGGGCGCCCGCCATCGAC
GGCGCGTTCCTGCTCTCCGCCCGCGGCGGCGACTACGAGCTGCGCCTCGGCCAGGACCTGTCGATCGGCT
ACCTGTCCCACGACGCCGGCTCCGTCCAGCTGTACTTCCAGGAAGCCCTGACCTTCCTGGTGTACACCTC
CGAGGCCATCGTCTCCCTGACCCCCGGCCCC
>Merged2_2347710_2-319 # 2 # 319 # -1 # ID=2347710_1;partial=11;start_type=Edge;rbs_motif=None;rbs_spacer=None;gc_cont=0.720
TTCGCTGAGGACCGCGCTCTGTTCGACGGCTATGCCGCCGCGCAGGTCACCGGGATCCGGCAGGCGTCAC
CAAGCCCGCCACTGACCCTGCCCACCGAGGCCCGTGGCTACCCGGACGCGGTCAGCCGCGGGCTCAGCGC
GCTGCGACTCGCGGGCGTGGCCGGGCCGTACTCGCTGGTGCTGTCCGCCGACGCCTACACCGCCGTCAGC
GAGACCAGCGACCACGGCTACCCGGTGATCGAGCACATCAAGCGCCTGCTGACCGGCGACATCGTCTGGG
CGCCCGCGATCAGCGGCGCGTTCCTCCTGACCACCCGC
>Merged2_2351525_3-338 # 3 # 338 # -1 # ID=2351525_1;partial=10;start_type=ATG;rbs_motif=GGA/GAG/AGG;rbs_spacer=5-10bp;gc_cont=0.685
ATGAACAACCTGCATCGCGAACTCGCCCCGATATCCACAGCCGCGTGGGAACAGATCGAGGACGAAGCGA
GCCGCACCTTCAAGCGCTGGATCGCCGGTCGGCGGGTCGTCGACGTACGTGGCCCGAGCGGCACCGAGTC
GGCTGCCGTGGGAACCGGGCACCTGCGTACGTTGCCCGAGCCAACCGACGGTGTGGTTGCCAGGCAGCGT
GAGGTCCAGGCTCTGGTCGAGCTGCGGGTCCCGTTCAGCATCAGCCGGCAGGCGGTGGACGACGTCGAGC
GCGGTGCCCAGGACTCGGATTGGCAACCGGTGAAGGACGCGGCCCGCAAGATCGCC
>Merged2_2351948_3-230 # 3 # 230 # 1 # ID=2351948_1;partial=10;start_type=Edge;rbs_motif=None;rbs_spacer=None;gc_cont=0.618
ATCTTGAGTCGCCAGTTGCGAGAACTGACTGGAGCCGACCTCGCAGTACCCATCAATCCGGAGGCCCCGA
AAGACTGGATGCTGAGGCACCCCCTGACGGCCGCGGAGGCCGAGATCCAGATTGACCGCCTGCATGAAGA
GATCGACCAGGTGTATGCCACCCGCGCCTTCCGCTACTCCAGGGTGCTCCGAAAGCTCTATGGGAGCGCT
AGATCGCGGCTGCGATGA
>Merged2_2357344_2-709 # 2 # 709 # 1 # ID=2357344_1;partial=10;start_type=Edge;rbs_motif=None;rbs_spacer=None;gc_cont=0.612
GTGTTCTTTGCCGGCGAGGACGAAGGCACCGCCAGCAACGAAAAATCCGAAGTCCTGTTTGCCTCGCTGA
CGGTCGGTGGTGAAACCAAGAAATACTATCGCTTCCAGACGCCGGACGATTCCGTCGTCGACTTCTATGA
CGAGACCGGCAAGAGCGCGAAGAAGTTCCTGGTCCGAAAGCCCGTCAACAACGCGATCATGCGATCCGGC
TTCGGCAGCCGCCGTCACCCCATCCTCGGATATGTGAAGATGCACACCGGCGTCGATTGGGCTACCCCTT
ACGGCACCCCGATCTTCGCCTCAGGCAACGGCGTGGTCGAAAGCCTCGGCTGGGAAGGCGGCTATGGCAA
ATACGTCAAGCTGAAGCATAACAACGGCTACGAGACCGCCTACGGACACATGTCCGCCTACGCCAAGGGC
TTGGAGGTCGGCAAGCGCGTGCGTCAGGGCCAGGTCATCGGCTTTGTCGGCTCGACCGGACAATCGACCG
GCGCCCACGTCCACTATGAAATTCTTGTCAATGGCCGCTTTGTCGATCCGATGCGCATCAAGCTGCCGCG
TGGCCGCTCGCTCGAGGCCGGTGTACTGGCGAGCTTCGAGAAAGAACGCGATCGTCTCGATGGCATGATG
AGCAACCGCGGCGGTAGCGCGGCGCGGATCTCGGATGCAACCGGCACACCCGGCGCACGGCAAACCAGCA
ACCGCTAG
>Merged2_2374887_2-391 # 2 # 391 # 1 # ID=2374887_1;partial=10;start_type=Edge;rbs_motif=None;rbs_spacer=None;gc_cont=0.577
TCTCTTCCCTCGGATGTGCGACAGTATCCCGATGCCATCGCGCGGGGATTAAGTCAGTTGCGTCTGGTTG
GCGTAAATGGTCCGTATTCAGTGCTGTTAGGTGCCCAAGCCTATACCCAGCTGGCCGAGACCAGCGATCA
CGGATATCCGGTGTTGGAGCATGTGAAGCGACTGGTGGACGACAAAATCATCTGGACGCCCGCGATCGAC
GGAGCGTTTGTCCTGACGACGCGCAGCGGCGATTTTGAACTGCACCTCGGCCAGGATCTGTCCATCGGCT
ATTTGAGCCACACGGACGCTGCGGTGCGCCTCTATTTACAAGAGACCTTCACGTTCTTGCTGCTGACCAC
GGAAGCGTCCGTTGCGCTCGCGTCACCAAGCAAACCGTAG
>Merged2_2380295_328-834 # 328 # 834 # -1 # ID=2380295_2;partial=01;start_type=Edge;rbs_motif=None;rbs_spacer=None;gc_cont=0.659
GACTGGCAGCCGGCCAAGGATGCGGCCAGGCTCATTGCCCAGGCTGAGGACCGTGCCATTTTTATCGGCT
ATCCGTCAGCCGGGATTACCGGGATCGCCACGGCGGCAAGCAACCCGACTGTCGCCTTGCCGCCCGAGGT
TAGGGACTACCCGAACGTGGTAGCCACCGCCGTCGGTGAACTGCGCGCGGCCGGCGTTGCCGGACCGTAC
GCCGTGGTGCTGTCCGCAGATGCCTACACCGCGGTCAGCGAGACCAGCGACCACGGGTACCCGGTCATCG
AGCACATCCGGCAGCTCGTCGACGGCGAACTCGTCTGGGCGCCGGCGGTTAGCGGAGCGTTCGTGCTCAG
CACCCGCGGCGGCGACTTCAGCTTGCATCTGGGTGAGGACCTGTCGATCGGCTACCAGTCGCACACCGAC
ACCGAAGTCCGGCTGTATCTGCAAGAGACCTTCACCTTCCAGCAGCTCACCACGGAGGCAGCCGTTGTGT
TGCCCGTCGCGAGGTAG
>Merged2_2384524_308-688 # 308 # 688 # -1 # ID=2384524_1;partial=01;start_type=Edge;rbs_motif=None;rbs_spacer=None;gc_cont=0.630
CCCGACGCCATCGCGCACGCGCTGAGCCAGCTACGGCTCGTCGGCGTCAATGGTCCCTACTCGGTTTTGT
TGAGCGCCGACGCCTATACGGGACTCAGCGAGACCCGAGACAACGGCCATCCGGTGCTCGAACACGTCAA
GCGCCTCGTCGACGGCGAAATCATCTGGGCGCCGGCGATCAAGGGCGCATTCGTGCTCACCACCCGCGGC
GGCGATTTCGGCCTTCACATCGGGCAGGACTTCTCCATCGGTTATTTGAGCCACACGGATAAGATCGTGC
GTCTCTATCTGCAGGAGACCTTCACGTTCCTGCTGCTGACGACGGAAGCCTCCGTCGCATTGTCGCCGCC
GGAAAGCGGCCGCGCCAAATCCGCCCGGTAG
>Merged2_2385831_321-560 # 321 # 560 # 1 # ID=2385831_2;partial=01;start_type=ATG;rbs_motif=None;rbs_spacer=None;gc_cont=0.733
ATGAACAATCTGCACCGCGAGCTTGCACCGGTCTCTGCCGCCGCGTGGGCGCAGATCGAAGAGGAGGCCA
AGCGCACGTTCGCGCGGCACGCCGCCGCGCGCAAGGCGGTCGACGTCACCGGCCCTGACGGCCCCGCCCT
CGCGGGCCTGGGCACCGGGCACCTGAGCGCGATCGAACCCCCTGCGGACGGGGTGACCGCTGCGCTGTAC
GACTGGCAGCCCGTGGTCGAGCTGCGGGTG
>Merged2_2387863_583-729 # 583 # 729 # 1 # ID=2387863_2;partial=01;start_type=ATG;rbs_motif=AGGA;rbs_spacer=5-10bp;gc_cont=0.721
ATGAACAACCTGTACCGCGAACTCGCCCCGATCTCGGCCGCCGCTTGGGCCAGCCTCGAGGATGAGGCCA
AGCGCACGTTCGCACGGCACGTCGCCGGGCGGCGGGTCGTGGACGTGGCAGGCCCCGACGGCATCACGCT
GGCCGGC
>Merged2_2391620_2-361 # 2 # 361 # -1 # ID=2391620_1;partial=11;start_type=Edge;rbs_motif=None;rbs_spacer=None;gc_cont=0.631
CCGGGGGAGGGGATTCTGGCGCGGCAACGCATCGTCAATGCGCTGGTCGAGCTGCGTGTACCGCTCGATC
TCGATCGCCAGCAGATCGATGACGTGGACCGTGGCGCCAACGATTCGGATTGGCAGCCGACAAAAGACGC
TGCACGGCTTTTGGCCTTCGCCGAGGATCGGGCGATCTTCGAGGGTTATGCCGCCGCCGGCATCGGCGGC
ATTCGCGAGGGGACCAGCAATCCGGTCATGACCCTTCCGGCTGAAATAAGCAACTACCCCGACGCCATCG
CCCAGGCCGTTAGCCAGCTGCGCCTCGTGGGTGTCAACGGCCCCTATTCGGTGCTGCTGAGTTCCGATGC
CTATACGGCA
>Merged2_2425983_3-434 # 3 # 434 # -1 # ID=2425983_1;partial=10;start_type=ATG;rbs_motif=GGA/GAG/AGG;rbs_spacer=5-10bp;gc_cont=0.664
ATGAACAACCTGCACCGCGAGCTAGCCCCGATCTCCGACATGGCATGGGCGCAGATCGAGGAAGAGGCGT
CGCGCACCTTGAAGCGCTATCTCGCCGGGCGCCGGGTCGTTGATTTGCACGGCCCGAGCGGCGTCGCCCT
CTCCGCCGTCGGCACCGGTCATCTGCAGAATATTATGGCGCCGGGGGACGGCATCCTCGCTCGGCAGCGC
GAGGTCAAGCCGCTTGTCGAGCTGCGCGTGCCGTTCGACCTTGATCGCCAGATGATCGACGACGTCGAGC
GCGGCGCCAACGATTCCGACTGGCAGCCGGCGAAGGACGCCGCCAAAAAGATTGCGTTCGCCGAGGACGG
CGCGATCTTCGACGGCTATGGCGCGGGCAGTATTCAAGGCATCCGGCAGGGCACCAGCAACCCGATCGAG
GCGCTGCCGGCC
>Merged2_2441269_3-473 # 3 # 473 # 1 # ID=2441269_1;partial=11;start_type=Edge;rbs_motif=None;rbs_spacer=None;gc_cont=0.728
TCGCCGGCCGACGGCGTCCGGGTCCGGCGGCGCCAGGTGCTGCCCCTGGTCGAACTCCGCGTGCCGTTCA
CCCTCGACCGCGAGCAGATTGACGACGTGCTCCGGGGCTCGCAGGACTCCGACTGGCAGCCGGCCAAGGA
CGCGGCCCGGCTCATCGCGCAGGCCGAAGATCAGGCGATCTTCGCCGGCTTCCCGGCGGCCGGGATCGGC
GGCATCGTGCCCGGCGCCAGTAACCCGCCCGTGGCCCTCCCGGCCGCGATCGCGGACTATCCGATGGCGT
TCGCGCGGGCAGCCGGAGCATTGCGCTCGGCTGGGGTGGACGGGCCCTATACGGCCGTGCTCTCGGCCGA
TGCGTACACCGCGGTCAGCGAGGCCAGCGACCACGGGTACCCGATCATCCGCCACCTGCGGAACGTCCTG
GATGGCGAGCTGATCTGGGCACCGTCGATCACCGGCGCGGTGGTCCTGACC
>Merged2_2458047_517-1317 # 517 # 1317 # 1 # ID=2458047_2;partial=00;start_type=ATG;rbs_motif=GGA/GAG/AGG;rbs_spacer=5-10bp;gc_cont=0.740
ATGAACAACCTGCACCGCGAACTGGCCCCGATCTCGGACGCGGCGTGGGCCGACCTGGAGGCCGAGGCCC
GGCGGACGTTCGAGCGGCACGTGGCGGGCCGCCGTATCGTCGACGTCCCCGCCGCGGGCGGCGACGAGCT
TGCCGCGGTGACCACCGGGCACCTGCACCAGGTGGACCCGCCCGCCGACGGGGTGACCGCCCGCGCGCGG
CGCGCCCGGCCGCTTGTCGAGCTGCGCGTGCCGTTCACCGTCAGCCGCGACCAGGTGGACGACGTGGAGC
GCGGCGCGAAGGACGCGGACTGGCAGCCGGTCAAGGACGCCGCCCGCCAGATGGCGTTCGCTGAGGACCG
CGCGATCTTCGAGGGCTACGCGGCGGCGGGGATCACCGGCATCCGCGAAGCCGCGTCCAACCCCGCGATC
GCGCTGCCCGCCGGGGCGCGCGACTACCCGGGCGCCATCAGCCGCGCGGTGAGCGAACTCCGCCTGGCGG
GAGTCGGCGGCCCGTACACCCTGGCGCTCAGCGCGGACGCCTACACCGCCGTGAGCGAGACGTCCGACTA
CGGCTACCCGGTGCGCGAGCACATCGCCCGCCTGCTGGACGGGGAGATCATCTGGGCGCCCGCCATCGCC
GGGGCGTTCCTGCTGTCCGCTCGCGGCGGCGACTTCGAACTGCGCCTGGGCCAGGACGTCTCGATCGGGT
ACCTGTCCCACGACAGCGAGACCATCCGGTTGTACTTCCAGGAGTCCCTGACGTTCCTCGCCTACACCGC
CGAGGCGGCCGTCGCGCTCACCGCGTCCTAG
>Merged2_2470267_1119-1805 # 1119 # 1805 # -1 # ID=2470267_4;partial=01;start_type=Edge;rbs_motif=None;rbs_spacer=None;gc_cont=0.709
CCCGACGGTCTGGCCCTGGCAGGCGTGGGCACCGGGCACGTGACGGCGGTCGACCCACCGGCGGACGGGG
TGACGGCGGTGCTGCGCGACTGGCGTCCGGTCGTGGAGCTGCGGGTTCCGTTCACGCTTTCCCGCGTTGA
GATCGACTCCGTCGAGCGGGGCTCGCTCGACCCGGACTGGCAGCCGGTCAAGGACGCCGCACGCCGGATC
GCCTTCGCCGAGGACCGGGCGATCTTCCAGGGATACCCGGCCGCGGGTATCCCTGGTATCCGCGACAGCT
CCTCCAACCCGGCCATCGCGCTCCCGGCAGAGGTCCGGGAGTACCCGAACGCGGTCAGCCGCGCGGTGAC
CGCACTGCGGCTCGCCGGTGTGGCAGGCCCGTACTCGCTGGTGCTCAGCGCCGACGCCTACACCGCGGTC
AATGAGACCTCCGACTACGGCTACCCGATCTACGGCCACATCGCCCGGGTTCTCGACGGCGAGATCATCT
GGGCGCCGGCGATCGACGGCGCGTTCCTGCTGTCCACCCGCGGCGGGGACTTCGAGCTGCGGATCGGGCA
GGACGTGTCGATCGGGTACCTGTCACACGACGCGGCCAGCATCGAGCTGTACTTCCAGGAAACACTGACG
TTCCTGGCCTACACGGCCGAGGCCGTGGTGACGCTGACGCCGGCCGGCCGCCGCTGA
>Merged2_2472014_58-456 # 58 # 456 # 1 # ID=2472014_1;partial=01;start_type=ATG;rbs_motif=AGGAG;rbs_spacer=5-10bp;gc_cont=0.704
ATGAACAACCTGCACCGGGAGCTTGCGCCAATCTCCGACGAGGCCTGGGCCGACATCGAGCAGGAGACTG
CCCGCACGCTCCGGCGGTACCTGGCCGGGCGGCGCGTCGTCGACGTGACGGGCCCGGCCGGCGCAGCACT
GGCTGCGGTAGGTACTGGCCACCTCACCGAGATCGACTCACCGGCTGCAGGCGTGCGCGCGCGGCAGCGC
GGTGCCCTCCAGCTGGTGGAGTTCCGCGCGCCTTTCACGCTGAGTCGTGAACAGATCGACGACGTGCTGC
GCGGGTCGCAGGACTCCGACTGGCAGCCGGCCAAGGATGCTGCCAGGACGATCGCGCACGCCGAGGACCA
GGCTGTCTTCGCCGGATATCCGGCCGCAGGCATTGGCGGCATCCTGCCG
>Merged2_2480061_1-279 # 1 # 279 # 1 # ID=2480061_1;partial=10;start_type=Edge;rbs_motif=None;rbs_spacer=None;gc_cont=0.710
GGTGAGCAGTATCTGCGCGTGGTCGAGGGCGCCGAGGCGGGGGGCTACCCCCTGCTTGAGCACCTGCGCA
AGATCCTCGAGGGGCCGGTCGTGTGGGCTCCGGGCGTCGGGGGCGCGCTGGTGCTGAGCCTGCGCGGCGG
CGACTTCCTGTTCGAGTCCGGCCAGGACCTCTCGCTCGGCTACGACTCACACGACGCGGACGTCGTCCGG
CTGTACCTGGAGCAGAGCTTCAGCTTCCACGTCGCCACTCCCGAGGCGGCGGTGGCGCTCACGGTCTGA
>Merged2_2482401_191-700 # 191 # 700 # 1 # ID=2482401_2;partial=01;start_type=ATG;rbs_motif=AGGAG;rbs_spacer=5-10bp;gc_cont=0.739
ATGAACAACCTGCACCGCGAGCTCGCCCCCGTCTCGGAATCCGCGTGGGCCAGCATCGAGGAGGAAGCCC
GCCGGACCTTCACCACCCATCTGGCCGGGCGGCGGGTGGTGGACGTGGCCGGGCCGAGCGGCGCCACCCT
CGCCGCCGTGGGCACCGGCCACCTCGCGGACGCCGAGTCACCGGGCGAGGGGGTCATCGCCCGGCTGCGC
CAGTCCCAGCCGGTGGTCGAGCTGCGGGTGCCCTTCACCCTGGACCGGCAGGCCATCGACGACGTCGAGC
GCGGGGCGCAGGACCCGGACTGGCAGCCGGTGAAGGACGCGGCGAAGCAGATCGCGTTCGCCGAGGACAA
AGCGGTGCTCGAGGGGTACCCGGCGGCCGGGATCACCGGCATCCGGGCCAGCTCGTCGAACGCGGCGCTG
ACCCTGCCCGCCGATATCGTCCACTACCCGGACATCGTCAGCGAGGCCGTGACCGCGCTGCGGCTGGCGG
GGGTTGCCGGGCCCTACTCG
>Merged2_2484717_1-333 # 1 # 333 # 1 # ID=2484717_1;partial=10;start_type=Edge;rbs_motif=None;rbs_spacer=None;gc_cont=0.712
GTCCGGGTCCTGCTCGAGACCGGCGTCAGCGGCCCGTACGGGCTGGCGCTGGGACCGACCGGCTACACCG
GGGTCGTGGAGACGACGGAGCACGGGGGCTATCCGGTCTTCGACCACCTCGGGCACATCCTCGGCGGGCC
GATCGTGTGGGCGCCCGGCGTGCAGGGGGCGGTCGTGCTCAGCCTGCGGGGTGGGGACTTCCTGTTCGAG
TCGGGACAGGACCTCTCGATCGGGTACGACCACCACGACGGACAGGCCGTGCACCTCTACCTGGAGGAGT
CGTTCTCGTTCCGCGTGGCCACTCCCGCGGCGGCGATCGCACTGCCGTCCTGA
>Merged2_2494982_3-332 # 3 # 332 # -1 # ID=2494982_1;partial=11;start_type=Edge;rbs_motif=None;rbs_spacer=None;gc_cont=0.642
GACTCGGACTGGCAGCCCGCGAAGGACGCGGCGCAAAAAATCGCCTATGCCGAGGACCGCGCCATCTTCG
AAGGCTATCCGGCCGCAGGCATCGGCGGAATCCGACAGGGGACCAGCAACCCGATCATGACGCTTCCGGC
CGACGTGCGGCAGTATCCCGATGCGATCGCCAGCGCCTTGAGCCAGCTTCGTCTCGTCGGCGTCAACGGA
CCGTATTCGGTCGTGCTGGGCGCAGACGCCTATACCGCCCTGGCCGAGACCAGCGACAACGGCTATCCTG
TCCTCGAGCATGTGAAGAAACTCGTCAAGGACGAGATCGTGTGGGCCCCG
>Merged2_2520601_2-397 # 2 # 397 # 1 # ID=2520601_1;partial=11;start_type=Edge;rbs_motif=None;rbs_spacer=None;gc_cont=0.646
TTCCATCCCGGCGCCGGCACCAATGCCAAGAGCCAGGAGGCCGTCCACCACAACGGCTATTCCAACAAGC
TCTACGGCCATGGCGGCATGGTGCCGGCTTTCCTGTCGCACCAGATCGGCTTCGGGCGTGATCCCACCCC
GATGATCCATTTCCGCGGCGCTCGCATCCGCGCGGCGCTGGATGCGCTGCGCAAGGAGAAGGGTGATCCG
CACGAGGGCATCCAGATGCGGTTTGTCAACCCGGTCACCGGAGCGCCGGTATTCCCCACGTTGAATTATC
AGGCGCAGCTGCTGCGTCCCGGAGAGGCGACGCTGCCCAAGCGCGAGACCTCAAGCACATTCATCGTGGT
GATGGACGGCAAGGGCAGCTCGGAGATCGGCGGGGAGAGCTTCGAC
>Merged2_2534953_1-363 # 1 # 363 # 1 # ID=2534953_1;partial=10;start_type=Edge;rbs_motif=None;rbs_spacer=None;gc_cont=0.697
AACGACTACCCGCGGATCGTGGCCCAAGCGGTCGCCGCCCTGCGGTCCACCGGGGTCGGCGGCCCGTACG
GCATCGCCCTCGGGCCTCGCTGCTACACCGGGGTAATCGAGACAACCGAGCACGGTGGCTCTCCGGTGCT
CGAGCACCTCCGCCTCATCCTCGGTGGTCCCAGCATGTGGGCCGCCGCCGTGGACGGTGCGGTCGTGGTC
AGCCTGCGGGGCGGTGACTACGTGCTCGAGTGCGGGCAGGACCTCTCCCTCGGCTATCTCGACCATACGG
ACTCGGCCGTGCGCCTCTATTTCGAGGAGAGCCTGAGCTTCGCCGTGAACGAGCCCGCCGCCGCAGTCGC
CCTCGTGTACTAG
>Merged2_2537990_114-641 # 114 # 641 # -1 # ID=2537990_2;partial=01;start_type=Edge;rbs_motif=None;rbs_spacer=None;gc_cont=0.678
GAGGTCTTCTTCGACGACGTCAAGGTGGGTAAGGAGAACCTCGTCGGCGAGCTGAACAAGGGCTGGGCCG
TCGCCAACGGCTCCCTCGGCCACGAGCGCACGATGCTGTGGATCAGCTACGCCGAGCGCCTCGACGACCT
GCTGCGGGACTCTCCCCCTTCCGGTGGACGCGGCGACGCCGAGTGGTACGCGACCGTCGAGATGGACCTG
CAGGCGCTGCGGCTGATGGGCTACCAGCAGATGTCCGCCACCCTGGGCGGCACGGCGAATCCGGCCGGGG
TGTCGGTGCTGAAGCTGTTCGGCTCCGAGGCGGTGCAGACCGCCTCCAGGCACGCGATGGAGGAGCATGG
TCACGAGAGCCTGCTGTTCCCGCACCGGACCGCGCCCGTCCACCACATGAGCCTCGACAACATCAACACC
GGCTGGTTCGAGCGGTACGCCCGCTCGTTCCCGGGCACGATCGCGGGGGGCACCTCCGAGATCCACCGCA
ACATCATCGCCGAGCGCATCCTCGGCCTTCCACGGTAG
>Merged2_2554708_3-587 # 3 # 587 # -1 # ID=2554708_1;partial=11;start_type=Edge;rbs_motif=None;rbs_spacer=None;gc_cont=0.703
CAGCCGGTCACCGAGCTCAGGCTGCCCTTCTCGGTCAGCAGGTCGGCGGTCGACGACGTGGAGCGTGGCG
CGCAGGACACCGACTGGGAGCCGGTCAGGCAGGCCGCCCGGACGATGGCCGCCACCGAGGACCGCGCAGT
GGCTGGTGGCTTGGAGCCCGCCGGGATCACGGGGATCGTGCCGGCCTCGCCGAACCAGGCAGTGCCGCTG
CCTGCCGACGCGCGCCAGTATCCGAGCGCGGTCAGCCTGGCGCTGGAGACACTCAGGCTGACCGGCGTGG
GTGGCCCCTATGCCCTGCTGCTCGGTGCCGACGCCTATACCAAGCTGGCCGGAGCCGCCGACGACGGGTA
CCCGGTCGACAGCAGGCTGGCCACGCTGCTTGGCGGCGAGATTATCTGGGCGCCCTCGATGGATGGCGGC
ATCGTGGTGTCGGCACGCGGCGGCGACTTCGAGCTCCGGCTCGGCCAGGACCTGTCGATCGGGTACCTGG
CACACGACGCAGCGCAGGTACAGCTGTACATGCAGGAGTCGCTGACGTTCCTGGTGCATACGCCAGAGGC
TGCGGTAGCGCTGACCGCGAGCACT
>Merged2_2556596_291-593 # 291 # 593 # -1 # ID=2556596_2;partial=01;start_type=Edge;rbs_motif=None;rbs_spacer=None;gc_cont=0.663
GGCCCGTATGGACTTGCGCTGGGGCGCGAGCAGTATCGCCGCGTGGTAGAGACCGCCGAACATGGCGGTT
ATCTGCTCTTCGACCACCTCCGCAAGATCGTCGAAGGCCCCCTGGTCTGGGCCCCCGGCGTCAGGGGCGC
CGTGGTCGTCAGCCTGCGCGGAGGAGACTTCCTGTTCGAGTGCGGTCAGGACCTCTCGATCGGCTACACC
TCCCACGACTCCGACGTGATTTCGCTCTATCTGGAGGAGAGCTTCAGCTTCCGGGTCGCGACGCCGGAGG
CTGCGGTGGCGCTGACGGCGTAG
>Merged2_2566477_2-577 # 2 # 577 # -1 # ID=2566477_1;partial=10;start_type=ATG;rbs_motif=AGGA;rbs_spacer=5-10bp;gc_cont=0.663
ATGAACAACCTCTATCGCGACCTGGCCCCGGTCACCGAAGCCGCTTGGGACGACATCGAATTGGAGGCGA
CCCGGACCTTCAAGCGACACATCGCGGGGCGCCGGGTCGTCGACGTCAGCGAGCCGGGCGGTCCGGTCAC
CGCCGCCGTGAGCACCGGCCGGCTCGCCAACGTGGCATCACCCACCGAAGGCGTAGAGGCTCATTTGCGC
GAAAGCAAACCCCTTGTCCGGCTTCGCGTTCCGTTCACCCTGTCGCGTTACGAGATCGACAATGTCGAGC
GCGGCGCCAACGACTCCGACTGGGATCCGGTCAAGGAGGCCGCGAAGAAGCTGGCGTTCGTGGAAGACCG
GGCCATCTTCGAGGGCTACGCCGCAGCGTCGATCGAGGGCATCCGCTCCGCCAGCTCGAACAAGTCGCTG
ACGCTGCCGGCGGATCCGCGTGAGATCCCCGACATCATCACCCAGGCGATCTCCGAGCTCCGGCTGGCCG
GTGTCGACGGCCCCTACTCGGTGCTGCTGTCCGCCGACGTCTACACGCGGGTCAGTGAGACGACCGAACA
CGGCTATCCGATCCTC
>Merged2_2572641_3-353 # 3 # 353 # 1 # ID=2572641_1;partial=10;start_type=Edge;rbs_motif=None;rbs_spacer=None;gc_cont=0.601
GCTCAGGCCTTGAGCCAGCTGCGGCTCGTCGGTGTCAACGGGCCTTATTCCCTGTTGCTCAGTGTCGATG
CGTATACGGCCCTCGCCGAGGCCAGCGACAATGGCTATCCCGTCCTGGAGCATGTCAAAAAGCTCGTCAA
AGACGAGATCATCTGGACCCCAGCCATCGCCGGTGCCTTCGTGCTCACCACGCGCGGCGGCGATTTCGAC
CTACATATTGGGCAGGACGTTTCGATCGGCTATTTGAGCCACACCGACAAGGTCGTGCGCCTTTACCTCC
AGGAGACGTTGACCTTCTTGCTGCTGACAACCGAGGCCGCCGTCGCGCTGAAGCCTCCCGCAAAGGAGTA
A
>Merged2_2583139_484-756 # 484 # 756 # -1 # ID=2583139_3;partial=01;start_type=Edge;rbs_motif=None;rbs_spacer=None;gc_cont=0.626
GCTGTCGCCGAAGCCAGAGATCACGGATACCCGGTATTGGAACACCTCAGGCGCATCGTCGACGGCGAAA
TCATCTGGGCCCCGGCGATTTCCGGCGCCTTTGTGCTGACGACCCGCGGCGGCGATTTCGACCTGCACAT
CGGCCAGGACATTTCGATCGGCTATTTGAGCCACACCGACACTACGGTCCGCCTCTACCTGCAGGAGACG
TTCACTTTCCTTCTGCTCACGACGGAGGCCGCGGTGGCGCTGGCTCCCGCTGCGACGGGCTAG
>Merged2_2586190_169-717 # 169 # 717 # 1 # ID=2586190_1;partial=01;start_type=ATG;rbs_motif=GGA/GAG/AGG;rbs_spacer=5-10bp;gc_cont=0.741
ATGAACAACCTGCACCGCGAGCTGGCGCCGATCTCCGCCGAGGCGTGGGCCGGCCTGGAGGAAGAGGCCC
GGCGTACCTTCTCCCGCCACGTGGCCGGCCGCCGCGTCGTCGACGTGCCGGAACCGGGCGGCGTCGAGCT
GTCGTCGGTCGGCACCGGGCACCTCGACCCGGCCGAGGCGCCCGCCGACCATGTCACCGCCCGCACCCGC
CGGTCGCAGCCGATCGTCGAGCTGCGGGTCCCTTTCACGGTCGACCGGCAGCAGGTCGACGACGTGGCAC
GGGGCGCAAAGGACGCGGACTGGCAGCCGGTCAAGGACGCCGCACGCCAGATCGCCTTCGCCGAGGACCG
GGCCATCTTCCAGGGGTACCCGGCCGCGGGTATCACCGGCATCCGGGACAGCTCGTCCAACGCGCCCATC
GCGCTGCCGGCCGAGGTCCGGGAGTACCCGAACGCGATCAGCCGCGCGGTGACCGCGCTGCGGCTGGCGG
GTGTCGCGGGCCCGTACTCGCTGGTGCTCAGCGCCGGCGCCTACACCGCGGTCAACGAG
>Merged2_2592710_1-339 # 1 # 339 # -1 # ID=2592710_1;partial=11;start_type=Edge;rbs_motif=None;rbs_spacer=None;gc_cont=0.575
GAGGCGGAGTCTACACCAAGCTTCGGCGAGACACGATTGTTGAACGAAGAGAAGACGAGTCGTCATCTGG
GCACTGACTTTCCGGTCAAGGAAGGAACGCCCGTTTATGCGTCCAACGCGGGCGTGGTGGCGCTTGCTGC
GCCGCTGTTCTATGAAGGTAACTGCATCATCATCGATCACGGCGACGGCCTGTTCACGGTCTATATGCAT
CTCAAGAAGATGATGGTCCACCACGGCGAGCCGGTGCGCAAGCACACGGAAATCGGAATGTCGGGCAGAA
CAGGGCGAGTGACCGGCCCTCATCTGCATTTCGAGGTGGTCTGGAATCGGAGCCATCTT
>Merged2_2624585_1-321 # 1 # 321 # 1 # ID=2624585_1;partial=10;start_type=Edge;rbs_motif=None;rbs_spacer=None;gc_cont=0.586
GCCTATACGGCATTGAGCGAGACCAGCGACCATGGCTATCCGGTGTTGGAGCACGTCAAGCGCCTCATTG
ACGGGGAAATCATTTGGGCTCCGGCGATTGCCGGCGCATTCGTGCTCACGACCCGAGGCGGCGATTTCGG
CCTGTATATCGGCGAGGACGTATCGATCGGTTATTTGAGCCATAACGACAAGACCGTCCGGCTTTATCTC
GAGGAGTCATTCACGTTCCTTTTATTGACGACCGAAGCTTCCGTCGCCTTGTCCGCGCCCCGGACGCAAA
TCCAAGAGCTGATGCCGGCGGCCGGAGGGCCGAAGCTGTAA
>Merged2_2634083_552-905 # 552 # 905 # -1 # ID=2634083_3;partial=01;start_type=Edge;rbs_motif=None;rbs_spacer=None;gc_cont=0.692
GCGATCGCCGAGGCGCTACGCCACCTGCGCGAGGCCGGGGTCAACGGGCCTTACTCGGTGCTGCTCAGCG
CGGACGCGTACACCGCGGTGAGCGAGACCCGGGACCACGGTTACCCGGTGCACGAGCACATCAAGCGGCT
GATCAACGGTGAGATCGTCTGGGCGCCGGCCATCGAGGGCGCGTTCGTGCTGAGCACCCGGGGCGGTGAC
TTCGCGCTGTACCTGGGCCAGGACATCTCGATCGGCTACCTGAGCCACGACGCGGCCAGCGTGGAGCTGT
ACCTGCAGGAGACGCTGACCGCACTGGCCTTCACCGGCGAGGCCGTCGTCGCGCTCGCCGCCGCAAAGTC
CTGA
>Merged2_2634248_668-1018 # 668 # 1018 # -1 # ID=2634248_3;partial=01;start_type=Edge;rbs_motif=None;rbs_spacer=None;gc_cont=0.701
GCGATCGCCGAGGCGCTACGCCACCTGCGCGAGGCCGGGGTCAACGGGCCTTACTCGGTGCTGCTCAGCG
CGGACGCGTACACCGCGGTGAGCGAGACCCGGGACCACGGTTACCCGGTGCACGAGCACATCAAGCGGCA
GATCAGCGGCGAGATTGTCTGGGCGCCGGCCATCGAGGGCGCGTTCGTGCTGACCACCCGGGGTGGCGAC
TTCGCGCTGTACCTGGGCCAGGACATCTCGATCGGCTACCTGAGCCACGACGCGGCCAGCGTGGAGCTGT
ACCTGCAGGAGACGCTGACCGCCCTGGCCTACACCGGCGAGGCCGTGGTCGCGCTGGCCGCGTCGTCCTG
A
>Merged2_2638500_485-610 # 485 # 610 # -1 # ID=2638500_2;partial=01;start_type=Edge;rbs_motif=None;rbs_spacer=None;gc_cont=0.643
CTGCATCTGGGGGAGGACCTCTCGATCGGCTACCTCTCCCACGACTCCGACTCGATCGAGCTCTACCTCG
AGGAGTCGCTGACCTTCCTCGCCGCCACCGCCGAGGCCAGCGTTCCCTTCAGCTGA
>Merged2_2642561_1-570 # 1 # 570 # -1 # ID=2642561_1;partial=11;start_type=Edge;rbs_motif=None;rbs_spacer=None;gc_cont=0.584
GGTCGTCGTGTCGTTGACTTAAATGGTCCAAGCGGCACCGCTCTCTCTGGTGTCGGCACCGGCCATTTGC
GCAATCTCGCGGCGCCAGGAGACGGAATTTTTGCGCGACAACGTGAAGTGAATGCGCTGGTCGAACTCCG
TGTGCCGTTCGAACTTGATCGCCAGCAGATTGATGACGTCGAGCGTGGTGCCAACGATTCGGATTGGCAG
CCGGCAAAGAACGCTGCACGGCTTTTGGCCTTCGCGGAAGATCAAGCGATATTTGAAGGCTACACCGCGG
CTGGGATCGGCGGCATCCGCGAGGGGACCAGCAATCCAGTGATGGCCCTTCCGGCTGAAGTGCGCGCTTA
TCCCGAAGTGATTGCCCGGGCGGTGCGGCAATTGCGTCTCGTCGGCGTCAACGGTCCCTATTCAGTATTG
CTGAGTTCCGATGCCTACACCGCATTGAGCGAGACCAGCGACCATGGCTATCCGGTCCTAGACCACGTTA
AGTGCCTCATTGACGGCGAAATTATCTGGGCTCCGGCGATTACTGGTGCATTTGTGATCACGACTCGCGG
CGGCGACTTT
>Merged2_2656578_3-422 # 3 # 422 # -1 # ID=2656578_1;partial=11;start_type=Edge;rbs_motif=None;rbs_spacer=None;gc_cont=0.676
GCCGGGTGGAACCACGAGAACCCCGGTGCAGCGGCCCAGGCCGTCGAAGTGTCCGCTTACCCGGGCCGCT
ACCAGGACTACCAGCCCGTCGCCCAAGCCATCCTGAACGCCATCACCCAGCCGCACTCGGGCACTCCGTC
GCCGGGGTCGACGCCAACCACGTCGACAGGCCAGGCTCCGGCGTCCAGTCGAGTGGTGTTTCCACTACCG
GCGGGAACGGGGACTGAATCGAGCCCGTTCGGCTTGCGCACTAACCCGTTCACCGGGGCGAGGTCGTTCC
ACACCGGCGTCGACTACGCCGCACCACTCGGGACTCCGGTGCTGGCGATCGCCGACGGCACCGTCGCGTT
CGCTGGCCCCGACCAGATCTACGGCGGATTGGTGATTATTACTCATCGGATAGACGGTCAGGCTGTCGCG
>Merged2_2661533_649-846 # 649 # 846 # -1 # ID=2661533_2;partial=01;start_type=Edge;rbs_motif=None;rbs_spacer=None;gc_cont=0.672
GGTCCGATCGTATGGGCCCCAGGCGTCGGTGGCGCGCTCGTGGTGAGCCTGCGGGGCGGCGACTTCCTGT
TCGAGTCGGGCCAGGATCTGGCGATCGGCTATGACAGTCACGACGCCGACGCGGCGCAGCTGTATCTCGT
CGAGAGCTTCAGCTTCCACGTGGCGACGCCGGAGGCCGCGATCATGCTGAAGCCGTAG
>Merged2_2699638_245-436 # 245 # 436 # 1 # ID=2699638_2;partial=01;start_type=ATG;rbs_motif=GGA/GAG/AGG;rbs_spacer=11-12bp;gc_cont=0.724
ATGGATAACCTGCACCGCGAGCTCGCACCCCTCTCCGATGCCGCCTGGGTCCAAATCGAACAAGAGGCCA
CCCGCACCCTCAAGCGGCACCTGGCCGGCCGGCGGGTCGTGGACGTGAGCGGCCCGGCCGGCTACGAGCT
GTCTGCCGCGGGCACGGGGCACGTGCACGACATCGACCCGCCCGCCGACGGC
>Merged2_2707581_1660-2421 # 1660 # 2421 # 1 # ID=2707581_4;partial=01;start_type=GTG;rbs_motif=GGxGG;rbs_spacer=5-10bp;gc_cont=0.740
GTGAACCACCTGCTGCGCGAGCGCGCACCCATCACCGAAGACGGCTGGCGGCTCCTCGACGCGGAGGCCA
AGGACGTGCTCCAGGCCACGCTCGGAGCGCGCAAGCTGCTCGACGTCGGCGAACCTCTGGGCTGGTCGCA
CTCGGCACACAACCTGGGCCGTGTCACGCCGCTGGCAGGGGGTCCGGTGGGCGGAGTCGCGGCGGCCCAG
CGACGGGTGCTGCCGCTGGTCGAGCTGCGGGCGCGATTCACGGTGTCGCGGACAGAGCTGGATGACGCCA
GCCGGGGCGCCGACGACCTGGACCTCGACGCGCTCGATGCCGCCGCGGGGCGCATCGCGGCGGCCGAGAA
CGCCACCGTCCTGCACGGCTGGGAGGCGGCGGGCATCGGCGGCGTGAGCGGGGCGTCACCTCACCGGGCG
ATGCCGCTCCCGGATGCCCTCTCCGACCTGCCGCACGTGGTCGCGAGGGCGGTCGAACGGCTCCGCTCCG
CCGGCGTGGACGGTCCCTACGGGCTCGCCCTCAGTCCCGACGAGCACACCCGCGTCGTGGAGACGACCGA
GCACGGCGGCTACCTGCTGCTCGACCATCTGCGCCGGATCCTGGAAGGCCCGGTCGTGCGCGCGCCCGGA
GTGCGGGGCGCGGTGGCCCTCAGCCTCCGCGGCGACGACTACGTGCTGGCGCTGGGCGAGGACCTGTCGC
TCGGCTACCTGAGCCACGACGCGGACCACGTCACGCTCTACCTGGAGGAGACGCTGGCCTTC
>Merged2_2723405_449-646 # 449 # 646 # -1 # ID=2723405_2;partial=01;start_type=Edge;rbs_motif=None;rbs_spacer=None;gc_cont=0.682
ATCTGGGCGCCCGCTATCGACGGCGCGTTCCTGCTCTCCGGCCGGGGCGGCGACTTCGAGCTGCGCCTCG
GCCAGGATCTGTCGATCGGCTACCTGTCCCACGACGCCGATACGGTCCAGCTGTACTTCCAGGAATCCCT
GACCTTCCTGGTCTACACCACCGAGGCAAGCGTGGCGCTGGCCGCCGGGCGCGGCTAG
>Merged2_2739135_2-283 # 2 # 283 # 1 # ID=2739135_1;partial=10;start_type=Edge;rbs_motif=None;rbs_spacer=None;gc_cont=0.628
TCGGAGGCGACCGACCGCGGCTACCCGGTACGTGATCACATCGCCCAGTTGCTCGGCGACGGGGAGATCA
TCTGGGCGCCGGGACTGGACGGTGCCCTGCTGCTGACCACCCGCGGTGGCGACTTCGAACTTGTCCTCGG
CCAGGACCTGTCGATCGGCTACCTGTCCCATGACGCGGAACGGATCGACCTCTACTTCCAGGAGTCGTTG
ACCTTCCTTTCCTTCACCGCCGAAGCAAGCGTCGTACTGAAAGAGAACGCGGATGACCGAGACGATTCCT
GA
>Merged2_2743874_2-658 # 2 # 658 # 1 # ID=2743874_1;partial=10;start_type=Edge;rbs_motif=None;rbs_spacer=None;gc_cont=0.626
GCGGCGGTCAGCACCGGCCGTCTGGTCGACGTGAAGGCACCCAGCGACGGCGTCATCGCACAACTGCGTG
CCAGCAAACCGCTTGTCCGGCTTCGGGTTCCATTTTTGCTGTCCCGCGGGGAGATCGACGACGTGGAGCG
CGGGTCACAGGACTCCGACTGGGATCCGGTTAAAGCCGCCGCCAAGAAGCTGGCGTTCGTCGAAGACCGG
GCCATCTTCGAAGGCTATAAAGCCGCGTCGATCGACGGTATCCGCAGCTCTAGCTCAAACCCACCGCTGA
AACTGCCCAAGGAAGTACGCGGCTTTCCCGACGTCATCTCGCAGGCGTTGTCTGAGCTGCGACTGGCCGG
TGTCGACGGTCCGTATTCGGTGCTGCTGTCCGCCGATGCCTACACCAAAGTCAGCGAGACTACCGAACAC
GGCTATCCGATCCGCGAACACATCCGCCGACTCATCGACGGCGACATTATTTGGGCGCCCGCCATCGACG
GCGCGTTCGTGCTCACCACTCGTGGCGGCGACTTCGACTTGCAGCTGGGCACCGACGTGTCGATCGGATA
TCTCAGCCACGACGCCGACAGCGTGCAGTTGTACCTGCAGGAGACGCTGACTTTCCTGTGCTATACGGCC
GAGGCGTCGGTTTGCCTCAGCTCGTGA
>Merged2_2752318_276-437 # 276 # 437 # -1 # ID=2752318_2;partial=01;start_type=Edge;rbs_motif=None;rbs_spacer=None;gc_cont=0.685
TCCGGCCGCGGCGGTGACTTCGAGCTGCGCCTCGGCCAGGATCTCTCGATCGGCTACCTCGCCCACGACG
CCGACATGGTGCAGCTGTACTTCCAGGAAGCGCTGACGTTCCTGGTCTACACGGCCGAGGCCAGCGTGGC
CCTGACGGCAGGCGGCGCCTGA
>Merged2_2754226_2-352 # 2 # 352 # -1 # ID=2754226_1;partial=10;start_type=GTG;rbs_motif=None;rbs_spacer=None;gc_cont=0.721
GTGGCTCAGGTAGCCGATGGAAAGGTCCTGGCCGCAGCTGAGCACGAAGTCCCCGCCGCGGAGGCTCACG
ACCACCGCCCCCTCCACGCCGGGCGCCCAGACCAGAGGGCCTCCGAGGATCTGGCGCAGGTGGTCGAACA
GCAGGTACCCGCCGTGCTCGGTGGTCTCGATGATGCCCGCATAGCCCGCCGGGCCGATGGCGAGGCCGTA
GGGGCCGCCGATCCCGGCCTGGCGCAACCGGTCGAGCGCCATGGACACAGAGGTCGGGTAGCGCTCCATG
TCGTCTGCGAGCGGGATGGGCTCGTGGGCCGACGCCTCGGCGATCCCGGTGATCTGCCCGGGCCCATAGC
C
>Merged2_2756063_3-254 # 3 # 254 # 1 # ID=2756063_1;partial=10;start_type=Edge;rbs_motif=None;rbs_spacer=None;gc_cont=0.671
GGCGTCGTCATCTGGGCCGGATGGCAGGACGGCTACGGGAACTTCGTGCTCATCGACCACGGCAACGGCC
TCGTCACCGGCTACGGGCATCAGTCCAGGATCGCCGTCAGCCGGGGCCAGAAGGTGTCGCAGGGCGACGT
CATCGGCTATGAGGGATCGACCGGGAACGCCACCGGTCCCCACCTGCACTTCGAGGTGCGGGTCAACAAC
GTGCCCCACAACCCGCGCCTGTTCATCGGGGGCAACCCCTAG
>Merged2_2757791_1022-1351 # 1022 # 1351 # -1 # ID=2757791_3;partial=01;start_type=Edge;rbs_motif=None;rbs_spacer=None;gc_cont=0.691
GGCGCCATGCACCCGGGGCAGGACTTCGCGGTGCCGATCGGGACGCCCGTCAAGGCGATGTCGAGCGGCA
CGGTCGTCTTCGCCGGCTGGCAGGGCGGGTACGGAAACAAGATCGAGATCCAGTACTGGGACGGCACCGT
GTCCTGGTTCGCGCACAACAGCAAGCTCCTCGTGGCCCAGGGCGACAAGGTCACGCCGGGCGAGGTCGTG
TCGCTGTCCGGCAACACCGGCCACTCGACCGGCCCGCACATCCACGTCGAGATCCACCCGTCCGGCGGCG
ACCCGATCCCGCCGGTCCCGTGGCTCACCCAGATGGGGACCATGCCCTGA
>Merged2_2759984_339-767 # 339 # 767 # -1 # ID=2759984_2;partial=01;start_type=Edge;rbs_motif=None;rbs_spacer=None;gc_cont=0.653
GCGGCCGCGTCCATCGACGGCATCCGCAGCGCGAGCTCGAACCCGCCTCTGACTTTGCCCGCCGATCCTC
GCGAGATCTCCGATGTCATCTCCCAAGCGTTGTCCGAACTCCGGCTGGCCGGCGTCGACGGCCCGTATTC
GGTGCTGCTCTGCGCCGACGTTTACACCAAGGTCAGTGAGACCACCGAACACGGATATCCGATCCGCGAG
CATCTGAACCGGCTGGTCGACGGTGACATCATCTGGGCGCCGGCCATCGACGGCGCGTTCGTGTTGACCA
CCCGTGGCGGTGACTTCGACTTGCAGCTGGGCACCGACGTCGCGATCGGGTACCTCAGCCACGACGCCGA
CAACGTGCAGCTCTATCTGCAGGAGACGCTGACTTTCCTGTGCTACACCGCCGAGGCGTCGGTCGCGCTC
GGCCCGTAG
>Merged2_2765794_2-658 # 2 # 658 # 1 # ID=2765794_1;partial=10;start_type=Edge;rbs_motif=None;rbs_spacer=None;gc_cont=0.642
ACTGCGGCGATCAGCACCGGACGGCTGGTCGACGTCAAGGCACCCAGCGCCGGCGTCGCCGCGCACCTGC
GGGCCAGCAAACCCCTTGTCCGGCTTCGGGTTCCATTCACGCTGTCGCGCGGCGAGATCGACGACGTCGA
ACGCGGGTCGCAGGACTCCGACTGGGATCCGGTCAAGGACGCCGCCAAGAAGCTGGCGTTCGTCGAAGAT
CGGGCCATCTTCGAGGGCTACAAAGCCGCGTCGATCGACGGTATACGCAGCTCCAGCTCCAACAAGCCGC
TGAAACTGCCGCCGGATCCGAGCAACATCCCCGACGTCATCACCCAGGCGCTGTCCGAGCTGCGATTGGC
CGGTGTCGACGGGCCCTACTCGGTGCTGCTGTCTGCCGATGTGTACACGAAAGTCAGCGAGACAACAGAA
CATGGCTATCCGATCCTCGAACACATCAACCGTTTGGTGAATGGCGACATCATCTGGGCGCCCGCCATCG
ACGGCGCGTTCGTGCTCACCACCCGCGGCGGCGATTTCGACCTGCAGCTGGGCACCGACGTGTCGATCGG
CTATCTGTCCCATGACGCCGACACCGTGCAGCTGTACCTCCAGGAAACCCTGACGTTCCTCTGCTACACC
GCCGAGGCGTCGGTTGCCCTCAGCTAG
>Merged2_2772310_557-1036 # 557 # 1036 # -1 # ID=2772310_2;partial=01;start_type=Edge;rbs_motif=None;rbs_spacer=None;gc_cont=0.700
ATCGCCTTCGCCGAGGACCGGGCGATCTTCCACGGTTACGCCGCCGCCGGGATCACCGGGATCCGCGGCA
TCTCATCCAATCCGGCGGTCGCGCTGCCGCGGGAGGTGCGGGAGTACCCCGAGGCCGTCAGCAAGGCGCT
GACCGCGCTCCGGCTGGCGGGCGTGGGCGGCCCGTACGCGCTCGCCCTCAGCGCTGACGCCTACACCGCG
GTCAGCGAGGCCTCCGATTACGGCTACCCGGTATTGGGCCATATCTCCCGCGTGCTCGACGGGGACATCG
TCTGGGCGCCCGCGATCGATGGCGCGTTCCTGCTGTCCGCCCGCGGCGGCGATTTCGAGCTTCGGATCGG
CCAGGACGTATCGATCGGCTACCTGTCGCACGACGCGACCAGCATCCGGCTCTACTTCCTCCAGACGCTG
ACGTTCCTCGCCTATACCGCCGAGGCCACGGTGACGCTCACTCCGGCCGGCCGCCGCTGA
>Merged2_2782698_277-1095 # 277 # 1095 # -1 # ID=2782698_1;partial=00;start_type=ATG;rbs_motif=AGGAG;rbs_spacer=5-10bp;gc_cont=0.602
ATGAATAACCTTCATCGTGAGCTTGCCCCGATATCTGATGCGGCGTGGTCTCAGATCGAGGAAGAAGCCT
CGCGCACGTTCAAGCGTCATCTCGCCGGCCGCCGTGTCGTTGACGTACAGGGTCCGGGTGGCGTCGCGCT
CTCAGCTATCGGCACCGGCCACGTGCGCAATGTCGCGGCACCGGGGGAGGGGATTCTGGCGCGGCAACGC
ATCGTCAATGCGCTGGTCGAGCTGCGTGTACCGCTCGATCTCGATCGCCAGCAGATCGATGACGTGGACC
GTGGCGCCAACGATTCGGATTGGCAGCCGACAAAGGACGCCGCGCGGCTTTTGGCCTTCGCCGAGGATCG
AGCGATCTTCGAGGGTTATGCCGCCGCCGGCATCGGCGGCATCCGCGAAGGGACCAGCAATCCTGTCATG
ACCCTTCCGGCTGAAATAAGCGACTATCCCGATGCCATCGCGGAGGCCGTGAGCCAGTTGCGCCTGGTCG
GCGTCAACGGTCCCTATTCGGTGCTGCTGAGTTCCGATGCCTATACGGCATTGAGCGAGACCAGCGACCA
TGGCTATCCGGTGTTGGAGCACGTCAAGCGCCTCATTGACGGTGAAATCATTTGGGCGCCAGCGATTTCC
GGCGCATTCGTGCTCACGACCCGCGGCGGCGATTTCGGCTTGTATATCGGCGAGGACGTATCGATCGGTT
ATTTGAGCCATAACGACAAGACCGTTCGGCTTTATCTCGAAGAGTCATTCACATTCCTTTTGTTGACGAC
TGAGGCTTCCGTCGCTTTGGCTGCGCCCGGAAGGAAATCCAAGAGCTGA
>Merged2_2784372_1-417 # 1 # 417 # 1 # ID=2784372_1;partial=10;start_type=Edge;rbs_motif=None;rbs_spacer=None;gc_cont=0.719
ATCACCGGGATCGGGCCGGCCTCGCCGAACCAGGCGGTGCCGCTCCCGGCCGATGCGCGCCAGTACCCGA
GCGCCGTCAGCGTGGCGCTCGAGACGCTCAGGCTGACCGGCGTGGGCGGGCCCTACGCCCTGCTGCTCGG
CGCCGACGCCTACACCAGCCTCGCCGGGGCTGCCGACGACGGCTACCCCGTGGACAGCAGGCTGGCAACG
CTGCTCGGCGGGCAAATCATCTGGGCACCGTCGATGGACGGCGGCATCGTACTGTCGGCACGCGGCGGCG
ACTTCGAGCTGCGGCTCGGCCAGGACCTGTCGATCGGCTACCTGGCGCACGACGCGACGCAGGTCCAGCT
GTACCTGCAGGAGTCGCTGACATTCCTGGTGCACACGCCAGAGGCAGCGGTGCCGCTGACCGCCTGA
>Merged2_2794085_488-1288 # 488 # 1288 # 1 # ID=2794085_2;partial=00;start_type=ATG;rbs_motif=AGGAG;rbs_spacer=5-10bp;gc_cont=0.612
ATGAATAATCTTCATCGCGAGCTTGCCCCGATTTCCGATGCGGCCTGGGCGGACATCGAGGAAGAGACGA
CCCGCACGCTCAAGCGCCATCTCGCTGGACGGCGCGTAGTTGACGTGCAGGGCGCGGGCGGCATCGACCT
TTCCGCCGTCGGCACCGGCCACCTCAAGACGATCACACCGCCCGGAGACGGAATCCTCGCGCGGAGGCGG
GTGGTCAAGACGCTGGTAGAGTTTCGCGTCCCGTTCGACCTGGATCGCCAGCAAATCGACGACGTGGAAC
GCGGGGCAATCGATTCCGATTGGCAACCTGCAAAGGACGCTGCGCAGAAGATCGCCTATGCTGAGGACCG
GGTTATTTTCGAGGGCTACGCGGCGGCAGACATCATCGGCATCCGCGATGGAACCAGTAATCCGCGCATG
ACGCTGCCGGCCGACGTGCGCGAGTATCCTGACGCTATTGCCCAAGCATTGGGCCAGCTGCGTCTCGTCG
GCGTCAACGGGCCCTACTCGGTGCTGCTCGGCGCCAAAGCCTACACAGCTCTCGCCGAGGCCAAAGACAA
CGGGTATCCGGTCCTGGAACATATAAAAAAGCTCGTCAAAGACCAGATCATCTGGACTCCGGCGGTAGCC
GGCGCCTTCGTGCTCACCACGCGTGGCGGAGATTTCGATCTGCGCATCGGCCAGGACGTATCGATCCTAA
GCCATACAGATAGTATTGTACGTCTCTATCTGCAGGAGACGCTGACGTTTCTCTTGCTCACCTCGGAAGC
CGCCGTCGCACTCGCACCCACAGAAGCCTGA
>Merged2_2796128_3-224 # 3 # 224 # 1 # ID=2796128_1;partial=10;start_type=Edge;rbs_motif=None;rbs_spacer=None;gc_cont=0.676
GTCAAGATCCTCGAAGGCGGCCCGATCGTGTGGGCTCCCGGCCTCGACGGCGGCGTCGTGCTCAGCCTCC
GCGGCGAGGACTTCCTGTTCGAGTCCGGACAGGATCTGTCGCTGGGCTACCTCAGCCACGACGCCGAGAA
CGTGCGGCTGTACCTGGAGCAGAGCTTCTCGTTCCACGTCGCCACCGCTGAGGCGGCCGTCCCACTCGCC
GAAGTCGACTGA
>Merged2_2807291_3-449 # 3 # 449 # 1 # ID=2807291_1;partial=10;start_type=Edge;rbs_motif=None;rbs_spacer=None;gc_cont=0.606
GGCTACGCCGCGGCGAGCATCGTCGGCGTCCGTCAGGGGACCAGCAATCCGACTATGACGCTACCGGCCG
ACGTGCGTCTGTATCCTGATGTCATCGCTCAGGCGTTGGGTCAGCTGCGCCTCGTCGGTGTCAATGGACC
CTATTCGGTGCTGCTCGGCGCCGAGGCTTTTACCGCCCTCGCTGAGGTCAGCGATAACGGGTACCCGGTG
TTGGAACATATCAAAAAGCTAGTCAAAGACGAGATCGTTTGGGCCCCCGCCATCGCCGGCGCCTTCGTGC
TCACCACCCGTGGCGGCGATTTCGATCTACACATCGGCCAGGATGTCTCGATCGGGTATTTGAGCCACAA
CGATAACGTTGTGCGCCTCTACTTGCAGGAAACGCTGACGTTTCTGCTGCTCACAACGGAAGCCGCCGTC
GCACTCGCACCTCCCACAGCGAAGTAG
>Merged2_2815008_2-142 # 2 # 142 # -1 # ID=2815008_1;partial=10;start_type=ATG;rbs_motif=AGGAG;rbs_spacer=3-4bp;gc_cont=0.660
ATGACGATCAACAACCTGCATCGCGAGCTGGCCCCGATCTCTGACCAGGCGTGGGCAGAGATTGAGCAGG
AGACGGCCAGGACGTTCAAGCGCTATCTGGCCGGCCGCCGTGTCGTCGACGTCCAGGGACCCGGCGGACC
G
>Merged2_2857889_1-372 # 1 # 372 # 1 # ID=2857889_1;partial=10;start_type=Edge;rbs_motif=None;rbs_spacer=None;gc_cont=0.653
CCCGAGGATCCGCGCGACATGCCCGATGCCATCTCGCAGGCGTTGACCGAATTGCGGCTGGCCGGTGTCG
ACGGCCCCTATTCGGTGCTGCTGAGCGCCGACGTCTACACCAAGGTCAGCGAGACCACCGAACACGGATA
TCCGATCCGCGAGCACCTGAACCGGCTGGTCGACGGTGACATCATCTGGGCTCCGGCCATCGACGGCGCG
TTCGTGCTGACGACCCGCGGTGGCGACTTCGACCTTCAGCTGGGCACCGACGTCGCGATCGGATACACCA
GCCACAACGCCGACACTGTGCAGCTCTATCTGCAGGAGACGCTGACGTTCCTGTGCTACACCGCCGAGGC
CTCGGTCGCGCTCAGCCTCTAG
>Merged2_2860855_1-252 # 1 # 252 # -1 # ID=2860855_1;partial=10;start_type=ATG;rbs_motif=GGA/GAG/AGG;rbs_spacer=5-10bp;gc_cont=0.734
ATGAACAACCTGCACCGCGAACTCGCCCCGATCTCCAGCGCCGCCTGGGCCCAGATCGAGGAAGAAGCCG
CCCGCACGCTCAAGCGCCACCTGGCCGGGCGCCGGGTGGTGGACGTGCATGGCCCGTCCGGGGACGCCTA
CTCCGCGGTCGGCACCGGGCACGTGCAGGAGATCGAGGCGCCGCAGTCGGGCATCCAGGCCCGGCAGCGG
CAAGTGGCGGCGCTGACCGAGCTCCGGGTGCCGTTCCGGGTG
>Merged2_2862303_2-394 # 2 # 394 # 1 # ID=2862303_1;partial=10;start_type=Edge;rbs_motif=None;rbs_spacer=None;gc_cont=0.718
CATACGCCGGTCCAGCTCGGCAGGGACTTCGACAGCTACCCCGGCCGGGTCGCGTCGGCAGTCCGGGTCC
TGCTCGAGACCGGCGTCAGCGGCCCGTATGGGCTGGCGCTCGGGCCGACCGGCTACACGGGGGTCGTGGA
GACGACCGAGCACGGTGGCTATCCCGTCTTCGACCACCTCGGGCACATCCTGGGCGGGCCGATCGTGTGG
GCGCCGGGCGTGCAGGGGGCGGTCGTGCTCAGCCTGCGGGGCGGGGACTTCCTGTTCGAGTCGGGGCAGG
ACCTCTCGATCGGGTACGACCACCACGACGGGCAGGCCGTGCACCTCTACCTGGAGGAGTCGTTCTCGTT
CCGCGTGGCCACCCCCGAGGCGGCGATCGCGCTGACGTCCTGA
>Merged2_2871424_682-834 # 682 # 834 # 1 # ID=2871424_2;partial=01;start_type=ATG;rbs_motif=GGAG/GAGG;rbs_spacer=5-10bp;gc_cont=0.745
ATGGATAACCTGCACCGCGAGCTCGCGCCGATCTCCGACGATGCCTGGGCGCAGATCGAGCAGGAGGCCG
CGCGCACGTTCAAGCGCCACCGGGCCGGCCGGCGCCTGGTGGACGTGCACGGGCCCGCGGGCGCGGGTTT
CTCCGCGGTGGGG
>Merged2_2890168_180-470 # 180 # 470 # -1 # ID=2890168_1;partial=01;start_type=Edge;rbs_motif=None;rbs_spacer=None;gc_cont=0.550
GCCTATACGGCATTGAGCGAGACCAGCGACCATGGCTATCCGGTGTTGGAGCACGTCAAGCGCCTCATTG
ACGGTGAAATCATTTGGGCGCCGGCGATTGCCGGCGCATTCGTGCTCACGACCCGCGGCGGCGATTTCGG
CTTGTATATCGGCGAGGACGTATCGATCGGTTATTTGAGCCATAACGACAAGACGGTTCGGCTTTATCTC
GAAGAGTCATTCACATTCCTTTTGTTGACGACGGAAGCTTCCGTCGCTTTGTCTGCGCCCGGACGGAAAT
CCAAGAGCTGA
>Merged2_2899074_128-607 # 128 # 607 # 1 # ID=2899074_1;partial=01;start_type=ATG;rbs_motif=AGGAG;rbs_spacer=5-10bp;gc_cont=0.706
ATGAACAACCTGCACCGCGAGCTGGCACCTGTTTCCAGCGCGGCATGGGCCGCAATCGAGCAGGAAACGA
CGCGCACGCTGAAGCGCTACCTTGCCGGCCGGCGGATCGTGGACGTGCACGGGCCAACTGGGCCGGACAC
CGCCGCGGTGGGGACTGGTCATCAGGCGACCATCGACCCGCCGGTACCGGGCGTGCAGGCGCGGCAGCGT
CAGGTTCTGCCGCTCGTCGAGCTAAGGGTGCCCTTCACGGTCAGCCGCGAGCAGGTCGATGACGTCGCGC
GCGGAGCGCAGGACTCCGACTGGCAGCCGGCCAGGGACGCCGCGAGGCAGATTGCTTTCGCCGAAGACCA
CGCCATCTTCGCCGGCTATCCGGCCGCGGGAATCGGCGGCATCGTGCCGGGCGCAAGCAACCCGCCGCTG
ATCTTGCCCGCCGAGCCCGCCGACTACCCGATGGCGTTCGCGCAGGCGGTCGGGCAGCTC
>Merged2_2913253_722-1540 # 722 # 1540 # -1 # ID=2913253_2;partial=00;start_type=ATG;rbs_motif=AGGAG;rbs_spacer=5-10bp;gc_cont=0.571
ATGAATAACCTCCACCGTGAGCTTGCACCGATATCCGAGGCGGCTTGGTCTCAGATCGAGGAGGAGACGG
CACGCACCATTAAACGTTACCTCGCGGGTCGTCGTGTCGTTGACTTAAATGGTCCAAGCGGCACCCCTCT
CTCTGCCGTAGGCACTGGTCACCTGCGCAATCTCGCGGCCCCCGGAGACCGGATTTTGGCGCGACAACGT
GCAGTGAATGCTTTGGTCGAACTCCGTGTGCCATTCGAACTCGATCGGCAGCAGATCGATGACGTGGAGC
GTGGTGCTAACGATTCGGATTGGCAGCCGGCAAAGGATGCTGCACGGCTATTGGCCTTCGCGGAGGATCG
AGCAATCTTCGAAGGCTACGCCGCCGCCGGGATCGGGGGCATTCGCGAGGGGACAAGCAATCCGGTGATG
GCGCTTCCGACCGAAGTACGCGCATATCCCGAAGTGTTTGCCCGGGCGGTGAGCCAGTTGCGTCTCGTCG
GCGTCAACGGCCCATATTCAGCGGTGCTGAGTTCCGATGCCTACACCGCGTTGAGTGAGACCAGCGATCA
CGGTTATCCAGTACTGGAGCACGTTAAGCGCCTCATTGATGGCGAAATCATCTGGGCTCCGGCAATTACT
GGCGCGTTCGTGCTCACAACCCGCGGCGGTGACTTTGGCCTGTATATTGGCGAGGACGTATCGATTGGTT
ATTTGAGCCATGACGATAAGACGGTGCGATTGTATCTTGAGGAGACGTTGACTTTCCTCGTATTGACAAC
AGAAGCTTCCGTTGCGTTGGAGGCCGCTGGCAGAAAATTGAAAACCTAA
>Merged2_2947610_3-563 # 3 # 563 # 1 # ID=2947610_1;partial=11;start_type=Edge;rbs_motif=None;rbs_spacer=None;gc_cont=0.629
CTTCATCGTGAACTCGCTCCGATCTCTGAGATGGCATGGGCCCAGATCGAGGAGGAGGCGTCCCGCACCC
TGAAGCGCCACCTGGCAGCGCGACGTGTCGTCGACGTGCAAGGTCCGAAGGGTGTCGAGTTGCCGGCGGT
CGGCACTGGTCATCTCCGGCAGATCGAGACTCCGGGCGAGGGAATCCAGGCTGCGCAACGTGAAGTGAAG
GCGCTCGTGGAGCTGCGTGTCCCGTTCGAACTGGCGCGCCGGGACATTGACGATGTGGAACGTGGCTCAG
AGGATTCAGATTGGTCGCCGTTGAAGGAAGCGGCGCGCAAAATCGCATTCGCAGAAGATCGCGCCGTCTT
CGAGGGGTATGTGTCCGCCGGAATCCAAGGCGTTCGTCAAGGCACCAGCAACCCGGTGTTGACGCTCCCA
ACCGACGTAAAGAGCTATCCAGCTTCGGTGGCGCAGGCGGTAAGCCAGTTGCGCATCGGCGGGGTCAACG
GCCCCTACGCTCTCCTGCTAGGCGCAGAGTCATACACCGCCCTGGGTGGAAGCAGCGTTGAAGGGTATCC
G
>Merged2_2954083_1-441 # 1 # 441 # 1 # ID=2954083_1;partial=10;start_type=Edge;rbs_motif=None;rbs_spacer=None;gc_cont=0.621
TTCGAAGGCTATAAAGCCGCGTCGATCGACGGTATCCGCAGCTCGAGCTCAAACCCACCGCTGAAACTGC
CCAAGGAAGTACGCGGCTTTCCCGACCTCATCTCGCAGGCGTTGTCGGAGCTGCGACTGGCCGGGGTCGA
CGGGCCGTACTCGGTGCTGCTGTCCGCCGACGCCTACACCAAAGTCAGCGAGACCACCGAACATGGCTAT
CCGATCCGCGAACATATCCGCCGACTGATCGACGGCGACATCATTTGGGCACCCGCCATCGACGGCGCGT
TCGTGCTCACCACCCGCGGCGGTGACTTCGACTTGCAGCTGGGCACCGACGTGTCGATCGGATACCTCAG
CCATGACGCCGACAGCGTGCAGTTGTACCTGCAGGAGACGCTGACTTTCTTGTGCTACACCGCCGAAGCG
TCGGTTTGCCTCAGCTCGTGA
>Merged2_2956149_3-344 # 3 # 344 # -1 # ID=2956149_1;partial=11;start_type=Edge;rbs_motif=None;rbs_spacer=None;gc_cont=0.667
AAGGCGATATCGCTTGGCGCGAAGCCCGAGGGGTACGCGAAACGCGCCGCCGGCGCCGTTGAGCAGCTGC
TGAACGCTGGGATCGGCGGACCGTACGCGCTCGCGCTCGGCAACGATCAGTACCGCTCGGTGATCGAGGC
GACCGAGCACGGTGGCTACCTCCTGCTGGAGCATCTGCGCAAGATTCTCGAGGGACCAGTCGAGTGGGCC
CCGGGGATCGACGGGGCCGTCATCCTGAGCATGCGCGGCGGCGACTTCGTGCTGGAGTCCGGCCAGGACA
TCTCGATCGGTTACGACTCTCACGACGGCGACGTCGCCCGGCTATACCTCCAGGAGAGCTTC
>Merged2_2960627_445-765 # 445 # 765 # 1 # ID=2960627_2;partial=01;start_type=ATG;rbs_motif=AGGAG;rbs_spacer=5-10bp;gc_cont=0.717
ATGAACAACCTGCATCGCGAGCTTGCGCCCGTATCCGACGTGGCCTGGGCCCAGATCGAGCAGGAGACGG
CGCGGACGCTGAAGCGCTACCTCGCTGGCCGCCGCATCGTGGACGTGCACGGGCCAGCGGGGCTAGACAC
CGCTGCGATCGGCACCGGTCACCAGGCGAGCATCGACCCGCCAGGCCAGCGAGTGCAGGCTCGGCAGCGC
CAGGTGCTGCCGCTTGTCGAGCTCCGGGCGCCGTTCGTGCTCAGCCGCGAGCAGATCGACGACGTCGACC
GCGGCGCGGAGGATTCCGACTGGCAGCCGGCGCGGGACGCC
>Merged2_2980392_168-602 # 168 # 602 # -1 # ID=2980392_1;partial=01;start_type=Edge;rbs_motif=None;rbs_spacer=None;gc_cont=0.674
GGCTACGAAGCGGCGTCGATCGACGGTATCCGCAAGTGCAGTTCGAACCCCGCGCTGGCGCTGCCCGGCG
ACCAGCGGGCGATCCCCGACGTGGTTGCCCAAGCGCTGTCCGAGCTGCGGCTCGCCGGTGTCGACGGACC
GTATTCCGTGCTGCTGTCGGCCGACGTGTACACCAAGGTCAGCGAGACGACCGAGCACGGCTATCCGATC
CGCGAGCACCTCAACCGGCTGGTGGACGGCGACATCATCTGGGCGCCCGCGATCGACGGCGCGTTCGTGC
TGTCCACCCGCGGCGGCGATTTCGACCTGCAGCTGGGCACCGACGTGTCGATCGGGTACCTGTCGCACGA
TGCCGAGACCGTGGAGTTGTACCTGGACGAGACGCTGACCTTCCTCTGCTACACCGCCGAAGCCTCGGTC
GCGCTGACACCGTAG
>Merged2_2986233_3-440 # 3 # 440 # -1 # ID=2986233_1;partial=10;start_type=ATG;rbs_motif=AGGAG;rbs_spacer=5-10bp;gc_cont=0.747
ATGAACAACCTGCACCGCGAGCTCGCGCCAGTCTCCACCGCCGCCTGGGCGGAGATCGAGACCGAGGCCA
AGCGCAGCTTCACCCTGTACCTGGCCGGACGCCGGGTGACCGACGTGAAGGGCCCGGCCGGGCCTGCCCT
GGCCGCCGTCGGCACCGGCCACCTGGCCGGCATCGAACCGCCGGCCGACGGCGTCGTCGCGCACGCCCGC
CAGGCGCAGCCGCTGGTCGAGCTGCGGGTGCCGTTCACGGTGAGCCGGCAGGCCATCGACGACGTCGAGC
GGGGCGCCCAGGACTCGGACTGGCAGCCGGTCATCGACGCGGCCAGGAACATCGCCTTCGCCGAGGACCG
GGCGGTGTTCGGCGGCTACCAGGCGGCCGGCATCACCGGGATCGGGGAGAGCACGCCCAGCGCGGAGATG
ACGCTGCCCGGGGATGTG
>Merged2_2988799_3-266 # 3 # 266 # 1 # ID=2988799_1;partial=10;start_type=Edge;rbs_motif=None;rbs_spacer=None;gc_cont=0.678
CAGGTGGTGGAGACTGCCGAGAACGGCGGCTATCCGCTGCTCGAGCACCTCCGCAAGATCGTGCAGGGCG
AGCTGGTGTGGGCCCCCGGGCTCGAGGGCGCGGTCGTGGTCAGCATGCGTGGCGACGACTTCCTCTTCGA
GTCAGGCCAGGACCTCTCGATCGGCTACCTGGACCACGACGCCGACGAGGTCCGCTTCTACCTGGAGGAG
AGCTTCAGCTTCCACGTGGCCACGCCGGAGGCGGCCGTCCCGATCAAGGCCTAG
>Merged2_2991903_300-476 # 300 # 476 # 1 # ID=2991903_2;partial=01;start_type=ATG;rbs_motif=AGxAGG/AGGxGG;rbs_spacer=5-10bp;gc_cont=0.734
ATGAACAACCTGCACCGCGAACTGGCGCCGATCTCGGCGGCCGCGTGGGCCAGCCTCGAAGACGAGGCCG
CGCGCACGTTCAAGCTGCACGTCGCCGGCCGCCGCGTCGTCGACGTCACGGGCCCGGACGGCCTCGGGCT
GGCCGGCGTCGGCACCGGTCACCTGACTCCCATCGAG
>Merged2_3006329_83-424 # 83 # 424 # 1 # ID=3006329_1;partial=01;start_type=ATG;rbs_motif=AGGA;rbs_spacer=5-10bp;gc_cont=0.652
ATGAACAACCTGTACCGCGATCTGGCACCGATCACCGAAGAGGCCTGGACCGAAATCGAATTGGAAGCAA
CACGGACGTTCAAGCGCCACATCGCCGGACGCCGAGTCGTCGACGTCAGCGAGCCGGGCGGTCCGACCGC
AGCGGCCATCAGCACCGGGCGGCTGCTCGACGTGAAGGCGCCCACCGACGGCGTCATCGCGCAACTGCGT
GCCAGCAAACCGCTTGTGCGGCTTCGGGTTCCCTTTACGCTGTCGCGCGTCGAGATCGATAACGTCGAGC
GCGGGGCCCAGGACTCCGACTGGGACCCGGTCAAAGAGGCCGCCAAGAAACTGGCGTTCGTC
>Merged2_3008336_184-612 # 184 # 612 # -1 # ID=3008336_1;partial=01;start_type=Edge;rbs_motif=None;rbs_spacer=None;gc_cont=0.643
CTGGCCGGACCACAGGACCTCGTCGCCGAGGCGCGGGTTTGGCGAAGTCGTCATGGTGGAGCGCTTTCGA
GCTTGTTTCCGTTTGCGGCTTCCGCTGAGCGTGGACTGGATCGCCTGATCCCGCAGATGCCGCGGTTTCT
CGCGCATGCCCGAGCGCTGGCGAGTGCGCTGGGTCACGTCCCCGGAATCGCCATCGTCCCCGATCCTCCG
CAGACACCGCTCTTCCACGTCCACCTCCGCGGCGACGTGCACGCGCTAACAGACCGTGCGCTTGATGTCG
CCGAAGAACGACGCGTGTGGCTGTTTCACCACGTCGTGCCGACCGTCGTACCACATGTGAACACGATCGA
GCTCAACGTGGGAGAACCCGCGCTTGAAATCGCGCCGGACGAGGCAGCCGACCTGTTCAAGCTCGTGGTG
TCTGCCTAG
>Merged2_3017074_1398-2228 # 1398 # 2228 # 1 # ID=3017074_4;partial=00;start_type=GTG;rbs_motif=None;rbs_spacer=None;gc_cont=0.727
GTGAGCAGGGTGAGCGCCTCGACCCATCTGCTGCGGGATCTCGCGCCGATCCCCAAGCGGTCGTGGAAGA
CGATCGACGACGAGGCCCGCGAGCGGCTGACGCCGTTGCTCGCCGGCCGCCGGCTCGCCGACTGGTCCGG
CCCGGGCGGCTGGGACAAGTCCGCCGTGTCCCTCGGCCGCGCCGACACCGTCGAAGGCCCGCCGGCCGGG
ATCGACGCCGCGGACGTCCGGCTGCGGCGCCGCCGGGTGCAGCCACTGACCGAGGTCCGCGTGCCGTTCA
CCGTGAGCCTCGACGAGATCGAGGACATCCAGCGCGGCACCGACGCCCCCGACCTGGACGACCTGGCCCG
CGCCGCTCGCACGATCGCCGAGATCGAGAACCGTACGGTCTTCCACGGCTGGCCGGCCGCCGGCATCACC
GGGATCAGCGAGGCCTCGGCGTACCCGTCGACGGAGCTGGGCACCGACTGCGACGCGTATCCGGGCATCG
TGGCCGCCGCGGTCGACCGGCTGCGCTGCGGTGGCATCGACGGCCCGTACGCGCTGGCCATCGGCCCCGA
AGGCTACACCCGCATCGTTCAGACCACCGAGCACGGCGGCCACCTGCTGTTCGATCACCTCGAACAGGTC
ACCGGCGGCCCGATCCTGTGGGCACCGGGCGTCCAAGGGGCCATCGTGGCCAGCCGGCGCGGTGGCGACT
TCTCCCTCGACGTGGGCCAGGACATCGCCGTCGGCTACCACCACCACGACGCCGACACCGTTCACCTCTA
CCTCGAGGAGAGCTTCACCTTCCGCGTCCTCGAGCCCGACGCCGCCACCACGCTCACCTGA
>Merged2_3054481_532-999 # 532 # 999 # -1 # ID=3054481_2;partial=01;start_type=Edge;rbs_motif=None;rbs_spacer=None;gc_cont=0.690
ATCGCGTTCGCCGAGGACCGCGCGGTCTTCGACGGGTACGCGGCGGCCCAGATCACCGGCATCAGGCAGG
CATCGTCCAATCCGGGCCTGACGCTGCCCGGCGAGGTGAAGAGCTACCCGGACGTGGTCAGCAAGGCGGT
GAGCGAGTTGCGGCTGGTCGGCGTGGCCGGCCCGTACTCGCTGCTGCTTTCCGCGGACGCGTGGACGGCG
GTTAGCGAGACCTCGGACCACGGCTACCCGATCCGCGAGCACCTGACCAGGGTCCTCGACGGCGAAATCA
TCTGGGCGCCGGCCATCGACGGCGCGCTGCTGGTGACCGGCCGCGGCGGTGACTACGAGCTCCGGCTCGG
CCAGGACCTGTCCATCGGCTACCTGTCTCACGACGCGGACCAGGTGCGGCTCTACTTCACCGAGTCGTTC
ACCTTCTCCGTCTACACCGACGAGGCGAGCGTCGCGATCGGCGCCTGA
>Merged2_3073534_2-355 # 2 # 355 # 1 # ID=3073534_1;partial=11;start_type=Edge;rbs_motif=None;rbs_spacer=None;gc_cont=0.644
AACCCGGCACTGAAATTGCCCGATGACGCCGGCGACATTCCCGACGTGATCAGCCAGGCGCTTTCGGGGC
TCCGGCTGGCCGGTGTCGACGGGCCCTATTCGGTGCTGCTCTCAGCGGAGGTCTACACCAAGGTCAGCGA
GACCACCGAACACGGATATCCCATCCGCGAGCACCTGAACCGATTGGTCGACGGGGACATCATCTGGGCG
CCGGCCATCGATGGCGCCTTCGTGCTGACCACCCGCGGCGGCGACTTCGATCTGCAGCTCGGGCACGACG
TGACGATCGGGTACACCAGCCATGATGCGGACACCGTGCAGCTGTATCTGCAGGAGACGCTCACCTTCCT
GTGC
>Merged2_3075500_65-553 # 65 # 553 # -1 # ID=3075500_1;partial=01;start_type=Edge;rbs_motif=None;rbs_spacer=None;gc_cont=0.673
AAGGACGCGGCGAAGCGCATCGCGTTCGCCGAGGACCGGGCCGTCTTCGACGGCTACCCGGCCGGGCAGA
TCACCGGCATCAGGCAGACCTCGTCGAATCCGGCGCTCGCGCTGCCGCCGGAGGTCCGCGACTATCCCGA
TGTGGTCAGTCAGGCGCTGTCCGAACTGCGGCTGGCCGGCGTGGCCGGGCCGTACTCGCTCGTGCTGTCC
GCCGACGCCTACACCGCGGTCAGCGAAACATCCGATCACGGCTACCCCATCCGCGAGCATCTGGCGCGGC
TCATCGACGGCAGTATCGTCTGGGCGCCTGCGATTGACGGTGCCTTGCTGCTGTCCTGCCGCGGCGGCGA
CTACGAGCTTCGGCTCGGCGAGGATTTGTCGATCGGGTACCTGTCCCACGACGTCGAGCACGTGGAGCTT
TACTTCCAGGAGTCCCTTACCTTCGCCGCCTACACCGCCGAGGCCAGCGTCGTAATCACGGCTCCGTAA
>Merged2_3100276_3-470 # 3 # 470 # -1 # ID=3100276_1;partial=11;start_type=Edge;rbs_motif=None;rbs_spacer=None;gc_cont=0.630
ACGGGCTCTGTCCTGTCGGCCGTAGGTACAGGCCACCTGCGCACGATCGCCGCTCCCGGAGACGGCATCA
CCGCTCAACAGCGCGAAGCGAAAGACCTCGTCGAGCTGCGCGTTCCGTTCGAGCTCGACCGACAGATGAT
TGACGATGTCGAACGCGGCGCCAACGATTCCGATTGGCAACCCGCGAAGGACGCGGCGCAAAAGATCGCC
TTTGCGGAGGACCGGGCTATCTTCGAGGGTTACGCCGCTGCCGGCATCGTCGGCGTCCGTCAGGGTACCA
GCAATCCGGCCAAGACGCTGCCGGCCGACGTGCGGGACTATCCTGACGCTATTGCTCAAGCGCTGGGGCA
ACTCCGTCTCGTCGGTGTCAATGGGCCCTATTCGGTGCTGCTCGGCGCCGATGCCTATACGGCCCTCGCA
CAGGTCAGCGACAACGGGTACCCAGTGCAGGAACATATCAAAAAGCTT
>Merged2_3103663_116-469 # 116 # 469 # 1 # ID=3103663_2;partial=01;start_type=ATG;rbs_motif=AGGA;rbs_spacer=5-10bp;gc_cont=0.667
ATGAACAATCTCTACCGCGATCTGGCACCGGTCACCGAAGCCGCCTGGGCCGAAATAGAATTGGAGGCGT
CACGGACCTTCAAACGCCATATCGCCGGTCGCCGGGTGGTGGACGTCAGCGAGCCCGGTGGACCGGTCAC
CGCGGCCGTCAGCACCGGCCGGCTGACCGACGTCAAGTCGCCCACCGACGGCGTGGTCGCACACCTGCGC
GCAAGCAAGCCCCTTGTTCGCCTGCGGGTTCCGTTCACGCTCTCGCGCAACGAGGTCGACGATGTCGAGC
GCGGCTCGCAGGACTCGGACTGGGACCCGGTGAAAGCCGCCGCGAAGAAACTTGCGTTCGTCGAGGACCG
CACC
>Merged2_3115614_104-436 # 104 # 436 # -1 # ID=3115614_1;partial=01;start_type=Edge;rbs_motif=None;rbs_spacer=None;gc_cont=0.613
GTCGGCGTCGACGGGCCCTATTCAGTGCTGCTCAGCGCCGATGCTTATACGGCGCTCGCCGAGACCAGTG
ACAACGGGTATCCCGTGCTGGAGCATGTCAGAAAGCTCGTCAAGGACGAGATCATCTGGACGCCAGCCAT
CGTTGGCGCGTTCGTGCTCACCACGCGCGGCGGTGATTTCGATCTGCACATCGGGCAGGATCTCTCGATC
GGTTATTTGAGCCACACCGACACCGTCGTGCGCCTTTATCTGCAGGAGACGTTGACCTTCCTGCTGCTCA
CCACCGAGGCCGCTGTCGCGCTGGCGCCGGCCGCAAAAAGGCGACGACCTTAA
>Merged2_3138976_686-1498 # 686 # 1498 # -1 # ID=3138976_2;partial=00;start_type=ATG;rbs_motif=AGGAG;rbs_spacer=5-10bp;gc_cont=0.710
ATGAACAATCTGCACCGCGAGCTGGCGCCCATTTCCGCTGAGGCCTGGACCGATATCGAGCAGGAGACGA
CGCGCACCCTGAAGCGCTACCTCGCCGGCCGCCGGGTCGTCGACGTGCACGGGCCCGCGGGCCTCGACAC
GGCCGCGATCGGCACCGGCCACCAGGTGACCATCGACTCACCGGGAAAGGGGGTGCAGGCACGGCAGCGC
CGGGCCCTGCCGCTCGTCGAGCTGCGGGTGCCGTTTACGCTCAGCCGGGAGCAGATCGACGACGTCGCCC
GCGGGGCACAAGACTCGGACTGGCAGCCGGCCAGGGACGCCGCCCGGCAGATAGCCTTCGCCGAGGATCA
GGCGATCTTCGCGGGCTTCCCCGCCGCCGGCATCGGCGGCATCGTGCCGGGAGCGAGCAATCCGCCGCTG
ATCCTGCCCGCCGAGCCCGCCGACTACCCGATGGCATTCGCCCAGGCGGCCGGCCAGCTGCGGGCGGCCG
GCGTGGACGGGCCGTACGCAGCGGTGCTGTCAGCCGAGACCTACACCGCGGTCAGCGAGGCCAGCGACCA
CGGTTACCCGATCATCCGGCACCTGCGCAATGTCCTGGACGGCGAGCTCATCTGGGCACCGGCGATCTCC
GGGGCAATCGTGCTGACCGCGCGCGGCGGCGACTTCGGCCTCTACCTCGGCCAGGACCTCGCGATCGGCT
ATCTCTCGCATTCCGACGCGGAGGTCACCCTGTACCTGCAGGAGACCTTCACCTTCCAGATGCTGACGGC
CGAGGCCGCCGTCGCGCTGCGAACTCCGTCCGGCCCGAGCTAA
>Merged2_3141665_3-449 # 3 # 449 # -1 # ID=3141665_1;partial=10;start_type=ATG;rbs_motif=AGGA;rbs_spacer=5-10bp;gc_cont=0.685
ATGAACAACCTCTATCGCGAGCTGGCCCCCATCACCGAAGCCGCGTGGGCGCAGATCGAAGAAGAAGCCT
CGCGAACGTTCAAGCGGCACATCGCGGGTCGGCGAGTGGTGGACGTCAGCGAGCCGGGCGGACCGGTGAC
CGCCGGGATCAGCACGGGTCATCTGTTGGACGTGGCCTCGCCCGGCGACGGCGTGGTCGCCCATCTACGG
GAGGCCAAGCCGCTGGTGCGGCTGCGAGTGCCGTTCACGGTGTCGCGCACGGCGATCGACGATGTCGAGC
GCGGCTCGCAGGACTCCGACTGGGATCCGGTCAAGGACGCCGCCAAGAAACTGGCGTTCGTCGAGGACCG
CGCGATCTTCGAGGGCTACGGGGGAGCGTCCATCGACGGCATCCGCGCCTGCAGTTCCAACCCGGCGCTG
GCACTGTCGCAGGACGCCCGCGAGATC
>Merged2_3148690_3-500 # 3 # 500 # 1 # ID=3148690_1;partial=10;start_type=Edge;rbs_motif=None;rbs_spacer=None;gc_cont=0.697
CCGGTGAAGGACGCAGCCAAGAAGATCGCGTTCGCCGAGGACCGCGCCAGCTTCCACGGCTACGGTCAGG
CGGGCATCGGCGGTCTCGCGGCGAGCAGCTCCAACCCGCCGCTGCGGCTCCCCACGGACGCCCAAGAGCT
GCCCGCCGCGGCGGCGCAGGCGGTGACCGCGCTCCGCGAAGTCGGCGTCGACGGCCCGTACGCGCTGCTG
CTCTCCGCCGAGGCCTACACCAAGGTGGCCGAGGCCACCGACCACGGCTACCCGATCTCGAGTCATCTCG
CCCGGCTGATCCCGGACGGCAAGATCGTCTGGGCGCCGGCCCTCGACGGTGCGTTCCTGCTGACGATGCG
CGGCGGCGACTACGAACTGCACCTCGGCGAAGACCTGTCCATCGGCTACCTGACCCACGACGCCGATCAC
ATCGAGCTCTACTTCCAGGAGTCGTTCACGTTCCTCGTGTACACCACGGAGGCCAGCGTCGTGCTGCCCA
CGGGATGA
>Merged2_3186627_1-372 # 1 # 372 # -1 # ID=3186627_1;partial=10;start_type=ATG;rbs_motif=GGAG/GAGG;rbs_spacer=5-10bp;gc_cont=0.731
ATGAATAACCTGCACCGCGAGCTCGCCCCGATCTCCGACGAGGCCTGGGCGCAGATCGAGGAAGAGGCCG
CCCGGACGTTCAAGCGTCATCTGGCCGGCCGACGCGTGGTGGACGTGGCCGGGCCGTCCGGAGTGGACTA
CTCCGCGGTCGGCCGGGGGCGGGTGCAGGACATCGACCCGCCGGGCGACGGCGTGCTGGCCCGGCGGCGG
CAGGTCGCGCCGCTGGTCGAACTGCGCGCGCCGTTCACCCTGAGCCGCCAGGAGATCGATGACGTGGCCC
GGGGCGCGCAGGACGCCGACTGGCAGCCGGTCAAGGACGCCGCCAAGCAGATCGCGTTCGCCGAGGACGG
GGCGATCTTCGAGGGTTACGCG
>Merged2_3186691_141-512 # 141 # 512 # 1 # ID=3186691_2;partial=01;start_type=ATG;rbs_motif=GGAG/GAGG;rbs_spacer=5-10bp;gc_cont=0.728
ATGAATAACCTGCACCGCGAGCTCGCCCCGATCTCCGACGAGGCCTGGGCGCAGATCGAGGAAGAGGCCG
CCCGGACGTTCAAGCGTCATCTGGCCGGCCGGCGCGTGGTGGACGTGGCCGGGCCCTCGGGCGTGGATTA
CTCCGCGGTCGGGCGCGGCCGGGTGCAAGACATCGACCCGCCGGGCGACGGAGTGCTGGCCCGGCGGCGG
CAGGTCGCGCCGCTGGTCGAGCTGCGCGCGCCGTTCACCCTGAGCCGCCAGGAGATCGATGACGTGGCCC
GGGGCGCGCAGGACGCCGACTGGCAGCCGGTCAAGGACGCCGCCAAGCAGATCGCGTTCGCCGAGGACGG
GGCGATCTTCGAGGGTTACGCG
>Merged2_3205766_788-1492 # 788 # 1492 # -1 # ID=3205766_2;partial=01;start_type=Edge;rbs_motif=None;rbs_spacer=None;gc_cont=0.704
CCCCTGGTCGACTTCCGCGGGCCCAGCGGCTGGGACCACTCCGCCCGGAACCTCGGCCGCACCGAGCCCG
TGACCTCCCCCTCCGAGGGGGTCGAGCTGCGGCGGCGGCTCGTCCAGGCCCTCCTGGAGGTACGGACACC
GTTCGATCTCGATCTCGGTGAGCTCGACGCCGTCGACCGGGGGGCCGGCGACCCCGACCTGTCCAACCTC
ATCGACGCGGCGCGACGGGCCGCGCTGGTCGAGGACCGGGCCGTGTTCCACGGCTACCCCGCCGGTGGGA
TTGTGGGCATGACCGATGCCAGCCCCCATGCCCCGGTGACGATCACCGACGACTACAACGACTATCCCCG
GTGCGTGGCCCAGGCCGTCGCCACACTGCGGAGCAGCGGCATAGGAGGCCCCTACGGCATCGCTCTCGGG
CCACGCTGCTACACCGGCGTGATCGAGACGACCGAGCACGGCGGCTACCCGGTGCTCGAGCACATCCGCA
TGATCCTCGGGGGGCCGATCATGTGGGCGCCGTCGGTCGACGGTGCCGTGGTGGTGAGCCTGCGAGGCGG
CGACTACGTGTTGGACTGTGGGCAGGACCTGTCGATCGGCTATGAGGACCACAGCGGGTCGACGGTGAGG
CTCTACTTCGAGGAGAGCCTCAGCCTCGGGGTGAACGAGCCTGGGGCGGCGGTGTCGCTCGCGTATCCCT
CCTGA
>Merged2_3228176_3-179 # 3 # 179 # -1 # ID=3228176_1;partial=10;start_type=ATG;rbs_motif=GGAG/GAGG;rbs_spacer=5-10bp;gc_cont=0.751
ATGAGTAACCTGCACCGCGAGCTCGCGCCGGTCTCCGATGGCGCCTGGGCGCAGATCGAGGAGGAGGCCG
CGCGCACGTTCAAGCGCTACCTGGCCGGCCGCCGGGTGGTGGACGTGCTCGGGCCGGCCGGCGAGGCGTT
CTCCGCGGTCGGCACCGGCCGGGTACGCGCCATCGAC
>Merged2_3230203_2-466 # 2 # 466 # 1 # ID=3230203_1;partial=10;start_type=Edge;rbs_motif=None;rbs_spacer=None;gc_cont=0.649
AGTGCCCGGCTGGCGAAGGCGAGCCCCGCGGTCGAGGATGGCACGCCAACAAGCCCGATCAAGGTCGGCG
AGGCCACAGGCGGGCTGCCGACATTCCGCTGGCCAGTGCGCGGCAAGGTGATCGCAAGCTATGGTGCGAA
GACCAACGGCAAGGCCAATGATGGCATCAACCTCGCGGTTCCCGAGGGTACCCCTGTGAAGGCCGCCGGC
GACGGCGTGGTCGCCTACGCCGGCAACGAGTTGAAGGGCTACGGCAATCTGATCCTGGTGCGGCACGCCA
ACGGTTATGTCACCGCATATGCCCATGCGAGTGAACTGTTGGTCAAACGCGGTGACACGATCAAGCGCGG
CCAGGTGATTGCGAAGTCGGGTCAATCGGGCGAGGTGGCGTCGCCGCAGCTCCACTTCGAGATCCGCAAG
GGGTCTACGCCAGTGGACCCGCTGCAAGTCCTCAGCGGGGCGTAA
>Merged2_3248532_867-1664 # 867 # 1664 # 1 # ID=3248532_3;partial=00;start_type=ATG;rbs_motif=AGGAG;rbs_spacer=5-10bp;gc_cont=0.713
ATGGACCACCTCCGCCGGCAGCTGGCGCCGGTCACCGATGCAGGGTGGGCCGCCGTCGAGGCCGAGGCGA
CCCGGGCGCTCCGCCACTTCCTCGCCGCCCGACCGCTCGTCGACTTCCACGGACCGAAGGGGTGGGACCA
CTCCGCCCGCAACCTGGGACGCACTGAGCCGCTGGCGTCCGGCGAGGGCGTCGAGCTCCGGCGCCGGTTG
GTGCAGCCGCTCCTCGAGCTGCGGACTCCGTTCACGCTCGACCGTGAAGAGCTCGACGCCGCCGACCGCG
GTTCGGCCAATCCCGACCTCTCCAACCTCGTCGAGGCGGCCCGGCGCGCCGCCATGGCGGAGGACCGGGC
CGTCTTCCACGGCCATCCCGAGGGCGGCATGGTGGGCATGACCGAAGCCAGCCCCCACGCGCCGCTCCCG
ATCTCCGATGACTACAACGACTACCCGCGGATCGTGGCCCAAGCGGTCGCCGCCCTGCGGTCCACCGGGG
TCGGCGGCCCGTACGGCATCGCCCTCGGGCCTCGCTGCTACACCGGGGTAATCGAGACAACCGAGCACGG
TGGCTATCCGGTGCTCGAGCACATCCGCCTCATCCTCGGTGGTCCCATCATGTGGGCAGCCGCCGTGGAC
GGTGCGGTCGTGGTCAGCCTGCGGGGCGGTGACTACGTGCTCGAGTGCGGGCAGGACCTCTCCCTCGGCT
ATCTCGACCATACCGACTCGGCCGTGCGCCTCTATTTCGAGGAGAGCCTGAGCTTCGTCGTCAACGAGCC
GGCCGCCGCAGTCGCCCTCGTGTACTAG
>Merged2_3265232_150-758 # 150 # 758 # -1 # ID=3265232_1;partial=01;start_type=Edge;rbs_motif=None;rbs_spacer=None;gc_cont=0.708
CTGGCCCGGCAGCGCGAGGCCGCCGCCGTGGTGGAGTTGCGCGTCCCGTTCGGGCTGAGCCGAACGGCCA
TCGACGACGTCGAGCGCGGCGCCCAGGACTCAGACTGGCAGCCCGTGAAAGACGCGGCGCGGCAGGTCGC
GTTCGCCGAAGACCGGGCCATCTTCGAGGGCTACCCGGCCGCCGGCATCGTCGGCATCCGGCCGGGGTCG
AGCAACTCGCCGGTCCGGCTTCCGGCCCAGGTACGCGACTACCCGCAGGCGTTCGCCAGCGCGCTGAGTC
AGCTGCGGGTGGCCGGCGTCAACGGTCCCTATTCGGCGGTGCTGAGCGCCGACGCCTATACCGCGGTGAG
CGAGACCAGCGACCACGGTTACCCCGTGCTTGAGCACATCCAGCGGCTGCTCAGCGGCGACATCGTGTGG
GCACCGGCGATCATCGGCGCGTTCGTGCTGACCACCCGCGGCGGCGATTTCGACCTGCGGCTGGGCCAGG
ACGCCTCGATCGGCTACCTCAGCCACACCGACACCGAGGTCCAGCTTTACCTCCAGGAGACGGTCACGTT
CCTGATGCTGACGGCCGAGGCTGCGGTGCCGCTGGAGCCGGCCGGGTAA
>Merged2_3277317_347-523 # 347 # 523 # 1 # ID=3277317_2;partial=00;start_type=ATG;rbs_motif=AGGAGG;rbs_spacer=3-4bp;gc_cont=0.695
ATGACCGCTCCCGAGGCGATCAAGGACCCGATCACCGACCAGGCCGACCTGTTCGACCTCGACCTGCAGG
TGGGGTTCGAGGCGACGATGGCCAGCCCGGCCATCACGAGCTGGTCCTACTGCACCCCGGGGTGCACCAG
CGACGGCGGCGGCAGCGGCTGCAGCCACTGCTGCTGA
>Merged2_3298421_1-714 # 1 # 714 # -1 # ID=3298421_1;partial=10;start_type=ATG;rbs_motif=GGAG/GAGG;rbs_spacer=5-10bp;gc_cont=0.616
ATGAATAATCTCCATCGCGAACTCGCCCCGATCTCCGACAAGGCTTGGGCCCAGATCGACGAGGAGGCGT
CCCGCACGATCAAGCGTCACCTGGCGGCGCGGCGGGTGGTCGACGTTCCGGACCCGAAAGGCCTCGACCT
TTCGGCTGTTGGCACCGGACATCTCCATCAGATTGACGGCCCCGGCGATGGAATCCAGGCCGCTCAACGC
GATGCCAAAGCACTGGTTGAGCTGCGCGTTCCGTTTGAGCTCTCACGTCAACAGATCGACGATGTAGAGC
GCGGCGCCATCGACTCCGACTGGGCGCCGGTGAAGGAAGCAGCACGCAAGATCTCCTTCGCCGAAGACCG
TGCCGTTTTCAACGGGTACACCGCAGCAGGGATTCAAGGTATTCGCGAAGGCAGCAGCAATCCAGGGATC
GTGCTCCCGTCCAACGTCAAGGGTTATCCGGGCGCACTCGCACAAGCGGTCAGCCAATTGCGCCTTGCAG
GCTGCAACGGACCTTATGCGCTTGTGCTAGGGGCAGATGCGTATACTGCTGCCAGCGGAGGAAGCGACGA
GGGCTATCCGGTCTTCCACCATATCGAGCGCGTGGTGGACGGAGGGATCATCTGGGCGCCCGCCATCGAA
GGCGGGTTTGTGCTCACGACCCGCGGTGGCGATTTCGAATTGGATATCGGCCAGGACATCTCCATCGGCT
ATTCGAGCCATTCC
>Merged2_3305614_2-523 # 2 # 523 # 1 # ID=3305614_1;partial=11;start_type=Edge;rbs_motif=None;rbs_spacer=None;gc_cont=0.703
GTGGACGTGAGCGGTCCTGGCGGCGTCTCGCTGTCTGCCGTCGGCACCGGCCACCTGCGCGCGATCGACT
CGCTGGCCGAGGGCGTCCGGGCGCGGCAGCGTGACGTCCTGCCGCTGGTAGAACTGCGCGTGCCGTTCAC
GCTAAGTCGCGAGCAGATCGACGATGTGCTGCGCGGCTCCGAGGACTCCGACTGGCAGCCGGCCAAGGAT
GCGGCCCGGAAGATCGCGCATGCCGAGGATCAGGCCATCTTCGCTGGCTACCCGGCAGCGGGCATCGGCG
GCATCCTGCCGGGGGCGAGTAACCCGCCGGTGATCCTGCCTGCGGAGGTTGCTGACTATCCGATGGCGTT
CGCGCAGGCGGCCGAGCAGCTGCGCGCGGCCGGGGTCGATGGGCCGTACTCCGCCGTGCTGTCTGCCGAG
GCGTACACGGCGGTGAGCGAGACGAGTGACCACGGCTACCCGATCATCCGCCACCTTCGCAATGTGCTCG
ATGGCGAGCTGGTCTGGGCTCCCGCCATCAGC
>Merged2_3313118_572-1069 # 572 # 1069 # 1 # ID=3313118_2;partial=01;start_type=ATG;rbs_motif=AGGAG;rbs_spacer=5-10bp;gc_cont=0.751
ATGAACAACCTGCACCGCGAGCTTGCCCCCATCTCCGAATCTGCCTGGGCCAGCATCGAGGAGGAGGCCC
GCCGGACCTTCATGATCCATCTGGCCGGCCGCCGGGTGGTGGATGTCGCCGGGCCGGCCGGCCCCACGCT
CGCCGCCGTAGGCACCGGTCACCTGGCCGTGGCCGAGGCCCCCGGCGAGGGGGTCACCGCCCGGGTGCGC
GAGTCCCAGCCGGTGGTCGAGCTGCGGGTGCCGTTCGTCCTCGACCGGCAGGCCATCGACGACGTCGAGC
GCGGGGCGCAGGACCCGGACTGGCAGCCGGTGAAGGACGGGGCCAAGGCGATCGCCTTCGCCGAGGACCG
GGCCGTGCTGGAGGGCTACCCGGCGGGCGGCATCACGGGCCTGCGGGCCAGCTCGTCCAATCCGGCGCTG
TCCCTGCCGGCCGAGATCGCGCGCTATCCCGACGTGGTCAGCGCGGCCGTGTCCGGGCTGCGGCTGGCCG
GCGTCGCC
>Merged2_3315746_10101-10940 # 10101 # 10940 # 1 # ID=3315746_15;partial=01;start_type=ATG;rbs_motif=AGGAG;rbs_spacer=5-10bp;gc_cont=0.630
ATGAATAACCTGCACCGTGAGCTTGCCCCGATATCGGATGCGGCTTGGTCTCAGATCGAGGAAGAAGCCT
CGCGCACTTTCAAGCGGCATCTCGCCGGCCGCCGCGTCGTCGACGTGCAGGGCCCGGGCGGCGTCGCGCT
TTCCGCCATCGGCACCGGTCACTTGCGCGATGTCACGGCGCCAGGGGAGGGGATTCTGGCCCGGCAGCGC
ATCGTCAATGCCCTGGTCGAACTGCGCGTGCCGTTCAATCTCGAGCGCCAGCAGATCGACGACGTGGACC
GTGGCGCCAATGATTCGGATTGGCAGCCGACAAAGGACGCCGCGCGGCTTTTGGCCTTCGCGGAGGATCG
GACCATCTTCGAGGGTTACGCCGCCGCCGGCATCGGCGGCATTCGGGAGGGGACCAGCAATCCGGTCATG
ACCCTTCCTGCTGAAATAAGCGACTACCCCGACGCCATCGCCCAGGCCGTTAGCCAGCTGCGCCTCGTGG
GTGTCAACGGCCCCTATTCGGTGCTGCTGAGTTCCGATGCCTATACGGCATTGAGCGAGACGAGCGACCA
TGGCTATCCCGTTCTGGAGCACGTCAAGCGCCTCATCGACGGTGAAATCATCTGGGCGCCGGCGATTGCC
GGGGCATTCGTGCTTACGAGGCGCGGCGGCGATTTCGGGTTGTATATCGGCGAGGACGTATCGATCGGTT
ATTTGAGCCATAACGACAAGATCGTCCGGCTTTATCTCGAGGAGTCATTCACGTTCCTTTTATTGACGAC
CGAAGCTTCCGTCGCCTTGTCCGCGCCCCGGACGCAAATCCAAGAGCTGATGCCGGCGGCCGGAGGGCCG
>Merged2_3328391_3-554 # 3 # 554 # -1 # ID=3328391_1;partial=11;start_type=Edge;rbs_motif=None;rbs_spacer=None;gc_cont=0.723
ATCGTGGACGTGCACGGGCCAACGGGGCTGGAGACCGCCGCCGTAGGAACCGGTCATCAGGTGAGCATCG
ACCCGCCGGCACCGGGCGTGCAGGCGCGGCAGCGCCAGGTCCTTCCTGCCGTCGAGCTGCGGATGCCATT
CACGCTCAGCCGCGAGCAGATCGATGACGTCGCGCGCGGCGCGGAGGACTCGGACTGGCAGCCGGCCAGG
GACGCCGCCCGGAAGATCGCCTTCGCCGAGGACCAGGCCATCTTCGCCGGCTACCCGGCGGCGGGTATCG
GCGGCATCGTGCCGGGCGCGAGCAACCCGCCGTTGATCTTGCCTGCCGAGCCCGCCGACTACCCGATGGC
CTTCGCCCAGGCGGCCGGGCAGCTGCGGGCGGCCGGCGTGGCCGGCCCTTACGCCGCTGTGCTGTCAGCA
GAGGCTTATACGGAGGTCAGTGAGGCCAGCGACCAGGGCTACCCGGTGATCCGCCACCTGCGCAACGTGC
TGGACGGGGAGCTCATCTGGGCGCCGGCGATCAGCGGCGCGATCGTGCTGACCGGCCGCGGC
>Merged2_3331943_241-498 # 241 # 498 # -1 # ID=3331943_2;partial=01;start_type=Edge;rbs_motif=None;rbs_spacer=None;gc_cont=0.694
CCGGTGATCGAGCACATCAAGCGGCTACTGACCGGCGAGATCATCTGGGCTCCCGCGATCAGCGGGGCCT
TCGTGCTGACCACCCGGGGCGGCGACTTCAGCCTGCACCTCGGCGAGGACCTGGCCATCGGGTACCTCTC
GCACACCGACACCGAGGTCCGCCTCTACCTGGAAGAGACGCTCACGTTCCTCATGCTGACCAGCGAGGCC
GCGGTCGGCTGCACGCCGCCGGCTCCGCCCAGGCGCTCCCGGCGCTGA
>Merged2_3339306_905-1711 # 905 # 1711 # 1 # ID=3339306_2;partial=00;start_type=ATG;rbs_motif=AGGAG;rbs_spacer=5-10bp;gc_cont=0.711
ATGAACAACCTGCACCGCGAGCTCGCGCCCATATCGGACGAAGCCTGGGCCGCCATCGAACAGGAGACGG
AGCGCACGCTGAAGCGCTACCTGGCCGGGCGGCGCGTCGTGGACGTGCACGGGCCGGGAGGCCTGACGCA
ATCGGCCGTGGGCACCGGCCACCAGGTGAGCCTCAGCCCGCCAGCCGACGGTGTCGAGGTGCGGCAGCGC
CAGGCGCTGCCGCTGGTCGAGCTGCGCGTGCCGTTCGCGCTGAGCCGGGTGCAGATTGACGACGTGGCGC
GCGGAGCGCTCGACTCCGACTGGCAGCCGGCCAGGTCGGCAGCCAGGCAGATCGCAGCTGCTGAGGACGG
GGCCATCTTCGCCGGCTACCCCGCGGCAGGTATCGGCGGCATCGTGCCGGGCGCGAGCAACCCGCCGCTC
ATCCTGCCCGCCGGGGTGGCGGACTACCCGGTTGCGTTCGCACAGGCGGCGGGGCAGCTGCGGGCTGCGG
GCGTCGACGGGCCATACTCAGCGGTCCTGTCCGCAGAGGCTTACACCGCGGTCAGCGAGGCCAGCCTGCA
CGGCTATCCGGTCATCAAGCACATGCGCGACGTGCTGGACGGCGAGATGATCTGGGCGCCGGCGATTTCG
GGCGCGGTCGTGCTCACGGCGCGCGGCGGCGACTTCAGCCTGCACGTGGGACAGGACTTCTCGATCGGCT
ACCTGTCGCACACCGACGCCGACGTCACGCTGTATCTCCAGGAGACTTTCACCTTCCGGCTGCTCACCGC
CGAAGCAGCGGTGGCACTCCGCGCGTCCGCCAGCTAG
>Merged2_3356242_19-738 # 19 # 738 # -1 # ID=3356242_1;partial=01;start_type=Edge;rbs_motif=None;rbs_spacer=None;gc_cont=0.732
TTCGCGCTGCACGCCGCCGCCCGGCGGGTGACGGACGTGACCGGGCCCGCCGGGGCGACGCTGGCCGGGC
TCGGCACCGGGCACCTGTCGCCGATCGACCCGCCTGGCGACGGCATCGCCGGCTGGCTGCGCGCGTCGCG
GCCGGTCGTACAGCTGCGGGTGCCGTTCACGCTGAACCGGGCGGAGGTCGACGCGGTGGAGCGTGGCGCG
CTCGACCCCGACTGGCAGCCGGTGAAGGACGCCGCGAAGAAGATCGCGTTCGCCGAGGACCGGGCCGTCT
TCGACGGCTACGCGGCAGCGCAGATCACCGGCATCAGGGAAGCGTCGTCGAACCCGGCCCTGTCGCTGCC
GCCCGAGGTCCGCGACTATCCGGACGTCATCAGCCAGGCGCTTTCTGAGCTGCGGCTGGCCGGCGTGGCG
GGCCCGTACTCGCTGCTGCTGTCGGCGGACGCGTGGACCGCGGTGAGCGAGACCTCCGACCACGGCTACC
CGATCCGCGAGCACCTGGCGCGGGTGGTCGACGGCGACATCATCTGGGCGCCGGCGATCGACGGCGCGCT
GCTGCTGTCCGGGCGCGGCGGCGACTACGAGCTGCGGCTCGGCCGGGACCTGTCGATCGGCTACCTGTCG
CACGATGCGGAGTCGGTGCGGCTGTACTTCACCGAGTCGTTCACCTTCTCCGCCTCCACCGCCGAGGCGA
GCGTCGCGATCACCGCGTAG
>Merged2_3358590_13-603 # 13 # 603 # -1 # ID=3358590_1;partial=01;start_type=Edge;rbs_motif=None;rbs_spacer=None;gc_cont=0.699
CCCCTCGTGGAACTGCGGGTGCCCTTCACGCTGTCCCGGGCGGCCCTCGACGGCGCGGCGCGGGGTAACC
CGAGCATCGAGCTCGAGGGGCTCGACGACGCGGCGCGGACGATCGCCAGATCGGAGAACGTGGCCGTGTT
CCACGGCTGGGCGGCCGCGGGGATCGAGGGGATCAGCGCTGCCTCGTCTCACGAGCCGATTTCGGCTTCC
CACTCCGACTGGATGGCGTACCCACAGTCGGTGGCGCGTGGCGTGGAGCGGCTGGCCTTGGCCGGCGTGG
GCGGCCCATACGGACTGGCGCTCGGCAACGACACCTGGGTCGGGGTGGTCGAGACCACCGAGCAGGGGAG
CATCCTCTTCGAGCATCTCGGCAAGATCCTCGGAGGCGGGCCGATCGTGCGGACCCCCGGCGTCGAGGGC
GGGGTGGTGATCAGCCAGCGGGGCGGCGACTTCCAGTTCGTGAGCGGGCAGGACCTGTCGATCGGATTCC
GCAGCGCCGACGCCGGAACGGTAACCCTCTACCTGGAGGAGACGTTCACCTTCAACGTGCTCGATCCGAC
CGCCGCGATCCTGCTCAGGCCCAGTTCCTGA
>Merged2_3365895_178-468 # 178 # 468 # -1 # ID=3365895_2;partial=01;start_type=Edge;rbs_motif=None;rbs_spacer=None;gc_cont=0.643
GATGCTTACACCGCCGTCAGCGAGGCCAGTGATCACGGCTACCCGATCATCAGGCACCTCCGCAACGTGC
TGGACGGCGACCTGATCTGGGCTCCGGCAATTTCCGGGGCGGTCGTCGTGACGACGCGCGGTGGCGACTT
CGGCCTGCACCTTGGCCAGGACTTCGCCATCGGCTACCTGTCGCACACCGATACCGAAGTCATGCTGTAT
CTGCAGGAGTCGTTCACGTTCCAGCTGATCACCGCAGAAGCCGCGGTCGCGCTGCGAACTCCGGCCGCCA
GTTCTGGCTGA
>Merged2_3371184_498-740 # 498 # 740 # 1 # ID=3371184_2;partial=01;start_type=ATG;rbs_motif=AGGAG;rbs_spacer=5-10bp;gc_cont=0.724
ATGAACAACCTGCACCGCGAGCTGGCGCCCATTTCCGATGCGGCGTGGACCGACATCGAGCAGGAGACAG
CCCGCACGCTGAAGCGCTATCTCGCCGGCCGGCGCGTCGTGGACGTGCACGGGCCTACCGGTCTGGACAC
GGCCGCGGTGGCGACCGGTCACCAGGCGACGATCGAACCGCCCGCGGACGGCGTGCAGGCGCGGCAGCGC
CGCGTGCTGCCGCTCGTCGAACTGCGGGTGCCG
>Merged2_3398302_334-606 # 334 # 606 # -1 # ID=3398302_2;partial=01;start_type=Edge;rbs_motif=None;rbs_spacer=None;gc_cont=0.498
GCATTGAGTGAGACCAGCGATCACGGTTATCCAGTACTCGAGCACGTTAAGCGTCTCATTGATGGCGAGA
TCATCTGGGCTCCGGCAATTACTGGCGCGTTCGTGCTTACGACCCGCGGCGGTGATTTTGGCTTGTATAT
TGGCGAGGACGTGTCGATTGGTTATTTGAGCCATGACGATAAGACGGTGCGATTGTATCTTGAGGAGACA
TTGACCTTTCTCTTATTGACAACAGAGGCTTCCGTTGCGTTTGATGCTGCTGGAAGTAATTGA
>Merged2_3404298_211-771 # 211 # 771 # 1 # ID=3404298_1;partial=01;start_type=GTG;rbs_motif=AGGAG;rbs_spacer=5-10bp;gc_cont=0.727
GTGAACAACCTGCACCGCGAACTCGCCCCGATCCCGGATGCCGCCTGGGCCGGCATCGAGGACGAGGCAC
GCCGCACCTTCACCCGCAACCTCGGTGGCCGCCGCGTGGTGGACGTGGCCGACCCGGCCGGCCCGCAGTT
GTCGGCCGTTGGCACCGGGCACGTCCGCGCGGTCGGCGCGCCGGCCGATGGCGTGACCGCCTGCCAGCGC
GAGGTACAGCCCATGATCGAGCTGCGCGCGCCGTTCTCCGTCACCAGGCAGGCCGTTGATGACGTCGAGC
GAGGGGCCAAGGACTCCGACTGGCAGCCGGTCAAGGACGCCGCGAAACAGATCGCCTACGCCGAAGACCG
CGCGCTCTTCCACGGCTGGACCGCGGCCGGGATCGCCGGCATCGCGCCCAGCAGTTCGAACCCGGCGCTG
CCGCTACCGCCGCAGGCCCAGCACATCCCCGACACGGCTGCCCAGGCATTGAGCGCGCTGCGGCTGGCCG
GTGTCGGCGGGCCCTACAGCCTGCTGCTCTCAGCCGAGCTGTTCACAGCGGTCGCCGAGACCACCGACCA
C
>Merged2_3407873_1-252 # 1 # 252 # -1 # ID=3407873_1;partial=10;start_type=ATG;rbs_motif=AGGAG;rbs_spacer=5-10bp;gc_cont=0.714
ATGAACAACCTGTACCGTGAGCTCGCTCCGATCTCGGACGCCGCCTGGGCCGACATCGAGCAGGAGGCGC
GCCGGACGTTCGAGCAGCACGTGGCGGCCCGCCGGGTGGTGGATCTGGTGGGACCGGACGGGCCGCTGCT
GGCCAGCGTGAACACCGGTCACCTCGCGGAGATTGACGCCCCCGCGGACGGCGTGCTGGCCCATGCGCGC
GCATCACAGCCGCTGGTCCGGCTGCGGGTCCCGTTCACGGTC
>Merged2_3410687_2-487 # 2 # 487 # -1 # ID=3410687_1;partial=11;start_type=Edge;rbs_motif=None;rbs_spacer=None;gc_cont=0.642
CCACGAGAAGAGCTCGACGCTGCTGACCGCGGCGCGGGCGACATCAGCCTGGAGGAGCTCGACGAGGCCG
TCCGCAGGGTCGCCCTGGGTGAGAACGTGATGGTCTTTCACGGGTACCAGGCGGCTGGCATTCGGGGTAT
CACCGAGAGCAGCTCCCACTCGCCCATCACCATCGAAAAGGACATGGAGCAGTACCCAAAGGTGGTGGCG
AGAGCCACCGACGAGTTGCGCCGTTCCGGCATCGGAGGACCCTACGGGCTAGCCATCGGACCGGACATCT
ACCGGGGAATCGTCGAGACCACTGAGCACGGGGGCTATCTGCTCCTCGATCATCTTCGTCAGATCCTCGG
AGGACCCCTCGTGTGGGCCCCTGGCGTGGAGGGTGGAGTGGTGCTCAGCCTGAGAGGAGGAGACTTCGTC
CTCGACTGCGGGCAGGACCTTTCCATCGGTTACCGCGACCATGACGCGCAAGACGTTCGGCTCTAC
>Merged2_3443119_257-487 # 257 # 487 # 1 # ID=3443119_2;partial=00;start_type=ATG;rbs_motif=None;rbs_spacer=None;gc_cont=0.701
ATGACCGAGCAACCGCCGTCCTATGAGGCCGCCCGGGCAGAGCTGCGCGAAATCGTCGCCAAGCTGGAAA
CCGGCGGGCAGAGCCTCGAGGAGTCACTCGCGCTGTGGGAGCGCGGCGAAATGCTCGCCGACCTGTGCCA
ACGCTGGCTCGACGACGCCGGGAAGCGGCTCGACGCCGCGATCGCGGCCCGCGATCGTGAGGAGAGCGAC
CCGGACGGCTCGGAGCAGTAG
>Merged2_3446047_849-1649 # 849 # 1649 # -1 # ID=3446047_2;partial=00;start_type=ATG;rbs_motif=GGAG/GAGG;rbs_spacer=5-10bp;gc_cont=0.677
ATGAACCATCTAATCCGCTCACACGCGCCCATCAGTGATGCGGCCTGGTCTCTGATTGATGGGGAGGCCA
CCGAGCGACTCGCCCCGGCGCTGGCCGCTCGTAAGTTGGTGGACTTCTCCGGGCCGCACGGGTGGGGATA
CTCGGCGACCAATCTCGGGCGGACCACCGCGCTGAAGTCGGGCCCGAGCGATGGGGTCAGCGGCCTGCAG
CGGCGGGTCCTGCCCCTGGTCGAGGTCCGAGCCGACTTCGAGCTCTCGCGAACCGAGCTTCGCGACGCCG
ACCGGGGGGCGCAGGACAGTGATCTGGAGGCTCTCGACAAGGCGGCCCACCAGATCGCGATCGCCGAGAA
CATCGCCGTGTTCCATGGCTGGGACGGCGCCATCAGCGGAATCGTGGAGTCCTCGCCCCATAAGCCAGTG
TCGCTGGGCGACACGGCGGAGGGCTATCCGCGGCACGTTGCCGGCGCCGTCGAACGACTGCTATGCGACG
GCATCGGCGGGCCCTACGGACTGGCTCTCGGACGCGCGCAATACCGGCGGGTGGTTGAGACGGCCGAGCA
CGGCGGCTACCCGCTGCTTGACCACCTTCGCAAGATCCTCGAGGGCCCGATCGTGTGGACACCAGGCCTC
CAGGGTGCGGTGGTGCTCAGCCTTCGGGGCGGCGATTTCCTGTTCGAGTCTGGCCAGGACCTCTCGATCG
GCTACGACTCACACGACACAGAGGTGGTGCGCCTGTACCTCGAAGAGAGCTTCAGCTTCCACGTGGCCAC
GCCCGAGGCCGCCGTGGGTCTGAAGCCCTAG
>Merged2_3447531_3-533 # 3 # 533 # 1 # ID=3447531_1;partial=10;start_type=Edge;rbs_motif=None;rbs_spacer=None;gc_cont=0.710
GCCCGCGGGGCCAAGGACGCGGACTGGCAGCCGGTGAAGGACGCCGCCCGCCAGATCGCGTTCGCCGAGG
ACCGGACCATCTTCCACGGGTACACCGCGGCGGGGATCACCGGCATCGCCGGCATCTCCTCCAACCCGCC
GGTCGCGCTCCCGGCCGAGGTCCGGGAGTACCCGAACGCCATCGCCACGGCGGTAACGGCGCTGCGGCTG
GCCGGTGTCGGCGGCCCGTACTCGCTGGCGCTCAGCGCCGGCGCGTTCACCGCGGTCAACGAGACCACCG
ATTACGGCTACCCGGTGCGCGAGCAAATCACCCACGTCCTCGACGGGGAGATCATCTGGGCGCCGGCGAT
CGACGGCGGGTTCCTGCTGTCCACCCGCGGCGGCGACTTCGAGCTGCGGATCGGCCAGGACGTGTCGATC
GGGTACCTATCACACGACGCCACCAGCATCCAGCTGTACTTCCAGGAGACGCTGACGTTCCTCGCCCACA
CCGCCGAGGCAACGGTCACGCTCAGGTCGGCCGGCCGCTGA
>Merged2_3490070_1-480 # 1 # 480 # -1 # ID=3490070_1;partial=11;start_type=Edge;rbs_motif=None;rbs_spacer=None;gc_cont=0.523
GATATGGTGTCTCCTCATGCGCCAACACTTGTACGGTTGTTCTTCAAGCACGTCCATCCGGTGTATTGCG
TTGTCTCCAAATCCCGCTTTCTCCGCGCATATCAAGCAGACAAGATGAAGATTCCTGCTTCTTTGCGCGG
TGCCATATACGGGTTGGGGTCTATGTTCTGGCTGCATGACCCTAGTTTGGAAGGGAATTTGCCGTTTGAC
CTCCATGATCTGTTTGAAGAAGCCCAATCCTCCCTGCAAAGGGAGTTCCATGCCCCCAATCTCTGGAGGC
TTCAAGCTTGCCTGCTGCTACTATATGAGCGGCCAGCGGATAATGCTACTATTGAAACTCCGCGGACGTG
GGTGCTGTCAGCTCATATTGTTGCCTGTGCCCAAATGATAGGCTTGCATCGAGACCCGACCCACTGGCAG
ATTCCGGCTTGGGAGAAGAAGCTCCGGAGAAAACTGTGGTGGGCGACCTATACGGTTGAT
>Merged2_3501877_1-300 # 1 # 300 # 1 # ID=3501877_1;partial=10;start_type=Edge;rbs_motif=None;rbs_spacer=None;gc_cont=0.680
GCCGATGTGTACACCGCGCTGAGCCAGGCGAGCAGCCACGGCTACCCGGTCATCCAGCACGTCCGCAGGC
TGCTGGACGGCGAGATCGTCTGGGCGCCCGCAATCTCGGGCGCGGTCGTCCTCTCGATGCGCGGCGGCGA
CTTCGTCCTGCACCTCGGTCAGGACCTGTCCATTGGCTACCTCTCGCACACTGACAGCGAGGTCACCCTG
TACCTGCAGGAGAGCATGACGTTCCAGCTGCTCGCGGGTGAGGCGGCGGTACCGCTCGCGACGTCGAAGG
CATCGGCGTCGACCGCCTAG
>Merged2_3502595_154-957 # 154 # 957 # -1 # ID=3502595_2;partial=00;start_type=ATG;rbs_motif=GGA/GAG/AGG;rbs_spacer=5-10bp;gc_cont=0.713
ATGAACAACCTGCATCGCGAGCTCGCCCCGATATCCAGTGCCGCCTGGGCGCAGATCGAGGACGAAGCCG
CCCGTACGCTCAAGCGTCACCTGGCCGGGCGCCGGGTGGTGGACGTGACCGGCCCGTCCGGCGACGCGTT
CTCCGCCGTCGGCACCGGCCACCTGCAGGACATCGAGGCGCCGCAGGAGGGCATCCTGGCCCGGCAGCGG
CTGGTCGCACCGCTGACCGAGTTGCGGGTGCCGTTCCAGGTGGCCCGGACGGCGGTGGACGACGTGGACC
GGGGTTCGCAGGACTCGGACTGGCAGCCGGTCAAGGACGCGGCCCGGCTGATCGCGTTCGCCGAGGACCG
GGCCATCTTCGAGGGCTACCCGGCGGCGCAGATCCCGGGGATCCGGGCGGCCAGCAGCAACCCGGCCATG
ACGCTGCCCAGCGACGTGCTCAGCTACCCCGAGGCCATCGCCGAGGCGCTCCGGTACCTGCGCGAGGCCG
GCGTGAACGGGCCCTATTCGGTGCTGCTCAGCGCGGACGCGTACACCGCCGTCAGCGAGACCCGGGACCA
CGGCTACCCGGTGCACGAGCACATCAAGCGGCAGATCAGCGGCGAGATCGTCTGGGCGCCGGCCATCGAG
GGCGCGTTCGTGCTGACCACCCGGGGTGGCGACTTCGCGCTGTACCTGGGCCAGGACATCTCGATCGGCT
ACCTGAGCCACGACACGAACAGCGTGCAGCTGTACCTGCAGGAGTCGATGACCGCGCTGGCCTTCACCAG
CGAGGCCGTGGTCGCGCTGGCCGCGTCGTCCTGA
>Merged2_3531943_2-595 # 2 # 595 # 1 # ID=3531943_1;partial=10;start_type=Edge;rbs_motif=None;rbs_spacer=None;gc_cont=0.675
GTCGAGGTGAACCACATCCCGCTGCACTTCCATCTCAAGATCGGCGAGCGCATCGTCATTCCGGGCCGCA
TGGTTGCGGTGGCTGCGGCGACGCCGAAGCCCGCGCCGCGGCCCGCCGTGGCGGCGCCAAACGTTCCGCC
GCCGCGCGCGCCGGCCGTCGATGCGGGACGCTCGCGGAATCCGGGCTCAAGCTTGCGGACGTGGATCTCA
ATTTTTGGTGTGAAGTCCGGCGCGCCTGAATTCCGCTGGCCGCTGCGCGGCCGCGTGATCAGCGGCTTCG
CGAAGAACGACGGTATCGATCTCGCGGTGCCGGAAGGCACCGCCGTGCATGCGGCCGAGGACGGTGTCGT
CGCCTATGCGGGCAGCGACCTCAAGGGCTACGGCAACCTGATCCTGATCCGCCACGCCAACGGATACGTC
ACCGCCTACGCACACGCGAGCGAGCTGATGGTCAAGCGCAACGACACGGTGCGGCGCGGGCAGGTGATCG
CCAAATCGGGCCAGACCGGCAGCGTCTCGTCGCCGCAACTGCACTTCGAGATCCGCAAGGAATCGAGGCC
CGTCGATCCGATGCAGTTCCTTCCGGCGAACTGA
>Merged2_3532197_91-465 # 91 # 465 # -1 # ID=3532197_1;partial=01;start_type=Edge;rbs_motif=None;rbs_spacer=None;gc_cont=0.659
GGCGAGACCGTCGAGCAATATCCGCGGCAGGTGGCCGCCGCGGTCGAGCGCCTGCTTTGCAGCGGTATTG
GCGGGCCGTACGGGCTGGGATTGGGGCGTGAGCAATATCGACGAGTCGTTGAAACCGCAGAGCACGGCGG
CTACCCGCTGCTGGATCACCTTCGTAAGATCCTCGAGGGCCCCATCGTGTGGGCGCCCGGCGTCCAAGGC
GCAGTGGTGCTCAGCCTGCGGGGCGGCGATTTCCTCTTCGAGTCTGGCCAGGATCTCTCGATCGGCTACG
ACTCACACGACACAGACGTGGTGCGGCTGTACCTCGAAGAGAGCTTCAGCTTCCGCGTGGCCACGCCCGA
GGCCGCCGTGGGTCTGAAGCCCTAG
>Merged2_3539090_3-263 # 3 # 263 # 1 # ID=3539090_1;partial=10;start_type=Edge;rbs_motif=None;rbs_spacer=None;gc_cont=0.659
GAAACGACCGAGCACGGCGGATATCCAGTGCTCGAGCACATCCGCCTGATCCTCGCAGGGCCGATCATGT
GGGCCCCGGCTGTGGATGGTGCGGTCGTCGTCAGCTTGCGCGGTGGCGACTACGTGCTCGAGTGCGGCCA
GGACCTCTCGATCGGCTATCTCGACCACACCGACACGACGGTGCGCTTGTACGTCGAAGAAAGCCTCAGC
TTCGCGGTCAACGAGCCCGCCGCGGCCGTCGCCCTCGTCTACCCGAGCTGA
>Merged2_3540659_458-604 # 458 # 604 # 1 # ID=3540659_2;partial=01;start_type=ATG;rbs_motif=GGA/GAG/AGG;rbs_spacer=5-10bp;gc_cont=0.707
ATGAACAACCTGCACCGCGAGCTCGCGCCCATCTCCGCCGAAGCCTGGGCCGACCTGGAAGACGAGGCCC
GGCGGACCTTCGAGCGCCATGTGGCCGGCCGGCGCATCGTCGACGTACCCGAACCGGGCGGCATTACCCT
GTCCGCG
>Merged2_3555558_1-183 # 1 # 183 # -1 # ID=3555558_1;partial=10;start_type=ATG;rbs_motif=AGGAG;rbs_spacer=5-10bp;gc_cont=0.678
ATGAACAACCTGTACCGCGAGCTTGCTCCGATCTCGGACGCCGCCTGGGCCGATATAGAACAGGAGGCAC
GCCGGACGTTCGAGCAGCACGTGGCCGCCCGCCGGGTGGTGGACCTCAAGGGACCCGACGGGCCGCTGCT
GGCCAGCGTGAACAGCGGCCACCTGACGGAGATAGACGCCCCC
>Merged2_3561591_450-638 # 450 # 638 # -1 # ID=3561591_2;partial=01;start_type=Edge;rbs_motif=None;rbs_spacer=None;gc_cont=0.646
GTGTGGGCCCCGGCGATCGATGGCGCGGTGCTGCTGACCCAGCGCGGCGGGGACTTCGAGTTCCGGATCG
GCCAGGACCTGTCGATCGGCTACCTGTCCCACGACGCGGACCGGGTGCAGCTCTACTTCATCGAGACGTT
CACCTTCATCGTTTACACCACCGAGGCGAGCGTCTCCATCAGCGCCTGA
>Merged2_3564356_2-346 # 2 # 346 # 1 # ID=3564356_1;partial=11;start_type=Edge;rbs_motif=None;rbs_spacer=None;gc_cont=0.643
GAGCCAATCGGAACAACGCTCTCTGCGGTCGGGACTGGGCATTTGCGTGCGATCGCCGCGCCGGAGGATG
GCGTTTTCACTCGCCAGCGTGAGGTTCGGGCGATCGTTGAGGTGCGGGTACCGTTCGACCTCGATCGCCA
GCAAATTGACGATGTCGAACGCGGAGCCAATGATTCCGACTGGCAGCCGGCCAAGGATGCCGCGAAGCTG
CTCGCCTTTGCCGAGGACCGCGCGATCTTCGAGGGCTATGCCGCCGCCGGCATCGGAGGCATCCGCCAGG
GAACGAGCAATCCGGCCATGACTCTCCCCGCCGACGTGCGTGAGTACCCGGAAGCTATTGCCCAA
>Merged2_3567483_1-540 # 1 # 540 # 1 # ID=3567483_1;partial=11;start_type=Edge;rbs_motif=None;rbs_spacer=None;gc_cont=0.719
GACGTGGCGCGCGGGGCGCAGGACTCCGACTGGCAGCCCGCCAGGGCGGCCGCCAGGCAGATCGCCTTCG
CCGAGGACCGGGCAATCTTCGCCGGCTATCCGGCGGCGGGTATCGGCGGCGTCATCGGGGGCGCGAGCAA
CCCGCCGCTGATCTTGCCCGCCGAGCCAGCCGACTACCCGATGGCGTTCGCGCAGGCGGCCGGGCAGCTC
CGCGCGGCCGGCGTGGACGGACCGTACACGGCAGTGCTGTCCGCGGAGGCATACACCGCGGTCAGCGAGG
CCAGCGACCACGGTTACCCGATCATCCGGCACGTGCAGAACGTGCTGGACGGTGACCTGGTCTGGGCTCC
GGCTATCTCCGGTGCCGTGGTGCTGACCACACGCGGCGGCGACTTCGGCCTGCATCTTGGCCAGGACTTC
GGCATCGGCTACCTGTCGCACAGCGACGCGGAGGTCACCCTCTACCTGCAGGAGTCGTTCACGTTCCAGC
TGCTCACGGCGGAGGCCGCGGTCGCGCTGCGAACTCCGGCAGGCGGCCCT
>Merged2_3587084_2-388 # 2 # 388 # 1 # ID=3587084_1;partial=10;start_type=Edge;rbs_motif=None;rbs_spacer=None;gc_cont=0.592
ACGGAGTATCCGGCGGTGGTCGCACAAGCGGTCAACGAATTGCACCTTGCCGGAGTCAATGGCCCATATG
TGCTCGTGCTGGGCACACAACCCTACACGGCCGTCAGCGGAGGCAGCGAGGAAGGCTACCCTGTCCTCCA
ACATATTCAACGGCTGGTGGATGGAGAGATCATTTGGGCGCCTGCCATCGAGGGCGGCGTTGTGCTTACG
ACTCGTGGGGGCGATTTCGAATTGGATCTCGGGCAGGACATTTCCCTTGGCTATCTCAGCCACTCTGGAA
TGGCCGTCGAATTGTACTTGCAGGAGAGCTTTACGTTTCGACTTTTGACGACAGAGGCCGCTGTCGCCCT
CGCCGCCCCGGCGCATCGCGAAGCCTTTTCGTGCTGA
>Merged2_3587370_423-671 # 423 # 671 # -1 # ID=3587370_2;partial=01;start_type=Edge;rbs_motif=None;rbs_spacer=None;gc_cont=0.683
CACGGCTACCCGATCCGCGAGCATCTGGCCCGCGTCATCGACGGGGAGATCATCTGGGCACCCGCCATCG
ACGGCGCGTTCCTGCTCTCCGCCCGCGGCGGCGACTTCGAGCTGCGCCTCGGCCAGGACCTGTCGATCGG
CTACCTCTCCCACGACGCCGACACCGTCCAGCTGTACTTCCAGGAGTCCCTGACCTTCCTCGTCTACACC
GCCGAGGCCAGCGTGGCCCTGACCGCCAAGCGCGGCTAA
>Merged2_3594066_3-383 # 3 # 383 # 1 # ID=3594066_1;partial=11;start_type=Edge;rbs_motif=None;rbs_spacer=None;gc_cont=0.672
CTGGCCGGGCGCATGTCCGGACCGTCGGTGGCCGTGGCTGGCACCACCGGATCCTTCCGCGCATCAGGAA
CTGTCAGGGCCGCTGCGGGGCACGACAGTCCGGTCACCGGGTACTACTGGACGTTCGGCGATGGGCGCAC
GACGAACGCCACCGGAGCCGACGTCACCCACGTGTTCAGTGAGCCAGGCACCTACACGGTCAGCGTGACT
CTCACCTCCAGTCTTGGAACGACCGTCACGCTCAGGCGGAACATCAGCGTCCTCGCGCCCTCCGCTGGTG
TGGCGTCGTTCCCAGATGACGGAACCTGGTACGAGCCGCTTCCTGTTTTGCAGGACGCGTTCGCACGCAC
GGCCAGCGGTCTCGCCGTGGACAGCTGGGAC
>Merged2_3656226_504-971 # 504 # 971 # 1 # ID=3656226_2;partial=01;start_type=ATG;rbs_motif=AGGA;rbs_spacer=5-10bp;gc_cont=0.641
ATGAACAACCTCTACCGCGATCTGGCGCCGATCACCGAAGAGGCCTGGACCGAAATCGAGTTGGAGGCGA
CACGGACGTTCAAGCGGCACATCGCCGGACGGCGGGTGGTCGACGTCAGCGAGCCGGGCGGTCCGACCAC
TGCGGCGATCAGCACCGGACGGCTGCAAGAAGTGAAGGCGCCCACCGATGGCGTCATCGCGCAACTGCGT
GTCAGCAAACCGCTTGTGCGGCTTCGGGTTCCGTTTACGCTGTCCCGCGGGGAGATCGACGACGTGGAAC
GTGGGTCGCAGGACTCCGACTGGGACCCGGTCAAGGCCGCCGCCAAGAAGCTTGCGTTCGTCGAAGACCG
GGCCATCTTCGAAGGCTACAAAGCCGCATCGATCGACGGTATCCGTAGCTGCAGCTCTAACCCGCCGCTG
AAGCTGCCCAAGGAAGTACGGGGCTTTCCCGATGTCATCGCGCAAGCG
>Merged2_3658442_67-555 # 67 # 555 # 1 # ID=3658442_1;partial=01;start_type=ATG;rbs_motif=GGA/GAG/AGG;rbs_spacer=5-10bp;gc_cont=0.726
ATGAACAACCTGCACCGCGAACTCGCCCCGATTTCGGCCGCCGCGTGGGCCGACATCGAGCAGGAGGCGA
CGCGCACGTTCAAGCGGCACATCGCCGGCCGGCGCGTCGTCGACGTCAAGGGCCCGGACGGCTACGCGCT
GGCCGGCGTCGGCACCGGCCAGCTGACCACCATCGACGCGCCAGGGGACGGAGTCGGGGCGGCCCTGCGC
GCCTGGCGGCCGGTGCTGGAGCTGACGGCCCCGTTCACCCTTGACCGCGATCAGATCGACGCCGTCGAGC
GCGGCGCCCAGGACGCGGACTGGGACCCGGCCAAGGATGCGGCGCGGAAGATCGCCTTCGCCGAGGACCG
CGCGATTTTCGACGGCTACGCCGCGGCCCAGATCACCGGCATCAGGCAGGCCTCGTCCAATCCAGCCCTG
ACCGTGCCCGCCGACGTGAAGACCTACCCGGACGTGGTCAGCAAGGCGGTGAGCGGGCTGCGGCTGGCC
>Merged2_3661534_2-232 # 2 # 232 # 1 # ID=3661534_1;partial=10;start_type=Edge;rbs_motif=None;rbs_spacer=None;gc_cont=0.714
GTCCGGGAGCACATCGCGCGGCTGCTTCCTGACGGCGAGATCATCTGGGCGCCCGCGCTGTCCGGCGCGG
TCGTCCTGACGGGCCGCGGCGGCGACTACGAGCTGCGGCTGGGCCGGGACCTGTCGATCGGCTACCTGTC
GCACGACGCGGAGTCGGTGCGGCTGTACTTCACCGAGTCATTCGCGTTCGCCGCCTACACGGCGGAGGCC
AGCGTCCCGCTGACGGCATAG
>Merged2_3670999_2-307 # 2 # 307 # 1 # ID=3670999_1;partial=11;start_type=Edge;rbs_motif=None;rbs_spacer=None;gc_cont=0.758
ATATCCGACGAGGCCTGGTCTCAGATCGAGCAGGAGGCGGCGCGGACCGCGCGCCGGTACCTGGCGGGCC
GCCGGGTCGCCGACGTGCAAGGTCCAGGCGGCGACACCGTCGCCGCGGTGGGCACGGGCCGGCTCGAGAC
GGCGGACTCGCTGGCCGAGGGCGTCCAGACCTGGCACCGCAGGGCACTGCCGCTAGTTGAGCTGCGCGCG
CCGTTCACCCTGAGCCGGGCGGAGATAGACGCGGTGGACCGCGGCGCGCAGGACGCCGACTGGGATCCGG
TGCGCGCCGCCGCCCGGCAGATCGCG
>Merged2_3672367_2-451 # 2 # 451 # 1 # ID=3672367_1;partial=11;start_type=Edge;rbs_motif=None;rbs_spacer=None;gc_cont=0.667
GATACCGCAGCCCACCAGATCGCGGTCGCGGAGAATGTCGCCGTCTTCCACGGCTGGGAGACCGCTGTCG
CCGGGATCGTCAAGTCGTCACCCCATGAACGGGTCGCGTTGAGCGAGGCTGCGGAGGACTATCCACGGCA
GGTCGCCGGCGCCGTTGAGCGCCTTCTCTGCAGCGGGATTGCCGGGCCATACGGGCTCGCGCTGGGTCGC
GACCAGTATCGCCGCGTGGTCGAGAGCGCCGAGCACGGTGGATATCCCCTGCTCGACCATCTCCACAAGA
TCCTCGAGGGCCCGATCGTATGGACGCCCGGGGTGCGGGGCGCCGTTGTCCTCACCCTCCGTGGGGGCGA
CTTCGTCCTCGAGTCCGGCCAGGACATATCGATCGGCTATGACTCCCACGACGCCGATGTCGTGCGGCTT
TACCTGGAGGAGAGCTTCAGCTTCCACGTC
>Merged2_3680120_349-468 # 349 # 468 # -1 # ID=3680120_2;partial=01;start_type=Edge;rbs_motif=None;rbs_spacer=None;gc_cont=0.650
GGCCAGGACCTGTCGATCGGCTACGACTCACACGATGCCGACATCGTCCGGCTGTATCTGGAGCAGAGCT
TCAGCTTCCGCGTGGCCACGCCCGAGGCCGCCGTCGTGCTCGAGGCCTGA
>Merged2_3681896_1-429 # 1 # 429 # 1 # ID=3681896_1;partial=11;start_type=Edge;rbs_motif=None;rbs_spacer=None;gc_cont=0.732
TGGCCGGAGGCCGGGATCACCGGGATCGCGGAGGCCTCCCCGCATCAGGGCCTGACGCTGCCCGCCGGCG
CCGACGGCTATCCCCGGCCGGTCGCCGGCGCGGTGCAGCAACTGCTGCAGAGCGGGGTCGTCGGCCCGTA
CGGGCTGGCGCTGGGCAGCGAGGCCTACCGGCGCGTGTCGGAGACCGCCGAGCACGGCGGCTATCCGCTG
CGCGACCACCTCACCAAGATCCTGGAGGGCGGCCCGATCGTGTGGGCGCCCGGGATCGAAGGCGGCGTCG
TGGTCAGCCTGCGCGGCGGCGACTTCCGCTTGGAGTCCGGGCAGGACCTGTCGGTGGGCTACGCAGAGCA
CGATCGCGACACGGTCACGTTCTATCTGGAGCAGTCGTTCAGCTTCGTCGTCGCCACCGCCGAGGCAGCC
GTCCCGCTC
>Merged2_3688508_69-524 # 69 # 524 # -1 # ID=3688508_1;partial=01;start_type=Edge;rbs_motif=None;rbs_spacer=None;gc_cont=0.680
GAGGACCGGGCGGTCTTCGAAGGCTACCCGGCGGCTCAGATTACCGGCATCCGGCAGTCGTCGAGCAACC
CCAGCCTGACGCTTCCGGAAGACGTGCGGAACTACCCGGACGTGATCAGCAAGGCGGTCAGCGAACTCCG
GCTGGCCGGCGTCGCGGGTCCGTATTCGCTGCTGCTGTCCGCGGACGCCTACACGGCGGTCAGCGAGACC
TCCGACCACGGCTACCCGATCATCGAGCACCTGAGCCGCCTGCTCGACGGCGACATCGTGTGGGCCCCGG
CGATCGACGGCGCGCTCCTGCTGACTGGCCGCGGCGGCGACTACGAGCTCAGGCTCGGCCAGGACCTGTC
CATCGGCTACCTGTCTCACGACGCCGACCAGGTGCGGCTCTACTTCACCGAGTCGTTCACGTTCTCCGCG
TACACCGACGAGGCGAGCGTCGCGATCGGCGCCTGA
>Merged2_3688541_3-338 # 3 # 338 # 1 # ID=3688541_1;partial=11;start_type=Edge;rbs_motif=None;rbs_spacer=None;gc_cont=0.637
GCAAGCAAACCCCTTGTCCGGCTCCGGGTTCCGTTCACGTTGTCGCGTTCAGAGATCGACGACGTCGAGC
GTGGTTCCAACGACTCCGACTGGGACCCGGTCAAGGCCGCCGCCAAGAAGCTGGCATTCGTCGAGGACCG
AACCATTTTCGAGGGCTACGCCGCCGCGTCGATCGAGGGCATCCGCAGCGCCAGCTCCAACAAGCCGCTC
ACGTTGCCCGAGGATCCTCGCGACATGCCCGATGCCATCTCACAGGCGTTGACCGAATTGCGGCTGGGAG
GTGTCGACGGCCCCTACTCGGTGCTGCTAAGCGCCGACGTTTACACCAAGGTCAGC
>Merged2_3688622_2-418 # 2 # 418 # 1 # ID=3688622_1;partial=10;start_type=Edge;rbs_motif=None;rbs_spacer=None;gc_cont=0.597
GGAACCAGTAATCCGCGCATGACGCTGCCGGCCGACGTGCGCGAGTATCCTGACGCTATTGCCCAAGCAT
TGGGCCAGCTGCGTCTCGTCGGCGTCAACGGACCCTACTCGGTGCTGCTCGGCGCCGATGCCTACACAGC
TCTCGCCGAGACCAAAGACAACGGGTATCCGGTCCTGGAACATGTCAAAAAGCTCGTCAAAGACCAGATC
ATCTGGACCCCTGCGATAGCTGGCGCGTTCGTGCTCACCACGCGTGGCGGAGATTTCGATCTGCACATCG
GTCAGGACGTCTCAATCGGGTACCTAAGCCAGACAGACAGCACTGTGCGCCTCTACCTGCAGGAGACGCT
GACGTTTCTCCTGCTCACCTCGGAAGCCGCCGTCGCACTTGCACCCACACACAAGAAGAAAACGTGA
>Merged2_3698611_402-632 # 402 # 632 # -1 # ID=3698611_2;partial=00;start_type=ATG;rbs_motif=GGA/GAG/AGG;rbs_spacer=5-10bp;gc_cont=0.710
ATGACCGAGCAACCGCCGTCCTACGAGGCCGCCCGGGCCGAGCTGCGCGAAGTCGTCGCCAAGCTGGAAG
GCGGCGGGCAGAGCCTCGAGGAATCACTCGCGCTGTGGGAGCGCGGTGAACTGCTCGCCGACCTGTGCCA
ACGCTGGCTTGACGACGCCGGGAAGCGGCTCGATGCTGCGATCGCGGCCCGCGATCGGGAGGAGAGCGAG
CCGGGGGGGTTGGAGCGGTAG
>Merged2_3711682_959-1774 # 959 # 1774 # 1 # ID=3711682_2;partial=00;start_type=ATG;rbs_motif=AGGAG;rbs_spacer=5-10bp;gc_cont=0.618
ATGAATAATCTTCATCGCGAGCTTGCCCCGATTTCGGATGCGGCCTGGGCGGACATTGAGGAAGAGACAA
CGCGCACGCTCAAGCGCCATCTCGCTGGACGGCGCGTAGTTGACGTGCGCAGCGCGGGCGGCATCGACCT
TTCCGCCGTCGGTACCGGCCACCTCCGGACGATCGCGGCGCCTGGGGCCGGAATCCTCGCGCGGCAGCGG
GACGTCAAGGCGCTCGTGGAGTTTCGCGTGCCGTTCGACCTGGATCGCCAGCAGATCGACGACGTGGAAC
GCGGCGCGATCGATTCCGACTGGCAACCCGCAAAGGACGCTGCGCAGAAGATCGCCTATGCCGAGGACCG
GGTTATTTTCGAGGGCTACGCAGCAGCAGACATCATCGGAATACGCGATGGAACAAGTAATCCGCGCATG
ATGCTGCCGGCCGACGTGCGCGAGTATCCTGACACTATTGCCCAAGCGTTGGGCCAGCTGCGCCTCGTCG
GCGTCAACGGACCCTACTCGGTGCTGCTCGGCGCCGATGCTTACACTGATCTCGCTGAGGCCAAGGACGA
CGGGTATCCGGTCATGGAACATATCAAAAAGCTCGTCAAAGACCAGATCATCTGGACCCCTGCAATAGCG
GGCGCGTTCGTGCTCACCACGCGTGGCGGAGATTTCGACCTGCACATCGGCCAGGACGTCTCAATCGGGT
ATCTAAGCCATACAGACAGCATCGTGCGCCTCTACCTGCAGGAGACGCTGACATTTCTCCTGCTCACCTC
GGAAGCGGCCGTCGCACTCGCACCCATGGACAAGAAGGAAGCGTGA
>Merged2_3712242_66-470 # 66 # 470 # 1 # ID=3712242_1;partial=01;start_type=ATG;rbs_motif=AGGAG;rbs_spacer=5-10bp;gc_cont=0.649
ATGAATAACCTTCATCGCGAGCTTGCGCCGATATCCGAAGCCGCATGGGCGCAGATCGAGGAAGAAGCCA
CGCGCACGCTCAAGCGCTATCTCGCCGGACGCCGCGTCGTTGACGTGAATGGGCCCGGCGGCGTTGCGTT
GTCGGCCGTCGGCACCGGCCATCTGCGCAATCTCGAAGCGTCGGGAGAAGGCATCCTGGCACGACAACGT
CAGGTCAACGCGTTGGTCGAACTGCGCGTGCCCTTCGATCTTGATCGCCAGCAGATCGACGACGTCGAAC
GCGGCGCCGAAGACTCCGACTGGCAGCCCGCCAAGGATGCGGCGAAGCGCATCGCGTTTGCGGAAGATCA
GGCGATCTTCGAAGGCTACGCCGCCGGCGGCATCCAGGGCGTGCGCCAAGGCACC
>Merged2_3715410_2-388 # 2 # 388 # -1 # ID=3715410_1;partial=11;start_type=Edge;rbs_motif=None;rbs_spacer=None;gc_cont=0.711
GACGTGCTGCGCGGGTCGCAGGACTCCGACTGGCAGCCGGCGAAAGACGCGGCCAGGCAGATCGCGCAAG
CCGAGGACCAGGCCATCTTCGCGGGATATCCGGCGGCCGGAATCGGCGGCATCGTGCCCGGCGCCAGCAA
CGCCCCGCTCATCCTGCCGGCCGCGCTCGCGGACTATCCAATGGCGTTCGCACAGGCCGTGGGTCAGCTT
CGAGCCGCGGGCGTCGGCGGGCCGTACACGGCTGTCCTGTCCGCCGAGGCCTACACGGCGGTCAGCGAAG
CCAGCGACCACGGCTATCCGATCATCCGTCACCTGCGCAACGTGCTGGACGGCGAGCTGATCTGGGCACC
GGCGATCACTGGGGCCGTCGTGCTGACCGGCCGCGGC
>Merged2_3726539_2-172 # 2 # 172 # 1 # ID=3726539_1;partial=10;start_type=Edge;rbs_motif=None;rbs_spacer=None;gc_cont=0.690
GGCGGCGCGCTCGTGCTGAGCCTGCGCGGTGGCGACTTCCTGTTCGAGTCGGGCCAGGACCTTGCGATCG
GCTACGACAGCCACGACGCCGACGCGGCGCGGCTGTATCTCGTGGAGAGCTTCAGCTTCCACGTGGCGAC
GCCGGAGGCCGCGATCATGCTGAAGCCGTAG
>Merged2_3738990_1-363 # 1 # 363 # 1 # ID=3738990_1;partial=10;start_type=Edge;rbs_motif=None;rbs_spacer=None;gc_cont=0.700
GACACCTTTCCCCGCCACGTCGCGTGCGGAGTCGAGACGCTACTGCGCAACGGGATCGGCGGCCCCTATG
GGCTCGCGCTGGGTCCGCGCCAGTATCGCCGCGTGGTCGAGACCGCGGAGCATGGGGGCTATCCGCTGCT
CGACCACCTCCGCAAGATCCTCGGAGGCCCGATCGTGTGGGCGCCGGGGGTCGAGGGCGCGGTCGTCCTG
AGCAGCCGCGGCGGCGACTTCATCGTCGAGTGCGGCCAGGACCTCGCCATCGGCTACGACTCTCACGACT
CCGACTCGGTGCGCCTCTACCTGGTGGAGAGCTTCACGTTCCGCGCCGTCACCCCAGAGGCCGCGTTCAC
GCTCATCCCCTAG
>Merged2_3740369_283-747 # 283 # 747 # -1 # ID=3740369_2;partial=01;start_type=Edge;rbs_motif=None;rbs_spacer=None;gc_cont=0.675
GCGGTGGCCGAGAACGTCGCGGTGTTCCACGGCTGGAAGGGTGCCCTGACCGGCGTCGGTGAGGCGCCTC
CCAATAAACCCATCGCGCTGGGCCAGAAGCCCGACAACTACCCCCGCCCCGTGGCGGCGGCGGTCGAGTT
GCTCTTGAACAACGGAATCAGCGGTCCGTACGGGCTGGCGTTGGGCGGCGAGCAATACCAGCAGGTTGCC
GAGACCGCCGAGCACGGCGGGTATCCGCTGCTCGAGCACCTGCACAAGATCCTCGACGGTCCGATCGTGT
GGGCGCCCGGCGTCGGCGGCGCGGTCGTGCTCAGCATGCGCGGTGGTGATTTCGTGTTCGAGTCGGGCCA
GGATCTTGCGATCGGCTACACCAGCCATGACGGTGAGACGGTCCAGCTCTACCTGGAGGAGAGCTTCAGC
TTCCACGTTGCGACGCCGGAGGCCGCCGTCGCGCTCACCGCGTAG
>Merged2_3741642_3-713 # 3 # 713 # -1 # ID=3741642_1;partial=11;start_type=Edge;rbs_motif=None;rbs_spacer=None;gc_cont=0.677
GACGGATGGCAGATGCTGGATGAGGAAGCCCGTGAGCGTCTCTCCGCCGCCCTCGGGGCGAGAAAGCTCG
TCGACTTCTCAGGTCCGCATTGCTGGACCTTTTCCGCCACGAATTTCGGCCGGACGCGCGCGCTTGACTC
CTCTCCCGCCGAAGGCGTCGCCGGACGCCAGCGGGCCGTCCTGCCGGTGGTCGAGCTGCGGGCCGACTTC
GCCCTCGCCCGTGAGGAGCTGCGTGACGCCGATCGCGGTGCCGAGGACGCCGAGTTGGAACCGCTCGATG
CCGCAGCTCATCAGATCGCCATAGCCGAGAACGTCGCAGTCTTCCACGGCTGGGGCGACGCAATCGGCGG
AATAGCTTCCGCATCGCCCCACGACGAGATCAGCCTGGGAGACAGCGTTGAGCAATATCCCCGCCACGTG
GCGGGCGCCGTGGAGCGACTGCTGTGCAGCGGGGTCACCGGGCCCTATGGGCTGGCTCTCGGGCGTGAGC
AGTACCGGCAGGTGGTTGAGACGGCCGAGCACGGCGGCTATCCGCTGCTCGATCACCTGCGCAAGATCCT
CGAGGGCGGCCCGATCGTCTGGGCGCCTGGCGTCAAGGGTGCCATTGTGCTCAGCCTGCGGGGGGGTGAC
TTCCTGTTCGAGGCCGGCCAGGACCTTTCGCTCGGCTATGACAGCCATGACGCCGAGGTCGTCCGGCTCT
ATCTGGAGGAG
>Merged2_3763769_1229-2032 # 1229 # 2032 # -1 # ID=3763769_4;partial=00;start_type=ATG;rbs_motif=AGGAGG;rbs_spacer=3-4bp;gc_cont=0.662
ATGACCGACCGACTGCGCCGCGACCAGGCTCCCATCTCGGAACGGGCCTGGGAGCTGATAGACGAAGAAG
CGACCCGCTCGCTCCGCCATTGGCTCGCCGCACGAGCCCTCGTTGATTTCACTGGGCCGAAAGGCTGGGA
TCACTCCGCGGAGGCAGAGGGCAGAACCGCGTCAGTGACCTCACCGGTAACGGGCGTCGACCTTCAGGCC
CGTCAGGTCCAGCCCCTGCTCGAAGCCCGCACGCCGTTCACGCTCAGCCGATCCGAGCTTGACGCAGTAG
ACAGCGGCCTCAAAGACCCAGACCTTGACCCCCTGACGGACGCCGCCCGCCAAGCCGCTGAGGCCGAGGA
CCGAATCGTGTTCGCCGGTGGTCCCGCCGGCTTGAAAGGGATGGCGAAGGCCTCGCCGCACCAGGCCGTG
TCGATCAGCAACGACTACTCCAGGTACCCCAGCCATGTCGCCTCTGCCGTTGCCGCGCTGCGACGTGCGG
GGGTTGGGGGCCCCTACGGGATCGCGCTCGGTGACCGCTGCTACACCGGCGTTATCGAGACCACCGAACA
CGGCGGATACCCGGTGCTCGAGCACATACGCCAAATCGCCGGCGGTCCGGTGGTTTGGGCGCCGGCAGTC
GATGGTGCCCTGGTGACCAGCCTGCGCGGCGGCGACTACGAGCTCGTGTCAGGAGCCGACTTCTCCGTCG
GCTACACCGGCCAAAACGACACCGAAGTCAACCTCTATCTAGAGGAGTCGTTTACCTTCGTGGTCCACGA
CGCCAAGGCCGCCCTTGCCCTCCGATATCGATAG
>Merged2_3765755_2-739 # 2 # 739 # 1 # ID=3765755_1;partial=10;start_type=Edge;rbs_motif=None;rbs_spacer=None;gc_cont=0.736
TTCACGCGGCACGTCGCCGGCCGCCGCGTCGTGGACGTGACCGGCCCGGACGGGGTGGCGCTCGCCGGAG
TCGGCACCGGTCACGTGACGCCGATCGATTCCCCGGGCGACGGGATCGCCGCGGGACTGCGGGACTGGCG
CCCCGTGGTGGAGCTGCGGGTGCCGTTCACGCTGGCACGCGCGGACATCGACAGCGTGGAGCGGGGCTCG
CAGGACCCGGACTGGCAGCCGGTCAAGGACGCCGCCCGCACCATCGCCTTCGCCGAGGACCGCGCGATCT
TCGACGGGTACCCGGCGGCCCGGATCACCGGCGTCCGCGAGTCCTCATCCAACGCCGCGCTGACCCTGCC
ACCGGAGGTCCGCGAGTACCCCGACGCGATCAGCCGGGCGATCAGCGCGCTGCGGCTGGCCGGCGTGGAC
GGCCCCTACTCCCTGCTTCTGTCGGCGGACGCCTACACCGCCGTGTCCGAGACGTCCGACCACGGCTACC
CGCTCCGCGAGCACCTGGCGCGGCTCGTCACCGGCGAGATCATCTGGGCGCCGGCGCTGTCCGGGGCGAT
CGTGCTGACCGGGCGCGGCGGCGACTACGAGCTGCGGCTCGGTCAAGAGCTGTCCATCGGCTACCTGGCG
CACGACGCGACCCACGTGGAGCTGTACTTCACCGAGTCGTTCGCGTTCGCCTCCTACACCGCCGAGGCCA
GCGTCTCCATCGGGGCCGCAGGCCCTGCGCCAGCCTAG
>Merged2_3782152_149-1732 # 149 # 1732 # 1 # ID=3782152_2;partial=00;start_type=ATG;rbs_motif=GGAG/GAGG;rbs_spacer=5-10bp;gc_cont=0.659
ATGCGCCGACTGATCGTCCTCGGCTCACTGGCAATCGCGATCGTCGTGTTCCTGCCCTTCGCCGGCTTCC
TAACCGCGCGTAACGTCACGCCGGCCACTTGCGACGGGGATGGCATCTCCCAGCCGATCAACCCCGTTCC
GATCCCAGACGTGCCGGGGCCGACCGATGGGCAAGTGCGGCTGGCCAAGATCATCTGGCTGCAAGCCCAC
AAGCTCAGCCCGCGTCTCGGCGGCTCCGCTGATCAAGCCGCAGTGATCGCGATCGCGGTTGCCTCGCAGG
AAAGCGCGCTTGGTTCGAATCCTTCGATCAAGCGGCCGAACGCGGACGGCGATGCCGGACCATTCCAGCA
ACGAACCCTCCCCGGCTGGTACGGCACACTCGGCCAGGTCACAGACGCTACGTACGCCGCCGACACCTTC
CTCCTGGGCCACACCGTCACTCCCCAGCAGTACGCCCAAGCCATCGCCGCCGGTATCCGTCCTGCGGGCC
CGGCAGGCGACCACATCCCAGGGCTCGCAGACGTGCCGGACTGGACCAACATCGACATCATCGACGCCGC
CGACCAGGTCCAGCACTCAGCGTTCCCAGATGCAGTCGCCAAGGACATCCCAGTCGCGCGCAAACTCGTC
GCAGCCTTCGACGGAGGCTCCTCGAGTGGCTTGATCGCCGATGCCGTGGGCGCCCAGCCGACGGATCCCT
GCCGGGGCGGCGACAACCGGACTAAGTGTCCGCCGTCCGGGTCACCTGCTGAGGCACGGCTCAAGCCCGA
CACTCTGCTGGTTCTGCGTTGCGTAAAGCAGCAGTTCCCCAAGATCACCACGTTCTACGGCTACCGAGCA
CACGACCAGTACCCAGACCATCCATCCGGCCGAGCCGTCGACGTCATGATCAGCTCCGCTTTCGCCGACT
TCAACAGCCCGGCGGCTGTGGCCTACGGCACCAAGATCGCCGAGTGGGTCAAGGCCCACCAGGCCGAACT
GGGTGTGCAGTACATCATCTATCGACAACACATCTGGAACGTCGAACGTGCAGGCGAAGGTTGGCGCTTG
ATGCCCGACCGCGGCAGCCCGACCGCCAACCACATGGACCACGTCCACGTCACTACCTACGGCAACGCCG
CCAAACCGACCAAGCCTCTGCCCAAGATCTTCGGCGACAAGGCAGTGACACCGGTCGAGCGCTACACGAT
CACCGCCACCTTCGGCGAGATCGGCTCCTGGGCGCGCTACCACACCGGCCTCGACTTCGCCGCGCCGATC
GGGACACCAGTGCGAGCCGCCCTGGCTGGCACGGTGACCCACGCTGGGTACGGAGGTGCAGCCGGATCCT
GGGCCGGCGACTACGTGACCATCGAGCACGCCGACGGCACCAGCACGCTCTACGCGCACATGTCAGCCGT
TTACGTGGCGGCGCGGCAGTCGGTCATGACCGGTGAGCGGGTCGGCGCCATAGGGATCACCGGCCGAAGC
TTCGGGCCGCATCTGCACTTCGAGACGTATCCCGTCGGCGTCCATCCGGGTGACATCTACCGGGCAATGG
ATCCGGCGAAGTGGCTGGCGACACGTAGCGTCACTGTCGCCTAG
>Merged2_3784008_285-578 # 285 # 578 # -1 # ID=3784008_2;partial=01;start_type=Edge;rbs_motif=None;rbs_spacer=None;gc_cont=0.653
TACTCGGTGCTGCTGTCCGCGGACGCCTACACCAAAGTCAGTGAGACCACCGAACACGGCTATCCGATCC
GCGAGCACATCCGTCGGCTCATCGACGGCGACATCATGTGGGCGCCTGCCATCGACGGCGCCTTCGTGCT
GACCACGCGCGGCGGCGACTTCGACCTGCAGCTGGGCACCGACGTCGCGATCGGGTACCTCAGCCACGAC
AGAGACACCGTGCAGCTCTATCTGCAGGAGACGCTGACCTTCCTGTGCCACACCGCCGAGGCGTCGGTCG
CGCTCAGCGTCTAG
>Merged2_3801943_1-747 # 1 # 747 # 1 # ID=3801943_1;partial=10;start_type=Edge;rbs_motif=None;rbs_spacer=None;gc_cont=0.701
ACCTACCTCGAGGGGCGGCGGCTGGTGGATTTCTCCGGCCCGCACGGCTGGGAGCACTCGTCGGTCAACC
TGGGCCGGATCGATGCGGTCTCGGACGTCCCCGAGATAGGAGACCTGCCGGGCGCCGGGGTGGAGGCGGC
CACCCGGGTCGTGCGGCCCCTCGTGGAACTGCGGGCGCCCTTCACCCTGTCCCGGGCGGCCCTCGATGGC
GCGGCGCGGGGCAACCCGAGCATCGACCTCGAGGGGCTCGACCACGCGGCGCGGACGATCGCCACCTCGG
AGAACGTGGCCGTGTTTCACGGCTGGGCGGCTGCGGGGATCGAGGGGATCAGCGAAGCCTCTTCTCACGA
GCCGATCCCGGCTTCCCACTCGGACTGGATGGCATACCCAAAGTCGGTGGCGCGTGGCGTAGAGCGGCTC
GCCCTGGCCGGCGTGGGAGGCCCGTACGGGCTGGCGCTCGGCAACGACACGTGGGTCGGGGTGGTCGAGA
CCACCGAGCAGGGGAGCATCCTCTTCGAGCACCTCGGCAAGATCCTCGGTGGCGGGCCCATCGTGCGGGC
CCCCGGCGTCGAGGGCGGGGTGGTGATCAGCCAGCGGGGCGGTGATTTCCAGTTCGTGAGCGGGCAGGAC
CTGTCGATCGGATTCCGCAGCGCCGACGCTCAGACGGTGACTCTCTACCTGGAGGAGACGTTCACGTTTA
ACGTGCTCGATCCCACCGCGGCGATCCTGCTCACACCCAGTTCCTGA
>Merged2_3805400_3-302 # 3 # 302 # 1 # ID=3805400_1;partial=11;start_type=Edge;rbs_motif=None;rbs_spacer=None;gc_cont=0.717
GCCTTCGCCGAGGACCGGACCATCTTCCAGGGTTACGAGGTCGCCGGGATCACCGGGATCAAGGCGAGCA
CCTCCAACCCGGTCCTCACGCTGCCGGCCGAGGCCCGCGAGTACCCGACCGTGGTCAGCCAGGCGGTCAG
CGCGCTCCGGCTCGCCGGGGTGGGCGGCCCCTACTCGCTGCTGCTGTCTGCCGCCGCCTACACGATGGTG
AGCGAGACCTCCGACCCCGGCTACCCGATCCTCGACCACTTGGCCCGCGTGGTAGACGGCGAGATCATCT
GGGCGCCGGCCGTGGAGGGG
>Merged2_3808358_15-824 # 15 # 824 # -1 # ID=3808358_1;partial=00;start_type=ATG;rbs_motif=AGGAG;rbs_spacer=5-10bp;gc_cont=0.642
ATGAATAACCTTCACCGCGAGCTTGCCCCGATTTCCGATGCGGCGTGGGCGGATATCGAAGAGGAGACGA
CGCGCACCCTTAAGCGCTACCTCGCCGGACGACGCGTGGTTGACGTTCACGGGCCGGGCGGTGTCGGCCT
TTCCGCCGTCGGCACCGGCCACCTCAAGAAGATCGCGGCGCCGGGCGATGGCATTCTAGCGCGACAGCGC
GAGGTCAAGGCGCTGGTCGAGCTGCGGGTCCCCTTCGAGCTCGATCGTCAGCAGATCGACGACGTGGAGC
GGGGTGCGGGCGACTCGGACTGGCAGCCGGCGAAGGACGCCGCACAAAAGATCGCCTATGCCGAGGACCG
CGCCATCTTCGAAGGCTATCCCGCGGCGGGCATCGGCGGCATCCGGCAGGGCACCAGCAATCCGATCCTG
ACGCTTCCCGCTGACGTCCGTCACTATCCCGATGCCATCGCGCGAGCCTTGAACCAGTTGCGCCTCGTCG
GCGTCGAGGGGCCATATTCAGCGCTCCTAAGCGCCGATGCCTATACGGCCCTTGCCGAGACAAGTGACGA
CGGGTATCCCGTGTTGGAGCATGTCAAAAAGCTCGTCAAGGACGAGATTATCTGGGCCCCAGCCATCGCC
GGCGCCTTCGTGCTCACCACGCGTGGCGGTGATTTCGATCTGCACATCGGGCAGGACGTCTCGATCGGCT
ATTCAAGCCACACTGACAGCGTTGTGCGCCTCTACCTTCAAGAGACGTTGACATTCCTGCTCCTCACGAC
TGAGGCCGCCGTCGCGCTGGCGCCTGCCGCCAAGAAGTAG
>Merged2_3816257_51-854 # 51 # 854 # -1 # ID=3816257_1;partial=00;start_type=ATG;rbs_motif=AGGAG;rbs_spacer=5-10bp;gc_cont=0.698
ATGAACAACCTGCACCGCGAGCTTGCGCCCATCTCCGACGAGGCCTGGGCCGAAATCGAGCAGGAGACTG
CGCGCACGCTGCGGCGTTACCTCGCCGCGCGCCGGGTCGTGGATGTCAGCGGTCCGGCCGGCGTCTCGCT
GTCCGCGGTCGGCACCGGGCACTTGCGCCAGATCGACACGCTGGCCGAAGGCGTCCGGGCGCGCCAGCGT
GACGTCCTGCCGCTGGTGGAACTGCGCGTGCCGTTCACGCTGAGCCGCGAGCAGATCGACGACGTGCTGC
GCGGCGCAGAGGACTCCGACTGGCAGCCGGCCAAGGACGCGGCCAGGACGATCGCGCACGCCGAGGATCA
GGCCATCTTCGCTGGCTATCCGGCCGCGGGCATCGGCGGCATCGTGCCGGGTGCGAGCAACCCGTCGGTG
ATCCTGCCGGCCGAGGTCGCCGAGTACCCGATGGCGTTCGCGCAGGCTGCCGAGCAGTTGCGGGCAGCGG
GGGTGGACGGGCCGTACTCGGCGGTCCTGTCGGCCGACGCCTACACGGCAGTCAGCGAGACAAGCGACCA
CGGTTACCCGATCATCCGCCATCTGCGTAACGTGCTCGACGGCGAGCTGGTCTGGGCTCCCGCCATCAGC
GGTGCTGTGGTCCTCACCGGCCGGGGCGGCGACTTCAGCCTCCACCTTGGCCAGGACCTGTCGATCGGCT
ATCAGTCCCACACCGACACCGAGGTCGTGCTGTACCTGCAGGAGACCTTCACATTCCAGCTTCTCACCAC
CGAGGCGGCAGTTGCGCTGACCGCGGCGCGGTGA
>Merged2_3820116_2-367 # 2 # 367 # -1 # ID=3820116_1;partial=10;start_type=ATG;rbs_motif=GGAG/GAGG;rbs_spacer=5-10bp;gc_cont=0.716
ATGAACAACCTGCACCGTGAACTCGCCCCCGTCTCCGACGCCGCGTGGGCCAGCATTGAGGAAGAGGCCA
AGCGGACGTTCACCCGGCACGTCGCCGGCCGCCGCATAGTCGACGTCTCCGGGCCGGACGGACTGGCGCT
CGCCGGGGTGGGCACCGGGCGCGTGACGGCGATCGACCCGCCGGGTGACGGCATCACGGCGGGGCTGCGG
GAGTGGCAGCCCGTCGTGGAACTGCGCGTGCCGTTCACGCTCGACCGTTCCGAGATCGACGACGTGGAGC
GAGGCTCGCTCGACCCCAACTGGCAGCCGGTGAAAGACGCCGCTCGCGCGATCGCGTTCGCCGAGGACCG
CGCGATCTTCGACGGG
>Merged2_3821206_3-347 # 3 # 347 # -1 # ID=3821206_1;partial=11;start_type=Edge;rbs_motif=None;rbs_spacer=None;gc_cont=0.730
CTGGCGGCCCGGCGGGCCGTGGACACCAGTGGCCCCGAGGGTTATGAGCTCTCGGCGGCGAGCACCGGCC
ACGTGCAGGACGTCGATCCGCCCGCCGACGGCGTGCTGGCCCGCCAGCGCCAGGTCCTTCCGCTGGTGGA
GTTGCGCGTCCCGTTCACCCTGGACCGCGAGCAGATCGACGACGTCGAGCGCGGCGCACAGGACTCGGAT
TGGCAGCCGGTCAAGGACGCCGCCCGCCAGATCGCCTTCGCCGAGGACCGCGCGATCGTGGACGGCTATC
CCGCCGCGGGCATCGGGGGCATCCGTCCCGGCGCCAGCAACGAGCAGCTGAACCTGCCGGACGAG
>Merged2_3822288_1-1308 # 1 # 1308 # 1 # ID=3822288_1;partial=11;start_type=Edge;rbs_motif=None;rbs_spacer=None;gc_cont=0.662
GCAATCGCGGTCGCCTCCCAGGAAAGTGCCCTGGGCGCCAACCCAGCGATCAACCATCCCAACGCTGCCG
GCGACGCCGGGCCGTTTCAGCAGCGCACTCTGCCCGGCTGGTATGGGTCACTTGCGCAGGTCACCAGACC
GATCTACGGCGCCGATACCTTCCTCCTCGGCCACACCGTCACGCCCGCGCAGTACGCGCAAGCCGTCGCC
GCCAGGATTCCTCCCGCGGGACGCCCCGGCTACCACCTTTCCGGCCTGGCGGACGTGCCGCACTGGGCCA
ACGTGGACATGATCGAAGCCGCTCAGCAGGTACAACGCTCAGCGTTCCCGGATGCAATAGCCAACGACAT
CCCTGTCGCGCGCAAGCTTGTCGCGACGTTTGACGGTGGTTCTGCGAGCGCCATGCCTACCGCAGTCATA
GGCGCGGAGTCGACAGATCCCTGTGGCGGGCGGGCTAACCCAACGCGGTGCCCGCCGTCCGGTTCACCCG
CTGAAGCTCGCCTCAAGCCGGACACGCTGCTGGTGCTGCGCTGTGTCAAGCAGCAGTTCCCCAAGATCAC
CACCTTCTACGGCTTCCGAGCTCACGACCCGTATCCCGATCATCCCACTGGACGCGCCGTCGACGTCATG
ATCAGTTCCGCCTTCGCCGACTTCAACAGTCCCCAGGCTGTGGCCTATGGCACCAAGATCGCCAACTGGG
TCCAAGCCCACCACGCCGAACTCGGTGTGCAGTACATCATCTATCGGCAACGGATCTGGAACGTCCAGCG
TCCGGGCCGGGGGTGGCGGCCGATGCCTGATCGCGGCAGCCCAACCGCCAACCACATGGACCACGTTCAC
GTCACCACCTACGGCAACGCTGCCAATCCCGAACACATGGCGGCCAAGATCAGCAGCGGCAAGGCCGTCA
CGCCAGTCGAGCACTACACGATCACCGCAACGTTTGGCGAGGTCGGCTCCTGGGCCCGGTACCACACCGG
CCTCGACTTCGCCGCTCCGATTGGGACACCAGTGCGAGCCGCACTGGCGGGCACCGTGACCCACGCTGGC
TACGGAGGTGCAGCCGGATCCTGGGCCGGCGACTACGTGACCATCGAGCACGCCGACGGCACCAGTACGC
TCTACGCGCACATGTCAGCCGTCTTCGTGGCGGCGCGGCAGTCGGTCATGACAGGGGAGCGGATCGGCGC
CATCGGAATCACCGGCCGCAGCTTCGGTCCCCATCTTCACTTCGAGACGTATCCCCTCGGCGTCCACCCG
GGCGACATCTACCGGGCAACGGACCCGGCCAAGTGGCTGGCGACACGT
>Merged2_3826477_3-500 # 3 # 500 # 1 # ID=3826477_1;partial=11;start_type=Edge;rbs_motif=None;rbs_spacer=None;gc_cont=0.653
GGCTGGCGCTTGATGCCGGATCGCGGCAGCCCGACCGCCAACCACATGGACCACGTTCATGTCACCACCT
ACGGCAACGCCGCCAAGTCGGTTGAGCCGCCGAGCAAGATCATCGGCGGCAAGGCGGTGACACCCGTCGA
GCACTATACGATCACCGCGACCTTCGGTGAAGTCGGCTCCTGGGCCCGATACCATACGGGCCTCGACTTC
GCGGCACCCATCGGAACGCCCGTCCGCGCAGCGTTGGCCGGGACGATCACTCACGCCGGGTACGGTGGCT
CCGCCGGATCCTGGGCCGGAGACTATGTGACAATCAAGCACGCCGACGGAACGAGCACGCTCTACGCTCA
TATGTCCGCCACCTATGTCACGACGGGACACCCGGTCATCACGGGTGAGCGGATCGGCGCCATCGGAGTC
ACCGGGCGCAGTTTCGGCCCGCACTTGCACTTCGAGACATATCCCGAGGGCATTCAGCCCGGCGACATCT
ACAACGCG
>Merged2_3844913_1-234 # 1 # 234 # 1 # ID=3844913_1;partial=10;start_type=Edge;rbs_motif=None;rbs_spacer=None;gc_cont=0.654
GGCGCGGTGCCGACCGGCGGCAACCGCATCGTGATCAGCCACGGCATCATCGGCGGCAATGCCATCTCGA
CCATCTACTACCACCTGACCTCCTACCTGGTGCACCCGGGGCAGGTGGTCAAGCAGGGCCAGCTGATCGG
CTACACCGGAACCACCGGCAACTCCACGGGCTGCCACCTGCACTTCGAGGTCATGGTCAACGGCTCCCTC
GTGGATCCGGCTCCCTACCTCTGA
>Merged2_3859403_3-365 # 3 # 365 # 1 # ID=3859403_1;partial=10;start_type=Edge;rbs_motif=None;rbs_spacer=None;gc_cont=0.694
GACTACCCGAACGTGGTCAGCCGGGCGGTGAGCTCGCTGCGGCTGGCCGGCGTGGGCGGGCCGTTCTCGC
TGCTGCTGTCCGCCGACGCCTACACGATGGTGAGTGAGACCTCTGACCACGGCTACCCGATCCGCGAGCA
CCTGGCCCACGTCATCGACGGGGACATCATCTGGGCGCCCGCCATCGACGGCGCGTTCCTGCTGTCCGCC
CGCGGCGGCGACTTCGAGCTGCGCCTCGGCCAGGATCTGTCGATCGGCTACCTGTCCCACGACGCCGACA
CCGTCCAGCTGTACTTCCAGGAGTCGCTGACCTTCCTCGTCTACACCGCCGAGGCCAGCGTGGCCCTGAC
CGCCGAGCGCTAA
>Merged2_3876752_3-635 # 3 # 635 # -1 # ID=3876752_1;partial=10;start_type=ATG;rbs_motif=AGGA;rbs_spacer=5-10bp;gc_cont=0.618
ATGAATAACCTGCACCGCGAGCTCGCCCCGATCTCGGATGCTGCATGGGCGCAGATTGAAGAAGAGGCAT
CGCGTACTTTCAAACGAAATCTCGCCGGCCGGCGCGTCGTTGATGTAAAGGGCCCATCCGGTGTCGGGTC
AGCCGCCGTCGGTACTGGTCACCTGGTCAGTGTTGCTCCGCCTGCCGACGGCATCCTCGCTCGCCAACGC
GCCGTCAAGGCCCTTGTGGAGATGCGCGTCCCGTTTGAACTGGACCGTCAGCAAATTGACGATGTCGAGC
GTGGTGCGAGCGATTCGGACTGGCAACCCGTAAAAACCGCCGCACGACGGTTGGCTTTTGCCGAAGATCG
CTCGATTTTCGAGGGCTACCCTCCCGGCGGTATCGAAGGCATCCGCCAGGGATCAAGCAATCCGCCGATC
ACCTTGCCTGCCGACGTGCGTGACTACCCCGACGCCATCGCACAAGCGGTCAGTCAGCTCCGGCTGGTGG
GCGTCAATGGACCTTACTCCGTGGTGCTCAGCGCCGAAGTATACACGGGCATCAGCGAGACGCGTGATCA
CGGATATCCGATATTGGAACACATCAGGCGCCTGATACCCGGCGAGATCATCTGGGCGCCGGCAACCGCT
GGC
>Merged2_3877628_1344-1469 # 1344 # 1469 # -1 # ID=3877628_2;partial=01;start_type=Edge;rbs_motif=None;rbs_spacer=None;gc_cont=0.659
CACCTGTGGGACACCAATCCAGCCGTGGCGAAGACGGCCATCTGCGCAAACCTCGGGCAGCCGCTGACCA
CGACGGAATGGTCGGCGTACGTTCCCGGCGTGGCGTACCACGCGCCGTGCTCGTAA
>Merged2_3881312_3-653 # 3 # 653 # -1 # ID=3881312_1;partial=10;start_type=ATG;rbs_motif=AGGAG;rbs_spacer=5-10bp;gc_cont=0.641
ATGAACAACCTTCATCGTGAGCTTGCCCCGATATCCGATGCGGCGTGGTCTCAGATCGAGGAAGAGGCAT
CCCGCACCTTCAAACGTCATCTCGCCGGCCGTCGTGTCGTCGACGTGCAGGGTCCGGGCGGCGTGGCGCT
GTCCGCCATCGGCACCGGCCACTTGCGCATTGTCACAGCGCCGGGGGAGGGGATTCTCGCCCGTCAACGC
ATCGTCAATCCGCTCGTCGAACTGCGCGTACCATTCGATCTCGAGCGCCAGCAGATCGACGACGTGGACC
GAGGCGCCAACGATTCGGATTGGCAGCCGACCAAGGACGCCGCGCGGCTTTTGGCGTTCGCCGAGGATCG
GGCCATCTTCGAGGGTTACGCCGCCGGCGGCATTGGCGGCATTCGCGAGGGGACCAGCAATCCGGTCATG
ACCCTTCCGGCTGAAGTCAGCGATTATCCCGATGCCATCGCTCAGGCCGTAAGCCAGTTGCGTCTGGTCG
GCGTCAACGGTCCCTATTCGGTGGTGCTCAGTTCCGATGCCTATACGGCATTGAGCGAGACCAGCGACCA
CGGCTACCCGGTGCTGGAGCACATCCAAAGGCTCGTCAGCGGTGACATCATCTGGGCCCCGGCGATCTCC
GGCGCCGTGGCACTGACCACG
>Merged2_3881989_1-513 # 1 # 513 # -1 # ID=3881989_1;partial=10;start_type=ATG;rbs_motif=AGGAG;rbs_spacer=5-10bp;gc_cont=0.628
ATGAATAATCTTCATCGCGAGCTTGCCCCGATTTCCGATGCAGCGTGGGCAGACATTGAGGAGGAGACGA
CGCGCACGGTCAAGCGCCATCTTGCTGGACGGCGCGTGGTCGACGTGCGCAATTCGGGCGGCGTTGGTCT
CTCCGCGGTCGGCACCGGACATCTCAAGACAATTGCGGCGCCCGGGGACGGAATCCTCGCGCGGCAGCGC
AACATCAAGGCGCTGGTGGAGTTTCGCGTTCCGTTCGAGCTGGATCGCCAGCAGATCGACGACGTGGAAC
GCGGCGCAAACGATTCCGACTGGCAACCTTCAAAGGACGCCGCGCAGAAGATTGCCTATGCCGAGGACCG
AGCTATTTTCGAGGGCTACGTGGCAGCAGGCATCGTCGGCGTTCGCGAGGGTACCAGCAATCCGCGCATA
ACTCTGCCGGCCGACGTGCGCGAGTATCCCGACGCGATTGCCCAGGCGTTGAGCCAGTTGCGTCTCGTCG
GCGTCAACGGACCCTATTCGGTG
>Merged2_3905377_70-594 # 70 # 594 # -1 # ID=3905377_1;partial=01;start_type=Edge;rbs_motif=None;rbs_spacer=None;gc_cont=0.585
TCCGATTGGCAGCCAGCAAAAGACGCTGCGCGCAAGCTCGCCTTCGCCGAAGACCGCACCATTTTCGAAG
GCTTCTCCGCAGCAGGAATCGTGGGCATCCGCCAGGGCACCAGCAATCCCCAAAAATCTCTCCCGGCCGA
CGTGCGCCAGTACCCGGAAGCCTTTGCCCAGGCCTTAAGCCAGTTGCGCCTTGTCGGCGTCAACGGCCCC
TATTCCATTTTGCTCAGCGCCGATGCTTATACCGAACTCGCCGAAACCAGCGATTACGGCTACCCGGTCC
TGGAACATGTGAAACGGCTGGTTGAAGGCAAAATCATCTGGGCGCCTGCCATTGACGGCGCCTTCGTCGT
CACAACCCGCGGCGGCGACCTCGATCTTCACATCGGCCAGGACGCCTCTATCGGCTACTTGAGTCACACT
GACACGCGCATTCGCCTTTATTTGCAGGAAACGTTTACCTTCCTCTACCTCACCTCCGAATCCTGCGTTG
CCCTTGCCTCATCCTCCAAGCCTCGTTCTTCGTGA
>Merged2_3922914_3-386 # 3 # 386 # 1 # ID=3922914_1;partial=11;start_type=Edge;rbs_motif=None;rbs_spacer=None;gc_cont=0.685
CAGCGTGAGGTCCTGCCGCTGGTCGAGCTGCGCGTGCCGTTCACGCTGAGCCGTGAGCAGATTGACGATG
TGCTGCGCGGCTCAGAGGACTCAGACTGGCAGCCGGCCAAGGACGCGGCCAGGAAGATAGCGCATGCCGA
GGACCAGGCTGTCTTCGCTGGTTATCCGGCCGCGGGCATCGGCGGCATCCTGCCGGGCGCGAGCAACCCG
CCGCTTGCCCTGCCTGCCGATGTTGCTGATTACCCGATGGCGTTCGCGCAGGCGGCCGAGCAGTTGCGGG
CGGCCGGGGTGGACGGCCCTTACTCGGCAGTGCTGTCGGCCGAGGCCTACACGGAGGTAAGCGAGACCAG
CGATCACGGCTACCCGATCATCCGCCATCTGCGC
>Merged2_3927870_194-400 # 194 # 400 # -1 # ID=3927870_2;partial=01;start_type=Edge;rbs_motif=None;rbs_spacer=None;gc_cont=0.686
AGCGGTGACATCATCTGGGCCCCGGCGATCTCCGGTGCCGTGGCACTGACCACGCGCGGCGGCGACTTCA
CCCTCCAGCTCGGGCAGGAAGCCTCGATCGGCTACCTGTCGCACACCGCCACCCAGGTCGAGCTGTACCT
GCAGGAGTCGCTGACCTTCCTGCTGTTCACCGCGGAGGCGGCCGTCAGCCTGCCCGCAAGCGGCTAG
>Merged2_3939548_316-684 # 316 # 684 # 1 # ID=3939548_2;partial=01;start_type=ATG;rbs_motif=AGGAG;rbs_spacer=5-10bp;gc_cont=0.640
ATGAATAATCTTCACCGCGAGCTCGCCCCAATTTCCGATGCAGCGTGGGCAGATCTCGAAGAGGAGACGA
CGCGCACGCTTAAGCGCTACCTCGCGGGGCGGCGCGTGGTCGACGTGCACGGGCCAGGTGGCGTCGGCCT
TTCCGCCGTCGGCACTGGCCACCTCAAGACGATTGCGGAGCCCGGCAAGGGCATCCTTGCGAGGCAGCGC
GAGGTCAAGGCGCTGGTCGAGTTGCGGGTGCCGTTCGAGCTCAATCGTCAGCAGATTGATGACGTGGAAC
GGGGTGCGAACGACTCCGACTGGCAACCGGCGAAGGACGCTGCGCAAAAGATTGCCTATGCCGAGGACCG
CGCCATCTTCGAGGGCTAT
>Merged2_3944276_609-1406 # 609 # 1406 # 1 # ID=3944276_2;partial=00;start_type=ATG;rbs_motif=AGGA;rbs_spacer=5-10bp;gc_cont=0.640
ATGAACAACCTCTATCGCGATCTGGCGCCGATCACCGAAGAGGCCTGGGCCGACATCGAATTGGAAGCGA
CACGGACGTTCAAGCGGCACATCGCCGGACGCCGAGTGGTCGACGTCAGCGAGCCGGGCGGTCCGACCAC
CGCAGCGATCAGCACCGGGCGGCTGCAAGACGTGAAGGCGCCCACCGACGGCGTCATCGCGCAATTGCGT
GCCAGCAAACCGCTTGTGCGGCTTCGGGTTCCGTTTACGCTGTCCCGCGCGGAAATCGACGACGTGGAGC
GCGGTTCGCAGGACTCGGACTGGGACCCGGTCAAGGAGGCGGCCAAGAAGCTGGCCTTCGTCGAAGATCG
CGCCATCTTCGAAGGTTATAAGGCCGCGTCGATCGACGGTATCCGGAGCTCCAGCTCAAACCCGGCGCTG
AAACTGCCCAAGGAAGTTCGCGGCTTTCCCGACGTCATCTCGCAGGCGTTGTCCGCGCTGCGACTGGCCG
GTGTCGACGGCCCGTACACGGTGCTGCTGTCCGCCGACGCCTACACCAAAGTCAGCGAGACAACCGAACA
CGGCTATCCGATCCGCGAGCACATCCGCCGGCTGATCGACGGCGACATCATCTGGGCACCCGCCATCGAC
GGTGCGTTTGTGCTCACCACCCGCGGCGGTGACTTCGATCTGCAGCTGGGCACCGACGTGTCGATCGGAT
ATCTCGGCCATGACGCCGAAACCGTGCAGTTGTACCTGCAGGAAACCCTGACGTTCCTGTGCTATACCGC
CGAGGCGTCGGTCTGCCTTAGCTCCTAG
>Merged2_3951593_141-302 # 141 # 302 # 1 # ID=3951593_2;partial=01;start_type=ATG;rbs_motif=AGGAG;rbs_spacer=5-10bp;gc_cont=0.710
ATGAACAACCTGCACCGCGAGCTTGCCCCCATCTCCGAATCCGCGTGGGCGAGCATCGAGGAGGAGGCCC
GCCGGACGTTCACGATCAACCTGGCGGGACGACGGGTGGTGGACGTCGCCGAGCCGGGCGGTCTCACGCT
GGCCGGCGTGGGCACCGGCCAC
>Merged2_3979131_25-393 # 25 # 393 # -1 # ID=3979131_1;partial=01;start_type=Edge;rbs_motif=None;rbs_spacer=None;gc_cont=0.547
TACCCGCAGGTCATTGCCCAGGCGCTCAGTCATTTGCGGCTTGCAGGCGTCAATGGTCCCTATTCAGTAT
TGTTGAGCGCCGATGCCTACGAAGGATTGAGCGAGACCAGCGACCATGGTTATCCGGTCTTGGATCACGT
TAAGCGCCTCTTGGACGGCGAAATCATCTGGGCTCCAGCGATTGCTGGCGCATTCGTGCTCACGACACGC
GGCGGCGACTTCAGCCTTCATATCGGTGAGGATGTGTCGATCGGCTACCTAAGCCATGATGATAAGACGG
TTCGGCTTTACCTTGAGGAGACGTTTACCTTCCTCCTACTGACGGCGGAGGCTTCCGTTGCGTTGATTGC
TCCTGAAACCAAAGGGTAA
>Merged2_3983454_56-478 # 56 # 478 # 1 # ID=3983454_1;partial=01;start_type=GTG;rbs_motif=AGxAGG/AGGxGG;rbs_spacer=5-10bp;gc_cont=0.712
GTGGTAAGTCCTCAGTGGGACGAAACAGACGAGGCGCAGAGAGCGCTGCGCGCGATCGTTTCCGACCCGG
CCTACGGCGCCGCTGCCTTGTCGAGCGCCCAGATGCTGGCCAACCTTTTGAAGGACCTGCTGCCCGACGC
TCCGCGCGAAGTGAGCGTCCTGGTCGCCGCGGCGGAGGCTGGCGTGGCCGGCAGCCTGCGGGATCGCGTT
TCGCAAGGCATGGACGTGGGCACCGCCTCGGCGGTGGTGGCGGGCTCCTTCGCGGCCAGCACGCCGTTCA
GGCCGGAGGCGTGCACCTGGGCGGTGAGCGAGATGGCCCGAGCGCTCGGCCTCGGCTCCCCGGCGCCGGG
CTCCCCTTCAGATCCGGGTGCTGTACCTGGATCCTTGGCCCTGGACACGCAACCCACGATCTCGGCCCCG
GTG
>Merged2_3994250_1146-1943 # 1146 # 1943 # -1 # ID=3994250_3;partial=00;start_type=ATG;rbs_motif=AGGA;rbs_spacer=5-10bp;gc_cont=0.654
ATGAACAACCTGTACCGCGATCTGGCGCCGATCACCGAAGAGGCCTGGACCGAAATCGAATTGGAGGCGA
CACGGACGTTCAAGCGGCACATCGCCGGACGGCGGGTGGTCGACGTCAGCGAGCCGGGCGGTCCGACGAC
TGCGGCGATCAGCACCGGGCGGCTGCAAGAAGTGAAGGCGCCCACCGATGGCGTCATCGCGCAACTGCGT
GCCAGCAAACCGCTTGTGCGGCTTCGGGTTCCATTTGCGCTGTCCCGCGGGGAGATCGACGACGTGGAGC
GCGGGTCGCAGGACTCCGACTGGGATCCGGTCAAGGCCGCCGCCAAGAAGCTGGCGTTCGTCGAAGACCG
GGCCATCTTCGAAGGCTATAAAGCCGCCACCATCGACGGCATCCGTGGCTGCAGCTCCAACCCGCCGTTG
AAGCTGCCCAAGGAGGTACGGGGCTTTCCCGATGTCATCGCGCAAGCGTTGTCCGAGCTGCGGCTGGCCG
GTGTCGACGGTCCGTACTCGGTGCTCCTGTCCGCCGACGCCTACACCAAGGTCAGCGAGACCACCGAACA
CGGCTACCCGATCCGCGAGCACATCCGCCGGCTGATCGAGGGCGACATCATCTGGGCACCGGCCATCGAC
GGCGCGTTCGTGCTCACCACCCGCGGCGGCGACTTCGACCTGCAGCTGGGCACCGACGTGTCGATCGGAT
ATCTCAGCCATGACACCGAAACCGTCCAGTTGTACCTGCAGGAGACCCTGACGTTCCTGTGCTACACCGC
CGAGGCGTCGGTCTGCCTCAGCTCGTAG
>Merged2_3995914_235-555 # 235 # 555 # -1 # ID=3995914_2;partial=01;start_type=Edge;rbs_motif=None;rbs_spacer=None;gc_cont=0.620
CTGCGTCTGGCCGGCGTCGACGGGCCCTACTCGGTGCTGCTGTCGGCCGACGTTTACACGAAGGTCAGCG
AGACAACCGCACACGGCTATCCAATCCTCGAGCACATCAGCCGGTTGGTGAATGGCGACATCATCTGGGC
GCCCGCGATTGACGGCGCGTTCGTGTTGACCACCCGTGGCGGTGACTTCGATCTGCAGTTGGGTACCGAC
GTGTCGATCGGGTATCTGTCCCACGACGCCGACACCGTGCAGTTGTACCTGCAGGAGACCCTGACGTTCC
TGTGCTACACGGCCGAAGCGTCGGTTTGCCTCAGCTCCTAA
>Merged2_4000369_1-624 # 1 # 624 # 1 # ID=4000369_1;partial=10;start_type=Edge;rbs_motif=None;rbs_spacer=None;gc_cont=0.609
GAAGGCATCCAGGCGCGCCAGCGCGAGGTCAAGGCACTGGTTGAGTTGCGGGTTCCGTTCGAGCTCAATC
GTCAACAGATTGACGACGTGGAGCGGGGCGCCCAAGACTCCGACTGGCAGCCGGCGAAGGACGCCGCGCA
AAAGATTGCCTATGCTGAAGACCGCGCCATCTTCGAAGGCTATCCCGGGGCGGGCATTGGCGGCATCCGG
CAGGGAACCAGCAATCCCGTCCTGACGCTTCCGGCGGACGTGGCTCACTATCCCGATGCGATCGCACAAG
GTCTGAACCAGTTGCGCCTCGTCGGCGTCGATGGGCCCTACTCACTGCTGTTGAGCGCCGATGCCTATAC
GTCCCTTGCCGAAACCAGCGATAACGGGTATCCGGTGTTGGAGCATGTCAAAAAGCTCGTTAAGGACGAG
ATCATCTACGCCCCAGCGATCTCAGGGGCCTTCGTGCTCACCACGCGCGGCAGTGATTTCGATCTGCACA
TCGGGCAAGACGTCTCGATCGGCTATTTGAGCCATACCGATAGCGTCGTACGCCTCTACCTCCAAGAGAC
GTTGACATTCCTGCTACTCACAACCGAGGCGGCTGTCGCGCTGGCGCCTGCCGCAAAGGAGTAG
>Merged2_4001333_1-486 # 1 # 486 # -1 # ID=4001333_1;partial=10;start_type=ATG;rbs_motif=AGGAGG;rbs_spacer=5-10bp;gc_cont=0.718
ATGAACAACCTGTACCGCGAACTGGCTCCGGTCTCGGATGCCGCCTGGGCCAGCATCGAGGCGGAGGCAC
GCCGGACGTTCGAGGAACACGTGGCCGGCCGCCGGGTGGTGGATGTCAGCGGACCCGACGGCGCCGGGCT
GGCCAGCGTGGGCACCGGTCACCTGGCCGAGATCGACCCGCCAGGCGGAGAGCAAGGCGGGATCACCGCC
TGGCTGCGCACCTCGCAGCAGCTCGTCCAGCTCCGGGTTCCGTTCACCGTGAGCAGGCAGGACGTGGACG
ACGTGGAGCGCGGCGCGCAGGACTCCGACTGGCAGCCGGTGAAGGACGCGGCGCGGCAGATCGCCTTCGC
CGAGGACCGCGCGATCTTCCAGGGCTACCCGGCCGCCGGGATCGGCGGGATCAAGAAGAGCTCGTCCAAC
CCGGCGTTCACGCTGCCCGCCGAGGCCCGCGAGTACCCGACGGTGATCAGCCAGGCGGTGAGCGCG
>Merged2_4055990_6-452 # 6 # 452 # -1 # ID=4055990_1;partial=01;start_type=Edge;rbs_motif=None;rbs_spacer=None;gc_cont=0.711
GTTTTCCACGGCTACCCGGCGGCCAGCATCACCGGCGTGCGCCAGGCGTCTTCCAACCCCGCGCTGGCGT
TTCCCGGGGCGGCCACCGCCTACCCGGACGTGGTCACCAAGGCGGTGACCGAGCTGCGCCTGGCCGGCGT
TGGCGGGCCGTACTCGCTGCTGCTGTCGGCTGACGCGTACGCCGCGGTCACCGAGACCTCCGATCACGGG
TACCCGATCCGCGATCACCTTGCCCGGGTGCTGGACGGCGAGATCATCTGGGCGCCCGCGCTCGACGGCG
GCCTGGTGCTGTCCGGCCGCGGCGGCGACTACGAGCTGCGCCTCGGCCAGGACCTTTCGATCGGTTACCT
GTCGCACGACGCGGCCGCCGTCCAGCTGTACTTCCAGGAGACGTTCACGTTCGCGGTCTACACCGCCGAG
GCGAGCGTCTGGATCGCGGCCGGCTAG
>Merged2_4056036_3-344 # 3 # 344 # -1 # ID=4056036_1;partial=11;start_type=Edge;rbs_motif=None;rbs_spacer=None;gc_cont=0.722
GTTTTCCACGGCTACCCGGCGGCCAGCATCACCGGCGTGCGCCAGGCGTCTTCCAACCCCGCGCTGGCGT
TTCCCGGGGCGGCCACCGCCTACCCGGACGTGGTCACCAAGGCGGTGACCGAGCTGCGCCTGGCCGGCGT
CGCCGGGCCATACTCGCTGCTGCTATCCGCGGACGCGTACGCGGCGGTCACCGAGACCTCCGATCACGGG
TACCCGATCCGCGACCACCTGGCCAGGGTGGTGGACGGAGACATCCTCTGGGCGCCCGCGCTCGAGGGCG
GTCTGGTGCTGTCCGGCCGCGGCGGCGACTACGAACTCCGGCTCGGCCAGGACCTGTCGATC
>Merged2_4058208_479-829 # 479 # 829 # -1 # ID=4058208_2;partial=01;start_type=Edge;rbs_motif=None;rbs_spacer=None;gc_cont=0.601
CGAGCCTTGAACCAGTTGCGCCTCGTCGGCGTTGACGGGCCCTATTCAGTACTGCTCAGCGCCGATGCTT
ACACGGCGCTCGCTGAGACCAGTGACAACGGGTATCCCGTGTTGGAGCATGTTAAAAAGCTCGTCAAGGA
CGAGATTATCTGGACACCAGCCATCACCGGGGCCTTCGTGCTCACCACGCGTGGCGGTGATTTCGATCTG
CACATCGGGCAGGACCTCTCGATCGGCTATTTGAGCCACACCGACAGCGTCGTGCGCCTTTACCTCCAGG
AGACGTTGACCTTCCTGCTGCTCACGACTGAGGCGGCGGTCGCGCTGGCGCCTGCCGCAAAGAAGAAGTA
G
>Merged2_4058437_89-556 # 89 # 556 # 1 # ID=4058437_1;partial=01;start_type=ATG;rbs_motif=AGGAG;rbs_spacer=5-10bp;gc_cont=0.741
ATGAACAACCTGCACCGCGAGCTTGCGCCGGTCTCCGCGGCGGCTTGGGCCGAGATCGAGGACGAGGCCA
GGCGCAGCTTCACGCTGTACCTGGCCGGGCGCCGGGTCAGCGACGTGAAAGGCCCGGACGGCCCCACCCT
GGCCGCCGTCGGCACCGGCCACCTGACCAGCATCGACCCGCCGGCCGAGGGCGTCACCGCCTACGCCCGG
CAAGCGCAGCCGCTGGTGGAGCTGCGGGTGCCGTTCACGCTGAGCCGGCAGGCCATCGACGACGTGGAGC
GGGGCGCCCATGACCCGGACTGGCAGCCGGTCATCGACGCGGTCAGGGCCATGGCCTTCGCCGAGGACCG
GGCGGTCTTCAGCGGCTACCGCGCGGCCGGCATCGGCGGGATCGGGGAGAACTCGCCGAACCCGGAGATG
ACACTGCCCGCGGACGTGCGGGGCTACCCGGACACCGTCGCGGCGGCG
>Merged2_4074352_109-309 # 109 # 309 # -1 # ID=4074352_1;partial=01;start_type=Edge;rbs_motif=None;rbs_spacer=None;gc_cont=0.617
CATCTGGACCCCTGCGATAATGGCGCGTTCGTGCTCACCGCGCGCGGCGGAGATTTCGATCTGCATATCG
GCCAGGACGTGTCGATCGGGTATCTAAGCCATACGGATAGCATTGTGCGCCTCTACCTCCAGGAGACGTT
GACCTTCCTTCTGCTCACCGCCGAAGCCGCCATCGCGCTGGCGCCTCCGGCCAGGGCGTAG
>Merged2_4086007_357-1169 # 357 # 1169 # -1 # ID=4086007_2;partial=00;start_type=ATG;rbs_motif=GGAG/GAGG;rbs_spacer=5-10bp;gc_cont=0.590
ATGAATAACCTCCATCGGGAGCTGGCGCCCATTTCTGACGCGGCATGGGCGCAGATCGAGGAAGAGACGA
CGAGAACGCTGAAGCGGTATCTGGCTGGGCGACGCATCGTAGATGTTCCTTCCTCGGGAGGAATTACTTT
GCCCGGAGTTGGGACCGGGCACCTGAAGCGGATCTCCGCTCCCGCAGAAGGGATCATCGCAAGACAGAGT
GAAGTGAAGCCGCTGGTGGAGTTGCGGGTTCCGTTTGAACTGTCGCGTCAAACGATCGACGATGTGGAGC
GCGGTTCCGAGGACTCCGACTGGCAGCCTGCGAAGGACGCCGCGAAGAAGCTGGCCTTTGCGGAAGATCG
GGCCATTTTCGACGGATACCATGAAGCGGATATCCAGGGTATCCGGGAAAGCACCAGCAATCCCATCGAG
ACACTGCCGGCGGATGTGCGGGCTTATCCGGATGCGGTTGCACACGCGCTGAGCCAGCTGCGCCTAGTGG
GCGTAAACGGTCCCTACTCGGTTTTGCTGGGAGCAGTCGAATATACGGCGCTGGCCGAAACCCGCGATCA
CGGGTATCCCGTGCTCGAGCACGTGAAGCGCATCGTTGACGGCAACCTGATCTGGGCACCCGCGATTGAA
GGCGCGTTCGTTGTGACTACGCGAGGCGGCGACTTCGAGCTCAACATTGGACAGGATGTTTCGATCGGCT
ATCTCAGTCATAGCGATTCCGCCGTGCAACTGTATCTTCAGGAGACGTTCGTTTTCCGCGTGCTCACCAG
CGAAGCCGCCGTTGCGTTCTCGCCTTCACAGAAATCTTCCTGA
>Merged2_4087257_240-584 # 240 # 584 # -1 # ID=4087257_1;partial=01;start_type=Edge;rbs_motif=None;rbs_spacer=None;gc_cont=0.638
GCCATCTCGCACGCATTGACCGGATTGCGGCTGGCCGGTGTCGACGGCCCGTATTCGGTGCTGCTGTCCG
CCGAGATCTACACCAAGGTCAGTGAGACCACCGAACACGGATATCCGATCCGCGAGCATCTCAACCGATT
GGTCGACGGGGACATCATCAGGGCGCCGGCCATCGATGGCGCCTTCGTGCTGACCACGCGCGGTGGCGAC
TTCGACCTGCAACTGGGCACCGACGTCGCGATCGGGTACCTCAGCCACGACGCCGAGACCGTGCAGCTGT
ATCTGCAGGAGACACTGACATTCCTGTGCTACACCGCCGAGGCCTCGGTCTGCCTCGCCCCTTAG
>Merged2_4097095_3-362 # 3 # 362 # -1 # ID=4097095_1;partial=11;start_type=Edge;rbs_motif=None;rbs_spacer=None;gc_cont=0.750
GCCTGGGCGGACCTGGAGGCGGAGGCGCGGCGGACGTTCGAGCGCCACGTGGCGGGCCGGCGGATGGTCG
ACGTGCCCGACGCCGGGGGCTTCCAGCTGGCCGCGGTGAACGCGGGGCACGTGGACCGCATCGATCCCCC
GGCCGAGGGGGTGGTCTCCCACCTGCGCCGCTCCCAGCCGCTCGTCGAGCTGCGGGTGCCGTTCACGGTG
GAGCGGCAGCAGGTCGACGACGTGGAGCGCGGCGCCAGGGACGTGGACTGGCAGCCGGTGAAGGACGCCG
CCCGCCGGATCGCGTTCGCGGAGGACCGTGCTGTCTTCGAGGGATATCGGGCGGCCGGCATCCAGGGGCT
TCGCGCAAGC
>Merged2_4103687_148-984 # 148 # 984 # 1 # ID=4103687_2;partial=00;start_type=ATG;rbs_motif=AGGAG;rbs_spacer=5-10bp;gc_cont=0.575
ATGAATAACCTTCATCGTGAGCTTGCCCCGATATCTGAAGCGGCTTGGTCTCAGATCGAGGAGGAAACGG
CACGCACCATTAAACGTTATCTCGCCGGCCGCCGTGTCGTTGACCTACAAGGTCCAGGCGGTACTGCTCT
GTCTGCTATCGGCACCGGCCACTTGCGCAATCTCGCAGCGCCAGGAGAGGGAATTCTCGCGCGACAACGT
TTGGTGAATACGTTGGTTGAACTTCGCGTGCCATTCGAACTCGATCGCCAGCAGATCGACGACGTGGAGC
GTGGTGCCAACGATTCGGATTGGCAGCCAGCAAAGGATGCTGCACGGCTTTTGGCCTTCGCGGAGGATCG
GGCAATCTTCGAAGGTTACACTGCGGCCGGCATCGGCGGCATTCGCCAGGGGACCAGCAATCCGGTGATG
ACGCTCCCGGCCGAAATACGCGCTTATCCCGAAGTGATTGCCCGTGCGGTCAGCCAGTTGCGTCTCGTCG
GCGTCAACGGCCCATATTCAGTGCTGCTGGGTTCCGATGCTTACACGGCATTGAGTGAGACGAGCGACCA
TGGCTATCCGGTCCTAGACCACGTTAAGCGCCTCATTGACGGCGAAATTATCTGGGCCCCCGCGATTACT
GGCGCATTCGTGCTCACAACCCGCGGCGGCGATTTTGGCTTGTATATCGGCGAGGATGTCTCGATCGGTT
ATTTGAGCCATAACGATGAGACCGTGCGGCTTTATCTTGAGGAGACACTCACCTTCCTGTTGCTGACAAC
AGAGGCTTGCGTTGCCCTGACTGCTCCTGGAGGGAAATCGAAGACCGGAAAGGGAAGAGCGTCATGA
>Merged2_4103739_148-540 # 148 # 540 # 1 # ID=4103739_1;partial=01;start_type=ATG;rbs_motif=AGGAG;rbs_spacer=5-10bp;gc_cont=0.580
ATGAATAACCTTCATCGTGAGCTTGCCCCGATATCTGAAGCGGCTTGGTCTCAGATCGAGGAGGAAACGG
CACGCACCATTAAACGTTATCTCGCTGGCCGTCGTGTCGTTGACATAAATGGTCCAAGTGGCACCGCTCT
CTCTGCCATCGGCACCGGCCACCTGCGCAATCTCACGGCGCCAGGAGACGGGATTCTGGCGCGACAACGT
GAGGTGAATGCGTTGGTCGAACTTCGTGTGCCATTCGAACTCGATCGGCAGCAGATTGATGACGTGGAGC
GTGGGGCCAACGATTCGGATTGGCAGCCCGCAAAGAATGCTGCACGGCTTTTGGCGTTCGCGGAGGATCA
GGCAATCTTCGAAGGCTACACGGCGGCCGGCATCGGCGGCATT
>Merged2_4111007_1-378 # 1 # 378 # -1 # ID=4111007_1;partial=10;start_type=ATG;rbs_motif=GGAG/GAGG;rbs_spacer=5-10bp;gc_cont=0.722
ATGAACAACCTGCACCGCGAACTAGCTCCGGTCTCCGATGCCGCCTGGGCCAGCATCGAAGCCGAGGCAC
GCCGGACGTTCGAGCAGAACGTCGCCGCCCGCCGGGTGGTGGACGTGCACGGGCCCGATGGTCCCGGGCT
GGCCAGCGTCGGCACCGGCCACCTGGCCGAGAGAGACCCGCCCGGCGAGCCGGGCGGGATCCTCGCGTGG
CTGCGCAGCTCGCAGCAGCTCGTCGAGCTCCGGGTCCCGTTCACCTTGAGCAGGCAGGACGTGGACGACG
TCGAGCGGGCCGCGCAGGACTCCGACTGGCAGCCGGTCAAGGACGCGGCACGGCAGATCGCCTTCGCCGA
AGACCGCGCCGTCTTCGAGGGCTACCCG
>Merged2_4115019_1555-2352 # 1555 # 2352 # 1 # ID=4115019_3;partial=00;start_type=ATG;rbs_motif=GGA/GAG/AGG;rbs_spacer=5-10bp;gc_cont=0.711
ATGAACAACCTGCATCGCGAGCTGGCGCCCGTTTCTGACGCCGCGTGGGCCAGCATCGAGGCGGAGGCCA
AGCGGACGTTCGAACTGCACGTCGCCGGGCGGCGCGTCGTCGACACCGCGGGGCCGCAGGGGCAGGCGCT
CGCGGCGGTCGGCACCGGGCACCTCACCGACATCGACCCGCCGGACAGCGGCATCACCGCGCGGCTGCGA
AGCTCGCTGCCGGTGGTCGAGCTGCGGGTGCCGTTCACGCTGAACCGCGGCGACGTCGACGACGTCGAGC
GCGGGGCGCAGGACCCTGACTGGCAGCCGGTCAAGGACGCGGCGAAGCTGATCGCGTTCGCCGAGGACCG
GGCGGTCTTCGACGGCTACCCGGCGGCTGACATCACCGGCGTGCGCCAGGCATCCTCCAACCCCGCGCTT
GAGTTCCCGGCCGATGTGACCGCCTACCCGGATGTGGTCACCAAGGCGGTGACCGAGCTGCGCCTCGCGG
GCGTCGCCGGGCCCTACTCGCTGTTGCTGTCCGCGGACGCGTACGCCGCGGTCACCGAGACCTCCGACCA
CGGGTACCCGATCCGCGATCACCTGGCCAGGGTGCTGGACGGCGACATCATCTGGGCGCCCGCGCTGGAG
GGCGGTCTCGTGCTGTCAGGCCGCGGCGGCGACTACGAGCTACGGCTCGGCCAGGACCTGTCGATCGGTT
ACCTGTCGCACGACGCGACCACCGTCCGGCTGTACTTCACCGAGACGTTCACGTTTGCGGTCTACACAAC
CGAGGCGAGCGTCTCCGTCAGGCGCTGA
>Merged2_4121635_169-552 # 169 # 552 # -1 # ID=4121635_1;partial=00;start_type=GTG;rbs_motif=None;rbs_spacer=None;gc_cont=0.589
GTGCGCAAGTACCCGGAAGCCTTTGCCCAAGCCTTAAGCCAGTTGCGCCTTGTCGGTATCAATGGCCCCT
ATTCCATTCTGCTCAGCGCCGACGCTTATACCGAACTCGCAGAAACCACCGATTACGGCTATCCGGTCCT
CGAACACGTTAACCGGCTGGTCGAAGGTAAAGTCATCTGGGCGCCCGCCATTGACGGTGCCTTCGTGGTC
ACGACCCGCGGCGGCGACTTCGATCTCCACATCGGCCAGGACACCTCAATCGGATACTTGAGTCACACTG
ACGCGCGCGTTCGCCTTTATTTGCAGGAAACGTTTACCTTCCTCTACCTCACCTCCGAATCCGCGGTCGC
CCTCGCCCCGCCCTCCAAGCCCCACACATCTTGA
>Merged2_4124859_610-1422 # 610 # 1422 # 1 # ID=4124859_2;partial=01;start_type=ATG;rbs_motif=AGGAG;rbs_spacer=5-10bp;gc_cont=0.611
ATGAATAACCTGCATCGCGAGCTGGCGCCGATCTCTGATGCCGCATGGGTTCAAATCGAAGAAGAAACTT
CGCGTACCATCAAGCGCTATCTGGCAGGTCGCCGCGTTGTGGACGTTCACGGCCCGACGGGACCTGCTTT
CTCGGCCGTGGGCACAGGCCACCTATCCATGATCGCCGCGCCCGGAGACGGCATCACAGCCCAACAGCGG
GAAACAAAAGCCCTCGTCGAGCTGCGGGTTCCCTTCGAGCTCGACCGCCAGATGATTGACGACGTCGAAC
GCGGCGCCAACGATTCTGATTGGCAGCCGGCAAAGGACGCCGCGCGCAAGCTCGCCTTCGCCGAAGACCG
CGCTATTTTCGAAGGTTACGCTGCGGCCGGAATCGTCGGCGTCCGCCAGGGCAGCAGCAATCCCCAAAAA
TCTCTCCCAGCCGACGTGCGCCAGTACCCGGAAGCTTTCGCCCAAGCCTTAAGCCAGTTGCGCCTTGTCG
GTGTCAATGGCCCCTATTCCTTTCTGCTCGGCGCCGACGCGTATACCGAGCTCGCCGAAACCCGCGATTA
CGGCTATCCGGTCCTCGAACACGTCAAGCACCTGGTCGAAGGCAAAATCATCTGGGCGCCCGCCATTGAC
GGCGCTTTCGTCGTCACGACCCGTGGCGGCGACCTCGATCTTCATATTGGTCAGGACGCCTCCATCGGCT
ACTTGAGTCACACTGCCACTCACGTTCGCCTTTATTTGCAGGAAACGTTTACCTTCCTCTACGTCACCTC
TGAATCCGCCGTAGCCCTCGCCCCGCCCTCCAAGCCCCGCTCA
>Merged2_4128769_3-368 # 3 # 368 # 1 # ID=4128769_1;partial=11;start_type=Edge;rbs_motif=None;rbs_spacer=None;gc_cont=0.658
GTGATCTGGATCGACATGCTGGATTGGCCGCTGATGGAGTTCTTGGACTGCGCCTGGGTGGACCAGGATT
TCCACCCTGGAGTGGGCAGCAATGCCAAGAGCCAGGAGACCCTCCACACCGACGGTCATTCGGGCCGCCT
CTACGGCAATGGCGGCATGGTGCCGACCTTCATCTCGCACCAGATCGGCTTCGGCCGCGACCCGGCGCCG
CTGATCCATTTCCGCGGCACCCGCATCCGCCAGGCGCTGGAGGCGCTGCGCGGCGAGAAGGGTGACCCGC
ACGAAGGCATCCAGATGGAGTTCGTCAACCCGGTCACCGGCAAGCCGGTGTTCCCGACGCTCAACTACCA
GGCCCAGCTGCTGCGC
>Merged2_4143105_2-436 # 2 # 436 # -1 # ID=4143105_1;partial=11;start_type=Edge;rbs_motif=None;rbs_spacer=None;gc_cont=0.632
CTCACCCTCGCGGCTGTCGGCACTGGCCATACCCAACCCATCACCGCCCCACGCGAAGGGGTTCAAGCGG
TGCGGCGCATGGCAAATGCACTCGTCGAACTGCGCGTTCCGTTTACGCTCGCGCGCCAGGCGATTGATGA
TGTCGAGCGCGGTGCAACGGACCCCGACTGGGCACCACTCAAGGAAGCCGCGCGGAAGATGGCGTTCGCT
GAAGATCGCGCCGTCTTTGATGGGTATACCGAGGCAGGAATTCAGGGTATCCGGCCAGGTGCCAGTAACG
TTGTCTTGGCGCTCCCGTCCACGCCAACGGAGTATCCGGCCGTGGTCGCACAGGCGGTCAACGAATTGCG
CCTCGCCGGAGTCAATGGCCCGTATGTGCTCGTGCTGGGTGCACAACCCTACACGGCCATCAGTGGGCAC
AGCGAGGAAGGCTAC
>Merged2_4159075_2-412 # 2 # 412 # 1 # ID=4159075_1;partial=11;start_type=Edge;rbs_motif=None;rbs_spacer=None;gc_cont=0.669
GTCTCGGTGCTGGTCGCCACCCGGGTCGGCAAGCGCGCCCAGCCGCAGTTCGTCCAGCAGTGGAAGACCA
CCGGCAAGCTCAACGCGCACATCGAGGAGATGTACAGCGGGCACTCCCTGGTCAAGGTCTTCGGCCGCCA
GAAGGAGTCCGCGCAGCTGTTCCGGGAGCAGAACGAGGCGCTCTACGCGGCGGGCTTCAAGGCCCAGTTC
ATCTCCGGCATCATCCAGCCCGCGATGATGTTCATCGGCAACCTCAACTACGTCCTGGTGGCCGTGGTCG
GCGGGCTGCGGGTCGCCTCCGGTGCGCTGTCCATCGGTGATGTGCAGGCGTTCATCCAGTACAGCCGCCA
GTTCAGCCAGCCGCTGACCCAGGTCGCCGCGATGGCCAACCTCGTCCAGTCCGGCGTCGCC
>Merged2_4163917_188-988 # 188 # 988 # 1 # ID=4163917_2;partial=00;start_type=ATG;rbs_motif=GGA/GAG/AGG;rbs_spacer=5-10bp;gc_cont=0.707
ATGAACAACCTGCATCGCGAGCTGGCGCCGGTCTCGGATGCCGCGTGGGCAAGCATCGAGGCGGAGGCGA
AGCGGACGTTCGAGTTGCACGTCGCCGGACGGCGCGTCGTCGACACCACCGGCCCCGAGGGGCAGGCGCT
CGCGGCGGCCGGCACCGGGCATCTCACCGACATCGACCCGCCCGACAGCGGAATCACGGCGCGACTGCGC
GGCTCGCTGCCCGTTGTTGAGTTGCGGGTGCCGTTCACGCTGAACCGCGGGGACATCGACGACGTCGAGC
GAGGGGCGCAGGACCCCGACTGGCAGCCGGTGAAGGACGCCGCGAAGCGGATCGCGTTCGCCGAGGACCG
GGCGGTCTTTGACGGCTACCCGGCGGCCAGCATCACCGGCGTGCGCCAGGCGTCTTCCAACCCCGCGCTG
GCGTTTCCCGCCGAGGCCACCGCGTACCCGGACGTTGTCACCAAGGCGGTGACCGAACTGCGCCTCGCCG
GCGTCGCCGGGCCGTACTCGCTGCTGCTGTCGGCGGATGCGTACGCCGCGGTCACCGAGACCGCCGACCA
CGGGTACCCCATACGCGATCATCTTGCCCGGGTGCTGGACGGCGACATCATCTGGGCTCCCGCGCTCGAC
GGCGGCCTGGTGCTGTCTGGCCGCGGCGGCGACTACGAGCTACGGCTCGGCCAGGACCTTTCGATCGGTT
ACCTGTCGCACGACGCGGCGTCCGTGCAGCTTTACTTCCAGGAGACCTTCACGTTCGCGGTCTACACCGC
CGAGGCGAGCGTCTCGATCGCGGCTGGCTAG
>Merged2_4187883_382-768 # 382 # 768 # 1 # ID=4187883_2;partial=01;start_type=ATG;rbs_motif=GGAG/GAGG;rbs_spacer=5-10bp;gc_cont=0.736
ATGAATAACCTGCACCGCGAGCTCGCCCCGATCTCCGACGAGGCCTGGGCGCAGATCGGGGAAGAGGCCG
CCCGCACGTTCAAGCGGCACCTGGCCGGCCGGCGCGTGGTGGACGTGGCCGGACCCTCCGGCCTGGATTA
CTCCGCGGTAGGGCGTGGCCGGGTGCAGGAGATCGCCGCCCCGGGCGAGGGCGTGCTGGCCCGGCAGCGG
CAGGTTGCGCCGCTGGTCGAGCTGCGCGCGGCGTTCACCCTGGACCGGCAGGAGATCGACGACGTGGACC
GGGGCGCGCAGGACGCCGACTGGCAGCCGGTCAAGGACGCCGCGAAGCAGATCGCGTTCGCCGAGGACGG
GGCCATCTTCGAGGGCTACGCGGCCGCGGGCATCGAC
>Merged2_4192532_1-300 # 1 # 300 # 1 # ID=4192532_1;partial=10;start_type=Edge;rbs_motif=None;rbs_spacer=None;gc_cont=0.640
CCCTATTCGGTGTTGTTGTCGGCAGATGCCTACACCGCGGTCAGCGAGACCTCCGATCACGGCTATCCGA
TCCTCGAACATATCAACCGGCTCGTCGGCGGCGACATCATCTGGGCCCCGGCCATCGACGGGGCGTTCGT
CTTGACCACCCGCGGCGGCGATTTCGACCTGCAGCTGGGCACCGACGTGTCGATCGGCTACCTCAGCCAT
GACGCCGACACGGTGGACCTCTACCTGCAGGAAACGCTGACGTTCGTGTCCTACACGGCCGAAGCGTCGG
TCGCGCTGACGCCGAAGTGA
>Merged2_4218935_149-736 # 149 # 736 # 1 # ID=4218935_2;partial=01;start_type=ATG;rbs_motif=AGGAG;rbs_spacer=5-10bp;gc_cont=0.616
ATGAATAACCTGCACCGTGGACTTGCGCCGATTTCTGATGCGGCCTGGTCTCAGATCGAGGAAGAAGCGT
CGCGCACCTTCAAACGTCATCTCGCCGGCCGCCGTGTTGTTGACATGCAGAGCCCGGGCGGCCTCGCACT
CTCGGCCATCGGTACCGGCCACTTGCGCGATGTCGCGGCTCCGGGGGACGGGATTCTCGCGCGACAACGT
ATCGTGAATGCGCTAGTCGAATTGCGCGTGCCGTTCGATCTCGACCGCCAGCAGATCGATGACGTGGAGC
GTGGCGCCGACGATTCGGATTGGCAGCCGACAAAGGATGCCGCTCGGCTTTTGGCCTTCGCCGAGGATCG
CGCCATCTTCGAGGGTTACGCCGCCGCAGGCATCGGCGGCATCCGCGAGAGGACCAGCAATCCAGTCATG
ACCCTTCCGGCCGAAATACGGTCCTATCCTGACGCCATCGCCCAGGCTGTAAGCCAATTGCGTCTGGTCG
GCGTCAACGGTCCTTATTCGGTGCTGCTGAGTTCCGATGCCTATACGGCATTGAGCGAGACCAGCGACCA
TGGTTATCCCGTTCTGGAGCACGTTAAG
>Merged2_4220984_124-921 # 124 # 921 # -1 # ID=4220984_2;partial=00;start_type=ATG;rbs_motif=AGGA;rbs_spacer=5-10bp;gc_cont=0.739
ATGAACAACCTGCACCGCGAGCTCGCGCCGATCTCCGCCGCCGCCTGGGCGGACCTGGAGGACGAGGCGA
AGCGGACGTTCACCCGCCACCTGGCCGGCCGGCGGGCCGTGGACGTGGTGGGGCCGGCCGGCGCCGAGCT
GTCCGCGGTCGGCACCGGCCACCTCGACGACATCGAGGCGCCGTCGGGCGGCGTGCTGGCCCGGTCCCGC
CGGGTGGCGCCGCTGGTGGAGCTGCGGGTGCCGTTCACGGTGGACCGGCGGCAGGTCGACGACGTGGAGC
GGGGCGCCCAGGACGCGGACTGGCAGCCGGTGAAGGACGCCGCCCGGCAGCTCGCGTTCGCCGAGGACCG
GGCGGTCTTCGAGGGGTACGCCGCGGCCGGCATCGACGGCATCCGGGCCAGCGCGTCCAACCCGTCCCTC
ACGCTGCCCGGCGAAGTGCGCGACTACCCCACCACCGTCAGCCAGGCGGTCAGCGCGTTGCGGCTGGCGG
GCGTGGCCGGGCCGTACTGCCTGCTGCTGTCGGCGGACGCGTACACGGCGGTGAGCGAGACCGTGGACCA
CGGGTACCCGATCATGGAGCACCTCGGCCACGTGCTGGACGGCGACATCATCTGGGCGCCGGCCATCGAC
GGCGCGATGCTGCTGTCCACCCGCGGCGGCGACTTCGCGTTGCACCTCGGGCAGGACGTGTCCATCGGCT
ACCTGTCGCACGACGCGACCTCGATCGAGCTGTACTTCCAGGAGTCGTTCACGTTCCTGGCGTACACGGC
GGAGGCGGCGGTGCCGCTGACCGCCTAG
>Merged2_4221822_1-246 # 1 # 246 # 1 # ID=4221822_1;partial=10;start_type=Edge;rbs_motif=None;rbs_spacer=None;gc_cont=0.675
GGGAGCAGCCTCTTCGAGCACCTCGGCCGCATTCTCGGTGGCGGCCCCATCGTGTGGGCCCCGGGCGTCG
AGGGCGGGGTGGTGATCAGCCAGCGGGGCGGCGACTTCCAGTTCGTGAGCGGGCAGGACCTGTCGATCGG
ATTCCGTAGCGCCGATGCCGGGACTGTGACCCTCTACCTGGAGGAGACGTTCACCTTTACCGTGCTCGAT
CCCACCGCGGCGATCCTGCTCACACCCAGTTCCTGA
>Merged2_4240018_599-1006 # 599 # 1006 # 1 # ID=4240018_2;partial=01;start_type=ATG;rbs_motif=AGGAG;rbs_spacer=5-10bp;gc_cont=0.728
ATGAATAACCTGCACCGCGAGCTCGCTCCCATCTCCGATGCCGCCTGGGCGAGCATCGAGGAGGAGGCAC
GCCGGACGTTCGAGCAGCACGTGGCCGCGCGCCGGGTGATGGACCTGGCCGGGCCCGAGGGCCAGGCCCT
GGCCAGCGTGGGCACCGGGCACCTGAGCGCGATCGACGCGCCCGCGGACGGGGTCATCGCCCAGCTGCGC
ACCGCGCAGCCGCTCGTCCAGCTCCGCGTCCCGTTCACGGTGAACCGGCAGGACGTGGACGACGTGGAGC
GCGGCGCGCAGGACTCGGACTGGCAGCCGGTCAAGGACGCGGCCAAGAAGATCGGCTTCGCCGAGGACCG
GGCCGTCTTCGAGGGATACCAGGCCGCGGGGATCGCCGGGGTCAGGGAGAGCTCGTCC
>Merged2_4248427_1-411 # 1 # 411 # 1 # ID=4248427_1;partial=11;start_type=Edge;rbs_motif=None;rbs_spacer=None;gc_cont=0.635
GACCCCGAAACCGGGCTCCACCAGAACGGCCAGCGCTACTACGACCCCGTCACCGGAAGCTACCTCTCGC
CTGACCCACTCGGCCTGACCCCAGGACCGAACCCGCACGCGTATGTCCCCAACCCGCACGTCCTTATCGA
CCCGTTCGGGCTCGAACCGGGAACACCGCGGGCACTGGGGCCCGCTCGGACCGCCGATGACCTGCGCGAC
TCGCCCGGGGTGGCGACCGGCGGCCACAATCTGCCCGAAGCCGGAAAAGACTGGCTGAAAGGATCCCACG
GAAATGCAGGCCGTATTCCTGGTCAGATTGCCGATAAGCTGCGAGGGCAGTCATTCAAAAGCTTCTCCGA
TTTCAGGGAAAAATTCTGGAAAGCCGTAGGCGATGATCCGCAGGCGCGGTCTTCTTTCAGC
>Merged2_4248974_3-557 # 3 # 557 # 1 # ID=4248974_1;partial=11;start_type=Edge;rbs_motif=None;rbs_spacer=None;gc_cont=0.672
ATGAATAACCTTCACCGCGAGCTCGCCCCGATTTCGGACGCGGCGTGGGCGCAGATCGAGGAGGAGACGA
CGCGCACCTTGAAGCGTTATCTCGCGGGACGGCGCGTTGTCGATGTCAGCGGACCGGGCGGCGTCGGGCT
TTCTGCCGTGGGCACCGGCCATCTCAAGACCATCGCTGCCCCCGGCGACGGCGTGCTCGCGCGCCAGCGT
GACGTAAGAGCGCTGGTCGAAGTGCGCGTGCCGTTCGAGTTGGATCGGCAGCAGATCGACGACGTCGAGC
GCGGCTCCAACAATTCCGACTGGCAGCCGGCGAAGGACGCCGCACAGAAGATCGCCTATGCCGAGGACCG
CGCCATCTTCGAGGGCTATGCGGCGGCCGGCATTGGCGGCATCAGGCAGGGCACCAGCAACCCCATCATG
ACGCTGCCGGCCGACGTGCGCGAATATCCCGACGCAATTGCGCAGGCGCTGAGCAAGCTGCGGCTTGCCG
GTGTCAACGGGCCGTATTCGGTCGTGCTCGGCGCTGCCGCCTATACCGCGCTCGCCGAGACCACT
>Merged2_4249008_1-405 # 1 # 405 # 1 # ID=4249008_1;partial=11;start_type=Edge;rbs_motif=None;rbs_spacer=None;gc_cont=0.681
GGTACCGGCCACCTCAAGACCATCGCCGCACCTGGCGACGGTGTGCTCGCGCGCCAGCGCGACGTCAGGG
CGCTGGTCGAAGTGCGCGTCCCGTTTGAGCTCGACCGCCAGCAGATCGACGACGTCGAGCGCGGCTCGAA
TGATTCCGACTGGCAGCCGGCGAAGGATGCCGCGCAAAAGATCGCCTATGCCGAGGACCGCGCCATCTTC
GAGGGCTATGCGGCGGCCGGCATCGGCGGCATCCGGGAGGGCACCAGCAATCCGATCATGACGCTGCCGG
CCGACGTGCGCGAATATCCCGACGCAATTGCGCAGGCGCTGAGCAAGCTGCGGCTTGCCGGTGTCAACGG
GCCGTATTCGGTCGTGCTCGGCGCTGCCGCCTATACCGCGCTCGCCGAGACCACT
>Merged2_4251805_1-762 # 1 # 762 # -1 # ID=4251805_1;partial=10;start_type=ATG;rbs_motif=GGAG/GAGG;rbs_spacer=5-10bp;gc_cont=0.723
ATGGACAACCTGCATCGCGAACTCGCCCCGGTCTCCGACGCCGCGTGGGCCAGCATCGAGGAAGAGGCCA
AGAGGACGTTCACCCGGCACGTCGCCGGCCGCCGCGTGGTGGATGTGACCGGCCCGGACGGGCTGGCGCT
GGCCGGCATCGGCACCGGGCGGGTGACCTCCATCGCCTCCCCGGGCGACGGGATCACGGCGCAGTTGCGG
GACTGGCGGCCCGTGGTGGAGCTGCGGGTGCCGTTCACGCTGCCGCGCGCCGAGATCGACGGCGTGGCGC
GGGGATCGCTCGACCCGGACTGGCAGCCGGTCAAGGACGCCGCCCGCACGATCGCCTTCGCCGAGGACAG
GGCGATCTTCGACGGGTACTCGGCGGCCCGGATCACCGGCCTCCGCGAGTCGTCCTCCAACCCGGCGCTG
ACCCTGCCCGCCGAGATCCACGAGTACCCCGACGTGATCAGCCAGGCGATCAGCGCCCTGCGGCTGGCCG
GCGTGGACGGCACCTACTCCCTGCTGCTGTCCGCCGACGCCTACACGGCGGTGTCGGAGACCTCCGTCCA
CGGCTACCCGCTGCGCGAGCACCTGGCCCGGCTGATCACCGGCGAGATCATCTGGGCGCCCGCCCTGTCC
GGCGCCGTCGTGCTGACCGACCGGGGCGGCGACTACGAGCTGCGCCTCGGCCAGGAGCTGTCCATCGGCT
ACACCGCGCACGACGCGGAGAACGTCCACCTGTACTTCACCGAGTCGTTCACCTTCGCCCCC
>Merged2_4257964_102-602 # 102 # 602 # 1 # ID=4257964_1;partial=01;start_type=ATG;rbs_motif=AGGAG;rbs_spacer=5-10bp;gc_cont=0.621
ATGAATAACCTGCATCGCGAGCTGGCTCCGATTTCTGATGCCGCGTGGGCTCAAATCGAAGAAGAAACGT
CGCGCACGATAAAGCGCTATCTCGCCGGTCGCCGCGTTGTGGACGTTCATGGCCCAGCGGGGTCTTCCCT
CTCGGCGGTGGGCACAGGCCACCAGCGCGCGATCGCCGCACCCGGAGACGGCATCAGCGCCCGACAGCGC
GAAGCGAAAGCCCTCGTGGAGCTACGCGTTCCCTTCGAGCTCGATCGCCAGACAATTGACGACGTGGAAC
GGGGCGCCAACGATTCCGACTGGCAGCCAGCAAAAGACGCTGCGCGCAAGCTCGCCTTCGCCGAAGACCG
CGCTATTTTCGAAGGCTACTCCGCAGCAGGAATCGTGGGCATCCGCCAGGGGACGAGCAATCCTCAAAAA
TCTCTCCCGGCCGACGTACGCAAGTATCCGGAAGCCTTTGCCCAGGCCTTAAGCCAGTTGCGTCTTGTCG
GTGTCAATGGC
>Merged2_4268284_1-231 # 1 # 231 # 1 # ID=4268284_1;partial=10;start_type=Edge;rbs_motif=None;rbs_spacer=None;gc_cont=0.623
AAGCTCGTCAAGGACGAGATCATCTGGGCGCCGGCGATCAATGGCGCCTTCGTGCTCACAACACGCGGCG
GCGACTTCGACCTGCATATCGGCCAGGATGTCTCGATCGGCTATTTAAGCCACACGGACGCCGTCGTGCG
CCTCTACCTTCAGGAGACGATGACGTTCCTCATGCTCACGTCAGAGGCTTCGGTCGCGCTTGCGCCGCCG
GCAATGAAGCCGGGCGGCTGA
>Merged2_4278263_71-889 # 71 # 889 # -1 # ID=4278263_1;partial=00;start_type=ATG;rbs_motif=AGGAG;rbs_spacer=5-10bp;gc_cont=0.639
ATGAATAATCTTCATCGCGAGCTTGCCCCGATTTCCGAAGCGGCGTGGGCGGACCTCGAAGAGGAGACGA
CGCGCACCCTGAAGCGCTATCTTGCCGGACGCCGCGTGGTCGACGTCGTCGGGCCAGGTGGCGTCGGCCT
TTCCGCGGTTGGCACCGGCCACCTCAAGGCGATCGAAGCTCCACGCGATGGAGTCCTTGCCCGCCAGCGC
GAGGTCAAGGCGCTTGTCGAGGTTCGAGTCCCCTTCGAACTCGATCGCCACCAGATCGACGACGTGGAAC
GCGGTTCGGGCGATTCCGACTGGCAACCGGCGAAGGACGCTGCCCAAAGGATCGCCTACGCCGAGGACCG
AGCCATCTTCGAGGGTTTTGCTGCAGCCGGTATCGGCGGCATTCGGCAGGGTACCAGCAACCCGATTCAG
ACGCTGCCGGAGGACGTGCGTCAATATCCGGACGCCATGGCCCAAGCCTTGAGCCAGCTGCGCCTCGTCG
GCGTCAACGGGCCTTATGCTGTGCTGCTCGGTGCCGACGCCTATACTGCTCTCGCCGAAACCAGCGACAA
CGGGTACCCTGTGCTGGAGCACGTCAAGAAGCTCGTCAAGGATGAGATCATCTGGGCACCAGCGCTTGCT
GGTGCCTTCGTCCTCACCACGCGTGGCGGCGATTTCGCCCTACACATCGGCCAGGACGTCTCGATCGGGT
ATTTGGGGCACACGGATAGTGTCGTGCGCCTCTATCTTCAGGAGACGTTCACCTTCCTCCTGCTCACGAC
CGAGGCCGCTGTCGCGCTGGCGCCGGCGCCGAAGGCGGGTTCGAAATAG
>Merged2_4281121_101-901 # 101 # 901 # -1 # ID=4281121_2;partial=00;start_type=ATG;rbs_motif=AGGAG;rbs_spacer=5-10bp;gc_cont=0.732
ATGAACAACCTGCACCGCGAGCTCGCGCCGGTCTCCACCGCCGCCAGGGCCGGGATCGAGGAAGAGGCCA
AGCGCAGCTACACGCTGTACACGGCCGGCCGCCGGGTGACCGACGTGGCGGGGCCGGACGGCCCGGCCCT
GGCCGCCGCGGGGACCGGCCACCTGACTGGCATCGACCCGCCCGCCGACGGCGTCATCGCGCGAGTGCGC
CAGGCGCAGCCGCTGGTCGAGTTGCGGGTGCCGTTCACGCTGAGCCGTGAGGCCATCGACGACGTTGAGC
GGGGCGCCCAGGACCCGGACTGGCAGCCGGTCATCGACGCGGCCAGGGAGATCGCGTTCGCCGAGGACCG
GGCGGTCTTCGGCGGCTACCGGGCGGCCGGCATCACTGGGATCGGGGAGAGCACGCCGAACCCGGAGATG
GCCCTGCCCGGGGAGGTGCGGGGCTACCCGGACACCGTGGCCGCGGCGCTGGCCGCGCTGCGCCGGGCCG
GTGTCGGGGGGCCGTACGCGCTGGTGCTCAGCGACGCGGCCTACACCGCGGTCACCGAGACCTCCGACCA
CGGCTACCCGGTCCGCGACCAGCTGACCAGGGTGATCGACGGGGAGATCGTCCGGGCTTCGGCCATCGAC
GGCGCGTACGTGGTGTCCACCCGCGGCGGGGACTTCGAGCTGCACCTCGGGCAGGATTTGTCCATCGGCT
ACCTGGCCCACGACGCCGACACCGTCCAGCTCTACTTCACCGAGTCGCTGACCATCCTGGTGCACACCCC
GGAGGCCAGCGTCAGGATCAAGGCAGGCTGA
>Merged2_4291675_928-1740 # 928 # 1740 # -1 # ID=4291675_2;partial=01;start_type=Edge;rbs_motif=None;rbs_spacer=None;gc_cont=0.594
CGCATGAATAACCTGCACCGCGAGCTGGCCCCGATCTCAGATGCTGTATGGGCGCAGATTGAAGAAGAGG
CATCGCGTACTTTCAAACGAAATCTCGCCGGCCGGCGCGTCGTTGATGTAAAGGGCCCATCCGGTGTCGG
GTCAGCCGCCGTCGGTACTGGTCACCTGGTCAGTGTTGCTCCTCCTGCCGACGGCATCCTCGCTCGCCAA
CGCGCCGTCAAGGCCCTTGTGGAGATGCGCGTTCCGTTTGAACTGGACCGTCAGCAAATTGACGATGTCG
AGCGTGGTGCGAGCGATTCAGACTGGCAACCCGTAAAAACCGCCGCACGACGGTTGGCTTTTGCCGAAGA
TCGCTCGATTTTCGAGGGCTATCCTCCCGGTGGTATCGAAGGCATCCGCCAGGGATCAAGCAACCCGCCG
ATCACCTTGCCCGCTGACGTGCGTGACTACCCCGACGCCATCGCTCAAGCGGTCAGTCAGCTCCGCCTCG
TGGGCGTCAATGGACCTTACTCCGTGGTGCTCAGCGCCGAAGTATACACGGGCATCAGCGAGACGCGTGA
TCATGGATATCCGATATTGGAACACATCAGGCGCCTGATACCCGGCGAAATCATCTGGGCCCCGGCAACC
GCTGGCGGCTTTGTCCTTACCACACGCGGGGGTGACTTCGATCTCCATATCGGCCAGGACGTCTCGATTG
GCTATATTGGCCACACCGATGGTGCCGTCCGTCTGTACTTGCAGGAGACTTTTACCTTTCTCATGCTTAC
CGCCGAGGCTGCGGTCTCTCTTAGAGCGTCCGTCAGTGCATGA
>Merged2_4302573_80-448 # 80 # 448 # -1 # ID=4302573_1;partial=01;start_type=Edge;rbs_motif=None;rbs_spacer=None;gc_cont=0.691
GGCGAGGCGCGGGAGTACCCCGACGTCATCAGCCAGGCGGTCAGCGAACTGCGGCTGGCTGGCGTGGCGG
GCCCGTATTCACTAGTGCTGTCGGCCGACGCGTGGACCATGGTCAGCGAGACCTCGGACCACGGCTACCC
GATCCGCGAGCACATCGCCCGGCTGCTCGACGGCGAGATCATCTGGGCGCCGGCCATCGACGGCGCGCTC
CTGGTGTCCGAGCGCGGCGGCGACTACGAACTCCGGCTCGGCCAGGACCTGTCGATCGGGTACCAGTCGC
ACGACGCGGACTCGGTCCAGTTGTACTTCACCGAGTCGTTCACGTTCCTCGCCTACACGGCCGAGGCCAG
CGTCCCCCTCACGGCGTAG
>Merged2_4308628_2-325 # 2 # 325 # 1 # ID=4308628_1;partial=11;start_type=Edge;rbs_motif=None;rbs_spacer=None;gc_cont=0.630
GACTGGGAACCGGTCAAGGAGGCCGCCAAGAAGCTGGCCTTCGTGGAGGATCGCACCATATTCGAAGGCT
ATGCCGCCGCATCGATAGAGGGCATCCGCAGCGCCAGCTCGAACCCACGACTGACGTTGCCCGGGGATCC
TCGCGAAATTCCCGACGTCATCGCGCAGGCGCTCTCCGAACTGCGGCTGGCCGGCGTCGACGGCCCTTAT
TCGGTGCTGTTGGCCGCCGACGTCTACACCAAGGTCAGCGAGACCACCGAACACGGATATCCGATCCTCG
AACACATCAACCGGCTGGTAACCGGAGACATCATCTGGGCTCCG
>Merged2_4329175_1-591 # 1 # 591 # -1 # ID=4329175_1;partial=11;start_type=Edge;rbs_motif=None;rbs_spacer=None;gc_cont=0.657
GGTGCGTACCTGAAGGACGGCCCGATCGAGGCCGCGGAGTTCGTCAACCAGGGCCGTGAGTTTCGAGCCG
TCCGTTTCACCGATCCCGAGGGGCACTCAAACTATTACACGCCCGATGGCCGCAGCCTCCACAAGGCTTT
CCTGCGCGCCCCGGTGGAGTTCACGCGCGTAAGCTCGCGCTTCAACTCGGCGCGCCGGCATCCCATCCTC
AATCTGATCCGCACTCACAAGGGCGTGGATTACGCCGCCCCGATCGGCACTCCAGTGCGTGCGGCGGGCG
ATGGCCGCATCCGCTTCGCCGGGAGTCGGGGCGGCTACGGCAACTGCGTCGAGATCGAGCATTCCCGCAG
CATCGTCACGCTCTACGGACATCTCTCGCGCTTCGCGCACGGCACGCGGATCGGGACGCATGTCGCACAG
GGAACCGTCATTGCCTACGTCGGCATGACCGGGCTCGCAACCGGGCCTCATCTGCACTACGAGTACCGCG
TGAACGGGGTGTTCAAGAATCCCCAGACGGTGCAACTGCCGGCCGCGGCCCCGATCGATGCACGGTTACA
CGATGACTTCCTCGCCCGCTCGGCACCGCTT
>Merged2_4346530_1-156 # 1 # 156 # -1 # ID=4346530_1;partial=10;start_type=ATG;rbs_motif=AGGAG;rbs_spacer=5-10bp;gc_cont=0.526
ATGAATAACCTCCACCGTGAGCTTGCACCAATATCTGAAGCAGCCTGGTCTCAGATCGAGGAAGAAGCGA
CACGAACCATTAAACGTTATCTCGCCGGTCGTCGCGTCGTTGACTTAAATGGTCCAAGCGGCACCGCTCT
CTCTGCTATCGGCACC
>Merged2_4347192_1-432 # 1 # 432 # -1 # ID=4347192_1;partial=11;start_type=Edge;rbs_motif=None;rbs_spacer=None;gc_cont=0.660
GATTCCGACTGGCAGCCGGGGAAAGACGCCGCCCAGAAGATCGCCTACGCCGAGGACCGCGTAATCTTCG
AGGGCTACGCCGCGGCGGGCATCGGCGGCATTCGGCAGGGCACCAGCAACCCGACCATGACGCTGCCGGC
CGACGTGCGCCAGTATCCGGCCGCCATTGCGCAGGCCTTGAACCAGCTGCGTCTCGTCGGCGTCAACGGG
CCTTATTCCGTCGTGCTCGGCGCCGACGCCTATACGGCTCTCGCCGAGACCAGCGACAACGGCTACCCGG
TGTTGGAGCACGTCAAAAAGCTCGTCAAGGATGTGATCATTTGGGCCCCGGCCATCGCCGGCGCCTTCGT
GCTCACCACGCGCGGCGGCGATTTTGATCTGCACATTGGCCAGGACGTGTCGATCGGCTACCTCGGCCAC
ACCGACAGCGTC
>Merged2_4361186_1-255 # 1 # 255 # -1 # ID=4361186_1;partial=10;start_type=ATG;rbs_motif=AGGAG;rbs_spacer=5-10bp;gc_cont=0.639
ATGAATAACCTTCATCGTGAGCTTGCCCCGATATCCGATGCGGCGTGGTCTCAGATCGAGGAAGAAGCGT
CTCGCACCTTCAAACGTCATCTCGCCGGCCGCCGCGTCGTCGACGTGCAGGGTCCGGGCGGCGTGGCGCT
CTCCGCCATCGGCACCGGCCACTTGCGCAATGTCGCAGCGCCGGGGGAGCGGATTGTCGCCCGTCAACGC
ATCGTCAATCCGCTCGTCGAACTGCGCGTACCATTCGATCTCGAG
>Merged2_4371420_3-563 # 3 # 563 # -1 # ID=4371420_1;partial=10;start_type=GTG;rbs_motif=AGGAG;rbs_spacer=5-10bp;gc_cont=0.626
GTGAATAACCTGCATCGCGAGCTTGCCCCGATTTCCGACGCCGCATGGGCGCAAATCGAAGAAGAAGTGA
CCCGCACTTTCAAGCGCCACCTCGCAGGCCGCCGGGCCGTCGATGTGCGAGGGCCGGCCGGCTCCGGCCT
TTCCGCCGTTGGCACAGGCCATCTGCGGGAAATCGCGACGCCAGGGGACGGTGTCCGGGCGAGCCAGCGC
GAAGCAAAGCCGCTGATCGAGGTGCGAGTCCCGTTCGACTTAGATCGGCAGGCGATCGACGACGTCGAAC
GTGGCGCCAATGATTCTGACTGGGAACCCGCGAAGATCGCGGCACGCCGGCTGGCTTATGCGGAAGACGG
CGCAATTTTTGTCGGCTATAGAGCGGGTGCGATTGTCGGTATTCGTGAAGGAACGAGCAACCCGACGAAG
ACTCTTCCCGACGATGTGCGTGAATATCCGGTAGCGATTGCGCAGGCATTAAGCCAGTTGCGACTGGTCG
GTGTGAATGGGCCATACACCGTGCTTCTGGGCGCAGACGCCTACACTGCGCTGGCGGAAACCAGCGATCA
C
>Merged2_4373480_6148-6948 # 6148 # 6948 # -1 # ID=4373480_9;partial=00;start_type=ATG;rbs_motif=AGGA;rbs_spacer=5-10bp;gc_cont=0.717
ATGAATAACCTGCACCGCGAACTCGCCCCGATCTCGGAGGCCGCGTGGGCCGACCTCGAGGACGAGGCCA
AGCGGACGTTCACCCGGCACGTGGCCGGGCGCCGGATCGTGGACGTGGCCGGGCCGGACGGGATCACCCT
GGCCGGGGTGGGCACCGGGCAGCTGACCACGATCGACCCGCCCGGGGACGGCATCGCGGCTGGCCTGCGC
ACCTTCCGGCCGGTCGTGGAGCTGCGGGTTCCGTTCACGCTGGACCGGGCGGAGATCGACAGCGTGGAAC
GCGGCGCGCTCGACGCGGACTGGCAGCCGGTCAAGGACGCGGCGCGCACGATCGCGTTCGCCGAGGACCG
GGCGGTCTTCGACGGCTACGCCGCCGCGCAGATCACCGGCGTGCGCCAGGCGTCGTCGAATCCGCCGCTG
ACGCTGCCGGCCGAGACCCGGGACTACCCGGACGTGATCAGCCAGGCCATCAGCGAACTGCGGCTGGCGG
GCGTGGGCGGCCCGTACTCGCTGCTGCTGTCGGCGGACGCCTACACGGCCGTCTCGGAGACCTCCGATCA
TGGCTACCCGGTCCGCGAGCACATCTCGCGCCTGCTGCCCGACGGCGAGATCATCTGGGCGCCCGCCCTG
TCCGGCGCCGTCGTGCTCACCGGCCGCGGCGGGGATTACGAACTGCGCCTGGGACAGGAGCTGTCCATCG
GCTACCTGTCCCACGACGCCACCTCGGTGCAGCTGTACTTCACCGAGTCGTTCACGTTCTCGGCCTTCAC
CGGCGAGGCTAGCGTCTCCCTCAACGGCTGA
>Merged2_4382159_441-608 # 441 # 608 # 1 # ID=4382159_2;partial=01;start_type=ATG;rbs_motif=AGGAG;rbs_spacer=5-10bp;gc_cont=0.577
ATGAATAACCTCCACCGTGAGCTTGCACCGATATCTGAAGCAGCCTGGTCTCAAATCGAGGAGGAAACGG
CGCGCACCATTAAACGTTACCTCGCCGGCCGTCGCGTCGTTGACTTAAATGGTCCAAGCGGTGCCGCTCT
CTCTGCTATCGGCACCGGCCACTTGCGC
>Merged2_4406416_2-649 # 2 # 649 # 1 # ID=4406416_1;partial=10;start_type=Edge;rbs_motif=None;rbs_spacer=None;gc_cont=0.708
CACCTCGACCCGGCCGCGGCCCCGGCCGACGGGGTCATCGCGCACACCCGCCGTTCCCAGCCCATCGTCG
AGCTGCGGGTCCCGTTCACGGTCGACCGGCAGCAGGTGGACGACGTGGCTCGCGGCGCAAAGGACGCGGA
CTGGCAGCCGGTGAAGGACGCCGCCCGCCAGATCGCTTTCGCCGAGGACCGGGCGGTCTTCCACGGCTAC
CCCGCGGCGGGGATCACCGGCATCGCCGACATCTCCTCCAACCCGCCGGTCGCGCTGCCGGCCGAGGTAC
GGGAGTACCCGAACGCCATTGCCACGGCGGTGACGGAGCTGCGGCTGGCCGGTGTCGACGGCCCGTACTC
GCTGGCACTGAGCGCCGACGCCTACACCGCGGTTAACGAGACCACCGACTACGGCTACCCGGTGCGCGAG
CACATCAGCCACGTCCTCGACGGGGAGATCATCTGGGCGCCGGCGATCGACGGCGGGTTCCTGCTGTCCA
CCCGCGGCGGCGACTTCGAGCTGCGGATCGGCCAGGACGTGTCGATCGGGTACCTGTCACACGAAGCCAC
CAGCATCCAGCTGTACTTCCAGGAGACCCTGACGTTCCTCGCCTACACCGCCGAGGCAACGGTCACGCTC
AGGCCCGCAGCCCGCTGA
>Merged2_4408005_2-619 # 2 # 619 # -1 # ID=4408005_1;partial=11;start_type=Edge;rbs_motif=None;rbs_spacer=None;gc_cont=0.654
CCCGTCACCGCGGCGGTCAGCACTGGCAGGCTGATCGACATCAAGGCACCCACCGATGACGTCGTGGCTC
ACCTGCGCGCATGCAAACCCCTTGTCCGGCTACGGGTGCCGTTCACCCTGTCGCGCAGTGAGATCGACGA
TGTCGAGCGTGGTTCGCAGGACTCGGACTGGGATCCGGTCAAAGCGGCGGCCAAGAAGCTGGCGTTCGTC
GAGGACCGCACCATCTTCGAGGGCTACGCCGCCGCATCGATCGAGGGCATCCGCTCGGCGAGTTCGAACA
AGCCGCTGACGTTGCCCGAAGACCCCCGCCAGATTCCCGACGTCATCACCCAGGCGATCTCCGAGCTGCG
GCTGGCCGGCGTCGACGGCCCATACGCGGTGCTGCTGTCCGCCGATGCCTACACCAAGGTCAGCGAGACC
ACAGAACACGGCTATCCGATCCGCGAACACCTCAACCGGCTGGTCGACGGCGATATCATCTGGGCGCCCG
CGATCGACGGGGCTTTCGTGCTGTCCACCCGCGGCGGCGACTTCGACCTGCAGCTGGGCACCGACGTATC
GATCGGTTACCTCGGCCACAATGCCGAGACGGTGGATCTCTACCTGCAGGAGACGCTG
>Merged2_4419500_2-463 # 2 # 463 # 1 # ID=4419500_1;partial=10;start_type=Edge;rbs_motif=None;rbs_spacer=None;gc_cont=0.699
GCTTTCGCCGAGGACCGCGCGATCGTCGACGGCTACCCTGCCGCCGGCATCGAGGGCATCCGGCCCGGCT
CCAGCAACTCGCCGATGAGCCTGCCCGCGGACGTGCGCGAGTACCCGGCGGCGATCGCCCACGCGCTCGG
GCAGTTGCGCGAGGCCGGCGTCGAGGGCCCGTACTCGGTGCTGCTCAGCGCCGAGGCCTACATCGCGGTC
AGCGAGACCAGCGATCACGGCTACCCGGTCATGGAGCACATCAACCGGATCGTCAGCGGCGACATCGTGT
GGGCTCCGGCGATCTCCGGTGCCCTGGCGCTGACCACGCGCGGCGGTGACTTCAGCCTCCAGCTCGGCCA
GGACGCCTCGATCGGCTACCTGTCCCACAACGCCACCGAGGTCCAGCTCTACCTCCAGGAAACCCTGACG
TTCCTGATGCTCACCGGCGAAGCCGCGGTCAGCCTGGCATGA
>Merged2_4425532_1-501 # 1 # 501 # -1 # ID=4425532_1;partial=11;start_type=Edge;rbs_motif=None;rbs_spacer=None;gc_cont=0.663
GCACCGGTCACCGACTCCGCTTGGGCCGAAATCGAATTGGAGGCATCGCGGACCTTCAAACGCCATATCG
CCGGGCGCCGGGTGGTCGACGTCAGCGAGCCCGGTGGACCGGTGACCGCGGCCGTCGGCACCGGTCGGCT
GATCGACGTCAAGGCCCCCACCGACGGCGTGGTCGCCCACCTGCGCGCGAGCAAACCCCTTGTCCGGCTG
AGGGTTCCGTTCACACTGTCGCGCGACGAGATCGACGATGTCGAGCGGGGTTCGAATGACTCCGACTGGG
AACCGGTCAAAGACGCCGCGAAGAAGCTGGCCTTCGTTGAGGACCGCACCATCTTCGAAGGCTATGCCGC
CGCATCGATTGAGGGCATCCGCAGCGCCAGCTCGAACCCACCACTGACGTTACCCGGGGATCCTCGCGAA
ATTCCCGATGTCATCGCGCAGGCGCTGTCCGAACTGCGGCTGGCCGGCGTTGACGGCCCCTATTCGGTGC
TGTTGGCCGCC
>Merged2_4452260_258-719 # 258 # 719 # 1 # ID=4452260_2;partial=01;start_type=ATG;rbs_motif=AGGA;rbs_spacer=5-10bp;gc_cont=0.667
ATGAACAACCTCTACCGCGACCTCGCACCGGTCACCGAAGTCGCTTGGGCGGAAATCGAATTGGAGGCCA
CCCGGACGTTCAAACGCCATATCGCGGGGCGGCGCGTCGTCGACGTCAGCGAGCCCGGCGGACCGGTCAA
GGCATCCGTCAGCACTGGGCGGCTTCGCGTTGTCGAGGCGCCCACCGACGGCGTGATGGCGCACATGCGA
GCAAGCAAACCCCTTGTCCGCCTGCGCGTTCCGTTCACCTTGTCCCGCTCGGAGATCGACGACGTCGAGC
GTGGTGCGAACGACTCCGACTGGGACCCGGTCAAAGCCGCGGCCAAGAAGCTGGCGTTCGTCGAGGACCG
CGTCATCATCGAGGGCTACGCGGCTGCGTCGATCGACGGCATCCGCAGCTGCAGCTCCAACCCGGCGCTG
ACGTTGCCCCAGGATCCCCGCGATATGCCCGACGCCATCTCG
>Merged2_4484597_2-514 # 2 # 514 # -1 # ID=4484597_1;partial=11;start_type=Edge;rbs_motif=None;rbs_spacer=None;gc_cont=0.653
GCAAGCAAACCCCTTGTCCGCCTGCGCGTTCCGTTCACCCTGTCTCGTTCGGAGATCGACGACGTCGAGC
GTGGTGCGAACGACTCCGACTGGGACCCGGTCAAAGCCGCGGCCAAGAAGCTGGCGTTCGTCGAGGACCG
CACGATCTTCGAGGGCTACGCGGCCGCGTCGATCGAGGGTATCCGGAGCTGCAGTTCGAACCCGCCGCTG
ACGTTGCCCGAGGATCCCCGCGATATGCCCGATGCCATCTCGCACGCATTGACCGGACTGCGGCTGGCCG
GTGTCGACGGCCCGTATTCGGTGCTATTGTCCGCCGAGGTCTACACCAAGGTCAGCGAAACCACCGAACA
CGGATATCCCATCCGCGAGCACCTGAACCGGTTGGTCGACGGCGACATCATCTGGGCGCCGGCCATCGAT
GGCGCCTTCGTGCTGACCACGCGCGGCGGTGACTTCGACCTGCAACTGGGCACCGACGTCGCGATCGGGT
ACCTCAGCCACGACGCCGAGACC
>Merged2_4494708_364-1182 # 364 # 1182 # 1 # ID=4494708_2;partial=00;start_type=ATG;rbs_motif=AGGAG;rbs_spacer=5-10bp;gc_cont=0.620
ATGAATAACCTTCATCGTGAGCTTGCCCCGATATCCGGTTCGGCGTGGTCTCAGATCGAGGAAGAAGCGT
CTCGCACCTTCAAACGTCACCTCGCCGGCCGCCGCGTCGTCGACGTGCAGGGTCCGGGCGGGGTGGCGCT
GTCCGCCATCGGCACGGGGCATTTGCGCAATGTCGCGGCGCCGGGGGAGGGGATTCTCGCCCGTCAACGC
ATCGTCAATCCGTTCGTCGAACTGCGCGTGCCATTCGATCTCGATCGTCAGCAAATCGATGACGTGGACC
GCGGCGCCAATGATTCGGATTGGCAGCCGACAAAGGACGCTGCGCGGCTTTTGGCTTTCGCCGAGGATCG
GGCCATTTTCGAGGGTTACGCCGCCGCGGGCATCGGCGGCATCCGCGAGGGGACCAGCAATCCGGTCATG
ACCCTTCCCGCAGAAATCCGCGACTATCCCGACGCCATCGCCCAGGCCGTGAGCCAGTTGCGTCTCGTCG
GCGTCAACGGTCCCTATTCGGTGTTGCTCAGTTCCGACGCCTATACGGCATTGAGCGAGACCAGCGACCA
CGGCTATCCGGTCCTGGAGCACGTCAAGCGCCTCATCGACGGTGAAATCGTCTGGGCGCCGGCGATTGCC
GGCGCGTTCGTGCTTACGACCCGCGGCGGCGACTTCGGCTTATATATCGGCGAGGACGTGTCGATCGGTT
ATTTGAGCCACAACGACAAGATCGTTCGGCTCTATCTCGAGGAGACATTCACGTTCCTTTTGTTGACGAC
GGAGGCTTCAGTTGCCTTGTCCGCGCCCGGACGCAAATCCAAGAGTTGA
>Merged2_4496574_1-234 # 1 # 234 # -1 # ID=4496574_1;partial=10;start_type=ATG;rbs_motif=AGGAG;rbs_spacer=5-10bp;gc_cont=0.654
ATGAACAACCTTCACCGTGGGCTCGCCCCGATATCCGATGCGGCCTGGTCTCAGATCGAGGAAGAGATAT
CGCGCACCTTCAAGCGGCATCTCGCCGGCCGGCGCGTCGTCGACGTGCAGGGTCCGGGCGGCGTTGATCT
CTCCGCCGTCGGCACCGGTCACTTGCGGACCGTGGCGGCTCCGTCAGACAAGGTTTTGGCGCGACAGCGC
GAGGTGAAAGCGCTCGTCGAGTTC
>Merged2_4499131_2-1156 # 2 # 1156 # -1 # ID=4499131_1;partial=10;start_type=ATG;rbs_motif=AGGAG/GGAGG;rbs_spacer=11-12bp;gc_cont=0.654
ATGGCCAAGATGATCGCGTTTGACGAGGACGCTCGCCGTGGTCTTGAGCGCGGCATGAACACCCTCGCCG
ACGCTGTCAAGGTGACGCTCGGCCCGAGGGGTCGCAACGTCGTGCTGGAGAAGAAGTGGGGCGCGCCGAC
GATCACCAACGACGGCGTGTCGATTGCCAAGGAGATCGAGCTCGAGGACCCGGGGGAGAAGATCGGGGCG
GAGCTGGTCAAGGAGGTCGCCAAGAAGACCGACGACGTCGCCGGTGACGGCACGACGACGGCCACCGTGC
TGGCTCAGGCGCTGGTCCGGGAGGGCCTGCGCAACGTCGCCGCGGGCGCCAACCCGATCGCGCTGAAGAA
GGGGATCGAGAAGGCCACCGAGGCGATTGCCGAGCAGTTGCTGAAGTCCGCCCAGGAGATCGAGACCAAG
GATCAGATCGCGGCGACCGCGGCGATCTCGGCGGGCGACCGGCAGATCGGTGAGCTGATCGCCGAGGCGA
TGGACAAGGTCGGCAAGGAAGGTGTGATCACCGTCGAGGAGAGCAACACCTTCGGGTTGGAGCTGGAGCT
CACCGAAGGCATGCGCTTCGACAAGGGCTACATCTCGCCGTACTTCGTCACCGACTCGGAGCGGATGGAG
GCGTCCCTGGACGACCCGTACATCCTGCTGCTGAGCTCCAAGATTTCCAACGTCAAGGATCTTCTCCCGC
TGCTGGAGAAGGTCATGCAGGCGAACAAGCCGCTGTTGATCATCGCCGAGGACGTCGAGGGCGAGGCCCT
GGCGACCCTGGTGGTCAACAAGATCCGTGGCACGTTCAAGTCGGTGGCCGTCAAGGCGCCCGGCTTCGGT
GACCGTCGCAAGGCGATGCTGCAGGACATGGCCATCCTCACCGGTGGCCAGGTGATCAGCGAAGAGGTCG
GGCTCAAGCTGGACAGCGCCGACCTGGAGCTGCTGGGCAAGGCCCGCAAGATCGTGGTCACCAAGGACGA
GACCACCGTGGTGGACGGCGCCGGCGACGCGGACGCGATCGCACAGGCCCTGAGCCAACTTCGTTTGGTC
GGCGTCAATGGGCCCTACTCGGTGCTGCTCGGCGCGGACGCCTATACCGCCCTCGCCGAGACCAGCGACA
ACGGCTACCCGGTGCTGGAGCATGTGAAGAAGCTC
>Merged2_4518732_2-781 # 2 # 781 # 1 # ID=4518732_1;partial=11;start_type=Edge;rbs_motif=None;rbs_spacer=None;gc_cont=0.654
AACAATCTTCACCGCGAGCTTGCGCCGATTTCCGATGCGGCGTGGGCGAGCATCGAAGAAGAGACCACGC
GCACGCTCAAGCGCTACCTCGCCGGACGGCGCGTGGTCGACGTCGAGGGGCCGGGCGGCGTCGGTCTCTC
TGCCGTCGGAACCGGCCACCTTAAGACCATCGCCGCGCCGGGCGAGGGCGTCCTGGCGCGACAGCGCGAA
GTCAAGCCGCTGGTCGAACTCAGGGTCCCGTTCGAACTCGATCGCCAGCAGATCGACAACGTCGAGCGGG
GCGCGAACGACTCCGACTGGCAACCGGCTAAGGACGCCGCGCAAAAGATCGCCTATGCCGAGGACCGCGC
TATCTTCGAAGGCTATCCCGCGGCGGGCATCGGCGGCATCCGGCAGGGTACAAGCAATCCGATCCTGACG
CTTCCCGCTGACGTCCGTCACTATCCCGATGCCATCGCGCAAGCCTTGAACCAGTTGCGCCTCGTCGGCG
TCGAGGGGCCCTATTCAGCGCTCCTGAGCGCCGATGCCTATACGGCCCTCGCCGAGACCAGCGACAACGG
CTATCCCGTGCTCGAGCATGTCAGGAAGCTCGTCAATGACGAGATCATCTGGGCCCCGGCCATTGCCGGT
GCCTTCGTGCTCACCACGCGCGGCGGCGATTTCGACCTGCATATCGGCCAGGACGTCTCGATCGGATACC
TCAGCCACACCGACAGCGTCGTGCGCCTCTATCTGCAGGAGACGCTCACGTTCTTCCTGCTCACGACCGA
AGCTGCCGTC
>Merged2_4525844_1674-2180 # 1674 # 2180 # 1 # ID=4525844_3;partial=01;start_type=ATG;rbs_motif=AGGAG;rbs_spacer=5-10bp;gc_cont=0.718
ATGGACAACCTGCACCGCGAACTCGCCCCGATCTCGGATGCCGCGTGGGCCGGCATCGAAGAAGAGGCCA
CGCGCACCTTCAAGCGGCACGTCGCCGGCCGTCGCGTAGTCGACGTCAAAGGCCCGGACGGCCTCACGCT
GGCCGGCGTCGGCACCGGTCATCGGACCCCGATTGACCCGCCGGAAGACGGCATCGGCGCGGTCCTGCGC
GCCTGGATGCCGGTGGTAGAGCTGACCGTGCCGTTTACCCTGGACCGCGCCCAGATCGACGACGTCGGGC
GGGGAGCGCAGGACGCCGACTGGGACCCGGTTAAGGCCGCCGCCAAGAAGATCGCCTTCGCCGAAGACCG
GGCGATCTTCGACGGCTACGCGGCGGCCCAGATCACCGGCGTCCGGCCGGCGTCGTCCAACCCCGGCCTG
GCGCTGCCCGCCGACGTGAAGGCCTATCCGGACGTGGTCAGCAAGGCGGTGAGCGAGCTGCGGCTGGCCG
GCGTCGCCGGCCCGTAC
>Merged2_4537150_525-1322 # 525 # 1322 # 1 # ID=4537150_2;partial=00;start_type=ATG;rbs_motif=GGA/GAG/AGG;rbs_spacer=5-10bp;gc_cont=0.707
ATGAACAACCTGCACCGCGAACTAGCCCCGATCTCGGCCGCCGCGTGGGCCGACATCGAGCAGGAGGCGA
CGCGCACCTTCAAGCGGCACATCGCCGGGCGGCGTGTCGTCGACGTCAAGGGCCCTGACGGCTACGCGCT
GGCCGGCGTCGGCACCGGCCAGCTGACCCCCATCGAAGCGCCGGGCGACGGAGTCGGGGCGGCCCTGCGT
GCCTGGCGGCCGGTGGTCGAGCTGACGGTCCCGTTCACGCTTGACCGCGATCAGATCGACGCCGTCGAGC
GCGGCGCGCAGGACGCGGACTGGGACCCGGCCAAGGACGCGGCGCGGAAGATCGCCTTTGCCGAGGACCG
CGCGATTTTTGACGGCTATGCCGCCGCCCAGATCACCGGCATCAGGCAGGCGTCGTCCAATCCCGGCCTG
ACCCTGCCGGCCGACGTGAAGACCTACCCGGACGTGGTCAGCAAGGCCGTGAGCGGGCTGCGGCTGGCTG
GCGTGGCCGGCCCGTACTCGCTGCTGCTGTCCGCGGACGCGTGGACCGCGGTGAGCGAGACCTCCGATCA
CGGTTACCCGATCCGCGAGCACCTGGCCCGCGTGCTCGACGGAGACATCGTGTGGGCGCCCGCGATCGAC
GGCGCGCTGCTGCTGTCCGGCCGCGGCGGCGACTACGAGCTGCGGATCGGGCAGGACCTGTCCATCGGCT
ACCTGTCTCACGACGCGGAGCACGTCCGGCTCTACTTCATCGAGTCGTTCACGTTCTCCGTCTACACCGA
CGAGGCGAGCGTCTCGATCAGCGCCTGA
>Merged2_4538272_6116-6925 # 6116 # 6925 # 1 # ID=4538272_7;partial=00;start_type=ATG;rbs_motif=GGA/GAG/AGG;rbs_spacer=5-10bp;gc_cont=0.719
ATGAACAACCTGCACCGCGAGCTCGCGCCAATCTCCGCCGAGGCGTGGGCCGAGCTGGAGGACGAGGCCC
GGCGGACCTTCGAGCGCCACGTGGCCGGCCGGCGCATCGTCGACGTCCCCGAACCGGGGGGGATCACCGT
GTCCGCGGTCGGCACCGGGCATCAGGACACGGTCGAATCGCCGGCTGAGGGCGTCATCGCGCACACCCGC
CGCAGTCAGCCTCTCGTCGAGCTGCGGGTGCCGTTCACCCTGAGCCGGCAGCAGGTGGACAGCGTCGCCC
GCGGGGCGAAGGACGCGGACTGGCAGCCGGTGAAGGACGCCGCCCGCCAGATCGCCTTCGCCGAGGACCG
GGCGACCTTCCACGGTTACGCAGCCGCCGGGATCACCGGGATCGGCGGCATCTCATCCAACCCGGCGATC
GCGCTGCCGCGTGAGGTGCGGGAGTACCCCGAGGCTGTCAGCAAGGCGCTGACCGCGCTCCGGCTGGCGG
GCGTGGGCGGCCCGTACTCGCTCGCCCTCAGCGCCGACGCCTACACCGCGGTCAGCGAGACCTCGGACTA
CGGCTACCCGGTCTACGACCACATCTCCCGCGTGCTCGACGGGGACATCGTCTGGGCGCCCGCGATCGAC
GGCGCGTTCCTGCTGTCCGCCCGCGGCGGCGACTTCGAGCTTCGGATCGGCCAGGACGTGTCCATTGGCT
ACCTGTCGCACGACGCGACGAGCGTCCGGCTGTACTTCCAGGAGACGCTGACGTTCCTCGCCTACACCGC
CGAGGCGACGGTGACCCTCACCCCAGCCGCCCGCCGCTAA
>Merged2_4567093_3-518 # 3 # 518 # -1 # ID=4567093_1;partial=11;start_type=Edge;rbs_motif=None;rbs_spacer=None;gc_cont=0.731
CCGGAACGCGGCATCACCGCGCGGCTGCGGAGCTCGCTGCCCGTCGTCGAGCTGCGGGTGCCGTTCACCC
TCGGCCGCAGTGACATCGACGACGTCGAGCGAGGAGCGCAGGACCCCGACTGGCAGCCGGTGAAGGACGC
GGCGAAGCGAATCGCGTTCGCCGAGGACCGGGCGGTCGTCGACGGCTACCCGGCGGCCGGCATCACCGGC
GTCCGCCAGGCGTCCTCCAACCCCGCGCTCGCGTTCCCCGCCGACGCCACCGCCTACCCGGACGTGGTCA
CCAGGGCGGTGACCGAGCTGCGCCTGGCGGGCGTCGCGGGACCGTACTCGCTGCTGCTGTCCGCGGACGC
GTACGCGGCGGTCACAGAGACCTCCGATCACGGATACCCCATCCGCGATCACCTGGCCAGGGTGGTGGAC
GGAGACATCCTCTGGGCGCCCGCGCTCGAGGGCGGTCTGGTGCTGTCCGGCCGCGGCGGCGACTACGAAC
TCCGGCTCGGCCAGGACCTGTCGATC
>Merged2_4574472_1-600 # 1 # 600 # 1 # ID=4574472_1;partial=10;start_type=Edge;rbs_motif=None;rbs_spacer=None;gc_cont=0.623
CAGGTCAAGCCACTGGTCGAGCTACGCGTGCCATTTGAACTCGATCGCCAGATGATCGACGACGTCGAAC
GCGGCGCTAATGATTCGGATTGGCAGCCTGCCAAGGATGCCGCCAAGAAAGTCGCGTTTGCCGAAGATGG
CGCGATTTTCGACGGCTATGCCGCGGGCGGGATCCAGGGCATCCGTCACGGCGCCAGCAACCCGCCGGTA
ACGCTCCCGGCGAATGTCGTCGATTATCCCGACGCCATTGCGCACGCACTAAGCGAGTTGCGCCTCGTCG
GCGTCAACGGCCCCTACTCGGTCCTGCTCGGGGCTGAGCCTTACACTGCCGTCGCCGAGGCGAGAGACCA
CGGCTATCCGGTCCTGCAGCACATCCACCGGCTCGTCGAGACCGAGATCATCTGGGCCCCGGCGATCGCT
GGCGGTTTTGTGTTGACGACCCGTGGCGGCGATTTCGACCTGCATCTCGGTCAAGATTTCTCGATCGGAT
ATTTGAGCCACACCGACGCGACCGTCCGGCTGTATCTGCAGGAAACCTTTACCTTTATGCTGCTGACTAG
CGAAGCCGCGGTGGCACTGACACCGTCGCCTGCCGGCTAG
>Merged2_4577119_1080-1880 # 1080 # 1880 # 1 # ID=4577119_2;partial=00;start_type=ATG;rbs_motif=GGA/GAG/AGG;rbs_spacer=5-10bp;gc_cont=0.714
ATGAACAACCTGCACCGCGAGCTGGCGCCGGTCTCGGACGCCGCGTGGGCGAGCATCGAGGAGGAGGCGA
AGCGGACGTTCGAGTTGCATGTCGCCGGACGGCGCGTCGTCGACACCACCGGCCCCGAGGGGCAGGCGCT
CGCGGCGGTCGGCACCGGGCACCTCACCGACATCGACCCGCCTGAGGCCGGCATCACCGCGCGGCTGCGC
GGCTCGCTGCCGGTCGTTGAGCTGCGGGTGCCGTTCACGCTGAACCGCGCGGACATCGACGATGTCGAGC
GAGGGGCGCAGGACCCGGACTGGCAGCCGGTGAAGGACGCCGCGAAGCGGATCGCGTTCGCCGAGGACAG
GGCGGTCTTCGACGGCTACCCGGCGGCCGGCATCACCGGCGTGCGCCAGGCGTCATCCAACCCCGCGCTG
GCATTCCCCGCCGACGCCACCGCCTACCCGGACGTGGTCACCAAGGCGGTGACCGAACTGCGCCGCGCCG
GCGTCGCAGGGCCGTACTCACTGCTGCTGTCGGCGGACGCGTACGCCGCGGTCACCGAGACCGCCGACCA
CGGGTACCCCATCCGGGATCATCTTGCCCGGGTGCTAGACGGCGACATCATCTGGGCTCCCGCGCTCGAC
GGCGGCCTGGTGCTGTCCGGCCGCGGCGGCGACTACGAGCTACGCCTCGGCCAGGACCTTTCAATCGGCT
ACCTGTCGCACGACGCGGCGTCCGTCCAGCTGTACTTCACCGAGACCTTCACGTTCGCGGTCTACACCGC
CGAGGCAAGCGTCCCGATCACGGCTGGCTAA
>Merged2_4581303_1-441 # 1 # 441 # -1 # ID=4581303_1;partial=11;start_type=Edge;rbs_motif=None;rbs_spacer=None;gc_cont=0.701
ACCCTCGCTGCCGTCGGTACGGGCCGGCTCGAAGCGGCCGGCCCGATGGCGCCTGATGTCGAAACCAGCC
AGCGGCAGGTGCTTCCCCTGCTCCAGCTCCGCGTGCCGTTCACCCTGAGCCGGGCCGAGATCGATGCCGT
CGCCAGGGGCGCGCAGGACGCGGACTGGGAGCCCGCCAAGGAGGCGGCCAGGAAGATCGCGCTCGCGGAG
GACACCGCGGTCTTCACCGGCTACCGGGCGGCCGGAATCACCGGCATCATGGCCGGGGCCTCGAATTCCC
CGGTAACGCTGCCAGCCGACCTAGCCGAATACCCGATGGCGATTGCCGGCGCGATCGAGGAACTCCATGC
CGCCGGGGTCGATGGACCTTACTCGGCGGTCTTTTCGGCCGACGTCTACACCGCCCTCAGCCAGGCCAGT
GACCACGGGTACCCGGTCATC
>Merged2_4581992_32-325 # 32 # 325 # -1 # ID=4581992_1;partial=01;start_type=Edge;rbs_motif=None;rbs_spacer=None;gc_cont=0.619
GATGCCTACACTGCCTTGAGCGAAAGCTCTGACCAAGGCTATCCGATCATGCGGCACATCAAGGCGCTCG
TGGACGGCGAGATCGTCTGGGCTCCGGCGATCACGGGCGCGTTCGTGCTGACGACGCGCGGCGGTGATTT
TGCCCTCCATCTCGGCGAGGACGTATCGATCGGCTATCTTGGCCACGACGACAGGACGGTCCGGCTTTAC
ATGCAGGAGACGTTCACATTCCTGCTACTGACGGCGGAGGCCTCTGTCGCGGTGAATGCCGGGGGCGGCA
AGGTGAAATCCTGA
>Merged2_4582444_2-517 # 2 # 517 # 1 # ID=4582444_1;partial=11;start_type=Edge;rbs_motif=None;rbs_spacer=None;gc_cont=0.628
CAGATTCAGGCACCTGGCGACGGGATCCTGGCGGCCCAGCGCGACGTGAAAGCGCTCATCGAGTTGCGCG
TACCATTCGAGCTCACGCGCCAGGCAATTGACGATGTGGAACGCGGAGCGACCGATTCAGACTGGTCGCC
GGTGAAGGCGGCGGCACGCAAAATCGCCTTCGCCGAGGATCGCTGCGTCTTCGATGGGTACGCAGCCGCG
GGGATTCAGGGTATCCGTCAAGGCACCAGCAATCCGGCTGTGACGCTCCCTGCCAATGCCAGGGGTTATC
CGGGTGCGGTCGCGCAGGCGGTGAGCCAATTACGCCTGGCTGGTGTTAGTGGCCCCTACGTTCTCTTGCT
GGGCGCAGAGCCATACACGGCCGTCACCGGGGGTAGCGACGGCGGGTATCCGATCCTCGAACATATTCAC
CGTCTTGTCGATGGAGAGATTGTTTGGGCCCCGGCGATCGAAGGCGGTTTCCTGCTTACAACCCGTGGCG
GCGATTTCGCCTTAGATATCGGGCAG
>Merged2_4603850_3-695 # 3 # 695 # 1 # ID=4603850_1;partial=11;start_type=Edge;rbs_motif=None;rbs_spacer=None;gc_cont=0.745
CACCGCGAGCTCGCGCCCGTCTCCGATGCCGCGTGGGCGCAGATCGGGGAAGAGGCGGCCCGGACGCTCA
AGCGCCACCTGGCGGCGCGGCGGGCCGTGGACACCCACGGCCCCGAGGGCTACGGGCTGTCGGCCGCGAG
CACCGGGCACGTGCAGGACGTCGACCCGCCCTCCGACGGCGTGCTCGCCCGCCAGCGCCGGGTTCTGCCG
CTGGTGGAGCTGCGCGTCCCGTTCACCCTGGACCGGCAGCAGATCGACGACGTCGAGCGCGGCGCGCAGG
ACTCGGACTGGCAGCCGGTCAAGGACGCCGCGCGCCAGCTCGCCTTCGCCGAGGACCGCGCGATCGTCGA
CGGCTACCCCGCCGCCGGCATCGAGGGCATCCGGCCCGGTGCCACCAACCCGCCGATGAGCCTGCCGAAG
GACGTGCGCGAGTACCCGGCGGCGATCGCCCACGCGCTCGGCCAGCTGCGCGAGGCCGGCGTCGAGGGCC
CGTACTCGGTGCTGCTCAGCGCCGAGGCCTACATCGCCGTCAGCGAGACGAGCGATCACGGGTACCCGGT
GCTCGAGCACATCCAGCGGCTCATCAGCGGTGACATCGTGTGGGCCCCGGCGATCTCCGGTGGCGTGGCG
CTGACCACGCGCGGCGGTGACTTCAGCCTCCAGCTCGGCCAGGACGCCTCGATCGGCTACCTC
>Merged2_4606828_1294-1638 # 1294 # 1638 # 1 # ID=4606828_2;partial=01;start_type=ATG;rbs_motif=AGGA;rbs_spacer=5-10bp;gc_cont=0.600
ATGAACAACTTGCACCGCGAGCTCGCCCCGATTTCAGACGGCGCCTGGACCCAGATCGAAGAAGAAGTTT
CAAGGACCATCAAACGTTATCTTGCTGCGCGACGCGTTGTCGATTTGCGAGGCCCGGCGGGCTCGACGCT
GTCGGCTGTCGGTACCGGCCACCTCCTCACGATCGCTGAAAGTGGTGATGGCATCCTCACACGGCAACGC
GAGGTCAAGGCATTGATCGAGGTGCGGGTTCCTTTCGAACTAGACCGCCAGCAGATCGACGACGTCGAAC
GCGGCGCCAATGACTCAAATTGGCAACCCGCAAAGGAGGCGGCGCGCAAGATCGCATTCGCCGAG
>Merged2_4611072_1-402 # 1 # 402 # 1 # ID=4611072_1;partial=10;start_type=Edge;rbs_motif=None;rbs_spacer=None;gc_cont=0.582
ATGACCCTTCCGGCTGAAGTCAATGATTATCCCGATGCCATCGCCCAGGCCGTAAGCCAGTTGCGTTTGG
TCGGCGTCAACGGTCCCTATTCGGTGGTGCTCAGTTCCGATGCCTATACGGCATTGAGCGAGACCAGCGA
CCATGGCTACCCGGTGCTGGAGCACGTCAAGCGCCTCATCGACGGCGACATCATCTGGGCGCCGGCGATT
GCCGGCGCGTTCGTGCTTACGACCCGCGGCGGCGACTTCGGCTTATATATCGGCGAAGACGTATCGATCG
GTTATTTGAGCCATAACGACAAGACGGTCCGGCTTTATCTCGAGGAGAGCTTTACGTTCCTTTTGTTGAC
GACGGAGGCTTCGGTTGCCTTGTCCGTGCCCGGACGCAAATCCAAGAGCTGA
>Merged2_4623993_701-1498 # 701 # 1498 # -1 # ID=4623993_2;partial=00;start_type=ATG;rbs_motif=AGGA;rbs_spacer=5-10bp;gc_cont=0.650
ATGAACAACCTCTACCGCGATCTGGCACCGGTCACCGACTCCGCCTGGGCCGAAGTCGAATTGGAGGCGT
CTCGAACGTTCAAGCGCCACATCGCCGGGCGCCGAGTGGTGGACGTCAGCGAACCCGGCGGGCCCGTCGC
CGCGGCGGTCAGCACGGGCCGGCTGACCGATATCAAGGCACCCACCGACGGCGTGGTGGCCCACCTGCGG
GCAAGCAAACCCCTTGTCCGGCTACGGGTGCCGTTCACCCTGTCGCGAGACGAGATCGACGATGTCGAGC
GCGGTTCGAATGACTCCGATTGGGAACCGGTCAAGAAGGCCGCCAAGAAGCTGGCGTTCGTCGAGGACCG
CACCATCTTCGAGGGCTATGCCGCCGCATCGATAGAGGGCATCCGAAGCGCCAGCTCGAACCCACCGCTG
ACGTTGCCCGGCGACCCACGCGAAATCCCCGACGTCATCTCGCAGGCATTGTCCGAACTGCGGCTGGCCG
GCGTCGACGGCCCCTATTCGGTGCTACTGTCCGCCGACGTCTACACCAAGGTCAGCGAAACCACCGAACA
CGGATATCCGATCCGCGAGCATCTGAACCGGTTGGTGGACGGCGACATCATCTGGGCACCCGCGATCGAC
GGCGCTTTCGTGCTGACCACCCGTGGCGGCGACTTCGACCTGCAGCTGGGCACGGACGTCTCTATCGGCT
ACCTCAGCCATAACGCCGATACCGTGCAGCTCTATCTGCAGGAGACGTTGACGTTCCTGTGCTACACCGC
CGAGGCGTCGGTCGCGCTCAGCGTGTAG
>Merged2_4625652_65-415 # 65 # 415 # 1 # ID=4625652_1;partial=01;start_type=ATG;rbs_motif=AGGA;rbs_spacer=5-10bp;gc_cont=0.667
ATGAACAACCTCTACCGCGATCTGGCACCGGTCACCGAAGTCGCCTGGGCGGAAATCGAATTGGAGGCAA
CCCGGACGTTCAAACGCCATATCGCCGGGCGGCGCGTCGTCGACGTGAGCGAGCCGGGCGGACCGGTCAC
CGCATCGGTCAGCACCGGCCGGCTTCTCGATGTCGAGGCGCCCACCGACGGCGTGGTGGCTCACCTGCGG
GCAAGCAAACCCCTTGTCCGCCTGCGCGTTCCGTTCACCCTGTCTCGTTCGGAGATCGACGACGTCGAGC
GTGGTGCGAACGACTCCGACTGGGACCCGGTCAAAGCCGCGGCCAAGAAGCTGGCGTTCGTCGAGGACCG
C
>Merged2_4639590_451-744 # 451 # 744 # 1 # ID=4639590_2;partial=01;start_type=ATG;rbs_motif=AGGAG;rbs_spacer=5-10bp;gc_cont=0.687
ATGAACAACCTGCACCGCGAGCTAGCTCCGATCTCCGATGAGGCGTGGGCTCAGCTCGAGCAGGAAACGG
CACGCACGCTCAAGCGCTACCTCGCCGGTCGGCGCGTCGTGGATGTCAACGGTCCAGACGGCCTCGAATT
GTCGGCCGTCGGCACCGGTCACCAGCAGGCCATCGACGCGCCCGGCGACGGCGTCGCGGCCCGTCAGCGC
CAGGTTCTCCCGCTGGTCGAGCTGCGGGTTCCGTTCACCCTGAGCCGCGAGCAGATCGACGATGTCGCAC
GCGGCTCGCAGGAC
>Merged2_4652158_1-546 # 1 # 546 # 1 # ID=4652158_1;partial=10;start_type=Edge;rbs_motif=None;rbs_spacer=None;gc_cont=0.712
CAGCAGATCGACGACGTCGAGCGCGGCGCGCAGGATTCGGACTGGCAGCCGGTCAAGGACGCCGCCCGCC
AGCTCGCGTTCGCCGAGGACCGCGCGATCATCGACGGCTACCCCGCCGCCGGCATCGAGGGCATCCGGCC
CGGCTCCAGCAACCCGCCGATGACCTTGCCCGCAGACGTGCGTGAGTACCCGGCGGCGATCGCCCACGCC
CTCGGCCAGCTACGCGAGGCCGGCGTCGAGGGCCCGTACTCGGTGCTGCTCAGCGCCGAGGCCTACATCG
CCGTCAGCGAGACGAGCGATCACGGGTACCCGGTGCTGGAGCACATCCAGCGGCTCGTCAGCGGTGACAT
CGTGTGGGCTCCGGCGATCTCCGGAGCGGTGGCGCTGACCACGCGCGGCGGTGACTTCAGCCTCCAGCTC
GGCCAGGACGCCTCGATCGGCTACCTCTCCCACACGCCCACCGAGGTCCAGCTCTACCTCCAGGAGACGC
TGACGTTCCTGATGCTCACCGGCGAGGCCGCGGTCAGCCTGGCCCAGGACCGGTGA
>Merged2_4663001_465-1058 # 465 # 1058 # -1 # ID=4663001_2;partial=01;start_type=Edge;rbs_motif=None;rbs_spacer=None;gc_cont=0.709
GCCTCGCAGCAGCTCGTCCAGCTCCGGGTGCCGTTCACCGTGAGCAGGCAGGACGTGGACGATGTGGAGC
GCGGCGCGCAGGACTCCGACTGGCAGCCGGTCAAGGACGCGGCGCGGCAGATCGCCTTCGCCGAAGACCG
CGCGGTCTTCGAGGGCTACCCCGCCGCCGGGATCGGCGGGGTCAGGGCGAGTACCTCCAACCCGCGGGTC
ACGCTGCCCGCCGAGGCCCGCGAGTACCCGACAGTGATCAGCCAGGCGGTGAGCGCGCTCCGGCTGGCCG
GGGTCAGCGGCCCGTACTCCCTGGCGCTGTCCGCCGCCGCCTACACGGAGGTGAGCGAGACCTCAGACTA
CGGCTACCCCATCCGCGAGCACCTGGCCCGCGTGATCGACGGCGAGATCATCTGGGCGCCGGCCATCGAC
GGCGCGTTCCTGCTGTCCGCCCGGGGCGGCGACTACGAGCTGCGCCTGGGCCAGGACCTGTCGATCGGCT
ACCTGTCCCACGACTCCGAATACGTCGAGCTGTACTTCCAGGAGTCCCTGACTTTCCTGGCGTACACCGC
CGAAGCCAGCGTGGCTCTAGCCGCGCGAGCGTAA
>Merged2_4677493_395-556 # 395 # 556 # -1 # ID=4677493_2;partial=01;start_type=Edge;rbs_motif=None;rbs_spacer=None;gc_cont=0.630
TTCGTGCTGACCACCCGTGGCGGCGACTTCGACCTGCAGCTGGGCACGGACGTCTCTATCGGCTACCTCA
GCCATAACGCCGATACCGTGCAGCTCTATCTGCAGGAGACGCTGACGTTCCTGTGCTACACCGCCGAGGC
GTCGGTCGCGCTCAGCGTGTAG
>Merged2_4691972_1-507 # 1 # 507 # 1 # ID=4691972_1;partial=10;start_type=Edge;rbs_motif=None;rbs_spacer=None;gc_cont=0.625
CAACCCGCGAAGGACGCTGCCCAAAGGATCGCCTACGCAGAGGATCGCGTTATCTTTGAGGGCTATGCCG
CTGCGGGCATCGGCGGCATCCGGCAGGGCACCAGCAACCCGATCATCACACTGCCCGCCGATGTGCGTCA
GTATCCGGACGTTATTGCGCAGGCCCTGAGCCAGTTGCGTCTCGTCGGCGTCAACGGGCCTTATGCGGTC
GTGCTTGGTGCTGATGCCTACACGGCTCTCGCGGAGGCCACCGACAACGGGTACCCGGTTCTGCGACACG
TCAAGGAGCTCGTCAAGGATGACATCATTTGGGCCCCGGCCCTGACCGGCGCCTTCGTGCTGACCAAGCG
CGGCGGCGATTTTGATCTGCACATCGGTCAGGACGTCTCGATTGGCTACCTCGATCACACGGATAGCATC
GTGCGCCTCTACCTCCAGGAGACGCTTACTTTCCTTCTGCTCACTGCTGAAGCCGCCATCGCGCTGACGC
CTCCGGCCATGACCTAG
>Merged2_4694712_206-634 # 206 # 634 # -1 # ID=4694712_2;partial=01;start_type=Edge;rbs_motif=None;rbs_spacer=None;gc_cont=0.664
GGTAGCACGGGAATTGGCGCCGGATCTCCCCACTCGCCGGTCTCGATCAGCGATAACTACGACCAATACC
CCGGCGCCGTGGCCCGGGCGGTCGCCACACTGCGGACCGAAGGAATCGGCGGCCCGTACGCGGTCGCGCT
GGGACCTCGCTGCTACACGGGAGTGATCGAGACGACGGAGCACGGCGGTTATCCGGTGCTCGAGCACATC
AAGCTGATCGCCGGCGGCCCGGTCATCTGGGCTCCCGGCGTTGACGGTGCGGTCGTCCTCAGTACCCGGG
GCGGCGATTACCAGTTCGTGTGTGGCCAGGACTTCTCGATCGGCTACTTCGGCCACGACGGTGACACGGT
GCAGCTGTACCTGGAAGAGAGCTTCACTTTGCTGGTGCACGAGCCGAAGGCGGCGATCGCGCTGCGCGAC
CCCGGCTGA
>Merged2_4702908_54-719 # 54 # 719 # -1 # ID=4702908_1;partial=01;start_type=Edge;rbs_motif=None;rbs_spacer=None;gc_cont=0.674
CAGCATCACGTTTCGGTGGCCGAGCTCGCGCGCGCCAACAACCTCAACCCGGCGTCGCCCTTGAAGCTCG
GTGCACGGCTAACCGTTCCCGGCAAGTCGGTCGCGGCGGCAGCACCTGTGGCTCCGGCCGCGGCCATCCC
CCAGGCGGCTGCGGCCGTGCCGGCGCCGGCTCCGACGAGGGTGGCGACTGCAGGCCCCGTGCAAAGCGCG
CGATTGGCCCAGGCCAACCCGGCGCCCGAGGAGAAGGAAGCGCAGCCGGCGAAGCCGGCCGAGACCACCA
GCGCGCTGCCGACCTTCCGCTGGCCGGCCCGCGGCAAGGTGATCACTGCCTATGGCGCCAAGACCAACGG
CAAGGTCAATGACGGCATCAATCTGGCGGTCCCCGAGGGCACCCCGATCAAGGCCGCCGACGATGGCGTG
GTCGCCTACGCCGGCAATGAATTGAAGGGTTATGGCAACCTGATCCTGGTGCGGCATGCCAACGGCTATG
TCACCGCATATGCCCATGCGAGTGAGCTATTGGTGAAGCGCGGTGACACAATCAGGCGCGGCCAGGTCAT
TGCCAAGTCGGGTCAATCGGGCGAAGTGGCGTCGCCGCAGCTCCACTTCGAGATCCGCAAAGGATCCACG
CCGGTTGACCCGCTGCAATTCCTCAATGGGGCGTGA
>Merged2_4710320_142-423 # 142 # 423 # 1 # ID=4710320_2;partial=01;start_type=ATG;rbs_motif=AGGAG;rbs_spacer=5-10bp;gc_cont=0.667
ATGAATAATCTCCACCGCGAGCTGGCGCCGATTTCCGATGCGGCGTGGGCGGATCTCGAAGAGGAGACGA
CGCGCACGCTCAAGCGCTACCTCGCCGGACGGCACGTGGTCGATGTCTGTGCTCCGGGTGGTGTCGGCCT
TTCCGCCGTCGGCACCGGCCATCTCGAGACGATCGCGGCACCCGGCGAGGGCATCCTGGCGCGGCAGCGC
CAAGTCAAGGCACTGGTCGAGTTGCGGGTCCCGTTCGAGCTGGATCGTCAGCAAATCGACGACGTGGAGC
GG
>Merged2_4719545_1-312 # 1 # 312 # 1 # ID=4719545_1;partial=11;start_type=Edge;rbs_motif=None;rbs_spacer=None;gc_cont=0.622
GAAGCTGCGCAACGCGAGACAAGGCCGCTCGTCGAATTACGCATTCCGTTCGAACTCACGCGCGAGGCGA
TCGACGACGTGGACCGCGGCTCGAACGATTCAGATTGGGCGCCGTTGAAGGACGCGGCACGCAAAATCGC
TTTCGCCGAAGATCGCGCCGTGTTCGACGGTTACGCCGCCGCTGGAATTCTCGGCATCCGTCAAGGCACC
AGCAACCCGGTATTGACGCTTCCTGCCGACGTGAAAGACTATCCGGCTACGGTCGCGCAGGCGTTGAGCC
TGTTGCGCCTGGCCGGTGTCAATGGCCCCTAT
>Merged2_4723645_1-456 # 1 # 456 # 1 # ID=4723645_1;partial=10;start_type=Edge;rbs_motif=None;rbs_spacer=None;gc_cont=0.695
CAGGCCATCTTCGAGGGCTATCCGGCCGCCGGCATCGGCGGCATCCGCGCCGGGGCGACCAACCCGCCGG
TAAGCCTGCCCGCCGACGTGACGGAGTACCCGCAGGCCATAGCCCAGGCCCTCGGCCGACTCCGGCTGGC
CGGCGTGGACGGCCCCTATTCGGTGGTCCTGAGCTCGGACGCCTATACCGAGGTGAGCGAGACGACCGAC
CACGGCTACCCGGTGATCGACCACATCAAGCGGCAGCTGTCGGGTGAGATCATCTGGGCCCCGGCCATGA
CCGGCGCGATCCTGCTGACCACCCGCGGCGGTGACTTCAGCCTGCAGCTCGGCCAGGACGCCTCGATCGG
CTACCTCTCGCATACCGACAGCACCGTCGAGCTTTACCTGCAGGAGACGCTCACGTTCCTGATGCTCACC
GGCGAGGCCGCGGTCAGCCTGGCCCAGGACCGGTGA
>Merged2_4725616_3-191 # 3 # 191 # 1 # ID=4725616_1;partial=10;start_type=Edge;rbs_motif=None;rbs_spacer=None;gc_cont=0.688
TGGGCGCCCGCGATGTACGGCGGCCTGGTGGTATCAGCCCGGGGCGGCGACTACGAGCTCCGGCTCGGCC
AGGACCTGTCCATCGGCTACCTCTCGCATGACGACGAGCAGGTCCGCCTGTACTTCCAGGAGTCCTTCAC
CTTCGCCGTCTACACCACCGAGGCCGCCGTGGCCCTCTCCCTCGCCTGA
>Merged2_4730712_216-530 # 216 # 530 # -1 # ID=4730712_1;partial=01;start_type=Edge;rbs_motif=None;rbs_spacer=None;gc_cont=0.606
GCGAGTGACGATGGCAATCCGGTTCTCCAGCACGTACAACGCCTGGTCGATGGCGAGATCATCTGGGCGC
CGGCTATCGAGGGGGGCTTTCTGATCTCGACGCGCGGCGGGGATTACGAACTGCATCTTGGGCAGGATCT
CTCGATCGGCTATACGGCGCATTCCGCCACCGATGTCGACCTCTATCTTCAGGAAACGTTCACTTTCCGG
ATACTGACCGCGGAAGCGTCGGTCGCATTGAGTCCGCCAAGCGACTTCCAAGTCGGGACGTCGGGCAGCA
ATCGGCTTCCGAATGGCGGGAAGGATCCCCGCTGA
>Merged2_4735726_130-351 # 130 # 351 # 1 # ID=4735726_1;partial=01;start_type=GTG;rbs_motif=GGA/GAG/AGG;rbs_spacer=5-10bp;gc_cont=0.577
GTGGACTGGGTATTCCAATGTAACCCCAAGCGCTACGATCTGGCGTCCGAGCTAGAGAAAGGCGTCCGGA
CCGAAGACTGGTCGATGAATCAACATCGCGAACTAGTCTCGCCGGGCGATCGCATCTTTTTCTGGCAGAC
CGGTTCGAATGCCCGGCTGCTCGCCATCGGTCATGTCGACTCGCCTGTTTACGAACGAGAATCACCCTTC
GGCCGTCATCGC
>Merged2_4741967_24087-24890 # 24087 # 24890 # -1 # ID=4741967_23;partial=00;start_type=GTG;rbs_motif=GGAG/GAGG;rbs_spacer=5-10bp;gc_cont=0.710
GTGAACAACCTGCACCGGGAACTGGCACCGGTCTCGGACGCGGCCTGGGTCCAGATCGAGGACGAGGCTC
GCCGCACCTTCAAGCGCAACGTGGCGGGTCGCCGCGTCGTGGACGTCGTGGGGCCGGCCGGACCGACCCT
GTCCGCCGTCGGCACCGGGCATGTGCTGGCGGCCGAGGCGCCGGCCGCCGGGGTCCTGGTCCACCAGCGC
GAGGTGCGGCAGCTCATCGAGTTGCGGGCGCCGTTCACCGTCACCCGCGATGCGGTGGACGACGTCGAGC
GCGGCGCCCAGGACTCCGACTGGCAACCGGTCAAGGACGCCGCGAAGAAGATCGCGTTCGTGGAGGACCA
CACGATCTTCCACGGCTCACCGGCATGCGGGATCACCGGCATCGGGCCCGGCAGCTCCAACCCGGCCTTG
TCGCTTCCGCCCGAGACCGTGCGCGTCCCCGACACCGTCGCCCAGGCGTTGAGCGCGCTGCGGCTCGCCG
GCGTCGACGGGCCGTACAGCCTGTTGCTGTCCGCCGACCTCTACACCGCGGTCGCCGAGACCACCGAGTA
CGGCTACCCGATCCGTGACCACCTGGCGCGGCTGCTGCACGACGGCGGGATCGTCTGGGCGCCCGCCCTC
GACGGTGCCCTGCTGGTGTCCACCCGCGGCGGCGACTACGAGCTGCATCTGGGCCAGGACCTCTCGATCG
GCTACCTCTCCCACGACGCCGATGAGATCGAGCTCTACCTGCAGGAGTCGTTGACCTTCCTGGCCTACAC
GGCCGAGTCCAGCGTCCCGATCACAGCCGGCTGA
>Merged2_4768182_2-304 # 2 # 304 # -1 # ID=4768182_1;partial=11;start_type=Edge;rbs_motif=None;rbs_spacer=None;gc_cont=0.660
GCGATTTTCGACGGCTACACGGCCGCGCAGATCACGGGCATTCGCGAAGGCTCGTCGAACCCGATCCTGC
CGATACCCGCCGACATCGCCGATTACCCGACGGTCATCGCCAAGGCGCTCGAGCAGTTGCGCCTGCAAGG
CGTGGACGGCCCGTATGCGGTGCTGCTCGGCTCCGACGCGTACACGGCGGTGAGCGAAGCGAGCGACATG
GGCTATCCGATTCTCGAGCACATTCGCCGTCTCGTGAATGGCGAGATCATCTGGGCGCCGGCCATCGAGG
GCGGCGCGATCCTGAGCACGCGT
>Merged2_4769385_307-537 # 307 # 537 # 1 # ID=4769385_2;partial=01;start_type=ATG;rbs_motif=AGGA;rbs_spacer=5-10bp;gc_cont=0.636
ATGGACAATCTCTACCGCGATCTTGCTCCCATCAACGAATCAGCCTGGAGCGAAATCGAACTCGAGGCAT
CGCGGACCTTCAAGCGCCACATCGCCGGGCGGCGGGTGGTTGATGTCAGCGAGCCCGGCGGGCCGGTGAC
CGCCGCGGTCAGCACCGGCCGGCTGCTCGAGGTTGCATCGCCGACTGATGGTGTGGTTGCACATCTGCGA
GCCAGCAAACCACTTGTGCAG
>Merged2_4787014_2-505 # 2 # 505 # 1 # ID=4787014_1;partial=10;start_type=Edge;rbs_motif=None;rbs_spacer=None;gc_cont=0.631
AAGGACGCGGCGCGGCGAATGGCCTTTGCCGAGGACGGCGCCATCTTCGAGGGTTATGCCCCGGGCGGCA
TTACCGGTATCCGGCAAGGAACCAGCAATCCGGTCATCACATTGCCGGCGGACGTGCGGAACTATCCCGA
CGCCATCACCCAGGCGCTGACTCAGTTGCGCCTCGTCGGCGTCAACGGACCCTATTCGGTGCTGCTGAGC
GCCGACGCCTACACTGCTGTCGCCGAAGGCCGGGACTATGGGTACCCGGTGTTGGAGCACGTCAAGCGGC
TGGTCGACGGCGAGATCATCTGGGCCCCGGCCGTCACCGGCGCCTTTGTCTTGACGACGCGCGGCGGCGA
TTTCGATCTGCACATCGGGCAGGATGTATCAATCGGTTATCTGAGCCATACCGACATGATGGTCCGCCTT
TACCTGCAGCAGACATTCACCTTTCTTATGCTTACCAGCGAAGCGGCGGTCGCGCTGGCTCCAGCCGCGG
TGGCCCAAAGTTAG
>Merged2_4788486_1086-1898 # 1086 # 1898 # 1 # ID=4788486_3;partial=00;start_type=ATG;rbs_motif=GGAG/GAGG;rbs_spacer=5-10bp;gc_cont=0.619
ATGAATAATCTCCATCGAGAGCTCGCTCCTATTTCCGACAAGGCCTGGGCTCAGATCGAAGAGGAGGCGT
CCCGCACTCTCAAGCGCCATTTGGCGGCGCGGCGGGTCGTGGATGTGCAAGGGCCGAAGGGGCTCGAACT
CTCGGCTGTCGGCACCGGGCATCTTAAGCAGATCCCGTCGCCTGGCGATAACATCCAGGCTGCCCAACGC
GAGGTTAAAGCGCTGGTCGAGCTACGCGTACCGTTCGAGCTCACGCGCGAGGCCATTGATGACGTGGAAC
GCGGCGCAGCCGATTCAGACTGGTGGCCGGTGAAGGAGGCGGCGCGCAAGATCGCCTTTGCCGAAGATCG
CTCCGTCTTCGATGGGTATATCGCGGCAGGGATCCAGGGAATCCGTCAAGGCAGCAGCAATGCGGCGGTA
GTGCTTCCTTCCAGCGTGAGGGATTATCCGTGTGCGGTCGCCCAGGCGGTAAGCCAATTGCGTCTCGTGG
GCGTCAATGGTCCCTACTCTCTCTTGCTGGGCGCAGAGCCGTTCACGGCTGTCAGCGGGGGAAGCGACGA
AGGCTATCCCGTCCTTCAACATATCCGGGGTCTTGTCGATGGCGAGATCGTTTGGGCCCCAGCCATCCAG
GGCGGCTTCGTGCTTACGACGCGGGGCGGTGATTTTGAATTGGACATCGGGCAGGACATCTCGATCGGCT
ACTTGAGCCATTCCAGGACGACCGTCGAGCTGTACTTGCAGGAGAGCTTCACGTTTCGGCTGCTGACGGC
GGAGGCTGCTGTGGCGCTCGCGCCCGCGCTAGCGGAAACGTAA
>Merged2_4792637_148-513 # 148 # 513 # -1 # ID=4792637_2;partial=01;start_type=Edge;rbs_motif=None;rbs_spacer=None;gc_cont=0.686
GACGGCAGCCACTGGGCGCACAAGCACAGCGGTCAGGACTTCGTCGTGTCGACCGGCACCAAGGTCCACG
CCGTCCACGAGGGCACGGTCGTCAAGGCCGGTCCGAACGGTGGCGGTGACGGTCCGGCCTACGGCAACGC
GATCGTGATCAAGCACGCCAACGGCGTGTACACCCAGTACGCGCACCTGTCGCAGATCCAGGTCTCCGTC
GGCCAGCACGTCTCGACCGGCCAGCAGATCGGTCTGTCCGGCAGCACCGGCAACTCCACTGGCCCGCACC
TGCACTTCGAGGTCCGCACCGGCCCCAACTACGGGTCGGGCATCGAGCCGACCGGATTCCTGCGGGCTCA
CGGCGCCACCGTCTGA
>Merged2_4793977_183-983 # 183 # 983 # 1 # ID=4793977_2;partial=00;start_type=ATG;rbs_motif=AGGA;rbs_spacer=5-10bp;gc_cont=0.650
ATGGACAACCTTTACCGCGAACTTGCTCCGGTCAACGAATCGGCTTGGGACGAAATCGAAGCCGAGGCAT
CGCGGACCTTCAAGCGCCATATCGCCGGGCGGCACGTCGTCGACGTCAGTGAGCCCGGCGGACCGGTGAC
CGCGGCGGTCGGCACCGGTCGGCTGCTCGACGTCCAGGCGCCGACCGACGCTGTGGTCGCCTACCTACGT
GCAAGCAAACCACTTGTCCAGCTTCGGGTTCCGTTCACGTTGTCGCGGATGGAGATCGATAGCGTCGGTC
GCGGGTCAAAAGATGCGGACTGGGACCAGGTGAAGGACGCCGCGAAGAAGCTTGCTTTTGTGGAGGACCG
GGCGATCTTCGAGGGGTACGACGCCGCGTCGATTGAGGGCATCCGGCGGAACAGCTCGAATCCCCCGCTG
AAACTACCCGCCGACGCGCGCGAGATACCCGACGTGATCAGCCAGGCGCTGACCGAGCTGCGCCTGGCGG
GCGTCGACGGGCCGTACTCGGTGCTGCTGTCGGCGAACGCCTACACCGCGGTGAGCGAGACCTCCGACCA
CGGCTATCCGATCCTGGAACACCTCAACCGGCTCGTGAGCGGCGACATCATCTGGGCGCCGGCCATCGAC
GGTGCGTTCGTGCTGACCACCCGCGGTGGTGACTTCGACCTTCAGCTGGGCACCGACGTGTCGATCGGCT
ACCTCAGCCATGACGCCGACTTGGTGCAGCTGTATCTGCAGGAGACGCTGACGTTTTTGACGTACACGGC
CGAGGCGTCGGTCGCGCTGACGGCCGATTAG
>Merged2_4850025_2-247 # 2 # 247 # 1 # ID=4850025_1;partial=10;start_type=Edge;rbs_motif=None;rbs_spacer=None;gc_cont=0.663
GGCTATCCGATCCACGAGCACATCGTCCGCGTCCTCGACGGCGAGATCGTGTGGGCGCCCGCCATCGAGG
GAGCGTTCCTGCTCTCGACCCGTGGCGGCGACTTCGAGCTGAGCCTCGGACAGGACGTCTCGATCGGCTA
TCTGAGCCACGACACGACCCGCATCCGGCTGTACTTAAAGGAGACCGTGACCTACCTCGTCTACACCTCC
GAGGCCTCGGTGGCGTTCAGGCCCGCGCCCGCCTGA
>Merged2_4864189_1-213 # 1 # 213 # 1 # ID=4864189_1;partial=10;start_type=Edge;rbs_motif=None;rbs_spacer=None;gc_cont=0.671
GTGCTGGACGGGGAGCTGATCTGGGCCCCGGCCATTGCCGGTGCGGTTCTGCTGACGACTCGCGGCGGGG
ACTTCAGCCTGCACCTGGGGCAGGACTTCTCGATCGGTTACCTCTCCCACACCGACACCGAAGTGGTCCT
CTACCTGCAGGAGAGCTTCACGTTCCAGCTGCTGACCAGCGAGGCGGCGGTCCCGCTGACGGCTCGCGCC
TGA
>Merged2_4872226_387-1187 # 387 # 1187 # -1 # ID=4872226_2;partial=00;start_type=ATG;rbs_motif=GGA/GAG/AGG;rbs_spacer=5-10bp;gc_cont=0.713
ATGAACAACCTGCACCGTGAGCTGGCGCCGGTCTCGGACGCCGCGTGGGCGAGCATAGAGGCGGAGGCCA
AGCGGACGTTCGAGCTGCATGTCGCCGGACGGCGCGTCGTCGATGCCACCGGACCCGAGGGGCAGGCGCT
CGCAGCGGCCGGCACGGGGCACCTCACCGACATCGACCCGCCGGAGGCCGGCATCACCGCGCGGCTGCGC
GGCTCGCTGCCGGTCGTTGAGCTGCGGGTGCCGTTCACGCTGAACCGCGCGGACATCGACGACGTCGAGC
GAGGGGCGCAGGACCCGGACTGGCAGCCGGTGAAGGACGCCGCGAAGCGGATCGCGTTCGCCGAGGACCG
GGCGGTTTTCGACGGCTACCCGGCGGCCAGCATCACCGGCGTGCGCCAGGCGTCTTCCAATCCCGCGCTG
GCGTTCCCCGCCGCGGCCACCGCCTATCCGGACGTGATCACCAAGGCTGTGACCGAGCTGCGCCTGGCCG
GGGTTGGCGGGCCGTACTCGCTGCTGCTGTCGGCGGACGCGTACGCCGCGGTCACCGAGACCTCTGATCA
CGGGTACCCGATCCGCGACCACCTTGCCAGGGTGTTGGACGGCGACATCATCTGGGCGCCAGCGCTCGAC
GGCGGCCTGGTGCTGTCCGGCCGCGGCGGTGACTACGAGCTGCGCCTTGGCCAGGACCTTTCGATCGGTT
ACCTGTCGCACGACGCGGCCGCCGTCCAGCTGTACTTCCAGGAGACGTTCGCGTTCGCGGTCTACACCGC
CGAGGCGAGCGTTTCCATCGCGGCCGGGTAG
>Merged2_4873114_333-656 # 333 # 656 # 1 # ID=4873114_2;partial=01;start_type=ATG;rbs_motif=AGGAG;rbs_spacer=5-10bp;gc_cont=0.670
ATGAATAACCTTCACCGCGAGCTCGCCCCGATTTCGGACGCGGCGTGGGCGCAGATCGAGGAGGAGACGA
CGCGCACCTTGAAGCGCTATCTCGCCGGCCGGCGCGTGGTCGACGTTAGTGCGTCCGGTGGCGTTGGGCT
TTCGGCCGTCGGCACCGGCCATCTCAAGACCATCGCTGCGCCCGGCGATGGCGTGCTTGCGCGGCAGCGC
GAGGTGAGGGCTCTGGTCGAGATACGCGTGCCGTTCGAACTCGACCGGCAGCAGATCGACGATGTCGAAC
GCGGCTCGAACGATTCCGATTGGCAGCCCGCGAAAGACGCCGCG
>Merged2_4886131_2-301 # 2 # 301 # 1 # ID=4886131_1;partial=11;start_type=Edge;rbs_motif=None;rbs_spacer=None;gc_cont=0.583
CATCTCCGGCAGATCGAGATGCTGGGCGATGGAATCGAGGCTGCGGAACGCGAGATCAAGGCGCTCGTGG
AATTGCGTGTTCCGTTCGAACTCACGCGCCAGGCGATTGACGATGTAGAACGCGGCGCTAAGGATTCAGA
CTGGTCACCACTGAAGGATGCAGCGCGCAAAATCGCTTTCGCGGAAGATCGCGCTGTCTTCGAAGGGTAC
GCCACTGCTGGGATTCAGGGCGTCTTTCACGGCACCAGCAACCCGGTGTTGGCGCTCCCTGCCGATGTGA
AGAGTTATCCAAATGCGGTT
>Merged2_4886706_2-559 # 2 # 559 # 1 # ID=4886706_1;partial=11;start_type=Edge;rbs_motif=None;rbs_spacer=None;gc_cont=0.722
GAGGCGGCCGGGGAGGGAGTGACCGCCCGCGTGCGCCGCTCCATGCCGCTGGTCGAGCTGCGCGCGCCGT
TCACGCTGAGCCGGCAGGACATCGACGACGTGGAACGGGGGGCCCAGGATGCTGACTGGCAGCCGGTGAA
GGACGCGGCCCGCAGGATCGCCTTCGCTGAGGACCGGGCGGTGTTCGAGGGCTACTCCGCGGCGGGGATC
CGGGGCATCAGGGAAAGCTCGTCGAATCCCCGGCTGACGCTCCCGGCCGGGGCCGCGGACTATCCCGATG
TCGTCAGCCAGGCCGTCACCTCGCTGCGGGAAGCGGGGGTCGCCGGGCCCTACTCGCTGCTCCTGAGCGC
CGCGGCCTACACCGCCGTCAACGAGACATCGGACGACGGCTACCCCATCCGGCGGCACCTTGACCAGGTG
ATCGACGGAGAGATCGTCTGGGCCCCCGCCATCGACGGGGCGTTCGTGGTGTCGGCCCGCGGCGGCGACT
ACCAGCTGGCCCTCGGGCAGGACCTGTCCATCGGCTACCTGTCCCACGACGCCACCAGCGTCGAGCTG
>Merged2_4895335_2-508 # 2 # 508 # 1 # ID=4895335_1;partial=11;start_type=Edge;rbs_motif=None;rbs_spacer=None;gc_cont=0.720
CCGCCCGCGCCCCCCTCACCAGAGCCTGGGCCGGCCGCGACACCGCCTCCCGCCGGGGAACCGGAGCCGC
CCGCGGCCGACAGCCGCTCGTTCGGCCAGCACCTGCGCGACGCCATCCAGGACAGCAGCGCCACCGTCAC
GGTGCTCGCGCTGGTCGCCGCCGTGGTGCTCGGCGGACTGCTCACCGCGTTCACCAACAACAACGTGCTG
CACGCGTGGGGCGACTTCTTCTCCGCCCCGGGCAACGCGATCGCGCAGGCCTGGGACGTCGCCGTCGGCA
CGTACGTCGCGCTGTTCGAGGGATCGGTGTTCAACCCGCACACCGTCTCGGCGCTGTTCCAGCAGGCCTC
GATCTCCACGGCGGTCCACGACGGTTACCTGTCGGCCGTGTTCAACCCGCTGTCGGAGACCGCGGTCCAG
GCGACGCCGCTGATCCTGGCCGGCCTCGCCGTGGCGCTGCCGTACCAGGCCGGCATGTTCAACATCGGCG
GGCAGAGCCAGTTCATC
>Merged2_4905419_479-1444 # 479 # 1444 # -1 # ID=4905419_2;partial=01;start_type=Edge;rbs_motif=None;rbs_spacer=None;gc_cont=0.685
TCTTGGGCTTTTCTACTCGGCTCCTTGCTTGCGGCGTGCGCGCCGCGGGTCGAGGCGCCAGCACCGGTCG
TCGGTGGAGAAGGCGCGGGGCGCGGTCCTGAACGGGTGACGGTCCAACGCGGCGACACTCTGTCCGACAT
TGCGCACGCTCATCATATCCCACTGCGAGTGCTTGCCGAGGCGAATGGGTTGCCGCCGCCCTATCGGATT
CAGGTAGGCCGCACGTTGATGATCCCGGGCGCTGGTCAACCTGGCCCGCAGGCACCCCTCGCCGTAGCGG
CAGTGCCGTCCGGCGGACAAGAAGTGGCCGCTGCGCCGGCAACGAGGCCCGATAACCTCGCGCCGGCCCC
GTCGGACAAACCTTCCGTTCAAGCCGCTCCGCTGCCCGCGGTTTCGCCTGCGGCGGAGCCCAAGGGTGGC
GCGCCTGCGCCCGCCGCCGGCCCCCCGGACGTCGCGTCAACGCCAACGGCGCCGGCAGTCGCACCGCCTT
CGCCACAGCGCGCCGCGGAGCCGCCCGCGTCGAGCGACGCGAGTGCACCTGCCGCTCGCGGCAGCGGCTC
ATTTCTCTGGCCGGTTCGCGGCCGAATTCTCGCCGCCTATGGTTCCCGGAGCGACGGCACACATAATGAC
GGCATCAATATCGGCGCACCGCGGGGGGCATCGGTGCAGGCCGTTGATGCCGGTGTCGTCGCTTATACCG
GAAACGAGCTGCGCGGCTACGGCAATCTGGTTTTGATAAAGCACGCCAACGGCTGGATCTCGGCTTACGC
CCATTGCGATCAGCTGCTCGTCAAGCCCGGGGAGAAGGTCGCCCGCGGACAGGTGATCGGCCGGGTCGGC
TCGACAGGCAACGTCAGCGAGCCACAATTGCATTTCGAGCTGCGCCGCGGTCACCAGGCGGTCGATCCGC
GCGACTTTCTCACGCCGCTGCCGACTGCCGCGACCAAGCAATCCCATTCCGGGTGA
>Merged2_4914195_2-406 # 2 # 406 # -1 # ID=4914195_1;partial=10;start_type=ATG;rbs_motif=AGGAG;rbs_spacer=5-10bp;gc_cont=0.649
ATGAACAATCTTCACCGCGAGCTTGCCCCGATATCCGACGCGGCCTGGTCTCAGATCGAGGAGGAAAGCT
CGCGCACCATCAAACGCTACCTCGCCGGCCGGCGCGTCGTCGACGTGCAGGGTCCGGGCGGGCTTGTGCT
CTCCGCCATCGGCACCGGCCATTTGCGCAATGTCGCAGCGCCGGGAAACGGAATTCTGGCGCGACAGCGT
GAGGTGAAGCCACTGGTCGAACTGCGCGTTCCTTTCGAACTCGATCGCCAACAGATCGATGACGTCGAGC
GCGGCGCCAACGATTCGGATTGGCAGCCGGCGAAGGATGCCGCGCGGCTTTTGGCTTTTGCCGAGGACCG
GGCGATCTTCGAAGGCTATGCCGCCGCGGGCATCGGCGGCATCCGCGAGGGGACC
>Merged2_4922936_787-1812 # 787 # 1812 # 1 # ID=4922936_2;partial=00;start_type=ATG;rbs_motif=None;rbs_spacer=None;gc_cont=0.692
ATGGATGCGCGGAATGCGGACGGCGGTGGCTGGCCGACCCTGGAGCCCAAGGCCGTCCCGGACGACATCA
CCAGCCTTATCCTCGACGACCACGAGATCTTCCGTCGCGGCTTCGCGCGGCTGGACGACCTGCAGGCCGC
CGGGTCGGCGGGGCGGGTGACCGAGGACGAGCTGTCGGGGATATGGGATCCGCTCGCCGACCTCCTGGAC
CTGCACGCGATCGCCGAGGAAGAGATCTTCTATCCGCAGTTGCTGCGCAAGGGCGCCGAGGGGCAGGACG
AGACGCTCGACGCCATCGGGGACCACAACGACATCCGTGACGGGGTGCGCGACGCCGGACGCCACCCGGT
GGGCAGCGACGCCTGGTGGGAAGCGATCGACCGGGCACGTGTCGCCAACGACGAACACATGGCCGAGCAG
GAACGCAAGGCGCTGGCGGACTTCAGGCGGCACGCCGCGATCGGGATTGACGACGCCGGCCGGGGCGCCA
CCGACCTCGAGCCCGACGATCTGGACCGCGCTGCCCAGGTGGTCGCCGAGATCGAGAACCGCGCGGTGTT
CCACGGCTGGCCGGCCGCGGCCATCGACGGCCTGACCCAGATCGCCCCGGCGCGCAACGACAAGCTCGGC
GCCGACGCCACCACGGACCCAAGCGTCATCGCCGAGCGCGGTGGACCAGCTCAGGGCCGCCGGTGTCGAC
GGACCGTGCGCGCTCGCCGTCGCACCGAAGACTCACACTCGCATCATCGAGACCACCGAGAACACCGGAC
TGCTCGACCATCTCAGCCCGATCCTCGGCGGCGAGGCGATCTGAACGCCCGGTCTGGACGACGCGATGGT
GCTCACCAAACGTGGCGACGACTTCCACCTCGACGTGGGCCAAGACCTTTCGTCGGCTACAGCCACCACG
ACGCCGAGTCCGGGCACCTCTACCTCGAAGAGAGCTTCACGTTCAAGGTCTCGGAACCGGACGCGGCGAT
CGCGTGGCGTGGCGTACGCGGTCCGAGTCCTGTAGAGCTGGGATAA
>Merged2_4932021_58-465 # 58 # 465 # -1 # ID=4932021_1;partial=01;start_type=Edge;rbs_motif=None;rbs_spacer=None;gc_cont=0.603
CAAGGCACCAGCAACCCGATATTGACGCTTCCTGCCGACGTGAAAGACTATCCGTCTACGGTCGCGCAGG
CGCTGAGCCTGTTGCGCCTAGCCGGTGTCAATGGCCCCTATGCGCTGTTGCTGGGCGCAGAGCCGTATGC
CGCCATTGGCGGAGCTGCCGACGATGGCTATCCGGTCCTGCGGCATATCCAGCATCTCATGGACGGAAAA
ATCATTTGGGCGCCGGCCATCGAGGGCGGCGTTGTGCTCACCACCCGCGGTGGCGATTTTGATCTCACCA
TCGGTCAGGACATCTCCATCGGCTATCTGAGCCATTCCGAGACGGCCGTGCGACTCTACCTTGAGGAAAC
CATCACCTTTCTGCTGTTGACGACCGAGGCCGCCGTGTCGCTCGCGCCAAAGACGTAA
>Merged2_4937581_2-580 # 2 # 580 # -1 # ID=4937581_1;partial=11;start_type=Edge;rbs_motif=None;rbs_spacer=None;gc_cont=0.620
CGCGTTGTGGACGTTCACGTCCCGGCGGGTTCTGCTCTCTCGGCCGTGGGCTTAGGCCACCTGGGCAAGA
TCGCTCCGCCCGCAGACGACATCATAGCCCAACAGCGCGAAGCGAAAGCCCTTGTCGAGCTACGTGTGCC
CTTCGAGCTCGTCCGCGAGATGATTGACGACGTCGAACGCGGCGCCAACGATTCCGATTGGCAGCTGGCA
AAAGACGCCGCGCAGAAGCTCGCCTTCGCCGAAGACCGCGCCATTTTCGAAGGTTATGCCGCTGGCGGAA
TCGTCGGCGTCCGCCAGGGCACCAGCAATCCCCAAAAGGCTCTCCCCGGCGACGTGCGGAAGTACCCGGA
AGCCTTTGCCCAGGCCTTAAGCCAGTTGCGCCTTGTCGGTGTCAATGGCCCCTATTCCATTCTGCTCAGC
GCCGATGCTTATACCCAACTCGCAGAAACCAGCGATTACGGCTATCCGGTCCTCGAACACGTCAAACGGC
TGGTGGAAGGTAAAGTCATCTGGGCGCCGGCCATTGACGGCGCGTTCGTGGTCACGACCCGCGGCGGCGA
CTTCGATTTCCACATCGGT
>Merged2_4940914_2-382 # 2 # 382 # -1 # ID=4940914_1;partial=11;start_type=Edge;rbs_motif=None;rbs_spacer=None;gc_cont=0.735
CGCGAACTAGCTCCGGTCTCCGATGCCGCCTGGGCCAGCATCGAAGCCGAGGCACGCCGGACGTTCGAGC
AGAACGTCGCCGCCCGCCGGGTGGTGGACGTGCACGGGCCCGATGGTCCGGGCCTGGCCAGCGTCGGCAC
CGGCCACCTGGCCGAGATAGACCCGCCCGGCGAGCCGGGCGGGATCAGCGCGTGGCTGCGCACCTCGCAG
CAGCTCGTCGAGCTGCGGGTCCCGTTCACCTTGAGCAGGCAGGACGTGGACGACGTCGAGCGCGGCGCGC
AGGACTCCGACTGGCAGCCGGTCAAGGACGCGGCCCGGCAGGTCGCCTTCGCCGAAGACCACGCCGTCTT
CGAGGGCTACCCGGCCGCCGGGATCGGCGGG
>Merged2_4955156_261-413 # 261 # 413 # 1 # ID=4955156_2;partial=01;start_type=ATG;rbs_motif=AGGA/GGAG/GAGG;rbs_spacer=11-12bp;gc_cont=0.686
ATGAACAATCTGCACCGCGAGCTCGCTCCGATCTCCGATGCGGCGTGGGCGCAGATCGAGGAGGAGACGT
CGCGCACCCTCAAACGCTATCTCGCCGGGCGCCGAGTCGTCGACCTGCACGGCCCGAGTGGGGTCGCGCT
GTCTGCGGTCGGC
>Merged2_4987667_344-478 # 344 # 478 # 1 # ID=4987667_2;partial=01;start_type=ATG;rbs_motif=GGAG/GAGG;rbs_spacer=5-10bp;gc_cont=0.733
ATGAACAACCTGCACCGCGAACTAGCCCCGGTCTCCGATGCCGCCTGGGCCAGCATCGAAGCCGAGGCAC
GCCGGACGTTCGAGCGGCACGTCGCCGCGCGCCGGGTGGTGGACGTCAGCGGGCCGGCCGGTCCC
>Merged2_4989767_2-241 # 2 # 241 # 1 # ID=4989767_1;partial=10;start_type=Edge;rbs_motif=None;rbs_spacer=None;gc_cont=0.667
GGCTACCCCATCCGCGAGCACCTGTCCCGGGTGCTCGACGGGGACATCATCTGGGCGCCCGCCATCGACG
GGGCGTTCCTGCTGACCGGCCGGGGCGGTGACTACGAGCTGCGCCTGGGCCAGGACCTGTCGATCGGCTA
CCTCTCCCACGACACCGAATACGTGCAGCTGTACTTCCAGGAGTCACTGACCTTCGTGGCCTACACCGCC
GAGGCCAGCGTGGCATTGACCTCGAGCTAA
>Merged2_5008038_1-339 # 1 # 339 # 1 # ID=5008038_1;partial=10;start_type=Edge;rbs_motif=None;rbs_spacer=None;gc_cont=0.569
CGTCTGGTCGGCGTCAACGGTCCTTATTCGGTGCTGCTGAGTTCCGATGCCTATACGGCGTTGAGCGAGA
CCAGCGACCATGGTTATCCCGTTCTGGAGCACGTTAAGCGTCTTATTGACGGTGAAGTCATCTGGGCACC
GGCGATTACCGGTGCACTCGTACTCACGACCCGCGGCGGCGACTTCGGCTTGTACATCGGCGAGGACGTA
TCGATCGGTTATTTGAGCCATAACGACAAGACCGTTCGGCTTTATCTCGAGGAGACATTCACGTTCCTTT
TGTTGACGACCGAGGCTTCGGTCGCCCTGTCCGCGCCCGCACACAAATCCAAGAGCTGA
>Merged2_5012051_391-495 # 391 # 495 # 1 # ID=5012051_2;partial=01;start_type=ATG;rbs_motif=None;rbs_spacer=None;gc_cont=0.629
ATGCACAATATCCATCGCGTTCACACGGGCGTGCTCCACCGTCAGCCCCCAATGAAGGTGGGGTCCGGTT
ACGCGCCCCGTGGCCCCCACCTTTCCAATCTCGGT
>Merged2_5021544_1-441 # 1 # 441 # -1 # ID=5021544_1;partial=10;start_type=ATG;rbs_motif=AGGAG;rbs_spacer=5-10bp;gc_cont=0.642
ATGAATAATCTTCATCGCGAGCTCGCTCCGATCTCTGATGCAGCGTGGGCGGATATCGAGGACGAGACGA
CGCGAACCCTTAAGCGCTATCTCGCGGGGCGGCGCGTGGTCGATGTGCGTGGGCCGGGTGGTGTCGGCCT
TTCCGCCGTGGGAACCGGCCACCTCACAGAACTCAGAGGGCCGGCTGAAGGCATCCTCGCGCATCAGCGC
GAGGTCAAGGCACTGGTTGAGTTACGGGTTCCGTTCGAGCTTAACCGTCAGCAGATTGATGACGTGGAGC
GGGGCGCCAAGGACTCCGACTGGCAGCCGGCGAAGGACGCCGCGCAAAAGATTGCCTATGCCGAAGACCG
CGCCATCTTCGAAGGCTACCCCGCGGCGGGCATTGGCGGCATCCGGCAGGGAACCAGCAATCCCGTCCTG
ACGCTTCCGGCGGACGTGGCT
>Merged2_5026319_3-275 # 3 # 275 # -1 # ID=5026319_1;partial=10;start_type=ATG;rbs_motif=AGGAG;rbs_spacer=5-10bp;gc_cont=0.641
ATGAATAATCTTCATCGGGAACTCGCCCCCATCTCTGCCGCGGCATGGGCGCAGATCGAAGAAGAGGCGA
CCCGCACCATCAAGCGCCATCTGGCAGCGCGACGTGTCGTGGACGTGGAGGGCCCGAAGGGCTTCGACTT
CCCGGCGGTCGGCACGGGCCATCTCCGGCAGATCCAGACGCCGGGTGATGGAATCGAAGCTGCGCAACGC
GAGACACGGCCGCTCGTTGAATTGCGCATCCCCTTCGAGCTCACACGCGAGGCGATCGACGAT
>Merged2_5026967_1819-2499 # 1819 # 2499 # 1 # ID=5026967_3;partial=01;start_type=ATG;rbs_motif=AGGA/GGAG/GAGG;rbs_spacer=11-12bp;gc_cont=0.662
ATGAACAACCTCCACCGCGAGCTTGCCCCAATCTCCGACGCGGCGTGGGCGCAGATCGAGGAGGAGGCCT
CGCGCACTCTGAAGCGCTACCTTGCTGGACGCCGCGTCGTCGACCTCCACGGCCCGAGCGGCGTCGCCTT
GTCCGCCGTCGGCACCGGGCATTTGCTGAATATCGCGGCGCCGGGCGACGGCATCGTGGCCCGGCAGCGC
GAGGTCAAGGCCTTGGTCGAGCTGCGCGTGCCGTTCGAGCTGGACCGCCAGATGATCGATGACGTCGAGC
GTGGCGCCAATGACTCGGACTGGCAGCCGGCCAAGGACGCGGCCAAGAAGATCGCCTTTGCCGAGGACGG
GGCGATCTTCGAGGGCTATCCCGCCGGCGGTATTCAGGGCATTCGTCAAGGGACCAGCAACCCGATCGAG
CCCCTGCCGGCCGATGTACGCAACTACCCCGACGCCATCGCCCACTCGTTGAGCGTGTTGCGCCTCGTCG
GGGTCAACGGACCTTATTCGGTGCTGCTGGGCGCCGACGAATACACAGCGGTCGCCGAAGCTAGAGACTA
CGGATATCCGGTGCTGGAGCATCTCAGGCGCATCGTCGACGGCGAGATCATTTGGGCGCCAGCCATCGCC
GGCGCTTTTGTTCTGACCACCCGGGGTGGCGATTTCGACCTGCATGTCGGC
>Merged2_5027937_426-911 # 426 # 911 # -1 # ID=5027937_3;partial=01;start_type=Edge;rbs_motif=None;rbs_spacer=None;gc_cont=0.716
TCGCACACGTACAACCCGTCGGTCGTGTCGCGGGTCGAGCTGAACGGCGCCGAGTGCGGCGAAAGCGGGA
TCAACGGGCTGGTCGCGCTGGCCTGCGCCGCGCCGGTCGTGCTGATCACCGGCGACCAGCAGACGGCCGC
CGAGGGCGATCCGTTCTTCAAGGACGCGGAGCGGGTGGTGGTGAAGGAGTCGTTCACCAGGTTCGCCGCC
GCCCAGCTGCACCCGCTCGACGCCCGCGACAAGATCGCGGCCGCGGCGACGGTGGCGACGCGGCGGGCGC
GCGAGGTGCCGCTGCCGGACATCACGCTGCCGGCCCGGCTCGACGTGGACATGCAGACCGCCGACATGGC
CGGCGTGGCGAGCTGGGTGAAGGGCGTCGAGCGGACCGGCACCCGGACGGTACGGGTCGAAGGGAACGAC
CCGCTGGAGGTTTACCGCTCGTTCGTAGGGCTCAGCTACATCACGCGGGTGGCCGAAGGCCGGTAG
>Merged2_5035061_261-1058 # 261 # 1058 # -1 # ID=5035061_2;partial=00;start_type=ATG;rbs_motif=GGAG/GAGG;rbs_spacer=5-10bp;gc_cont=0.712
ATGAACAACCTGCACCGTGAACTCGCCCCGGTCTCTGAGGCCGCGTGGGCCAGCATCGAGGAAGAGGCCA
AGCGGACCTTCACGCGGCACGTCGCCGGCCGCAGGGTGGTGGACGTCTCCGGCCCGGACGGCGTGACCCT
CGCCGGAGTCGGCACCGGGCACGTGACGCCGATCGCCCCGCCCGCCGACGGCATCACGGCGGGCCTGAGG
TCCTGGCGGCCTGTCGTCGAACTCCGGGTGCCCTTCACGCTGGACCGCGGGCAGATCGACAGCGTGGAGC
GCGGCTCCGAGGACGCCGACTGGCAGCCGGTGAAGGACGCCGCCCGCGCGATCGCCTTCGCCGAGGACAG
CGCGATCTTCGACGGGTACTCCGCGGCGCAGATCACCGGTGTCCGGGAATCCTCGTCCAACCAGCCGCTC
GCCCTTCCGTCGCAGGTCCGCGACTACCCGGACGTGATCAGCGCGGCGGTCAGCGAGCTGCGGCTGGCCG
GCGTGGACGGGCCGTACTCGCTGCTGCTGTCCGCGGACGCCTACACCGAGGTGTCCGAGACGTCCGATCA
CGGCTACCCGATCCGCGAGCACCTGGCGCGGCTGCTCACCGGCGAGATCATCTGGGCGCCCGCCCTGTCC
GGCGCGATCGTGCTGTCCGGCCGCGGCGGCGACTACGAACTGCACCTGGGCCAGGAGCTGTCCATCGGCT
ACGCGTCGCACGACGCCGCGCACGTGGAGCTGTACTTCACCGAGTCGTTTACGTTCGCCGCCTACACCGG
CGAGGCCAGCGTCTCCGTCAATGCCTAG
>Merged2_5060231_101-538 # 101 # 538 # 1 # ID=5060231_1;partial=01;start_type=ATG;rbs_motif=AGxAGG/AGGxGG;rbs_spacer=5-10bp;gc_cont=0.726
ATGAACAACCTGCACCGCGAGCTCGCGCCCATCTCCGCCGAGGCCTGGGCCGACCTGGAAGACGAGGCCC
GCCGGACCTTCGAGCGCCACGTGGCCGGCCGGCGCATCGTCGACGTACCCGAACCGGGCGGCATCACCTT
GTCCGCGGTCGGCACCGGGCACCTTGATCCGGCCGGCCCGCCCTCCGAGGGCGTGATCGCGCACACCCGC
CGCTCCCAGCCGATCGTCGAGCTGCGGGTGCCGTTCACCGTGGACCGCCAGCAGGTCGACTCCGTCGCCC
GCGGTGCCAAGGACGCGGACTGGCAGCCGGTGAAGGACGCAGCGCGGCAGATCGCTTTCGCCGAGGACCG
CGCGATCTTCGAGGGTTACGCTCCAGCCGGGATCGCCGGCATCCGGGCCAGCTCATCCAACCCGGCGATC
ACTCTCCCGGCCGAGGCC
>Merged2_5066467_62-328 # 62 # 328 # -1 # ID=5066467_1;partial=01;start_type=Edge;rbs_motif=None;rbs_spacer=None;gc_cont=0.637
CGCGACAACGGCTCCCCGGTGCTGGAGCATGTCAAGACACTCGTCAAGGACGAGATCGTCTGGGCTCCGG
CCATCGACGGCGCCTTCGTGCTCACCACCCGCGGCGGCGATTTCGACCTGCACATCGGACAGGACGTCTC
GATCGGCTATTTGAGCCACACCGACAGCGTCGTCCGCCTCTACCTTCAGGAGACGCTCACGTTCCTCCTG
CTCACAACCGAGGCTTCGGTCGCGCTAGCGCCTCCCGCAACGAAACCGAAGACCTGA
>Merged2_5073132_1-348 # 1 # 348 # 1 # ID=5073132_1;partial=11;start_type=Edge;rbs_motif=None;rbs_spacer=None;gc_cont=0.635
GCCATCTTCGAGGGCTATCCCGCGGCGGGCATCGGCGGCATCCGGCAGGGCACCAGCAACCCGATCATGA
CGATCCCCGCTGACGTCCGTCACTATCCCGACGCCATCGCACGAGCCTTGAACCAGTTGCGCCTCGTCGG
CGTCGACGGGCCCTATTCAGTACTGCTCAGCGCCAATGCTTACACGGCGCTCGCGGAGACCAGTGACAAC
GGGTATCCCGTGCTGGAGCATGTCAAAAAGCTCGTGAAGGACGAGATCATCTGGGCTCCAGCCATCGCCG
GCGCTTTCGTGCTCACCACGCGTGGAGGCGATTTCGATTTGCACCTCGGGCAGGACGTCTCGATCGGC
>Merged2_5107707_3-377 # 3 # 377 # -1 # ID=5107707_1;partial=11;start_type=Edge;rbs_motif=None;rbs_spacer=None;gc_cont=0.629
ACCGACATGAATAATCTTCACCGCGAGCTCGCTCCGATTTCGGATGCAGCGTGGGCGGATATCGAACAGG
AGACGACGCGAACCCTTAAGCGCTACCTCGCGGGACGGCGCGTGGTCGACGTCCGCGGGCCGGGCGGTGT
CGGCCTTTCCGCCGTGGGAACCGGCCACCTCACGGAGATTAGGGCGCCGGGTGAAGGCATCCTCGCGCAC
CAGCGCGAGGTCAAGGCACTGGTTGAGTTACGGGTTCCGTTCGAGCTTAACCGTCAGCAGATTGATGACG
TGGAGCGAGGCGCAAAGGACTCCGACTGGCAACCGGCGAAAGACGCCGCGCAAAAGATCGCCTCTGCCGA
GGACCGCGCCATCTTCGAAGGCTAT
>Merged2_5117074_3-479 # 3 # 479 # -1 # ID=5117074_1;partial=11;start_type=Edge;rbs_motif=None;rbs_spacer=None;gc_cont=0.652
GAGACCACGCGCACCCTCAAGCGCCATCTCGCTGGACGGCGCGTGGTCGACGTGCACGGCTCGGGCAGCG
TCGGGCTTTCCGCCGTCGGCACCGGCCACCTCAAGACGATTGCGGCGCCCGGAGACGGAATCCTCGCGCG
GCAGCGCGACGTCAAGGCGCTGGTGGAATTTCGCGTCCCCTTTGAGCTGGATCGCCAGCAGATCGACGAC
GTGGAACGCGGTGCAAACGATTCCGACTGGCAACCTGCGAAGGACGCGGCACAGAAGATCGCCTATGCCG
AAGACCGAGCTATTTTCGAGGGCTACGCCGCGGCGGGCATCGTTGGCATCCGCCAGGGGACCAGCAATCC
GGTCATGACGCTCCCGGCCGATGTCAGTCACTATCCCGATGCCATCGCGCAAGCCTTGAGCCAGTTGCGC
CTCGTCGGCGTCAATGGGCCCTATTCCGTGCTGCTCAGTGCCGATGCCTATACAGCG
>Merged2_5121170_3451-4260 # 3451 # 4260 # -1 # ID=5121170_5;partial=00;start_type=ATG;rbs_motif=GGA/GAG/AGG;rbs_spacer=5-10bp;gc_cont=0.715
ATGAACAACCTGCACCGCGAGCTAGCGCCGATCTCCGGCGACGCGTGGACGGATCTCGAGGACGAGGCCC
GGCGGACCTTCGCCCGCCACGTGGCCGGCCGGCGGGTGGTCGATGTCCCCGAACCGGGCGGCGTCCAGCT
GTCCGCGATCGGCACCGGCCACCTCGACCCGGCCGAGCCGCCCGCCGACGGCGTCACCGCGCATACCCGC
CGGTCCCAGCCCATCGTCGAGCTGCGGGTGCCGTTCACCGTGGACCGGCAGCAGGTGGACGACGTCGCGC
GGGGGGCGAAGGACGCGGACTGGCAGCCGGTCAAGGACGCCGCCCGGCAGATCGCCTTCGCCGAGGACCG
GGCGATCTTCCAGGGATACGCGGCGGCCGGGATCACCGGGCTGCGGGACATCTCGTCGAACCCGGCCATC
GCGCTCCCGGGCGAACCACGGGAGTTCCCGGACGCCATCAGCAAGGCCATCTCGGCGCTCCGGTTGGCTG
GCGTCGGCGGCCCGTACTCGCTGGCACTGAGCGCCGGCGCCTACACCGCGGTCACCGAGACATCCGATTA
TGGATACCCCATCTACAACCACATCGTCCGCGTCCTCGACGGGGACGTCGTCTGGGCACCGGCGATCGAC
GGGGCGTTCCTGCTGTCCACCCGCGGCGGCGACTACGAGCTGCGGCTGGGCCAGGACCTGGCGATCGGCT
ACCTGTCGCACGACTCGACCAGCATCCGCCTGTACTTCCAGGAGACGATGACGTTCCTGGCTCACACGGC
CGAAGCCGTCGTCACGCTCACCTCGCGCGGCCGCCGCTGA
>Merged2_5126223_3-449 # 3 # 449 # 1 # ID=5126223_1;partial=11;start_type=Edge;rbs_motif=None;rbs_spacer=None;gc_cont=0.720
GACATCGAGCCGCCGGAACGCGGCATCACCGCGCGGCTGCGGAGCTCGCTGCCCGTCGTCGAGCTGCGGG
TGCCGTTCACCCTCGGCCGCAGTGACATCGACGACGTCGAACGAGGAGCGCAGGACCCTGACTGGCAGCC
GGCGAAGGACGCCGCGAAGCGGATCGCGTTCGCGGAGGACCGTGCGGTCTTCGACGGCTACCCGGCGGCC
AGCATCACCGGCGTGCGCCAGGCGTCGTCCAACCCGGCGCTTGAGTTCCCCGCCGACGCCACCGCCTACC
CGGACGTGGTCACCAGGGCGGTGACCGAGCTGCGCCTGGCGGGCGTCGCCGGGCCGTACTCGCTGCTGCT
GTCGGCTGACGCGTACGCCGCGGTCACCGAGACCTCCGATCACGGGTACCCGATCCGCGATCACCTTGCC
CGGGTGCTGGACGGCGAGATCATCTGG
>Merged2_5126425_152-694 # 152 # 694 # -1 # ID=5126425_1;partial=01;start_type=Edge;rbs_motif=None;rbs_spacer=None;gc_cont=0.681
AGGCAGGACGTGGACGACGTGGAGCGCGGTGCGCAGGACTCGGACTGGGAGCCGGTCAAGTACGCGGCGC
GGCAGATCGCCTTCGCCGAGGACCGGGCGATCTTCGACGGATACGCGGCGGCCCAGATCACCGGTCTTCG
GCCGGCGTCGTCCAACCCCGGCCTGGCGCTGCCTGCCGACGTGAAGGCCTATCCGGACGTGGTCAGCAAG
GCGGTGAGCGAGCTGCGGCTGGCCGGCGTCGCCGGCCCGTACTCGCTGCTGCTGTCCGCGGACGCCTGGA
CCGCGGTCAGCGAGACCACCGACCACGGGTACCCGATCCGTGATCACCTGGCTCGAGTGCTCGACGGCGA
CGTCGTGTGGGCCCCGGCGATCCAAGGCGCTGTGCTGCTGTCCCAGCGGGGCGGCGATTACGAGTTCCGC
ATCGGCCAGGACCTGTCCATCGGCTACCTGTCCCACGACGCGAACCAGGTACAGCTCTACTTCATCGAGA
CGTTCACTTTCGTCGTCTACACCGACGAGGCCAGCGTCTCTTTGACGGCCTGA
>Merged2_5126759_3-350 # 3 # 350 # 1 # ID=5126759_1;partial=11;start_type=Edge;rbs_motif=None;rbs_spacer=None;gc_cont=0.615
GATCGGCAGGCGATCGACGACGTCGAACGTGGCGCCAATGACTCTGACTGGGGACCCGCGAAGATCGCGG
CACGCCGGCTGGCCTATGCGGAAGACGGGGCAATTTTTGTGGGCTATAGAGCGGGTGCGATTGTCGGTAT
CCGTGAAGGAACCAGCAACCCGACCAAGGTCCTTCCCGACGATGTGCGTGAATATCCCATAGCGATTGGG
CAGGCATTAAGCCAGTTGCGACTGGTCGGCGTGAATGGGCCCTACACCGTGCTTCTGGGCGCAGACGCCT
ACACTGCGCTGGCGGAAACCAGCGATCACGGCTATCCGGTGCTGGAGCACGTCAAGCGCCTAGTCGAG
>Merged2_5134317_409-999 # 409 # 999 # -1 # ID=5134317_1;partial=01;start_type=Edge;rbs_motif=None;rbs_spacer=None;gc_cont=0.602
GCGCTGGTGGAATTTCGCGTCCCCTTCGAGCTGGATCGCCAGCAGATCGACGACGTGGAACGCGGTGCAA
ACGATTCCGACTGGCAACCTGCGAAGGACGCCGCACAGAAGATCGCCTATGCCGAAGACCGAGCTATTTT
CGAGGGCTACGCCGCGGCGGGCATCGTTGGCATCCGCCAGGGGACCAGCAATCCGACTATGACGGTACCG
GCCGACGTCCGCTTGTATCCTGATGTCATTGCTCAGGCATTGGGTCAGCTGCGTCTCGTCGGTGTCAATG
GGCCCTATTCGGTGCTGCTCAGCGCCGAGGCCTATACGGCCCTCGCTGAGGTCAGCGACAACGGGTACCC
GGTGCTGGAACATATCAAAAAGCTTGTCAAAGACGAGATCATTTGGACCCCCGCCATCGCCGGCGCCTTC
GTGCTCACCACCCGTGGTGGCGATTTCGATCTACACATCGGCCAGGATGTCTCGATCGGGTATTTGAGCC
ACAACGACAGCGTTGTGCGCCTCTACTTGCAGGAAACGCTGACGTTTCTGCTGCTCACAACGGAAGCCGC
GGTCGCACTCGCACCTCCCACAGCGAAGTAG
>Merged2_5139113_298-849 # 298 # 849 # -1 # ID=5139113_2;partial=01;start_type=Edge;rbs_motif=None;rbs_spacer=None;gc_cont=0.694
TTGAGCAGGCAGGACGTGGACGACGTCGAGCGGGGCGCGCAGGACTCCGACTGGCAGCCGGTCAAGGACG
CGGCACGGCAGATCGCCTTCGCCGAGGACCGCGCCGTCTTCGAGGGCTACCCGGCCGCCGGGATCGGCGG
GATCAGGGCGAGTACCTCCAACCCGCGGTTCACGCTGCCTGCCGAGGCCCGCGAGTACCCCACGGTGGTC
AGCCAGGCGGTGAGCGCGCTCCGGCTGGCCGGGGTGAGCGGCCCGTACTCCCTGGTGCTATCGGCTCCGG
CCTATACCACGGTCAGCGAGACCTCCGACTACGGCTACCCCATCCGGGAGCACCTGTCCCGGGTGGTCGA
CGGGGACATTATCTGGGCGCCCGCCATCGACGGGGCGTTCCTGCTGACCGGCCGGGGCGGCGACTACGAG
CTGCGCCTGGGCCAGGACCTGTCGATCGGCTACCTCTCCCACGACACCGAATACGTGCAGCTGTACTTCT
TGGAGTCACTGACCTTCGTGGCCTACACCGCCGAGGCCAGCGTGGCATTGACCTCGAGTTAG
>Merged2_5143892_1-489 # 1 # 489 # 1 # ID=5143892_1;partial=10;start_type=Edge;rbs_motif=None;rbs_spacer=None;gc_cont=0.620
GCGGAGGACCGCGCCATCTTCGAGGGCTATGCCGCCGCAGGCATCGGCGGTATCCGGCACGGCACCAGCA
ACCCAATCATGACCCTGCCGGCTGACGCGCGCCAATATTCGGATGCCATTGCGCAAGCCTTGAGCCAGTT
GCGACTCGTCGGCGTCAACGGGCCTTATTCTGTGGTGCTCGGCGCCGATGCCTACACTGCTCTCGCCGAA
GCCAGCGACAACGGATACCCAGTGCTGGAGCACGTCAAGAAGCTCGTCAAGGATGAGATTATTTGGGCGC
CAGCGCTCGCCGGTGCCTTCGTGCTCACCACCCGTGGCGGCGATTTCGCCCTGCACATCGGCCAGGACGT
ATCGATCGGATATTTGAGCCACACAGATAGCGTTGTGCGCCTCTATCTTCAGGAGACGTTGACCTTCCTT
TCGCTTACCGCCGAGGCCGCCGTCGCGCTGTCGCCTCCGGTCAAGATGGATGGTACTAGGGCGAAGTAG
>Merged2_5171832_3-512 # 3 # 512 # -1 # ID=5171832_1;partial=11;start_type=Edge;rbs_motif=None;rbs_spacer=None;gc_cont=0.643
GTCGTCGACGTGCAGGGTCCGGGCGGCGTGGCGCTCTCCGCCATCGGCACCGGCCACTTGCGCAATGTCG
CAGCGCCGGCGGAAGGGATTGTCGCCCGCCAACGCATCGTCAATCCGCTCGTCGAACTGCGCGTACCGTT
CGATCTCGAGCGCCAGCAGATCGATGACGTGGACCGGGGCGCCAACGATTCGGATTGGCAGCCGACAAAG
GACGCTGCGCGGCTTTTGGCTTTCGCCGAGGATCGGGCCGTCTTCGAGGGTTACTCCGCCGCCGGCATTG
GCGGCATTCGCGAGGGGACCAGCAATCCGGTCATGACCCTTCCCGCTGAAGTCAGCGACTATCCCGATGC
CATCGCCCAGGCCGTAAGCCAGTTGCGTCTGGTCGGCGTCAACGGTCCCTATTCGGTGGTGCTCAGTTCC
GATGCCTATACGGCATTGAGCGAGACCAGCGACCACGGCTACCCGGTGCTGGAGCACGTCAAGCGCCTCA
TTGACGGTGAAATCATCTGG
>Merged2_5205451_1-435 # 1 # 435 # -1 # ID=5205451_1;partial=10;start_type=ATG;rbs_motif=AGGA;rbs_spacer=5-10bp;gc_cont=0.621
ATGGACAATCTCTACCGCGATCTTGCTCCCATCAACGAATCAGCTTGGGGAGAAATAGAACTCGAGGCAT
CGCGGACCTTCAAGCGCCACATCGCCGGGCGCCGGGTGGTTGATGTCAGTGAGCCCGGCGGACCGGTGAC
CGCTGCGGTCAGTACCGGCCGGCTGCTCGAGGTTGCGCCACCGACCGATGGTGTGGTCGCACATCTGCGA
GCCAGCAAACCACTTGTGCGGCTTAGGGTTCCGTTCACGCTGTCGCGAATGGAGATTGACGGCGTCGAGC
GCGGCTCGAACAGCTCGGACTGGGATCCGGTGAAGGACGCCGCGAAGAAGCTGGCCTTTGTCGAGGACCG
CACTATCTTCGAAGGCTACAAGGCGGCGTCGATCGAGGGCATCCGCCAGAACAGCTCCAACCCTCCGCTG
AAACTTCCGGCGGAT
>Merged2_5207009_3-356 # 3 # 356 # -1 # ID=5207009_1;partial=11;start_type=Edge;rbs_motif=None;rbs_spacer=None;gc_cont=0.715
CAGATCGATGCCGTGGAGCGCGGCGCGCTGGACGCGGACTGGCAGCCGCTGAAGGACGCCGCGCGCAAGA
TCGCCTTCGCCGAGGACCGCGCGATCTTTGACGGGTACCCGGCCGGGCAGGTCACCGGCGTCCGGCAGGC
ATCCTCGAACGCCGCCTTGTCGCTGCCCGCCGACGTCCTCGCTTATCCGGACGCGGTCAGCCAGGCCATC
AGCGAGCTCCGGCTGGCCGGCGTGGACGGCCCGTACTCACTGCTGCTGTCCGCCGACGCCTACACCGCGG
TCTCGGAGACCTCCGATCACGGGTACCCGATCCGGGAGCACCTGGCGCGGATCGTCGACGGCCAGATCCT
CTGG
>Merged2_5225212_493-1296 # 493 # 1296 # 1 # ID=5225212_2;partial=00;start_type=ATG;rbs_motif=AGGAG;rbs_spacer=5-10bp;gc_cont=0.711
ATGAACAACCTGCACCGCGAGCTCGCCCCGATCTCGGAGGCTGCCTGGGCCGAGATCGAGGCTGAGGCAC
GCCGCACCTTCATCCGCCATGTCGCGGCGCGCCGCGTGGTTGACGTGACAGACCCGGCCGGCCAGACGTT
CGCCGCGGTCGGCACCGGACACGTGCGCTCGCTCGAGGCACCGGCCGATGGGGTGATCATGCACCAGCGC
CAGGTCCAGCCCGTGGTCGAGCTGCGGGCACCGTTCACGGTCGCCCGGCAGGACGTCGACGACGTCGAGC
GCGGGTCCAAGGACTCCGACTGGCAACCGGTGAAGGACGCCGCGAGGCAGGTCGCGTTCGCCGAGGATCA
CATGATCTTCCACGGGTCCGGCCCGGCGGAGATCCTCGGCCTCGTCCCGAGCAGCTCGAACTCCCCGGTG
CCGCTGCCCGCCGACGTCCGGGAGGCGCCGGTCGCCGTCGCCCAGGCGATGAGCGCGCTCCGGTTGGCCG
GTGTCGACGGGCCGTACAGCCTGCTGCTCTCCGCCGACGCCTACACCGCCGTCGCCGAGACCACCAGCCA
CGGCTACCCGATCCGCGACCACCTCGCGCGGCTGCTGCAAGGCGGCGAGATCATCTGGGCGCCCGCCCTG
GACGGCGCCCTGCTGCTCACCACCCGAGGTGGCGACTACGAACTGCACCTCGGCCAGGACCTCTCGATCG
GCTACCTGTCACACGATGCCGATCACGTCCGGCTCTACCTTCAGGAGTCGCTGACCTTCCTGGCCCTCAC
CGCCGAGGCCAGCGTGGCGCTCACCGCTCGTTGA
>Merged2_5227503_244-525 # 244 # 525 # -1 # ID=5227503_2;partial=01;start_type=Edge;rbs_motif=None;rbs_spacer=None;gc_cont=0.674
TCGGCGGACGCGTACGCCGCGGTCACCGAGACAGCCGACCACGGGTACCCCATACGCGATCATCTTGCCC
GGGTGCTGGACGGCGACATCATCTGGGCTCCCGCGCTCGACGGCGGCCTGGTGCTGTCAGGCCGCGGCGG
CGACTACGAGCTGCGGCTCGGCCAGGACCTTTCGATTGGTTACCTGTCGCACGACGCGGCGTCCGTGCAG
CTTTACTTCCAGGAGACCTTCACGTTCGCGGTCTACACCGCCGAGGCGAGCGTCTCGATCGCGGGTGGGT
AA
>Merged2_5229827_43614-44894 # 43614 # 44894 # -1 # ID=5229827_40;partial=00;start_type=ATG;rbs_motif=GGAG/GAGG;rbs_spacer=5-10bp;gc_cont=0.734
ATGGGAAACCACCGAGCCGATGTCGCGCCTAGCGGCCGACCCTCGACACAGGTGACCCCCGACGCGGTGA
CTCCCTACGTCGGTCGGCGGCGCTCGCTCTCGATCGATGAGCCCGTCGTCGAGGCGCCCGCCCCCACGTC
GTACGTCGGCAGACGGCGCGCCGCGACCCCGGAACCTCCCTCAGCCGAATCCCACGAATCCGTCGTGTCG
GAGCACGCTGTACCCACGACGATGCAGCTCCAAGCGCTCGTCTCGCGGTCGTTGGACGAGACCGCCCCCC
GGCCGCGGATCAGTGCGCCGCTGGTGGAGCCCACCACGGCCGCGGTCGAGCAGCGTGCCGACACCCTGCC
CCGTCTCGACGTCCCGCTGCCGCGGCAGCGCGGCGAGCAGCCCGTCGCCTTCTCGCTGCCCACGCCGGCG
CCGCTGTTCGTCGACGACAGCCGGACCGACATCCCCGTCGTCGGCCTCCCCGCCGACCTCGCCGCGGACC
AGACCGTCACCATGCCGCTGACCACGTCGGCGAGCCCCAGCGGGCGTCGCCGCGCTCCCGGCGCACGCAC
CGGGCGCCGTCGTCGGCTGCCCTCGCTGCCCCTCCTGGCCGGCGCCGCCTCGATCGCGATCGTGGTCACG
GGTGTCGCGACCACGGGCCAGGCCGCGCTCGCCCCGGCGAGCTCCCAGCACCTGGTGCAGGCCAGCGCCC
TCGGTGGGTTCAGCGCCAGCGTCTCGGTCGGCGATCACGAGAGCCTGAGCCGCGGGGGCGGCGGCCGCGA
CAGCATCGCGGCGCTGCTCAAGCTGCGCGACGCCGCCCTGCGGAAGGGCAACGAGCAGGCGCAGGTCTAC
GACGACCAGCTCGCCAAGAACATGTGGGTGCTGCCGATCACGGCGGGGACCTACCAGCTGACCGGGCGAT
TCGGCCAGGTCTCGGGGCTGTGGGCCACGGTCCACACCGGCCTCGACTTCGCCTGCCCCACCGGCACGCC
CATCCACGCCATCGCCAACGGCACCATCACCTTCGTCGGGTGGGACGGCCCCTACGGCAACAAGACCGTG
GAGACGCTCGCCGACGGCACCGAGATCTGGTACGCCCACCAGAACGCCTTCGGCACCCAGGTCGGCGCCA
CCGTCCGCCAGGGCCAGGTCATCGGGTATGTCGGCTCGACCGGCAACACCACCGGCCCGCACGTGCACAT
CGAGGTCCGCCCCGGCGGCGGCGACCCGGTCGACCCCGACCCGGCGTTCCGGGAGCACGGGATCAACCCC
GACGCGCACCAACAGGGCTAG
>Merged2_5232842_335-538 # 335 # 538 # 1 # ID=5232842_2;partial=01;start_type=ATG;rbs_motif=AGGA;rbs_spacer=5-10bp;gc_cont=0.652
ATGAACAACCTGTATCGCGAACTGGCTCCGATCACCGAGATCGCGTGGGCCGAGATCGAAACCGAGGCGA
CACGAACGTTCAAGCGGCACATCGCCGGACGGCGGGTTGTCGACGTCAGCGATCCGAGCGGGTCGGTGAC
CGCGGGCATCAGCACCGGGCATTTGCGCGATGTGTCCTCGCCGAGCGACGGCGTGCTCGCACAC
>Merged2_5235824_1-324 # 1 # 324 # 1 # ID=5235824_1;partial=11;start_type=Edge;rbs_motif=None;rbs_spacer=None;gc_cont=0.670
GGCGTCGACCTTTCCGCTATCGGTACGGGTCATTTGCGCGATGTCGCGGCGCCCGGAGATGGCATCCTGG
CGCGGCAACGCGAGGTGAAGCCGCTGGTCGAGCTGCGCGTTCCCTTCGAGCTCGACCGCCAACAGATTGA
CGACGTGGAGCGCGGCGCCAACGATTCCGACTGGCAGAAGGCGAAGGACGCGGCACGGATTTTGGCATTT
GCCGAGGACCGCGCGATCTTCGAGGGCTACGCCGCCGGCGGGATCGGCGGCATCCGCGAGGGCACCAGCA
ACCCGATCCTGACCCTTCCAGACGACGTGCACGCCTATCCCGAC
>Merged2_5244114_175-972 # 175 # 972 # 1 # ID=5244114_2;partial=00;start_type=ATG;rbs_motif=GGA/GAG/AGG;rbs_spacer=5-10bp;gc_cont=0.709
ATGAACAACCTGCACCGCGAGCTCGCACCGATCTCCGCCGCTGCGTGGGCCAGCATCGAGGAGGAGGCCC
GGCGCACGTTCGCGCTGCACGCGGCCGCACGCAAGACGGTCGACGTGACGGGCCCGGACGGGCTGACGCT
TGCCGGCGTCGGCACCGGTCACCGCACCCCGGTCGAGGCCCCGGGGGACGGCATCACTGCCGCCCTGCGC
GGCTGGCGCCCAGTGGTCGAGCTGACGGTGCCGTTCACGCTGGAGCGCGCCGCGATTGATGACGTCGAGC
GGGGTGCGCTCGACTCGGACTGGCAGCCAGTTAAGGACGCCGCACGGCAGATCGCCTTCGCCGAGGACCG
GGCGGTCTTCGACGGTTACGAGGCGGCCCAGATCACCGGGATCAGGCCGTCGTCCAGCAACCCCAGCCTG
ACGCTTCCGGAGGATGTGCGGACCTACCCGGACGTGATCAGCAAGGCGGTGAGCGAGCTCCGGCTGGCCG
GCGTGGCCGGCCCGTATTCGCTGCTGCTGTCCGCCGACGCCTGGACCGCGGTGAGCGAGACCTCCGACCA
CGGCTACCCGATCCGCGAGCACCTGTCCCGGGTGGTCGACGGCGACATCGTCTGGGCGCCCGCGATCGAG
GGCGCGCTGCTGCTAACCGGCCGCGGCGGGGACTACGAGCTCCGGCTCGGCCAGGACCTCTCGATCGGCT
ACCTGTCGCACGACGCGAACCAGGTCCAGCTGTACTTCATCGAGTCGTTCACGTTCTCGGCCTACACCGC
CGAGGCAAGCGTCCCGATCTCGGCCTAG
>Merged2_5249536_336-503 # 336 # 503 # -1 # ID=5249536_2;partial=01;start_type=Edge;rbs_motif=None;rbs_spacer=None;gc_cont=0.631
GGCGGCGATTTCGACTTGCAGATCGGCCAGGACGTCTCGATTGGCTATCTGAGCCATACCGACAGCGCCG
TGCGCCTCTATCTGCAGGAAACCTTCACCTTCCTGATGCTGACCAGCGAAGCCTCCGTCGCGCTGTCGCC
GCCGGCGGCAGCTGCGGCGAAGAAGTAG
>Merged2_5251428_2246-3049 # 2246 # 3049 # 1 # ID=5251428_4;partial=00;start_type=ATG;rbs_motif=GGAG/GAGG;rbs_spacer=5-10bp;gc_cont=0.721
ATGAACAACCTGCACCGCGAGCTCGCCCCGATCTCCGAGCTCGCCTGGGCCGACATCGAGGCGGAGGCAC
GCCGCACCTTCACCCGCCATGTCGCGGCCCGTCGCGTGGTGGACGTGGCCGACCCGGCCGGACCGACGTT
GTCCGCGATCGGCACCGGACACCTGCGCTCGCTCGAAGCGCCCGCCGAGGGCGTGATCATGCACCAGCGC
AAGACCCAGCCGCTGGTGGAGCTGCGGGTGCCGTTCACGGTCGCCCGGCAGGAAGTCGACGACGTGGAGC
GCGGGTCCAAGGACTCGGACTGGCAGCCGGTGAAGGACGCCGCGAAGCGGATCGCGTTCGCCGAGGATCA
CATGATCTTCCACGGATCCGGCCCGGCCGGCATCGACGGCATCGCCCCGAGCAGCTCGAACCCACCGATG
CCGCTGCCGGCCGACGCCCGGGAAGCCCCGGTCGCCGTCGCCCAGGCGATGAGCGCGCTCCGGTTGGCCG
GCGTCGACGGGCCGTACAGCCTGCTGCTCTCCGCGGACGCCTACACGGCCGTCGCCGAGACCACCGACCA
GGGCTACCCCATCCGCGACCACCTCGCGCGGCTGCTGCGCGGCGGCGAGATCATCTGGGCGCCCGCCCTC
GACGGCGCCCTGCTGCTCACCACCCGGGGCGGCGACTACGAGCTGCACCTCGGCCAGGACGTGTCGATCG
GCTACCTGTCACACGATGCCGACCACATCCGGCTCTACCTCCAGGAGTCGCTGACCTTCCTGGCCCTCAC
CGCCGAGTCCAGCGTGGCGCTCACCGCCGGCTAG
>Merged2_5252600_2649-3458 # 2649 # 3458 # 1 # ID=5252600_4;partial=00;start_type=ATG;rbs_motif=AGxAGG/AGGxGG;rbs_spacer=5-10bp;gc_cont=0.731
ATGAACCACCTGCTGCGCGAACGCGCACCCATCACCGAAGACGGCTGGCGCCTGCTCGACGCCCAGGCCA
AGGAGGTGCTCCAGGCCACGCTCGGAGCTCGCAAGCTGTTCGATGTCGGCGAGCCACGGGGCTGGTCGCA
CTCGGCACACAGCCTGGGCCGCGTCACGCGACTTGCCGGAGGCCCGGCGGAGGGAGTCGAGGCGGCCCAG
CGACGCGTGCTCCCTATGGTCGAGCTGCGCGCGCGATTCACGGTCTCGCGGGCCGAGCTGGACGACGCCG
GCCGGGGCGCCGACGACCTCGACCTGGCCCAGCTGGATGCCGCCGCGCGGCGCATCGCGGCGGCCGAGAA
CGCCATCGTCCTGCACGGCTGGGAGGGGGCATCGGTGGAGGGCGTGACGGCGGCCTCGTCCCACCCCTCG
ATGGCCCTGCCGGCTGCGCTCACCGACCTCCCTCACGCCGTGGCGAGGGCGGTCGAACGGCTCCGGTCGG
CGGGAGTGGACGGACCCTACGGGCTCGCCCTCAGCCCCGATGAACACACCCGGGTGGTGGAAACCACCGA
GCACGGCGGCTACCTGCTGCTCGATCACCTGCGCCGGATTCTGGAGGGGCCGGTGGTGCGCGCTCCCGGG
GTGCGGGGCGCGGTGGCCGTCAGCCTGCGCGGCGGCGACTACGTGTTGACGCTGGGCGAGGACCTGTCGC
TCGGCTACCTGAGCCACGACGCGGGCCAGGTGACGCTCTATCTGGAGGAAACGCTGGCCTTCCACGTGGC
AAGCCCGGAGGCCGGGATCTGGCTCCCCCGGGAGGCCTGA
>Merged2_5256790_1-528 # 1 # 528 # -1 # ID=5256790_1;partial=10;start_type=ATG;rbs_motif=AGGAG;rbs_spacer=5-10bp;gc_cont=0.597
ATGAATAACCTCCACCGCGAGCTTGCCCCGATATCTGACGCGGCTTGGTCTCAGATTGAGGAGGAAACCT
CACGCACTATCAAACGCTACCTCACCGGCCGGCGCGTCGTCGATGTGGTGGGTCCAGGGGGCGTTGAGCT
TTCTGCCATCGGCACTGGCCATTTGCGCAACCTCGCGGCCCCAGGAGATAAAATTATTGCGCGGCAGCGT
GAAGCTAAGGCGCTCGTCGAACTTCGCGTCCCCTTCAAACTCGATCGTCAACAGATCGATGACGTGGAGC
GTGGCGCGAACGATTCGGATTGGCAGCCCGCTAAAGATGCGGCGCGGCTTTTGGCTTTTGCAGAGGACCG
GGCAATCTTCGAAGGCTACGCTGCCGCTGGCATCGGAGGTATCCGCGCGGGAACCAGTCATCCGGTAATG
CCCCTGCCGGCTGACATACGCGCCTACCCGCAAGTTATTGCCCAGGCACTCAGTCAGTTGCGGCTCGCCG
GCGTCAACGGTCCCTATTCAGTATTGTTGAGCGCCGAT
>Merged2_5259788_1-657 # 1 # 657 # -1 # ID=5259788_1;partial=10;start_type=ATG;rbs_motif=AGGA;rbs_spacer=5-10bp;gc_cont=0.656
ATGAACAACCTCTACCGCGACCTTGCGCCGATCACCGAAGAGGCTTGGACCGAAATCGAATTGGAAGCAA
CGCGGACGTTCACACGTCACATCGCGGGCCGCCGCGTCGTCGATGTGAGCGAGCCGGGCGGGCCGACGGC
GGCGGCGGTCAGCACCGGCCGCCTGGTCGACGTGAAGGCACCCAGCGACGGCGTCATCGCGCACCTGCGT
GCCAGCAAACCGCTTGTCCGGCTTCGGGTTCCGTTTACGCTGTCCCGCGGCGAGATCGACGACGTGGAGC
GCGGGTCGCAGGACTCCGACTGGGGCCCGGTCAAGGAGGCCGCCAAGAAGCTGGCGTTCGTCGAAGACCG
CGCCATCTTCGAAGGCTATAAGGCCGCATCGATCGACGGTATCCGTGGCTGCAGCTCGAACGCGCCGTTG
AAGCTGCCCAAGGAAGTACGGGGCTTTCCCGATGTCATCGCGCAAGCGATCTCCGAGCTACGACTGGCCG
GTGTCGACGGTCCGTACTCGGTGCTGCTGTCCGCCGACGCGTACACCAAAGTCAGCGAGACAACCGAACA
CGGCTATCCGATCCGCGAGCACATCCGTCGGTTGATCGACGGCGACATCATCTGGGCGCCCGCCATCGAC
GGTGCGTTCGTGCTCACCACCCGCGGC
>Merged2_5271737_2-166 # 2 # 166 # 1 # ID=5271737_1;partial=10;start_type=Edge;rbs_motif=None;rbs_spacer=None;gc_cont=0.636
GCTTTCGTGCTGACCACCCGTGGCGGCGACTTCGACCTGCAGCTGGGCACGGACGTCTCTATCGGCTACC
TCAGCCATGACGCCGAAACCGTGCAGCTCTATCTGCAGGAGACGCTGACGTTCCTGTGCTATACCGCCGA
GGCGTCGGTCGCGCTGAGCGTGTAG
>Merged2_5273339_2-1123 # 2 # 1123 # 1 # ID=5273339_1;partial=10;start_type=Edge;rbs_motif=None;rbs_spacer=None;gc_cont=0.628
CCCGCCCATATTGAGACGCTGCGGCCGCAAAGCGTGGCTTTGGCCGCGGGCGCGTTGGACCTGGCCGGCG
AGTACCGGATCAAGCAGATCGCAATCTTCGAAAACGGCGAATACGTCATTACCATCGCCGCCAAGGACGA
TGGCGGGTACGAGCAGGCTGCCGAGCCGATCATACCGGCGGACTTGTTCGACGATTCGCTCAGAAACCAG
ACCGTGGCGATGCATTTCACAATCGCAGACGGTGTCTATAGCGCGGGCATCCGTGGCGGAATGCCGGAGC
CGATCATCCGCGAATCGATCCAGCTCATCAGCCGTCTCGCCGACCTGCGCTCGCCGTTGCAAGCCGACCA
AACCTTGCGCGTTCTGTTCGAGCCCGAGTTCCGAGACAAGGCCAAGGCGAGCGGCAAGGTCGTCTACGTC
AGCCTGCATGGAAGCTCCGTCGCCGTTGATTGCTATTCGTTCGAGGGGAGCGACGGCTCCTTTCGTTGCT
TTGATCCAAAGGCGGGCAGCGAGTCGGCCGGTGGAGAATCGAAGCCGGCGCCGTTTTCTTTGGGCAACAG
CGGGGCCACGAGCGTCGGTGGAATCCTCGCGCCAATCAAGGGCGCTCCGATCACGTCGCTGTTCGGGCTC
CGCTTTCACCCCATCCTTCACATCCTTCGATTGCATGCCGGCCTCGACTTCGGAGCTCCGGTCGGTTCGC
CCGTTCGCGCCGCCGCTGACGGGAAGGTCGAGATCGCGGGACCCGTCTCCGGATTCGGCAATCACGTCCG
CATCCAGCACGCCGGGTTCGAGACCTCCTATTCGCACCTCTCTGAAATTCCGGAGACGATCCATCCTGGC
GCCGAAGTCAAGCAGGGCGACATTATCGCGCTCTCGGGGAACACTGGCCTTTCGACCGGCCCTCACTTGC
ACTTCGAGTTCTACCTGAACCGGGAAGCCGTCGATCCTCTGCCGCATCTCGGCTCGGAGCTTCAGACCGC
GGCGGCTGCGTTGAAAGGGCCGGTCATCGCGACTGCGGCGACGGCCTCGGCGCCGTCGCCAAGCATCACC
GCGGGCGAAATCGCCGCCTTTCCCGCGATCAAGGCTTATCTCGACCAAGAGATCTCCGGTCTGATGAACT
AG
>Merged2_5288255_157-744 # 157 # 744 # -1 # ID=5288255_1;partial=01;start_type=Edge;rbs_motif=None;rbs_spacer=None;gc_cont=0.656
GCAAGCAAACCCCTTGTCCGCCTGCGCGTTCCGTTCACCCTGTCTCGTTCGGAGATCGACGACGTCGAGC
GTGGTGCGAACGACTCCGACTGGGACCCGGTCAAAGCCGCGGCCAAGAAGCTGGCGTTCGTCGAGGACCG
CGTCATCTTCGAGGGCTACGCGGCTGCGTCGATCGACGGCATCCGCAGCTGCAGCTCCAACCCGGCGCTG
ACGTTGCCCCAGGATCCCCGCGATATGCCCGACGCCAACTCGCACGCATTGACCGGACTGCGGCTGGCCG
GTGTCGACGGCCCGTATTCGGTGCTGCTGTCCGCCGAGGTCTACACCAAAGTCAGCGAGACCACCGAACA
CGGATATCCCATCCGCGAGCACCTCAACCGGCTGGTCGACGGCGACATCATCTGGGCGCCTGCGATCGAC
GGCGCATTCGTGCTGTCCACCCGCGGCGGCGACTTCGATCTGCAGCTGGGCACCGACGTCGCGATCGGGT
ACCTCAGCCACGACGCCGAGACCGTGCAGCTGTATCTGCAGGAGACACTGACGTTTTCGTGCTACACCGC
CGAGGCGTCGGTCTGCCTCGCCCCTTAG
>Merged2_5289886_73-246 # 73 # 246 # 1 # ID=5289886_1;partial=00;start_type=ATG;rbs_motif=GGAGG;rbs_spacer=5-10bp;gc_cont=0.661
ATGCCGTCAGACATCCTCGAAGCACCAGTCGCCGATGGGGCGGACCTGCTCGACCTCGACCTTGAGGTCG
GCACCGAAGCGCTCACGGCTGGACCGGCACTTACTAGCTGGTCCGTTTGCACGCCTGGCTGCACCAGCCC
GGGCGGGGGCAGCAACTGCAGCTACTGCTGCTAG
>Merged2_5295244_3-311 # 3 # 311 # -1 # ID=5295244_1;partial=10;start_type=ATG;rbs_motif=AGGA;rbs_spacer=5-10bp;gc_cont=0.728
ATGAACAACCTGCACCGCGAACTGGCCCCCATCTCCGACGCCGCCTGGGCCAGCATCGAGGACGAGGCCA
AGCGGACCTTCACCCGGCACGTGGCCGGACGGCGGGTCGTGGACGTCTCCGGGCCGGACGGGGTGACGCT
GGCCGGCGTGGGCACCGGGCACGTGACGCCGATCGACGCGCCCGGCGACGGCATCACCGCCGGGCTGCGC
ACCTGGCAGCCAGTCATCGAGCTGCGGGTACCGTTCACGCTGGACCGCATGCAGATCGACAGCGTTGAGC
GCGGCGCGCTGGATGCCGACTGGCAGCCG
>Merged2_5296342_3-467 # 3 # 467 # 1 # ID=5296342_1;partial=11;start_type=Edge;rbs_motif=None;rbs_spacer=None;gc_cont=0.703
GAAGAGGCCACGCGAACGTTCAAGCGGCACATCGCAGGTCGGCGAGTGGTCGATGTGAGCGATCCGGGCG
GACCGGTGACCGCCGGGGTCAGCACCGGACACCTGCTGGACGTGGCCTCTCCCGGCGACGGCGTGATCGC
CCATCTCCGTGAGGCCAAGCCGCTGGTGCGGCTGCGGGTGCCGTTCACGGTGACCCGCGAGGCCATCGAC
GACGTCGAGCGCGGCTCGCAGGACTCCGACTGGGATCCGGTCAAGGACGCCGCCAAGAAGCTGGCGTTCG
TCGAGGACCGCGCGATCTTCGAGGGCTATGACGCGGCCTCCATCGACGGCATCCGCGCCTGCAGCTCCAA
CCCCGCGCTGGCGCTCCCCCAGCATCCTGGCGAGATCCCCGACGTCATCGCCCAGGCGCTCTCGGAGCTG
CGGTTGGCCGGCGTCGACGGTCCGTACTCGGTACTGCTGTCGGCG
>Merged2_5297240_3-368 # 3 # 368 # 1 # ID=5297240_1;partial=10;start_type=Edge;rbs_motif=None;rbs_spacer=None;gc_cont=0.626
CCGGTCGCCATCGCTCAAGCCTTGAGCCAGCTGCGCGCCGTCGGCGTAAATGGTCCCTATTCCGTTCTGC
TCGGCGCTGACGCGTACACGGCACTCGCCGAAACCAGCGATCACGGCTACCCGGTGCTGGAGCATGTCCA
CCATCTCGTCACCGGCGAAATCATCTGGGCCCCGGCCATCGCGGGCGCCTTTGTCCTGTCCACGCGCGGC
GGCGATTTCCAGTTGCAGATTGGCGAGGATGTCTCCATCGGCTATTCCAGCCATAACGAAACGGTGGTCC
GCCTATATCTGCAGGAGACGATCACGTTCCTCTTGCTTACCAGAGAGGCCGCCGTGGCGTTGGCGCCAGG
GAAAGGACCGAGTTGA
>Merged2_5300636_317-904 # 317 # 904 # -1 # ID=5300636_1;partial=01;start_type=Edge;rbs_motif=None;rbs_spacer=None;gc_cont=0.599
CTGGTGGAATTTCGCGTCCCCTTCGAGCTGGATCGCCAGCAGATCGACGACGTGGAACGCGGTGCAAACG
ATTCCGACTGGCAACCTGCGAAGGACGCCGCACAGAAGATCGCCTATGCCGAAGACCGAGCTATTTTTGA
GGGCTACGCCGCGGCGGGCATCGTCGGCGTCCGTCAGGGGACTAGCAATCCGACTATGACGCTACCGGCC
GACGTACGTCTGTATCCTGATGTCATTGCTCAGGCGTTGGGTCAGCTGCGTCTCGTCGGTGTCAATGGAC
CCTATTCGGTGCTGCTCGGCGCCGAGGCCTATACGGCCCTCGCTGAGGCCAGCGACAACGGGTACCCGGT
GCTGGAACATATCAAAAAGCTTATCAAAGACGAGATCATTTGGGCCCCCGCCATCGCCGGCGCCTTTGTG
CTCACCACCCGTGGTGGCGATTTCGATCTACACATCGGCCAGGATGTCTCGATCGGATATTTGAGCCACA
ACGACAGCGTTGTGCGCCTCTACTTGCAGGAAACGCTGACGTTTCTGCTGCTCACAACGGAAGCCGCCGT
CGCACTCGCACCTCCCACAGCGAAGTAG
>Merged2_5310420_2-532 # 2 # 532 # -1 # ID=5310420_1;partial=10;start_type=GTG;rbs_motif=AGGA;rbs_spacer=5-10bp;gc_cont=0.644
GTGAACAATCTCTACCGGGACCTAGCACCGATCACCGAAGCTGCTTGGGCTGAAATCGAATTGGAGGCAT
TGCGGACGTTCAAACGCCATATCGCCGGGCGGCGGGTTATCGACGTCAGCGAGCCAGGCGGTCCCGCCAC
GGCGGCGGTCAGCACGGGGCGTCTGATCGACGTGAAAGCACCGGCCGATGGCGTCGTCGCACACCTGCGT
GCCAGCAAACCGCTTGTGCGGCTTAGGGTGCCGTTCGCATTATCCCGCTCGGAGATCGACGACGTGGAGC
GCGGATCCAGTGACTCCGATTGGGAGCCGGTCAAGGCTGCCGCCAAGAAACTGGCATTCGTCGAAGACCG
CACCATCTTCGAGGGCTATCCGGCCGCGTCGATCGAGGGCATCCGAAGTGCCAGTTCCAACCCGGCATTG
ACACTGCCCGAGGACGCCCGCCAGATTCCCGACGTCATCAGTCAGGCCCTCTCCGAGCTGCGCCTGGCCG
GCGTCGACGGACCGTATTCGGTGCTGCTATCGGCGGCGGTG
>Merged2_5311114_3-515 # 3 # 515 # -1 # ID=5311114_1;partial=10;start_type=ATG;rbs_motif=AGGA/GGAG/GAGG;rbs_spacer=11-12bp;gc_cont=0.630
ATGAACAACCTGCACCGCGAGCTTGCGCCAATCTCCGATGCGGCGTGGGCGCAGATCGAGGAGGAAGTCT
CGCGCACGCTTAAGCGCTATCTCGCCGGTCGCCGCGTGGTCGATCTGCACGGCCCGAGTGTTGTCGCATT
GTCTGCCGTCGGCACTGGCCATCTGCAGCAGATAGCAGCGCCGGGGGGTGACATCATTGCCAGGCAACGG
GTGGTAAGGCCCTTGGTCGAATTCCGCGTGCCGTTCGAGCTCGACCGCCAGATGATCGACGACGTCGAGC
GCGGCGCCAACGATTCGGACTGGCAACCGGCGAAGGATGCCGCAAAGACGATCGCCTTTGCCGAAGATCG
CGCGATCTTCGAGGGGTATTCGGCGGGCGGCATTCAAGGCATCCGTCAGGGGACCAGCAACCCGATCGAG
CCTCTGCCTGCCGACGTGCGCAATTACCCCGACGCTATCGCTCATGCTTTGAGCCAGTTGCGTCTCGTCG
GCGTCAATGGTCCTTACTCGGTG
>Merged2_5320514_36-725 # 36 # 725 # 1 # ID=5320514_1;partial=01;start_type=ATG;rbs_motif=AGGA;rbs_spacer=5-10bp;gc_cont=0.639
ATGAACAACCTCTACCGCGATCTGGCACCGGTCACCGACTCCGCTTGGGCCGAAATCGAATTGGAGGCGT
CGCGGACCTTCAAACGCCATATCGCCGGGCGCCGCGTGGTCGACGTCAGCGAACCCGGTGGACCTGTCAC
CGCGGCGGTCAGCACCGGTCGGCTGATCGACGTCAAGGCACCCACCGACGGCGTGGTCGCACACCTGCGC
GCGAGCAAACCCCTTGTCCGGCTGCGGGTTCCGTTCACGTTGTCGCGCAACGAGATCGACGATGTCGAGC
GCGGTTCGAATGACTCGGACTGGGAACCGGTCAAGGAGGCCGCCAAGAAGCTGGCCTTCGTGGAGGATCG
CACCATATTCGAAGGCTATGCCGCCGCATCGATAGAGGGCATCCGCAGCGCCAGCTCGAACCCACCACTG
ACGTTGCCCGGGGATCCTCGCGAAATTCCCGATGTCATCGCGCAGGCGCTGTCCGAACTGCGGCTGGCCG
GCGTTGACGGCCCCTATTCGGTGCTGTTGGCCGCCGACGTCTACACCAAGGTCAGCGAGACCACCGAACA
CGGATATCCGATCCTCGAACACATCAACCGGCTGGTAACCGGAGACATCATCTGGGCTCCGGCCATCGAC
GGCGCTTTCGTGTTGACCACCCGAGGCGGCGACTTCGATCTGCAGTTGGGCACCGATGTG
>Merged2_5325166_992-1429 # 992 # 1429 # -1 # ID=5325166_3;partial=01;start_type=Edge;rbs_motif=None;rbs_spacer=None;gc_cont=0.564
CCAGGAGTCGCGACCGGCGGATACGGGCTTCCAGAAGAAGGGAAGGACTGGCTGAAAGGGAGCCACCGAA
ACGCAGGAAGGATTCCCGGTCAAATCGCAGACCGGCTAAGAGGGCGAACGTACAAGAATTTTGATGACTT
CCGAAGTGATATGTGGAAGGAAGTCGCAAAAGACAAGGACCTGTCGTCTGGGTTCAGGGCAAGTGACGTC
GGCAGGATGCGGAAAGGGCACGCACCGATCGCGGATGAGAGCCAGTGGAAGGGATACTACGACAAGACGA
AGAAGAAGCTAGTGGGCGCGGTCACCTATCAAGTCCACCACTCCACTCCGATTCAGCACGGAGGAGGAGT
CTTTGACATGGGCAACCTGACGGTTGCCGGCCCTCTGATGCATTACGGAGGGCTTCTCGATCCTAGCTAC
CACACCGGAGATGGATAA
>Merged2_5327968_1-405 # 1 # 405 # 1 # ID=5327968_1;partial=10;start_type=Edge;rbs_motif=None;rbs_spacer=None;gc_cont=0.696
GTCGATGCATCGCCGCACAAAGGGCTGGCGCTCGGCAACAAGCCCGACGCGTACCGTAAGCCGGTGGCCG
CGGCGGTCGAGCGGCTGTTGCACAGCGGGATCGGCGGTCCGTACGGGCTGGCCCTCGGCGGAGAGGAGTA
CCAGAAGGTCGTCGAGGGGGCCGAGGACGGCGGCTACCCGCTGCTCGAGCACCTGCGCAAGATCATCGAC
GGCCCGATCGTCTGGGCACCCGGCGTCGGCGGAGCGGTCGTGGTCAGCCTCCGCGGCGGTGATTTCGTGT
TCGAGTCAGGCCAGGACCTCTCGATCGGGTACGAGTCCCACGACGCGGAGACCGTGCGGCTCTATCTGGA
GGAGAGCTTCAGCTTCCACGTCGCGACGCCGGAGGCCGCGGTCGCCCTGACCTGA
>Merged2_5349018_2027-2335 # 2027 # 2335 # -1 # ID=5349018_4;partial=01;start_type=Edge;rbs_motif=None;rbs_spacer=None;gc_cont=0.680
TACGCCGCGGCCACCGAGACCTCCGATCACGGGTACCCCGTCCGCGACCACCTGGCCAGGGTGGTGGACG
GAGACATCATCTGGGCTCCCGCGCTCCTCGGCGGCCTCGTGCTGTCCGGCCGCGGCGGCGACTACGAACT
ACGGCTCGGCCAGGACCTTTCCATCGGTTACCTGTCGCACGACGCGGTTGCGGTCCAGCTGTACTTCCAG
GAGACGTTCACGTTCGCCGTCTACACCGCCGAGGCGAGCGTCACGATCGCCGCCAGGACCGTTCCTGGCG
TACCCACGTCGAGGACCGGTTCCGCCTGA
>Merged2_5350564_2-148 # 2 # 148 # 1 # ID=5350564_1;partial=10;start_type=Edge;rbs_motif=None;rbs_spacer=None;gc_cont=0.660
CGCGGCGGCGATTTCGACCTGCAGCTGGGCACCGACGTCTCGATCGGGTACACCAGCCACGACGCCGACA
ACGTGCAGCTCTATCTGCAGGAGACCCTGACGTTCCTGTGCTACACCGCCGAGGCGTCGGTCGCGCTGAG
CGTCTAG
>Merged2_5353113_3-560 # 3 # 560 # -1 # ID=5353113_1;partial=10;start_type=ATG;rbs_motif=AGGAG;rbs_spacer=5-10bp;gc_cont=0.640
ATGAATAATCTTCACCGCGAGCTCGCTCCGATCTCCAACGCAGCGTGGGCGGAAATCGAAGATGAGACGA
CGCGAACCCTTAAGCGCTATCTCGCGGGGCGGCGCGTCGTCGATGTGCGCGGGCCGGCTGGTGTCGGCCT
TTCCGCTGTGGGAACCGGCCACCTCACCGAGATCCGAGCGCCGGGTGAAGGCATCCAGGCGCGCCAGCGC
GAGGTCAAGGCACTGGTTGAGTTGCGGGTTCCGTTCGAGCTCAATCGTCAACAGATTGACGACGTGGAGC
GGGGCGCCCAAGACTCCGACTGGCAACCGGCGAAGGACGCCGCACAAAAGATTGCCTATGCGGAAGACCG
CGCCATCTTCGAAGGCTACCCCGCGGCGGGCATTGGCGGCATCCGGCAGGGAACCAGCAATCCCGTCCTG
ACGCTTTCGGCCGACGTGGCTCACTATCCCGATGCGATCGCACAAGGTCTGAACCAGTTGCGCCTCGTCG
GCGTCGATGGGCCCTACTCACTGCTGTTGAGTGCCGACGCCTATACGGCCCTCGCCGAAACCAGCGAC
>Merged2_5363400_76-450 # 76 # 450 # -1 # ID=5363400_1;partial=01;start_type=Edge;rbs_motif=None;rbs_spacer=None;gc_cont=0.704
CCCGCAGCGGCCACCGCCTACCCGGACGTGGTAACCAAGGCGGTGACCGAGCTGCGCCTGGCCGGCGTTG
GCGGGCCGTACTCGCTGCTGCTGTCGGCGGACGCGTACGCCGCGGTCACCGAGACCTCCGATCACGGGTA
CCCGATCCGCGACCACCTTGCCAGGGTGCTGGACGGCGACATCATCTGGGCGCCAGCGCTCGACGGCGGC
CTGGTGCTGTCCGGCCGCGGCGGTGACTACGAGCTGCGCCTCGGCCAGGACCTTTCGATCGGTTACCTGT
CGCACGACGCGGCCGCCGTCCAGCTGTACTTCCAGGAGACGTTCGCGTTCGCGGTCTACACCGCCGAGGC
GAGCGTTTCCATCGCGGCCGGGTAG
>Merged2_5365839_1-330 # 1 # 330 # 1 # ID=5365839_1;partial=11;start_type=Edge;rbs_motif=None;rbs_spacer=None;gc_cont=0.691
AGCGCCATCGAGCAGCTGCTGCGCTCCGGCATCTCCGGGCCGTACGCGCTGGCGCTCGGCAACGAGCAAT
ACAAGCGCGTCGTGGAGACCGCCGAACAGGGTGGCTACCCGCTGCTGGACCACCTGCGCAAGATCATCGA
CGGCGACATCGTCTGGGCCCCGGGCCTCGACGGCGCGGTCGTCGTCAGCCTGCGCGGCGGCGACTTCCTG
CTCGAGTCTGGTCAGGACCTGTCGGTCGGCTACGACTCACACGATGCCGATGAGGTCCGGCTCTACATCC
AGGAGAGCTTCAGCTTCCGCGTCGCGACCGCCGAGGCGGCCGTCGCGCTC
>Merged2_5369754_3-602 # 3 # 602 # 1 # ID=5369754_1;partial=10;start_type=Edge;rbs_motif=None;rbs_spacer=None;gc_cont=0.715
CTGGCCCGCCAGCGCCGGGTCCTTCCGCTGGTCGAGCTGCGGGTGCCGTTCACGCTCGACCGGGAGCAGA
TCGACGACGTCGAGCGCGGCGCCGAGGATTCGGACTGGCAGCCGGTCAAGGACGCCGCCCGCCAGCTCGC
GTTCGCCGAGGACCGCGCGATCATCGACGGCTACCCCGCGGCCGGCATCGAGGGCATCCGGCCCGGTGCC
ACCAACCCGCCGATGAACCTGCCCAAGGACGTACGCGAGTACCCGGCGGCGATCGCCCACGCGCTCGGCC
AGCTGCGCGAGGCCGGCGTCGAGGGCCCGTACTCGGTGCTGCTCAGCGCCGAGGCCTACATCGCCGTCAG
CGAGACCAGCGATCACGGGTACCCGGTGCTCGAGCACATCCAGCGGCTCATCAGCGGTGACATCGTGTGG
GCTCCGGCGATCTCCGGAGCGGTGGCGCTGACCACGCGCGGCGGTGACTTCAGCCTCCAGCTCGGCCAGG
ACGCCTCGATCGGCTACCTGTCCCACACGCCCACCGAGGTCCAGCTCTACCTCCAGGAGACGCTGACGTT
CCTGATGCTCACCGGCGAGGCCGCGGTCAGCCTGGCGTAG
>Merged2_5371366_823-1620 # 823 # 1620 # 1 # ID=5371366_2;partial=00;start_type=ATG;rbs_motif=GGA/GAG/AGG;rbs_spacer=5-10bp;gc_cont=0.707
ATGAACAACCTGCACCGCGAGCTGGCGCCCGTCTCCGACGCCGCGTGGGCCAGCATCGAGGCAGAGGCGA
AGCGGACATTTGAATTGCACGTTGCCGGGCGGCGCGTGGTCGATACCACGGGCCCGGAGGGGCAGACGCT
CGCGGCGGTCGGCACCGGGCACCTCACCGACATCGAGCCCCCGGACAGCGGGATCACCGCGCGGTTGCGC
CGCTCGCTGCCCGTGGTTGAGCTGCGGGTGCCATTCACGCTGAACCGCGGCGACATCGACGACGTCGAAC
GAGGGGCGCTGGACCCTGACTGGCAGCCGGTGAAGGACGCCGCGAAGCGCATCGCGTTCGCTGAGGACCG
GGCGGTCTTCGACGGCTACCCCGCGGCCAGCATCACCGGCGTGCGCCAGGCGTCCGCCAACCCCGCGGTG
GCCTTGCCTGCCCATGCCACCGCCTATCCGGACGTGGTCACCAAGGCGGTGACCGAGCTGCGCCTGGCGG
GCGTCGCGGGGCCGTACTCGCTGCTGCTGTCCGCGGACGCGTACGCCGCGGCCACCGAGACCTCCGATCA
CGGGTATCCCATCCGTGAGCACCTGGCCAGGGTGCTGGACGGAGACATCATCTGGGCGCCCGCGCTGGCC
GGCGGTCTCGTGCTGTCCGGCCGCGGCGGCGACTACGAGCTGCGGCTCGGCCAGGACCTTTCGATCGGTT
ACCTGTCGCACGACGCGACCGCCGTCCAGCTCTATTTCATCGAGACGTTCACGTTCGCGGTCTACACCGC
CGAGGCGAGCGTGGCCATCTCGTCCTGA
>Merged2_5380617_2-433 # 2 # 433 # 1 # ID=5380617_1;partial=10;start_type=Edge;rbs_motif=None;rbs_spacer=None;gc_cont=0.692
GGCGTGCGCCAGGCGTCCTCCAACGACGCACTGGCATTGCCCGCCGATGCCACCGCCTACCCGGACGTGG
TCACCAAGGCGGTGACCGAACAGCGCCTCGCGGGCGTCGCGGGGCCATACTCGCTGCTGCTGTCCGCGGA
CGCGTACGCCGCGGCCACCGAGACCTCCGACCACGGGTACCCCATCCACGACCACCTGGCCAGGGTCGTG
GACGGAGACATCATCTGGGCGCCCGCGCTCGACGGCGGTCTCGTGCTGTCCGGCCGCGGCGGCGACTACG
AACTACGGCTCGGCCAGGACCTATCGATCGGGTACCTGTCGCACGACGCGGCCACCGTCGAGCTCTATTT
CGTTGAGACATTCACGTTCGCGGTGTACACGTCCGAGGCAAGCGTCGCCATCGGGTCCGCACATCCGTCC
GTGCGGCTCTGA
>Merged2_5393688_1-486 # 1 # 486 # 1 # ID=5393688_1;partial=11;start_type=Edge;rbs_motif=None;rbs_spacer=None;gc_cont=0.654
AACCTTCACCGCGAGCTCGCCCCCATTTCCGATGCGGCGTGGGCAGATATCGAAGAGGAGATGACGCGCA
CGCTCAAGCGCTACCTCGCGGGGCGGCGCGTGGTCGACGTCCACGGGCCAGGTGGTGTCAGTCTTTCCGC
CGTCGGCACTGGCCACCTCAAGACGATTGCGGGACCCGGCAAGGGCATCCTGGCGAGACAGCGCGAGGTC
AAGGCGCTGGTCGAGTTGCGGGTTCCGTTCGAGCTCAATCGCCAGCAGATTGATGACGTGGAACGGGGTG
CGAACGACTCCGACTGGCAACCGGCGAAGGATGCTGCGCAAAAGATTGCCTATGCCGAGGACCGCGCCAT
CTTCGAGGGCTATCCCGCGGCGGGCATCGGCGGCATCCGGCAGGGCACCAGCAACCCGATCATGACGATC
CCCGCTGACGTCCGTCACTATCCCGACGCCATCGCACGAGCCTTGAACCAGTTGCGCCTCGTCGGC
>Merged2_5397331_1-528 # 1 # 528 # -1 # ID=5397331_1;partial=10;start_type=ATG;rbs_motif=AGGA;rbs_spacer=5-10bp;gc_cont=0.646
ATGGACAATCTCTACCGCGATCTTGCTCCCATCAACGAATCAGCCTGGGGCGAAATCGAACTCGAGGCAT
CGCGGACCTTCAAGCGCCACATCGCCGGGCGCCGGGTGGTCGACGTCAGCGAGCCCGGCGGACCTCTGAC
CGCCTCGGTCAGCACCGGCCGGCTGCTCGACGTTGCGCCACCGACCGATGGTGTGGTTGCGCATCTGCGA
GCCAGCAAACCACTTGTGCGGCTTCGCGTTCCGTTTACGCTGTCGCGAATGGAGATCGATGACGTCGAGC
GCGGGTCCAACGACTCGGACTGGGATCCGGTAAAGGACGCCGCGAAGAAGCTGGCGTTCGTGGAGGACCG
CGCGATCTTCGAGGGCTACGCGGCGGCGTCGATCGAGGGCATCCGCCAAAACAGCTCGAACCCTCCGCTG
AAGCTTCCCGCGGATGCGCGCGAGATTCCCGATGTGATCAGCCAGGCGCTGACCGAGCTGCGGCTGGCCG
GTGTCGACGGACCCTATTCGGTGTTGTTGTCGGCGGAT
>Merged2_5397814_114-386 # 114 # 386 # -1 # ID=5397814_2;partial=01;start_type=Edge;rbs_motif=None;rbs_spacer=None;gc_cont=0.674
ACGGTGGTCAGCGAGACCTCCGATTACGGCTATCCGATCCGCCAGCACCTGGCCCGCGTGGTCGACGGGG
AGATCATCTGGGCGCCCGCCATCGACGGCGCGCTCCTGCTGTCAGGCCGGGGCGGTGACTACGAGCTGCG
CCTGGGCCAGGACCTGTCGATCGGTTATTTGTCCCACGACACCGAGAACGTGGAGCTGTACTTCCAGGAG
TCCCTGACCTTCCTGGCGTACACCGCCGAGGCCAGCGTGGCGCTGGCCGCGCGAGCCGGGTAA
>Merged2_5402771_2193-3008 # 2193 # 3008 # 1 # ID=5402771_3;partial=00;start_type=ATG;rbs_motif=AGGAG;rbs_spacer=5-10bp;gc_cont=0.688
ATGAACAACCTGCACCGAGAACTCGCCCCGATCTCGGAGGTCGCCTGGGCCGGCATCGAGGCCGAGGCGC
GCCGCACCTTCGTCTGTCACGTCGCGGGCCGCCGCGTGGTGGACGTGATCGGCCCAGCCGGACCGACACT
TTCTGCCGTAGGTACCGGGCACATCGACGCGCTCGACGCACTGACCGAGGGCGTCATCGTCCACCAGCGC
CGGGTTCAGTCCGTCGTCGAGTTGCGGGTGCCGTTCTCCGTCACCAGGCAGGCCGTTGATGACGTCGAGC
GCGGGGCGAAGGATTCCGACTGGCAGCCGGTCAAGGACGCGGCCAAGCAGATCGCGTTCGCCGAGGACCA
TGCGGTCGTGCACGGCTGCCCTGCGGCAGGAATCCCCGGAATCGCGCACAGCAGTTCCCACGCGTCGCCG
CACTGGCCGCCGGACGTCCGGCGCATCCCCGACGCCGTCGCCCACGCTTCGAGCGCGCTGCGGCTAGCCG
GTGTCGGCGGGCCTTACAACCTGCTGCTGCCGGCCGACGTCTACACCACGGTCACGGAGGCCGTCGATCA
CGGTTACCCGATCCGCGACCACCTCGCCCGGCTGCTGCACGACGGCGAAATCATCTGGGCCCCCGCCCTC
GACGCTGCCTTGCTGATCTCCACCCGCGGCGGCGACTACGAGCTGCACCTTGGCCAAGACCTCTCGATCG
GCTACCTGTCCCACGACGCCGACCACATCCAGCTTTACCTACAGGAGTCGCTGGCCTTCCTGGCCGTCAC
CGCCGAATCCAGCGTCGCTTTTCACTCCGGCGAACCCGAGACGTGA
>Merged2_5403698_78-320 # 78 # 320 # 1 # ID=5403698_1;partial=01;start_type=ATG;rbs_motif=AGGAG;rbs_spacer=5-10bp;gc_cont=0.741
ATGAACAACCTGCATCGTGAGCTGGCCCCGATGTCCGCCGCCGCCTGGACGGACCTGGAGGCCGAGGCGA
AGCGGACGTTCGAGCGCCACGTGGCGGGCCGGCGGATGGTCGACGTGCCCGACCCGGGGGGCTTCCAGCT
GGCCGCCGTGAACGCCGGACGCCTGGACCGCATCGACTCGCCGGCCGAGGGCGTCCACTCCCACCTGCGC
CGCTCCCAGCCCCTGGTCGAGCTGAGGCTGCCG
>Merged2_5405028_1-402 # 1 # 402 # 1 # ID=5405028_1;partial=11;start_type=Edge;rbs_motif=None;rbs_spacer=None;gc_cont=0.639
CGGCTGCTCGATGTTGCACCGCCGACTGATGGTGTGGTTGCACATCTGCGAGCCAGCAAACCACTTGTGC
AGCTTATGGTCCCGTTCAGGCTGTCGCGAATACAGATCGACGACGTCGAGCGCGGCTCGAACGACTCGGA
CTGGGAGCCGGTGAAGGACGCCGCGAAGAAGCTGGCCTTTGTCGAGGACCGCGCGATCTTCGAAGGCTAC
GAGGCGGCGTCGATCGAGGGCATCCGCCAGAACAGCTCCAACCCTCCGCTGAAACTTCCCGCGGATGCGC
GCGAGATCCCCGACGTCATCAGCCAGGCCCTCACCGAGCTGCGGCTCGCGGGTGTCGACGGCCCGTATTC
GGTGTTGTTGTCGGCAGATGCCTACACCGCGGTCAGCGAGACCTCCGATCAC
>Merged2_5407505_357-1154 # 357 # 1154 # -1 # ID=5407505_2;partial=00;start_type=ATG;rbs_motif=GGA/GAG/AGG;rbs_spacer=5-10bp;gc_cont=0.707
ATGAACAACCTGTACCGCGAACTCGCCCCGATTTCGGACGCCGCGTGGGACAGCCTCGAGGACGAGGCGA
AGCGCACGTTCGCACGCCACGTAGCGGGGCGGCGGGTCGTGGACGTGGCCGGCCCCGACGGCGTCACGCT
GGCCGGCGTCGGCACCGGCCACATCGCGCCGATCGACGCGCCGGCCGACGGGATCACCGCGGGCCTGCGC
GCCTACCAGCCGGTCGTGGAACTTCGGGTACCGTTCACCCTCGACAGGGCGCAGATCGACTCGGTGGAGC
GCGGCGCGCTCGACCCGGACTGGCAGCCGGTGAAGGACGCCGCCAAGAAGATCGCCTTCGCCGAGGACCG
GGCGGTCTTCGACGGCTACGCGGCGGCTCAGATCACCGGCATCCGGGAGGCCTCGTCCAACCCGGGTCTG
TCCTTGCCCGGCGATGTCAAGGAGTACCCGGACGTGGTCAGCAAGGCGGTCAGCGAGCTGCGGCTGGCCG
GCGTGGCCGGGCCGTACTCGCTGCTGTTGTCCGCCGACGCCTGGACCGCGGTCAGCGAGAAGTCCGACCA
CGGCTACCCGATCCGCGAGCACGTGGCGCGCGTGATCGACGGCGACATCATCTGGGCGCCCGCCATCGAC
GGCGCGCTCCTGCTGACCGGCCGCGGCGGCGACTACGAGCTCCGCCTCGGCCAGGACCTGTCCATCGGCT
ACCTGTCGCACGACGCCGACCGGGTCCAGCTCTACTTCACCGAGTCGTTCACCTTCTCGGTCTACACCGC
CGAAGCGAGCGTCTCTATTACGGCGTAG
>Merged2_5408305_3-194 # 3 # 194 # 1 # ID=5408305_1;partial=10;start_type=Edge;rbs_motif=None;rbs_spacer=None;gc_cont=0.682
CGCGCAGCTCGCCTGCCCGGCCCTGAAGAGATCAGGGCGCTGGAAGCCGCTGCCCTTGACAAGCCGAGGG
AAAGTATGACCCCGGCTGAGATCCGCGCCCGCGCTGCGGAGGCGATAGCCCACCTGCAGGAGGTCGCCAT
CAAGCTCGCGGAACTCTCGGCGCTGCTCGGCGACGAGGGGGACAAGTCATGA
>Merged2_5416666_1352-2179 # 1352 # 2179 # -1 # ID=5416666_2;partial=00;start_type=ATG;rbs_motif=AGGAG;rbs_spacer=5-10bp;gc_cont=0.630
ATGAATAATCTTCATCGCGAGCTTGCGCCGATTTCCGAAGCCGCGTGGGCCGACCTCGAAGAGGAGACGA
CGCGCACGCTGAAGCGCTATCTCGCCGCTCGCCGCGTGGTCGACGTTCAAGGGCCAGGCGGCATTGGCCT
TTCTGCAGTCGGCACTGGCCACCTCAACACGATTGCTGCGCCCGGCGACGGAATCTTGGCGCGACAGCGC
GAGGTCAGGGCGCTGGTCGAGCTTCGCGTTCCGTTCGAACTGGATCGCCAGCAGATCGACGACGTGGAAC
GCGGTTCGGGCGATTCCGATTGGCAGCCGGCAAAGGACGCAGCCCAAAAGCTCGCCTACGCGGAGGACCG
CGCCATCTTCGAGGGCTATGCCGCCGCGGGCATCGGCGGCATCCGGCAGGGCACCAGCAACCCAATCATG
ACCCTGCCGGCTGACGCGCGCCAATATCCGGATGCCATTGCGCAAGCCTTGAGCCAATTGCGACTCGTCG
GCGTCAACGGGCCTTATTCTGTGGTGCTCGGCGCCGATGCCTACACTGCTCTCGCCGAAATCAGCGACAG
CGGATACCCAGTGCTGGAGCACGTCAAGAAGCTCGTCAAGGATGAGATTATTTGGGCGCCGGCGCTCGCC
GGTGCCTTCGTGCTCACCACCCGTGGCGGCGATTTCGTCCTGCACATCGGCCAAGACGTCTCGATCGGGT
ATTTGAGCCACACAGATAGTGTCGTGCGCCTCTATCTTCAGGAGACGCTAACCTTCCTCCTGCTCACGAC
CGAGGCTGCCGTCGCGTTGTCGCCTTCGGTCAAGATGGATCGTGCCGGGCCGGAGTAA
>Merged2_5436775_2-349 # 2 # 349 # -1 # ID=5436775_1;partial=10;start_type=ATG;rbs_motif=GGA/GAG/AGG;rbs_spacer=11-12bp;gc_cont=0.730
ATGGATAACCTGCACCGCGAGCTTGCACCCATCTCCGATGCTGCCTGGGAGCAGATCGGGGAAGAGGCCA
CCCGCACGCTCAAGCGCCACCTCGCGGCGCGGCGAGTCGTGGACGTAGCGGGCCCGGCCGGGTACGACCT
GTCCGCGGCGGGCACCGGCCACGTGCAGGACATCGACCCGCCCGCCGACGGCGTGCTGGCCCGCCAGCGC
CAGGTCCTACCGCTGGTCGAGCTGCGGGTGCCGTTCACGCTCAGCCGGCAGGCCATCGACGACGTCGAGC
GGGGCGCCCAGGACTCGGACTGGCAGCCGGTCATCGACGCGGCCAGGGAGATCGCCTTCGCCGAGGAC
>Merged2_5447604_94-435 # 94 # 435 # -1 # ID=5447604_1;partial=01;start_type=Edge;rbs_motif=None;rbs_spacer=None;gc_cont=0.716
CAGGCGACCGACGCGCTGCGCCGCGCCGGGATCGGCGGCCCCTATGGGCTCGCCATCGATCCCGCCATCT
ACACCGGCATCGTGGAGACGGCCGAACACGGCGGCTACCTCCTGTTGGACCACCTGCGCCAGATCCTCGG
CGGCCCGGTGGTGTGGGCGCCCGGCGTCGAGGGCGGCGTCGTCATCAGCCAACGCGGGGGCGACTTCGTC
TTCCACCTCGGCCAGGATCTCTCCATCGGCTACCGCGACCACGACGCCGAGGTGGTGCGGCTCTACGTCG
AGGAGAGCTTCAGCTTCCGGGTGATCGAGCCGGACGCCGCGGTCGCGCTCACCCGCGCTTGA
>Merged2_5461291_1-375 # 1 # 375 # 1 # ID=5461291_1;partial=11;start_type=Edge;rbs_motif=None;rbs_spacer=None;gc_cont=0.653
CACGGCCCAGAGGGTATCGGCCTTTCCGCCGTCGGCACTGGCCACCTCAAGACGATTGCGGGACCCGGCA
AGGGCATCCTGGCGAGACAGCGCGAGGTCAAGGCGCTGGTCGAGTTGCGGGTTCCCTTCGAGCTCAATCG
CCAGCAGATTGATGACGTGGAACGGGGTGCGAACGACTCCGACTGGCAACCGGCGAAGGACGCTGCGCAA
AAGATTGCCTATGCCGAGGACCGTGCCATCTTCGAGGGCTATCCCGCGGCGGGCATCGGCGGCATCCGGC
AGGGCACCAGCAACCCGATCATGACGATCCCCGCTGACGTCCGTCACTATCCCGACGCCATCGCACGAGC
CTTGAACCAGTTGCGCCTCGTCGGC
>Merged2_5470035_1-468 # 1 # 468 # 1 # ID=5470035_1;partial=10;start_type=Edge;rbs_motif=None;rbs_spacer=None;gc_cont=0.701
GAGGACCGGGCGATCTTCCAGGGGTACGCGGCGGCCGGGATCACCGGTCTGCGGGACATCTCGTCGAACC
CGGCCATCGCGCTCCCGGGCGAACCACGGGAGTTCCCGGACGCCATCAGCAAGGCCGTCTCGGCGCTGCG
GCTTGCGGGCGTGGGCGGTCCGTACTCGCTGGTCCTCAGCGCCGGCGCCTACACCGCGGTCACCGAGACA
TCCGATTACGGGTACCCCATCTACAACCACATCGCCCGCGTCCTCGACGGGGACATCGTCTGGGCACCCG
CGATCGACGGCGCGTTCCTGCTGTCCACCCGCGGCGGCGACTACGAGCTGCGGCTGGGCCAGGACCTGGC
GATCGGCTACCTGTCGCACGACGCGACCAGCATCCGCCTGTACTTCCAGGAGACGCTGACGTTCCTGGCC
TACACGGCCGAAGCCGTCGTCACGCTCACCTCACGCGCCCGCCGCTGA
>Merged2_5472453_13202-14005 # 13202 # 14005 # 1 # ID=5472453_12;partial=00;start_type=GTG;rbs_motif=AGGAG;rbs_spacer=5-10bp;gc_cont=0.731
GTGAACAACCTGCACCGCGAGCTGGCCCCGGTCTCGGACGCGGCCTGGGCACAGATCGAGGACGAGGCCC
GCCGCACCTTCACGCGCAACGTCGCCGGCCGCCGCGTCGTGGACGTCGCCGGCCCGGATGGCCCGACCCT
GTCCGCCGTCGGCACCGGGCACCTGCGGCGGGTCGACACGCCCACCGATGGCGTGCTCGTCCACGAGCGC
CAGGCGCAGCCGCTGATCGAGCTGCGGGCGCCGTTCACCGTCACCCGGCAGGCGGTGGACGACGTCGAGC
GCGGCGCCCAGGACTCCGACTGGCAGCCGGTCAAGGACGCCGCGAAACAGATCGCGTTCGCCGAGGACCA
CACGATCTTCCACGGCTCCACGGCGTGCGGGATCACGGGCATCGCGCCCAGCAGCTCCAACCCGCCGCTG
CCGCTGCCGTCCGACGTCCGGCGGGTCCCCGACGCGGTCGCCCAGGCGCTGAGCGCGCTACGGCTGGCCG
GCGTCGACGGGCCGTACAGCCTGCTGTTGTCCGCCGACCTGTACACCGCTGTCGCCGAGACCACCGAGTA
CGGCTACCCGGTCCGCGACCACCTCGCGCGGCTGCTGCACGACGGAGGGGCCGTCTGGGCGCCCGCCCTT
GACGGCGCCCTGCTTGTGTCCACCCGCGGCGGCGACTACGAGCTGCACCTGGGCCAGGACCTCTCGATCG
GCTACCTCTCCCACGACACCGACCACGTCGAGCTCTACCTGCAGGAGTCGCTGACCTTCCTGGCCTACAC
GGCCGAGTCCAGCGTCCCGCTCACCCCCGGTTGA
>Merged2_5477495_81-716 # 81 # 716 # -1 # ID=5477495_1;partial=00;start_type=GTG;rbs_motif=None;rbs_spacer=None;gc_cont=0.682
GTGAAGGTCGGGCAGAAGGTCGGCCTCGGTACCAAGATCGGCAATGCCGGCGCGACCGGCGACGCCACCG
GCCCGCACGTGCACTTCGAGGAGGACGACAACGGCGTCACGCAGAAGGCCGTGATCAACGGCGCGCACGT
GCCGTACCACGGTCATACGAACTTCACCAGCCACAACAAGTGCGGCGGCGGTGGCGGCAACCCGTACACT
CCGTCGAGGGCCTGCGGCTCCGGCTACTCCGTGATCGACCACCACGCCCTCGGCAAGGCCGGCACGGTCT
ACCTGGCGTACAAGTCGAGCACTGGCCAGAACTGCGTCGTCACGCTGAAGGCGACCAACCTCAAGAAGAA
GACGGCGGCCTCGGCGCACATCCAGCCGAAGGGCGGCGCCAAGCACACGGATGCCGGTTGGCGTTCGCCG
GTGAGTCAGGAATCGCCGAGGCCGGCTCGCTCCGTGCCGATTGTGGTGTCGTCGCCGTGGCCGGTGTGGA
CGAGCGTGTTTTCCGGCAGGGGGAACAGCTTGGCGCGGATGGAGGCCTTCAGGGTCGGGAGGTCGCTGTA
CGAGCGGCCGGTGGCGCCGGGGCCGCCGTTGAACAGGGTGTCGCCGGTGAAGACACAGGCGAGCTCCGGG
GAGTAG
>Merged2_5488518_110-940 # 110 # 940 # -1 # ID=5488518_2;partial=00;start_type=ATG;rbs_motif=GGAG/GAGG;rbs_spacer=5-10bp;gc_cont=0.720
ATGAATAACCTGCACCGCGAGCTCGCGCCGGTCTCCGATGGCGCCTGGGCGCAGATCGAGGAGGAGGCCG
CGCGCACGTTCAAGCGCTACCTGGCCGGCCGCCGGGTGGTCGACGTGCTCGGGCCATCCGGCGATGCGTT
CTCCGCGGTCGGCACCGGCCGGGTACGCGACATCGACCCGCCCGGCGAGGGCGTGCAGGCCCGGCAGCGC
CAGGTCGTGACGCTGGTCGAGCTGCGGGCGCCGTTCCGGCTGGACCGGCAGGAGATCGATGACGTGGACC
GCGGTGCCCAGGACTCCGACTGGCAGCCGGTCAAGGACGCCGCCCGGCACATCGCCTTCGCCGAGGATCG
CGCGATCTTCGAGGGCTATCCGGCCGCCGGGATCGGAGGCATCCGCGCGGGAGTGACCAACCCGCAGGTG
AGCCTGCCCGCCGACGTCAGGGAGTACCCGGAGGCCATCGCCGCGGCCCTCGGCCGGCTCCGGCTGGCCG
GCGTGGACGGCCCGTACTCGGTGGTGCTCAGCTCGGACGCCTACACCGAGGTCAGCGAGACGACCGACCA
CGGCTACCCGGTGATCGACCACATCAAGCGGCAGCTGTCCGGCGAGATCATCTGGGCCCCGGCCATCACC
GGCGCGATCCTGCTGACCACTCGCGGCGGAGACTTCAGCCTGCAACTCGGCCAGGACGCCTCGATCGGCT
ACCTCTCGCACACCGACAGCGCCGTCGAGCTCTACCTGCAGGAGACGCTGACGTTCGCGGTGTTCACCGG
CGAGACCGCGGTCAACCTGATGCCGGCCAGCCGGCCGAGCCGCCGCCGCGCGGCTACCTGA
>Merged2_5491499_99-683 # 99 # 683 # 1 # ID=5491499_1;partial=01;start_type=ATG;rbs_motif=GGA/GAG/AGG;rbs_spacer=5-10bp;gc_cont=0.721
ATGAACAACCTGCACCGCGAACTCGCCCCGGTCTCGGCCGCCGCGTGGGCCGGCATCGAAGAGGAGGCGA
CGCGCACCTTCAAGCGGCACATCGCGGGCCGGCGCGTCGTCGACGTCAAGGGCCCGGAAGGCTACGAGCT
GGCCGGCGTCGCCACCGGCCACCAGACCCCCATCAACGCGCCGGGCGACGGGGTACAGGCGGCACTGCGA
GACTGGCGGCCAGTGGTGGAGCTTACCGTCCCGTTCACCCTCGACCGGGTGCAGATCGACTCGGTCGATC
GCGGCGCGCAGGACGCGGACTGGCAGCCGGTGAAGGACGCCGCGAAGAAGATCGCCTTCGCCGAGGACCA
GGCGATCGTCGAGGGGTACGCGGCGGCCCAGATCACCGGCATCCGGCAGGCCTCGTCGAACCCGGCGCTG
GCCTTGCCCGCCGAGGTGAAGGAGTACCCGGGCGCGGTCGGCAAGGCGGTGAGCGCGCTGCGGCTGGCCG
GCGTGGCCGGCCCGTACTCGCTGCTGGTGTCCGCGGACGCCTACACGGCGGTCAGCGAGACCTCCGATCA
CGGCTACCCCATCCGTGAGCACGTG
>Merged2_5500846_346-981 # 346 # 981 # 1 # ID=5500846_2;partial=01;start_type=ATG;rbs_motif=AGGAG;rbs_spacer=5-10bp;gc_cont=0.643
ATGAATAACCTGCATCGTGAGCTTGCCCCCATTTCCGACGCGGCATGGGCTCAGATCGAGGAGGAGATAT
CGCGAACGTTCAAACGCTACGTGGCCGGACGGCGCGTGATCGACGTGCAGGGACCGGGAGGCCCTAGCCT
CTCCGCCGTCGGTACCGGCCACCTACGGACGATCTCACCTCCGGCGGACGGGATCGTCGCCAGGCAGCGT
GAGGTGAAGGCGCTGGTGGAAATACGCGTTCCCTTCGAGCTGGATCGTGAGGCGATCGACGACGTGGAGC
GCGGTTCAAACGATTCGGACTGGCAGCCCGCGAAGGACGCCGCCCGACAGATCGCCTTTGCTGAGGACGG
CGCCATCTTCGAGGGCTATTCCGCCGCCGGCATCGGAGGCATCCGTCAGGGGACCAGCAACCCGATCATG
GTGCTCCCTACAGACGTGCGAGCCTATCCTGAAGCCATTGCCCAGGCTTTGAGCCGGTTGCGTCTCGTCG
GCGTGAACGGCCCCTATTCGGTGCTACTAGGCGCCGACGCCTACACGGCACTCGCCGAGACAAGCGACCA
CGGATACCCGGTGCTGGAGCACGTCAAGCGGCTGGTCAACGACGAAATTATCTGGGCCCCCGCCATTGCT
GGCGCC
>Merged2_5525934_1-459 # 1 # 459 # -1 # ID=5525934_1;partial=10;start_type=ATG;rbs_motif=AGGA;rbs_spacer=5-10bp;gc_cont=0.584
ATGAACAACTTGCACCGCGAACTCGCCCCTATTTCAGACGGCGCCTGGAGTCAGATCGAAGAAGAAGTTT
CAAGAACCATCAAACGTTATCTTGCTGCGCGACGCGTTGTCGATTTGCGAGGCCCGGCGGGCTCGACGCT
GTCGGCTGTCGGTACGGGCCACCTCCTCAAGATCGCTGATACCGGTGATGGCATCCTCACACGCCAACGC
GAGGTCAAGGCATTGATCGAGGTCCGGGTTCCTTTCGAACTAGACCGCCAGCAGATCGACGACGTCGAAC
GCGGCGCCAATGACTCGGATTGGCAACCCGCAAAGGAGGCGGCGCGCAAGATCGCATTCGCCGAGGATCG
TGCTATTTTCGAAGGGTATCCGGCAGCCCAGATCACTGGCATCCGGCAAGGTACGAGCAATCCCGTCACG
ACCATGCCGGAAGATGTGCGCAAATATCCGGATGCGATC
>Merged2_5548541_1359-2162 # 1359 # 2162 # -1 # ID=5548541_2;partial=00;start_type=ATG;rbs_motif=GGAG/GAGG;rbs_spacer=5-10bp;gc_cont=0.726
ATGAACAACCTGCATCGCGAGCTCGCCCCGATCTCCGCAGCGGCCTGGGCCGAGATCGAGGCGGAGGCAC
GCCGCACCTTCACCCGTCATGTCGCGGCCCGCCGCGTGGTGGACGTGACCGACCCGGCCGGCCAGGAGCT
GTCCGCTGTCGGCACCGGACACGTGCGCTCGCTGGAAGCGCCGGCCGAGGGTGTGATCATGCACCAGCGC
CAGGTCCAGCCCGTCGTCGAGCTGCGGACGCCGTTCACCGTCGCCCGGCAGGACGTCGACGACGTCGAGC
GCGGGTCCAAGGACTCCGACTGGCAGCCGGTGAAGGACGCCGCGAGGCAGATCGCGTTCGCCGAGGACCA
CATGATCTTCCATGGCTCCGGCCCGGCCGGCATCCAGGGCATCGCCCCGAGCAGCTCGAACTCCCCGGTG
CCGCTGCCCTCCGACGTCCGGGAGGCCCCGGTCGCCGTCGCCCAGGCGATGAGCGCGCTGCGGCTGGCCG
GTGTCGACGGGCCGTACAGCCTGCTGCTCTCGGCCGACGCCTACACCGCCGTCGCCGAGACCACCGACCA
CGGCTACCCGATCCGCGAGCACCTCGCGCGGCTGCTGCACGGCGGCGAGATCATCTGGGCGCCCGCGCTC
GACGGCGCCCTGCTGCTCGCCACCCGCGGCGGCGACTACGAGCTGCACCTCGGCCAGGACGTGTCGATCG
GCTACCTGTCCCACGACGCCGACCACATCCGGCTCTACCTGCAGGAGTCGCTGACGTTCCTGGCCCTGAC
CGCCGAGTCCAGCGTGGCGCTCCCGGCCCGTTAG
>Merged2_5551182_2-232 # 2 # 232 # -1 # ID=5551182_1;partial=10;start_type=ATG;rbs_motif=AGGAG;rbs_spacer=5-10bp;gc_cont=0.649
ATGAATAACCTTCACCGTGGGCTCGCTCCGATATCCGATGCGGCGTGGTCTCAGATCGAGGAAGAGGCAT
CGCGCACCTTCAAACGCCATCTCGCCGGCCGGCGTGTTGTCGATGTACAGGGTCCGGGCGGTGTTGCGCT
CTCTGGCGTCGGCACGGGCCACTTGCGAAACAAGGCGCCGCCGTCGGACGGAGTTTTGGCGCGGCAGCGC
GAGGTGAAGGCGCTGGTCGAG
>Merged2_5553984_1-360 # 1 # 360 # 1 # ID=5553984_1;partial=10;start_type=Edge;rbs_motif=None;rbs_spacer=None;gc_cont=0.647
GACATCCCGGATGTGATCAGTCAGGCGCTGGGCGAGCTGCGGCTGGCCGGCGTGGACGGCCCCTATTCGG
TGCTCCTGTCGGCGGATGCCTACACCGCCGTGAGCGAGACCTCTGATCACGGCTATCCGATACTCGAGCA
CATCAACCGGCTCGTCAACGGCGACATCATCTGGGCCCCGGCCATCGACGGGGCGTTCGTCTTGACCACC
CGCGGCGGCGATTTCGACCTGCAGCTGGGCACCGACGTGTCGATCGGCTACCTCAGTCATGGCGCCGACA
CCGTCCAGCTCTACCTGCAGGAAACGCTGACGTTCTTGTCCTACACGACCGAAGCGTCGGTCGCGCTGAC
GCCAAAGTGA
>Merged2_5557886_146-361 # 146 # 361 # -1 # ID=5557886_2;partial=01;start_type=Edge;rbs_motif=None;rbs_spacer=None;gc_cont=0.556
GACGGTGAAATCATCTGGGCTCCGGCGATTACAGGCGCATTCGTGCTCACGACACGCGGTGGCGACTTCA
GCCTTCATATCGGCGAAGATGTGTCGATCGGCTACCTAAGCCATGACGACAAGACGGTCCGGCTTTACCT
TGAGGAGACATTTACCTTCCTCTTACTGACGGCGGAGGCTTCCGTTGCGTTGACCTCCCCTGAATCCAAG
GGATGA
>Merged2_5563961_313-1110 # 313 # 1110 # 1 # ID=5563961_2;partial=00;start_type=ATG;rbs_motif=None;rbs_spacer=None;gc_cont=0.738
ATGAACAACCTGCACCGCGAGCTCGCCCCGGTCTCCGCCGCCGCCTGGGCGGAGATCGAGGAGGAGGCCA
AGCGCACGTTCGCGCGGCACGCCGCCGCCCGCAAGGCGGTCGACGTCACCGGTCCCGACGGCCCCGCCCT
CGCGGGCCTCGGCACCGGCCACCTGACCGCGATCGACCCGCCGGCGGACGGGGTGACCGCCGCCCTGTAC
GACTGGCGGCCCGTCGTCGAACTGCGGGTGCCGTTCACGCTGTCGCGCGCCGAGGTCGACTCCGTAGAGC
GCGGCGCGCGCGGCGCGGACTGGCAGCCGGTCAAGGACGCCGCGAAGCTGATCGCTTTCGCCGAGGACCG
GGCGGTCTTCGACGGGTACCCGGCCGCCAGGGTCACCGGGCTGCGGCCGTCCGCGTCGAACCCGCCGCTG
GCGCTGCCCGCCGAACCGAAGGACTACCCGGACGTGATCAGCAAGGCGGTCAGCGAACTGCGGCTGGCCG
GCGTGGCGGGGCCGTACTCGCTGCTGCTGTCGGCGGACGCGTGGACCGCGGTGAGCGAGACCTCTGACCA
CGGCTACCCGATCCGCGAGCACCTGGCGCGGGTGGTCGACGGCGAGATCATCTGGGCGCCGGCGATCGAC
GGCGCCCTGCTGCTGTCCGGGCGCGGCGGCGACTACGAGCTGCGGCTGGGCCGGGACCTGTCGATCGGCT
ATGACTCGCACGACGCGGAGTCGGTGCGGCTGTACTTCACCGAGTCATTCACGTTCGCCGCCTACACGGC
GGAGGCCAGCGTCCCCCTCACCCAGTGA
>Merged2_5570796_3-416 # 3 # 416 # -1 # ID=5570796_1;partial=11;start_type=Edge;rbs_motif=None;rbs_spacer=None;gc_cont=0.604
CAGCCGGCGAAAGACGCCGCGCGGCTTTTGGCCTTTGCAGAAGACCGTGCAATCTTCGAAGGCTACGCCG
CCGCAGGCATTGGCGGTATCCGTCAGGGGACCAGCAATCCGGTCTTGCCCCTTCCGGCTGACATACGCGA
TTACCCGGACGTCATCGCTCAGGCGCTAAGCCAATTGCGGCTTGTCGGCGTCAATGGTCCCTATTCGGTG
TTGCTGAGTGCCGACGCCTACACGGGATTGAGTGAGACGAGGGACCACGGCTATCCGGTCTTGGAGCACG
TCAAGCGCCTCGTGGACGGCGAGATCATCTTCGCTCCAGCGATCACCGGTGCATTTGTACTCACGACTCG
CGGTGGCGATTTCGGCCTGTACATCGGGGAGGACGTATCCATTGGCTATCTGAGTCACAATGAT
>Merged2_5578777_270-725 # 270 # 725 # 1 # ID=5578777_2;partial=01;start_type=ATG;rbs_motif=AGGA;rbs_spacer=5-10bp;gc_cont=0.706
ATGAACAACCTGCACCGGGAACTGGCCCCGGTCTCGGATGCCGCGTGGGCCGATATCGAGTCCGAGACAC
GCCGTACCTTCATCCGTCACCTCGCGGGCCGCCGCGTGGTGGACGTGATCGGCCCAGCCGGACCCACGCT
GTCCGCCGTGGGCACCGGACATGTCCACGCGCTCGACGCACCGGCCGAGGGCGTCATCGTCCAGCAGCGC
CAGGTCCAACGCGTCATCGAGCTGCGAGTGCCGTTCTCCGTCACCAGACAGGCCGTTGACGACGTCGAGC
GCGGAGCGAAGGATTCCGACTGGAAGCCGGTGCAGGACGCGGCAAAGCAGATCGCGTTCGCCGAGGACCG
TACGGTCGTCCACGGCTCCGATGCGGCCGGGATCCTCGGAATCGCCCCCAGCAGCTCCCACGCCGCGCCG
CACTGGCCGTCGGATGCCCGGCGCGCCCCCGACGCC
>Merged2_5591824_1-369 # 1 # 369 # 1 # ID=5591824_1;partial=10;start_type=Edge;rbs_motif=None;rbs_spacer=None;gc_cont=0.650
GAATATCCGGACGCCATCGCGCGGGCCTTGAGCCAGTTGCGACTCGTCGGCGTCAACGGCCCATATTCGG
TGCTGCTCGGCGCCGATGCCTACACGGCGCTCGCCGAGACGAGCGACCACGGCTACCCGGTGCTGGAGCA
CGTGCGCAAGCTCGTCAAGGACGACATCATCTGGGCGCCGGCGATCGAGGGCGCTTTCGTGCTCTCGACC
CGCGGCGGCGATTTTGACCTGCACCTCGGCCAGGACGTCTCGATCGGCTACTTGAGCCACACCGACACTG
TCGTGCGCCTCTATCTGCAGGAGACGATGACCTTCATGCTGCTTACTGCGGAAGCCGCAGTCGCGCTGTC
GCCATCGGCGAAGGTGTGA
>Merged2_5593873_147-590 # 147 # 590 # -1 # ID=5593873_1;partial=01;start_type=Edge;rbs_motif=None;rbs_spacer=None;gc_cont=0.709
GTCTTCGAGGGCTACCCCGCCGCCGGGATCGGCGGGATCAGGGCGAGTACCTCCAACCCGCGGTTCACGC
TGCCCGCCGAGGCCCGCGAGTACCCGACCGTGATCAGCCAGGCGGTCAGCGCGCTGCGGCTGGCCGGCGT
GGGCGGCCCGTACTCGCTGCTGCTGTCGGCCGACGCCTACACGATGGTCAGCGAGACCTCCGACTACGGC
TACCCGATCCGCGAGCACCTGGCCCGCGTCGTGGACGGCGAGATCATCTGGGCGCCGGCCATCGACGGGG
CGTTCCTGCTCTCCGCCCGCGGCGGCGACTTCGAGCTGCGGCTGGGCCAGGACCTGTCGATCGGCTACCT
CGCCCACGACGCCGACACCGTGCAGCTGTACTTCCAGGAATCGCTGACCTTCCTGGTCTACACCGCCGAG
GCCAGCGTGGCCCTGAACCCGTAG
>Merged2_5594149_3-356 # 3 # 356 # -1 # ID=5594149_1;partial=11;start_type=Edge;rbs_motif=None;rbs_spacer=None;gc_cont=0.573
GACGATGTGGAACGTGGCGCCAACGACTCCGATTGGCAACCAGCAAAAGACGCTGCGCGTAAGATCGCTT
TTGCTGAAGACCGCGCCATTTTCGAAGGTTATGCCGACGCCGGAATCGTCGGGGTCCGCCAGGGCACCAG
CAATCCCCAGAAATCTCTTCCCGCCGATGTACACAAGTACCCGGAGGCCTTTGCCCAAGCCTTAAGCCAG
TTGCGGCTCGTTGGTGTCAACGGCCCCTATTCCATTCTGCTTAGCGCCGACGCTTATACCGAACTCGCCG
AAACCACCGATTACGGATATCCGGTCCTCGAGCACGTCAAACGCCTGGTCGAATCCAAAATCATCTGGGC
ACCC
>Merged2_5616102_1-687 # 1 # 687 # -1 # ID=5616102_1;partial=01;start_type=Edge;rbs_motif=None;rbs_spacer=None;gc_cont=0.594
GAAGGTTCGAACAGCAACGAAAAATCCGAAGTCCTGTTTGCCTCTCTGACGGTCGGGGGCGAAACCAAGA
AATACTATCGTTTCCAGACCCCGGACGACTCCGTCGTCGACTACTATGATGAGAGCGGCAAGAGCGCGAA
GAAGTTTTTGGTCCGCAAACCCGTCAACAACGCGATCATGCGATCCGGTTTCGGCAGCCGCCGCCACCCC
ATCCTCGGTTATGTGAAGATGCACACCGGCGTCGACTGGGCGACCCCTTATGGCACTCCGATTTTCGCGT
CGGGCAACGGCGTGGTCGAAACCGTCGGCTGGGAAGGCGGCTACGGCAAATACGTCAAGCTGAAACACAA
CAACGGTTACGAGACTGCCTACGGACACATGTCCGCCTATGCCAAGGGGCTCGAAGTCGGCAAGCGGGTT
CGCCAGGGCCAGATCATCGGTTTTGTCGGTTCGACCGGACAATCAACCGGCGCTCACGTCCACTATGAAA
TCCTGGTCAATGGTCGCTTCGTCGATCCGATGCGAATCAAGCTGCCGCGGGGCCGCTCGCTCGAGGGGCC
GGTGCTGGCAAGTTTCGAAAAGGAACGCGATCGTCTGGACACCATGATGAACAATCGCGGTGGCGCCGCG
GCGCGGATTTCGGATGCCACCGCAACCAGCAGCGCGCGGCAAGCCACCACCCGCTGA
>Merged2_5632208_929-1639 # 929 # 1639 # -1 # ID=5632208_3;partial=01;start_type=Edge;rbs_motif=None;rbs_spacer=None;gc_cont=0.586
GCTGCGCGACGCGTTGTCGATTTGCGAGGCCCGGCGGGCTCGACGCTGTCGGCTGTCGGTACGGGCCACC
TCCTCAAGATCGCTGAAACGGGTGATGGCATCCTCACACGCCAACGCGAGGTCAAAGCATTGATCGAGGT
GCGGGTTCCTTTCGAACTAGACCGCCAGCAGATCGACGACGTCGAACGCGGCGCCAATGACTCGGATTGG
CAACCCGCAAAGGAGGCGGCGCGCAAGATCGCATTCGCCGAGGACCGTGGTATTTTCGAAGGTTATCCAG
CAGCCCAGATCACTGGCATCCGGCAAGGGACGAGCAATCCCGTCGTGACCATGCCGGAAGATGTGCGCGA
ATATCCAGATGCGATCGCTCAGGCTTTGAGCCAATTGCGCCTTGTTGGAGTGAATGGTCCCTATTGCGTC
CTGCTCGGCGCCGCAGCCTACACGAAGCTCGCTGAGTCGAGCGACAACGGCTACCCTATTTTGCAGCATA
TCCGGCGGCTTATCGAAGCAGAGATCATCTGGGCACCCGCAATCGAGGGCGCTGTCGTGTTGACGACTCG
CGGTGGCGACTTCGATCTGCATGTCGGGCAAGATTTTTCGATCGGCTACCTGAGCCATTCGGAAACAGCC
GTTAAACTCTATCTTCAAGAAACTTTCACCTTCCTCCTTCTCACCACCGAAGCGTCCGTCAGCATCGCAC
CCGCACACTGA
