# Supplementary material for: The tropical cookbook: Termite diet and phylogenetics—Over geographical origin—Drive the microbiome and functional genetic structure of nests
Source: Front Microbiol. 2023 Mar 14;14:1089525. doi: 10.3389/fmicb.2023.1089525 (PMC10043212; doi:10.3389/fmicb.2023.1089525)
Supplement: Supplementary file 11 [file Data_Sheet_11.FASTA]

>Merged2_401_3-752 # 3 # 752 # -1 # ID=401_1;partial=10;start_type=GTG;rbs_motif=AGGAG;rbs_spacer=5-10bp;gc_cont=0.673
GTGTCTGCAGTCAACAGCTTCGGCGCAAAATCGACGCTCTCGGTCGGGGGCACCGACTACGAGATCTTCC
GGATCGACAGCGTGCCCGGTCACGAGAAACTGCCGTTCAGCCTCAAGATCCTGCTCGAGAACCTGCTTCG
CACCGAAGACGGCGCGAACGTCACGGCCGAGCAGATCACCGCCCTCGGTTCGTGGGTTCCGAGCGCTGAG
CCCGACACCGAGATCCAGTTCACCCCGGCCCGCGTGGTCATGCAGGACTTCACCGGCGTGCCCTGCATCG
TCGACCTCGCCACNATGCGCGAGGCNGTCGCGGCCCTCGGCGGCGACCCNAAGAAGATCAACCCGCTCGC
TCCNGCCGAGATGGTCATCGACCACTCNGTNATCGCCGACCTGTTCGGCCGAGAGGACGCATTCGAGCGC
AACGTCGAGATCGAGTACGAGCGCAACGGCGAGCGGTACCAGTTCCTGCGCTGGGGCCAGACGGCCTTCG
ACGACTTCAAGGTCGTCCCGCCCGGCACCGGCATCGTGCACCAGGTCAACATCGAGTACCTGGCGCGTGT
CACCTTCACCCGCGAGGTGGGCGGAGCCCTGCAGGCCTACCCCGACACGCTCGTCGGCACCGACTCGCAC
ACCACCATGGTCAACGGCCTCGGCGTGCTCGGATGGGGCGTCGGGGGCATCGAGGCAGAGGCGGCGATGC
TCGGCCAGCCCCTCTCGATGCTCCTCCCGCCGGTCATCGGGTTCCGCCTG
>Merged2_5129_229-492 # 229 # 492 # 1 # ID=5129_2;partial=01;start_type=GTG;rbs_motif=GGAG/GAGG;rbs_spacer=5-10bp;gc_cont=0.693
GTGACCCAGCACCGGAACGTGATCATCGTCGGTTCCGGACCGGCCGGCTACACGGCCGCCCTGTACACGG
CGCGCGCCGATCTCGCCCCGCTNGTCTTCGAGGGCTCGCAGTACGGCGGCGCGCTGATGAACACGACNGA
CGTCGAGAACTTCCCCGGNTTCCCCGAGGGCATCATCGGCCCCGAGCTGATGAACAACNTCCGNGCCCAG
GCCGAGCGNTTCGGCGCCGANCTCGTCAGCGACGACGTCACCGAACTGGACCTG
>Merged2_8643_107-550 # 107 # 550 # 1 # ID=8643_1;partial=00;start_type=ATG;rbs_motif=None;rbs_spacer=None;gc_cont=0.712
ATGCCCACGACTNCGGATTTCGTGCGCATGNTGCGGGGTGCCTCACTGCGNGTGACCGGTCCCCGGGTNG
CGGTGCTGGCCGCGGTCCACGANCATCCGCACGCCGACACGGACTCGATCATCGGCGCCGTGCGCGGAGA
TCTCGGCGTGGTNTCCCACCAGGCCGTCTATGACGTGCTGCGGGTGCTGACCGCCGCGGGCCTGGTGCGG
TGCATCCAGCCGATGGGCTCCGTGGCACGATACGAGGCACGGGTCGGAGACAACCACCACCACGTCGTCT
GCCGGTCGTGCGGTGCCATCGCCGACGTCGACTGCGCGGTCGGCTACACCCCGTGCCTGACCGCCGCCGA
CGACGTGGGCTACGAGATCGGCGAGGCCGAGGTCATCTACTGGGGCCGATGTCCGCAGTGCATCGCGGCA
ACCGCTGCCGCGGCCGGCGGGTGA
>Merged2_10068_672-1025 # 672 # 1025 # -1 # ID=10068_2;partial=00;start_type=ATG;rbs_motif=None;rbs_spacer=None;gc_cont=0.633
ATGCGCGAGATCGACCGCGCGACGCTTCAACTCGGGTGCGCATCGGAAGGGTTTGACACGGAGATGACGA
CTGCACACGGATATTCGCAGCAGAAGGACAACTACGCCAAGCGGCTTCGGCGCATCGAGGGCCAGGTGCG
CGGCATCGCGCGCATGATCGAGGAAGACAAATACTGCATCGACGTCTTGACCCAGATCAGCGCGGTCAAC
AGCGCGTTGCGTTCGGTGGCGCTGAATCTGCTCGACGAGCACCTGAGCCACTGCGTCACGCGTGCTGTGG
CCGAGGGCGGCAGTGACGCCGAGGATAAGCTGGTCGAAGCCTCCGCCGCGATCGCGCGCCTGGTTCGTTC
CTGA
>Merged2_10587_3-1256 # 3 # 1256 # -1 # ID=10587_1;partial=11;start_type=Edge;rbs_motif=None;rbs_spacer=None;gc_cont=0.702
GATGGGGGCGAACTGGGGTCGGTGATGCGGGTCGATCTCTCCGGTGAGCTCCTCGACCGGGTCGGGCACC
TCGCCGAGGTCGCCGCCGCCGCCGCGCCCGAGGCCGTGATCGCAGTGATCGTCGACGCGGATGGCGCGCA
CTGTCCGCGCTGCAACGAGGAATACCGGCAGCTATGCGCGGCACTCACAGAAGCGTTGTCGCAGCACGAC
ATTCAGCTGTGGACGGCGCATGTGGTGGATCGGATAGCCGTTGGCGGGCGTTGGCACTGCGTGGACGGCT
GCGGTTCGAGCGGAGTGGTCGACGATCCGTCGGCGTCGCCGCTGGCCGTTGCCGCGGTGCTGGACGGTCG
ACGGCTCTACCCGCGGCGTACCGACCTGCAGGCTGTCATCGCGCTCGACGATCCGGTGCGCAGCGCCGAA
CTGGCCGCCGCGGTCAAGCAACAGGCGGCGATGCGCAAGGCCGAACACCGCGCCGATGCCACGGACCACG
GCCTCTTATGCCGCCGGGACGTCGAGAACGCGGTGGTCGCGGCCGCACGGGTCGCCGACGGGCAATCGCT
CTCCGATATTGAATCGGCGCAGTTGGCTTGCGCGCTGACCGACGCGGCGGTTCGAGACATGCTGTATGCC
CTTGCCGTTGGCGAAAACGCGGGTGACGTGGAGTCATTGTGGGCGGTTCTGGCGCGCACCCTGCCTGCGC
CGTGGCGGGTGGAGGCGCTGGTGTTGCTCGCGTTCAGCGCCTACGNCCGCGGGGACGGGCCGCTGGCNGG
GGTGTCNCTGGAGGCCGCGCTGCGCTGCGAGCCGCGCCACCGGATGGCCGGCATGCTGGACACCGCGCTG
CAATCAGGTCTACGGCCGGAGAACATTCGNGANCTCGCGGACACCGGTTACCGGNTTGCGGANCGCCTNG
GTGTGCGGTTGCCGCCGCGTCGCANGTTCGGCCNGCGGGCGGGGTANGCGNNGGGTAGGTCAGACCTTCT
CGACCTTGACCGCGTGCGCCATCTCGTGGGGCAGNGTGACGTTCTCGTGACCCGGNATCANGATGGTCAC
NCCGCCGCCCGGCATGGTTTCCACGGTCACCCGGGCATTGGGCACCACGCCGGCGTCCTTCAGCCGCGTG
ATCAGGTCGATGTCGCCCTGGACATGCTCGGTGAGCTGTCGGACTACGACCGCCACAGGCGATCCGGCCG
GCAATTCGGTCAAGCGGACGAGATTGGCGTCGCCGGCGCCGAACTCCGGACCCACGCCGAGGTC
>Merged2_11039_1-738 # 1 # 738 # -1 # ID=11039_1;partial=10;start_type=ATG;rbs_motif=GGA/GAG/AGG;rbs_spacer=5-10bp;gc_cont=0.683
ATGCGCGTCGTTTCGGACGCGGCCGGGCGGATGCGGGTGNATGTCCCCTGGGTGCGTTCGAATTCNCGGC
GNGCGGTCGCGGTGGAAGAGGCGGTGGACAAGCAGAACGGGGTNCGCGCTGTGCACGCCTANCCNCACAC
CGGNTCNGTCGTCGTCTGGTACTCGCCGAAGCGCTGCGATCGTGAGGCCGTNTTGGCGGCAATCACGTCG
GCCGAACACNTTGCCGCCGAGCTGATCCCGGCTCGCACACCGCGGTCGTCCGANGTCCGCAACACCGAGG
TGCTGCGCATGGTCATCGGCGGCNCNGCNCTGGCCCTGCTNGGAGTGCGCCGCTANGTNTTCCAACGACC
GCCGTTGCTGGGCCCGAGCGGCCAACTGGTCGCAACCGGCGCGACGGTGTTCATGGGCTATCCGTTCCTG
CGCGGCGCTTTGCGCTCGCTGCGGTCCGGACGCGCCGGCACCGATGCGCTGGTGACCGCGGCGACAGTGG
CCAGCCTGGTACTGCGCGAGAACGTCGTCGCGCTCACCGTGCTGTGGCTGCTGAATATCGGTGAATACCT
TCAGGATTTGACGCTGCGCCGCACCCGACGGGCGATCTCCGATCTGCTGCGCGGCACCGCCGACACGGCA
TGGATTCGTGTTGACGACAACGAAGTGCAGGTCCCGATCGACACCATCGAGATCGGCGACGACGTGGTGA
TCCACGACCATGTCGCGATACCGGTCGACGGCGACGTG
>Merged2_12588_1116-1700 # 1116 # 1700 # -1 # ID=12588_3;partial=01;start_type=Edge;rbs_motif=None;rbs_spacer=None;gc_cont=0.699
CTAGCGGTGGATGGCAAGCTTGTGGGCCTGATCAGCCTCCGCGACGAGGTGCGGCCGGAGGCGGCAATTG
TTTTGAAACAGTTGCGGGCCAACGGCATTCGCCGGATCGTCATGCTCACCGGCGACCATCCGGACATCGC
CAGGGTCGTCGCCGGCGAGCTGGGGATCGACGAGTGGCGCGCCGAGGTGATGCCGGAGGACAAGCTCGAG
GNGGTGCGCGNGCTNCAGNACGANGGTTACGTGGTGGGCATGGTCGGCGACGGCGTCAACGACGCCCCGG
CGCTGGCGGCCGCCGACATCGGGATCGCCATGGGGCTGGCCGGAACCGACGTCGCCGTCGAGACCGCCGA
CGTGGCGCTGGCCAACGATGACCTGAATCGGCTGCTCGACGTGCGGGACCTGGGCGCGCGGGCGGTCGAC
GTCATCCGGGAGAACTACGGCATGTCCATCGCCGTCAACGCGGCCGGGCTGCTGATCGGGGCGGGCGGCG
CGCTCTCCCCCGTGCTGGCCGCGATCCTGCACAACGCNTCGTCGGTGGCGGTGGTGACCAACAGCTCTCG
GCTGATTCGGTACCGGCTCGACTGA
>Merged2_15783_1-87 # 1 # 87 # -1 # ID=15783_1;partial=10;start_type=ATG;rbs_motif=GGA/GAG/AGG;rbs_spacer=5-10bp;gc_cont=0.713
ATGCGCGTCGTTTCGGACGCGGCCGGGCGGATGCGGGTGCACGTCCCCTGGGTGCGTTCGAATTCGCAGC
GCGCAGTCGCGGTGGAC
>Merged2_16457_1-225 # 1 # 225 # -1 # ID=16457_1;partial=10;start_type=ATG;rbs_motif=GGA/GAG/AGG;rbs_spacer=5-10bp;gc_cont=0.667
ATGTACCGGCCCGGGAGCGCGCAGGAGATCGGCCTCGATTTGACCGAAGCGGAGCTTCGGCCGGCTTCGT
TGTCGTATCGGACGGCCGCGACGGCACAGTCGGTCCTTGCCGGACAACGGCGCGGGCTCTTGTCCTACTT
GGCCTTCGCCGGTCCGGCGGTCATCGCCTCGATCGCCTACATGGATCCCGGGAACTTCGCGACCAACATC
CAGGCCGGCGCGAAA
>Merged2_17103_3-650 # 3 # 650 # 1 # ID=17103_1;partial=11;start_type=Edge;rbs_motif=None;rbs_spacer=None;gc_cont=0.665
CTCGGCGCGTACCCGTGGGCGAAGTGGTTGGCGTTCGCTGCGACCGTACCGATCCAATTCGTAGCCGGGT
GGCCGGTTCTCAAGGGAGCCGTGCAGCAGGCGCGGGCACTGAGCGCGAATATGGACACGCTGATCACTCT
CGGCACGATGACCGCATTCAGTTACTCCGTCTATCAGTTGTTCACCGGTGGCCCAGTCTTTTTCGACACC
GCGGCATTGATCACCGCNTCGGTGGTGNTGGGCCGNTANTTCGAGGCCNGAGCCCAGGGCAAGGCGTCNG
AGGCGATCAGCAAGCTGCTGGAGATGGGCGCCAAGGAAGCCTGCCTGCTCGTCGACGACCAGGAAGTGCT
CGTCCCCATCGANCAGGTCCGNGTCGGCGACCTGGTGCGAGTTCGGCCAGGGGAGAAAATCCCGGTCGAC
GGCGAGGTCATCGAGGGGCGCGCCGCCGTCGACGAATCAATGCTCACCGGCGAGTCCGTGCCGGTTGAGA
AGACAGTGGGTGACCATGTGGCCGGCGCCACGGTCAATCTCGACGGGCTATTGACCTTGCGCGCCACCGC
CGTCGGTGCGGACACCGCGCTGGCGCAGATCGTGCGCCTGGTCGAGCAGGCCCAGGGCGGTAAGGCCCCG
GTGCAGCGGATGGCCGAC
>Merged2_23346_36-377 # 36 # 377 # -1 # ID=23346_1;partial=00;start_type=ATG;rbs_motif=AGGA;rbs_spacer=5-10bp;gc_cont=0.614
ATGAGCGCGGCATTCCCATGCGGTTCTTGGATGCACGCCGCGGACGAGGGCTCAAAGCAGCGCAACCTTT
CAAAACCGAGCCGATTCGTCGAAAGCGACCATTCAAGCCGCGCTCTGCGTTGGTGCGCCGTCAGCGGTGT
CGATCGGTCGTACCGCGGCATGGTCGTGTGCACCGGCGCCTTGGTGACCATGGTCGTGATGATGGCCGTG
GCCGTGATCGTGGCCGCCGCCGCTGAGCAACAGCGCGCTCACAACATTGATGATCAAGCCGAGCAAGCGA
TTGGGATTGCTTCGTTGAAGTGGATCGGTATTGGCGCGAACAGACGGGACACCGCCTCATAG
>Merged2_24237_359-838 # 359 # 838 # 1 # ID=24237_2;partial=00;start_type=ATG;rbs_motif=AGGAG;rbs_spacer=5-10bp;gc_cont=0.588
ATGCAAGGTGATCCGGATGTTTTGCGCCTCCTCAACGAGCAGCTGACCAGCGAGCTCACGGCCATAAACC
AGTATTTCCTGCATTCGAAGATGCAGGACAATTGGGGCTTCACCGAGTTGGCGGAGAAAACCCGCGCGGA
GTCCTTCGATGAAATGCGGCACGCCGAGGCGATCACCGATCGCATCNTGATACTGGACGGCCTGCCGAAN
TACCAGCGCCTCTTCTCGTTNCGCATCGGCCANACGCTGCGTGAGCAGTTCGAGGCCGACCTGGCTCTTG
AATATGACGTATTGAACCGCCTCAAGCCCGGAATCATCATGTGCCGGGAAAAGGAGGACAGCACCAGCGC
CATATTGTTCGAGAAGATCGTGGCCGACGAGGAACTGCACGTCGACTATCTCGAGACCCAGCTGGAGCTG
ATGGACAAGCTCGGNGAGGAGNTGTACTCGGCGCAATGCGTCTCGCGGCCACCNAGCTGA
>Merged2_27910_3-251 # 3 # 251 # 1 # ID=27910_1;partial=10;start_type=Edge;rbs_motif=None;rbs_spacer=None;gc_cont=0.671
GCGGCGAATCTCGTGCGGCGAATCCAGCCGTCCGGTTCGGTCGCTCGCTACGAGTCGCGCGTCGGTGACA
ACCACCACCACGTCGTGTGCCGGTCCTGCGGGGCCATCGCGGACGTCGACTGTGCGGTCGGCGATGCGCC
GTGTCTGACGCCATCGGACGGCAACAACGTTCTGGATGGCTTCGTNCTCGACGAGGCCGAAGTCATCTAC
TGGGGNNTNTGCCCCGANTGCTCGACCGCGGAGTCTTGA
>Merged2_28562_1-345 # 1 # 345 # 1 # ID=28562_1;partial=10;start_type=Edge;rbs_motif=None;rbs_spacer=None;gc_cont=0.626
GTGCAAGTACTCAACAACCCGACGACGTCGCCATTCGGCAACCCGATTCCGGGGCTGTTGGATTTGGGTG
TCGGACCCGGATTCGGCGACGAGGAGCCCAATCTGGTGCGTTTGACGGAGTTGCCGGCCGGATCACCCGT
GGCAGTGGTCGTTCGTCAGCTCACCGAACACGTACAGGGCGACATCGACCTGATCACCCGTCTGAAGGAC
GCCGGCGTCGTTCCCAACGCCCGGGTGACCGTCGAAACCAACCCGGCCGGCGGCGTGACGATCGTGATAC
CGGGTCACGAGAATGTGAGCCTGCCGCACGAGATGGCGCACGCCGTCAAAGTCGAAAAGGTTTAG
>Merged2_28795_2-1222 # 2 # 1222 # 1 # ID=28795_1;partial=11;start_type=Edge;rbs_motif=None;rbs_spacer=None;gc_cont=0.681
GTCAGCATCGTCGCCGGCTCGACGGTGCATGCCGGTTCGGTGGTGCTGCGCGGGCGCCTGGTGGTTCGCG
CCCGCGCCGTCGGCAACGACACCTCGATCGGCCGCTTCATCACCCGCGTCGAAGAGGCCCAACACGATCG
GGCGCCAATCCAAACGGTCGGCGAGAACTTCTCCCGTCGCTTTGTGCCCATCTCGTTCGTTGTGTCCGCG
ATCACGCTGGCGATCACCGGAGACGTCCGGCGCGCGATGACCATGCTGCTGATCGCCTGCCCGTGCGCGG
TGGGCCTGGCAACACCGACCGCGATCAGCGCGGCGATCGGCAACGGCGCGCGCCGCGGCATCCTGATCAA
GGGCGGGTCGCACCTCGAGCAGGCCGGCCGGGTGGACGCGATCGTCTTCGACAAGACCGGCACCCTGACG
GTCGGACGCCCGGTTGTCACGAACATCATTGCGCTGCACAAGGATTGGCAGCCCGAGCAGGTGCTCGCCT
ACGCCGCCAGCTCCGAGCTGCACTCCCGTCATCCGCTGGCCGAGGCGGTGATCCGCTCGACCGAAGAACG
CCGCATCATCATTCCGCCGCACGAGGAATGCGAGGTGCTGGTCGGCCTTGGCATGCGGACCTGGGCCGAC
GGGCGGACGCTNCTCCTGGGCAGCCCGTCGNTGCTGCGCGCGGAGAGTGTCAGGGTGTCGAAAAAGGCGG
CCGACTGGGTCGACAAGCTGCGCCGCCAGGCCGAGACCCCGNTGCTGCTTGCCGTCGACGGCAAGCTGGT
CGGGTTGATCAGCCTGCGCGACGAAGTNCGACCTGAAGCGNNTGANGTGCTGAAGAAGCTGCGGTCNAAN
GGAATTCGCCGTGTCGTNATGCTCACCGGTGATCATCCTGACATCGCGGCGGTGGTTGCAGGTGAACTGG
GCATCGACGAGTGGCGCGCCGAGGTGCTGCCCGAGGACAAGCTCGAGGTGGTGCGCCAACTTCAGGACGA
GGGCCATATCGTCGGCATGGTCGGCGACGGCATCAACGACGCCCCGGCGCTGGCGGCGGCGAACATCGGC
ATCGCGATGGGTCTGGCCGGCACGGACGTCGCGGTCGAGACCGCCGACGTCGCTTTGGCCAATGACGATC
TGAACCGACTGCTCGATGTGGGCGACCTGGGTGCCCGCGCCGTCGAGGTCATCCGCCAGAACTACGGCAT
GTCGATCGCGGTCAACGCCGCCGGGTTGCTG
>Merged2_30868_848-1852 # 848 # 1852 # -1 # ID=30868_2;partial=01;start_type=Edge;rbs_motif=None;rbs_spacer=None;gc_cont=0.630
ACTAAGCAAAACACGCCCGGGCCGACCTCGACGACCACGACGACCACGACAACCACGACAACCACGACGA
CCACGACGACAACAACCCCGACGACGACAACAACCCCGACCACCAAAGCGACGACGACGACCGGGACGAC
CGGAACGACCTCGACAAGCACGGCGACCGGCATGCCGGGTGAAGTCGGCACAAGCGACCTGCTCGGTGGC
GACGCCGGAGACATCGCCTACCCCTACTATCTGATCAACGGCCGAGTCCCCGCGGCCGCCACTACATTCA
ATGCGAAGCCGGGCCAACGAATCCGGATCCGCTTCATCAACACCGGCTCCGACACCGCATTTCGCGTTGC
GCTCGCTGAACATTCGATGACGGTCACCCACACCGACGGTTACCCCGTGGTGCCCACCCCGGTCGACGCC
CTGCTGATCGGCATGGCCGAACGCTACGACGTCACCGTGACCGCTGCCGACGGCGTCTTCCCACTGGTCG
CAGCCGCGGAAGGGAAAAACGCCGTTGCACGCGCGCTGCTCGTCACCGGATCAGGCAGCCAACCCGATCC
TCAATTCCGGCCGGNCGAACTCACGAAGCGGGTGGGAACGATCGANATGTTCACCGCGACAACCTCGGTC
AACTTGGGTGCGGCCGAACCCAACCTCAACCTNCCGGTCGTCTTGGGCGGCGACATGATGAAATACNAAT
GGACNATCAACGGCNAGCCCTANANCAAGANCAANCCGCTGCACGTACGACAGGGCCAACGGCCGACGAT
CACANTCGACAACCCCACGATGATGTACCACCCAATACACCTGCACGGCCACACCTTCCAGCTGATCAAG
GCCGACAGCGCACCCGGCGCCCGCAAGGACACCGTGATCGTGCTGCCCAAGCAGAAAATCAAGGCCGTCC
TGGTCGCCGACAACCCGGGTTGGTGGATGTTGCACTGCCACAACACCTACCACGCATATGCCGGGATGCA
GACCCGTTTGGACTACGTCTTTTGA
>Merged2_31682_224-541 # 224 # 541 # 1 # ID=31682_2;partial=00;start_type=ATG;rbs_motif=GGAG/GAGG;rbs_spacer=5-10bp;gc_cont=0.654
ATGCTGGCCGACGCCACCCGCGTGCAGGTGCTCTGGTCGCTGACACACCGCGAGATGTCGGTCAACGAAC
TCGCCGAGCACGTGAGCAAACCCGCATCATCGGTTTCCCAGCACCTCGCCAAGCTACGAATGGCGCGTCT
GGTGCGCACGCGCCGCGAGGGAACCACCATCTTCTACAGCCTGGAGAACGACCACGTCCGACAGCTCGTC
ATCGATGCGGTCTGCAATGCCGAGCACGCCGGCCCCGGGGTTCCCCGTCANCACCGCGACGAGGNCGGAC
TGAAGGTNGTCGCTGAACCATCGTGGCGGCGCAGTTAA
>Merged2_31745_76-399 # 76 # 399 # -1 # ID=31745_1;partial=00;start_type=TTG;rbs_motif=None;rbs_spacer=None;gc_cont=0.645
TTGNCGTANCTNCTGCTTCTCGGCGCGATCTTCGCCGAGGTGANCGCGACCAGCCTGCTCAAGAGCACGG
AGGGNTTCACCCGACTGTGGCCGACCGTCATTTGTCTGGTCGGTTACGCCGTGTCGTTCGCGCTGCTGGC
GTTGTCGATCTCGCGCGGAATGCAAACGGATGTCGCCTACGCGTTGTGGTCCGCGATCGGTACGGCCGCC
ATCGTCCTGATCGCCGTTCTGTTCCTCGGCTCCTCGTTGTCTTTGGCGAAGGTCGCGGGCATCGGGCTGA
TCATCGCCGGCGTGGTCACGTTGAACCTGGCCGGCGCCCACTGA
>Merged2_32683_2423-2920 # 2423 # 2920 # 1 # ID=32683_3;partial=01;start_type=TTG;rbs_motif=None;rbs_spacer=None;gc_cont=0.582
TTGGAGATCTCGATCGCATTCGAGCCGGGCGCCTGGAATATTGGGATNGCGACCGCCNGCTTGTTGTCNA
GGAGCGAACGCAGGCTGTATTGNGAGGCGTCGATCTCGATGCGNGCNACGTCGCTGNAANCGCGTTACNA
CGCCGTTCTGGTTTTTGATGACGATTTGGCCGAACTGCTCGGCATCGGACAAACGGCCTTCGACACTGAT
CGGCAGCTGCAATTGAGCTTTGTCGCTGTAGGGCGGCCCGTTGACGACGCCGGCCGCAACCTGAAGGTTC
TGCCGTCGTACCGCATTGACGACATCGTCGGCACTCAAGCCAAGTTCGGCGATTTTCTCTGGATTGAGCC
AGATCCGCATCGCATAATCGCCGGACCCGAACAGCTGAACGCTACCAACCCCTTCGATCTTTGCGAGCTG
ATCCTTGACGTTCAGGGTCGCGTAATTGCGCAGATAGAGCATATCATAGCGGCCATCCTTCGACAGAAGG
TGCACCAC
>Merged2_32854_587-919 # 587 # 919 # 1 # ID=32854_2;partial=00;start_type=ATG;rbs_motif=GGAG/GAGG;rbs_spacer=5-10bp;gc_cont=0.652
ATGCTGGCCGANGCTACCCGTGTGCAGGTGCTGTGGTCGCTGACGAATCGTGAGATGTCAGTCAACGAAC
TCGCCGAGCATGTGGGCAAGCCAGCGCCGTCGGTCTCCCAGCACCTNGCCAAGCTGCGGATGGCGCGTCT
GGTGCGCACCCGCCGGGACGGGACCACGATCTTTTACAGCCTGGAGAACGATCACGTACGCCAGCTCGTC
GTCGATGCCGTCTTCAACGCCGAGCACGCCGGTCCCGGAGTTCCCCGTCACCACCGCATCGACGGTGGGC
TGAAGGCCCTGAACGCCACCGCCGAATCGGCATCTCGAACCCAGGCGCACTAA
>Merged2_35239_3-632 # 3 # 632 # -1 # ID=35239_1;partial=10;start_type=GTG;rbs_motif=GGAG/GAGG;rbs_spacer=5-10bp;gc_cont=0.638
GTGACCAGCAAAGATTCGGTGAATTCATTCGAAGCGCGCAACACCCTGGCGGTCGGTGACAAGAGTTACC
AGATCTATCGCCTCGACGCGGTGCCCGGCACGGAAAAACTCCCCTACAGCCTGAAAGTCCTCGCCGAGAA
CCTGCTGCGCAACGAGGACGGCGCCGACATCACCAAAGACCACATCCAGGCGATTGCGAACTGGGACGCG
TCGGCCGAGCCCAGCATCGAGATCCAGTACACGCCCGCCCGCGTCGTCATGCAGGACTTCACCGGTGTGC
CGTGCATCGTCGACCTGGCCACCATGCGTGAGGCCATCGGGGATCTGGGCGGCGACGCCGAGAAGGTCAA
CCCGCTGGCGCCGGCCGACCTGGTNATCGATCACTCGGTGATCGCGGATCTCTTCGGCCGNGCCGACGCG
TTCGANCGCAACGTCGAAATCGAATACCAGCGCAACGGCGAGCGNTATCAATTCCTGCGCTGGGGGCAGG
GCGCCTTCGCCGACTTCAAAGTCGTGCCGCCGGGCACCGGCATTGTGCACCAGGTCAACATCGAATACCT
CGCACACGTGGTCATGGAGCGCGACGGGGTCGCTTACCCGGACACCTGCGTCGGTACCGACTCGCACACC
>Merged2_35379_1012-1377 # 1012 # 1377 # -1 # ID=35379_3;partial=01;start_type=Edge;rbs_motif=None;rbs_spacer=None;gc_cont=0.585
GCGGCCGAACCAAACCTCAACCTCCCAGTCGTCTTGGGCGGCGACATGGCGAAATACGTATGGACGATCA
ACGGCGAGCCCTACAGCAAGACGAACCCGCTGCACATACGACAGGGCCAGCGGCCGATCATCACATTCGA
CAACCTCACGATGATGTACCACCCAATACACCTGCACGGCCACACCTTCCAGCTGATCAAGGCCGACGGA
GCACCCGGCGCCCGCAAGGACACCGTGATCGTGCTGCCCAAGCAAAAAGTCAACGCCGTCCTGGTCGCTG
ACAACCCAGGCTTGTGGATGATGCACTGCCACAACACTTACCACCAATATGCCGGGATGGAGATCCGCTT
GGACTACGTCTTCTGA
>Merged2_36169_612-1304 # 612 # 1304 # 1 # ID=36169_2;partial=00;start_type=ATG;rbs_motif=GGAGG;rbs_spacer=5-10bp;gc_cont=0.651
ATGAACGACCTGGTTGATACCACCGAGATGTACCTGCGGACCATTTACGACCTCGAGGAAGAGGGCGTGA
CTCCACTGCGCGCCCGGATCGCCGAACGGCTTGACCAGAGCGGACCCACGGTCAGCCAGACCGTGTCGCG
GATGGAACGCGACGGGCTGCTGCACGTGGCGGGCGACCGCCATCTCGAGCTGACCGACAAGGGCCGCGCA
CTGGCCGTCTCGGTGATGCGCAAGCACCGGCTCGCTGAGCGGCTGCTGGTCGATGTCATCGGCTTGCCGT
GGGAAGAGGTGCACGCCGAGGCTTGCCGGTGGGAGCACGTGATGAGCGAAGACGTCGAGCGTCGACTGGT
GCAAGTGCTCAACAACCCGACCACATCACCATTCGGCAACCCGATTCCGGGGCTGTTGGATTTGGGTGTC
GGACCCGGATTCGGNGACNAGGAGCCGAATCTGGTGCGGTTGACCGAGTTGCCGGCCGGATCACCCGTCG
CGGTCGTNGTGCGTCAGCTCACCGAACACGTGCNGGGCGATATCGACCTNATCACCCGTNTGAAGGACGC
CGGCGTCGTTCCCAACGCCCGGGTGACCGTCGAAACCAACCCGGCCGGCGGCGTGACNATCGTGATACCG
GGTCACGAGAANGTGAGCCTGCCGCACGAGATGGCGCACGCCGTCAAGGTCGAAAAGGTTTAG
>Merged2_36428_2-193 # 2 # 193 # -1 # ID=36428_1;partial=10;start_type=ATG;rbs_motif=None;rbs_spacer=None;gc_cont=0.755
ATGACGGCTGAGGCGGAACGTCTGGAGCCGGCCGTCCGCGACGTGACAGCCTCCGCCGTGGCGGCACCGG
CTCAGCTGGGCAGCCTGCGGCAACTGCGGTCGCTGGGCCGGGCGCGCGGCACCGCCGCGCTGCTCGGCCC
CGCGTTCGTGGCCGCGGTGGCCTACATCGACCCGGGCAACTTCGCCACGAAC
>Merged2_37072_932-1135 # 932 # 1135 # 1 # ID=37072_2;partial=01;start_type=TTG;rbs_motif=AGGAG;rbs_spacer=5-10bp;gc_cont=0.701
TTGACCGCCCATGGGCTCATCGACACCACGGAGATGTACCTCCGTACCATCTTCGAGCTCGAGGAAGAGG
GAGTCACCCCGCTGCGGGCCCGGATCGCCGAACGGCTGGGGCAGACCGGCCCCACCGTCAGCCAGACGGT
GGCCCGGATGGAGCGGGACGGCCTGCTGCACGTGGCCGGCGACCGGCACCTCACGCTCACCGAC
>Merged2_37821_964-1119 # 964 # 1119 # -1 # ID=37821_3;partial=01;start_type=Edge;rbs_motif=None;rbs_spacer=None;gc_cont=0.526
GAATTGATCGATGAATTGAAAGAGGACTATACGATCGTCATCGTCACGCACAACATGCAGCAGGCCGCCC
GGGTGTCGGAGTTCACCGCGTTCATGTATCTCGGCGAATTGATCGAATTCGACACGACGAGCAAGGTGTT
CACCACGCCGAAATGA
>Merged2_37905_838-1167 # 838 # 1167 # 1 # ID=37905_2;partial=00;start_type=ATG;rbs_motif=None;rbs_spacer=None;gc_cont=0.630
ATGACGATCGCGCCGTATTTGGAGGGCTTGGAAACACAAATGACGACCCCACACGGATACACGCAGCAGA
AGGACAATTACGCCAAGCGGCTGCGGCGCATCGAGGGACAGGTTCGTGGCATCGCGCGGATGATCGATGA
GGACAAGTACTGCATCGACGTCCTCACCCAGATCAGCGCCGCCAACAGTGCATTGCGTTCGGTGGCGCTG
AACCTGCTTGACGAGCACCTGAGCCACTGCGTCACCCGCGCGGTGGCCGAGGGCGGCGACGAGGCTGGCG
ACAAGCTTGCCGAAGCCTCGGCCGCCATCGCCCGCCTCGTTCGTTCCTGA
>Merged2_42892_3-614 # 3 # 614 # 1 # ID=42892_1;partial=10;start_type=Edge;rbs_motif=None;rbs_spacer=None;gc_cont=0.688
GAGGACCATCTGGCGGCCCGCCGCCGTCAGATCCTCGACGGCGCTCGCCGTTGTTTTGCCGAATACGGCT
ACGACAAGGCCACGGTGCGTCGGCTGGAAAAGGCGATCGGCATGTCGCGGGGTGCGATCTTCCACCACTT
CCGGGACAAGGACGCGCTGTTTTTCGCGCTGGCGCGCGAGGACGCCGAGCGGATGGCCGACGTGGCGTCC
CGCGAGGGGCTCATCCAGGTGATGCGTGACATGCTCGCCGCGCCGGACNAGTTCGACTGGCTGGCNACCC
GTTTGGAGATCGCGCGAAAGCTGCGCAACGACCCGGTGTTCAGCCGCGGTTGGGCGGAGCGGTCCGCGGA
ACTGGCGGCGGCGACCACCGACCGGCTGCGCCGGCAGAAGGAGGCGCACCGGGTGCGCGACGACGTCCCT
GGGGACGTGTTGCAGTGCTACCTGGAACTCGTCTTGGACGGATTGGTGGCCCGGCTGGCCTCCGGCGAGG
ATCCGCGGCGGCTGGCCGCGGTCCTCGACCTGGTCGAAAATTCAGTGCGCCGCAACACTTCTGGGCCGCG
AGCTGGGGGCATGACCCGCGAGCGTAACGCCACTGCGAATGAGGGGACGTAA
>Merged2_44071_582-1274 # 582 # 1274 # -1 # ID=44071_2;partial=00;start_type=ATG;rbs_motif=GGAGG;rbs_spacer=5-10bp;gc_cont=0.649
ATGAACGACCTGGTTGATACCACCGAGATGTACCTGCGAACCATTTACGACCTCGAGGAAGAGGGCGTGA
CTCCGCTGCGTGCCCGGATCGCCGAGCGGCTTGATCAGAGCGGACCAACGGTCAGCCAGACCGTGTCGCG
GATGGAGCGCGACGGTCTGCTACACGTCGCTGGCGACCGCCATCTCGAGCTGACCGACAAGGGCCGCGCA
CTGGCCGTCTCGGTGATGCGCAAGCACCGGCTCGCTGAGCGGCTGCTGGTCGATGTCATCGGCTTGCCGT
GGGAAGAGGTGCACGCCGAGGCTTGCCGGTGGGAGCACGTGATGAGTGAAGACGTCGAGCGCCGGCTTGT
GCAAGTCCTCAACAACCCGACGACCTCGCCCTTCGGCAACCCGATTCCGGGGCTGTTGGATTTGGGCGTC
GGACCGGGGTTCGGCGACGAAGAGCCCAATCTGGTGCGGCTCACCGAGCTGCCGGGCGGATCACCTGTCG
CAGTCGTGGTGCGTCAGCTCACCGAACACGTGCAGGGCGATATCGACCTGATCACCCGTCTCAAGGATGC
CGGCGTCGTTCCCAACGCCCGGGTGACCGTCGAAACCAACCCGGCCGGCGGCGTGACGATCGTGATACCG
GGCCACGAGAACGTCAGCCTGCCGCATGAGATGGCGCACGCCGTCAAGGTCGAAAAGGTCTAG
>Merged2_45167_1-189 # 1 # 189 # -1 # ID=45167_1;partial=10;start_type=ATG;rbs_motif=GGAG/GAGG;rbs_spacer=5-10bp;gc_cont=0.640
ATGAGTTCCAGGCCCGCCGTCGTGAGCCCTTTCCGGCAGCCGAAAGCTGTCTTCGCGGTGGCGTTCGCGT
GCGTCGTGTCGTTCATGGGCATCGGCCTGGTCGATCCGATCCTGCCGGCGATATCCAACAAGCTGCACGC
CTCGCCCAGCGAGGTAACGCTGCTGTTCACCAGCTATCTGGTGGTCACC
>Merged2_45825_254-946 # 254 # 946 # -1 # ID=45825_1;partial=00;start_type=ATG;rbs_motif=GGAGG;rbs_spacer=5-10bp;gc_cont=0.678
ATGAACGAGCTGGTTGATACCACCGAGATGTACCTGCGGACGATCTACGACCTCGAGGAAGAGGGCGTGA
CGCCGCTGCGTGCCCGGATCGCCGAACGGCTCGAACAGAGCGGGCCCACCGTCAGCCAGACCGTCTCCCG
GATGGAGCGCGACGGGCTACTCCGTGTCGCCGGCGACCGCCATCTGGAGCTCACCGACAAGGGCCGGGCG
CTGGCGATCGCCGTGATGCGCAAGCATCGCCTCGCCGAACGACTGCTCGTCGACGTCATCGGGTTGCCGT
GGGAAGAAGTGCACGCCGAGGCATGCCGGTGGGAGCACGTGATGAGCGAGGATGTCGAGCGGCGGCTGGT
TCAGGTGCTCAACAACCCGACCACATCCCCGTTCGGCAACCCGATTCCCGGCCTGTTGGACCTCGGCGTG
GGTCCGGGATTCGGCGCCGGCGACGCCAACCTGGTCCGCTTGACCGAGTTGCCGGCCGGATCGCCGGTCG
CGGTCGTCGTCCGGCAGCTCACCGAGCACGTCCAGGGTGACATCGACCTGATCGCGCGGCTGAAGGACGC
GGGCGTGGTGCCCAATGCCCGGGTGACCGTCCAAACCACGCCGGGCGGCGGAGTGACCATCGTGATCCCG
GGTCACGAGAACGTCACCCTGCCCCACGAGATGGCGCACGCGGTCAAGGTCGAGAAGGTCTGA
>Merged2_46049_1249-1389 # 1249 # 1389 # 1 # ID=46049_2;partial=01;start_type=ATG;rbs_motif=None;rbs_spacer=None;gc_cont=0.631
ATGAGCCCCTCACGCCCGTTCATCCTGCGTCCGGTCGCCACCACCCTCCTGATGGCCGCCATCGTCCTGG
TCGGCGTTGTTGCTTATCACTTCTTGCCGGTCTCCGCCCTGCCGGAAGTCGAATACCCGACCATCCAAGT
G
>Merged2_46880_152-1060 # 152 # 1060 # 1 # ID=46880_2;partial=00;start_type=ATG;rbs_motif=AGGAG;rbs_spacer=5-10bp;gc_cont=0.604
ATGCATAGACAAATCCGGATCGCTGCTTCCATGCTGGCGACGACGTTCGCCGGCAACGCTCAGAAAGTCG
ACTGGCGGTCTTTGTGGAGCAAAAACTTGGGAACGGATTGCGTGACGCGCTCGACAAGCGGCGAGCGCGA
GGAGCTAGCAACATGGAAAATTGGGGGGCCAAACGAGTGGAGGCTCAACATGACAGTGAACACCGAGCGC
CGGGATTTCATCCGGGGCGTTGGCGCTGCGGCCGCATCGACGGCCATGCTTGCAGGGACACCGGTCCGTG
CGCAAGGTGATCAAAAGACAGGAGTAAAACCAATGGCGTATCAGCCGAAGCCAATGTCATTCGATCCGAA
ATCCATCACCGGCATCTCGGAGAAGGTGCTCGTGAGCCACTACGAGAACAATTATGTCGGCGCCGTGAAG
CGGCTCAATGCGATCAGCGCGCAGCTTGCCGAGCTCGATTTCGCCAAGGCGCCGAACTTCGTCATCAACG
GCTTGAAGCGCGAGGAGCTGATCGCCTCGAATTCGATGATCCTCCACGAGATCTATTTCGACGGGCTAGG
TGGGGGCGGCAGCGCGAAGGGGCCGCTGATCGAGGCCATGGTACGTGATTTCGGCAGTATGGAGCGGTGG
CGCGCCGAGTTCTCCGCCATGGGCAAGGCCGAAGGCGGCGGCTCGGGCTGGGTAATCCTGTCCTACTCGC
CGCGCGACAAGCGGCTCGTCAACCAATGGGCCGCCGACCATACCATCACGCTGGCCGGCGGCCGTCCGGT
ATTGGTGCTCGACATGTACGAGCACGCGTATCACATGGACTATGGCGCGGCGGCCGGGAAGTACGTCGAC
ATCTACATGGACGCGATCAAATGGGAGAACGCGCAAAAGCTGTATGAGCAGTACGCGCGTGAGGGCTGA
>Merged2_47527_3-176 # 3 # 176 # 1 # ID=47527_1;partial=10;start_type=Edge;rbs_motif=None;rbs_spacer=None;gc_cont=0.615
GCGCTGAACTCAGCCACCACACCCACCACCGTGAACGTGGCCGCTCGCAAGGAGGATGGCACCACCGTTA
CCTTCGATGCCGTGGTGCGTATCGACACCCCCGGAGAAGCCGACTACTACCGCAACGGCGGCATCTTGCA
ATACGTGCTGCGCAACATGCTCAGGTCAAGCTAG
>Merged2_47527_190-753 # 190 # 753 # 1 # ID=47527_2;partial=00;start_type=GTG;rbs_motif=AGGA;rbs_spacer=5-10bp;gc_cont=0.668
GTGCCTAAGGTCAGCCAGGACCATCTGGCGGCCCGTCGCCGTCAGATCCTCGACGGTGCCCGTCGCTGCT
TTGCCGAATTCGGCTACGAGCAAGCGACGGTGCGCCGGCTGGAACATGCCATCGGCTTGTCGCGGGGAGC
GATCTTCCATCACTTCCGCGATAAAGACACGTTGTTCTTCGAACTGGCCCGCGAGGANGCCGAGCGGATG
GCCGCGGTCGCGTCCCGNGAGGGTCTNATCCAGGTGATGCGGGACATGCTCNATGCGCCCGACCAGTTCG
ACTGGCTCGCCACGCGATTGGAGATCGCNCGGAAGCTGCGCCACGACCCCGCNTTCAGTCGTGGGTGGGC
GGAGCGCTCGGCNGAGTTGACGGCGGCGACGATTGATCGGCTGCGTCGGCAGAAGCAGGNNGGGCGGGTG
CGCGACGACATCCCCAGCGACGTGNTGGTGTGCTACCTGGACCTGGTTCTCGACGGGCTAGTAGCCCGGG
TGGCCTCCGGTGAAGATCCGCAACGCCTCAGCGCCGTCCTCGATCTGGTCGAGAGCTCGGTACGCCAGGG
ATAA
>Merged2_48526_834-995 # 834 # 995 # 1 # ID=48526_3;partial=01;start_type=ATG;rbs_motif=None;rbs_spacer=None;gc_cont=0.660
ATGACGGGGAACCCCGGGACCGGCGTGCTCGGCGTTGAAGACGGCATCGACGACGAGCTGGCGTACGTGA
TCGTTCTCCAGGCTGTAAAAGATTGTGGTCCCGTCCCGGCGGGTGCGCACCAGACGCGCCATCCGCAGCT
TGGCGAGGTGCTGGGAGACCGA
>Merged2_49009_57-1019 # 57 # 1019 # 1 # ID=49009_1;partial=00;start_type=ATG;rbs_motif=AGGA/GGAG/GAGG;rbs_spacer=11-12bp;gc_cont=0.667
ATGATCTCGTTACGCCAACACGCCTTATCGCTGGCCGCCGTCTTCTTGGCGCTGGCCGTGGGAGTCGTGC
TGGGTTCCGGCTTCTTGTCGGACACCCTGCTGTCCAGCCTGCGTGACGAGAAGCGCGACCTCTACACGCA
GATCAGCGGGCTCAACGATCAGAAGAACGTGCTGACCGAGAAGCTCAGTGCGGCAAACAATTTCGATAAC
CAGCTGGTGGGTCGGATCGTGCACGATGCGCTGGGGGGCAAGACGGTGGTCGTCTTCCGCACCCCGGATG
CAAAAGACGACGACGTCGCGGCGGTGTCGAAAATCGTGGGTCAGGCAGGCGGTAAGGTCACCGCAACGGT
GTCGCTGACGCAGGAGTTCGTCGACGCCAACTCAGCGGAGAAGCTACGCACCGTGGTGAACTCGTCCATC
CTGCCCGCCGGCACGCAGTTGAGCACCAAGCTCGTCGACCAGGGTTCACAGGCGGGCGACCTGCTCGGTA
TCGCGTTGCTGACCAACACCAACCCGGCAGTCCCGCCAGNCCCGGCCGTCCCNAATATCGACGACACCCA
GCGGGATACCGTGCTGGCGGCGCTGCGCGACACCGGTTTCATCACNTACCAACCCAACGACCACATGGGT
GCGGCCAACGCNGCAATCGTCATTACCGGCGGCGCGCTNCCCCAAGACGCCGGCAACCANGGNGTCANCG
TGGCCCGGTTCTCCGCCGCGCTGGCCCCGCACGGNTCCGGCACCCTGCTGGCCGGGCGGGACGNNTCGGC
AACNGGCGGCGCCGCCGTGGCNGTGACCCGCGCCGATGCCGGCATGGCAGCCACGATCAGNACCGTCGAC
GACATCGACACCGCGCCCGGAAGGATTACCGCGATCCTGGGCCTGCACGATCTGATCAACGGCGGCCACG
TCGGGCAGTACGGCACCGGACACGGGGCCACGTCGATCACGGTGCCTCAGTAG
>Merged2_49859_1389-1553 # 1389 # 1553 # 1 # ID=49859_3;partial=01;start_type=GTG;rbs_motif=None;rbs_spacer=None;gc_cont=0.636
GTGTGGAGCAAAAAGGACAAGGTCAAAATCGACGGCAAGCCGGTTGTGATGGACGTCGCCTACCCGGACA
CGCTGGTCGGAACCGATTCCCACACCACAATGGTCAATGGCCTCGCCGTGCTCGGCTGGGGCGTCGGCGG
CATCGAGGCGGAGGCGGCCATGCTG
>Merged2_50234_1881-2360 # 1881 # 2360 # 1 # ID=50234_4;partial=01;start_type=ATG;rbs_motif=AGGAG;rbs_spacer=5-10bp;gc_cont=0.598
ATGCAAGGTGATCCTGATGTTTTGCGCCTGCTCAACGAACAGTTGACCAGCGAGCTCACCGCGATCAACC
AGTACTTTCTGCACTCCAAAATGCAGGAGAACTGGGGTTTCACCGAGGTGGCAGAACACACCCGCGCCGA
GTCGTTCGACGAAATGAAGCACGCCGAGGCGATCACCGATCGCATCCTGCTGCTGGAGGGGCTGCCGAAC
TACCAGCGTCTGTTTTCGCTGCGCATCGGTCAGACGCTGCGCGAGCAGTTCGAGGCCGATCTGGCGATCG
AACACGAGGTGTTGGACCGGCTCAAGCCCGGGGTCATCATGTGCCGCGAGAAGCAGGACTCGACTAGTGC
CTTCCTGCTGGAAAGCATCATTGCCGACGAGGAAAACCACGTCGACTACCTGGAGACCCAGCTGCAGTTG
ATGGAGAAGCTCGGCGAGGAGCTCTACTTGGCGCAGTGCGTCTCGCGCCCGCCGACGACA
>Merged2_50732_3-1040 # 3 # 1040 # 1 # ID=50732_1;partial=10;start_type=Edge;rbs_motif=None;rbs_spacer=None;gc_cont=0.664
CTGCTCGGGCATTTCGTCGACGGCCGGATCGCGCTCGACGAGCAGCGGCTGTCGGACCAGGAACTGCGCG
AGATCGACAAGGTTTTCGTGGTCGCCTGCGGTACCGCGTATCACTCCGGGCTGCTGGCCAAATACGCGAT
CGAGCACTGGACTCGGCTGCCCGTCGAGGTGGAGCTGGCCAGCGAGTTCCGTTACCGCGACCCNGTGCTG
GANCGCAGCACGCTGGTGGTGGCGATCTCGCAGTCNGGNGAGACCGCNGACACCNTGGANGCNGTCCGCC
ANGCCAAGGAACAGAAGGCCAAGGTCCTGGCGATCTGCAACACCAACGGCTCGCANATCCCGCGCGAATG
CGACGCGGTCCTCTANACCCGCGCCGGACCGGAGATCGGGGTGGCGTCGACCAAGACGTTTTTGGCGCAG
ATCGCNGCCAACTATCTGGTCGGNCTGGCNCTGGCGCAGGCNCGCGGCACCAAATACCCCGACGAGGTCG
AACGCGANTACCGCGAGCTGGAGTCGATGCCGGANCTGGTGGCCCGGGTCATCGCCGAGATCAANCCGGT
GGCCGCGCTGGCCNATCGCTTCGCNCAGGCGTCGNCNATCCTGTTCCTCGGTCGCCACGTCGGCTACCCG
GTNGCGCTGGAAGGCGCGTTGAANCTCAAGGAACTGGCCTACATGCATGCCGAGGGNTTCGCCGCCGGTG
AGCTCAAGCACGGCCCGATNGCGCTGATCGAAGACGATCTGCCNGTCATCGTCGTGATGCCATCTCCGAA
GAGCTCGCCCATGCTGCACGCCAAGCTGCTGTCCAACATCCGCGAGATCCAGACCCGCGGCGCAGTCACC
ATCGTCATCGCCGAGGAAGGCGACGACACGGTCCGGCCTTACGCCGATCATCTGATCGAAATCCCACCGG
TGTCAACACTTTTCCAGCCGCTGCTGTCGACGATTCCGATGCAGGTGTTCGCCGCCTCGGTGGCGCAGGC
CCGTGGGTACGACGTCGACAAGCCACGGAACCTGGCCAAGTCGGTCACCGTCGAGTAG
>Merged2_51571_405-2642 # 405 # 2642 # -1 # ID=51571_2;partial=00;start_type=ATG;rbs_motif=AGGAG;rbs_spacer=5-10bp;gc_cont=0.639
ATGACTCGCCCAATGCCTGGACGGTTCGGTCAAAGCCAGCTGCTTGCCGCCGCGGTTCTCACCTACGCTG
GCCAAGCCGCTTGGGCCGGCGAGATCGGTCCGGTGACGGTGTTCGAGCCCGACGCGACCGGCCGGCTCGA
GGTCAAGATGGAGGCGGCGCCGCGGGACGTCTCGATCGGCGGCTATAAGGTCGCGGGCAACAACTCCCTC
ACAGTATGTGACAAGGCGGGGACCCGCTGCGCCGACCCCTACGCGGGGGCGGTATTGCACCTGCAGCCTA
GAAACACGCTGCTAGTCACTCTGCATGACGCTCTGACCGCCAGCGGCGCTGCAAGCTCCGGCTGCATGGT
GATGGAAGGTACGGACAATAGCCTTCTCAACCTGCACACCCATGGTTTGTTGGTCTCTCCCTATGCGGCC
AAGGACGCTGCCGGCGTGCGGTTCGGCGACAACATCTTTCACTGCGCCTCGGCGCAGGGGGCGGGCGGCG
CGGGCAGTCCCGTCGTGGGCGACACGATGCGCTACGAGATTACGCTTGCCGACATCGCTCCGCACCAGCA
GCACCCCATGGGGATCGACTGGATCCATCCGCATGTGCACGGTGCCGCCAAGGCCCAGGTCTCGAGCGGA
ATGGCGAGCATGATCGTGGTGGGCGATGTCAATGAGCAGCTCTGCGTCAAGCCGGCGCCCGACGGCGGCC
CGTCGTCCGCCCAGTGCCAGACAGTCCCGGCGGATGCCGTCAAGCATCTTATGCTCAAGGACGCTCAGCT
GGTGAAGCGCGTGGGACAGCCGACCACACCTGACGTCTACTCGAACAACGCCGATCAGAACACGGATTTT
TGCGGCGCCAACAAATTCGGAACAGCCAACATCGGCGAATGCGCGGTCGACCTCTCGACGCTCGGCGACA
ACACCGTCGCATCCGGNCGNTGGGTGTTTACGATCAATGGTCTCAAGGCACCNCANTGGGATATCGCNCC
CGACCGTTACGAGGTTTGGCGCCTGCAAAACGGATCGGCNAATGTGACCTACCACCTAAGCCTGCAGGCN
CAATCNGGTGGAANTAACATCGTCGCNAAGGCTCCCTTCCAGGTGCTCGATATGGACGGCGCCGGGCTGA
CGGCCGCGACCGGTGACCTGTTGCCNAAGACNACCGACATCCTGNTGATGCCGAGCAGCCGCGTCGACCT
NCTTGTTCAGTCGCCAAGGGAGAANGCGGCGGACGTGACCTATGCNCTCGTGAACGACGCGTTCCAGACC
GGCTTCGCGGCCGGCGACGCCGACGTTTGGCCGCANGTGTCGCTGGCGACGATCACCTTCAAGGCTTCCC
GGACCGCCGTGGAGGCAAGCCGGACGACCGTGGCGACGGCCGGGTCGCCGCTCTCCATCGAAGCAGCCAC
GATCGACGAGGGCAAGCTCGCCGCCGACCTGCCGAACCAGTGTGCCGGGTTCGACGATCCGACCTTGACG
CCGGCGCAGAAGGCCTTCTTCCACGACCATCTGCATGTCGCCTCGCCGTGGAATCGACGCATCTACCTTG
GCGTCTACGACCCGACTAATGTTTTCGCGATCGGCAACACGCTGGTGGACGGCGGCGGCAACGAGACCGA
CACTTTTGGACGGCCGATCGGGCCGCAGAACCCGGTCAGGTTGACCCCATTCGACATGAGCAGCCCCCTC
TCAAGTCTGTGTGTCCGAAAGGGCGCCGGCGACGAGGTTTGGGAACTCGTGAACGTGTCGAATGAAGTGC
ACAACTTTCACATTCATCAGGTGAAATTCAGCGTTGTGCGCCAGACGGCCGGCCCCGAGGCAGGCCAGCC
CGTGATGCGGGCGCCATCAGCCATTGATCGCGTCGATCTGCCCAACAAACTGCTTTTTCACAGCGGCGCC
GCGGACCTCAAGCACGACGTCGTGGTCGCGCCGCGAGGACAATCTACGCTACCTGCTTCCGGCGCGGCCA
GTTGCAACACCAGTCTGCTGCCGGACGGCGATCACTTCGTGATTAACCGAGACAACCCGTCCAACCCCAA
TGCATGCGACGGTACGGGCAGGCCGGGCGACCTCAGCGGGATGATCCAGATCCGTCTGAACTTCGACGGC
AGCGAGATGGGCGCCTTCGACGACGGAACTGGCACAAAGCACAACGCGCGCTTCGTCTACCACTGCCACA
TCTTGGAGCACGAGGATAACGGCATGATGGCGGCCATCACGGTGATCGACCCGACGATCTATCACTGA
>Merged2_52656_1-264 # 1 # 264 # 1 # ID=52656_1;partial=10;start_type=Edge;rbs_motif=None;rbs_spacer=None;gc_cont=0.576
CTGGCCTTCTCAGTCCGGCGCGAGAGATTGTCCGCGATGTTGTTCAGCACGTCATGCAAACCGATGTCCG
CGCCACCGCGCAATATCCGTCAGAATCTATTCTTCGCGTTTATCTATAACGCGCTCGGGGTGCCGATCGC
CGCCGGTGTGCTCTATTCGGCATTCGGCATATTGCTCTCACCGATTATCGCCGCGCTCGCGATGTCGTTG
AGTTCTGTTTCGGTTGTCACGAACGCGCTGTGGCTGCGCCGCCTTCATCTGTAG
>Merged2_52799_1-1131 # 1 # 1131 # 1 # ID=52799_1;partial=11;start_type=Edge;rbs_motif=None;rbs_spacer=None;gc_cont=0.624
ACCACCAATGCGTGCGAGGTCGAAGCCGGCAAGGATCGCGTGATGCACCTTGCGATCAATCCAGGCACCG
ACCTTGCCCTCTTTAATGCCTGGCTCACCTACATCGTTGACAAGGGCTGGACCGACAACGCCTTCATCGC
AGCGTCGACCAAGGACTTCGACAAGGCGCGCGCTGCCAACAAGACCAGTCTCGACGATGCGGCAGGCATT
ACAGGCCTGAGCGTGGATCAAATTCGGCAATCGGCCGAGTGGATCGCACAGCCCAAGAGCGGCGGCGCCC
GCCGCCGGACCATGTTCGCCTACGAGAAAGGCTTGATCTGGGGCAACGACAATTACCGCACGAACGGCGC
GCTCGTGAATGTGGCGCTCGCCACCGGCAATGTCGGACGACCTGGCGGCGGNTGCGTCCGCATGGGCGGG
CACCAGGANGGNTATTCGCGTCCCGATTATCCGGGGCCNCGGCCGGCCCCTTACATCGATCAGCTCCTGA
TGTCTGGCAAAGCCGGCGTCCATCACATCTGGGGTTGCGATCACTACAAGACCACGCTGAACGCCTTCAG
ATTCAAGCAGGCGTACAAGATCCGCACCGATATTGTGAAGGACGCCATGCTCATGGCGCCCTATGGCGAC
CGGGACGCAATGGTCAAAAACATCGTGACCGCGATCAAGCAAGGCGGCCTGTTCGCCGTCGACGTGGACA
TCGTGCCGACTAAAATCGGCGAGGCTTGCCATGTCTGGCTGCCGGCGGCGACTTCCGGCGAAGCCAATCT
TACCTCCATGAACGGCGAGCGGCGCATGCGGCTCACCGAGCGTTACATGGACCCGCCGGGGCAAGCGATG
CCTGACTGTCTGATCGCCGCTCGGCTCGCCAACAACATGGAGCGCGTCCTGCGCCAGCAGGGCAAGGCGC
AGGAGGCGGACAAGTTCAAAGGGTTCGACTGGAAAACGGAGGAAGACGCCTTCATGGACGGCTATCACGG
CCACGAGAAAGGCGGCCAGTTCGTCACCTACGGACTCCTGCGCGCCATGGGCACCAACGGCTTCCAGGAG
CCCGCCGTAGATATTATGGATGGCAAGATCATCGGCACCCAGCGCCTGTTCGCCGACGGCAAGTTCAAGA
CGCCCGACGGC
>Merged2_53457_1-1527 # 1 # 1527 # 1 # ID=53457_1;partial=10;start_type=Edge;rbs_motif=None;rbs_spacer=None;gc_cont=0.680
GACAAGCCGCGGCTGGTCTCCGCGGCCGATGGCGCGGACGGCCGGGCGTCCCAGCCGGTGCCGGTGTCCT
CGGACGAGGCGGGCGAGTTCGTTCTCGACCACGGCGCCGTCGTGATCGCATCGATCACCTCGTGCACCAA
CACCTCCAACCCGTCGGTGATGCTCGGCGCCGCGCTGCTCGCGCGCAACGCGGTCGACAAGGGCCTGTCC
CGCAAGCCGTGGGTGAAGACGTCGATGGCGCCGGGCTCGCAGGTCGTCACCGACTACTACGAGAAGGCCG
GACTGTGGCCGTACCTGGAGAAGCTGGGCTTCCACCTCGTCGGATACGGCTGCACCACCTGCATCGGCAA
CTCCGGCCCGCTGCCCGAGGAGATCTCGCGCGCGGTGCAGGACAACGACCTGTCGGTGGTCTCGGTGCTC
TCGGGCAACCGCAACTTCGAGGGCCGGATCAACCCGGACGTCAAGATGAACTACCTGGCCTCGCCGCCGT
TGGTGATCGCCTATGCCCTGGCGGGGACGATGGACTTCGACTTCGCCACCGACCCGCTGGGCACGGACGC
CGCGGGCAACCCGGTGTACCTGCACGACATCTGGCCGAGCCCGCAGGAGATCCAGGAGACCATCGAGTCG
GCGATCAACCAGGAGATGTTCACCAAGGACTACTCCGACGTGTTCGCAGGCGACCAGCGGTGGCGCTCGC
TGCCCACGCCGGAGGGCCAGACCTTCTCCTGGGACGAGCAGTCCACCTACGTGCGCAAACCCCCGTACTT
CGAGGGCATGAGCACGCAGCCGGAGCCGGTGCGCGACATCTCCGGCGCGCGGGTGCTGGCGCTGCTCGGC
GACTCCGTCACCACCGACCACATCTCCCCTGCCGGGGCGATCAAGGCGGACTCGCCCGCGGGCCGGTATC
TGGCCGAGCACGGTGTCGACCGCAAGGACTTCAACTCCTACGGGTCTCGCCGGGGCAACCACGAGGTGAT
GATCCGCGGCACCTTCGCGAACATCCGGCTGCGCAACATGCTGCTGGAGGACGTGCAGGGCGGCTTCACC
CGCGACTTCACCCGGGACGGCGGACCGCAGGAGACGATCTACGACGCCGCCAGGAACTATGCGGCACGCG
GCATCCCGCTCGTCGTCCTCGGCGGTAAGGAGTACGGCTCGGGATCCTCGCGTGACTGGGCGGCCAAGGG
CACTCTGTTGCTCGGCGTGCGCGCGGTGATCGCGGAGTCCTTCGAGCGCATTCACCGCTCGAACCTCATC
GGCATGGGTGTGATCCCGTTGCAGTTCCCCGACGGTGAGTCGGCGAAGTCACTGGGACTGGACGGCACCG
AAACCTACGACATCGCCGGAATCACCGGGCTCAACAGCGGAACTACGCCGCCGACCGTCCATGTCACCGC
GCGTCGCGCCGATGGCTCGGCTGTCGAGTTCGACGCGACGGTCCGCATCGACACGCCCGGTGAGGCCGAC
TACTACCGCAACGGCGGCATCCTGCAGTACGTGCTGCGGAAGATGCTCCGCTCCTGA
>Merged2_55465_1668-2312 # 1668 # 2312 # 1 # ID=55465_3;partial=01;start_type=ATG;rbs_motif=AGGA/GGAG/GAGG;rbs_spacer=11-12bp;gc_cont=0.612
ATGATCTCGCTACGCCAACATGCGCTTTCGCTTGCCGCGGTCTTCCTGGCGTTGGCCGTGGGCGTTGTGC
TTGGTTCCGGCTTTTTGTCGGACACCTTGCTGTCCAGCCTGCGCGACGAGAAGCGTGACCTGTATTCACA
GATCAACGTGCTCAACGACCAGAAGCACGTACTGATCGAAAAGCTGAACGCGGCAAACAACTTCGATTAC
CAAGTGGCCGGCCAGATAGTCCATGACGCGCTCAGCGGCAAGTCGGTGATCATCTTCCGCACACCGGATG
CCGCCGACGACGACGTCGCCACGGTGTCGAAAATGGTCGGCCAGGCCGGCGGCGCGCTCACCGGCACGGT
GTCGCTGACGGAGGAGTTCGTCGATGCCAATTCAGCGGAGAAACTCCGTACCGTGGTGAATTCGTCGATC
CTGCCCGCCGGCCGGCAGTTGAGCACCACGCTCGTCGACCAAGGTTCGCAGGCCGGCGACCTTTTGGGGA
TCGCCTTGCTGATCAATACCAACCCAGCTATCCCCCCCGTCGACGACATCCAGCGCGATGCCGTACTGGC
CGCGCTACGCGATACCGGTTTCATCACTTATCAGCCCAGCGAACATCTGGGCGCGTCAAACGCCGCCTTG
GTCATTACCGGCGGG
>Merged2_55968_1012-1170 # 1012 # 1170 # 1 # ID=55968_2;partial=01;start_type=GTG;rbs_motif=AGGAG;rbs_spacer=5-10bp;gc_cont=0.642
GTGCGGGATCTGATCGACACCACCGAGATGTACCTCAAGACGATCTACGAGCTTGAGGAAGAGGGCATCG
TCCCGCTCCGTGCCAGAATCGCCGAGCGGCTGCATCACAGCGGGCCGACCGTCTCCCAGACCGTGGCCCG
GATGGAACGTGACGGGCTG
>Merged2_59456_1-348 # 1 # 348 # 1 # ID=59456_1;partial=11;start_type=Edge;rbs_motif=None;rbs_spacer=None;gc_cont=0.647
GACGTCACCCAGTCGAGCACCGACTTCCTGCGCCTGAAGCAAGAACTGGCCAGCGGCGCGCTGAAGCAGG
AAAACGGCAAGGCCAAGGTGAAACTGATGCTGGAAAACGGCGCTGAATACGCGCAGGAAGGCACGCTGGA
GTTCTCCGACGTCACCGTCGATGAGACCACCGGCTCCATCACCATTCGCGCCCTGTTCCCTAACCCGAAC
GATACGCTGCTGCCGGGCATGTTCGTGCGCGCCCGTCTGGACGAAGGCGTGCGCAGCGATGCACTGCTGG
TGCCTCAGCAAGGCGTTACCCGCAACCCGCGCGGCGACGCGACGGCGTTGGTGGTCGGGGCAGACGAC
>Merged2_59692_2-454 # 2 # 454 # -1 # ID=59692_1;partial=11;start_type=Edge;rbs_motif=None;rbs_spacer=None;gc_cont=0.660
CCGCACGACGTGTTATTCATCGACGAAATCCACCGTTTGTCACCGGTGGTGGAAGAAGTGCTGTATCCGG
CGATGGAAGACTACCAGCTGGATATCATGATCGGCGAAGGGCCGGCGGCGCGTTCGATTAAGCTCGATTT
GCCGCCGTTCACGCTGGTGGGTGCCACCACCCGCGCCGGCTCGCTGACCTCGCCGCTGCGCGATCGCTTC
GGCATTGTCCAGCGGCTGGAGTTTTATCAGGTGGCGGATCTGCAGCATATCGTCTCACGCAGCGCCGGGT
GCCTGGGGCTGGAGCTGTCCGACGAGGGCGCCCATGAGGTGGCCCGCCGCGCGCGCGGTACGCCGCGTAT
CGCCAACCGCCTGCTGCGCCGCGTGCGCGACTACGCGCAGGTGAAGGCCGGCGGCCACATCGACGAGGCC
GTGGCCCAGGCCGCCATGAAGATGCTGAAGGTC
>Merged2_61185_3-467 # 3 # 467 # 1 # ID=61185_1;partial=11;start_type=Edge;rbs_motif=None;rbs_spacer=None;gc_cont=0.669
CGCCACGAGCTCGAGGCCGACGGCGTCGAGTTCGACAGTGACACCGACACCGAGGTTGCCGTGCACCTGG
TGGCGCAGGCCTATCGCCACGGTTCGACGGCGGGTGACTTTGTGGCCGCCGTGCTGGCCGCGCTGCGCCG
GATGGAGGGTCACTTCACGCTGGTTTTCGCCAACGCCGAGGAGCCCGGCACCATCGTGGCCGCCCGCCGG
TCCACGCCGTTGGTGCTCGGGATCGGTGATAACGAGATGTTCGTCGGCTCCGACGTCGCAGCGTTCATCG
AACACACCCGTGACGCGGTCGAACTCGGTCAGGACCAGGCCGTGGTGCTCACCGCCGACGGCTACCGGAT
CACCGACTTCGACGGCAACGACGACCTGCAACCCGGCGTGGACTACCGCGAGTTCCACATCGACTGGGAC
CTGGCCGCCGCCGAAAAGGGCGGCTATGACTTCTTCATGCTCAAG
>Merged2_61905_3-308 # 3 # 308 # -1 # ID=61905_1;partial=11;start_type=Edge;rbs_motif=None;rbs_spacer=None;gc_cont=0.683
CTCGACATCATGATCGGCGAGGGTCCGGCGGCGCGCTCCATCAAGCTGAATTTGCCGCCCTTTACGCTGG
TGGGGGCCACCACCCGCGCCGGCCTTCTGACCTCCCCCTTGCGCGACCGCTTCGGGATCGTGCAGCGCCT
GGAATTCTACAGCATCCCTGACTTGACGCAGATTGTGACCCGATCGGCCTCGATCCTGGGCGTGCCGATC
GATGCGCCCGGAGCGCTGCGCATCGCGCAGCGCTCGCGCGGCACCCCCCGGATCGCCAATCGCCTGCTGC
GCCGGGTGCGCGACTATGCGCAGGTC
>Merged2_62524_1-330 # 1 # 330 # 1 # ID=62524_1;partial=11;start_type=Edge;rbs_motif=None;rbs_spacer=None;gc_cont=0.645
AAGAAGATCGCGGACGGTCTTTCGCGCCTGCTCGCGGACACCTACACGCTGTATCTGAAGACGCACAACT
TCCACTGGAACGTCACGGGTCCGATGTTCAATACGCTGCACCTGATGTTCGAAGGGCAGTACAACGAACT
GGCGCTGGCCGTCGACGCGATCGCCGAGCGCATCCGCGCGCTGGGCGTGCACGCGCCGGGCAGCTACAAG
GACTTCGCGAAGCTCTCGTCGATTCCGGAAGCCGACGGAGTGCCGGCCGCCGAAGACATGATCCGCCAGC
TCGTGGAAGGCCAGGAAGCCGTGGTGCGCACCGCGCGCGCGATCTTCCCG
>Merged2_62570_1-327 # 1 # 327 # 1 # ID=62570_1;partial=10;start_type=Edge;rbs_motif=None;rbs_spacer=None;gc_cont=0.728
TCCGGCCTCGCCAAGGCCGACGCGGCGGGCCGACCCGCCTACCTGGAGTCCTCCAAACCGGCCAACCTCC
CCGTCTACGAGCACTTCGGCTTCACCGTCCGCGACGAACTGAACCTCCCGGGCGGCGGCCCGTGCGCGCG
CGGCGGGCGGCCACCGCTGCGCCCCGGCCCCCGCCCGGTGATCCGGCGCCCCGCCACCGGGCCCCGACCC
CCGTGGAATAACCGACCGTTCCTCCCGGTTGTGCCGAGTCCGATCCCCGTACGAGGAAAGTCACCCCCAT
GCGCGTCGAAATCTGGTCCGACATCGCCTGCCCCTGGTGCTACATAG
>Merged2_67956_3-131 # 3 # 131 # -1 # ID=67956_1;partial=10;start_type=ATG;rbs_motif=AGGA;rbs_spacer=5-10bp;gc_cont=0.620
ATGGCGCACTCCCATTCGCACTCCCCGCTTCCGCAGGACGGTAACGCTCGCCGCCTGCTGCTGGCATTCG
GCATTACCGCCGGGTTTATGATCATTGAGGTGATTGGCGGCTTCGTCTCCGGCTCACTG
>Merged2_71175_493-612 # 493 # 612 # -1 # ID=71175_2;partial=01;start_type=Edge;rbs_motif=None;rbs_spacer=None;gc_cont=0.675
GAGGGCCGCAGCACGGTGTACGCCCTCTACGACAACCACGTGGCCGGCCTGCTCGACGAGGCCATCTACC
ACTCCGAGCATCTCCGCCTCGGCATCCGCGACAGCTCTGCCGCCGAGTAG
>Merged2_72886_741-2819 # 741 # 2819 # 1 # ID=72886_2;partial=00;start_type=ATG;rbs_motif=None;rbs_spacer=None;gc_cont=0.679
ATGACCGAGCTGTCGAACGTCCCGGTCACCGCGCTCAAGGGCGTAGGTGAGGCCATGGCGGAGAAACTCG
CCAAGGTCGGCCTGGAGAACCTGCAGGACCTGCTGTTCCACCTGCCGCTGCGCTACCAGGACCGCACCCG
CGTGGTGCCCATCGGCCAGTTGCGTCCAGGCCAGGACGCGGTAATCGAGGGCGTGGTCAGCGGGGCCGAC
GTGACCATGGGCAAGCGCCGCAGCCTGGTGGTGCGCCTGGGCGACGGCAGCGGTACGCTGAGCCTGCGCT
TCTACCATTTCAGCAACGCGCAGAAGGAAGGCCTCAAGCGGGGTACCCACCTGCGTTGCTATGGTGAAGC
CCGCCCCGGCGCCTCGGGCCTTGAGATCTACCACCCGGAATACCGCGCCCTCAACGGCGACGAAGCCCCT
CCACCGGTGGAGCAGACCCTGACGCCGATCTACCCGACCACCGAAGGCCTGACCCAGCAGCGCCTGCGCC
TGCTGTGCCAACAGAGCCTCGGCCTGCTCGGCCCGCGCAGCCTGCCCGACTGGCTGCCTGACGAGCTGGC
CCGTGACTATCAGTTGGCACCGTTGAGCGACGCCATCCGCTACCTGCACAACCCGCCGGCCGATGCCGAC
CTCGACGAACTCGCCGAAGGTCATCACTGGGCCCAGCACCGCCTGGCCTTCGAAGAACTGCTGACCCACC
AGTTGTCGCAACAGCGCCTGCGCGAAAGCCAGCGAGCCCTGCGCGCGCCGGTATTGCCCAAGGCCACGCG
CCTGCCGGCACAGTATCTGGCCAACCTCGGCTTCAGCCCGACCGGCGCCCAGCAGCGGGTCGGCAACGAA
ATTGCCTACGATCTCAGCCAGCCCGAGCCGATGATGCGTCTGGTGCAAGGCGACGTCGGCGCCGGCAAGA
CCGTGGTCGCCGCGCTGGCCGCCCTGCAGGCCCTGGAAGCCGGCTACCAGGTGGCGCTGATGGCGCCCAC
CGAGATTCTCGCCGAACAGCACTTCATCACCTTCAAGCGCTGGCTCGAGCCCTTGGGTATCGAAGTCGCC
TGGCTGGCCGGCAAGCTCAAGGGCAAGGCCCGCGCCAGCGCCCTGGAACAGATCGCCGGCGGCGCGCCGA
TGGTGGTCGGCACCCACGCGTTGTTCCAGGACGAAGTGCAGTTCAAGCACCTGGCCCTGGCGATCATCGA
CGAACAGCACCGCTTTGGCGTGCAGCAGCGCCTGGCCCTGCGCAAGAAGGGTGTGATGGGCCAACTGTGC
CCGCACCAGTTGATCATGACCGCCACGCCGATCCCACGCACCCTGGCCATGAGCGCCTATGCCGACCTCG
ACACCTCGATCCTCGACGAACTGCCGCCTGGCCGCACCCCGGTGAACACCGTGCTGGTTGCCGACAGCCG
CCGCTTCGAAGTGGTCGAGCGCGTCCGCGCCGCCTGTGCCGAAGGGCGCCAGGCATACTGGGTGTGCACC
CTGATCGAAGAGTCCGAGGAACTGACCTGCCAGGCCGCCGAAAGCACCTACGAGGAGCTGGGCAGCGCCC
TGGGCGAGCTGCGCGTGGGCTTGATTCATGGGCGCATGAAGCCCGCGGAAAAAGCCGCGGTAATGGCCGA
GTTCAAGGCCGGTGCCCTGCAACTGCTGGTAGCCACCACGGTGATCGAAGTCGGCGTGGACGTGCCCAAC
GCCAGCTTGATGATCATCGAAAACCCCGAGCGCCTGGGCCTGGCCCAGTTGCACCAGCTGCGTGGCCGGG
TTGGCCGGGGCAGCGCGGTGAGCCACTGCGTGCTGCTCTACCATCCGCCGCTGTCGCAGATTGGCCGCGA
GCGTCTGGGAATCATGCGGGAAACCAACGACGGTTTCGTCATCGCCGAGAAGGACCTGGAGCTGCGCGGC
CCCGGAGAGATGCTCGGGACCCGCCAGACCGGCCTGCTACAGTTCAAGGTCGCCGACCTGATGCGCGACG
CCGACCTGCTGCCGGCCGTGCGCGACGCCGCCCAGGCCCTGCTGGCACGCTGGCCCGACCACGTCAGCCC
GCTGCTCGACCGCTGGCTGCGCCACGGTCAACAATATGGCCAGGTGTGA
>Merged2_75417_2-1111 # 2 # 1111 # 1 # ID=75417_1;partial=11;start_type=Edge;rbs_motif=None;rbs_spacer=None;gc_cont=0.645
GCATCGGTGTTCACCGTCAACGGCTTCAACTTCGCCGGCCGCGGCCAGAGCTCGGGCATGGCGTTCATCA
TGCTCAAGCCTTGGGGTGAGCGCTCGAAGGAAAACAACGTGTTCGCCCTCGCCCAGCGCGCGCAGATGCA
CTTCTTCAGCTTCCGCGACGCGATGGTGTTCGCCTTCGCCCCGCCGGCGGTACTCGAACTGGGTAACGCC
ACCGGCTTCGACGTGTTCCTCCAGGACCGCGCCGGCGTCGGCCACGCGAAACTGATGGAAGCGCGCAACC
AGTTCCTGGCCAAGGCCGCGCAGAGCAAGATCCTCAGCGCCGTGCGCCCGAACGGCCTGAACGACGAGCC
GCAGTACCAGCTGACCATCGACGACGAACGCGCCAGTGCCCTGGGCGTGACCATCGCCGACATCAACAAC
ACCCTGTCGATCGCCCTGGGCGGTAACTACGTCAACGACTTCATCGACCGTGGTCGGGTCAAGAAGGTCT
ACATCCAGGGCGAGCCAAGCGCGCGGATGAGCCCGGAAGACCTGCAAAAGTGGTACGTGCGCAACGGCGC
GGGCGAAATGGTGCCGTTCTCCTCCTTCGCCAAGGGCGAATGGAGCTACGGCTCGCCGAAGCTATCGCGC
TACAACGGCGTGGAGGCCATCGAGATCCTCGGTACCCCGGCGCCTGGCTACAGTACCGGTGAAGCCATGG
CCGAAGTCGAGCGCATCGCCGGCGAACTGCCAAGCGGCATCGGCTACTCCTGGACCGGCATGTCCTACGA
GGAAAAACTCTCCGGCTCGCAGATGCCGGCGCTGTTCGCCCTCTCGGTACTGTTCGTGTTCCTCTGCCTG
GCAGCGCTGTACGAAAGCTGGTCGATTCCGATCGCCGTGGTGCTGGTGGTGCCGCTGGGTATCATCGGTG
CGCTGATCGCCACCAGCCTGCGCGGGCTGTCCAACGACGTGTACTTCCTGGTCGGCCTGCTGACCACCAT
CGGCCTGGCGGCGAAGAACGCGATCCTGATCGTCGAATTCGCCAAGGAACTGCACGAGCAGGGCCGCAGC
CTGTACGACTCGGCCATCGAGGCCTGCCGCATGCGTCTGCGCCCGATCATCATGACCTCG
>Merged2_75955_1-180 # 1 # 180 # 1 # ID=75955_1;partial=10;start_type=Edge;rbs_motif=None;rbs_spacer=None;gc_cont=0.600
AGGCAGCCGCTCGGCTATGCCATGGTGGGCGGGTTGCTGGTCAGCCAGGTGCTGACCCTGTTCACCACCC
CCGTCGTCTACCTTTACCTTGATCGGCTTTCGGAGTGGCTCAACCTGAAGCCCGCGGAAGACCACAAGAA
AGACCTGGAGTCGCAGGCATTTTCAAAGCCGAGCGGTTGA
>Merged2_77051_1-96 # 1 # 96 # 1 # ID=77051_1;partial=10;start_type=Edge;rbs_motif=None;rbs_spacer=None;gc_cont=0.719
ACCGACCTCGAGGTGCCCGCCGACCTCATCCGCCTCAGCGTCGGACTGGAGAGCGCCGAGGACCTCGTCG
CGGACCTGGAGCGCGCCCTCGACTAG
>Merged2_78119_2-364 # 2 # 364 # 1 # ID=78119_1;partial=10;start_type=Edge;rbs_motif=None;rbs_spacer=None;gc_cont=0.700
GGCAAGGAGTACGGGTCCGGGTCGTCGCGCGACTGGGCCGCCAAGGGCACCGCGCTGCTCGGCGTGCGGG
CGGTGCTGGTGGAGTCGTTCGAGCGGATCCACCGGTCCAACCTGATCGGCATGGGCGTGCTGCCGCTGCA
GTTCCAGCCGGGCGAGTCCGCGGAGTCCCTCGGCCTGACCGGGCAGGAGACCTTCTCCATCACCGGAATC
GAGGAGCTCAACTCGGGCAGCGTCCCGCGCGAGGTCACGGTGACCGCCGACGGCAAGGAGTTCCGCGCCG
TCGTCCGGATCGACACCCCGGGCGAGGCCGACTACTACCGCCACGGCGGCATCATGCAGTACGTGCTGCG
CTCGCTGAAGTAA
>Merged2_78425_320-439 # 320 # 439 # 1 # ID=78425_2;partial=01;start_type=ATG;rbs_motif=None;rbs_spacer=None;gc_cont=0.633
ATGACGGATCTGGTCGACACGACCGAGATGTATCTGCGCACAATCCTCGATCTCGAGGAAGAGGCCATCG
TGCCGCTGCGTGCACGGATCTCGGAGCGTCTCGGCCACTCGGGCCCCACC
>Merged2_78538_316-537 # 316 # 537 # -1 # ID=78538_2;partial=01;start_type=Edge;rbs_motif=None;rbs_spacer=None;gc_cont=0.689
ATGACCTCGATCGCCTTCGTCATGGGCGTGGTGCCGCTGGTGCTCGCCCAGGGGGCGGGCGCCGAGGTGC
GCCATGCCATGGGCGTCACGGTGTTTGCCGGCATGATCGGGGTCACCGCCTTTGGCCTCCTCTTGACGCC
TGTCTTCTATGTGCTGCTGCGCGGTCTGCGCGCCCGGCGCCTGCTCCCGGCCGCACCGGCCGCGGAAGGT
CAACATGTCTGA
>Merged2_78741_3-119 # 3 # 119 # -1 # ID=78741_1;partial=10;start_type=ATG;rbs_motif=None;rbs_spacer=None;gc_cont=0.624
ATGCACGGGTACACCGAGCACAAGGACGCATACCTGAAGCGTCTGCGTCGCATCGAGGGTCAGGTCCGGG
GCATCGCCCGGATGGTCGAGGAAGACGAGTACTGCATCGACGTCCTC
>Merged2_81108_1-330 # 1 # 330 # -1 # ID=81108_1;partial=10;start_type=ATG;rbs_motif=GGAG/GAGG;rbs_spacer=5-10bp;gc_cont=0.633
ATGTTCCGTTGGTTTGAATCCCTGATTCCGGTATTCCCGCCCGTGGATGGGCGGATGCCACCGCGCAAGG
TGCTGCCGTTCTACCTGCACTACCTGCGCCCGGTGTGGCCGGTGCTGCTGGCCACGCTCATCGCCGGCCT
GCTGCTGGCGCTGGTGGAAGTGGCAATGTTCGATTACCTGGGCCGCATCGTCGACATGGTCGCCGAGCAG
CCGGGTGCCGATTTCTTCAAGCGCCACGCCAATGAACTGGGCTGGATGCTGTTCATCACGGTCATCGCAC
GGCCGATCCTGGTCGGCCTGCACAACCTGCTGGTCAACCAGGCCATCGTG
>Merged2_82869_1097-1576 # 1097 # 1576 # -1 # ID=82869_2;partial=00;start_type=ATG;rbs_motif=None;rbs_spacer=None;gc_cont=0.594
ATGAAAGGCGACAAGGACATTATTGCGGCACTCAATGAGCAGCTGACCGCCGAATTGACGGCCATCAACC
AGTACTTTCTGCACGCGAAGATGCAGGAGAACTGGGGCTACACCAAGCTGGCCAAGCACACGCGAGCCGA
GTCCTTCGATGAAATGCGCCACGCCGAGCGGCTGACCGACCGGATTATTTTCCTCGAGGGCTTGCCGAAC
TACCAGAAGCTCAACGTGCTGCGCATTGGTCAGAGCGTGCCCGAACAGCTTGCCGCCGACCTGGAGATCG
AGGTGGAGGCGGTGACGCGGTTACGCCACGGCATAGAGATGATGCGCTCCCGCGGCGACATCACCTCCGC
ACGTATTTTCGAGGAAATTCTCGAAGACGAAGAAGAGCACGTCGACTACCTGGAAACCGAGCTGGACCTG
ATTCAGGCCCTCGGTGAGGCCCTCTATCTGCAGCGCTACACCGCCACCGACGCCGACTGA
>Merged2_83555_2-283 # 2 # 283 # 1 # ID=83555_1;partial=11;start_type=Edge;rbs_motif=None;rbs_spacer=None;gc_cont=0.606
TGCACCAACACCTCCAACCCGAGCGTCATGATCGGCGCTGCATTGGTGGCCAAGAAGGCAGTGGAGAAAG
GCCTGACCCGCAAGCCCTGGGTGAAGACCACATTGGCCCCAGGATCCAAGGTGGTCAGCGATTACTACGA
GCGTTCCGGCCTGACGCCGTACCTGGACAAGCTCGGTTTCAACCTTGTCGGGTACGGCTGCACCACCTGC
ATCGGCAACTCCGGCCCGCTGATTCCCGAGGTCAGCGACGCGGTCAACGAAAATGATCTTGCTGTGGTCT
CG
>Merged2_87444_1-252 # 1 # 252 # 1 # ID=87444_1;partial=10;start_type=Edge;rbs_motif=None;rbs_spacer=None;gc_cont=0.687
GTCGCCATCGGCCACGATCCGCGGTCCGAACTGGTCAAGGGCCAGGTCGACCTCGATGACGAGGGCTATG
TGATCACCCAGGGCCGCAGCACCCGGACCAATCTGACCGGCGTGTTCGCCTGTGGCGACCTGGTCGACCA
CACCTACCGGCAGGCGATCACCGCCGCCGGCAGTGGTTGCTCAGCGGCCCTGGACACCGAACGCTACCTC
GCCGAGCTTGCCGACGCCGCCGAGCCTGTCACGGTCGGCTGA
>Merged2_88620_937-1284 # 937 # 1284 # 1 # ID=88620_3;partial=00;start_type=ATG;rbs_motif=None;rbs_spacer=None;gc_cont=0.647
ATGGAGGCTCCGCTGGAAGACGATCAGGTGCGACTGATCGTCGAGGTGTTCCGAATGTTGGCCGATGCCA
CCCGCGTTCAGGTGTTGTGGGCGTTGACCGACGGCGAGTCGTCCGTCAACGAACTCGCCGAACGGGTGAG
CAAGCCCGCGCCGTCGGTGTCACAGCACCTTGCCAAGCTGCGGATGGCCCGCCTGGTGCGCACCCGCCGC
GCGGGCACCACGATCTACTACAGCCTGGAAAACGAACACGTGCGTCAACTGGTCGTCGATGCGGTGTTCA
ACGCCGAACACGCCAGCCCCGGGGTGCCCTCCCATCATCGCGACGACGCAAAGACCGCGAGACTGTGA
>Merged2_92710_766-1017 # 766 # 1017 # 1 # ID=92710_2;partial=01;start_type=ATG;rbs_motif=None;rbs_spacer=None;gc_cont=0.631
ATGGTGACTGCGCACGGGTACTCGGAGCAGAAAGACAACTACGCCAAACGACTGCGGCGCATCGAAGGTC
AGGTGCGCGGCATCGCCCGGATGATCGACGAAGACCAATACTGCATCGACGTCCTGACCCAGATCAGCGC
GGCCAACAGCGCCCTGCGGTCGGTAGCGCTGAATCTGCTTGACGAGCACCTGGGCCACTGCGTCAAGCGC
GCCGTGGCCGAAGGGGGACCGGAAAAGGCCCGAGACAAGCTT
>Merged2_95629_3-185 # 3 # 185 # -1 # ID=95629_1;partial=10;start_type=GTG;rbs_motif=GGAGG;rbs_spacer=5-10bp;gc_cont=0.634
GTGAGCCCGTCGCGGACGTTTATTTTACGGCCGGTCGCGACGTCGCTGTTGATGGTGGGGATTCTGCTGG
CGGGAGGAGTGGCGTACGAGCAACTCCCGGTTTCGGCGCTGCCCGAAGTGGACTACCCGACCATCCAGGT
GATTACCTCCTATCCCGGGGCGAGCCCCGACGTGATGGCTTCG
>Merged2_95874_3-302 # 3 # 302 # -1 # ID=95874_1;partial=10;start_type=GTG;rbs_motif=GGAGG;rbs_spacer=5-10bp;gc_cont=0.707
GTGACCGCGCACGGCCTGATCGATACGACCGAGATGTACCTTCGGACGGTCTACGAGCTGGAGGAAGAGG
GCATCGTCCCGCTGCGCGCCCGCATCGCCGAGCGGCTGTCGCAGAGCGGGCCGACGGTGAGCGAGACTGT
CGCGCGGATGGAGCGGGACGGGCTGATGCGGGTGGAGGGCGGCCGCAAGCTGGCCCTCACCGAGGCCGGC
CGCCGGCTGTCCACCCGGGTCATGCGCAAGCACCGGCTCGCCGAGTGCCTGCTGATCAGCGTCATCGGCA
TGCCGTGGGAAGAGGTTCAC
>Merged2_96681_3-623 # 3 # 623 # 1 # ID=96681_1;partial=11;start_type=Edge;rbs_motif=None;rbs_spacer=None;gc_cont=0.667
GTGGCTATTTCGCAGTCCGGCGAGACCGCGGACACTTTGGAAGCGGTCCGGCACGCCAAGGCGCAGAAGG
CCAAGGTGCTGGCGATCTGCAACACCAACGGCTCGCAGATTCCGCGCGAGTGCGATGCCGTGCTCTACAC
CCGTGCCGGCCCGGAGATCGGGGTGGCGTCGACGAAGACGTTCTTGGCGCAGATCGCCGCGAATTACCTT
GTCGGCCTTGCACTGGCGCAGGCGCGCGGCACCAAGTATCCCGACGAGGTGGAACGCGAGTACCGCGTGC
TGGAGTCCACGCCGGACCTGGTGGATCGCGTGATCGCCGGGATCAAGCCGGTGGCCGAGTTGGGCAGCCG
GTTGGCCCAGGCGTCGACCGTGCTGTTCGTCGGGCGCCATGTCGGCTATCCGGTGGCGCTGGAGGGCGCA
TTGAAGCTCAAGGAACTGGCGTACATGCACGCCGAGGGCTTCGCCGCCGGTGAGCTCAAGCACGGCCCGA
TCGCGCTGATCGAAGACGACATGCCGGTCATCGTGGTGATGCCTTCGCCCACCGCCTCCACGCTGCACGC
CAAGCTGCTGTCCAATATCCGCGAAATCCAGGCCCGCGGCGCGCTCACCATCGTCATCGCC
>Merged2_100526_2-181 # 2 # 181 # 1 # ID=100526_1;partial=10;start_type=Edge;rbs_motif=None;rbs_spacer=None;gc_cont=0.678
TCGGGCGGCACCGGTTCGGCCTTCGCCCTGATCCCGGCCCAGAACGCCACGGGCAACTGGATCAAGGTGG
TGCAGCGCCTGCCCGTGCGCATCCGGCTGGACCCGCAGGAACTCGCCCAGCATCCGCTGCGCGTGGGCCT
GTCGATGAAGGCCAAGATCGACCTCTCCTGCAAGGAATAG
>Merged2_101625_456-866 # 456 # 866 # -1 # ID=101625_2;partial=01;start_type=Edge;rbs_motif=None;rbs_spacer=None;gc_cont=0.616
GATCCGGAAATCAAGCCGGAACTGGCTCACGAAACCCGCAGCGACGTGATCATGGCCACCGGTCGTTCCG
ACTACCCGAACCAGGTCAACAACGTACTGGGCTTCCCGTTCATCTTCCGTGGTGCCCTGGACGTCCGCGC
CAAGCGCATCAACGAAGAAATGAAGATCGCCGCCGCCATCGCCCTCAAGGACCTGGCCAAGCGGCCGGTG
CCGAAGGAAGTTTGCGAGGCTTATGGCGTGCAGGCCCTGGAGTTCGGCCGTGAGTACATCATTCCGAAGC
CGCTGGACGCGCGCCTGATCACCGTGGTTTCCGATGCCGTGGCCAAGGCCGCCATCGAATCCGGCGTGGC
CACCCTGCCGTATCCGAAGCACTACCCGCTGAAAAGCGTGGATGACGTGTTCAACGGCTGA
>Merged2_102130_61-312 # 61 # 312 # 1 # ID=102130_1;partial=01;start_type=ATG;rbs_motif=None;rbs_spacer=None;gc_cont=0.734
ATGCTTAGTCTGCTACAGTTGGCCCGCATGGGGCATGGCGTGCAGGGACGGAACACCCCGCCGGCGCGCA
TCGACGAGGAGGTGGCGGCCGGGGTGGCGGCCACCTTGCAGGCGCTGGCGACACCGAGCCGACTGCGGAT
CCTGGGGCGGCTGCGGCAGGGCCCGGCCAGCGTCGGCGAGCTGGCCGCCGCGGTGCAGATGGAGCAGTCG
GCGGTCTCCCACCAACTGCGGATGCTGCGCCACCTCGGCCTG
>Merged2_106956_311-427 # 311 # 427 # -1 # ID=106956_2;partial=01;start_type=Edge;rbs_motif=None;rbs_spacer=None;gc_cont=0.556
AACTTCGAATTCATGCCGGAGCTGAAATGGTCGTTCGGCTACCCGGGCGCCATCACCTTGATGATCCTGG
CCGGCCTGGCCCCTTACCTGTACTTCAAGCGCAAAAACTGGCTGTAA
>Merged2_109312_267-497 # 267 # 497 # 1 # ID=109312_2;partial=01;start_type=ATG;rbs_motif=GGAG/GAGG;rbs_spacer=5-10bp;gc_cont=0.775
ATGAATACCCGCATCCCCCCCGGCCCGGGCGCTGTGCCCATGCCGTCGCGCCGCCTGTTCGTGCAGGGCC
TGGCCGCCGGTGGCGTCGTCGCCGGCATCGCCGCCGTCGGCGTGCCGCAGCGCGCGCTCGCCGCCGCCAC
GTCCACGCCGCGCCTGGCCGGCGCCCCCGCCGTGCTCAGCGACACCCGCGTCGAACTGTCCATCGGCGAG
TCGCTGGCCAACTTCACCGGC
>Merged2_110530_331-399 # 331 # 399 # 1 # ID=110530_2;partial=01;start_type=ATG;rbs_motif=3Base/5BMM;rbs_spacer=13-15bp;gc_cont=0.638
ATGCGCATCGACATCTGGTCCGACGTGGTCTGTCCGTGGTGCTACATCGGCAAGCGGCGGCTGGAGAGC
>Merged2_111405_2-151 # 2 # 151 # -1 # ID=111405_1;partial=10;start_type=ATG;rbs_motif=GGA/GAG/AGG;rbs_spacer=5-10bp;gc_cont=0.647
ATGAGTGATCGGGACGGCCAGGCGGTACGCAATGTCATCATCATCGGATCGGGTCCTGCAGGCCTGACGG
CCGCCATCTACACCGCGAGAGCGAACCTGGAACCGCTGGTGATCGAGGGCGAGCCGTCCTCGACGAGCGA
CCAGCCCGGC
>Merged2_114282_1010-1081 # 1010 # 1081 # -1 # ID=114282_3;partial=01;start_type=Edge;rbs_motif=None;rbs_spacer=None;gc_cont=0.694
ATGGCGTTCAGCTCGGTCTTCGTGGTCACCAACAGCCTGCGGCTCCGCCGCTTCCGTCCCGCCGGCCGCT
GA
>Merged2_116521_1-324 # 1 # 324 # 1 # ID=116521_1;partial=10;start_type=Edge;rbs_motif=None;rbs_spacer=None;gc_cont=0.753
ACCGACAAGCCCGCCGCGCTGGCCGAGATGTTCCGGGTGCTGGTGCCCGGCGGCCGGATCGGCATCTCCG
ATGTCGTCGCCGAGGATCACCTGTCCCCCGCCGACCGGGCCGCGGCCGGCTCCTACGCCGGCTGCATCGC
CGGGGCGCTGTCCCGGGCGGAGTACCTGGACGGGCTCGCGGCGGCCGGCTTCACCGGCGCGTCGGTGACC
TTCACCAGCCAGGCCGCGCCCGGCCTGCACGCGGCGATCATCCGGGCCGACAAGCCAGGCATCCGCGGAG
CGTCACGTGCCTGGACGGCGCGGTCTGTCGCTTGGCCGCGTTAG
>Merged2_118150_3-317 # 3 # 317 # -1 # ID=118150_1;partial=11;start_type=Edge;rbs_motif=None;rbs_spacer=None;gc_cont=0.676
TACCTGGACGCGCTCGGCTTCAACCTCGTCGGCTACGGGTGCACGACCTGCATCGGCAACAGCGGCCCGC
TGCCGGATGCGATCTCGAGGGCGGTCAACGACCACGACCTCGCGGTCGTCTCGGTGCTGTCGGGCAACCG
CAACTTCGAGGGGCGGATCAACCCGGACGTGAAGATGAACTACCTGGCGTCGCCGCCGCTGGTCGTCGCG
TACGCACTCGCGGGGTCGATGGACGTCGACGTGCATACCGAGCCGCTCGGCGTGGACGACCACGGCGAGC
CGGTGTACCTGAAGGACATCTGGCCGAGCACCGCG
>Merged2_118248_2-325 # 2 # 325 # 1 # ID=118248_1;partial=10;start_type=Edge;rbs_motif=None;rbs_spacer=None;gc_cont=0.682
GCGCTGGCGGCCGCCGACATCGGCATCGCCATGGGCGGTGGCACCGACGTGGCCATGCAGGCGGCCGGCA
TCACCCTGATGCGCGGCGACCCGCGCCTGGTACCTGCCGCCCTGGAGATCAGCCGCAAGACCTACGCGAA
GATCCGCCAGAACCTGTTCTGGGCATTCATCTACAACCTGATCGGCATCCCCCTGGCCGCGCTGGGCTAC
CTCAATCCGGTGCTGGCCGGCGCCGCCATGGCGCTGTCCAGCGTCAGCGTGGTGAGCAATGCCCTGTGGC
TGAAGACCTGGAAACCCACCGCCATCGACCAGGAGGCCCCATGA
>Merged2_118248_322-396 # 322 # 396 # 1 # ID=118248_2;partial=01;start_type=ATG;rbs_motif=AGGAGG;rbs_spacer=3-4bp;gc_cont=0.653
ATGAACATCGGCCAGGCCACCCGCCGCAGCGGGCTCAGCGCCAAGATGATCCGCTACTACGAGTCCATCG
GCCTG
>Merged2_119019_2-511 # 2 # 511 # -1 # ID=119019_1;partial=11;start_type=Edge;rbs_motif=None;rbs_spacer=None;gc_cont=0.671
ATCGAGAAGGTCCGCGCCCTGGCCCGCGAGGTAGCGGCCAAGGTGCGTGAGAACCCCCATGTGGTCAACG
TGCACCTGGACTGGGAGGAACCGAGCAAGGCGGTCTACCTGGATATCGACCAGGACCGCGCCCGGGCGCT
GGGGGTGAGCACCGCGCACCTGTCGAGCTTCCTGCAGAGCTCGCTGACCGGCAGCAACGTCAGCCAGTAC
CGCGAGGACAACGAGCTGATCGAGATCCTCCTGCGCAGCACCCCGCAGGAGCGGCGCGAACTGGGCAACC
TCGGCAGCCTGGCGGTGCCCACCGAAAACGGCCAGAGCGTGGCCCTGTCGCAGGTGGCGACCCTGGAATA
CGGCTTCGAGGAAGGCATCATCTGGCACCGCAACCGCCTGCCCACCGTCACCGTGCGCGCCGACATCTAC
GACAAGGAGCAGCCGGCGACCCTGGTCAAGCAGATCCAGCCGACCCTGGCCCAGATCAAGAGCGAGCTGC
CCGATGGCTACCTGCTTGAA
>Merged2_119161_3-131 # 3 # 131 # 1 # ID=119161_1;partial=10;start_type=Edge;rbs_motif=None;rbs_spacer=None;gc_cont=0.612
GGCTGCGACGTCTGGGAGCACTCCTACTACATCGACTATCGCAATCGCCGCCCCGACTACCTAAAGGCCT
TCGTCGACCACCTTGTGAACTGGGAGTACGTCGCCGAACGCCTGCACGGCGAGGCGTAA
>Merged2_121652_2-280 # 2 # 280 # 1 # ID=121652_1;partial=10;start_type=Edge;rbs_motif=None;rbs_spacer=None;gc_cont=0.681
TGCCTGCTGCGCTTCCGCCCGATCCTGATGACCACCATGGCGGCCGTGCTCGGTGCCCTGCCCCTCATGA
TCGGCACCGGCGTCGGCTCCGAGCTCCGCCATCCGCTCGGTATCTCCATCGTTGGCGGACTGCTGCTCAG
CCAGGTGCTGACGCTGTTCACGACGCCCGTGATCTACCTGTGGTTCGACCGCATCCAGAAACGCTGGTTC
AGCGGTCTCGACGCCGCCGTGCGCGACGACCCTGAGGACGGCACCCCCGAGGGGAGCCCCGCGGAATGA
>Merged2_122907_3-413 # 3 # 413 # -1 # ID=122907_1;partial=11;start_type=Edge;rbs_motif=None;rbs_spacer=None;gc_cont=0.698
GTGGCCGTACTCAACGTTGAACGCGCGCGCGGCCAGTACCGCGTACAGCGCGCCGACCGCGTGCCCGGCG
TGGCCGTCACCGGCCAGATGGATCGCCGTGGCACCGACGCCGGCGTCACCGAGCAGTTCACCGCTGGTGT
CGGCGTGGCCGAGTTCGAGCTGGACCTGTTCGGCCGCGTGCGCAACCTCAGCGAAGCGGCGCTGCAGCAG
TACTTCGCCGTGGCCGCCAACCGCCGCAACGCGCAGTTGAGCCTGGTGGCCGAGACGGCCACCGCATGGT
TGACCTACGGTGCTGATGCGCAGCGGCTGAAGATCGCCGATGCCACGCTGAAGACCTACGAGGATTCGCT
GCGCCTGGCCGAGGCCCGCCACGAACGTGGTGGCAGTTCGGCGCTGGAGCTGACCCAGACC
>Merged2_123184_313-372 # 313 # 372 # 1 # ID=123184_2;partial=01;start_type=ATG;rbs_motif=GGAGG;rbs_spacer=5-10bp;gc_cont=0.450
ATGAACAAGATTCTGTTAGTTGACGACGACCGCGAGTTGACCTCGCTGTTAAAAGAACTG
>Merged2_124602_3-236 # 3 # 236 # 1 # ID=124602_1;partial=10;start_type=Edge;rbs_motif=None;rbs_spacer=None;gc_cont=0.585
TACTGGCTGATCACCAACAGCAACGGCCGTCAGACCGAAGTCCAGGGCGAAGGCGTGATCGGCGAACAGC
CCGTCATTCCGCCCGGTGGCGAGTTTCAGTACACCAGCGGCGCCATTCTGGAAACGCCGCTGGGCACCAT
GGAAGGCCATTACGAAATGGTGGACCATCAGGGTCAACCGTTCCGCACCGCTATTCCCGTGTTTCGCTTA
GCCATTCCAACGCTGATCCATTAA
>Merged2_124602_239-385 # 239 # 385 # 1 # ID=124602_2;partial=01;start_type=ATG;rbs_motif=None;rbs_spacer=None;gc_cont=0.626
ATGTCGACATACCTTATCGGCGACGTTCACGGCTGTTTCGATGAACTGAAGTCGCTGCTGGCTCAGGCTG
CTTTCGATCCCGAGCGCGATCAACTGTGGCTGACCGGCGATCTGGTGGCGCGCGGCCCCGCCTCGCTGGA
CGTGCTG
>Merged2_125513_3-485 # 3 # 485 # -1 # ID=125513_1;partial=11;start_type=Edge;rbs_motif=None;rbs_spacer=None;gc_cont=0.702
CTGATCTACGCCCTGACCAGCAAGGCCGGCGACCGTGGCGACACCACGGCCCTGGCCGACTACGCCGCGC
GCAACATCAACAACGAACTGCTGCGCGTGCCGGGCGTGGGCAAGCTGCAGTTCTTCGCCTCCGAAGCGGC
CATGCGGGTCTGGGTCGATCCGCAGAAACTGGTGGGCTATGGCCTGTCCATCGACGACATCAACAACGCC
ATCCGTGGCCAGAACGTCCAGGTGCCGGCCGGTAGTTTCGGCAGCACCCCGGGGGCCAGCGAGCAGGAGC
TGACCGCGACCTTGGCGGTGCAGGGCACCCTCGACACTCCCGAGGCGTTCGCCGGCATCGTCCTGCGCGC
CAACCCGGACGGCTCCCGCGTGCTGCTCGGTGATGTCGCGCGCCTGGCCATCGGCAGCGAGAACTACAAC
CTGTCCTCGCGCCTGGACGGCCACCCGGCCGTGGCCGGCGCGGTGCAGCTGGCGCCCGGCGCC
>Merged2_126708_88-339 # 88 # 339 # -1 # ID=126708_1;partial=01;start_type=Edge;rbs_motif=None;rbs_spacer=None;gc_cont=0.659
GTGGCGCTGGAGACCGCCGACGCCGCCCTGACCCACAACCGACTGGTGGGCGTCGCGGAAATGATCCGCA
TCTCGCGCGCCACCCACGCCAATATCCGGCAAAACATCACCATCGCATTGGGGCTGAAGGGGGTCTTCCT
GATCACCAGCCTGCTGGGGCTGACCGGTTTGTGGCTGGCGGTGCTGGCTGACTCCGGCGCCACCGCGCTG
GTCACCGCCAACGCGCTGCGGCTGTTGAGAAAGCGCAGCTAA
>Merged2_127851_577-687 # 577 # 687 # 1 # ID=127851_2;partial=01;start_type=ATG;rbs_motif=GGAG/GAGG;rbs_spacer=5-10bp;gc_cont=0.658
ATGCTGACGGCCGATGTCCGCGAGCAAATGATCGAGCAGCAGGTGCGGTGCTGGGATGTGGCCGATGAGC
GCGTGCTCGAGGTGCTCCGCCAGGTGCCGCGTGAGCGCTTT
>Merged2_130113_1-228 # 1 # 228 # 1 # ID=130113_1;partial=10;start_type=Edge;rbs_motif=None;rbs_spacer=None;gc_cont=0.469
TCATTAGGTCAGTACATTCGCACCCGTAAGCTGACGGAAATCGCCCAGAAGTTAAAAGAAGGCAATGAGC
CCATTCTCTATCTGGCCGAACGTTACGGTTTTGAATCGCAGCAGACGCTGACGCGAACGTTTAAAAACTA
CTTTGATGTGCCACCGCACAAGTATCGCGTAACGAATATGCGTGAAGACTCTCGCTACCTGTTCCCTATT
AATCACTGTGTCTGCTAA
>Merged2_130189_202-552 # 202 # 552 # 1 # ID=130189_1;partial=01;start_type=GTG;rbs_motif=GGAG/GAGG;rbs_spacer=5-10bp;gc_cont=0.647
GTGACGCAGACAAGCAATAGCTTCGGGGCCAAGGGCACCCTCGAGGTCGGAAGCAACTCCTACGAGATCT
TCCGGCTCTCGGCCGTGCCGGGCACCGAGAAGCTTCCCTATTCCCTGAAAGTTCTGGCGGAGAACCTGTT
GCGCACCGAGGACGGCGCCAACATCACCGCCGACCACATCCGCGCGCTCGCCAACTGGGACTCCAAGGCC
CAGCCGAGCATCGAAATCCAGTTCACGCCAGCGCGTGTCATCATGCAGGACTTCACCGGCGTGCCGTGCA
TCGTCGACCTGGCCACGATGCGCGAGGCCGTCACGTCGCTGGGCGGGGACCCCTCCAAGGTCAATCCGCT
G
>Merged2_134634_1-279 # 1 # 279 # 1 # ID=134634_1;partial=10;start_type=Edge;rbs_motif=None;rbs_spacer=None;gc_cont=0.642
AACCTCGGCAGCGTGCCGGAGTTTTGCGATCGGGTGATCCTCATCAACCGCACGGTGCTGGCCGCCGGCC
CGACCGAGACCACCTTCACCCAGAGCAACCTGGAACAGGCGTTCGGCGGCGTGCTGCGCCATATCAACCT
CTCCGGCCCGGATCTGCACGACGACAACGATCCGCGCACAGTTACGGTGTTGACCGACGATGAACGCCCC
GCGGTGTTCTACGGCCACACCAAGAGCGATCCGCCGGCCAACAGCCAGGCCAGGGAGAAACAATCCTGA
>Merged2_134634_279-347 # 279 # 347 # 1 # ID=134634_2;partial=01;start_type=ATG;rbs_motif=AGGA/GGAG/GAGG;rbs_spacer=11-12bp;gc_cont=0.493
ATGCTGGACCTTCTGCTGCAACCTTTCAGTTATAACTACATGGTGAAAGCCATCTGGGTCAGCGCCATC
>Merged2_135662_171-428 # 171 # 428 # 1 # ID=135662_2;partial=01;start_type=ATG;rbs_motif=None;rbs_spacer=None;gc_cont=0.647
ATGAACGTCTCCGAACCCTTCATTTTGCGTCCGGTCGCCACCACCCTTTTGATGGCGGCGATCCTGCTGT
CCGGGCTCGTGGCCTATTCGTTCTTGCCGTTGTCGACCCTGCCCGAGGTCGATTACCCGACCATCCAGGT
GCAGACGCTTTACCCGGGCGCGAGCCCGGAGGTGATGACCTCATCGGTCACGGCGCCGCTCGAGCGGCAG
TTCGGGCAGATGCCGGGCCTGAACCAGATGACGTCGGCCAGCTCCGCC
>Merged2_136902_1-69 # 1 # 69 # 1 # ID=136902_1;partial=10;start_type=Edge;rbs_motif=None;rbs_spacer=None;gc_cont=0.638
GGTGAGGCGGACTACTACCGGCACGGCGGGATCATGCAGTACGTGCTGCGATCCCTGCTCACCAGGTAG
>Merged2_137153_450-629 # 450 # 629 # -1 # ID=137153_2;partial=00;start_type=GTG;rbs_motif=GGA/GAG/AGG;rbs_spacer=5-10bp;gc_cont=0.661
GTGCGCGCCGGAAACACCGGCGGTGAGGTAGATCGCCATGCTCACGCCCACCCCCCAGATGATGCTGATC
TCCCACAGGCCGAAGCTGGCGCCGGCGACCTTGAGCGCGGCGACACAGCCGGTACCGAAGAAGATGAGCA
GGGCAGTGCCGAGGAACTCGGCCAGGCATTGGGCGGATAA
>Merged2_139097_1734-2174 # 1734 # 2174 # 1 # ID=139097_3;partial=00;start_type=GTG;rbs_motif=None;rbs_spacer=None;gc_cont=0.651
GTGTCGTCGACGGCGGAGTATGCGGAACTGCTCCGGATCGCCGACCTGCGGGTTACCCGACCCAGGGTGG
CAGTACTGCAGGCCGTGCACGCTCAACCGCATGCCGACACGGACACCATCTTCTCCGCGGTACGGGCCGG
CTTGCCCGATGTGTCCCGCCAGGCCGTCTACGACGTACTCAATGCGCTGACTTCGGCGGGTCTGGTTCGG
CGGATTCAGCCCTTGGGGATGGTCGCCCGCTACGAATCCCGCGTCGGCGACAACCACCACCACGTCGTGT
GCCGCTCCTGCGGGATTATTGCCGACGTCGACTGTGCGGTAGGTGCGGCGCCGTGTCTGACCCCGTCCGC
GGACGACAACGCTCTGGATGGTTTCGTACTCGACGAGGCTGAAGTCATCTACTGGGGCCTATGCCCCGCT
TGCTCGACTGCAGGTTCTTGA
>Merged2_139144_1-486 # 1 # 486 # -1 # ID=139144_1;partial=10;start_type=GTG;rbs_motif=GGA/GAG/AGG;rbs_spacer=5-10bp;gc_cont=0.658
GTGAAGGATCTGGTCGACACCACGGAGATGTATCTCCGGACCATCTACGACCTCGAAGAGGAAGGCGTCG
TGCCGCTGCGGGCACGCATTGCCGAGCGCCTCGAGCAGAGTGGTCCCACGGTGAGCCAGACAGTTGCCCG
CATGGAGCGCGATGGGCTGGTGACGGTGGCCGGCGATCGCCACCTGGATCTGACTGACAAAGGCCGGGCC
ATGGCCGTGGCCGTCATGCGCAAACATCGACTGGCCGAGCGGCTGCTCGTGGACGTGATCGGCCTGGACT
GGCAAAACGTGCATGCCGAAGCCTGCCGCTGGGAGCACGTCATGAGCGAAGAAGTCGAGCGGCGGTTGCT
GGAAGTTCTCAATCACCCGACCACCTCCCCCTATGGCAACCCGATACCCGGCTTGGACGAACTCGGGGTC
ACCACAGCGTCGGCTGGGGACGAGGCGCTGGTGCGCCTTTCGGAGCTGCCCGCCGGCGAGGCCGCG
>Merged2_143152_2-223 # 2 # 223 # -1 # ID=143152_1;partial=11;start_type=Edge;rbs_motif=None;rbs_spacer=None;gc_cont=0.662
ATCAGCAACTGCGTGATCAATCTCTCGGTCGACAAGCCGAAGGTGCTGGCGGAGATGTTTCGGGTGCTGA
CGCCCGGTGGCCGGATCGGGATCAGCGACGTCGTGGCCGAGGACCGGCTGTCGCCGTCCGAACGTGCCGA
GCGCGGCGACTACGTCGGCTGCATCGCCGGCGCGTTGTCGAAATCGGAATACCTCGACGGACTCGCCGCG
GCCGGATTCAGC
>Merged2_145015_348-977 # 348 # 977 # 1 # ID=145015_2;partial=01;start_type=ATG;rbs_motif=GGA/GAG/AGG;rbs_spacer=5-10bp;gc_cont=0.606
ATGATCTCCCTACGCCAACATGCACTTTCGCTGGCCGCGGTCTTCCTGGCGTTGGCTGTGGGGGTAGTGC
TGGGTTCCGGCTTTTTGTCGGACACGTTGCTTTCCGGTCTGCGAAACGAGAAGCGTGACCTGTACTCACA
GATCAACGGGCTCAACGACCAGAAGCACATACTGATCGAAAAGCTCAACGCGGCAAATAACTTCGATTAC
CAAGTGGCCGGACAGATAGTTCACGACGCGCTGGGTGGCAAGTCTGTGGTCATCTTCCGCACACCGGATG
CCGCCGACGACGACGTCGCCACGGTGTCGAAAATGGTCGGCCAGGCCGGCGGCGCGCTCACCGGCACGGT
GTCGCTTACGGACGAGTTCGTCGATGCCAACTCCGCGGAAAAACTCCGCACGGTGGTGAATTCCTCGATC
CTGCCCGCCGGTCAGCAGTTGAGCACCACGCTCGTCGACCAAGGTTCGCAGGCCGGCGACCTGTTGGGGA
TCGCCTTACTCATCAATACCAACGCGTCCCTACCGCCGGTCGACAACATCCAGCGCGATACCGTGCTGGC
TGCGCTGCGCGATACCGGTTTCATCACCTATCAGCCCAGCGAACACCTGGGCGCGTCAAACGCCGCCTTG
>Merged2_145487_2-517 # 2 # 517 # 1 # ID=145487_1;partial=10;start_type=Edge;rbs_motif=None;rbs_spacer=None;gc_cont=0.595
GAGACGATCCAGTACCACTACGGCAAGCACCATCAGGCTTATGTGACGAACCTGAACAATCTGATCCCGG
GCACGGAATTCGAAAACCTGTCGCTGGAAGAGATCGTCAAGAAGTCGTCGGGCGGCATCTTCAATAACTC
GGCGCAAGTCTGGAATCACACGTTCTTCTGGAACAGCCTGTCGCCCCAGGGCGGCGGCGCACCGACGGGC
GCGCTCGGCGACGCCATCAACGCGAAGTGGGGCTCCTACGACGCGTTCAAGGAAGCCTTCACGAAGGCTG
CAGTCGGCAACTTCGGTTCGGGCTGGACGTGGCTCGTGAAGAAGGCAGACGGCTCGCTCGACATCGTGTC
GACCAGCAACGCCGCTACGCCGCTCACGACCGACGCAACCGCGCTGATCACGATCGACGTGTGGGAACAC
GCTTACTACATCGACTACCGCAACGCACGTCCGAAGTTCGTCGAAGCGTTCTGGAACATCGTGAACTGGG
ACTTCGCAGCGAAGAACTTCGCGTAA
>Merged2_147676_2-514 # 2 # 514 # 1 # ID=147676_1;partial=10;start_type=Edge;rbs_motif=None;rbs_spacer=None;gc_cont=0.678
CGGCAGTTGAGCACCACGCTCGTCGACCAAGGTTCGCAGGCCGGCGACCTTTTGGGGATCGCCTTGCTGA
TCAATACCAACCCAGCTATCCCCCCCGTCGACGACATCCAGCGCGATGCCGTACTGGCCGCGCTGCGCGA
TACCGGCTTCATCACCTATCAGCCCAGCGAACACCTGGGCGCGTCAAACGCCGCCTTGATCATTACCGGC
GGGTCGCTACCCCAGGACGCCGGCAACCAGGGCGTCAGCGTAGCCCGGTTCTCCGCGGCGCTGGCGCCAC
ACGGCGCGGGTAGCCTGCTGGCCGGCCGGGACGGTTCGGCCACGGGAAGCGCCGCGGTCGCCGTAACCCG
CGCTGATGCCGCCATGACCTCGGCGATCAGCACCGTGGACAACCTCGACGCCGCACCCGGGCGACTCACC
GCGATCCTGGGTCTACATGACCTGATCAACGGCGGTCACATAGGCCAGTACGGCACCGGTCACCGGGCGA
CGTCGATCACCGTGCCCGAATAG
>Merged2_147734_2-787 # 2 # 787 # -1 # ID=147734_1;partial=11;start_type=Edge;rbs_motif=None;rbs_spacer=None;gc_cont=0.635
TTCGGCGGCATGCTCGCCACCACCTGGGTGCAGATCATCAAGGCGGTGCTGCTGCTGTCCGGTGCCAGCT
TCATGGCGCTGATGGTGATGAAGCACGTGGGCTTTGACTTCAACACCCTGTTCTCCGAGGCGATCAAGGT
ACACGCCAAGGGCGAGGCGATCATGAGCCCGGGCGGCCTGGTCAAGGATCCGATCTCGGCGTTCTCGCTG
GGCCTGGCGCTGATGTTCGGCACCGCCGGCCTGCCGCACATCCTGATGCGCTTCTTCACCGTCAGCGACG
CCAAGGAAGCCCGCAAGTCGGTGCTCTACGCCACCGGTTTCATCGGCTACTTCTACATCCTGACCTTCAT
CATCGGCTTTGGCGCGATCCTGCTGGTCAGCACCAACCCTGACTTCAAGGACGCCGCCGGCGCGCTGATT
GGCGGCAACAACATGGCGGCGGTGCACCTGGCCGATGCCGTGGGTGGCAGCGTGTTCCTCGGCTTCATCT
CGGCGGTGGCCTTCGCCACCATCCTGGCGGTGGTCGCCGGCCTGACCCTGGCTGGTGCCTCGGCGGTGTC
CCACGACCTGTACGCCAGCGTCTGGCGCAAAGGCAAGGCCAACGACAAGGACGAGATTCGCGTGTCGAAG
ATCACCACCGTCGCCCTGGGCGTGCTGGCGATTGGCCTGGGCATTCTGTTCGAGAACCAGAACATCGCCT
TCATGGTCGGCCTGGCGTTCTCCATCGCCGCCAGCTGTAACTTCCCGGTGCTGCTGCTCTCGATGTACTG
GAAGAAACTGACTACC
>Merged2_147946_3-119 # 3 # 119 # -1 # ID=147946_1;partial=10;start_type=ATG;rbs_motif=GGA/GAG/AGG;rbs_spacer=5-10bp;gc_cont=0.624
ATGGACGAATTGTCGGAACTGCTGCAGCAGGGGACCGCGTGGCTGTTGGTGCCCAGCGCGATTCTGTTGG
GTGCACTGCATGGCCTGGAGCCAGGACACTCCAAGACGATGATGGCG
>Merged2_148616_8-457 # 8 # 457 # -1 # ID=148616_1;partial=01;start_type=Edge;rbs_motif=None;rbs_spacer=None;gc_cont=0.653
ACCGAGCAGATGTGGGTCGAGGCCAACTTCAAGGAAACCCAGCTGCGCCACATGCGCCTGGGCCAGGAAG
TGGAGCTGAAGTCGGACCTGTACGCCGGTGACGTGAAGTACAAGGGCCGCATCCAGAGCCTGGGCCTGGG
TACCGGCTCGGCGTTCTCGCTGCTGCCGGCGCAGAACGCCAGCGGCAACTGGATCAAGATCGTGCAGCGC
GTGCCGGTGCGCATCGCCATCGATGCCAAGCAGCTGGCCGAGCACCCGCTGCGCATCGGCCTGTCGATGA
AGGCCGAAGTGAGCCTGCGCGACCAGAAGGGCGAAGTGCTGCCGAGCGCGGCGGCCAAGGGCACGGTGTT
CGACACCGACGTGTATGCCAAGCAGCTGCATGATGCCGATGAGGTGATCCACACGATCATCCAGGGCAAC
CTGCCGCAGCAGCAGGCGAAGGCGGGCTGA
>Merged2_150136_84-491 # 84 # 491 # -1 # ID=150136_1;partial=00;start_type=ATG;rbs_motif=GGA/GAG/AGG;rbs_spacer=5-10bp;gc_cont=0.713
ATGCTGCGCGGAGCTGGTCTTCGCGTGACCCGCCCCCGGGTCGCGGTGCTGTCCGCGCTGCACGCTCACC
CGCACGCCGACACCGACTCGGTCATCGGGCTCGTCCGCGATGACCTGGGCGCCGTGTCGCACCAGGCGGT
CTATGACGTGCTGCGGGCACTGGTCACCGCCGGGCTGGCCCGGCGCATCCAGCCGTCCGGCTCCACCGCC
CGCTACGAGATGCGGGTCGGCGACAACCACCACCACATGGTCTGCCGGTCCTGCGGGGTGATCGAAGACG
TCGACTGCGCCGTCGGCGAGACACCCTGCCTGACCGCATCAGATGACCGCGGCTTCGCCATCGACGAGGC
CGAGGTTGTCTACTGGGGCCTGTGCCCCGCCTGTTCCCCCGCCCCAGTTCCCGATTAG
>Merged2_151849_2-130 # 2 # 130 # 1 # ID=151849_1;partial=10;start_type=Edge;rbs_motif=None;rbs_spacer=None;gc_cont=0.674
GTCGATCACACCTATCGGCAGGCGGTGACCGCCGCCGGCTCCGGCTGCAAGGCGGCGCTCGATGCCGAGT
GGTATTTGCGCGACACGAAGCTTGACTTCGACGCGGCCGAGCGCGTAGCTCACGCGTAG
>Merged2_153598_2-409 # 2 # 409 # -1 # ID=153598_1;partial=11;start_type=Edge;rbs_motif=None;rbs_spacer=None;gc_cont=0.667
GCCAAGTACGCCATCGAGCACTGGTGCCGCATTCCGGTCGAGGTCGAGTTGTCCTCGGAGTTCCGCTATC
GCGACCCGATCCTCGACAACGACACGCTGGTGGTGGCGATCTCGCAGTCGGGCGAGACCGCCGACACGCT
GCAGGCGATCCGGCACGCCCGCACCCAGCGCTCCAAGGTGCTGGCGATCTGCAACACCAACGGCTCGCAG
ATCCCGCGGGAGTGCGATGCCGTGCTCTACACTCGCGCCGGCCCGGAGATCGGGGTGGCCTCGACGAAGA
CGTTCTTGGCGCAGATCGCCGCGAATTATCTTGTCGGCCTTGCACTGGCGCAGGCGCGCGGCACCAAGTA
TCCCGACGAGGTGGAACGCGAGTACCGCGTGCTGGAGTCCACGCCGGACCTGGTGGAT
>Merged2_155215_2-349 # 2 # 349 # 1 # ID=155215_1;partial=11;start_type=Edge;rbs_motif=None;rbs_spacer=None;gc_cont=0.641
GTCGGCACCATCCTGCGCAACAAGATCCCGTTCCTGCTGGCCTACGCCCTGATCGTGGTCGGTATGATCT
GGCTGTTCGCCCGTATCCCCACCGCGTTCCTGCCCGAGGAAGACCAGGGCGTGCTGTTCGCCCAGGTGCA
GACCCCGGCCGGCTCCAGTGCCGAGCGCACCCAGGTGGTGGTCGACCAGATGCGTGAGTACCTGCTCGAC
AAGGAAGCAGACACCGTGGCATCGGTGTTCACCGTCAACGGCTTCAACTTCGCCGGTCGTGGCCAGAGTT
CGGGCATGGCGTTCATCATGCTCAAGCCGTGGGACGAGCGCTCGAAGGAGAACAGCGTGTTCGCCCTC
>Merged2_160085_3-140 # 3 # 140 # -1 # ID=160085_1;partial=10;start_type=ATG;rbs_motif=None;rbs_spacer=None;gc_cont=0.717
ATGAGCGACCAAACCCACGAGAACGTCGTCATCGTCGGCAGCGGCCCCGCCGGATACACCGCCGCCCTCT
ACACCGCCCGTGCCAACCTGCGGCCGCTGGTGATCGAGGGCTGGGCCTGGGGCGGGCTCCTGCAGCAG
>Merged2_160678_2-382 # 2 # 382 # 1 # ID=160678_1;partial=11;start_type=Edge;rbs_motif=None;rbs_spacer=None;gc_cont=0.583
CAGTTCAAACTGATCGTCGATCAGGAGAAAGCCAAGGCGCTGGGCGTCAGCATCACCACCATCAACAGCA
CGCTGAGCACCGCCCTGGGTGGTTCGTACGTCAACGACTTCATCGACCGCGGTCGTGTGAAGAAAGTGTA
CGTACAGGCCGAGGCGCCGTTCCGTATGCTGCCGGAAGACATCAACAAATGGTACGTGCGCGGTACGAGC
GGCCAGATGGTGCCATTCTCCGCCTTCTCTTCGGCGAAATGGGAATACGGCTCACCGCGTCTAGAACGCT
ATAACGGCTTGCCGTCGATGGAAATTCTGGGCCAGGCCGCACCGGGCAAGAGTACCGGTGAAGCGATGAA
CCTGATGGAACAGCTGGCGTCCAAACTGCCA
>Merged2_161791_3-176 # 3 # 176 # -1 # ID=161791_1;partial=10;start_type=ATG;rbs_motif=AGGAG;rbs_spacer=5-10bp;gc_cont=0.598
ATGGCCTACACCCTTCCCAAGCTGCCCTACGCCTACGACGCGCTCGAGCCGAACATCGATGCGCAGACGA
TGGAAATCCATTACACCAAGCACCATCAGACCTACATCAACAACGTCAATGCCGCGCTGGAAGGCACCGA
GTACGCCGATCTGCCGGTCGAGGAGCTGGTCGCC
>Merged2_162255_994-1116 # 994 # 1116 # 1 # ID=162255_2;partial=01;start_type=ATG;rbs_motif=None;rbs_spacer=None;gc_cont=0.642
ATGTCTGGTGCGGCCCTGTCGGGTGGCCAACAGCAGAGACTCTCAATTGCCAGGGCGATAGCGGTCAAGC
CCGACGTTCTGCTGATGGACGAGCCTGCGTCGGCCCTCGACCCGATCTCGACG
>Merged2_163686_1-369 # 1 # 369 # 1 # ID=163686_1;partial=10;start_type=Edge;rbs_motif=None;rbs_spacer=None;gc_cont=0.642
CTGATCGGCGTGACCCTGTTCCTGCTGGTGTTCCGCCAGCCGTTCGGTTTCGTCGCCATGCTCGGGACCA
TCGCCCTGGCGGGGATGATCATGCGCAACTCGGTGATTCTGGTGGACCAGATCGAGCAGGATATCGCGGC
GGGGCTGGATCGCTGGCAGGCGATCATCGAGGCCACGGTGCGACGCTTCCGGCCGATCGTGCTGACCGCG
CTGGCGGCGGTGCTGGCGATGATTCCGTTGTCCAGGAGCGTGTTCTACGGGCCGATGGCGGTGGCGATCA
TGGGGGGGCTGATCGTGGCCACGGTGTTGACTCTGTTGTTCCTGCCGGCGTTGTATGCGGCGTGGTTCAG
GGTCAAGAAAAGCGACTAG
>Merged2_163967_2-376 # 2 # 376 # 1 # ID=163967_1;partial=11;start_type=Edge;rbs_motif=None;rbs_spacer=None;gc_cont=0.677
CCGGCGGAGGCGGGCGACAGTGGCGCGGCGTGCGGAGCCGCCTACTCCGCGGAGGACCTGAAGGAGGTCG
GGATCGCAGGCGGCGTCAGCCTGGGCTGTGGGAACCCGACCATGCTCGCCGAGCTGGAGCCGGGTCAGAC
GGTCCTGGATCTGGGCAGTGGTGGTGGTCTCGATGTGCTGCTCTCCGGGCGTCAGGTGGCTCCCGGCGGC
CATGCGTGGGGCGTCGACATGACGGACGAGATGCTTGCCCTGGCCAGGGAGAATCAAAGGAAGTCCGAGG
TCGAGAACGCGACCTTCTTGAAGGGGACGATCGAGCAGGTGCCTCTCCCGGACGCGAGCGTCGACGTCGT
CATCTCCAACTGCGTGATCAACCTG
>Merged2_166013_1-156 # 1 # 156 # -1 # ID=166013_1;partial=10;start_type=GTG;rbs_motif=None;rbs_spacer=None;gc_cont=0.673
GTGAGCGATCTGATCGACACCACCGAGATGTACCTCCGTACCATCTACGAGTTGGTCGAGGAGGGCATCG
TCCCGCTGCGGGCGCGGATCGCCGAGCGTCTCCACCAGAGCGGCCCGACCGTCTCCCAGACCGTCGCCCG
GATGGAGCGCGACGGC
>Merged2_172177_2-319 # 2 # 319 # -1 # ID=172177_1;partial=11;start_type=Edge;rbs_motif=None;rbs_spacer=None;gc_cont=0.670
GCCCGCAGCACCGGCACCATCCGCGTCCGCGCGCTGCTGGACAACGCCGATCGCCAGTTCACGCCGGGTC
TGTTCGCCCGCGTGCAACTGCTTGGCAGCGGTCAGTTCCAGGCCCTGCTGATCGACGAGAAGGCCGTTCT
GACCGACCAGGATCGCAAGTACGTGTACGTGGTCGACAAGGATGGCAAGGCCCAGCGCCGTGACATCCAG
CTCGGTCGCACCGCCGACGGCCTGCGCATTGTCGAGCACGGCCTGGCCGCCGGCGACAAGGTGATCATCG
ACGGCGTGCAGAAGGTCTTCATGCCGGGCATGCCGGTG
>Merged2_173162_3-356 # 3 # 356 # 1 # ID=173162_1;partial=11;start_type=Edge;rbs_motif=None;rbs_spacer=None;gc_cont=0.562
CAGGGCATGATGGATCACAATGTCCGCACCGAGGGCGGTTATCGGCTCTACACCGAGCAGGATCTGCAGC
GGCTGCGCTTTATTCGCTATGCCAAGCAGCTGGGATTTACTCTGGAAACGATCGCCGAGTTGCTGTCGAT
CCGCGTCGATCCTGAGCATCATACCTGCCAAGAGTCGAAGTCGATCGTCGATGCGCGGCTGAGCGAAGTG
GAAAGCAAGTTGGCGGAGCTGACACGTATGCGCGAATCGCTGAAGCGGCTGAGTGACGCCTGCTGCGGTA
CCGCCCATACCAGCAACTACTGTTCTATTTTGGAAGCCTTGGAACAGGGCGCCAGCGATGACAAAGGTAA
AAAA
>Merged2_173308_3-170 # 3 # 170 # 1 # ID=173308_1;partial=10;start_type=Edge;rbs_motif=None;rbs_spacer=None;gc_cont=0.631
ACCGGCATCGCCTACGCAATCTGGTCCGGCGTCGGCATCGTGCTGATCTCACTGATCGGGCTGGTGGTGT
TCAAGCAGCGCCTGGATGCACCGGCGTTGACCGGCATCGGCCTGATCTGCGCCGGCGTACTGGTGATCAA
TCTGTTCTCGCGCAGCAGCGCACACTGA
>Merged2_173554_3-359 # 3 # 359 # 1 # ID=173554_1;partial=11;start_type=Edge;rbs_motif=None;rbs_spacer=None;gc_cont=0.655
GAGCGGGTGATGTCCGAGGAAGGGTTGCCACCCAAGGAGGCGACCAAGCGCTCCATGGAGCAGATCCAGG
GCGCCCTGGTCGGTATCGCCCTGGTGCTGTCGGCGGTACTGCTGCCAATGGCCTTCTTCGGCGGCTCCAC
CGGCGTGATCTACCGCCAGTTCTCGATCACCATCGTCTCGGCCATGGGCCTGTCGGTGCTGGTCGCGCTG
ATCTTCACCCCGGCCCTGTGCGCCACCATGCTCAAGCCGCTGAAGAAGGGCGAGCACCATGTGGCCAAGC
GCGGCTTCTTCGGCTGGTTCAACCGCAACTTCGACCGCAGCGTCGTCGGCTACGAACGCAGCGTCGGCAC
CATCCTG
>Merged2_174140_1-318 # 1 # 318 # -1 # ID=174140_1;partial=11;start_type=Edge;rbs_motif=None;rbs_spacer=None;gc_cont=0.758
CTGCTGCGGACCCTGGCCGCCCTCGATCATGACGTCGAGGGCAGCGGGGAGGTGGCTGTGCCGCGCAACA
TCTCGGTGGTCTTCCAGGACTCGCGGCTGTTGCCGTGGGCCAAGGTGCTGGAGAACGTCCTCCTCGGCTA
CGGCGGGCCCGGCGCGGCCGACCGCGGCCGGGCGGCGCTGTCCGAGGTGGGCCTGGCCGGCCGGGAGGGC
GCCTGGCCCAGCCAGCTGTCCGGCGGCGAGGCGCAGCGGGCGGCGCTCGCGCGCTCGCTGGTCTGGGAAC
CCGAGCTGCTGCTCATGGACGAGCCGTTCGGCGCGCTG
>Merged2_177826_3-140 # 3 # 140 # -1 # ID=177826_1;partial=10;start_type=ATG;rbs_motif=None;rbs_spacer=None;gc_cont=0.710
ATGCAAAGTGACTCCACCGGGCCCGCTGCCGCGCACGGGGCCGCCGCACACGGCGGCGAGGCATCCAGCC
CGTTCCGCCAGCCAAAGGCCGTCTGGGCCGTGGCCTTCGCCTGCGTCATCTCCTTCATGGGCATCGGA
>Merged2_178603_353-1885 # 353 # 1885 # -1 # ID=178603_2;partial=01;start_type=Edge;rbs_motif=None;rbs_spacer=None;gc_cont=0.650
AGCCAGCAGGCCCCCGCGCAGTTCACCCCGCCGAGCCTGTTGCTGACCACCATCGGCCTGTCGCTGGCGA
CCTTCATGCAGGTGCTCGACACCACCATCGCCAACGTCGCGTTGCCGACCATTTCCGGCAACCTTGGCGT
GAGTTCGGAGCAGGGCACCTGGGTGATCACCTCGTTCGCTGTGAGCAATGCCATTGCCTTGCCGTTGACC
GGCTGGCTGAGCCGGCGCTTTGGCGAGGTCAAGCTGTTCATCTGGGCCACGCTGCTGTTCGTGCTGGCTT
CGTTCCTGTGTGGTGTTGCCCAGTCGATGCCTGAACTGGTGCTGTTTCGCGTGCTGCAAGGTGTGGTGGC
CGGGCCGCTGTACCCGATGACCCAGACCCTGCTGATCGCCGTGTACCCGCCGGCGAAAAGGGGGATGGCC
CTGGCGCTGCTGGCGATGGTCACGGTGGTGGCGCCGATTGCCGGGCCGATCCTCGGCGGCTGGATCACCG
ACAGCTACAGCTGGCCATGGATCTTCTTCATCAACGTGCCAATCGGTCTGTTCGCTGCCGCCGTGGTACG
CCAGCAGATGCGCACACGACCGGTGGTCACCAGTCGCCAGCCGATGGACTACATCGGCCTGCTGACGCTG
ATCGTCGGGGTCGGCGCGTTGCAGGTGGTGCTGGACAAAGGCAACGACCTGGACTGGTTCGAGTCGTCCT
TCATCGTCATTGGCACGCTGATCTCGGTGGTGTTCCTGGCGATCTTCGTCATCTGGGAGCTGACCGACCG
TCACCCAGTGGTCAACCTGCGGCTGTTCGTGCACCGCAACTTCCGCATCGGCACGCTGGTGCTGGTAGGG
GGGTATGCCGGGTTCTTCGGCATCAACCTGATCCTGCCGCAGTGGCTGCAGACGCAAATGGGCTATACCG
CGACCTGGGCAGGCCTGGCGGTGGCGCCGATCGGCCTGCTGCCGGTGCTGATGTCGCCCTTCGTGGGCAA
GTACGCGCATCGATTCGACCTGCGCGTGCTGGCCGGTATTGCGTTCCTCGCCATCGGCACCAGCTGCTAC
ATGCGCGCCGGCTTCACCAGCGAGGTGGACTTCCTGCACATCGCCCTGGTGCAGTTGTTCATGGGCATCG
GCGTGGCGCTGTTCTTCATGCCGACCCTGGGCATCCTGCTGTCGGACCTGCCGCCGCACCAGATCGCCGA
CGGCTCGGGGCTGGCCACCTTCCTGCGGACCCTGGGCGGCAGTTTCGCCGCGTCGCTGACCACCTGGATC
TGGATTCGTCGTGCCGACCAGCACCACGCCTACCTGAGCGAGCACATCAGCAACTTCGATCCGGCCACCC
GGCAGACCCTGGAGCAGTTGGGCGGGGCCAGCCCGCAGGGTTACGCGAAGCTGGAGCAGATCCTCAACAG
CCAGGCGTACATGATGTCGACGGTGGACTACTTTACCTTGCTCACCTGGGTGTTCGCCGGGCTGATCCTG
CTGGTGTGGCTGGCCAAGCCGCCCTTTACCGCCAAGGCCGGGCCGGCTTCGGCGGGGCATTGA
>Merged2_179191_332-670 # 332 # 670 # 1 # ID=179191_2;partial=01;start_type=GTG;rbs_motif=AGGA/GGAG/GAGG;rbs_spacer=11-12bp;gc_cont=0.664
GTGAGCCATCACAGCGACCTCATCGACACGACCGAGATGTACCTGCGGACCGTGTACGAGCTCGAGGAAG
AAGGCGTCGTTCCCCTTCGCGCCCGCATCGCTGAGCGACTGAGCCAGAGCGGGCCGACGGTCAGCCAAAC
CGTCGCGCGTATGGAACGCGACGGACTGCTGCACGTCGCAGGTGACCGCCATCTCCAGCTCACCGCGCAG
GGTCGGGAACAGGCCATCGCCGTGATGCGCAAGCACCGCCTCGCCGAGCGGCTGCTCGCCGACGTGATCG
GCCTGGACTGGGAACACGTGCACATCGAGGCGTGCCGGTGGGAACACGTCATGAGTGAC
>Merged2_182443_3-173 # 3 # 173 # 1 # ID=182443_1;partial=10;start_type=Edge;rbs_motif=None;rbs_spacer=None;gc_cont=0.708
CCTTCCTTCGGGCCTCGGGCCCTTCCCGTAACGGCCTCGATGAATGTAACCCCGGTGCCCGCGCTGCCAT
TCCGGGCCGACCGGAGTCAGGTGGCCGACGCCTCCAACCAGCGCTCGGCGTCGATGGCGGCCATGCAACC
GCTACCCGCGGCGGTGATCGCCTGGCGGTAG
>Merged2_183596_633-755 # 633 # 755 # -1 # ID=183596_2;partial=01;start_type=Edge;rbs_motif=None;rbs_spacer=None;gc_cont=0.707
GGCCACCTGCCGCTGCCCCTGGGCGTGGCCGGACACGAGGGCTCCACGGTCATCGTCGGCCTCAACGGTC
TCCGTCTCCTGCGGACGAAGGCCTGGAGCGTCTCGGGGCTGCGACGAGAGTGA
>Merged2_186975_2102-2542 # 2102 # 2542 # 1 # ID=186975_3;partial=00;start_type=GTG;rbs_motif=None;rbs_spacer=None;gc_cont=0.651
GTGGCGTCAACGGCGGAGTTCGCGGAACTGCTCCGGATCGCTGAACTGCGGGTTACCCGGCCCAGGGTGG
CAGTGCTGCAGGCCGTGCACGCTCAACCGCATGCAGACACGGAGACGATCTTCTCCGCGGTCCGGGCCGG
CCTGCCCGATGTCTCCCGCCAGACCGTCTACGACGTACTCAATGCGCTGACTTCGGCGGGTCTGGTCCGG
CGGATTCAGCCCTTGGGGCTGGTCGCCCGCTACGAGTCCCGGGTCGGCGACAACCACCACCACGTCGTGT
GCCGCTCCTGCGGGGTTATTGCCGATGTCGACTGTGCGGTCGGGGCGGCGCCGTGTCTGACCCCATCCGA
TAACGAAAACGCCCTGGATGGTTTCGTTCTCGACGAGGCCGAAGTCATCTATTGGGGCGTATGCCCAGCT
TGCTCGACTGCAGGTTTTTGA
>Merged2_188114_1-261 # 1 # 261 # 1 # ID=188114_1;partial=10;start_type=Edge;rbs_motif=None;rbs_spacer=None;gc_cont=0.697
GACGCGATCTACCAGGCGGCGTTGCTGCGCTTCCGGCCGATCCTGATGACCACCCTGGCGGCGCTGTTCG
GCGCCGTGCCGCTGATGCTCGCCACCGGCTCCGGCGCCGAGCTGCGCCAGCCGCTGGGCCTGGTGATGGT
CGGTGGCCTGCTGGTGAGCCAGGTGCTGACGCTGTTCACCACGCCGGTGATCTACCTGTACTTCGATCGC
CTGGCGCGGCGTTGGCGACCGGCTGGCGAGCGACAGCAGGCTGAAGCATGA
>Merged2_190502_1-129 # 1 # 129 # -1 # ID=190502_1;partial=10;start_type=ATG;rbs_motif=AGGAG/GGAGG;rbs_spacer=11-12bp;gc_cont=0.651
ATGGCGCACGAGAACGCATCCGGATCCATCCTCAAGCAGCCGGTCGCCGTCTGGGCGATCGCGTTCGCCT
GTGTGGTCTCCTTCATGGGCATCGGTCTCGTCGACCCGATTCTGCCGGCGATCGCCGCG
>Merged2_190993_2672-3151 # 2672 # 3151 # -1 # ID=190993_4;partial=00;start_type=ATG;rbs_motif=AGGAG;rbs_spacer=5-10bp;gc_cont=0.590
ATGCACGGTGATCCGGATGTTTTGCGCCTGCTGAACGAACAGCTGACCAGTGAGCTGACCGCGATCAACC
AATATTTCCTGCATTCCAAGATGCAGGACAACTGGGGCTTCACCGAGGTCGCCAAGCACACCCGCGAGGA
GTCCTTCGACGAGATGCGGCACGCCGAGACGATCACCGATCGCATTTTGGTGCTGGACGGCTTGCCCAAC
TACCAACGACTGTTCTCGTTGCGGGTCGGCCAGACGCTGCGCGAGCAATTCGAGGCCGATTTGGCGATCG
AATATGAGGTGCTGCAACGCCTCAAGCCCGGAATCATCATGTGCCGGGCCAAAGAAGACAGCACCAGCGC
CAACATCCTCGAGCAGATCGTGGCCGACGAGGAGTTGCACATCGATTATCTGGAGACGCAGCTGGAGCTG
ATGGACAAGCTGGGCGAGGAGCTGTACTCCGCGCAATGCGTCTCCCGGCCACCGAGCTGA
>Merged2_197754_138-308 # 138 # 308 # -1 # ID=197754_2;partial=01;start_type=Edge;rbs_motif=None;rbs_spacer=None;gc_cont=0.596
GGCACCGAGATGCGCCGGCCGCTGGGCATCTCGATCGTCGGCGGACTGATTGTGAGCCAACTATTAACTC
TATACACAACACCGGTTATTTACCTTTTTATACAGGGCTACGTCTGGCGGGGGGTTTTTCGGCGCCGGCG
TGGCGGCGGTGCCGCGCAGGCAGGTGCGTGA
>Merged2_198923_88-408 # 88 # 408 # 1 # ID=198923_1;partial=01;start_type=ATG;rbs_motif=GGAG/GAGG;rbs_spacer=5-10bp;gc_cont=0.636
ATGGACCGCCTTCAGGCCATGCAGGTGTTCACCCGCGTCGTCGACACGAACAGCTTTACGCGCGCAGCCG
AAACGCTCGACATGCCGCGCGCCTCGGTCACGACGATCATTCAGAATCTCGAAGCGTTTCTCGGCGTGCG
TCTCATGCATCGCACCACGCGCCGCCTTTCGCTCACGCCGGACGGCGCCGCGTATTACGAGCGCTGCGTG
CGCATCCTCGCCGATGTCGAGGAAACCGAACAGACGTTCCAGGATCGCAATCGCAAGCCGCACGGCAAAT
TGCGCATCGACATGCCCGGCTCCATCGGGCGGCTGATCGTG
>Merged2_202820_3-428 # 3 # 428 # -1 # ID=202820_1;partial=11;start_type=Edge;rbs_motif=None;rbs_spacer=None;gc_cont=0.655
CGGCCGACGAAGCCGGTGAGGGTGCGCTCCGACGAGCGCGGCGAGTTCGTCCTCGACCACGGTGCGGTGG
CGATCGCCGCAATCACCTCGTGTACCAACACCTCCAACCCCGAGGTGATGCTGGGCGCGGCGCTGCTGGC
GCGCAACGCCGTCGAAAAGGGTCTGGCCGCCAAGCCGTGGGTGAAGACCACGATGGCGCCGGGCTCTCAG
GTGGTCAGCGACTATTACGAAAGGGCCGGCCTGTGGCCGTATCTGGAAAAGCTGGGCTTCTACCTGGTCG
GCTACGGCTGCACGACATGTATCGGCAACTCCGGCCCGCTGCCGGACGAGATCTCGAAAGCGGTCAACGA
CAACGACCTTTCGGTGGCCGCCGTGTTGTCGGGCACCCGGAACTTCGAGGGCCGTATCAACCCTGACGTG
AAGATG
>Merged2_204457_520-951 # 520 # 951 # 1 # ID=204457_1;partial=00;start_type=ATG;rbs_motif=None;rbs_spacer=None;gc_cont=0.678
ATGGCTACGGCCCTGGAGGTCCAGCAGATGCTCCGCGGCGCGGGCATGCGCGTCACCCGTCCCCGGGTGG
CGGTGCTGACCGCGGTGCACCAGCATCCGCACGCCGACACTGATTCCATTATCGACGCGGTGCGGGAGGT
CCTCCCAGAGGTCTCCCACCAGGCTGTCTATGACTCGCTGCACGCGCTGACCCGGGTGGGCCTGGTGCGG
CGGATCCAGCCAGCCGGCTCCGTGGCTCGCTATGAATCACGGGTAGGAGACAACCATCACCACATCGTCT
GCCGGAGCTGCGGCGCCATCGCTGACGTCGATTGCGCCGTGGGCGAAGCGCCGTGCCTCGAAGCTTCCGA
CGACCGAGGCTACTCGATCGACGAAGCCGAGGTCGTGTACTGGGGCTTGTGCCCAGACTGCGTCCGGGCA
CGCGCATCCTGA
>Merged2_204569_3-176 # 3 # 176 # -1 # ID=204569_1;partial=10;start_type=GTG;rbs_motif=AGGA/GGAG/GAGG;rbs_spacer=11-12bp;gc_cont=0.644
GTGACCGACGTACGAGACGTCATCATCATCGGTTCCGGGCCAGCCGGGTATACGGCTGCCATTTACGCTG
CGCGGGCGAAGCTAAGCCCGGTGGTGTTCGAAGGCGGCGTTACCGCCGGCGGCGCGCTGATGAATACCAC
CGACGTAGAGAATTTCCCGGGCTTCCCCGACGGC
>Merged2_205047_2-748 # 2 # 748 # -1 # ID=205047_1;partial=10;start_type=ATG;rbs_motif=GGA/GAG/AGG;rbs_spacer=5-10bp;gc_cont=0.669
ATGAATCGTAACGACTTGCGTCGCGTAGACCTCAACCTGCTCATCGTGTTCGAGACGCTGATGCACGAAC
GCAGCGTGACCCGCGCCGCCGAGAAACTGTTCCTCGGCCAGCCGGCGATCAGCGCCGCGTTGTCGCGCCT
GCGCAACCTGTTCGACGACCCATTGTTCGTGCGCACCGGGCGCAGCATGGAACCCTCGGCGCGCGCCCAC
GAAATCTTCGCCCTGCTGTCGCCAGCGCTGGACTCGATTTCCACCGCGGTCAGCCGCGCCGCCGAATTCG
ACCCGGCCACCAGCAACGCGGTGTTCCGCATCGGCCTTTCCGATGACGCCGAGTTCGCCCTGCTGCCACA
ACTGCTCAAGCGCGTGCGCGCCGAGGCGCCGGGCATTGTGCTGGTGGTGCGCCGGGTCAACTACCTGTTG
ATGCCGACCCTGCTTGCCTCCGGCGAGATCTCGGTGGGCGTGAGCTACACCAGCGAGCTGCCGGCCAACG
CCAAGCGCAAGGTGCTGCGCCGCAGCAAGCCCAAGCTGCTGCGCGCCGACAGCATGCCCGGCGGTATCAC
CCTGGACGACTTCTGCGCCCGGCCCCATGCCCTGGTGTCGTTCGCCGGCGACCTGTCCGGGTTCATCGAC
GAGGCACTCGATGAAATCGGCCGCAAGCGCCACGTGGTGCTGGCCGTGCCGCAATTCAACGGATTGGGCA
GCTTGCTGGCGGGGACCGATATCGTCGCCACGGTGCCGGACTACACC
>Merged2_205367_2-157 # 2 # 157 # 1 # ID=205367_1;partial=10;start_type=Edge;rbs_motif=None;rbs_spacer=None;gc_cont=0.628
GAGCTCGAAGCTCCGCCATTGGACCTCGACTTGGTCGGCGTGCTCGAACGCTTCCAGCGCTGTCTCGAAG
CGGCGCTTGCCGATGTAGCACCAGGGGCAGACGATGTCGGACCAGATCTCTACTCGCACTCCACCTACAA
CACCGCCGACCGCTGA
>Merged2_213381_1-399 # 1 # 399 # -1 # ID=213381_1;partial=11;start_type=Edge;rbs_motif=None;rbs_spacer=None;gc_cont=0.561
ACCCGCGCCTGGCGGCTGATCATGCTGCCGCTGGGCAAGCAGGCGGACGGCAAACCGGCGTACCACCTGC
TGATGGCCTTATCCATCGATTTTCACCTGCACTATATTAATGAACTCAAAGCGAAGCTGATTTCCGCGGC
GTCGATAATCAGCCTGCTGATTATCGCCATCGTGCTGTTTGTGGTCTATCAGGGGCATAAGCCCATCCGC
CAGATCAGTCGCCAGATCCAGAATATTACCTCGCGGGATCTCGACGTGCGCCTCGACCCACAGGCCGTGC
CTATCGAGCTGGAGCGGCTGGCGCTGTCGTTTAACCATATGCTGGAGCGCATAGAGGATGTCTTTACTCG
CCAGTCGAACTTTTCCGCCGATATCGCCCATGAAATCCGTACGCCGATT
>Merged2_215305_1-414 # 1 # 414 # 1 # ID=215305_1;partial=11;start_type=Edge;rbs_motif=None;rbs_spacer=None;gc_cont=0.684
AGCGCCGCCATCGGCAACGGCGCCCGGCGGGGGATACTGATCAAAGGGGGCTCACATCTCGAGCGGACGG
GACGGGTCGACGCCGTTGTCTTTGACAAGACCGGCACCCTCACCATCGGCAGGCCGATCGTCACCAACGT
CGTCTCGTTCGATCCCGGCTGGGAACCCGAGCAGATCCTGGCCTACGCCGCCAGCTCCGAGATCCACTCT
CGCCATCCACTGGCCCAGGCGGTCATCCGCTCCACGGAGGAACGCCACATCTACATCCCCCCGCACGAGG
AGTGCGAAGTCGTGATCGGCCTCGGCATGCGAACCCGAGCCGACGGGCGCACGCTGCTCCTGGGCCGCCC
CGCCCTCCTCGACGCTGACGGGGTGAACGTGAGCCTCGAGGCCAGCTCCTGGGTGACCCGTCTC
>Merged2_216275_2603-2677 # 2603 # 2677 # -1 # ID=216275_4;partial=01;start_type=Edge;rbs_motif=None;rbs_spacer=None;gc_cont=0.720
GCGATCACCGCCGCCGGCACCGGCTGCATGGCGGCCATCGACGCCGAGCGCTGGCTCGAAGCGACTGCCA
GCTGA
>Merged2_221824_3-299 # 3 # 299 # -1 # ID=221824_1;partial=10;start_type=GTG;rbs_motif=GGGG;rbs_spacer=6bp;gc_cont=0.657
GTGAAGGATTTGGTCGACACCACAGAGATGTATCTGCGGACCATCTATGACCTCGAGGAAGAGGGTGTGG
TGCCCTTGCGCGCCCGGATCGCGGAGCGCCTCGAGCAGAGCGGGCCGACGGTCAGCCAGACGGTGGCGCG
GATGGAGCGGGACGGTTTGCTGCTGGTCGCGGGTGACCGGCATTTGGAGCTGACCGACAAGGGCAGGGCG
ATGGCGGTGGCGGTGATGCGCAAACACCGTCTGGCCGAACGGCTGCTGGTGGACATCATCGGGCTGGACT
GGGAGAACGTGCACGCG
>Merged2_225628_972-1142 # 972 # 1142 # -1 # ID=225628_3;partial=01;start_type=Edge;rbs_motif=None;rbs_spacer=None;gc_cont=0.690
CACGCCATGGGCGTGGCGGTGTTTTTCGGGATGCTGGGGGTGACCTTCTTCGGTCTGTTCCTGACGCCGG
TGTTCTACGTCTTGCTGCGCGGCCTGGGCGGCATGCGCCCGCTCAAGGCGCCCCCCGACAAACCGGAGGT
GCTGGCGGTCGAAGCCCGGCGCCGGGATTGA
>Merged2_226925_1-573 # 1 # 573 # 1 # ID=226925_1;partial=11;start_type=Edge;rbs_motif=None;rbs_spacer=None;gc_cont=0.677
TCGCACGCCCTCGATGCGCTGACCAGCGCGCAGAGCGCCCTGACCACCGCGCAGCAGCAGTTCCAGAGCA
ACAAGGTGCTGGTGGACGACACCGTCGTCGCTTCGCATCCGGACGTCCAGACGGCCGCCGCTCGCCTGCG
CGCCGCCTACCTCGACGATGTGCGCAGCTCCATCATCGCGCCGGTGGACGGTTACGTCGCCAAGCGTTCG
GTGCAGCTGGGCCAGCGCGTGGCTCCGGGTACCCCGCTGATGGCCGTGGTGCCGCTGCATGGCGTGTGGA
TCGATGCCAACTTCAAGGAAACGCAGCTGACCAGCATGCGCATCGGCCAGCCGGTGGAAATCCGCGCCGA
CGTGTACGGCGGCGCCGTCACCTACAAGGGCAAGATCGAGAGCCTGGGCGTGGGCACGGGTAGCGCGTTC
TCGCTGCTGCCGGCGCAGAACGCCACCGGCAACTGGATCAAGATCGTGCAGCGCGTGCCGGTGCGCGTGT
TCTTCACCGATCCCAAGCAGCTCGACGAGCACCCGCTGCGCATCGGCCTCTCCACCAAGGTGGAAGTGAG
CCTGCGTGACCAG
>Merged2_229919_2561-2716 # 2561 # 2716 # 1 # ID=229919_4;partial=01;start_type=ATG;rbs_motif=None;rbs_spacer=None;gc_cont=0.622
ATGAGTCGACTCCGTTTAGTGGTGGCGACTAGCGACTACGGTGTACTGGACCTTGGCGTGACCGGCGGTG
AGAAGATCGATCGGGCGGCGCGCTGCCATGCTGCCGCCCGAAGCAGCCGTAATCCGTTGAGGCCCACAAT
GACTGTCGAGCCTTCG
>Merged2_229988_574-696 # 574 # 696 # 1 # ID=229988_2;partial=01;start_type=ATG;rbs_motif=None;rbs_spacer=None;gc_cont=0.732
ATGCAGAGTGTGCCTGCCGCCCCGGATCCCGAGAGCATGCTGCGCGGAGCTGGTCTTCGCGTGACCCGCC
CCCGGGTCGCGGTGCTGTCCGCGCTGCACGCTCACCCGCACGCCGACACCGAC
>Merged2_234248_658-861 # 658 # 861 # 1 # ID=234248_2;partial=01;start_type=GTG;rbs_motif=AGGAG;rbs_spacer=5-10bp;gc_cont=0.652
GTGACCGACGTACGTGACGTCATCATCATCGGTTCGGGCCCGGCCGGGTACACGGCCGCCATTTACACGG
CGAGGGCCAAGCTTCAGCCCCTGGTCCTAGCGGGCTCGGTGACCGCGGGTGGCGCGCTGATGCAGACCAC
CGATGTGGAAAACTTCCCTGGCTTCCCCGACGGGATCATGGGTCCCGACCTGATGGAGGAGTTG
>Merged2_236565_3-347 # 3 # 347 # -1 # ID=236565_1;partial=11;start_type=Edge;rbs_motif=None;rbs_spacer=None;gc_cont=0.678
CTGCTGAGCATGGACGACATGGGCCACGGCGGCATGGGCCAGATGGACCATGCGGGCATGGCCGGCATGG
ACCACTCGAGCATGGCCAGCATGCCTGGCATGCAGGCACACCCCGCCAGCGAAACCGACAACCCGCTGGT
AGACATGCAGACCATGGCCCCCCGCGCCAACCTCGCCGACCCCGGCATCGGCCTGCGCGGCAATGGCCGC
CGGGTACTGACTTACGCCGACCTGCGCAGCCCCTACCCCGATCCGGACGGACGCGAACCGTCACGGGATA
TCGAACTGCACCTGACCGGGCACATGGAGCGCTTCGCCTGGTCGTTCGACGGCATCAAGTTCAGC
>Merged2_237629_459-719 # 459 # 719 # 1 # ID=237629_2;partial=01;start_type=ATG;rbs_motif=AGGA;rbs_spacer=5-10bp;gc_cont=0.651
ATGCAATCGCCCGCCCCCCAGGACCGCTTGCTCAGTGTTGGTCAACTGGCTGCTCGCAGCGGCGTGGCGG
TAACTGCCCTGCATTTCTACGAAAGCAAGGGACTGATCCACAGCACTCGCAATGCCGGCAACCAGCGCCG
CTACCCGCGGGCGGTACTGCGTCGGGTGGCGGTGATAAAGATGGCCCAGCGCCTGGGCATTCCCCTCGGA
GATATCGCCAAGGCCCTCGATACCCTACCCTGCGACCACACCCCCACGGCC
>Merged2_239881_3-221 # 3 # 221 # 1 # ID=239881_1;partial=10;start_type=Edge;rbs_motif=None;rbs_spacer=None;gc_cont=0.689
ATCGGGATCAGCGACGTCGTGGCCGAGGACCGGCTGTCGCCGTCCGAACGTGCCGAGCGCGGCGACTACG
TCGGCTGCATCGCCGGCGCGTTGTCGAAATCGGAATACCTCGACGGACTCGCCGCGGCCGGATTCAGCGT
TGCGTCGGTGGAGTTCAACCACGAGACCGCCGACGGCAGGCCTGGGGCGACCATTCGGGCCACCAAGCCC
GGGCTCTGA
>Merged2_239896_334-546 # 334 # 546 # -1 # ID=239896_1;partial=01;start_type=Edge;rbs_motif=None;rbs_spacer=None;gc_cont=0.690
ATCGGGATCAGCGACGTCGTGGCCGAGGACCGGCTGTCGCCGTCCGAACGTGCCGAGCGCGGCGACTACG
TCGGCTGCATCGCCGGCGCGTTGTCGAAATCGGAATACCTCGACGGACTCGCCGCGGCCGGATTCAGCGA
TGCGTCGGTGGAGTTCACCCACGAGGCCGCCGACGGCATGCATGGGGCGACCATCCGGGCCACCAAGCCC
TAG
>Merged2_240593_1-156 # 1 # 156 # 1 # ID=240593_1;partial=10;start_type=Edge;rbs_motif=None;rbs_spacer=None;gc_cont=0.558
TACGACGATTATCGCGTGGTGACCGACCGCACCATAGATAGCCATATTAAAAACCTGCGCCGTAAGCTGG
AATCGCTGGATGCCGAGCAGTCGTTTATTCGCGCCGTCTACGGCGTCGGCTATCGCTGGGAAGCCGACGC
CTGTAGAATGGCTTGA
>Merged2_241654_3-383 # 3 # 383 # -1 # ID=241654_1;partial=11;start_type=Edge;rbs_motif=None;rbs_spacer=None;gc_cont=0.651
GCCATCGTCGTGGTGGAGAACGTCGAGCGGAACATCGGCCTGGGCCTGAAACCGCTGGAGGCCACGCAAA
AGGCCATGAGCGAAGTCACCGGGCCGATCATCGCCACGGCCCTGGTGCTGTGCGCGGTGTTCGTGCCGGC
GGCCTTCATCAGTGGCCTCACCGGCCAGTTCTATCGCCAGTTCGCGCTGACCATCGCCATTTCGACGGTG
ATCTCTGCGTTCAACTCGCTCACGCTGAGCCCCGCGCTCGCCGCCCTGCTGCTGAAGGAACACGGTGCGC
CCAAGGACAGGCTTAGCCGCTTCATCGACCGCGCGTTCGGCTGGCTGTTCCGCCCGTTCAACCGCCTGTT
CGTGAGCAGTGCGAACCGTTACGTGGGTGGC
>Merged2_241814_1234-1449 # 1234 # 1449 # -1 # ID=241814_2;partial=00;start_type=ATG;rbs_motif=AGGAG;rbs_spacer=5-10bp;gc_cont=0.690
ATGCGGCCACGAGGGCTGCGGATGCCGGCTACGTATCGAGGTCCCGTGCCACTGTGCCGGCGCAGGCGAG
CCGTATCGCTGTACGTGCGGCGACGACCTCACCCCCGTCCGCTAGCCCGTACGCGCCTTTATCACCTCCC
GAACATCGCGCCGGCCAACTCGACCTCGGCCGTCAATCGCGGCGCAAACGCCGAAGCGCCCAGCGCCACC
GCGTAA
>Merged2_244054_4743-4970 # 4743 # 4970 # -1 # ID=244054_8;partial=01;start_type=Edge;rbs_motif=None;rbs_spacer=None;gc_cont=0.724
ACGACGATGGCGGCGTTGCTCGGCTCGCTGCCGCTGGCGCTCGACATCGGCCCGGGCGCCGAGCTGCGCA
GGCCGCTGGGCATTGCGGTGGTGGGCGGGCTGCTGCTGTCGCAGTTGCTGACCTTGTACACCACACCGGT
GATCTATCTGGCACTGGCGGAGCCGCAGGCACGGCTCGCACGCAGGCGCCGCGCCGCGCAGGCGGCGTCT
GCGGCCGCGAAGGACTGA
>Merged2_244344_2-160 # 2 # 160 # 1 # ID=244344_1;partial=10;start_type=Edge;rbs_motif=None;rbs_spacer=None;gc_cont=0.579
TCTATCGGTACCATTACCGTCAGCGGTATCGACGGGGCGCCGACCGACATTCGCCAGGCGTTGTCTGAGA
AAGCCGACGCGAAAGGCGCAACCGCCTACCGCGTGATCGAAGCGCGTAATGAAGGCAACTACCACGCCAC
CGCCGAGATTTACAAATAA
>Merged2_245509_1-465 # 1 # 465 # 1 # ID=245509_1;partial=11;start_type=Edge;rbs_motif=None;rbs_spacer=None;gc_cont=0.634
GCCGCGCTGCCGGTCAAGACCGCTGGCGACACCCGGGTGCTGCTCGGCGATGTGGCGCGGGTGGAGATGG
GCGCGGAGAACTACGACACGGTCAGCTCCTTCGACGGCACGCCATCGGTATACATCGGCATCAAGGCCAC
CCCAGCGGCCAACCCGCTGGAGGTGATCAAGGAAGTGCGCCGGCTCATGCCGCAACTGGAGGAGGAACTG
CCGTCGAACCTCAAGGTGTCGATCGCCTACGACGCCACGCTGTTCATCCAGGCGTCCATCGATGAGGTGA
TCAAGACCCTCGGCGAGGCGGTGCTGATCGTCATCGTCGTGGTGTTCCTGTTCCTCGGCGCCCTGCGTTC
GGTGCTGATCCCGGTGGTAACCATCCCGCTGTCGATGATCGGCGTGCTGTTCTTCATGCAACTGATGGGC
TACTCGCTGAACCTGCTGACGTTGCTGGCGATGGTACTGGCCATC
>Merged2_247173_1-129 # 1 # 129 # 1 # ID=247173_1;partial=10;start_type=Edge;rbs_motif=None;rbs_spacer=None;gc_cont=0.628
GTTCCCAATGCTCGGGTGACCGTCGAGAACAGCCCGGCCGGCAGTGGGGTGACCATCCTCATTCCGGGCC
ACGAGAACGTCACCCTGCCGCACGAGATGGCTCACGCGGTCAAGGTCGAAAAAGTCTGA
>Merged2_247828_3-347 # 3 # 347 # -1 # ID=247828_1;partial=11;start_type=Edge;rbs_motif=None;rbs_spacer=None;gc_cont=0.603
CAGCTGTCGGCCAATGTCAGGAAGACGATGGAGCAGCTCAAGAAGGACTTCCCTCAGGGCCTGGACTACA
GCATCGTCTACGATCCGACCACCTTTGTGCGCCAATCAATCGATGCGGTGCTGCACACGCTGCTGGAAGC
GATTGCGCTCGTGGTGCTGGTGGTGATCCTGTTCCTGCAGACCTGGCGCGCCTCGATCATCCCGCTGATG
GCCGTGCCGGTTTCGCTGATCGGTACCTTCGCGGTGATGCACCTGTTCGGCTTCTCGCTCAATGCGCTGT
CGCTGTTCGGCCTGGTACTGGCCATCGGTATCGTGGTCGACGACGCCATCGTCGTGGTGGAGAAC
>Merged2_249075_3-461 # 3 # 461 # -1 # ID=249075_1;partial=11;start_type=Edge;rbs_motif=None;rbs_spacer=None;gc_cont=0.647
GGTTCGCTGACGCTCGGGCAACTGACCAGCTTTGTGATGTATCTCGGCCTGATGATCTGGCCGATGCTGG
CACTGGCCTGGATGTTCAACATCGTCGAACGCGGCAGCGCGGCCTACAGCCGCATCCGCAGCCTGCTTGA
TGAGGCGCCGGCGGTGCAGGATGGCCCACAGGCGCTGCCGGCCGGGCGCGGCGTGCTGGACGTGGATATC
CGCGCGTTCCACTACCCGGAAAACCCACATCCGGCGCTGCACGATGTGGCGGTGACGCTGAAACCAGGGC
AAATGCTGGGGCTGTGCGGGCCGACCGGGGCCGGTAAATCGACGCTGTTGTCGCTGATCCAGCGTCAGTT
CGACGTCGACCAAGGGCAGATCCGCTATCACGGCCTGCCGTTGCCGCAGGTCAAACTCGACGACTGGCGT
TCGCGACTGTCGGTGGTGAGCCAAACGCCGTTCCTGTTC
>Merged2_251937_1-357 # 1 # 357 # -1 # ID=251937_1;partial=11;start_type=Edge;rbs_motif=None;rbs_spacer=None;gc_cont=0.644
AACTCCTTCGGCTCTCGCCGCGGCAACCACGAAGTCATGATCCGCGGCACCTTTGCCAATATCCGGTTGC
GAAACCAGTTGCTGGACAACGTCTCCGGCGGCTACACGCGCGACTTCACGCAGCCCGACGGGCCGCAGGC
GTTCATCTATGACTCAGCCGCCAACTACCGGGCCGCCGGTATTGCGCTGGTCGTACTCGGCGGCAAAGAA
TACGGCTCGGGATCGTCACGCGACTGGGCAGCCAAGGGCACCCGCCTGCTGGGGGTGCGCGCGGTGATCG
CCGAATCCTTCGAGCGCATCCATCGCTCCAACCTGATCGGCATGGGTGTGCTGCCGCTGCAGTTCAAGGA
CGGCCAG
>Merged2_256007_1-663 # 1 # 663 # 1 # ID=256007_1;partial=11;start_type=Edge;rbs_motif=None;rbs_spacer=None;gc_cont=0.686
CTGCTGGCGGCCCGCGACCAGCTGCTGGCGCGCGCCAACGGCAACCCGGTGATCCTCTACGCGATGATGG
AAGGCCTGGCCGAGGCGCCGCAGCTACGGGTCAAGATCGACCGCGAGAAAGCCCGTGCCCTGGGCGTGAG
CTTCGAGGCCATCAACAACACCCTGGCCACCGCCTTTGGTTCGGCGGTGATCAACGACTTCACCAACGCC
GGGCGCCAGCAGCGCGTGGTGGTGCAGGCCGAGCAGGGCGAGCGCATGACCCCGGAAAGCGTGCTGCGCC
TGTATGCGCCCAACGCCAGTGGCGAGCAGGTGCCGTTCAGCGCCTTCGTCACCACGAAATGGGAAGAGGG
CCCGGTGCAGCTGGTGCGCTACAACGGCTATCCGTCGATCCGCATCGCCGGTGACGCCGCGCCCGGCCAC
AGCACCGGCCAGGCAATGGCCGAGATGGAGCGCCTGGTCAGCGAGCTGCCGCCTGGCATTGGCTATGCCT
GGACGGGCCTGTCGTACCAGGAGAAGGTCTCCAGCGGCCAGGCCACGGCCTTGTTCGCCCTGGCCATCCT
GGTGGTGTTCCTGCTGCTGGTGGCGCTGTACGAAAGCTGGGCGATCCCGCTGACGGTGATGCTGATCGTG
CCGATCGGCGCCCTGGGCGCGGTCTGGGCGGTG
>Merged2_258052_194-481 # 194 # 481 # 1 # ID=258052_2;partial=00;start_type=GTG;rbs_motif=GGA/GAG/AGG;rbs_spacer=5-10bp;gc_cont=0.653
GTGACCGCTCACGGGTATACCGAGCAGAAAGACAACTACGCCAAACGGTTGCGGCGCATCGAAGGTCAGG
TGCGCGGCATCGCGCGGATGATCGACGAAGACCAGTACTGTATCGACGTCCTGACCCAGATCAGCGCGGT
CAACAGCGCGTTGCGGTCGGTGGCGCTGAATCTGCTCGACGAGCACCTGGGGCACTGCGTCACCCGCGCA
CTGGCCGAGGGCGGCAACGAGGCAGAGGACAAGCTCGCCGAGGCCTCGGCCGCCATCGCCCGCCTCGTTC
GGTCTTGA
>Merged2_260229_996-1424 # 996 # 1424 # 1 # ID=260229_2;partial=00;start_type=GTG;rbs_motif=GGA/GAG/AGG;rbs_spacer=11-12bp;gc_cont=0.681
GTGGCGACGGCTCTGGAGATCGAACAGAAGCTGCGCGGAGCAGGGCTCCGTGTGACCCGCCCGCGGATGG
CCGTACTGAACGCTGTCTACGCCCATCCGCATGCCGACACCGACTCGCTCATCGGAGCGGTCCGGAAGGA
TCTCCCCGAGGTGTCGCACCAGGCTGTCTACGACTCGCTCCACGCTCTGACGGGCGTCGGACTCGTACGC
CGGATCCAGCCCTCCGGGTCTGTGGCCCGCTACGAGTCGCGGGTCGGCGACAACCACCACCACGTGGTGT
GCCGGTCGTGCGGCGTGATCGCCGACGTCGACTGCGCCACCGGTGAGACCCCGTGCCTCACCGCGCTCGA
CGACCACGGCTTCTCGATCGACGAGGCCGAGGTCATCTACTGGGGCCTGTGCCCCGACTGCTCTGCGAAC
AACTCCTGA
>Merged2_263261_1-495 # 1 # 495 # -1 # ID=263261_1;partial=11;start_type=Edge;rbs_motif=None;rbs_spacer=None;gc_cont=0.644
CTGGTGATTGCCGTGCTGTTCCTGTTCCTGGGCAACATCCGCGCTGCGCTGATCACCGCCATGGTCATCC
CGCTGTCGATGCTGTTCACTTTCACCGGCATGTTCAGCAACAAGGTCAGCGCCAACCTGATGAGCCTGGG
CGCGCTGGACTTCGGCATCATCGTCGACGGCGCGGTGGTGATCGTCGAGAACGCCATCCGCCGCCTGGCC
CATGCCCAGCAGCATCATGGCCGCATGCTGACCCGCTCCGAGCGCTTCCACGAAGTGTTCGCCGCCGCCC
GCGAGGCGCGCCGACCGCTGATCTACGGGCAACTGATCATCATGGTGGTGTACCTGCCGATCTTTGCCCT
GACCGGGGTCGAGGGCAAGATGTTCCACCCCATGGCGTTCACCGTGGTGATGGCGCTGCTGGGGGCAATG
ATCCTCTCGGTGACCTTCGTGCCGGCGGCCCTGGCGCTGTTCGTCACCGGCAAGGTGAAGGAGGAGGAGG
GCGTG
>Merged2_268177_153-731 # 153 # 731 # 1 # ID=268177_1;partial=00;start_type=ATG;rbs_motif=AGGAG;rbs_spacer=5-10bp;gc_cont=0.613
ATGGCTTTTGAATTGCCGCCGCTGCCGTACGCCCACGATGCCCTGCAGCCGCACATCTCCAAGGAAACCC
TGGAGTTCCACCACGACAAGCACCACAACACCTATGTCGTGAACCTGAACAACCTGGTCCCAGGCACCGA
ATTCGAAGGCAAGACCCTGGAAGAGATCGTCAAGACCTCTTCGGGCGGCATCTTCAACAACGCCGCTCAA
GTCTGGAACCACACCTTCTACTGGAACTGCCTGGCACCAAACGCCGGCGGCCAACCGACCGGTGCCCTGG
CTGAAGCCATCAACGCCGCCTTCGGTTCCTTCGACAAGTTCAAGGAAGAGTTCACCAAGGTTTCCGTCGG
CACCTTCGGCTCCGGCTGGGGCTGGCTGGTGAAGAAGGCCGACGGTTCCCTGGCCCTGGCCAGCACCATC
GGCGCCGGCAACCCACTGACCAGCGGCGACACCCCGCTGCTGACCTGCGACGTCTGGGAACACGCCTACT
ACATCGACTACCGCAACCTGCGTCCGAAGTACGTCGAGGCGTTCTGGAACCTGGTGAACTGGGACTTCGC
GGCCAAGAACCTGGCCTGA
>Merged2_269077_2-502 # 2 # 502 # -1 # ID=269077_1;partial=11;start_type=Edge;rbs_motif=None;rbs_spacer=None;gc_cont=0.511
GTGCTATTTGCTCTGCCCTTCCCGCTGCGTTATATCCAGTGGTATCAACTGCTGCCTGAGCGGGCGACGG
AAGTCTCTTTGGTGCAGGGCGATATTCCGCAGGCGATGAAATGGGATGAAAACCAGCTGGTAAACACCCT
GAAAACCTATCTCGATCTCACCCAGCCGCATATGGGTAAATCGCAGCTGATTATCTGGCCGGAGTCGGCG
ATTCCGGATCTGGAAATCAATCAGCAGCATTTCCTTAGCATGGTTGATGACCTGATGCGGGCAAAAAATA
GCTCGTTGATTACCGGTATTGTCGATGCGCGGCTCAATAAACAAAACCGCTACGATACCTACAACACCAT
CATCACGCTGGGTAAAGATAACCCGTACAGCTACGACTCGAGCAATCGCTATAACAAAAACCATCTGGTG
CCGTTCGGCGAATTCGTACCGCTGGAGTCGATTTTACGCCCGCTGGCGCCATTCTTCGATTTGCCGATGT
CCTCGTTCAGC
>Merged2_270078_3-365 # 3 # 365 # 1 # ID=270078_1;partial=10;start_type=Edge;rbs_motif=None;rbs_spacer=None;gc_cont=0.686
TTCCTCAAGGGCACGATCGAGAACGTGCCGCTGCCGGACGGCGCGGTCGACGTCGTGATCTCCAACTGCG
TGATCAACCTGTCGACTGACAAGCCGGCGGTGCTGGCCGAGATGTTCCGGGTGCTGGTGCCAGGCGGCCG
GATCGGCATCTCCGACGTGGTCGCCGAGGACCACATGAGCGAACCGGACCGGGCCGCTGCGGGCTCCTAC
GTCGGCTGCATCGCCGGCGCCCTGTCCAGGTCGGAGTATCTGGACGGGCTGGCCGCGGCCGGGTTCGTGA
ACCCAGCGGTCACCTTCACCCACGAGGCCGCCCCAGGGATGCACTCGGCGATCGTGCGGGCCGTCAAGCC
GTCGTCAGATTGA
>Merged2_270111_2-2677 # 2 # 2677 # -1 # ID=270111_1;partial=10;start_type=ATG;rbs_motif=GGA/GAG/AGG;rbs_spacer=5-10bp;gc_cont=0.668
ATGACATTTACCGACCTGTTCGTGCGCCGGCCAGTGCTGGCGCTGGTGGTCAGCACCCTGATCCTGCTGC
TGGGGTTGCTGTCGCTGCTGCAATTGCCGATCCGCCAGTACCCGTTGCTGGAAAGCTCGACCATCACCGT
CACCACCGAATACCCCGGCGCCCCCGCCGAACTGATGCAAGGTTTCGTCACCCAGCCGATCGCCCAGGCG
GTGTCCTCGGTGGAAGGTATCGACTACCTGTCGTCTTCCTCGGTGCAGGGCCGCAGCCTGGTGACCGTGC
GCATGGAACTCAACCGCGACTCGACCCAGGCTCTCACGGAGGTGATGGCCAAGGTCAACCAGGTGCGCTA
CCGCCTGCCGGAACGGGCCTACGACCCGGTGATCGAACGCTCCGCTGGCGAGTCGACGGCGGTGGCCTAT
ATCGGCTTCGCCAGCCCGAGCCTGCCGATCCCGGCGCTGACCGACTACCTCACCCGGGTGGTCGAGCCGC
TGCTCAGCACCATCGAAGGCGTGGCCAAGGTCCAGGTGTTCGGCGGCCAGACCCTGTCCATGCGCTTGTG
GATCGACCCGGCGCGCCTGGCCGCGCGCGGCCTCACCGCCGCCGACGTGGCCGAAGCGGTGCGGCGCAAC
AACTACCAGGCCGCGCCCGGCAAGGTGAAGGGCCAGTACGTGATCGCCAATATCCGCGTCGACACCGACC
TGACCTCGGTCGGTGATTTTCGCGAGCTGGTGATCCGCAACGATGGTAATGGGCTGGTGCGCATCCGCGA
TATCGGCACCGTCGAGCTGGGTGCCGCCTCGGCCGAGACCAGCGCCAGCATGGACGGCGTGCCGGCGGTG
CACCTGGGGCTGTTCGCCACGCCTGGCGGCAACCCGCTGGTGATCGTCGATGGCATCCGCCAACTGCTGC
CGCAGATTCGCCAGACCCTGCCACCGGACACCAAGGCCGAACTGGCCTTCGAGACCGCGCGTTTCATCCA
GGCGTCGATTGACGAAGTGAGCAAGACCCTGCTCGAGGCGCTGTTGATCGTGGTGGTGGTGATCTACCTG
TGCCTGGGCTCGCTGCGCACGGTGCTGATCCCGGTGGTGACCATCCCGCTGTCGATGCTCGGCGCGGCGG
CGCTGATGCTGGTGTTCGGCTTCAGCATCAACCTGCTGACGCTGCTGGCCATGGTGCTGGCGGTGGGGCT
GGTGGTGGACGATGCCATCGTCGTGGTGGAAAACGTGCACCGGCATATCGAGGAAGGCCGCACGCCGGTG
GCGGCGGCACTGATCGGCGCCCGCGAGGTGGCCGGGCCGGTGATCGCCATGACCATCACCCTGGCGGCGG
TATATGCGCCGATTGGCATGATGGGCGGCCTGACCGGCGCGTTGTTCCGCGAATTCGCCCTGACCTTGGC
CGGGGCGGTGGTGGTGTCCGGGGTGGTGGCGCTGACCCTGTCGCCGGTGATGAGCTCGTTCTTGCTCGAT
GCGCGCCAATCCGAGGGGCGCATGGCCCATGCCGCCAACCGCTTCTTCGAGTGGCTGGCCGAGCGCTACG
CGCAGGTCCTGGGTTTTTCGCTGAAGCACCGTTGGATCAGCGTCGCGTTCGCCGTGCTGGTGCTGGTCAG
CTTGCCGCTGTTGTACAGCCTGCCGCAGCGCGAGCTGGCGCCGACCGAGGACCAGGCCGGGCTGCTCACC
GCGATCAAGGCGCCGCAGCACGCCAACCTGGCCTATGTAGAGCGCTTCGCCGACAAGCTCGATGCGGTCT
ACCGCACCTTGCCGGAGACTGTCAGCACCTGGATCATCAACGGCAGCGACGGCATTGCCTCGGGCATCGG
CGGCATCAACCTGCAGCCTTGGAACGAGCGCGAACGCAATGCTTCGCAGATTCAGCTCGAGTTGCAGGCG
GCGGTGAACGATGTCGAGGGCACCAGCATCTTCGCCTTCCAGCTGCCGGCGTTGCCGGGCTCCACTGGTG
GGCTGCCGGTGCAGATGGTGCTACGCAGCTCCCAGGACTACCGCGTGCTGTTCGACACCATGGAGCAGCT
CAAGGGCAAGGCCCGGCAGAGTGGCCTGTTCGCCGTGGTCGACAGTGACCTGGACTACAACAACCCGGTG
GTGCAGGTGCGCGTCGACCGGGCCAAGGCCAACAGCATGGGCATCCGCATGCAGGACATCGGCGAATCGC
TGGCGGTGCTGGTGGGCGAGAACTACCTCAATCGCTTTGGCCTGGACGGCCGCTCCTACGATGTGATCGC
CCAGAGCCCCAGGGACCAGCGCCTGACCCCGCAGGCGTTGACCCGCCAGTACGTGCGCAGCGAGGAGGGC
CGGCTGGTGCCGCTGTCCACCGTGGTGCAGGTCAGCGAGCAGGTCGAACCCAACCGCCTGACCCAGTTCA
ACCAGCAGAACGCCGCGACCTTCCAGGCCATCCCTGCTGCCGGGGTGACCCTGGGCGATACCGTGGCCTT
CCTCGAGCAGGCCGCCGCGCAATTGCCAGCTGGCTTCAGCATCGACTGGCAGTCCGATGCGCGCCAGTAC
CAGCAGGAGGGCAACGCGCTGATGCTGGCCTTCCTCGCCGCCGTGGTGGTGATCTACCTGGTGCTGGCGG
CGCAGTACGAGAGCCTGGTCGATCCGCTGATCATCCTCATCACCGTACCGTTGTCGATCAGCGGCGCGCT
GCTGCCGCTGGCCCTC
>Merged2_276582_2-448 # 2 # 448 # -1 # ID=276582_1;partial=11;start_type=Edge;rbs_motif=None;rbs_spacer=None;gc_cont=0.667
GCCGCGGGCAGCGGCGAGGACAAGGTGGTTGACCGGGCGATCCGCCCGCGCCGCCTGGCCGATTACATCG
GGCAGGCTCCGGTGAAGGCCCAGCTTGAGATCTTTGTCAGCGCCGCGCGGACCCGCGGCGAGGCCCTGGA
TCATGTGCTGATCTTTGGCCCGCCCGGACTAGGCAAGACGACGCTCGCCAATATTCTGGCGGCCGAAATG
GGCGTCAATGTACGCCAGAGCTCAGGTCCGGTGCTGGAGCGCCCCGGGGACCTGGCGGCGATCCTCACCA
ACCTGCAGCCGCGGGATCTGCTGTTTGTGGATGAGATCCACCGCCTCTCGCCTGTGGTGGAGGAGGTACT
GTACCCGGCGATGGAGGACTACCAGCTCGACATCATGATCGGCGAGGGACCCGCGGCACGCTCCATCAAG
CTGAATCTGCCGCCCTTCACCCTGGTC
>Merged2_277129_649-1395 # 649 # 1395 # 1 # ID=277129_2;partial=00;start_type=ATG;rbs_motif=None;rbs_spacer=None;gc_cont=0.648
ATGCTGGCGCAGGAGCCACACCCGCGTGCCTACAATCGTGCCGACAAAGGGGTAGCCGTCGTGAAGGATC
TGGTCGACACCACGGAGATGTATCTCCGGACCATCTACGACCTTGAGGAGGAAGGTGTCGTGCCGCTGCG
TGCACGTATTGCCGAACGCCTTGAGCAGAGCGGTCCTACGGTGAGTCAGACAGTAGCCCGCATGGAACGC
GACGGGCTCGTGACGGTGGCCGGTGACCGCCATCTGGAACTGACTGACACCGGCCGGGCCATGGCTGTGG
CCGTCATGCGCAAACATCGGCTGGCCGAGCGGCTGCTCGTGGACGTGATCGGCCTGGACTGGCAGAACGT
GCACGCCGAAGCCTGCCGCTGGGAGCACGTCATGAGCGAAGAAGTCGAGCGGCGGTTGCTGGAAGTACTC
AACCACCCGACCACCTCCCCCTATGGCAACCCGATACCCGGCTTGGACGAACTCGGCGTGACGGCGCCGT
TGGCAGGTGACGAGGCATTGGTGCGGTTGTCGGAACTGCCCGCTGGCGAGGCTGCGGCGGTGGTGGTGCG
CCGTCTGTCGGAGCACATCCAAGCCGATCCTGATGTCATCGAGCAGCTGCGGGAAGCTGGGGTAGTGCCC
GACGCCCGGGTGACCGTCAAGACGCGACCGGGCGCCGTGGTGATCTCGGTGCCCGGACATTCGGACTTTC
AGCTCTCCGACGACCTGTGCCACGCAGTCCAAGTCAAGGTGGTCTGA
>Merged2_277994_2-418 # 2 # 418 # -1 # ID=277994_1;partial=11;start_type=Edge;rbs_motif=None;rbs_spacer=None;gc_cont=0.628
CGCAACAACCTCGGCGAGATGATCCCGCTGGCGACCTTCCTCAAGGTCAGCGACACCTCCGGGCCTGATC
GGGTGATGCACTACAACGGCTTCATCACCGCCGAAATCAACGGTGCCGCGGCCCCCGGTTACAGCTCCGG
CCAAGCCGAAGCCGCGATCGAGAAACTGCTCAAGGCGGAACTGCCCAACGGCATGACCTTCGAATGGACC
GACCTGACCTACCAGCAGATCCTCTCGGGCAACACCGCGCTGTTCGTGTTCCCGCTGTGCGTGCTGCTGG
CCTTCCTGGTGCTGGCTGCCCAGTACGAAAGCTGGAGCCTGCCGCTGGCGGTGATCCTGATCGTGCCGAT
GACCCTGCTGTCGGCCATCACCGGGGTGATCGTCTCCGGTGGCGACAACAACATCTTCACCCAGATC
>Merged2_279719_2-880 # 2 # 880 # -1 # ID=279719_1;partial=11;start_type=Edge;rbs_motif=None;rbs_spacer=None;gc_cont=0.717
GCCGCGGCGGGCCAGGCCGTCCACGCCGGCAGCGTGCTGCTGCGCGGCCGCATCGTGGTGGAGGCCACCG
CCGTCGGTCCCGACACGGCGATCGGACGCGTCATCGCGCGTGTCGAAGAGGCGCAACAGGATCGGGCGCC
GATCCAAACCGTGGGCGAGAGCTTCTCGCGCCGCTTCGTGCCCGCCTCGTTCGCCCTCTCCGCAGGCATG
CTCATCCTGACCCGCGACGTCCGGAGAGCGATGACCATGCTGCTGGTCGCCTGCCCCTGTGCGGTCGGGC
TGGCGACCCCCACCGCGATCAGCGCCGCGATCGGCAATGGCGCCCGCCGCGGCATCCTCATCAAGGGCGG
CTCCCACCTGGAGGCTGCCGGGCGCGTGGATGCGGTCGTGTTCGACAAAACCGGAACCTTGACCGTCGGC
CGGCCCATCGTCACCAACGTCCTGTCCTTCGACGACCGCTGGGAGCCCGAGCAGGTCTTGGCCTATGCGG
CAAGCTCGGAGATCCACTCCCGGCACCCCCTGGCGGAAGCCATCATCCGCTCCACCCAGGAACGGCACAT
CGTTATTCCCGAACATGAGGAGTGCGAGGTTCTGCTCGGCCTCGGAATGCGCGCCCACGCCGACGGGCGG
ACGCTGCTGCTGGGCACGTTGGAGCTCCTGGAGAGCGAGGGGGTCCCTGTCTCTCCCGATGCGCGCGGCT
GGGTCGGCCGGCTCCGCGGGGAGACCGAGACGCCGGTGCTGCTCGCCGTCGATGGCGGGCTGGTCGGGCT
CGTCAGTCTCCGCGACGCCGTGCGTCCGGAGGCCCGCCGCGTGATCGCCGCGCTGCGCCTGGACGGCGTC
GCCCGGATCGTGATGCTCACCGGCGATCACCCCGATGTG
>Merged2_280046_1-498 # 1 # 498 # 1 # ID=280046_1;partial=11;start_type=Edge;rbs_motif=None;rbs_spacer=None;gc_cont=0.550
GGTCTGGCGCTGCTGGATCTGATCGAAGAAGGTAACCTCGGTTTGATTCGCGCAGTGGAAAAATTCGACC
CGGAACGCGGTTTCCGCTTCTCCACTTATGCAACCTGGTGGATCCGTCAGACGATTGAACGGGCGATCAT
GAACCAAACCCGTACCATTCGTTTGCCTATCCATATCGTCAAAGAACTGAATGTCTATCTGCGCACCGCG
CGTGAGCTTTCCCACAAGCTGGATCATGAACCGAGCGCTGAAGAGATTGCCGAGCAACTCGACAAGCCGG
TGGATGACGTCAGCCGCATGCTGCGCCTGAATGAGCGCATCACTTCGGTGGATACGCCGCTGGGCGGGGA
TTCGGAGAAAGCGCTGCTGGACATTCTGGCCGACGAGAAGGACAACGGGCCTGAAGACACCACGCAAGAC
GACGATATGAAGCAAAGCATCGTCAAATGGTTGTTCGAACTGAACGCCAAACAGCGTGAAGTGTTGGCGC
GTCGTTTC
>Merged2_293380_3-542 # 3 # 542 # -1 # ID=293380_1;partial=10;start_type=ATG;rbs_motif=GGAG/GAGG;rbs_spacer=5-10bp;gc_cont=0.681
ATGACCAAGTCTTTGTTGTCCCTCGCAGTAACCGCGTTCATTCTCGGCGGTTGCTCGCTGATCCCCGACT
ACCAGGCGCCGGAGGCGCCGGTAGCCGCGCAGTGGCCGCAAGGCCCTGCCTACTCGCCGACCGAGTCGGC
CAACGTCGCCGCCGCCGAGCAGGGCTGGCGCCAGTTCTTCCACGACCCGGCGCTGCAGCAACTGATCCAG
ACCTCGCTGGAGAACAACCGCGACCTGCGCGTCGCGGCGCTGAACATCGACGCCTACCGCGCCCAGTACC
GCATCCAGCGCGCCGACCTGTTCCCGGCCGTGTCGGCCAATGGCAGCGGCAGCCGCCAGCGTGTGCCGGC
GAACATGTCGCAGACCGGTGAGGCGAACATCACCAGCCAATACTCGGCCACCCTGGGTGTCAGCGCCTAC
GAACTGGACCTGTTCGGTCGCGTGCGCAGCCTGACCCAGCAGGCTCTGGAAACCTACCTGTCCAGCGAGC
AGGCGCGCCGCTCCACGCAGATCAGCCTGGTGGCCAGCGTGGCCAACGCC
>Merged2_293380_539-790 # 539 # 790 # -1 # ID=293380_2;partial=01;start_type=Edge;rbs_motif=None;rbs_spacer=None;gc_cont=0.627
CGTCTGCGTCCGATCATCATGACCTCGCTGGCGTTCATCCTCGGCGTGGTACCGTTGACCATCGCCAGCG
GCGCCGGCGCCGGCAGCCAACACGCCATCGGCACCGGGGTGATCGGCGGCATGATCAGTGCGACCGTGCT
GGCCATCTTCTGGGTACCGCTATTCTTCGTCGCAGTGTCGTCGCTGTTCGGCAGCAAAGAGCCGAAAAAA
GACGCCACCCCTGAAACTCCACGTTATGAGGCTGGGCAATGA
>Merged2_294500_2-517 # 2 # 517 # -1 # ID=294500_1;partial=11;start_type=Edge;rbs_motif=None;rbs_spacer=None;gc_cont=0.649
CTGACCATCGCCATCTCCACCGTGATCTCGGCGTTCAACTCGCTGACCCTGTCGCCGGCCCTGGCCGCGG
TGCTGCTCAAGGAACATCACGCGCCCAAGGACCGTTTCTCGCGGATCCTGGAAAAGCTGCTCGGCAGCTG
GCTGTTCGCTCCGTTCAACCGCTTCTTCGACCGCGCCAGCCACCGTTATGTCGGCGGTGTGCGCCGGGTC
ATCCGCTCCAGCGGCATTGCCCTGTTCGTCTATGCCGGCCTGATGGGCCTGACCTACCTGGGCTTCTCGT
CCACCCCGACCGGCTTCGTCCCGGCCCAGGACAAGCAGTACCTGGTGGCCTTCGCCCAATTGCCCGACGC
CGCCAGCCTCGACCGCACCGAGGCGGTGATCAAGCGCATGAGCGAGATTGCCCTGAAACAACCGGGCGTG
GCCGATTCGGTCGCCTTCCCGGGCCTGTCGATCAACGGCTTCACCAACAGCCCGAACAGCGGCATCGTAT
TCACCCCGCTCAAGCCATTCGACGAG
>Merged2_295551_3-368 # 3 # 368 # 1 # ID=295551_1;partial=10;start_type=Edge;rbs_motif=None;rbs_spacer=None;gc_cont=0.645
GTCGAGTTCCTGCGGGGCACCATCGAAGACGTACCGCTGTCGGACGGTTCGGTCGATGTCGTGATCAGCA
ACTGCGTGATCAATCTCTCGGTCGACAAGCCGAAGGTGCTGGCGGAGATGTTCCGGGTGCTGACGCCGGG
TGGCAGGATCGGGATCAGCGACGTCGTGGCCGAGGACCGGCTGTCAGCGTCCGAACGGGCCGAGCGCGGC
GACTACGTGGGCTGCATCGCCGGCGCGTTGTCCAAGTCGGAATACCTCGATGGGCTGGCTGCGGTCGGAT
TCAGCGATGCGTCGGTGGAGTTCACTCATGAGGCCGCAGACGGCATGCATGGCGCGACCATTCGAGCGAC
GAAGCCCAAGCTGTGA
>Merged2_296138_1239-1346 # 1239 # 1346 # 1 # ID=296138_3;partial=01;start_type=GTG;rbs_motif=AGGAG;rbs_spacer=5-10bp;gc_cont=0.630
GTGACTTCCCATGGGCTTATCGACACGACGGAGATGTACCTCCGGACGGTCTTCGAGCTGGAAGAAGAGG
GCATCGTGCCGCTGCGCGCCCGGATTGCCGAGCGACTG
>Merged2_296586_253-801 # 253 # 801 # 1 # ID=296586_2;partial=00;start_type=ATG;rbs_motif=GGA/GAG/AGG;rbs_spacer=11-12bp;gc_cont=0.583
ATGCGCGCTGGCGCAACTCTTGTTACAGTGGCCGCTGCCCGCTTGCTCGCCAAGCCTTATGGAAAGGGGA
ACTTCATGGCAATCGATATCGGTATCAATGAAGAAGATCGCAAGTCTATCGTCGACGGGCTCTCGCGCCT
GCTGTCGGATACCTACGTGCTGTATCTGAAAACCCATAACTTTCACTGGAACGTCACCGGTCCGTCGTTT
CGTACCCTGCACTTGATGTTCGAGGAGCAGTACAACGAGCTGGCACTGGCGGTCGATTCCATCGCCGAGC
GTATTCGCGCGTTGGGTTTCCCGGCGCCGGGCTCATATGCCTTCTATGCCCGGCATTCCTCGATCAAGGA
GGAGGAGGGTGTGCCGCCGGCCGACGAAATGATCCGTCAATTGGTGCAAGGGCAGGAGGCGGTGGTGCGC
ACCGCGCGCAGCATTTTCCCGGTGGTCGACAAGGTCAGCGATGAGCCGACCGCCGACTTGCTTACCCAGC
GCATGCAGGTGCATGAGAAAACGGCCTGGATGCTGCGAGTTTTACTCGACGGGAAATGA
>Merged2_297731_213-329 # 213 # 329 # 1 # ID=297731_2;partial=01;start_type=ATG;rbs_motif=None;rbs_spacer=None;gc_cont=0.590
ATGCAAGGAGACGAGCGGGCAATCGGCTTCCTCAACGAGCAGCTCACGGCCGAGCTGACCGCAATCAACC
AGTACTTCCTGCACGCCAAAATGCAGGAGAACCTCGGCTGGGTGAAG
>Merged2_297920_511-615 # 511 # 615 # 1 # ID=297920_2;partial=01;start_type=ATG;rbs_motif=GGAG/GAGG;rbs_spacer=5-10bp;gc_cont=0.629
ATGACGAGCGAAGCCACCGACAGCACCGGCCCGAGCGTGGACAGCTTCGGTGCGAAGTCCACCTTGCAGG
TGGGCGACAATTCCTACGAGATCTTCCGCCTCGAC
>Merged2_299744_3-329 # 3 # 329 # -1 # ID=299744_1;partial=10;start_type=GTG;rbs_motif=AGGA;rbs_spacer=5-10bp;gc_cont=0.709
GTGAGCGACCTGATCGACACCACCGAGATGTATCTCCGGACCGTCTACGAGCTGATGGAGGAGGGCATCA
CCCCGCTGCGCGCCCGCATCGCCGAGCGCCTCCACCAGAGCGGTCCCACGGTGTCGCAGACGGTCGCCCG
GATGGAGCGCGACGGGCTGCTCACGGTCGAGGGCGACCGTCACCTCGAGCTGACCGAGGAGGGCCGCCGG
CTCGCGACCCGGGTCATGCGCAAGCACCGCCTGGCCGAGCGCCTGCTGACCGACGTCATCGGGCTCGACT
GGGAGCTCGTGCACGAGGAGGCGTGCCGCTGGGAGCACGTCATGTCC
>Merged2_301233_73-1734 # 73 # 1734 # 1 # ID=301233_1;partial=00;start_type=ATG;rbs_motif=AGGAG;rbs_spacer=5-10bp;gc_cont=0.641
ATGCCACTGCCCACGAGCGGGGCTCCCTTCGACGCGACGCTCACCCGACGCGGTTTCATGGCCGCCGGAG
TCGTCGGCGGCTTGGCACTGGCTGCTTGCGCTCCATCGAAACACGTTGGGGGCAGCGCCGCGAACAAGGC
CGACGCCATCACTGCGGCCGAGGCGGCGCGGCCCCATAGTGGCCGCACCGTCACCGCCACCCTTACCCCT
GCGCCGTCCCAGATAGATCTTGGCGGACCGGTCGTCCACACACTGGCCTACGGCAACGCCATCCCCGGGC
CGTTGATCCGGGCCACCGTCGGTGACACTCTCCTCGTCACGGTTACAAACCGGCTCGACCGTATGACCTC
GGTGCATTGGCATGGCATCGCACTGCGTAACGACATGGATGGTGCCGCACCCGCCACTCCGAACATCGAT
GCGGGCCATGACTTTACCTACCGATTCTCCGTCCCGAATTCAGGCACCTACTGGGCCCACCCACACACCG
GCCTGGATGCCGACACCGGACTGTATCTGCCCGTCATCGTCGACGATCCGGCCGAGGGCGACTACGACGC
CGAATGGATTGTCGTCCTTGATGATTGGACAGATGGTACCGGCAAGAGTCCCCAACAGCTCTTCAAGGAG
CTCACCGGCCCGAACAAGCCCACTTGGTCACCCCCGACGCCCACGACGCCCACGACGGAGACAACTTCGA
CCACCCCGACCACCCCGACAACACCGACAACACGGACCACCCCGACCACCCCGACCACCCCGACAACACG
GACCACCCCGACGACACCGACGACACCGACAACTTCGACGACGCCAGCAGCCGGTATGCCGGGAGGCGGC
GAAGGCAAAAGCGACCTGCTCGGCGGCGACGCCGGGGACATCCCCTACCCCTACTATCTGATCAACGGCC
GAATTCCCAGTGCTCCCACAGCCTTCAAGGCGAATCCCGGCCAGCGAATCCGGATTCGTTTCATCAACGC
CGGCTCCGACACCACATTCCGCGTCGCTCTTGCCGGTCATTCGATGACGGTCACCCACACCGATGGTTAC
CCCGTACTGCCCACGCAGGTGGACGCCCTACTCATCGGCATGGGCGAACGCTACGACGTCATCGTGACTG
CCGCCGACGGCGTCTTTCCCTTGGTCGCGCTCGCTGAGGGCAAAAACGCGCTGGCCCGCGCGGTGCTCTC
CACCGGGAACGGCACCGCGCCGGGTCCGGAATTTCAGCCACCAGAACTCTCAAGACGGGTGGGCATCATC
GACATGTTCACCGCCACAACTCCTGCCAACCTGGGCCGGCCCGATCCGGACACCACCCTCCCAGTCGTCC
TGGGCGGCAACATGATGCAGTACAACTGGACTATCAACGGTCGGCCCTACAGCAACACCGAGCCGCTGCG
CGTCCGACAAGGCCAACGGCCCACCCTCGCGTTCGACAACACCACCGCGATGTATCACCCAATGCACCTA
CACGGCCACACATTCCAGGTGATCAAGGCCGACGGCAGTCCGGGTGCCCGCAAGGACACCGTGATCGTGT
TACCGAACCGAAAGCTATCGGCCACCATGGTCGCCGACAATCCCGGAGTGTGGATGTTGCACTGCCACAA
CACATACCATCAAGAGGCCGGGATGCAAACCCGTCTGGACTACGAATTCTGA
>Merged2_301362_3-431 # 3 # 431 # 1 # ID=301362_1;partial=11;start_type=Edge;rbs_motif=None;rbs_spacer=None;gc_cont=0.622
TTGGTTATCGTTCTGCTGGCCATCTTTTTAGGGGCCAGGTTGGGCGGTATCGGTATCGGGTTCGCGGGGG
GGTTGGGCGTTCTGGTCCTGGCGCTGATCGGCGTCAAGCCGGGCAGCATTCCCTTCGACGTGATTTCCAT
CATTATGGCGGTGATCGCAGCGATCTCCGCGATGCAGGTCGCCGGGGGGATGGATTATCTGGTGCAGCAG
ACCGAAAAGCTGCTGCGCAAGAACCCCAAGCACATCACCATTCTCGCCCCTATCGTCACCTACTTCCTGA
CCATCTTCGCCGGCACCGGCAACATCTCGCTCTCGGCGCTGCCGGTGATCGCCGAAGTGGCGAAAGAACA
GGGCATCAAGCCTTGCCGCCCGCTGTCGACCGCCGTGGTGTCCGCCCAGATCGCCATCACCGCCTCGCCG
ATCTCCGCC
>Merged2_301795_1-423 # 1 # 423 # -1 # ID=301795_1;partial=11;start_type=Edge;rbs_motif=None;rbs_spacer=None;gc_cont=0.657
CGACTGCCGTTCAGCTTGAAGGTGCTGCTGGAGAACCTGCTGCGCACCGAGGACGGCGCGAACGTCACCG
CGGCGCAGATCGAGGCGCTGGCGAAGTGGGACCCCAACGCCGAGCCCGACACCGAAATCCAGTTCACCCC
GGCGCGGGTGGTGATGCAGGACTTCACCGGCGTCCCTGCCATCGTCGACCTGGCAACGATGCGCGAGGCG
GTCGTCGACCTCGGCGGCGACGCCACCAAGATCAACCCGCTGGCGCCGGCCGAAATGGTTATCGACTACT
CGGTCATCGCCGAGCTGTTCGGTACGCCCGACGCGTTCACGCGCAACGTCGAACTCGAATACGAGCGGAA
CAAGGAGCGCTACCAATTCCTGCGCTGGGGCCAAAGCGCCTTCGACGAGTTCAAGGTCGTCCCGCCGGGC
ACC
>Merged2_302536_3-131 # 3 # 131 # 1 # ID=302536_1;partial=10;start_type=Edge;rbs_motif=None;rbs_spacer=None;gc_cont=0.674
AGCGAGCACTCGCCGGCCGGGAAGCAGGCCGTCGAGTTCGACGCCGTGGTGCGCATCGACACGCCAGGAG
AGGCGGACTACTACCGCAACGGCGGCATCCTGCAGTACGTCCTCCGGAGCCTCGTCTAA
>Merged2_309708_2-304 # 2 # 304 # 1 # ID=309708_1;partial=11;start_type=Edge;rbs_motif=None;rbs_spacer=None;gc_cont=0.673
ACCACGCTGGCGCCGGGCTCCAAGGTCGTCTCCGACTACTACGACCGGGCCGGCCTCACCCCCTACCTCG
ACAAGCTCGGCTTCGACCTCGTCGGCTACGGCTGCACCACCTGCATCGGCAACAGCGGCCCGCTCCTGCC
CGAGATCTCCTCCGCCGTCAACGACGGTGACCTGGCCGTCGTATCGGTGCTGTCGGGCAACCGGAACTTC
GAAGGCCGCATCAGCCCGGACGTGCGGATGAACTATTTGGCGTCGCCGCCGCTCGTCGTTGCCTATGCCC
TGGCCGGCTCAATGACCGTCGAC
>Merged2_309760_2-88 # 2 # 88 # 1 # ID=309760_1;partial=10;start_type=Edge;rbs_motif=None;rbs_spacer=None;gc_cont=0.678
TTCACCGACGCCGAGGTCACGTTCACCCACGAGGCCGCCGACGGCATGCACGCCGCGATCATCCGGGCCA
CCAAGCCATCAGCCTGA
>Merged2_310168_318-434 # 318 # 434 # -1 # ID=310168_1;partial=01;start_type=Edge;rbs_motif=None;rbs_spacer=None;gc_cont=0.667
CCCGAGGGCAAGCAGACGATCGAGTTCGACGCGGTCGTCCGCATCGACACCCCCGGTGAGGCCGACTACT
ACCGCAACGGCGGCATCCTGCAGTACGTGCTGCGTTCGCTGGTCTGA
>Merged2_310586_223-684 # 223 # 684 # -1 # ID=310586_2;partial=01;start_type=Edge;rbs_motif=None;rbs_spacer=None;gc_cont=0.671
CGTACGGTGACCATCGTGCACCGGCGCGATGAGCTGCGGGCCAGCAAGATCATGGCCGACCGGGCCGAGA
ACGATCCCAAGATCAACTTCGCCTGGAACTCCCAGGTATCGGCAATCAACGGCGACAGTTCGGTGCAGTC
GATCACTCTGGCCGACACGGTGACCGGTGCCGAGCGCGACCTGGAGATCTCGGGCCTGTTCGTCGCCATC
GGCCACGATCCGCGGTCGGAACTGGTCAAGGGCCAGGTCGACCTCGATGACGAGGGCTACGTGATCACCC
AAGGCCGCAGCACCCGGACCAATCTGGCTGGCGTGTTCGCCTGTGGCGACCTGGTCGACCACACCTATCG
GCAGGCCATCACCGCCGCCGGCAGTGGTTGCTCCGCAGCCCTGGACGCCGAACGCTACCTCGCCGAGCTT
GCCGATGCCGCCGGCGTCGCCGAGCCCGCCGCGGTCGGCTGA
>Merged2_311642_2-592 # 2 # 592 # -1 # ID=311642_1;partial=11;start_type=Edge;rbs_motif=None;rbs_spacer=None;gc_cont=0.684
GGGCTCTCGGCGCTGGCGACCGCGCTGCTCGGCGCCTGGGCCGCGCGCCGTGGCCTGCAACCGTTGCGCC
AGATGGGCACGGTCGCGGCCAGCGTCAATGCGCGCTCGCTGACCACCCGCCTGCCAGTGGCCGCGATGCC
CGAGGAACTGGCCGAGCTGGCCGGCACGGTCAACGCCATGCTGCAGCGCCTGGACGATGCATTCCAACGC
CTGTCGGCGTTTTCCGCCGATATCGCCCACGAGTTACGCACACCGTTGTCCAACCTGCTCACCCACACCC
AGGTCACCCTCACCCGCCCACGCAGCCTTGAGGAATACCGCGAGGCGCTGCACGGCAACCTCGAGGAGCT
GCAATGGATGGCCCAGTTGGTCAACGACATGCTCTACCTGGCCAAGGCCGACCATGGCTTGCTGATGCCC
AATCGCCAGGCGCTGGACCTGGCCTCAGAGGTCGATGCGCTGCTGGAGTACTACGCGCCGCTGGCCGAGG
AGGCCGAGGTACGACTGCTGCGCGAAGGCGAGGCTCACACCGAGGGCGACCGGCATATGCTGCGCCGGGC
CTTGTCGAACCTGCTGGACAACGCACTGCGC
>Merged2_320958_3-164 # 3 # 164 # 1 # ID=320958_1;partial=10;start_type=Edge;rbs_motif=None;rbs_spacer=None;gc_cont=0.586
TGGCAGATCGGTCCTGGTCATCGTGCCGCGGTTATTTCGATGATCTCGGATAACCCGTTGCCGCCGGCAA
CATATAAGCGGCGCCTCAAGGGCTTACGCGACCTCTGTCACGTGACGGTCGAGGTTGAACTGTGCCCGCA
TCATGAGCAGGCCGCAGAATAG
>Merged2_321179_3-233 # 3 # 233 # -1 # ID=321179_1;partial=10;start_type=ATG;rbs_motif=GGxGG;rbs_spacer=5-10bp;gc_cont=0.519
ATGGATTATAAGGAATTCACAGTGAAGAAAATTGTATTTTCGCTCGCAGCGGCCTGTTCGCTCTTTGCGC
TGTTTGGCTGTAACCATCGCGCTGAGGTGGAGACGGTACAGCCGACGGCAATGGAAGAGCTGAAGCCGAT
GCAGCAAAGCTGGCGCGGTATTTTGCCTTGCGCGGATTGCGAAGGGATTGAGACCTCGTTATTTCTTGAG
AAAGACGGCACCTGGGTAATG
>Merged2_324174_3-371 # 3 # 371 # -1 # ID=324174_1;partial=11;start_type=Edge;rbs_motif=None;rbs_spacer=None;gc_cont=0.696
ATACCGACCGCGCCGACGACGTTCGCCGCCAAACCAGGCCAGCGGATCCGCGTCCGCGTCATCAACGTCG
GAGCCGACACCGCGTTCCGGGTCGCGTTGGCCGGCCATAGCATGACCGTCACCCACACCGACGGATACCC
GGTGAACCCGGTCGAGGTCGACGCGCTGCTGCTGGGTATCGCCGAGCGCTACGACGTCATTGTCACGGCG
GGCGACGGGGTTTTCCCGCTGGTCGCCGCCGCCGAAGGGAAAAACGCGGTGGCACGGGCCATCCTGTCCA
CAGGCGCCGGGTCCGCGCCTGCGGCGAATCTGCGGCCCAGCGAGCTCAACGGCAGGGTCGCCACCGTCGA
CATGTTCACCGCCGCACCG
>Merged2_325588_1-255 # 1 # 255 # 1 # ID=325588_1;partial=10;start_type=Edge;rbs_motif=None;rbs_spacer=None;gc_cont=0.671
GGCATGGGCGTGATCCCGCTGCAGTTCCCCGAGGGCAAGAGCGCGGCGGACCTGGGCCTGACCGGCGAGG
AGACCTTCGAGATCACCGGCATCACCGCGATCAACGACGGCGCCGCACCCAAGACGGTCAAGGTCAAGGC
CGGCGACGTCGAGTTCGACGCGGTCGTCCGCATCGACACCCCCGGTGAGGCGAACTACTACCGCAACGGC
GGCATCCTGCAGTACGTGCTGCGCAACCTGGTCAACAAGGGCTGA
>Merged2_328647_3-311 # 3 # 311 # -1 # ID=328647_1;partial=11;start_type=Edge;rbs_motif=None;rbs_spacer=None;gc_cont=0.618
TTACGGGAAGATAGCATCGACGCGCTGGCGCGCCTGCATCGTCAGGGCTACCGGCTGGTGATGCTGACCG
GGGATAACCCTACTACCGCCAATGCCATCGCCAAAGAAGCGGGCATTGATGAAGTGATCGCCGGCGTGCT
GCCGGACGGCAAAGCCGATGCCATTAAACGTCTGCAGAGCCAGGGGCACAAAGTGGCGATGGTCGGCGAC
GGTATTAACGACGCCCCGGCGCTGGCGCAGGCGGATGTCGGTATCGCCATGGGCGGTGGCAGTGATGTCG
CTATTGAAACTGCGGCGATCACCCTGATG
>Merged2_329461_1-141 # 1 # 141 # 1 # ID=329461_1;partial=10;start_type=Edge;rbs_motif=None;rbs_spacer=None;gc_cont=0.631
CGCGCGGGCACCACGATCTACTACAGCCTGGAAAACGAACACGTGCGTCAACTGGTCGTCGATGCGGTGT
TCAACGCCGAACACGCCAGCCCCGGGGTGCCCTCCCATCATCGCGACGACGCAAAGACCGCGAGACTGTG
A
>Merged2_329464_1-141 # 1 # 141 # 1 # ID=329464_1;partial=10;start_type=Edge;rbs_motif=None;rbs_spacer=None;gc_cont=0.631
CGCGCGGGCACCACGATCTACTACAGCCTGGAAAACGAACACGTGCGTCAACTGGTCGTCGATGCGGTGT
TCAACGCCGAACACGCCAGCCCCGGGGTGCCCTCCCATCATCGCGACGACGCAAAGACCGCGAGACTGTG
A
>Merged2_330820_1-159 # 1 # 159 # -1 # ID=330820_1;partial=10;start_type=ATG;rbs_motif=GGA/GAG/AGG;rbs_spacer=5-10bp;gc_cont=0.698
ATGGTCCGCGAGGCCGGCTTGCGGGTCACGCGTCCCCGTGTCGCCGTTTTGAGGGCGGTGCACGCACTAC
CGCATGCCGACACGACCTCGATCATCGGGGGCGTCCGCGAAGAGCTCCCCGACGTGTCGCACCAGGCCGT
CTACGACTCGCTGCAGACG
>Merged2_331105_722-937 # 722 # 937 # -1 # ID=331105_2;partial=01;start_type=Edge;rbs_motif=None;rbs_spacer=None;gc_cont=0.690
CACCTGGTGTGCCGGTCCTGTGGCACGATCTGCGACGTCGACTGCGCCGTGGGCGCCCGACCCTGCCTGA
CCGCGGTCGACGACTACGGCTTCGCGATCGACGAGGCCGAGGTCATCTACTGGGGCCTGTGCCCCGACTG
TTCCGCGCCGGGTGCCACCACCGACGGCACGCCCGATGGCGCGACGACCGACACGTCAACCGCAAGAGCT
ACCTGA
>Merged2_331690_3-635 # 3 # 635 # 1 # ID=331690_1;partial=11;start_type=Edge;rbs_motif=None;rbs_spacer=None;gc_cont=0.645
ACCCTGGCCAATATCATCGCCCACGAAATGGGCGTGTCGGTCAAGAGCACGTCCGGCCCGATTCTCGAGC
GCCCTGGCGACCTGGCGGCGATGCTGACCAATCTCGAGCCGCATGACGTGCTGTTCATCGACGAGATCCA
CCGCTTGTCGCCGGTGGTCGAGGAAGTGCTCTATCCGGCGATGGAAGACTTCCAGCTGGACATCATGATC
GGCGAAGGCCCGGCCGCGCGCTCGATCAAGCTCGACCTGCCGCCATTTACCCTGGTCGGCGCCACCACTC
GCGCCGGCATGCTGACCAACCCGTTGCGTGACCGTTTCGGTATCGTCCAGCGCCTGGAGTTCTACAGCAA
CAAGGACCTGGCCACCATCGTCAGCCGTTCGGCCGGTATTCTCGGGCTGCCAATGGACGACAAGGGTGCC
TTCGAGATCGCCCGCCGGGCGCGGGGCACGCCGCGGATCGCCAATCGCCTGCTGCGACGGGTGCGCGACT
TTGCCGAAGTGCGTGGCAAGGGCGAGATCACCAAGGCGGTCGCGGACATGGCGCTGAACCTGCTGGATGT
CGACGAGCGTGGCTTCGATCATTCCGACCGGCGTCTGCTGCTGACCATGATCGAGAAGTTCGACGGTGGT
CCG
>Merged2_336459_2-376 # 2 # 376 # 1 # ID=336459_1;partial=11;start_type=Edge;rbs_motif=None;rbs_spacer=None;gc_cont=0.765
GCCTACGCGCTGCTCGGCTACCGGCGTCCCGGGACCCGCTTCCAGCAGGGTTGGGTGCGACTCGGCTCCA
CCGACCTCCTGACGGCCTCCGCCCGGCAGCTCCAGACGCTGCGGGGCGGCCGGGTGGCGCTGGTGCCGCA
GAACCCCTCGCTGTCGCTGACCCCGTCGATGCGGGTCGGCTCCCAGGTGGTGGAGGCGATCCGCTCCCAC
GACCGCTCGGTGGGGCCGGCCGAGGCGCGGGCGCGCGCCGCCCAGCTCTTCTCCGAGGTGGCGCTGCCCG
ACCCCGAGCACGTGGGGGCGCGCTTCCCCCACCAGCTCAGCGGCGGCCAGCAGCAGCGTGTGGTGCTCGC
GATGGCGCTCGCCTGCGACCCCGAG
>Merged2_338300_3-167 # 3 # 167 # 1 # ID=338300_1;partial=10;start_type=Edge;rbs_motif=None;rbs_spacer=None;gc_cont=0.667
ACCAACATTCCAGGCGTGTTCGCGGCCGGCGATCTGGTCGACCATACGTATCGGCAGGCGATCACGGCAG
CGGGCTCCGGCTGCCAAGCGGCGCTCGACGCTGAGTGGTATCTGAGGGACAACCCGGCGCCGGACCTGCG
TTCTGCTGAGGCGGCCGTCACATAG
>Merged2_340052_2-247 # 2 # 247 # 1 # ID=340052_1;partial=10;start_type=Edge;rbs_motif=None;rbs_spacer=None;gc_cont=0.679
ACCACGCTGGCGCCGGGCTCCAAGGTCGTCTCCGACTACTACGACCGGGCCGGCCTCACCCCCTACCTCG
ACAAGCTCGGCTTCGACCTCGTCGGCTACGGCTGCACCACCTGCATCGGCAACAGCGGCCCGCTCCTGCC
GGAGATCTCCGCCGGCGTCAACGACGGTGACCTGGCCGTCGTGTCGGTGCTGTCGGGCAACCGGAACTTC
GAAGGCCGCATCAGCCCGGACGTGCGGATGAACTAA
>Merged2_341288_1-240 # 1 # 240 # -1 # ID=341288_1;partial=10;start_type=ATG;rbs_motif=GGAG/GAGG;rbs_spacer=5-10bp;gc_cont=0.717
ATGAGCTCACCCCACCACGCTCCGACCGCGAGCCCCTTCAAGCAGCCCGGGGCGGTCTGGGCCGTCGCCT
TCGCGTGCGTCATCTCATTCATGGGCATCGGCCTGGTGGACCCGATCCTGCCGGCGCTCGCCTCCGGGCT
GCACGCGACGCCGGCGCAGGTCTCGCTGCTGTTCACGAGCTACCTCGTGGTCACCGCGGTGGCGATGCTC
GGCGTCGGCTGGCTCTCCAGCCGGATCGGC
>Merged2_342635_1-96 # 1 # 96 # -1 # ID=342635_1;partial=10;start_type=ATG;rbs_motif=GGA/GAG/AGG;rbs_spacer=5-10bp;gc_cont=0.625
ATGCGCGGAGACGACCGAGTCCTGGAACTGCTCAACGAGCAGCTCACCGCCGAGCTCACGGCGATCAACC
AGTACTTCCTGCACGCGAAGATGCAG
>Merged2_344986_1-168 # 1 # 168 # -1 # ID=344986_1;partial=10;start_type=ATG;rbs_motif=None;rbs_spacer=None;gc_cont=0.631
ATGAACGCAGATATGGAGGCCCCCCTGGAGGACGATCAGGTGAGATTGATCGTCGAGGTGTTCCGAATGT
TGGCCGATGCCACCCGCGTTCAGGTGTTGTGGGCGTTGACCGACGGCGAGTCGTCCGTCAACGAGCTCGC
CGAACGGGTGGGCAAGCCCGCGCCGTCG
>Merged2_347105_45-392 # 45 # 392 # -1 # ID=347105_1;partial=01;start_type=Edge;rbs_motif=None;rbs_spacer=None;gc_cont=0.681
AGCCTGCTCGGGGTGCGCGCGGTGATCGCTGAGAGCTTCGAGCGCATCCACCGCTCGAACCTGATCGGCA
TGGGCGTCGTCCCGCTGCAGTTCCCGGCGGGCGAGTCGGCGGACTCGCTCGGCCTGGACGGCACCGAGGT
CGTCTCGATCACGGGACTCGAGCAGTTGAACGAGGGCACCACACCGAAGACGGTGCACGTCGAAGCCGCA
CCGAGCGAGCACTCGCCGGCCGGCAAGCAGACGGTCGAGTTCGACGCGGTGGTGCGCATCGACACGCCCG
GTGAGGCCGACTACTACCGCAACGGCGGCATCCTGCAGTTCGTGCTGCGGAACATGCTGAAGGCGTGA
>Merged2_348973_1-315 # 1 # 315 # -1 # ID=348973_1;partial=11;start_type=Edge;rbs_motif=None;rbs_spacer=None;gc_cont=0.559
CGCTATGAAACTTTCGTAGGCAAAATTCTCCACCGCTCGCTGCGCTGGATTTTGATTTACGTCCTGCTGC
TCGGCGGCATGGTGCTGCTGTTCCTGCATCTGCCGACTTCGTTCCTGCCACTGGAAGACCGCGGTATGTT
TACCACCTCGATACAGCTTCCGAGCGGTTCCACCCAACAGCAGACGCTGAAAGTGGTGCAAAAAGCGGAA
GATTATTTCCTCAATAACGAGAAGAGTAACGTCGAGTCGGTGTTTGCTACCGTCGGCTCCGGCCCCGGCG
GCAACGGCCAGAACGTCGCTCGTATGTTTGTCCGC
>Merged2_349331_1-195 # 1 # 195 # 1 # ID=349331_1;partial=10;start_type=Edge;rbs_motif=None;rbs_spacer=None;gc_cont=0.697
GCCGCGGCGCTGCTCGCGCTCGAGGGCCACAAGGCGGAGCCGCCGGCCAACCCGATGTCCGCCGACCGGG
TGCGCTGGGAGCACATCCAGCGCATCTACGAACTGTGCGGACGCAACGTCTCCGAAACCGCGCGCCGGCT
CAACATGCATCGCCGGACCTTGCAGCGAATTCTCGCCAAGCGCGCGCCCAAGTAG
>Merged2_349425_321-1016 # 321 # 1016 # 1 # ID=349425_2;partial=00;start_type=ATG;rbs_motif=GGAGG;rbs_spacer=5-10bp;gc_cont=0.639
ATGAACGAGTTGGTCGATACCACCGAGATGTACCTGCGGACCATTTACGACCTCGAGGAAGAGGGCGTAC
CCCCGCTGCGTGCCCGGATCGCGGAACGCCTCGAACAGAGCGGGCCGACCGTCAGCCAGACCGTATCCCG
CATGGAGCGGGATGGCTTGCTCCATGTGGCCGGCGACCGCCACCTGGAGCTCACCGACAAAGGCAGGACG
CTGGCCATCGCCGTGATGCGAAAGCACCGACTCGCCGAACGACTGCTCCTGGACGTCATCGGTTTGCCGT
GGGAAGAAGTGCACGCCGAGGCATGCCGCTGGGAACATGTCATGAGCGAGGACGTCGAACGCCGACTGGT
GAAGGTGCTCAACCACCCGACCACCTCCCCGTTCGGCAACCCGATTCCAGGTCTTCTTGATCTGGGGGTG
CGACCGGATTCCGGCGCTGACGACATGAATCTGGTCCGGTTGACGGAACTGCCCGCCGGATCGCCGGTAG
CCGTGGTCGTGCGCCAGCTCACCGAACACGTCCAGGGCGACATCGATTTGATCAGCCGGCTCAAGGACGC
CGGCGTTGTTCCCAATGCGCGGGTGACCGTCGAGAACAGCGCGGCCGGCAGTGGGGTGACCATCCTGATC
CCGGGCCACGAGAACGTCACCCTGCCACACGAGATGGCTCACGCGGTCAAGGTCGAAAAAGTCTGA
>Merged2_349425_1036-1947 # 1036 # 1947 # -1 # ID=349425_3;partial=01;start_type=Edge;rbs_motif=None;rbs_spacer=None;gc_cont=0.714
CTCTCCGGCGGGCTTGTCGACGGTATTGCACACCTCGCCGAGGTGGCCGCCGCGGCGCAACCCCAGGCCG
CGATCGCCGTTATCGTCGACGCTGAGGGCGCGCACTGTCCGCGATGCGACGAGGAGTACCGGCAGCTGTG
CTCGGAGCTCACCGAGGCGCTGTCGCGGCATGAGATCGAGCTGTGGGCCGCGCACGTGGTGGATCGGGTG
GCCCTTGGCGGGCGCTGGCGATGTGTGGACGACTGCGGATCGGGGGGCCCGGTCGAGGATCCCGCGGCGT
CGCCTCTTGCCGCTGCAGCGGTTCTGGACGGCCGTCGGCTCTACCCGCGGCGTGCCGACCTGCAGGCTGT
CGTCGCCGTGGACGACCGGGCACGCAGCGTGGAATTGGCCGTCGCGGTCTCGCAACAGGAGGCCGCGCGT
GAAGTCGCGCATCGTGCCGATCCGGCGGGCTGCGGCCGACGTGACGTGGAGAACGCGATGGCCGCCGCGG
CCCGGGTCGCCGGGGGACAATCGCTGTCCGATGCCGAGTTGGCCGAATTGGGTTGCGCGCTAAGTGATGT
GGAAGTGCGGGACACGCTGTATGCCCTTGCGGTAGGGGAGAATTCGGGCGACGCCGAGTCGTTGTGGGCG
ATATTGGCGCGCACCCTGCCCCTGCCCTGGCGCGTCGAGGCGCTGGTGTTACTCGCGTTCAGCGCTTACG
CCCGCGGCGACGGGCCGCTAGCCGGGGTGTCTCTGGACGCGGCCCTGCGTTGCGCGCCGGGCCATCGGAT
GGCGGGCATGCTGGACACCGCGTTGCAGTCCGGGCTACGGCCCGAACAGATCCGCGAACTCGCGGTGTCG
GGGTACCGAATGGCAAAGCGACTCGGCGTGCGGTTGCCGCCGCGGCGGGCGTTCGGCCGCCGGGCGGGAT
AG
>Merged2_361032_1-402 # 1 # 402 # -1 # ID=361032_1;partial=11;start_type=Edge;rbs_motif=None;rbs_spacer=None;gc_cont=0.624
GAGGTCGTGCCGCCTTCGGTCGTCGTGCACGCGCAGTATCCGGGCGCGAATCCGAAAGTGATCGCCGAAG
CCGTGGCCGCGCCGCTCGAAGAGCAGATCAACGGCGTCGAGAACATGCTGTACATGCAGTCGCAGGCCAA
TAGCGACGGCAATCTCACGCTGACCGTCACGTTCCGTCTGGGCACCGATCCGGACAAGGCCACGCAGCTC
GTGCAGAACCGCGTGAATCAGGCGCTGCCGCGTCTGCCCGAAGACGTGCAGCGTCTGGGCATCACGACCA
TCAAGAGCTCGCCTACGCTCACGATGGTGGTACACCTGATCTCGCCGGACAACCGGTACGACATGACGTA
CCTGCGCAACTATGCGCTGCTCAACGTGAAGGACCGCCTCTCGAACATCCAG
>Merged2_362511_1-429 # 1 # 429 # -1 # ID=362511_1;partial=10;start_type=ATG;rbs_motif=AGGA/GGAG/GAGG;rbs_spacer=11-12bp;gc_cont=0.657
ATGAGCCAGGTCTATTCGGTAGCGGTTGTCGTCGGCAGCCTGCGCAAGGACTCCTACAACCGCAAGGTGG
CCCACGCGCTGGCCGAGCTGGCGCCGTCCAGCCTTGCCCTGAGGGTTGTCGAGATCGGCGACTTGCCGTT
GTACAACGAGGATGTCGAGGCCTCGGGCGCCCCAGAGGCGTGGAAGCGCTTTCGTGACGAGATCCGCCGT
AGTGACGCGGTGCTGTTCGTGACGCCGGAGTACAACCGCTCGGTGCCTGGGGGGCTGAAGAATGCCATCG
ACGTCGGCTCGCGACCCTACGGGCAGAGCGTGTGGAGTGGCAAGCCAGCGGCGGTGGCCAGTGTGTCGCC
GGGAGCGATCGGTGGCTTTGGCGCCAACCATGCGCTGCGTCAGTCGCTGGTGTTTCTCGACATGCCCTGC
ATGCAGATG
>Merged2_369028_470-913 # 470 # 913 # 1 # ID=369028_2;partial=00;start_type=ATG;rbs_motif=GGA/GAG/AGG;rbs_spacer=5-10bp;gc_cont=0.734
ATGCTGCGCGGGGCCGGCCTCCGCGTGACGCGGCCCCGGGTCGCCGTGCTGACCGCGCTGCACGCGCACC
CGCACGCCGACACCGACTCGGTGACCAGCGCCGTCCGCGCCGACCTCGGCGCCGTGTCCCACCAGGCGGT
CTACGACGTGCTGCGCGCGCTCGTCGGCGCCGGGCTGGCCCGGCGCATCCAGCCGGCCGGCTCGCACGCC
CGCTACGAGGCACGGGTCGGGGACAACCACCACCACATGGTCTGCCGTTCCTGCGGGGTCATCGCCGACG
TCGACTGCGCCGTCGGCGACACTCCGTGCCTGACCGCCTCGGACGACCTGGGCTTCGCCATCGACGAGGC
CGAGGTTGTCTACTGGGGCCTGTGCCCCCGGTGCGCGCCCGCACCAGTTCCTGACAACGCCCCGCTGAAC
ATGGAGGATTCTGCTGATGTCTGA
>Merged2_369935_3-686 # 3 # 686 # -1 # ID=369935_1;partial=10;start_type=ATG;rbs_motif=GGAGG;rbs_spacer=5-10bp;gc_cont=0.635
ATGGCATTCACCGACCCGTTCATCCGTCGCCCGGTGCTGGCCTGCGTGGTCAGCCTGCTGATCCTGCTGC
TGGGGCTGCAGGCCTGGAGCAAGCTGCAGATTCGCCAGTACCCGCAGATGGAAAACGCCCTGATCACGGT
GACCACCGCCTACCCCGGAGCCAACGCCGAGACCATCCAAGGCTACATCACCCAGCCGCTGCAACAGAGC
CTGGCCAGCGCCGACGGCATCGACTACATGACCTCGGTGAGCCGGCAGAACTTCTCGATCATCTCGGTCT
ACGCGCGCATCGGTGCCGACAGCGACCGCTTGTTCACCCAACTGCTGGCCAAGGCCAACGAAGTGCGCAA
CAAGCTGCCCCAGGACGCCGAGGACCCGGTGCTGAGCAAGGAGGCGGCCGATGCTTCGGCGCTGATGTAC
CTGAGCTTCTTCAGTAACGAGATGAGCAATCCACAGATCACCGACTACCTGTCGCGGGTGATCCAGCCCA
AGCTGGCCACCTTGCCGGGCATGGCCGAGGCCGAGATCCTCGGCAACCAGGTGTTTGCCATGCGCATCTG
GATCGACCCGGTGAAACTGGCCGGTTTCGGCCTGTCGGCGGTGGACGTGAGCAATGCCGTGCGCCGCTAC
AACTTTCTCTCCGCCGCCGGCGAGGTCAAAGGCGAGTATGTGGTCACCAGCATC
>Merged2_370830_562-834 # 562 # 834 # -1 # ID=370830_2;partial=00;start_type=ATG;rbs_motif=AGxAGG/AGGxGG;rbs_spacer=3-4bp;gc_cont=0.674
ATGAACCTCTCGCGCCTGTTCATCCTGCGGCCGGTCGCCACCACGCTGAGCATGCTGGCCATCGTCCTGG
CCGGCCTGATCGCCTACAAGCTGCTGCCGGTGGCGGCCTTGCCCCAGGTCGACTACCCGACCATCCGCGT
CATGACCCTGTACCCCGGCGCCAGCCCGCAGGTGATGACCAGCGCCGTCACCGCGCCGCTGGAACGCCAG
TTCGGGCGGCGCCTCGGTGCTGACCCTGCGTTTCAACCTCGACATGAACATGGATGTCGCTGA
>Merged2_374908_1-768 # 1 # 768 # -1 # ID=374908_1;partial=11;start_type=Edge;rbs_motif=None;rbs_spacer=None;gc_cont=0.520
CTGCCTCACATCCTGATGAGATTCTTCACCGTGAGCGACGCCAAAGAAGCGCGCAAGAGCGTGTTCTATG
CCACTGGCTTGATTGGTTACTTCTATATTCTCACTTTTATCATTGGTTTCGGCGCAATTATCCTCGTAGG
CACCAACCCTGCCTTCAAGGATTCCACCGGTGCTTTGATTGGTGGTGCCAACATGGCCGCGGTACACCTT
TCCAATGCTGTGGGTGGCAGTCTGTTCCTTGGATTTATGTCCGCGGTCTCTTTCGCCACCATCCTGGCGG
TTGTCTCTGGACTGGCACTGGCAGGCGCATCAGCCGTTTCTCATGACCTTTATGCCAATGTGTTCAAGAA
AGGAAAAGCGAACGAAAAAAGCGAGCTGCGTGTATCGAAGATTACTGTTGTGATCCTTGGTGCTCTGACC
ATTCTCCTCGGTATCGCCTTCGAGAACCAGAACGTTGCCTTCATGGTTGCATTGGCCTTCACCGTAGCGG
CCAGTTGCAACTTCCCCATCCTGATCCTTAGCATGTACTGGAAAAACCTGACCACCCGTGGTGCCACTAT
CGGCGGCTGGCTGGGGTTGATCAGTGCAGTAGTAATGATGATTCTTGGGCCGGCTATCTGGGTCAAGGTG
CTGGGTAACGCTCATGCAATTTTCCCGTACGAGTACCCTGCACTGTTTTCCATTGTTATTGCCTTTGTCA
GCATTGTGGTGATCTCCAAGCTTGATCGCTCGGCTTCGGCAGAAGAAGAACGCGCACGCTTCCTGCCA
>Merged2_378005_3-311 # 3 # 311 # -1 # ID=378005_1;partial=11;start_type=Edge;rbs_motif=None;rbs_spacer=None;gc_cont=0.638
GTCGGCCAGGCCGGCGGCGCGCTCACCGGCACGGTGTCGCTGACGGAGGAGTTCGTCGATGCCAATTCAG
CGGAGAAACTCCGTACCGTGGTGAATTCGTCGATCCTGCCCGCCGGCCGGCAGTTGAGTACCACGCTCGT
CGACCAAGGTTCGCAGGCCGGCGACCTATTGGGTATCGCCTTGCTGATCAACACCAACCCAGCTATCCCC
CCCGTCGACGACATCCAGCGCGATGCCGTACTGGCCGCGCTACGCGATACCGGTTTCATCACTTATCAGC
CCAGCGAACATCTGGGCGCGTCAAACGCC
>Merged2_378141_2-160 # 2 # 160 # -1 # ID=378141_1;partial=10;start_type=ATG;rbs_motif=GGAG/GAGG;rbs_spacer=5-10bp;gc_cont=0.522
ATGAACAAAAACAGAGGGTTAACGCCTCTGGCGGTCGTTCTGATGCTCTCAGGCAGCTTAGCGCTAACAG
GATGTGACGATAAACCGGCTCAACAAGGGGCCCAGCAAATGCCGGAAGTCGGCATTGTCACGCTCAAATC
CGCACCTCTACAAATCACC
>Merged2_379548_2-172 # 2 # 172 # 1 # ID=379548_1;partial=10;start_type=Edge;rbs_motif=None;rbs_spacer=None;gc_cont=0.602
GGCATGGGCTCGGAGCTGCGCCGCCCGCTGGGCATCGCGATTATTGGCGGTCTGATCGTCAGCCAGATTC
TGACCCTATACACGACCCCCGTCATCTATCTGCTCATGGACACCTGGCGGTTGAAGCTACGAGGCAAGCC
CGATGCCGGTATTGAGCTACCTGCGAGTTGA
>Merged2_379621_2-898 # 2 # 898 # -1 # ID=379621_1;partial=11;start_type=Edge;rbs_motif=None;rbs_spacer=None;gc_cont=0.699
CCGGACTACAAGGCCCCGCTGACCGAACCGGCCAAGCTGGACGCCGGCCTTGAGGCCAAAGCCTATGACC
GCAGCCGCTTCGAGAGCGTGTGGTGGAAACAGTTCGACGACCCGGTGCTGAACCAGTTGGTGCAGGCATC
GCTGGACGGCAACCGCGACCTGCGCGTGGCGTTCGCCCGCCTGAAAGCGGCGCGGTCGATTCGCGAGGAC
GTGTCCAACGACCAGATCCCCGTGGTCACCAGCCGCGCCAGCAGCGACCTGGGCAAGGGCCAGGTGCCCG
GCCAGACCGAGCGCCGGGTCAACAGCGAGCGCTATGACCTGGGCCTGGACATGGCCTGGGAGCTCGACCT
GTTCGGCCGCATCCAGCGCCAGATCGAAGCCAGCGAAGCGCAGGAAGCGGCCGCCGAAGCCGACCTGCAG
CAGCTGCAGGTCAGCCTGATCGCCGAGCTGGTCGATGCCTATGGCCAACTGCGCGGCGCCCAGTTACGCG
AGAAGATCGCCCTGGCCAACCTCAAGACCCAGCAGGAGTCGCGGGACATCACCGTGACCCTGCGGGACAC
CGGGGTCGGCAACGAGCTCGACGTGGTCCGCGCCGACGCCCGCCTGGCGGGCGTCGAGGCCACCGTGCCG
CAATTGCAGGCCGAACAGGTACGCGCGAAAAACCGTATCGCCACCCCGCTCGGCCAACGCCCAGACGCCC
TGACCGTGGACCTTGCGCCCAAGGCCCTGCCGGCCATCGCCAAGGCCCTGCCGGTGGGCGACCCCGGTGA
GCTGCTGCGCCGCCGCCCGGACATTCGCAGTGCCGAACGCCAACTGGCGGCGGCCACCGCCAACGTGGGC
GTGGCCACTGCCGACCTGTTCCCGCGGGTCAGCCTGAGCGGCTTCCTCGGCTTCACC
>Merged2_381341_1782-1943 # 1782 # 1943 # 1 # ID=381341_4;partial=01;start_type=ATG;rbs_motif=GGA/GAG/AGG;rbs_spacer=5-10bp;gc_cont=0.636
ATGGACACCATTATCGGCCAGACCCAGCCAGGCGCCGGCGCTGCGGACATGATCGTTGCCGGCGACCAGA
AGACCTTCATGCAGGACGTCATCGATGCGTCGCGCCAGATACCGGTGCTCGTCGATTTCTGGGCGACCTG
GTGTGGCCCCTGCAAGCAGCTG
>Merged2_382506_2-553 # 2 # 553 # -1 # ID=382506_1;partial=10;start_type=ATG;rbs_motif=GGAG/GAGG;rbs_spacer=5-10bp;gc_cont=0.699
ATGCCCCCTGCCCACGCCCACAGCCCTGCCCCCGTTTCCCTGCTCAGCGCCTGGCGGCAACAGGCGCTGG
ACACGCCCTGGCTCAGTGCCGGCCTGGCCCTGAGCCTGCTGGCGATCATCGCCCTGCTGCTGGCCAGCAT
CTGGAACGCGGTCAACGGTGACCATGCCGACAACCTGCACCTGGCCATGCTCGGCGGCCTCTCCGGCTTT
GGCGCCACCGCCCTGGGCGCGGTGCTGGCGGTGATCCTGCGCGATATCAACGCCCGCACCCAGGATGTGA
TGCTGGGCTTCGCCGCCGGCATGATGCTCGCCGCCAGTTCGTTTTCGCTGATCCTGCCGGGCCTGGATGC
CGCCCGGGAGATCACCGGCAACGGTCCGGCGGCGGCCTTCACCGTGGTGCTGGGCATGGGCCTGGGCGTG
TTGCTGATGCTCGGCCTCGACCGCTTCACCCCGCACGAGCATGAAAGCACCGGGCCTTGTGGCCCGCAGG
CCGAGCGGGTCAACCGGGTGTGGCTGTTCGTGCTGGCCATCACCCTGCACAACCTGCCCGAG
>Merged2_388686_23-475 # 23 # 475 # -1 # ID=388686_1;partial=01;start_type=Edge;rbs_motif=None;rbs_spacer=None;gc_cont=0.687
AGCTCCACCTTCGCCTACATCGGCCCGGCGCTGAGCCTGCCGATCTTCGAGGGCGGCAAGCTGCGCGCCA
ACCTGGCCAACACCGATGCGCAGTACGACCTGGCGGTGGCCAACTACAACCAGACCGTGCTCGATGCACT
GCGCGACGTCGCCGACCAGGTCAACGCGGTGCGCTCGCTGGCGCAGCAGGCGCACTCGCAGCAGCAGGCG
GTGGACACCGCACGCTCGGCCTTCGATCTGGCCCAGCAGCGCTACCGCGCCGGCATCGGCAGCTACCTGG
ACGTGCTGACCGCGCAGTCCACCCTGCTGCAGTCGCAGCAGCAGCTGGCCGGCCTGCAGTCGCAGCAGGT
GCAGACCTCGGTGCGCCTGAGCAAGGCGCTGGGCGGTGGTTTCCAGCCCACTGACGCCGACCGCGCACCG
ATCGCCTCCCATTCCGATTCCTCGCATTCCTGA
>Merged2_389433_1280-1375 # 1280 # 1375 # 1 # ID=389433_3;partial=01;start_type=ATG;rbs_motif=AGGAG;rbs_spacer=5-10bp;gc_cont=0.740
ATGGCAGAAGACGTGCGCGCCACGACGCGACGAGTGGTGATCCTGGGCTCCGGGCCCGCCGGCCTCACCG
CCGCGGTCTACACCGCCCGGGCCAAC
>Merged2_391806_1-81 # 1 # 81 # -1 # ID=391806_1;partial=10;start_type=ATG;rbs_motif=GGAG/GAGG;rbs_spacer=5-10bp;gc_cont=0.654
ATGGCGGCAAGCATCGGCACCCACAGCCACGTCTTTCTCGGCGACGGTCACCAGCGCAATGAGCGGCGCA
CCTGGATGGTG
>Merged2_393769_526-621 # 526 # 621 # 1 # ID=393769_2;partial=01;start_type=ATG;rbs_motif=None;rbs_spacer=None;gc_cont=0.615
ATGCACGGCATGCAGGGCGATCAGGAAGTGCTGGAGTTGCTCAACGAGGTCCTGACCGCCGAGCTGACCG
CGGTCAACCAGTACTTCTTGGACGCC
>Merged2_394843_3-233 # 3 # 233 # -1 # ID=394843_1;partial=10;start_type=ATG;rbs_motif=AGGAG;rbs_spacer=5-10bp;gc_cont=0.563
ATGATTGATTCGCCCCGCGTGTGTATTCAGGTTCAGAGCATCTATGTGGAATCACAGTCGATCCCTGAAG
AAGAGCGTTACGTCTTCGCCTATACCATCACTATCCGCAATCTGGGGCGGACCGACGTGCAACTGCTGGG
CCGTTACTGGCTGATCACCAACAGCAACGGCCGCCAAACCGAAGTTCAGGGCGAAGGCGTGATCGGCGAA
CAGCCTGTCATTCCGCCCGGC
>Merged2_397165_2-358 # 2 # 358 # -1 # ID=397165_1;partial=11;start_type=Edge;rbs_motif=None;rbs_spacer=None;gc_cont=0.655
GCCGCCACCAAAGTCGACGTCGCCGTCGCCATGACCATCGCCGGTTTCGTCAACCTGGCGATGATGGCCA
CTGCCGCCGCCGCGTTTCATTTCAGCGGCCACAGCGGCATCGCCGATCTCGACGTGGCTTACCTGACGCT
GCAACCGCTGCTCGGGCAAGCCGCTGCCACCGTGTTTGGCCTGAGCCTGGTGGCCGCCGGCCTCTCCTCT
ACCGTGGTGGGCACGCTGGCGGGGCAGGTGGTGATGCAGGGGTTCGTGCATTTCCATAGTCCGCTGTGGC
TGCGGCGCGCGGTGACCATGCTGCCGTCGTTTATCGTCATCATGCTCGGGATGGACGCGACGCGGATTCT
GGTGTTG
>Merged2_398192_1-429 # 1 # 429 # 1 # ID=398192_1;partial=11;start_type=Edge;rbs_motif=None;rbs_spacer=None;gc_cont=0.601
GGCGTCAACAGCAATGTCACCAGCGCTTCGCTCGGCCTGACGCAAACCATCTTCGACATGTCGAAATGGC
GTGCGCTGACGCTGCAGGAAAAGACCGCCGGCATCTCCGACGTGACCTTCCAGACCGCGGAACAGCAGCT
GATCCTCAACACCGCCACCGCCTATTTCAACGTGCTGAGCGCCATTGACACGCTCTCTTATACCCAGGCG
AACAAACAAGCGGTTTACCGCACGCTGGATCAAACCACCCAACGCTTCAACGTAGGCCTGGTGGCGATCA
CCGACGTGCAGAACGCCCGTTCCGCCTACGATACCGTGCTGGCGGCCGAAGTCACCGCCCGCAACAACCT
GGACAACGCGCTGGAATCGCTGCGCCAGATCACCGGCACCTTCTATCCTGAGCTGGCCTCGCTGAATACC
GATCGCTTC
>Merged2_398675_1-909 # 1 # 909 # -1 # ID=398675_1;partial=11;start_type=Edge;rbs_motif=None;rbs_spacer=None;gc_cont=0.686
GTGATAGCCCTGGTACTGCTGGGCAAGTACCTGGAGAGCCGCGCCAAGCGCCAGACCGCCAGCGCCATCC
GCGCCCTCGAAGCCCTGCGCCCGGAACGCGCGATACGGGTGCTCGACGGTCGCGAGGAAGAAGTCGCGAT
CAGCCAGCTGCGCCTGGGTGACCGGGTGCTGGTCAAACCCGGTGAGCGTTTCCCCGTCGACGGTGAAGTA
CTCGAGGGCAACAGCCACGCCGACGAGGCACTGATCAGCGGCGAAAGCCTGCCAGTGCCCAAGCAACCCG
GCGATGCGGTCACCGGAGGTGCCATCAACGGTGAAGGCCGCTTGCTGGTGGAGACCCGCGCGCTCGGCAC
CGAGACCGTCCTGGCGCGGATCATTCGCCTGGTGGAGGACGCCCAGGCGGCCAAGGCACCGATCCAGAAG
CTGGTCGACCGGGTCAGCCAGGTATTCGTCCCGGCGGTGCTGGTACTGGCCCTGATCACCCTGGTTGGCT
GGTGGCTGGCCGGCGCACCACTGGAAACAGCCCTGATCAACGCCGTCGCCGTGCTGGTGATCGCCTGCCC
TTGCGCTCTTGGCCTGGCCACGCCGGCAGCGATCATGGCCGGTACCGGCGTCGCCGCCCGCCACGGCATC
CTGATCAAGGACGCCGAAGCACTGGAGCGCGCCCATGCGGTCAACCGCGTGGTGTTCGACAAGACCGGCA
CCCTCACCTCCGGCAGCCCGCGCATCGTCCATCAGCAGGCCAGCAGCGGCGATGACAACGAACTGCTGCG
CCTGGCCGGCGCCCTGCAACGCGGCAGCGAGCACCCGTTGGCCAAGGCGGTGTTCGACGCCTGCGCCGAA
CGCAATCTTGACGTACCGCAAGTGACCGACAGCCAGTCCCTCACCGGCCGTGGCATCGCCGGCCAGGTG
>Merged2_398769_4-438 # 4 # 438 # -1 # ID=398769_1;partial=01;start_type=Edge;rbs_motif=None;rbs_spacer=None;gc_cont=0.561
CAGCTGCCAGCAGACAAAAAAGGTCCACTGCGCAACAACGCGGGCGGCCACGCTAACCACAGCCTGTTCT
GGAAAGGTCTGAAAACCGGTACCACCCTGCAGGGCGACCTGAAAGCGGCTATCGAAAGCACCTTCGGTTC
CGTTGAGAAATTCAAAGAAGAGTTCGAGAAAGCAGCTGCAACCCGTTTCGGCTCCGGCTGGGCGTGGCTG
GTACTGAAAGACGGCAAACTGGCTGTGGTTTCTACCGCAAACCAGGATTCCCCGCTGATGGGCGAAGCCA
TTTCCGGCGCTTCCGGCTTCCCGATTATCGGCCTGGATGTGTGGGAACACGCTTACTACCTGAAATTCCA
GAACCGCCGTCCGGACTACATCAAAGCCTTCTGGGACGTGGTTAACTGGGACGAAGCAGCAGCGCGTTTT
GCCGCCAAAAAATAA
>Merged2_400385_1257-1775 # 1257 # 1775 # -1 # ID=400385_2;partial=01;start_type=Edge;rbs_motif=None;rbs_spacer=None;gc_cont=0.703
GTGGTGCCGATCTGCTTCGGGCTGATCTTCCTTTTGCTGCTCGTCGCGCTCGGCTCGTGGCGGGATGCGG
CGCTGGTGTTCAGCGCGGTGCCGCTCGCCCTTACCGGCGGCGTCGCGGCGCTGTGGCTGCGCGACATGGC
GTTCTCGGTGTCGGCGGCCGTGGGATTCATCGCCCTGTCAGGTGTCGCCGTTCTCAACGGCCTCGTCCTG
TTGAGCTTCGTTAGGCAGCTTGCTGGCTCCGGCCTCGCGCCGCGCGAGGCGATCTTGCACGGCGCGCTGA
CCCGCCTGCGTCCGGGGGTCATGACGGCGCTCGTCGCCTCTCTCGGCTTCGTCCCGATGGCGATCGCGAC
GGGAACCGGCGCCGAGGTGCAAAAGCCGCTGGCGACGGTCGTCATCGGCGGCCTCATGTCGGCAACCCTC
CTCACGCTCGTCGTGCTGCCGGCGCTCTATGTGCGCTTTTCCGGCCGCCAGGCCGGCACCGCCGGCGGCA
AGGCGATCGCGGCGATTGCCGCCGAGTGA
>Merged2_402199_3-245 # 3 # 245 # 1 # ID=402199_1;partial=10;start_type=Edge;rbs_motif=None;rbs_spacer=None;gc_cont=0.716
CCGGTATTCAACCGCGGATGGGCGGAGCGCTCCGCGGAACTTGCGGTGGCCACGACAGATCGGCTGCGCC
GGCAGACGGAGGCGCACCGGGTACGCGACGACGTGCCCGGTGACGTCTTGCGGTGCTATCTGGAGCTGGT
GCTCGACGGGTTGGTGGCCCGGCTGGCCTCAGGCGAAGACCCGCAGCGCCTGGGCGCCGTCCTGGACTTG
GTGGAGAGCTCGGTGCGCCGCGCCGCCCCATGA
>Merged2_403251_3-452 # 3 # 452 # 1 # ID=403251_1;partial=10;start_type=Edge;rbs_motif=None;rbs_spacer=None;gc_cont=0.689
GCCCGCGGCTCGCAGATCGGCTCCTCGGCCGCCAATGCCTGGGCCTTGGGCCCAAGCATCAGCTGGGCCG
CGTTCGACCTGGGCAGTGTGCGTGCCCGCCTGCGCGGGGCCAAGGCCGACGCCGACGGTGCCCTGGCCAC
CTATGAGCAACAGGTGTTGCTGGCCTTGGAAGAATCCGCCAACGCCTTCAGCGACTACGGCAAGCGCCAG
CAACGCCTGTTGGCGCTGATGCGCCAGAGCGACGCCAGCCGCAAGGCCGCTGAGCTGGCCTCGATCCGCT
ATCGCGAAGGGACGGTGGATTACCTGGTGCTGCTGGATGCCGAGCGTGAGCGGCTGAGCGCCGAGGATGC
CCAGGCCCAGGGCGAGGTCGAGTTGTACAGCGGCATCGTGGCGATCTACAAGGCCCTCGGCGGTGGCTGG
CAGCCAGAAGTGGTCGCCAGCTCGCGCTGA
>Merged2_405088_2-430 # 2 # 430 # 1 # ID=405088_1;partial=11;start_type=Edge;rbs_motif=None;rbs_spacer=None;gc_cont=0.634
CTCACCGCCGATGGCTATCGGATCGTCGACTTCGACGGCAACGACGACCTGCAACCCGGTGAGGACTACC
GCGAGTTTCATCTCGACTGGGACCTGGCCGCTGCCGAAAAGGGCGGCTACGACTTCTTCATGCTCAAGGA
GATCGCCGAGCAGCCCGCCGCGGTGGCAGCCACCCTGCTCGGCCATTTCGTGAATGGCCGGATCGTGCTC
GACGAGCAGCGGCTGTCGGATCAGGAATTGCGTGAGGTGGACAAGGTTTTCGTGGTCGCCTGCGGCACCG
CCTACCACTCCGGGTTGCTCGCGAAATACGCGATCGAGCACTGGACGCGGCTGCCGGTCGAAGTCGAGCT
CGCCAGCGAATTCCGTTACCGTGACCCGGTTTTAGACCGCAGCACGCTGGTGGTGGCTATTTCGCAGTCC
GGCGAGACC
>Merged2_405999_13-303 # 13 # 303 # 1 # ID=405999_1;partial=01;start_type=ATG;rbs_motif=GGA/GAG/AGG;rbs_spacer=5-10bp;gc_cont=0.649
ATGAACGAGTTGGTCGATACCACCGAGATGTACCTGCGGACCATTTACGACCTCGAGGAAGAGGGCGTAC
CCCCGCTGCGTGCCCGGATCGCAGAACGGCTCGAGCAGAGCGGGCCCACCGTCAGCCAGACCGTCTCCCG
CATGGAGCGCGACGGCTTGCTCCATGTGGCCGGTGACCGCCACCTGGAGCTCACCGACAAGGGCCGGACG
CTGGCGATCGCCGTGATGCGTAAGCACCGCCTCGCCGAACGACTGCTCCTCGACGTCATCGGATTGCCTT
GGGAAGAAGTG
>Merged2_408717_3-353 # 3 # 353 # 1 # ID=408717_1;partial=11;start_type=Edge;rbs_motif=None;rbs_spacer=None;gc_cont=0.664
TTCCTGCGCTGGGGGCAGGGCGCCTTCGACACGCTGCGGGTCGTCCCGCCGAACACCGGGATCTGCCATC
AGGTGAACCTCGAGCACCTCGCCCGCGTCGTCTTCACCAACGACGACGGCCAGGCGTACCCGGACACTCT
GCTCGGAACCGACTCCCACACGACAATGATCAACGGTCTGGGCGTTCTCGGCTGGGGTGTCGGTGGCATC
GAAGCCGAGGCGGCCATGCTCGGACAACCTGTCTCGATGCTCATTCCCCGGGTGGTCGGATTCGAGCTCA
CCGGCACCCTCCCCGAGGGATCCACCGCCACCGACCTGGTGCTCACTGTCACCGAGATGCTGCGCAAGCA
C
>Merged2_409563_21-560 # 21 # 560 # -1 # ID=409563_1;partial=01;start_type=Edge;rbs_motif=None;rbs_spacer=None;gc_cont=0.681
ACCCTGTCGCTGGGCGGCAGCTGGGGCAAGACCGCGACCTGGGGCGACAGCACCGGCTCCGGCTCGCTGT
CCCCCGACGCCCGCACCAACAGCATCGGCCTGACCCTGAACGTGCCGATCTTCGCCGGCGGTGCCACCCA
GTCCGGCGTGCGCCAGGCGCTGGCCCAGCGTGACATCGCCCAGGACGGCTACGAGCAGCAGAAGCGTGCC
CTGGACCGCAACACCCGCAATGCCTACCAGACCCTGGTGCAGGGCATCAGCGAAGTGGAAGCCCGCCGCC
TGGCGGTGGTCTCGGCACAGAGTGCGTACGACGCCTCGCAGGTTGGCCTGGAAGTCGGTACCCGTACCGT
GCTGGACGTGATCCAGAACCAGCGCATCCTGTTCTCGGCGCAGCTGGATTACGCCAATGCGCGTTACACC
TTCCTGCAGAACCGCCTGCTGCTGAGCCAGTCGCTGGGCGCACTGGATGTGGCCGAGCTGCAGGACGTCA
ACCGCCTGCTGACCCAGGACGCGGGCAACCCGGCAACGACCACGCACTGA
>Merged2_411296_3-230 # 3 # 230 # 1 # ID=411296_1;partial=10;start_type=Edge;rbs_motif=None;rbs_spacer=None;gc_cont=0.636
GCGGCCCTGGCCGGCGTCGGCGAAGCTCGCGCTGCCCGCCTCGAACTTGCGCTTCCCGATGTAGCACCAC
GGGCACGCGATATCGGACCAGATGTCGACCTTGATGGGAGGTGTGGATTCCGTCACGTCATGATCAACGA
CGCCGCACGGGTCCTATTCCCGTTCAGTCGACGCACGATGCGGCGCAAAACGCACGATGTGCGAGGCGTC
TCACCAGATCACAGGTGA
>Merged2_417118_3-140 # 3 # 140 # 1 # ID=417118_1;partial=10;start_type=Edge;rbs_motif=None;rbs_spacer=None;gc_cont=0.674
GGTCGCGCGCTGTGGGCGCGGCTGAAGCTGCGCGGCGACGCGGTGATGGATTACGCGCTGCGTGATCTTT
CCGCCGACGAGCGCACGCTGCTGCTGTCCCTCCTTACCCGAATCCGCGATTCCCTGACGACCCCATGA
>Merged2_417118_137-889 # 137 # 889 # 1 # ID=417118_2;partial=01;start_type=ATG;rbs_motif=None;rbs_spacer=None;gc_cont=0.710
ATGAACCCGATCCCGCATTCCACTCTCCGCCGGTCCGGGCGCGCGCTGCTGGTGTCAGCGCTGGCCCTGG
CCCTGGCCGCCTGCGCCAGCAGTCGTGGCCTCAACCCGCAGGGCCACGTGCTTGACGTGGACAGCCTGCA
CAGCGAACGCACCCTGGCCGACACCGACCTCAGCGCCACCGGCTTCCCGGCGCAGGACTGGTGGAAGGCG
CTGGGCGATGCACAGCTGGACGCCCTGGTTGCCGAAGGCCTGGCCGGACACCCGAGCCTGGACGCCGCCG
ACGCGCGCCTGCGCCAGGCCCAGTCGCAGGTGGGTACCGCGCGTGCCGATCGTCTGCCGAGCCTGTCGGT
GTCCGGTGGCTATACCGGCCTGCGCCTGCCTGAGTCGATGGCCGGCAGCGAGATGGGTGGCCATTACGCC
GGCAGCAGCCAGGTCGCCTTCGACTTCAGCTATGGCGTGGACCTGTGGGGTGGCAAGCGTGCCGCCTGGG
AAGCGGCCGTGGACGGCGCCCATGCCGCCACTGTCGAAGCCCAGGCTGCACGCTTGAACCTGTCCACCGG
CATCACCCAGGCCTATGCCGACCTGGCCTATGCATGGCAGCTCAATGACGTGGCCGAAGAAGAGCTGGGC
CGCTCGCAGAAGTCGCTGGAACTGACCCGCCAGCGCCGCAGCGCCGGCATCGACAGTGATCTGCAGGTGC
GCCAGGCCGAGGCCCGCGTGCCCGCCGCGCAGCAGCAGGTGCAGGCCGCGCAG
>Merged2_419267_1-348 # 1 # 348 # -1 # ID=419267_1;partial=11;start_type=Edge;rbs_motif=None;rbs_spacer=None;gc_cont=0.713
GTGCAGCTGGATCCGTCCGACACCTCGGTGGCGCTGCAGCAGGCCGAAGCCAACCTGGCCAAGACGGTGC
GCCAGACCCGCGGCCTGTACCGCAGCGTGGAGGGCGCGCAGGCAGACTTGAATGCCCGCCAGGTGACCCT
GAAGCGCGTGCGTGACGACTTCGCGCGCCGCAAGGACCTGGCCGCCACCGGTGCCATCTCCAACGAAGAA
CTGGCCCATGCCCGCGATGAGCTGGCGGCCGCCGAAGCAGCCGTGGCCGGTTCGCGTGAGACCGTCGAGC
GCAACCGCGCGCTGGTCGACGACACCGTGATCGCCACCCAGCCGGACGTGCAGGCGGCCGCCGCGCAG
>Merged2_425141_162-608 # 162 # 608 # -1 # ID=425141_2;partial=00;start_type=ATG;rbs_motif=None;rbs_spacer=None;gc_cont=0.727
ATGACGAGTTCGGCCACCGCCCTCGACTTCGGGCGGATGGTGCGCGAGGCGGGGTTGCGGGTGACCCAGC
CCCGGGTGGCCGTGCTGGCGGCCGTGCACGCGCGACCCCACGCCGACACCTACTCGATCATCGGTGGCGT
TCGGGAGGAGCTCCCCGACGTCTCCCACCAGGCCGTCTACGACTCACTGCAGGCGCTGACGGCGGCCCGG
CTCGTGCGCCGGATCCAGCCGTCGGGCGCGGTGGCCCGCTACGACCCGCGCGTCGGCGACAACCATCACC
ACGTGGTGTGCCGGTCGTGCGGTCTCATCGCGGACGTCGATTGCGCGGTCGGCGTGGCGCCCTGCCTGAC
CGCGTCCGAGGACCACGGCTTCCGGATCGACGAGGCCGAGGTCATCTATTGGGGCCTGTGCGCGGCCTGT
TCCGCCGCGGGCCCGGAACACCCCTGA
>Merged2_425339_2-226 # 2 # 226 # 1 # ID=425339_1;partial=10;start_type=Edge;rbs_motif=None;rbs_spacer=None;gc_cont=0.662
GGCATCGCGCGCGCGCGGCGCCTCAGCCGCGCCACCATGCGCAATATCCGGCAGAACCTGTTTTTCGCAT
TCGTTTACAATGCGCTCGGCGTGCCGATCGCCGCGGGCGCGCTCTATCCGGCGTTCGGCGTCCTGCTGTC
GCCGGTCATCGGCGCTCTCGCTATGTCATTGAGTTCTGTCTCGGTCGTGGCGAACGCGCTGCGCCTGCGC
CGGGTTCAGTTGTGA
>Merged2_426449_2-463 # 2 # 463 # -1 # ID=426449_1;partial=10;start_type=ATG;rbs_motif=GGAG/GAGG;rbs_spacer=5-10bp;gc_cont=0.703
ATGACCGACCAGGCCAGTTCTGACCTGCGCGAGGAAGTCCGGGCCCGCTACGCCGAAGCCGCTCAGGCGG
TCCTCAACCCCAGGCCCGGCGTCTCTGCGAGCTGCGGCCCGGTGACTGACTCTGGCGGCTGCTGCGGCTC
GGATGAGTCCGCGTCGTGCTGCGGCACCGGCTCGGCGGCCCTGGACACCGCGTTCGGCATTGGCCTTTAC
GGCGAGGGTGAGACGGACGGCCTGCCCGAGGAAGCGGTGCTCGCTAGCCTGGGCTGCGGCAACCCTCTGG
CCGTTGCCGAGCTGCACGAAGGCGAGCGGGTCCTTGACCTCGGTTCTGGCGGCGGTATCGACGTCCTGCT
GTCCGCTCGCCGAGTTAGGGATACCGGCTTCGCTTACGGCGTCGACATGACCGACGACATGCTCGCCCTC
GCCCGGTCTAACGCCGCCGGGGCCGGAGCCACGAACGTCGAG
>Merged2_430378_2-292 # 2 # 292 # 1 # ID=430378_1;partial=10;start_type=Edge;rbs_motif=None;rbs_spacer=None;gc_cont=0.625
GTCATCGTCGTGATGCCCTCGCCCACAGCCGCCACACTGCACGCCAAGTTGCTGTCCAATATCCGCGAAA
TCCAGGCTCGGGGTGCGCTCACCATCGTCATCGCCGAGGAGGGCGACGAAGCCGTGCGCCCCTATGCCGA
TCACCTGATCGAAATCCCAGCTGTGGCAACACTTTGCCAGCCGCTGCTGTCGACAATCCCGCTGCAGGTG
TTCGCCGCGGCCGTGGCGCAGGCCCGTGGTTATGACGTCGACAAGCCACGAAACCTGGCCAAGTCTGTCA
CTGTCGAATAG
>Merged2_434539_3-1043 # 3 # 1043 # -1 # ID=434539_1;partial=10;start_type=ATG;rbs_motif=AGGAG;rbs_spacer=5-10bp;gc_cont=0.575
ATGGCTAAGTTCTTTATAGATCGCCCGATTTTCGCCTGGGTAATCGCCATCATCGTCATGTTGGCGGGGG
TGCTTGCAATAATGAAACTGCCTATCGCGCAGTATCCCACTATTGCACCGCCGGCGGTGAGCATTTCCGC
CAACTACCCGGGCGCAGATGCCAAAACGGTGCAGGATACCGTCACGCAGATTATCGAACAGAACATGAAC
GGTATCGATAACCTGATGTACATGTCCTCCACCAGTGATTCCTCTGGTAGCGTCACCATTACCCTGACGT
TTGATTCCGGCACCGATCCTGACATCGCGCAGGTTCAGGTCCAGAACAAACTGTCGTTGGCCACCCCGTT
GCTGCCGCAAGAAGTTCAGCAACAGGGCCTGAAAGTAGAAAAATCCAGCAGCAGCTTCCTGATGGTGGCC
GGCTTCGTTTCCGACGATCCGAACATGACTCAGGACGATATTGCGGACTACGTGGCGTCCAACATCAAGG
ACCCGATCAGCCGTTCGTCCGGCGTGGGTGAAGTGCAGCTGTTCGGTGCCCAGTACGCGATGCGTATCTG
GCTGGATCCGAACAAGCTGAACAACTACCAGCTGACGACCACGGACGTGACCTCCGCCATCACCGAGCAG
AACAACCAGATCGCCGCAGGCCAGCTGGGCGGCCTGCCGCCGGTGCCGGGGCAGCAGTTGAACGCCTCGA
TCATCGCGCAGACCCGTCTGACTTCGCCGGAAGAGTTCGGCAAGATCCTGCTGAAGGTAAATACCGACGG
TTCCCAGGTGCGCCTGCGCGACGTCGCTCATATCGAGCGCGGCGCGGAAAGCTATGCCGTTACCGCTCGC
TACAACGGCAAGCCGGCCGCCGGTCTGGGTATCAAACTGGCAACCGGCGCCAACGCCCTGAACACCGCCA
AAGGTGTGAAAGACGAGTTGGCCAAGATGGCGCCCTTCTTCCCGCAAGGGATGAAAGTGGTTTATCCGTA
CGACACCACCCCGTTCGTTAAAATCTCCATCAACGAAGTGGTGAAAACGCTGATCGAAGCC
>Merged2_434539_1061-1162 # 1061 # 1162 # -1 # ID=434539_2;partial=01;start_type=Edge;rbs_motif=None;rbs_spacer=None;gc_cont=0.549
GTCTCCGGCCTGATGAAAGTGCATCCGGGCGCGCAGGTAAAAGTGCAGGAAGTTGACACTCAGGCGCAAA
AACAGCCGCAGTCTGAAGCGCAGAAGTCATAA
>Merged2_434726_962-1330 # 962 # 1330 # -1 # ID=434726_2;partial=01;start_type=Edge;rbs_motif=None;rbs_spacer=None;gc_cont=0.645
GGCGACGGGGTGAATGACGCACCGGCGCTCGCCGCGGCCGATATCGGGATCGCCATGGGCACGGGTACGG
AAGTCGCCATGCAGAGTGCCGGTGTGACCCTGGTGAAAGGTGATCTCACGGCCATCGCCCGCGCCCGCCG
GCTAAGCCACGCGACGATGCGGAACATCCGCGAAAACCTCTTCTTTGCCTTTGTGTACAATGTCATCGGT
GTCCCGGTGGCCGCCGGCATTCTCTACCCGTGGTTCGGTGTCCTGCTCAGTCCAGTGATGGCCGCGCTTG
CCATGTCACTGAGCTCCGTCTCCGTTGTCGCCAATGCGCTGCGCCTGCGCCATCTGAACCTTGATGTCCC
GGGGTCACGGCCCGGCTGA
>Merged2_435777_417-566 # 417 # 566 # 1 # ID=435777_2;partial=01;start_type=GTG;rbs_motif=AGGAG;rbs_spacer=5-10bp;gc_cont=0.633
GTGACTGCTGAGGGGCTTATCGATACGACGGAGATGTATCTCCGCACTGTCTTCGAGCTTGAAGAAGAAG
GTATCTCCCCGCTGCGCGCCCGGATCGCGGAGAGGCTGTCGCAGTCCGGCCCGACGGTCAGCCAGACGGT
GGCCCGGATG
>Merged2_437992_1-531 # 1 # 531 # -1 # ID=437992_1;partial=10;start_type=ATG;rbs_motif=AGGAG;rbs_spacer=5-10bp;gc_cont=0.655
ATGAACTGGACCGCCATCTCGATGTTCCTGGTGTTCGTCTGTTTCACCCTGCTGGTGACCCGCTGGGCCG
CCCTGCGCACCCGTTCGGCCAGCGACTTCTACACCGCCGGCGGCGGCCTGACCGGCATGCAGAACGGCCT
GGCGATCGCCGGCGACATGATCAGCGCGGCCTCGTTCCTGGGCATTTCGGCCATGATGTTCCTCAATGGC
TACGACGGCCTGCTGTATGCCCTGGGCGTGCTGGCCGGCTGGCCGATCATCCTGTTCCTGATCGCCGAGC
GTCTGCGCAACCTGGGCAAGTACACCTTCGCCGACGTGGTCTCCTATCGCCTGGCCCAGGCTCCGGTGCG
GCTGACCTCGGCCTTCGGCACCCTGGCCGTGGCGCTGATGTACCTGGTGGCGCAGATGGTCGGCGCCGGC
AAGCTGATCGAGCTGTTGTTCGGCATCAGCTACCTCTATGCGGTGATGCTGGTGGGTGTGCTGATGGTGC
TGTACGTGACCTTCGGCGGCATGCTCGCCACCACCTGGGTG
>Merged2_440440_3-347 # 3 # 347 # 1 # ID=440440_1;partial=10;start_type=Edge;rbs_motif=None;rbs_spacer=None;gc_cont=0.667
GACGGTATCAACGACGCCCCGGCCCTGGCCGCCGCCGATATCGGCATCGCCATGGGCGGCGGCACCGATG
TGGCCATGCAGGCCGCCGGCATTACCCTGATGCGCGGCGATCCGCGCCTGGTGCCCGCGGCCCTGGAAAT
CAGCCGCAAGACCTACGCAAAGATCCGCCAGAACCTGTTCTGGGCCTTCATCTACAACCTGGTCGGCATT
CCCCTGGCCGCCCTCGGTTACCTCAACCCGGTTCTGGCCGGCGCCGCCATGGCCCTGTCCAGCGTCAGCG
TGGTGAGCAACGCCCTGTGGTTGAAGACCTGGAAACCCACCGTCCAGCATCAGGAGGTGCCATGA
>Merged2_440440_344-406 # 344 # 406 # 1 # ID=440440_2;partial=01;start_type=ATG;rbs_motif=AGGAGG;rbs_spacer=3-4bp;gc_cont=0.667
ATGAACATCGGCCAGGCCGCCCGCCGCAGCGGGCTCAGCGCCAAGATGATCCGCTACTACGAG
>Merged2_442147_1-222 # 1 # 222 # -1 # ID=442147_1;partial=10;start_type=ATG;rbs_motif=None;rbs_spacer=None;gc_cont=0.586
ATGGCACCGCCGCACCGCCAGTCGGCGGAGAATTCAATCCTGGGAGTTGATGTGGCTAGCAAAGATTCGG
TGAATTCGTTCGGAGCACGCGACACCCTGCAGGTCGGCAATAAGAGTTACCAGATCTACCGTCTCGACGC
CGTCCCCAATACCGGGAAACTCCCCTACAGCCTCAAGGTGCTCACCGAGAACCTGCTGCGCAACGAAGAC
GGCAGCAACATC
>Merged2_443964_2-115 # 2 # 115 # -1 # ID=443964_1;partial=10;start_type=ATG;rbs_motif=GGAG/GAGG;rbs_spacer=5-10bp;gc_cont=0.640
ATGGTCCGTCGAACCAAAGAAGAAGCCCAGGAAACCCGTGCCCAGATCATCGAGGCGGCGGAAAAGGCCT
TCTACAAGCGCGGGGTCGCGCGTACCACCCTGGCCGACATCGCC
>Merged2_443964_373-582 # 373 # 582 # 1 # ID=443964_2;partial=01;start_type=ATG;rbs_motif=GGAG/GAGG;rbs_spacer=5-10bp;gc_cont=0.657
ATGCAATTCAAGCCAGCCTTATCCGCCCTGGTTTCCGCCGTGGCTTTGGCAACCCTGCTCAGTGGCTGTA
AGAAAGAAGAAGCAGCGCCCGCGCCGCAGGCTCCTCAGGTCGGCGTCGTCACCGTGCAGCCCCAAGCCTT
CACCCTCACCTCGGAACTGCCGGGGCGCACCAGCGCCTACCGCGTCGCCGAGGTCCGGCCACAGGTCAAC
>Merged2_444826_3-329 # 3 # 329 # -1 # ID=444826_1;partial=11;start_type=Edge;rbs_motif=None;rbs_spacer=None;gc_cont=0.679
GCCGGCATCGCGTTCAGCGCGCCCGCTTCCGCCGCGGATGAACTGGTCGTGTCGGCCGCCGCCAGCCTGA
CGAACGCGTTCAAGGCCGTCGGTGACGCGTACGAGAAGCAGCATCCGGATACCAAGGTGCTGTTCAACTT
CGGCGCGTCGGACGTGCTGATGCAGCAGATCGCGAAGGGTGCGCCGGCCGACGTGTTCGCATCGGCCGAC
CAGAAGGCGATGGACCGCGCGGTCGACGAAAAGGTGATCGTGCCCGGTACGCGCCGCGATTTCGCCGCGA
ACTCGCTCGTCCTGATCGTGCCGGCGGACAGCAAGGCCGCCGCGCCG
>Merged2_447165_3-77 # 3 # 77 # 1 # ID=447165_1;partial=10;start_type=Edge;rbs_motif=None;rbs_spacer=None;gc_cont=0.707
ATCGCCGCGGCGGCGATGGCGCTGTCCTCGCTGTTCGTCGTGACGAACAGCCTGCGGCTGCGCCGCTTCC
GGTGA
>Merged2_447453_3-536 # 3 # 536 # -1 # ID=447453_1;partial=10;start_type=ATG;rbs_motif=GGAG/GAGG;rbs_spacer=5-10bp;gc_cont=0.654
ATGAGCGAAGCCCCTGGAAGCACCGGATCCGACAGCACCGGCCCGAGCGTTGACAGCTTCGGTGCCAAGT
CCACCCTGCAGGTGGGCGACAACTCCTATCAGATATTCCACCTCGACAAGGTTGACGGCGCGGAGAAGCT
GCCGTACAGCCTCAAGGTGCTGCTGGAGAACCTGCTGCGCACCGAGGACGGCGCCAATATCACCGCCGAC
GACATCCGCGCGCTGGCCGACTGGGACCCGAATGCCCAACCCAGCAAGGAAATCCAGTTCAGCCCGGCCC
GGGTGATCATGCAGGACTTCACCGGCGTACCGGCCATTGTTGATCTTGCCACCATGCGCGAGGCGTTCGC
CGATCTCGGCGGCGACCCGAACAAGATCAATCCGCTGTCACCGGCCGAGCTGGTGATCGACCACTCGGTG
ATCGCCGACGTCTTCGGCCGCCCGGACGCCTTCGAGCGGAACGTCGAGCTGGAGTTCCAGCGCAACCGGG
AGCGGTTCGCGTTCCTGCGCTGGGGCCAGGAGGCGCTGCACCAG
>Merged2_450536_2-595 # 2 # 595 # -1 # ID=450536_1;partial=11;start_type=Edge;rbs_motif=None;rbs_spacer=None;gc_cont=0.596
TTGGGCTTGTCGATGGTGCTGGTGGTGGTCGCCATCCTGATCAGCCATCGGGAAAAACTGGCGCTGGAAA
AGGACATTATCTGGAGCATCTGCCGCGCGGTGGTGCAGCTGATCATCGTCGGCTACGTGCTGAAGTATAT
TTTCGACCTGGATAACGCCGTTCTCACCGTGTTGATGGTGCTGTTCATCTGCTTTAACGCGGCCTACAAC
GCCAAGAAGCGCAGCAAGTACGTCGAACACGCGTTCGTGACGTCGTTTATCGCCATCACCACCGGCGCGG
TGCTGACGCTGGCGGTACTGGTCTTGACCGGCTCCATCGAATTTACGCCGATGCAGGTGATCCCCATCTC
CGGGATGATCGCCGGTAACGCCATGGTGGCGGTGGGGCTGTGCTACACCAACCTCGGCCAGCGTTTCAAA
AGCGAACAGCAGAAGATTCAGGAGATGCTCAGCCTGGGGGCGACGCCCAAGTTCGCTTCGGCGGCGCTGA
TCCGCGACAGCATCCGCGCTTCGCTGATCCCGACCGTGGACTCGGCGAAAACCGTTGGGCTGGTTAGCCT
GCCGGGCATGATGTCCGGGCTGATCTTCGCCGGC
>Merged2_453822_160-381 # 160 # 381 # -1 # ID=453822_2;partial=01;start_type=Edge;rbs_motif=None;rbs_spacer=None;gc_cont=0.689
GGCGCCCTGCCGCTGATGACCGGCACCGGCGTCGGCTCCGAACTCCGCCATCCGCTCGGCATCTCGATCG
TCGGCGGCCTGCTCCTGAGCCAGGTGCTGACGCTGTTCACGACGCCGGTCATCTACCTGTGGTTCGACCA
ACTGCAGAAGCGCTATTTCAGCCTCGACGACGCCCTGCGCGAGGCCGAGCAGGGCACCGCGCACGGGAGT
CCGGCCGAATGA
>Merged2_453974_365-487 # 365 # 487 # 1 # ID=453974_2;partial=01;start_type=ATG;rbs_motif=None;rbs_spacer=None;gc_cont=0.724
ATGAGCAAGACTCGGCTTGTGCCCACGTCCTCGGACTACGAGCGCGCGTTACGCGCAGCGGGCCTTCGCG
TCACCCGCCCGCGGGTCGCGGTGCTGGGCGCGGTCTACGCCAACCCGCACGCC
>Merged2_455653_1-306 # 1 # 306 # -1 # ID=455653_1;partial=11;start_type=Edge;rbs_motif=None;rbs_spacer=None;gc_cont=0.706
ACCAACGCGTCCCTACCGCCGGTCGACAACATCCAGCGCGATACCGTGCTGGCTGCGCTGCGCGATACCG
GTTTCATCACCTATCAGCCCAGCGAACACTTGGGGGCGTCAAACGCCGCCCTGATCGTCACCGGGGGGTC
GATACCCCAAGACGCCGGCAACCGGGGCGTGACCGTAGCCAGGTTCTCTGCCGCGCTGGCGCCGCATGGC
GCGGGCACCCTGCTGGCCGGCCGGGACGGTTCGGCCACCGGGGCCGCCGCGGTCGCCGTGACCCGCGCCG
ATGCCACCATGACCTCGGCGATCAGC
>Merged2_455784_236-523 # 236 # 523 # -1 # ID=455784_2;partial=01;start_type=Edge;rbs_motif=None;rbs_spacer=None;gc_cont=0.715
GAGGCCATCTACCGCGCCTGCCTGCTGCGCTTCCGGCCGATCCTGATGACGACCGTGGCGGCGCTGTTTG
GCGCGCTGCCGCTGATGTTCGGCACCGGCACGGGCTCGGAGCTGCGCCATCCGCTCGGCGTCAGCATCGT
GGGCGGCCTGCTGGTGAGCCAGCTGCTGACGCTGTTCACGACCCCGGTGATCTACCTGGCCTTCGACCGC
CTCGCCGGGCGCCTGCACCTGGCGCCGGCGGCGGATGACGGCACGCCGGACGCCTCCTTGAGCCGGGCGC
CTTCGTGA
>Merged2_458929_2834-3250 # 2834 # 3250 # 1 # ID=458929_6;partial=00;start_type=ATG;rbs_motif=GGA/GAG/AGG;rbs_spacer=5-10bp;gc_cont=0.655
ATGACTCAACCCGCCAATCCGTCCGTCCTGTTCGTCTGCGTCCACAACGCGGGACGCTCGCAGATGGCCC
AAGGCTGGCTGCGTCAGCTTGCCGGGGACCGCATCGAAGTCCGCTCTGCCGGATCGGAACCCGCCGAACA
GATCAACCCGGTCGCGGTCGAGGCCATGCGCGAGGTCGGCATCGACATAACGGCGGAGACCCCGAAGATT
CTCACCGTGGATGCCGTGCGCGACTCCGACGTGGTGATCACGATGGGCTGCGGGGACACCTGCCCGATCT
TCCCCGGCAAGCGTTACGAGGACTGGACCCTGACCGACCCCGCAGGCCAACCCATCGAGGTCGTGCGCCA
AGTCCGCGACGAAATCCGTGCTCGCGTGGAACCACTGATCGCGCGACTGCTACCGACTCAGGACTGA
>Merged2_459212_50-532 # 50 # 532 # 1 # ID=459212_1;partial=01;start_type=ATG;rbs_motif=GGGT;rbs_spacer=6bp;gc_cont=0.704
ATGAGCAATTTGCGTGCAATTGGGATAGCCAGCTGGCTGGCGGTAGCCGTGGCCCTGGCCGGCTGCGGAG
CGGCCGACGAACAGCAGGCCGCCGCTGAAACGGCGTTTCCGGTGGAAATCGTGACCGTGGCCGCCGAGCC
ACTGGCCCTGGCCTCGACCTTGCCAGGTCGGGTCGAGCCGATGCGGGTGGCCGAGGTGCGTGCCCGGGTG
GCCGGCATCGTCCTGCACAAGCGTTTCGAGGAAGGCGCCGACGTCAAGGCCGGCGATGTGCTGTTCCAGA
TCGACCCGGCGCCGTTCAAGGCGGCCCTGGCCCGCGTCGAGGCCGACCTGGCCCGGGCCCAGGCCGTGCA
GCAGGAAGCCCAGGCGCGGGTAAAACGCTATGAGCCGCTGGTGAAGATCGAGGCGGTGAGCCAGCAGGAC
TTCGACAGCGCCACCGCCGAGCTGCGCAGCGCCCAGGCTGCCGTGCGTTCGGCCCAGGCCGAC
>Merged2_459566_1-648 # 1 # 648 # -1 # ID=459566_1;partial=11;start_type=Edge;rbs_motif=None;rbs_spacer=None;gc_cont=0.665
CAGTTGCGGGTGCAGATCGACCGTGAGAAGGCCCGCGCCCTGGGCGTGAACTTCGAGTCGATCAACAACA
CCCTGGCCACGGCTTTCGGTTCGGCGGTGATCAACGACATCACCAACGCCGGCCGTCAGCAGCGCGTGGT
GGTGCAGGCCGAGCAGGGTGAGCGCATGACCCCGGAAAGCGTGCTGCGCCTGTATGCGCCGAACGCCCAG
GGCGAACAGGTGCCGTTCAGTGCCTTCGTCACCACCCGATGGGAAGAGGGCCCGGTGCAGCTGGTGCGCT
ACAACGGTTACCCATCGATTCGCATCGCCGGCGACGCCGCGCCCGGCCACAGTACCGGCCAGGCCATGGC
CGAGATGGAGCGTCTGGCCAGTGAACTGCCGCCGGGGATCGGCTATGCCTGGACCGGCCTTTCCTACCAG
GAGAAGGTCTCCAGTGGCCAGGCCGCCGGCCTGTTCGCCCTGGCCATCCTGGTGGTGTTCCTGCTGCTGG
TGGCACTGTACGAAAGCTGGGCGATCCCGCTGACGGTGATGCTGATCGTGCCGATCGGCGCCTTGGGCGC
GGTGTGGGCGGTGCTGCTCACTGGCATGCCCAACGACGTGTACTTCAAGGTCGGCCTGATCACCATCATC
GGCCTGGCGGCGAAGAAC
>Merged2_459972_3-164 # 3 # 164 # -1 # ID=459972_1;partial=10;start_type=GTG;rbs_motif=AGGA;rbs_spacer=5-10bp;gc_cont=0.685
GTGAACTCCCCCATCAGCCCATCGGCCCCGACCGGCACCAGCAAGCCGCGAGGCTCGCTCCTGCAACAGC
CCCGCGCGGTCTGGGCGGTCGCCTTCGCCTGCGTCATCTCCTTCATGGGGCTGGGCCTGGTCGATCCGAT
CCTCACCTCGATCGCCAAGCAG
>Merged2_461566_1-399 # 1 # 399 # -1 # ID=461566_1;partial=11;start_type=Edge;rbs_motif=None;rbs_spacer=None;gc_cont=0.669
ACCGGCAAGTGGGTGTACGGTTCGCCGAAACTGGAACGCTACAACGGCGTGTCGGCGCTGGAAATCCTCG
GCGCCCCCGCGCCGGGCCACAGTTCCGGCGAGGCGATGGCTGCAGTCGAGCAGATCGCGGCCAAATTGCC
CGCAGGCGTGCGCGTGGCGTGGACCGGCATGTCCTACGAGGAACGCCTGTCCGGTTCGCAGGCGCCGGCA
CTGTATGCGTTGTCGCTGCTGATCGTGTTCCTGTGCCTGGCGGCGTTGTACGAAAGCTGGTCGATCCCGT
TCTCGGTGCTGCTGGTGGTGCCGCTGGGCGTGCTTGGCACGGTGCTGGCCACGCTGCTGCGCGGCCTGGG
CAATGACGTGTTCTTCCAGGTCGGCCTGCTGACCACGGTCGGTTTGTCG
>Merged2_467863_2-238 # 2 # 238 # -1 # ID=467863_1;partial=10;start_type=GTG;rbs_motif=GGAG/GAGG;rbs_spacer=5-10bp;gc_cont=0.688
GTGACCGACGTACGCGACGTGATCATCATCGGCTCCGGCCCGGCCGGCTACACCGCTGCCCTGTATGCCG
CGCGGGCGAGGCTCAGTCCGCTGGTCTTCGAGGGCTCGGTGACCTCAGGCGGTGCGCTCATGAACACCAC
CGACGTGGAGAATTTTCCCGGCTTCCCGGACGGCATCCTCGGCCCGGACCTGATGGACCAGCTGCGCAAG
CAGGCGGAGCGGTTCGGGGCCGAGCTG
>Merged2_470083_88-528 # 88 # 528 # -1 # ID=470083_1;partial=01;start_type=Edge;rbs_motif=None;rbs_spacer=None;gc_cont=0.635
GTCGCGGCGTTGATGAGCGCTCCACGGCTGGGCAAGCTGGGCGATCGCATCGGCCCGGAGCGCATTCTGA
TATGTATGCTGATCGTCTCGGTGCTGTTGCTGATCCCGATGGCCTTCGTGCAAACGCCGTGGCAGCTCGG
GGTGCTGCGCTTTCTGCTGGGGGCGGCCGACGGCGCGCTGCTGCCGGCGGTACAGACGCTGCTGATTTAC
AACTGCACCAATCAGGTGGCCGGCCGCATTTTCAGCTATAACCAGTCGTTCCGTGACGTCGGCAACGTCA
GCGGCCCATTGCTTGGCGCCGCGGTCTCCGCCGGCTACGGTTTTCGTGCAGTCTTCGGCGTCACCGCTTT
GGTGGTGCTGTTCAACGCCGGTTATTCCTGGTGGTGTCTGCGGCGGCGGCCGGGCTACATGCGGGAAGAC
ACGCTGCAGGAAGAACAATAG
>Merged2_473447_2-322 # 2 # 322 # -1 # ID=473447_1;partial=11;start_type=Edge;rbs_motif=None;rbs_spacer=None;gc_cont=0.648
GTGCCGTTCGCCCTCGTCGGCGGGATCTGGTTCCTCTACTGGATGGGATTCCATCTGTCGGTGGCCACCG
GTACCGGCTTTATCGCCCTGGCCGGGGTGGCGGCGGAGTTTGGCGTGGTGATGCTGATGTATCTGCGCCA
CGCCATCGAGGCGGAGCCATCGCTGGAGAACCCGCAGACCTTCAGCGCCGATAAGCTCGACGAGGCGCTG
TATCAGGGCGCGGTGCTGCGCGTGCGGCCAAAGGCAATGACCGTGGCGGTGATTATCGCCGGCCTGCTGC
CGATTTTATGGGGCACCGGCGCCGGTTCGGAAGTGATGAGC
>Merged2_475527_9919-10365 # 9919 # 10365 # -1 # ID=475527_10;partial=00;start_type=ATG;rbs_motif=AGGAG;rbs_spacer=5-10bp;gc_cont=0.597
ATGCAAAGAGTGACCATCACGATTGATGATGACCTTTTGGTTGAAATCGATGCGGCCGCGAGCGCCCGGG
GCTATCAGAACCGCTCGGAGATCTTTCGCGACCTCGCCCGAGCGGGTCTTCAGCAATCAAACGGGGCCAC
CGATAGCGGCGACTGCGTGGCGGCGCTGGTCTACGTCTATGATCACGCTTCACGTGACCTTTCGAAGCGC
CTCGTTGAAAGCTTCCACGGCCATCACGACTTGTCGCTGGCCACGCTCCACGTGCACCTCGACAATCACA
ATTGCATGGAAATAACGGCACTCCAGGGTCCTGCCAGGGAGGTGCAGCACCTGGCCGATCATGTTATCGC
CGAACGCGGGGTGAGATATGGTCGGGTCGTCACCATCCCCGCTCCAAAGCCGGCAGCGGCCAAACGAAAG
CGGAAGGCGCACACGCACAGAGGCTGA
>Merged2_482148_2-304 # 2 # 304 # 1 # ID=482148_1;partial=11;start_type=Edge;rbs_motif=None;rbs_spacer=None;gc_cont=0.581
GGCGGCCACGCTAACCATAGCCTGTTCTGGAAAGGCCTGAAAACCGGCACCACCCTGCAGGGCGACCTGA
AAGCCGCTATCGAGCGTGATTTCGGTTCTGTGGACAACTTCAAAGCTGAATTCGAAAAAGCGGCAGCAAC
CCGCTTTGGTTCCGGCTGGGCGTGGCTGGTGCTGAAAGGCGACAAACTGGCCGTCGTTTCTACCGCTAAC
CAGGACTCCCCGCTGATGGGTGAAGCAATCTCTGGCGCATCCGGCTTCCCAATCGTGGGCCTGGACGTGT
GGGAACACGCTTACTACCTGAAA
>Merged2_482830_3-341 # 3 # 341 # 1 # ID=482830_1;partial=11;start_type=Edge;rbs_motif=None;rbs_spacer=None;gc_cont=0.735
GGGATGGCGATGCCGATGCCGATGGCCGGATCGGCGATGGCCGGGATGGAGCACGCCGCGCACGGCCCGG
CGGCGGTTCCGCGCCAGCTCGCCGCGCAAGGTCGCAATCCGCTGGTCGACATGCGCAGCGGCGCGACCGA
ACCGAGGCTGGACGACCCCGGGGTGGGCCTGCGCGACAACGGCCGGCGCGTGCTCCGCTACGCCGACCTG
CACAGCCTGTTCGAGGATCCGGACGGGCGCGAGCCCGGCCGCGAGATCGAGCTGCACCTGACCGGGCACA
TGGAGAAGTTCGCCTGGTCGTTCGACGGCGTGCCGTTCGCTTCGGCCGAGCCGTTGCGG
>Merged2_483905_3-194 # 3 # 194 # -1 # ID=483905_1;partial=10;start_type=GTG;rbs_motif=AGxAGG/AGGxGG;rbs_spacer=5-10bp;gc_cont=0.630
GTGACCGACGTACATGACGTCATCATCATCGGATCAGGGCCGGCCGGATACACGGCCGCCATCTACGCGG
CGCGAGCCAAGCTGAATCCTCTGGTTTTCGAGGGGTCGGTCACGGCCGGCGGCGCTTTGATGCAGACCAC
CGATGTGGAGAACTTTCCCGGGTTCCCGGACGGCATCATGGGACCGGACCTG
>Merged2_487769_3557-3790 # 3557 # 3790 # -1 # ID=487769_4;partial=01;start_type=Edge;rbs_motif=None;rbs_spacer=None;gc_cont=0.688
CGGCCGATCCTCATGACCTCCATTGCCTTTGTCATGGGTGTGGTGCCCCTGGTGCTGGCCACGGGCGCCG
GCGCCGAGGTGCGTCATGCGATGGGCGTGACGGTGTTCGCCGGGATGATCGGCGTCACCGCCTTTGGGCT
CCTCCTCACCCCTGTGTTCTATGTGCTGCTGCGCGGGCTCACCGCGCGGCGCGCCCTCACTGCCCCTGCG
GCACCGGAAGGCCACCATGCCTGA
>Merged2_488917_1-303 # 1 # 303 # 1 # ID=488917_1;partial=10;start_type=Edge;rbs_motif=None;rbs_spacer=None;gc_cont=0.581
CAGCAGCAGCGTCTGGTGATCGCTCGGACTATCGCCGTGGAGCCGGAAGTGCTGTTGCTCGACGAGCCGT
GCTCGGCACTGGACCCGATCTCGACGCTGAAGGTCGAAGAGCTGATCTACGAACTGAAATCCAAGTACAC
CATCGTCATCGTGACCCACAACATGCAGCAGGCGGCCCGGGTTTCGGACTACACCGCGTTCATGTACATG
GGCAAACTGGTCGAATTCGGTGATACCGACACCCTGTTCACCAACCCGGCGAAGAAGCAGACCGAAGACT
ACATCACCGGTCGCTACGGCTAA
>Merged2_489207_1-90 # 1 # 90 # -1 # ID=489207_1;partial=10;start_type=ATG;rbs_motif=GGA/GAG/AGG;rbs_spacer=5-10bp;gc_cont=0.600
ATGTCCGGACTGATCGACACCACGGAGATGTATCTCCGCACCATCCTCGAACTCGAAGAGGAAGGTGTGG
TCCCGATGCGCGCCCGGATC
>Merged2_489279_168-353 # 168 # 353 # -1 # ID=489279_1;partial=01;start_type=Edge;rbs_motif=None;rbs_spacer=None;gc_cont=0.511
AACAATATCAAGCAGAACCTGTTTTGGGCGTTTGGGTATAACGTGCTGGGAATTCCCATCGCCGCAGGGG
TACTGTACATATTCGGCGGCCCGTTACTAAACCCAATATTCGCGGCGGCGGCAATGAGCTTGAGTTCGGT
GTCGGTGCTGGGGAACGCTTTGAGGTTGAAGAGATTTAAGGGGTAG
>Merged2_491415_390-452 # 390 # 452 # 1 # ID=491415_2;partial=01;start_type=GTG;rbs_motif=AGGAG;rbs_spacer=5-10bp;gc_cont=0.540
GTGAAACTTTGGCGCCCGGGTATCACCGGTAAGCTGTTCCTGGCTATTTTCGCCACCTGTATC
>Merged2_498649_2-166 # 2 # 166 # -1 # ID=498649_1;partial=10;start_type=ATG;rbs_motif=GGA/GAG/AGG;rbs_spacer=5-10bp;gc_cont=0.667
ATGTCAGACCTGAAAACCGCCGCTCTCGAATATCACGCTCAGCCTCGTCCGGGGAAACTGAGCGTCGAGC
TCTCCAAGCCAACCGCCACCGCCCGCGACCTCGCCCTGGCCTACAGCCCAGGTGTCGCCGAGCCTGTGCG
CGAGATCGGCCGCGATCCGGAGCTG
>Merged2_500028_2-2152 # 2 # 2152 # 1 # ID=500028_1;partial=10;start_type=Edge;rbs_motif=None;rbs_spacer=None;gc_cont=0.646
GGCGTCGGCGGCATCGAGGCCGAGGCGGCCATGCTGGGCCAGCCGGTGTCGATGCTCATTCCCAAAGTGG
TGGGCTTCAAGCTCTCTGGCGAGATCCGCTCGGGGGTCACCGCCACCGATGTGGTGCTCACCGTCACCGA
AATGCTGCGCAAGCATGGTGTGGTCGGCAAATTCGTGGAATTCTATGGTCGCGGGGTGGCGCAAGTGCCG
CTGGCCAATCGCGCCACGCTGGGCAATATGAGCCCCGAATTCGGCTCTACCGTCGCCATTTTCCCCATCG
ATCAGGTCACGCTGGACTACTTGCGGTTGACCGGGCGCTCGGACGAGCAAATCGCGCTGGTGCATGCCTA
CGCCCGCGAACAAGGACTGTGGCACGACCCCGAACACGAACCCCGCTACTCCGAATACCTGGAACTGGAC
CTCGGTACGGTGGTGCCCTCGATTGCGGGACCCAAACGCCCACAAGACCGTATCCCGCTAGACGAGTCGA
AGATCGCCTTCCGCAAGGACATTCACAACTACACCTCCGATCCGGAGGCCACCCAGCCGCATTCCAAGCT
CGACGAAGCACTGGAACAGTCTTTCCCTGCCAGCGATCCCGCGGTGCTGGCCTTCGCCGACGACGACGCC
GCGCTGCCCACCGCCGCCGACGGTGCGGCGGGTCGGCCGTCCAAGCCGGTGCGGGTGCATACCAACGAAT
ACGGCGACTTCGTACTGGATCACGGTGCCGTGGTGGTGGCGTCGATAACCTCGTGCACCAACACCTCCAA
CCCCTCGGTCATGTTGGCGGCAGCGCTGTTGGCGCGTAACGCCGTCGACAGGGGTTTGACCCGCAAACCG
TGGGTGAAGACGTCGCTGGCGCCGGGCTCGCAGGTGGTCAACGACTACTACGAAAGAGCCGGCCTGTGGC
CGTATTTGGAGAAGCTGGGCTTCAATCTCGTGGCCTACGGATGTGGGACGTGCATCGGCAACACCGGGCC
CTTGGCCGAGGAGATTTCCCACGCCATCAACGACAACGACCTCTCCGTCGCGGCCGTGCTCTCGGGCAAC
CGCAACTTCGAAGGGCGCATCAGCCCCGACGTGAAGATGAACTACCTGGCCTCACCGCCGCTGGTCATTG
CCTACGCGCTGGCCGGGTCCATGGACTTCGACTTCGAACACGATCCGTTGGGCCGCGACGGCGACGGCCG
GGACGTCTATTTGGCCGACATTTGGCCCTCCACCAAGGAGATCGACGACCTCGCCACCACGGTCATCAGC
CGGGACATGTTCCTGGCCGACTACGCCGACGTGTTCCGCGGTGACGAACGCTGGCGCACCCTGCCTACGC
CGTCGGGGCGCACCTTCGCGTGGGACCCGAACTCGACCTATGTGCGCAAGCCCCCGTATTTCGAGAACAT
GCCTCGCGATCCCGCCCCGGTCACCGACATCACCGGCGCGAGAGTGCTTGCTTACCTAGGTGATTCGGTT
ACCACCGACCACATCTCCCCCGCTGGTGCCATCAAATCCGGCACGCCCGCCGCGCACTATCTCGAAACAC
ATGGGGTCGCGCGCAAAGACTTCAACTCCTTCGGCTCTCGCCGCGGCAACCACGAGGTCATGATCCGCGG
CACCTTTGCCAATATCCGGTTGCGAAACCAGTTGCTGGACAACGTCTCCGGAGGCTACACCCGCGACTTC
ACGCAGCCCGGCGGGCCGCAGGCGTTCATCTATGACGCTGCCGCCAACTACCGGGCCGCCGGTATTGCGC
TGGTGGTACTCGGCGGCAAGGAATACGGCTCGGGATCGTCACGCGACTGGGCAGCCAAGGGCACACGCCT
GCTGGGGGTGCGCGCAGTGATCGCCGAATCCTTCGAACGCATCCACCGCTCCAACCTCATTGGAATGGGC
GTGGCGCCACTGCAATTCCCGCCAGACCAGTCGGCGGCGTCGCTACGGCTAGACGGCACCGAGACCTTCG
ACATCACCGGTTTGAGCCAGCTTGCGCACGGAACCACCCCCCGCACGGTGCGGGTGACGGCCACCAAGGC
CAGCGGCGGCACCGTGGCCTTCGAGGCAATCCTGCGGTTGGACACCCCCGGTGAGGCCGAGTACTACCGC
AACGGCGGAATCCTGCAGTTCGTGCTGCGCAGCATGGTTGGCGAGCGCTGA
>Merged2_501355_3-191 # 3 # 191 # 1 # ID=501355_1;partial=10;start_type=Edge;rbs_motif=None;rbs_spacer=None;gc_cont=0.646
ATGCGCGACAAGGACGACATCACGTCCGCGAACATCTTCGAGGCGATCCTGGCCGACGAGGAGCACCACA
TCGACTACCTGGACACCCAGCTGGAGCTGGTCGACAAGCTGGGCGAGGCGCTGTACATCTCGACGGTGAT
CGAGCAGAACCAGCCGGACCCCTCGGGGCCGGGCACCGGCAGCTTCTAG
>Merged2_503963_1-354 # 1 # 354 # -1 # ID=503963_1;partial=11;start_type=Edge;rbs_motif=None;rbs_spacer=None;gc_cont=0.571
CGTTTTAGGGCGGAAAAAGTCGGGGGCGAAACCGCGCTTGCGCAGATCATCAAGCTGGTTGAAGACGCTC
AAGGTTCAAAAGCGCCGATTGCGCAAATGGCGGATATTGTGGCCGGTTACTTTGTGCCGGTTGTCTGCGC
CATCGCGCTTGTTGCCGGAATCGCGTGGTTCATTGCGGCGTCTTTTGGCGCCGCCGCTCTGCCCGCCGGA
AAGTCCGTAACGGAATTCGCTTTAACGATTTTTATTTCCGTGCTGGTTATCGCCTGCCCCTGCGCCCTCG
GTCTTGCAACGCCTACGGCGATCATGGTGGCAACCGGAAAGGGTGCGGAAAACGGCATTTTGATCAAAGG
CGGC
>Merged2_504843_1-405 # 1 # 405 # 1 # ID=504843_1;partial=10;start_type=Edge;rbs_motif=None;rbs_spacer=None;gc_cont=0.714
ATGCAGGAGCGCGCGTTCGCCGACCCGAAGCTCGAGATCGAGTGGAACTCCGTCGTCGACTCGATCAACG
GCGCGGACTCGCTGGAGTCGCTCACGCTCAAGGACACCGCTACCGGCGAGACCCGCGACCTGGCCGCGAC
CGGCCTGTTCATCGCGATCGGTCACGAGCCGCGCTCGGAGCTCCTGGTCGGACAGATCGACCTCGACGAC
CAGGGCTACGTCCTGACCGCCGGCGAGTCGACCGCCACCAACGTCCGCGGCGTCTTCGCGTGCGGCGACC
TGGTCGACCACCGCTACCGCCAGGCGATCACGGCGGCCGGCACCGGCTGCGCCGCCGCGATCGACGCCGA
GCGCTTCCTCGGCGAGCTGACCCACTCGGCGACCACCGCCGCGGCGACGGTCTGA
>Merged2_505077_29-385 # 29 # 385 # -1 # ID=505077_1;partial=01;start_type=Edge;rbs_motif=None;rbs_spacer=None;gc_cont=0.686
CGCAGCGGCGCGATCGTCGCGATGGTCGGCGACGGCATCAACGATGCGCCCGCGCTGGCCGCCGCCGACA
TCGGCATCGCCATGGCCACCGGCACCGACGTGGCGATGAACGCCGCCGGCATCACGCTGATGCGCGGCGA
CCCGGCGCTCGTCGCCGCGGCGATCGACATCTCGCGGCGCACGTGGCGCAAGATCCAGCAGAACCTGTTC
TGGGCCTTCGTCTACAACCTGATCGGGATTCAGCTCGCCGCTTTCGGGCTGCTCAATCCGATGCTCGCAG
GCGCGGCGATGGCGTTCTCGAGCGTCAGCGTGGTCACCAATGCGCTCCTGCTTCGGACCTGGCGCGACAG
GCGCTGA
>Merged2_508449_2-445 # 2 # 445 # -1 # ID=508449_1;partial=11;start_type=Edge;rbs_motif=None;rbs_spacer=None;gc_cont=0.581
GAACACACGCACAATATGGTGCGCGGCAGCGTCGAAAGTCTTGAACTGGCCGGTATTTTCTCGACTTACC
CGAACCCACATATCAATTTTGTGCAGGCATTCGCGGTAGAAATGGTGATTACCGCTATCCTGATGGGCGT
GATTCTGGCGCTCACCGACGACGGTAACGGCATTCCACGTGGGCCACTAGCACCTCTGCTGATTGGCCTG
CTGATTGCGGTTATCGGCGCGTCCATGGGCCCACCGACCGGATTTGCCATGAACCCAGCGCGTGACCTCG
GACCGAAAACGTTCGCCTGGCTCGCTGGCTGGGGCGATGTCGCCTTCACCGGTGGCAAAGATATTCCTTA
CTTCCTGGTGCCGCTGTGTGCGCCAATAGTAGGTGCAGCGCTGGGGGCGTTCAGCTATCGCAAGCTGATT
GGTCGTCACCTGCCGTGCGACACC
>Merged2_512502_76-555 # 76 # 555 # -1 # ID=512502_2;partial=00;start_type=ATG;rbs_motif=GGAG/GAGG;rbs_spacer=5-10bp;gc_cont=0.596
ATGCAAGGTGATCCGGATGTTTTGCGCTTGCTGAACGAGCAACTGACCAGTGAGCTCACCGCGATCAACC
AGTATTTCCTGCATTCCAAGATGCAGGACAACTGGGGTTTCACCGAGGTCGCGAAGCACACCCGCGACGA
GTCCTTCGATGAGATGCGGCACGCCGAGGCCATCACGGATCGCATTCTGGTGCTGGACGGCTTGCCCAAC
TACCAGCGGCTCTTCTCGCTGCGGGTGGGCCAGACGCTGCGTGAGCAATTCGAGGCTGATCTGGCGATCG
AATATGAAGTGCTGCAGCGCCTCAAGCCCGGGATCATCATGTGCCGCGCCAAAGAGGACAGCACCAGCGC
CACTCTGCTGGAGAAGATCGTTGCGGACGAGGAACTTCACATCGACTACCTGGAGACCCAGCTCGAGCTG
ATGGACAAGCTGGGCGTGGAGCTGTACTCGGCGCAATGCGTCTCGCGGCCACCGAGCTGA
>Merged2_513910_1-354 # 1 # 354 # -1 # ID=513910_1;partial=11;start_type=Edge;rbs_motif=None;rbs_spacer=None;gc_cont=0.655
GACCTGCAGGCCAGCCCCAAAGTGATCAGAACGGGTGCCGGGGAGCACCGTGCCCGGACTGTGATCATCG
CCACGGGCTCGGGTTACCGCGAGCTTGGTGTTCCCGGCGAGAAGCTGCTGTCCGGTCACGGCGTCTCCTG
GTGCGCGACGTGCGACGGCTTCTTTTTCCGCGAGCAGGACATCGCTGTGGTTGGCGGCGGGGACTCCGCC
ATGGAGGAAGCGACATTCCTGACGCGTTTCGCGCGGTCGGTCACCGTGATTCACCGCCGGGACTCGCTGC
GCGCGTCAAAGATCATGCAAGACCGGGCCACGGCCAGCCCCAAGATCAGCTTTGCCTGGAACAGCGAGGT
GACG
>Merged2_515627_2-415 # 2 # 415 # -1 # ID=515627_1;partial=11;start_type=Edge;rbs_motif=None;rbs_spacer=None;gc_cont=0.684
CCACGGCTGGCCGGTGCCCCCGCCGTGCTCAGCGATACCCGCATCGAACTGGCCATCGGCGAATCGCTGG
CCAATTTCACCGGCCGCACCCGCCCGGCGATCACCGTCAACGGCTCGCTGCCGGCCCCGATCCTGCGCTG
GCGCGAAGGCCAGACCGTGGACCTGTTCGTGCGCAACACGCTGGAACGCCATCCCACCTCGATCCACTGG
CACGGCATCCTGCTGCCGGCCAACATGGACGGCGTGCCCGGCCTGAGCTTCAACGGCATCGGCCCCGGTG
AGACCTACCACTACCACTTCGAGCTGAAGCAGTCGGGCACCTACTGGTACCACAGCCACTCGATGTTCCA
GGAGCAGGCTGGCCTGTACGGCGCGCTGATCATCGACCCGGCAGAGCCGGCGCCGTACCACCAC
>Merged2_515960_2-973 # 2 # 973 # -1 # ID=515960_1;partial=11;start_type=Edge;rbs_motif=None;rbs_spacer=None;gc_cont=0.702
GGTGTCAGCAGTACTTACCAGGTGGGCCTGTCGTTGCCGGAGTACGAGGTCGATCTGTTCGGTCGGGTGA
AGAGCCTGAGCGACGCGGCCCTGGAGCAGTACCTGGCCACCGAGGAAGTTGGCCGCGCCGCGCGCATTGC
CCTGATCGGCGAAGTCAGCCAGGCCTACCTGACCCTGGACGGCGCCGAACGGCGCCTGGCATTGACCCGC
CAGACCCTGGCCAGCCGCGAGGATTCGCTGGCCCTGGTCGGCCAGCGCCGCGCGGCCGGCACGGCCACGG
CGCTGGATCACCAGGAGGCGTTGGGGCTGGTCGAACAGTCTCGCGCCGAGCTCGAGGCCACCGTGCGTCA
GCAGCGCCAGGCTCACAACGCCTTGGTCTTGTTGCTGGGCAGTGCCGACGCGGCCAAGGCGATTCCGGGC
GAGCGTCTGGCCGAGCCGATGGTGCTGCAGGACATTACCCCGGGCGCGCCATCGGCGCTGATCGAACGCC
GGCCAGACATCCTCGCCGCCGAGCACCGGCTGCGGGCGCGCAACGCCGATATCGGCGCGGCGCGGGCGGC
GTTTTTCCCGCGGATCAGCTTGACCGGCAGCTTCGGCACGTCCAGTGCGCAGATGTCCGGGCTGTTCGAT
GGCGGTTCACGCAGTTGGAGCTTCATGCCACAGCTGTCGCTGCCGCTGTTCGATGCCGGGCGCAACAAGG
CCGGCCTGAGCCTGGCAGAGGCGCGCAAGGATTCGGCGGTGGCGGCTTACGAAGGCACGATCCAGACCGC
CTTCCGCGAAGTCGCCGACGCCCTGGCCGCCACCGACACCCTGCGCCGCGAGGAGGCGGCGCGCCGGGCC
CTGGCCGATACCAGCCGGGCGACCGTGGCGCTGGCCAAGGCGCGCTACGAGGGCGGGGTAGACAACCACC
TGCGCTACCTGGACGCGCAGCGCAGCAGCTATGTGAATGAGGCGGCCTTCATCGAGGCCAGC
>Merged2_516339_2-334 # 2 # 334 # 1 # ID=516339_1;partial=11;start_type=Edge;rbs_motif=None;rbs_spacer=None;gc_cont=0.709
TCTCTCCCCTGCGCCGCCCGGGTCTGGACCGCTGTGGATGGTGTCGCGGCGGGCTCCGGGTTCGTTACAT
GTCCGCACGGGTCCGGGGCGGTCGGGCTTAGGATGGCCTACGACGAGACACGCCTGACGACGGAGGCGCA
GATGGGGTTGTTCGGCATCCGAGACTACCGACACCTGTTCGGTGCGCAGCTGGTCGCGCTGGGCGGGAAC
GGGCTGGCGACGGTGGCGCTGGGGCTGTTGGCCTACCAGCTCGCGGGGCCGCGGGCCGGCGCCGTCCTGG
GCACGGCGCTGGCGATCAAGATGGTCACCTACGTGGTGATCGCGCCCATTGCG
>Merged2_516637_182-664 # 182 # 664 # -1 # ID=516637_2;partial=00;start_type=ATG;rbs_motif=GGA/GAG/AGG;rbs_spacer=5-10bp;gc_cont=0.656
ATGCGCGGAGACGACCGAGTCCTGGAATTGCTCAACGAGCAGCTCACCGCCGAGCTCACGGCGATCAACC
AGTACTTCCTGCACGCGAAGATGCAGGAGAACTTCGGCTGGGTGAAGCTGGCCCGCCACACCCGCGCGGA
ATCCTTCGACGAGATGCGGCACGCCGAGACCCTCGCCGACCGGGTCCTGTTCCTGGAGGGTCTCCCGAAC
TTCCAGCGCCTGTTCTCGCTGCGCATCGGCCAGACCGTGACCGAGATGTTCGAGGCCGACCTCGCGGTCG
AGAAGGAGGCCGTCGACCGGCTCCGCGGCGGCATCGAGTACATGCGCGGCGTCAGCGACATCACCAGCGC
GAACATCTTCGAGTCCATCCTCGCCGACGAGGAAGAGCACATCGACTACCTGGAGACCCAGCTCGATCTG
GTCGCCAAGCTCGGCGAGCCGCTCTACCTGGCCCAGCTCGTCGAGCAGCCCCACGACGACTGA
>Merged2_516956_3-320 # 3 # 320 # -1 # ID=516956_1;partial=11;start_type=Edge;rbs_motif=None;rbs_spacer=None;gc_cont=0.648
TGGGGCACGGCGCCGCTGGCCGGGGTGTTTGCCGCGTTTTATACCTCGCAGGATGATGTGAAAACGGTGG
TGAAAACCCTGATTTGGCTCAACGCCGCCTTTATGCCGATCTGGGCCGCTTCATGGGTGTTGCCTGCCGG
GCTGAAAGGCGCGCGCGACGCCCGCTTTGCCATGTGGGTGACGATGCTCGGCATGTGGGGCTGCCGTGTG
GTGGCCGGCTACGCGCTGGGCATCGAACTGGGCATGGGCGTGGTGGGCGTCTGGTTGGGGATGTTCCTCG
ATTGGGCGGTGCGCGGCGCCTTGTTCTACTGGCGCATG
>Merged2_517130_3-341 # 3 # 341 # 1 # ID=517130_1;partial=11;start_type=Edge;rbs_motif=None;rbs_spacer=None;gc_cont=0.676
ATTTCCACAATACCGGAAATATCGGACAGTGAGAAGGCAGCCCGTTGGAAAGTCCCCATGACCAGCTTCC
CCGCCCTACGCCCCGAGTTCACCGACACCCCGACCCTGGACCGGCTCGCCGTGGCGCGGCCGTCGACGCA
CCCGCCCCGCTTCCTCCTGCTGTACGGCTCCCTGCGCGAACGGTCCTACAGCCGCCTTCTGATCGAGGAA
GCCGCGCGCCTGTTGGAGATGTTCGGGGCCGAGGTGCGCATCTTCGACCCTCGCGGCCTGCCGCTTCCCG
ATGCGGTCCCGGCTGGCCATCCGAAGGTCCAGGAGCTGCGCAGCCTGTCGGAGTGGTCG
>Merged2_518579_1-300 # 1 # 300 # 1 # ID=518579_1;partial=10;start_type=Edge;rbs_motif=None;rbs_spacer=None;gc_cont=0.677
GACGCCGAGCGCAACGAAGGGCTTTCGCCGCGCGATTCCATCTACCAGGCCTGTCTCTTGAGGTTCAGGC
CGATCCTTATGACGACGATGGCCGCGGTGCTCGGCGCGCTGCCGTTGATGCTTGGCACCGGCGCCGGGTC
GGAGCTGCGCCACCCGCTCGGCATTTCCATCGTCGGCGGCCTTGTGGTGAGCCAGCTCCTGACGCTTTTC
ACGACCCCGGTGATCTACCTCTGGTTTGACCGGCTGGCGCAGCGGCTGACCGGGCGGACGCGCGGCCTGG
GCGAGCTCGGATCGACCTGA
>Merged2_521551_143-379 # 143 # 379 # -1 # ID=521551_2;partial=01;start_type=Edge;rbs_motif=None;rbs_spacer=None;gc_cont=0.726
CCGCACGGCGCGGGCACCCTGCTGGCCGGCCGGGACGGTTCGGCCACCGGGGCCGCCGCGGTCGCCGTGA
CCCGCGCCGATGCCACCATGACCTCGGCGATCAGCACCGTGGACAACCTCGACGCCGCACCCGGGCGACT
CACCGCGATCCTGGGCCTGCATGACCTGATCAACGGCGGTCACATAGGGCAGTACGGCACCGGTCACCGG
GCGACGTCGATCACCGTGCCCGAATAG
>Merged2_522587_2-391 # 2 # 391 # 1 # ID=522587_1;partial=10;start_type=Edge;rbs_motif=None;rbs_spacer=None;gc_cont=0.656
GGCGTCGCCGTGGTGCTGTTAGTGCTGTGGTGGCAGTGGCGCGATCTGCTGTCGATGACCATCAGCCCGG
AGCTGGCGCACGTCGACGGCGTCAATTTGGCGCGGGCGCGCACCGTGTTGATGCTGGTCACCGCCTTGAC
CATCGGTCTGGCGATGAAATTCGTCGGCGCGCTGATCATCACCTCACTGCTGATCATTCCGGCCGCCACC
GCTCGCCGCTTCGCGCGCACGCCGGAACAGATGGCCGGCGTCGCGGTACTGCTCGGCATGGTGGCCGTCA
CCGGCGGCCTGACCTTCTCGGCGTTTTACGATACGCCGGCCGGCCCTTCGGTGGTGCTGAGCGCCGCCGT
GCTGTTCACGCTGAGCCTGTTCAAAAAACAGCAGGCTTGA
>Merged2_524093_3-200 # 3 # 200 # 1 # ID=524093_1;partial=10;start_type=Edge;rbs_motif=None;rbs_spacer=None;gc_cont=0.677
CCGGCGCGGTATGAGGGGCGGGTGGGGGACAATCACCATCACCTGGTCTGCCGGTCCTGCGGTGCCGTCG
CTGACGTGGACTGCGCGGTGGGCGAGGCACCCTGCCTGACGGCCTCCGACGATCACGGGTACACGATCGG
TGAGGCTGAGGTTACGTACTGGGGGCTGTGCCCAGAATGCGCGCAGCGAAAGTCCTGA
>Merged2_525841_558-641 # 558 # 641 # 1 # ID=525841_2;partial=01;start_type=GTG;rbs_motif=GGAGG;rbs_spacer=5-10bp;gc_cont=0.560
GTGACAGCTCATGGCCTGATCGATACGACTGAGATGTACCTTCGGACAGTCTTCGAGCTGGAAGAAGAAG
GGGTCGTGCCGCTG
>Merged2_526745_1-270 # 1 # 270 # 1 # ID=526745_1;partial=10;start_type=Edge;rbs_motif=None;rbs_spacer=None;gc_cont=0.693
AGCGCCACCGCGGTGACCGCCGTCAAGCTCGGCGCCGTGGACTACCTGGCCAAGCCGGTGGATGCCGACG
ACGTGGCGGCGGCCCTGCTGGCGCAGGACAACAAAAAGATCGAGCCGCCGGAAAACCCCATGTCGGCGGA
CCGGGTGCGCTGGGAGCACATCCAGCGCATCTACGAATTGTGCGGCCGCAACGTCTCCGAGACCGCACGC
CGGCTCAACATGCACCGGCGCACGCTGCAGCGCATTCTCGCCAAGCGCGCGCCGCGCTAG
>Merged2_527123_1480-1683 # 1480 # 1683 # 1 # ID=527123_3;partial=01;start_type=GTG;rbs_motif=AGGAG;rbs_spacer=5-10bp;gc_cont=0.681
GTGACCACCAATCCATCCGCCCCGCCGACTGACCGCCCGATGCCGTCGGTGCTCTTCGTCTGTGTCCACA
ATGCCGGCCGATCTCAGATGGCCGCCGGTTACCTCCGACACTTCGCCGGGAGTGCCGTCGAGGTCCGCTC
AGCCGGATCCGAACCTGCCGACCAGATCAACCCGGTCGCGGTCGAGGCGATGGCCGAGGACGGC
>Merged2_528270_2-424 # 2 # 424 # -1 # ID=528270_1;partial=11;start_type=Edge;rbs_motif=None;rbs_spacer=None;gc_cont=0.485
GGTAACAAATTTTATACAGTCGGTTTCAAAAATCTTTTACGCAGAAGTCCCAACATGGATTCGCTTATTG
CGATTGGAACAACGGCGGCGGCAGTTTACAGTGTTTATAATCTGTTTCAAATTGCCGGGGGGAATTTTCA
TGCGGTTGAATCTTTGTACTTTGAAACTGCCGGGGTGATTATCGCGCTGATCCTTCTGGGCAAATCCCTT
GAAGCGGTGTCCAAAGGGCGCACAAGCGAGGCGATAAAAAAACTTATGGGTCTTGCGCCCAAGACGGCAA
TCATTATCGAAAACGGGGAAGAGAAAGAAATCCCCATTGACGAGGTAATGCCCGGCGACATTATTGTAGT
AAAGCCGGGCGCGAAAATCCCCGTGGACGGCGTTGTAACCGAAGGGCACAGCGCGGTTGACGAGTCCATG
CTC
>Merged2_528312_284-625 # 284 # 625 # 1 # ID=528312_1;partial=01;start_type=ATG;rbs_motif=GGA/GAG/AGG;rbs_spacer=5-10bp;gc_cont=0.588
ATGGCAATCGATATCGGTATCAGTGAAGAAGATCGCAAGTCCATCGTCGATGGGTTGTCCCGCCTGTTGT
CGGATACCTATGTACTGTATCTGAAAACCCATAACTTCCATTGGAACGTCACCGGTCCGTCGTTCCGCAC
CCTGCACCTGATGTTCGAGGAGCAATACAACGAGCTGGCCCTGGCGGTCGATTCGATTGCCGAGCGCATT
CGTGCCCTGGGCTTCCCGGCACCGGGTTCCTACGCCTTCTATGCCCGCCACTCCTCCATCAAGGAAGAGG
AGGGGGTGCCGCCCGCCGAGGAAATGATCCGCCAACTGGTGCAGGGGCAGGAGGCGGTGGTG
>Merged2_528332_1187-1309 # 1187 # 1309 # 1 # ID=528332_2;partial=01;start_type=ATG;rbs_motif=AGGA/GGAG/GAGG;rbs_spacer=11-12bp;gc_cont=0.675
ATGAACGACTCGGCTGAGAACGGCGTCCGCGACGTCATCATCATCGGCTCCGGCCCTGCCGGCTACACCT
CCGCGATCTACGCGGCGCGAGCGGAGCTGAAGCCGCTCGTCATCGCGTCCAGC
>Merged2_528757_35-430 # 35 # 430 # -1 # ID=528757_1;partial=01;start_type=Edge;rbs_motif=None;rbs_spacer=None;gc_cont=0.672
CGCCATTGCGCCAATGCCCGGCAGGTCGCCGAGTACCTGGAGCGCCAGCCTCAGGTGGAACTGTTGCACT
ACCCAGGCCTGCCGTCCTTCCCGCAGTACGCGCTTGCCCAGCGCCAGATGCGCCTGCCGGGCGGAATGAT
CGCCTTCGAACTCAAGGGCGGCATCGAGGCCGGGCGCCGCTTCATGAACGCCCTGCAGCTGTTCAGCCGG
GCGGTGAGCCTGGGCGACGCCGAGTCGTTGGCCCAGCACCCGGCGAGCATGACCCATTCCAGCTATACCC
AGGCAGAGCGCGCCGAGCATGGCATCTCGGAAGGGTTGGTACGGCTTTCGGTGGGCCTGGAGGACATCGA
CGACCTGCTGGCCGACATTGCCCAGGCCCTGAAGGCCTGCGCCTGA
>Merged2_530527_1-294 # 1 # 294 # -1 # ID=530527_1;partial=10;start_type=ATG;rbs_motif=None;rbs_spacer=None;gc_cont=0.565
ATGATTATCAAACCTAAAATTCGTGGTTTTATCTGCACCACCGCTCACCCGGCAGGCTGTGAAGCCAACG
TCCGTGAGCAAATCGCCTACGTTAAGTCGCGCGGCGAACTGAAAAACGGGCCTAAAAAGGTGCTGGTCAT
TGGTGCATCCACCGGTTACGGTCTGGCCTCGCGCATCAATGCCGCTTTCGGCAGCGGTGCGGCCACCATC
GGCGTATTTTTCGAGAAGCCTGGCAGCGAAGGCAAAACCGGTTCCGCCGGTTGGTACAACTCCGCCGGTT
TCGACAAGGCAGCT
>Merged2_533508_2-421 # 2 # 421 # 1 # ID=533508_1;partial=10;start_type=Edge;rbs_motif=None;rbs_spacer=None;gc_cont=0.633
GCCATCACCGGGGTGATCATCTCCGGTAGCGACAACAACATCTTCACCCAGATTGGCCTGATCGTACTGG
TGGGCCTGGCGTGCAAGAACGCCATCCTGATCGTCGAATTCGCCAAGGATGAACAAGCCAAGGGCCTCGA
CCCGCTGGCCGCGGTGCTGGAAGCCTGCCGCCTGCGCCTGCGGCCGATCCTGATGACCTCGATCGCCTTC
ATCATGGGCGTGGTACCGCTGGTGTTCAGCTCCGGCGCCGGTTCCGAGATGCGTCATGCCATGGGTGTGG
CGGTGTTCTCGGGGATGATCGGGGTGACCGTGTTCGGCCTGTTCCTGACCCCGGTGTTCTTCTTCCTGAT
CCGCCGTTTCGTCGAACGTCGCCAGGCCCGCAAGGCCGCGCACGCCCCGGCATTGGAGAACCATGCATGA
>Merged2_533508_418-645 # 418 # 645 # 1 # ID=533508_2;partial=01;start_type=ATG;rbs_motif=GGAG/GAGG;rbs_spacer=5-10bp;gc_cont=0.693
ATGAAGCTGCTCAAACCCCTGACCCCGAGCCTGCTGGCGTTGGCCCTGGCGGCCTGCGCGGTGGGCCCGG
ACTACCAGACCCCGGCCACGGCGCCGGCGCAGCTCGACAGCAGCCTGCAAGCCAAGGCCTTCGACCGCAG
CCGCTTCGAGAGTGTGTGGTGGAAGCAGTTCGACGACCCGGTGCTGAACCAACTGGTGCAGGCCTCGCTG
GACGGCAACCGCGACCTG
>Merged2_534113_470-697 # 470 # 697 # 1 # ID=534113_2;partial=01;start_type=GTG;rbs_motif=GGA/GAG/AGG;rbs_spacer=5-10bp;gc_cont=0.671
GTGAACGACCTCATCGACACCACCGAGATGTACCTCCGGACGATTTATGAGCTGGAGGAAGAGGGCGTGG
TGCCGCTGCGCGCGAGGATCGCCGAGCGCCTTGAGCAGAGTGGCCCGACCGTCAGCCAGACCGTGGGGCG
GATGGAACGCGACGGCCTCGTCATCGTGGCCGACGACCGCCACCTGGAACTCACCGACCACGGCCGCTCG
CTGGCCATCGCCGTGATG
>Merged2_534453_2-331 # 2 # 331 # 1 # ID=534453_1;partial=11;start_type=Edge;rbs_motif=None;rbs_spacer=None;gc_cont=0.670
AGCGAGACCGATAACCCGCTGGTGGACATGCAGACCATGGCCCCCCGCCCCAACCTGGCCGATCCCGGCA
TTGGCCTGCGCGGCAACGGCCGCCGGGTGCTGACCTACGCCGACCTGCGCAGCCCCTACCCCGATCCGGA
CGGGCGCGAACCGTCGCGGGACATCGAGCTGCACCTGACTGGCCACATGGAACGCTTCGCCTGGTCGTTC
GACGGCATCAAGTTCAGCGATGCCGAGCCGCTACGCCTGAAGTACGGCGAGCGGGTGCGCATCACCCTGG
TCAACGACACCATGATGACCCACCCCATCCATCTGCATGGCATGTGGAGC
>Merged2_535702_78-335 # 78 # 335 # -1 # ID=535702_1;partial=01;start_type=Edge;rbs_motif=None;rbs_spacer=None;gc_cont=0.593
CTGAATATCGAGGTGGAAGGGCCGCGGTTGACCGTCAGCGGTAAACCCACACCGCCGGAAAAACAGGTCG
AATACCTGCATCAAGGGCTGGTGTGCAAAGAGTTCCAGCTGACCTTCACCCTGGCGGAGCATCTGCAGGT
GTCCGAGGCCAAATTTGAAAACGGCCTGCTGCACATCGATCTGGTCCGTCAGGTGCCGGAAGCCTTGCAG
CCGCAGCGCATCGCCATCGGTGCGACGCCGGAGCTGGAAGCCAAATAA
>Merged2_536669_1-327 # 1 # 327 # 1 # ID=536669_1;partial=11;start_type=Edge;rbs_motif=None;rbs_spacer=None;gc_cont=0.697
ACCAACCCAGCTATCCCCCCCGTCGACGACATCCAGCGCGATGCCGTACTGGCCGCGCTACGCGATACCG
GTTTCATCACTTATCAGCCCAGCGAACATCTGGGCGCGTCAAACGCCGCCTTGGTCATTACCGGCGGGTC
GCTTCCCCAGGACGCCGGCAATCAGGGCGTCAGCGTAGCCCGGTTCGCCGCCGCGCTGGCGCCCCACGGC
GCAGGCTCCCTGCTGGCCGGCCGGGACGGTTCGGCGACGGGAAGCGCCGCGGTCGCCGTATCCCGCGCTG
ATGCCGCCATGACCTCGGCGATCAGCACCGTGGACAACCTCGACGCC
>Merged2_537983_82-378 # 82 # 378 # -1 # ID=537983_1;partial=01;start_type=Edge;rbs_motif=None;rbs_spacer=None;gc_cont=0.616
CTGGCGATGACCATCGTCGCCTCGCTGCAGGCCGTGGGGGTGATCCTGGTGATCGCCATGCTGATCGCCC
CCGGCATCATCGCCTTTATGCTGTGCCGCCGGTTTGATCGCATGCTGATGGTGGCAACGGTGGTGTCGGT
GTTCTCTTGCGTGCTCGGCACCCTGATCAGCTTCCACATCGACGGCGCCACCGGGCCTTGCATCGTCATC
GTGCAGGCCGTGTTGTTCGTTATCGCCTTGTTGTACAGCAAGCTGCGTCCGTTACAGCGTAACCAAGGCG
CCCTCACCGGCGGTTAA
>Merged2_539867_3-323 # 3 # 323 # -1 # ID=539867_1;partial=11;start_type=Edge;rbs_motif=None;rbs_spacer=None;gc_cont=0.648
GATCGCGCCACCCTGGCGTTCAACAAGATTAACGAAGCGCGGGTGATCGCCAGCAGCCCGCCGGCGATCA
CCGGCCTCGGCAACTCCTCCGGCTTCGATATGGAGCTGGAAGACCACGCCGGGCTCGGCCACGCCAAACT
GATGGCAGCGCGCGATCAACTGCTGCAGCTGGCCGGGCAAAACCCGCTGCTGTCGCGCGTGCGCCACAAC
GGCCTGGACGACAGCCCGCAGTTGCAAATCGATATCGATCAGCGCAAGGCCCAGGCGCTGGGCGTGTCTA
TCGACGACATCAACAACACCCTCTCCACCGCCTGGGGCTCG
>Merged2_542971_3-137 # 3 # 137 # 1 # ID=542971_1;partial=10;start_type=Edge;rbs_motif=None;rbs_spacer=None;gc_cont=0.593
AACTTCGACAGCGACACCAACGTCATCGAAGTGGCAATTCGCCGCCTGCGCCTGAAGATCGACGACGACC
ACCCGACCAAGTTGATCCATACCGTGCGCGGCATGGGCTATGTGCTCGAAGAGCGCCAGGACTGA
>Merged2_545508_1748-2146 # 1748 # 2146 # 1 # ID=545508_2;partial=01;start_type=ATG;rbs_motif=AGGAG;rbs_spacer=5-10bp;gc_cont=0.699
ATGACCGCCACCCCCCAGTCCGACCCGCGCAACGTCATCGTGATCGGGTCCGGCCCGTCCGGCTACACCG
CGGCGCTCTACACAGCCCGTGCCAGCCTGGCCCCGCTCGTCTTCGAGGGCTCGGTGACGGCCGGCGGCGC
GCTGATGAACACCACCGAGGTGGAGAACTTCCCCGGCTTCCGCGACGGCATCATGGGCCCCGACCTGATG
GACAACATGCGCGCCCAGGCCGAGCGGTTCGGCGCCGAGCTGATCCCCGACGACGTCGTCGAGGTCGACC
TGCGCGGCGACGTCAAGATCGTCAGGACGGCAACGCAGACGCACCGCGCCAAGGCCGTCATCCTCGCGAT
GGGCTCGGGCTACAAGAAGCTCGACCTGCCCAACGAGGACGCGCTGTCG
>Merged2_546716_1-360 # 1 # 360 # -1 # ID=546716_1;partial=11;start_type=Edge;rbs_motif=None;rbs_spacer=None;gc_cont=0.592
TCGGTGTCGTTTGCCAGCATGGCGCAGCGCCAGCAGACGGTGGCCGATGCCATTCTGAAAGACCCGGCGG
TTGAAAGTCTGACCTCCTTTGTCGGCGTGGACGGCACTAACCCAGCGCTCAACAGCGCCCGCTTACAAAT
TAACCTCAAGCCGCTGAGCGAGCGTGATGACCGCGTACAGGCCGTTATCAGCCGCCTTCAGCAGTCGGTC
GACCGCATTCCCGGTATCCAGCTCTATCTGCAACCGACGCAGGATTTGACTATCGATACCACCGTGAGCC
GCACGCAGTATCAGTTCACTCTACAGGCCAACTCGCTCGACGCATTAAGCCAGTGGGTGCCGCAGCTGAT
GGAGCAGCTT
>Merged2_547912_186-368 # 186 # 368 # 1 # ID=547912_1;partial=00;start_type=ATG;rbs_motif=AGGAG;rbs_spacer=5-10bp;gc_cont=0.628
ATGAGTGCATCTCTGCGCAGCATCGACGGTCAGGACGAAACCACCATCCTGCGGGAAATCCAGAGTGCCC
TGCGCGACCTGCGCTTCGGCGCGGTGGAGATCACCGTGCACAACGCCCAGGTGGTGCAGATCGAACGCAA
GGAGAAGTTCCGCCTGCAGCAGCCCGGCAACAAGTCCGGCTGA
>Merged2_548182_1-93 # 1 # 93 # 1 # ID=548182_1;partial=10;start_type=Edge;rbs_motif=None;rbs_spacer=None;gc_cont=0.710
GCCGTCGACCCGGGCCTGCTGCGGCTCTCGGTCGGGCTCGAGTCGATCGACGACCTGCTGGCGGATCTCG
ACCAGGCGCTGGACCTGCCCTAA
>Merged2_553382_1-699 # 1 # 699 # -1 # ID=553382_1;partial=11;start_type=Edge;rbs_motif=None;rbs_spacer=None;gc_cont=0.668
CGCCGCAGCAATGAAGTGGGTGTGGCCTCGGCCCTCGACCTGAGCCAGGCGCGCACCGCCGTGGAAGGCG
CCCGGGTCAAGTACTCGCAGTACCAGCGCCTGGTCGCCCAGGACCTCAACAGCCTGACCGTGCTGGTCGG
CACCGGGGTGCCGGGCAACCTGCCCAAGCCGCTGGAGCTCAACGCCGACCAACTGGCCGAAGTGCCGGCG
GGCCTGCCGTCCGACATCCTCCAGCGCCGTCCGGACATCCAGGAGGCCGAGCACCTGCTCAAGGCGGCCA
ACGCCAACATTGGCGCAGCGCGCGCCGCGTTCTTCCCGAGCATCAGCCTGACCGCCAACGCCGGGACCCT
GAGCCCGGACATGGGCGGCCTGTTCAAGGGTGGTTCGGGCACGTGGCTGTTCCAGCCGCAGATCAACCTG
CCGATCTTCAACGCCGGCAGCCTGAAGGCGAGCCTGGACTACTCGAAGATCCAGAAGGACATCAACGTCG
CCAAGTACGAGAAGACCATCCAGACCGCCTTCCAGGAAGTCGCCGATGGCCTGGCCGCACGCAAGACGTT
CGAAGAGCAGTTGCAGGCCCAGCGCGACCTGGTCGCCGCCAACCAGGACTACTACCGCCTGGCCGAACGC
CGCTACCGCATCGGTATCGACAGCAACCTGACCTTCCTCGATGCCCAGCGCAACCTGTTCAGCGCCCAG
>Merged2_553939_1-210 # 1 # 210 # 1 # ID=553939_1;partial=10;start_type=Edge;rbs_motif=None;rbs_spacer=None;gc_cont=0.676
GTGTTCGCAACCGATGCCGCGATCATGCCCGATCGCGTGAAGGTGGCGATGACCGTGCCGACGCAAACGC
CCGTCACGTATCCGGTCGCGCTCGTCGAAGGCAGCCGCCACGCCGCCGATGCGAAGGCGTTCATCGCCTA
CGTGCTCTCACCCGAGGGGCAGGCGGTGCTCGCGAAATACGGCTTCAAGCCGGCCGGCACGGCGCACTGA
>Merged2_553939_239-382 # 239 # 382 # 1 # ID=553939_2;partial=01;start_type=ATG;rbs_motif=AGGAG;rbs_spacer=5-10bp;gc_cont=0.667
ATGGAGCAGGCCTGGATCCCGTTGTTGCTCTCGCTGAAGGTCGCCGGCTGGGCGACCGCGCTAAACATCG
TGTTCGGCGTCGCGGCGGGATATGGCCTCGCGCGCTGGCGTTCCGGCGCGCGTGATCTGCTCGATTCGCT
GTTG
>Merged2_556371_3-107 # 3 # 107 # 1 # ID=556371_1;partial=10;start_type=Edge;rbs_motif=None;rbs_spacer=None;gc_cont=0.638
CGCATTTACGAGCTGTGCGGTCGCAACGTCTCGGAAACCGCCAGGCGGCTCAACATGCATCGCCGCACCC
TGCAGCGGATTCTGGCCAAGCGCGCCCCCAAATAG
>Merged2_557475_4150-4629 # 4150 # 4629 # 1 # ID=557475_5;partial=00;start_type=ATG;rbs_motif=None;rbs_spacer=None;gc_cont=0.598
ATGGAAGGCGACAAGGACATCATTGCGGCGCTCAATGAGCAGCTGACTGCCGAGCTGACGGCCATTAACC
AGTACTTTCTGCACGCCAAGATGCAGGAGAACTGGGGTTACACCAAGCTGGCCAAGCACACGCGCGCGGA
GTCCTTCGACGAAATGCGCCATGCCGAGCGGCTGACCGACCGGATTATCTTCCTTGAGGGCTTGCCCAAC
TATCAGAAGCTGAACGTGTTGCGCATTGGCCAAACCGTGCCCGAACAGCTTGCCGCCGACCTGCAGATCG
AGGTGGAGGCGGTGACGCGGTTACGCGCCGGCATTGCGATGATGCGCACCAGCGGCGACATCACCTCCGC
ACGCATCTTCGAAGAAATTCTCGAAGACGAAGAAGAGCACGTCGACTACCTAGAGACCGAGCTGGAGCTG
ATCCAGACCCTCGGTGCGCCGCTGTACCTGCAGCGTTACACCGGAACCGACGCCGACTGA
>Merged2_559605_1-384 # 1 # 384 # -1 # ID=559605_1;partial=11;start_type=Edge;rbs_motif=None;rbs_spacer=None;gc_cont=0.583
ATGCATAAAGAGCGCATCGTAACCCTGCTGAAACGCGAAGGGCACGTGGTGGGCTTTATGGGCGATGGCA
TCAACGATGCGCCAGCGCTACGCGCGGCGGATATTGGTATTTCCGTGGACGGCGCGGTGGACATCGCCCG
TGAAGCGGCCGATATCATCCTGCTGGAAAAGAGCCTGATGGTGCTGGAGGAGGGGGTGATCGAAGGCCGC
CGCACCTTCGCCAACATGCTCAAGTACATCAAAATGACCGCCAGCTCCAACTTCGGTAACGTCTTCAGCG
TGCTGGTGGCCAGCGCCTTCCTGCCGTTCCTGCCGATGCTGCCGTTACACTTACTGATTCAGAACCTGCT
GTACGATGTATCCCAGGTGGCGCTGCCGTTCGAT
>Merged2_564318_2-487 # 2 # 487 # 1 # ID=564318_1;partial=10;start_type=Edge;rbs_motif=None;rbs_spacer=None;gc_cont=0.654
CTGCTGGTGGCGCTGTACGAAAGCTGGGCGATCCCGCTGACGGTGATGCTGATCGTGCCGATCGGCGCCC
TGGGCGCGGTCTGGGCGGTGATGCTCACCGGCCTGCCCAATGACGTGTACTTCAAGGTTGGCCTGATCAC
CATCATCGGCCTTGCGGCGAAGAACGCCATCCTCATCGTCGAGTTCGCCAAGGAACTGTGGGGGAAGGGC
TACAGCTTGAGCGATGCCGCCATCGAGGCCGCGCGCCTGCGTTTCCGCCCGATCGTGATGACCTCCATGG
CCTTCATCCTCGGCGTGGTGCCGCTGGCCATCGCCACCGGCGCCGGTGCGGCCAGTCAGCGCGCCATCGG
TACCGGGGTGATCGGCGGCATGCTCAGCGCCACCTTGCTGGGCGTGGTGTTCGTGCCGATCTGTTTCGTA
TTCGTGCTGAAGCTGCTCAAGCGCAAGCCGGCCCCCGTGCAACACGCTGTCGAGGTAACCCAGTGA
>Merged2_564318_487-675 # 487 # 675 # 1 # ID=564318_2;partial=01;start_type=ATG;rbs_motif=GGAG/GAGG;rbs_spacer=5-10bp;gc_cont=0.698
ATGCTCATGCGCAATCTTGCAATTCCGTTCGCGCTGGCCGTCACCTTGGCCGGCTGCTCCCTGGCACCGA
CCTACCAGCGCCCCGAGGCGCCGGTGGCGACCGCGTGGGGGGATGCCGCCGGCCATCACGGCAAGGCGGT
GGAGCAGCTGGACTGGCAGGCGTTTATCGTCGACCCGTCCCTGCGCCAG
>Merged2_567696_3-98 # 3 # 98 # -1 # ID=567696_1;partial=10;start_type=ATG;rbs_motif=GGA/GAG/AGG;rbs_spacer=5-10bp;gc_cont=0.646
ATGGCACGTTTCTTCATCGATCGCCCGGTGTTCGCCTGGGTGCTGGCGATCTTCATCATCCTGGCCGGCG
TGCTGGCGATCCCGCGGCTGGCGGTG
>Merged2_569129_3-473 # 3 # 473 # -1 # ID=569129_1;partial=11;start_type=Edge;rbs_motif=None;rbs_spacer=None;gc_cont=0.667
CAGATGAACTTCGTCGACAACCAGGTCAACCCGCGCACCGGCACCATCCGTGGCCGCGCCGTGTTCGACA
ACCGCGATGGCCAGTTCACCCCCGGCCTTTACGCACGCCTGAAGCTGGTCGGCAGCGCCCAGTACGACGC
TGTGCTGATCAACGACGAAGCGGTCGGCACCGACCTTGGCAAGAAGTTCGTGCTGGTCATGGACAAGGAC
AACAAGGCCGCCTACCGCGCCGTGGAACTGGGGCCCAAGCTCGAAGGCCTGCGCATCGTGCGCAGCGGCC
TGGACAAGGACGACCGCATCGTGGTCAAGGGCTTGCAGCGGGTACGCCCGGGCTCGCCGGTGACGCCTGA
GGAAACGCCGATGGCCAGCGAACAGACCCTCGCCGCCCTCGCCCAGCAGCGCCAGGCCCTGGAGGCCAGC
AACCCGGCGCCCAAGGTTGCCGGCGCCAATGTAAAAGTCGCCAGCGCCCAA
>Merged2_570108_11292-13157 # 11292 # 13157 # 1 # ID=570108_16;partial=00;start_type=ATG;rbs_motif=GGA/GAG/AGG;rbs_spacer=5-10bp;gc_cont=0.640
ATGTGCGGAATCGTGGGCTACGTCGGATATCGGGATGCGCTCGGTGTCGTCGTGGCGGCATTGCGTCGCA
TGGAGTATCGGGGCTACGACTCGGCCGGTGTGGCAGTGCTGGACGATTCTGGCATGCTCGCGGTGCAGCG
GCGGGCGGGGCGGCTGGCGAATCTGGAGGCGGAGCTGGCCGCGGCCGGCGCCGACATTTTTGCTGGGACC
ACCGGCATCGGGCACACGCGGTGGGCGACTCATGGGGCGCCGACCGACCGCAATGCGCATCCGCACCAGG
ATGCGGCCGGCAAGGTGGCGGTGGTGCACAACGGCATTGTCGAGAATTTCGCCGTGCTGCGGAAGGAACT
TGAGGATGCCGGGGTGGAGTTGCGCAGCGACACCGACACCGAGGTGGCGGTGCACTTGGTGGCCCGCGCC
TACGAAACCGGTCCGACCGCAGGTGATTTCGTGGCCAGCGCGTTGGCCGTACTACGACGGCTAGAGGGCG
CGTTCACGCTGGTTTTTGTGCATGCCGACCACCCGGGGGTGATTGTGGCCGCGCGCCGGTCCACACCGCT
GGTGGTGGGTGTCGGCGAGGGCGAGATGTTCTTGGCCTCCGACCTGACTGCTTTTATTGAGCACACTCGC
CGGGCGGTGGAATTAGGGCAGGACCAGGCGGTGGTGATTACCGCCGACGGCTACACGGTCACAGATTTCG
ACGGTGACCCGCAAGTGACCACTCGCCCGTTCACGATCGACTGGGATATGGCTGCCGCGGAAAAGGGCGG
TCATGAGTATTTCATGCTGAAGGAGATCGAGGAGCAGCCGCGTGGGGTTGCCGACACGTTGATCGGGCAC
TTTGCCAACGGTCGCATTGTGCTGGATGAGCAGCGGTTGACTGATCAGGAGTTGCGCGAGTTCGACAAGG
TCTTCGTGGTGGCGTGTGGCAGTTCGTATCACGCGGGCTTGCTGGCCAAGTACGCAATTGAGCATTGGAC
GCGGTTGCCGGTGGAGGTGGAGCTGGCCAGCGAATTCCGTTACCGGGACCCGGTTTTGGACCGTTCGACG
CTGGTGGTGGCGATTTCGCAGTCGGGTGAGACGGCCGACACCTTGGAGGCGGTGCGCCATGCCAAACAGC
AGAAGGCGCGAGTGTTGGCTATTTGCAACACCAATGGCGCGCAGATCCCCCGCGAGTCGGATGCGGTGTT
GTATACCCGCACGGGTCCGGAGATCGGGGTGGCGTCCACAAAGGCTTTTCTGACCCAGATCACCGCAAAC
TATTTGGTCGGTTTGGCGTTGGCGCAGGCCCGAGGCACGAAGTATCCGGACGAGGTGGCCAGCGAGTTTG
CCAGCTTGGCGGCGATGCCCCGGCTAGTGCAGCAGGTGTTGGAGACCGCGCCGCAGGTGCGTGCGATTGC
TCGGCAGTTCGGGCAGGCGTCGACAGTGCTGTTTCTGGGCCGGCATGTCGGGTATCCGGTGGCGTTGGAG
GGGGCGCTGAAGCTCAAGGAGCTGGCGTATATGCACGCCGAGGGCTTTGCCGGCGGGGAACTGAAGCATG
GTCCAATTGCGTTGATCGAGGCGGGTTTACCGGTGATCGTGGTGATGCCCTCACCGAAGGGACGCGCGGT
GCTGCATTCCAAATTGCTCTCCAATATCCGGGAGGTGCAGGCGCGGGGGGCGTGCACCATCGTCATTGCC
GAGGAGGACGACGACACGGTGCGCCCGTTCGCCGATCACCTGGTGGAGATTCCGGCTGCTCCCACGCTGT
TTCAGCCGTTGCTGGCGACGGTGCCGTTGCAGGTTTTCGCGGCGGAAGTGGCACGCACTCGCGGCTACGA
CATCGACAAGCCTCGCAACCTCGCCAAGTCGGTGACCGTCGAGTAA
>Merged2_572715_442-573 # 442 # 573 # 1 # ID=572715_2;partial=01;start_type=ATG;rbs_motif=AGGAG;rbs_spacer=5-10bp;gc_cont=0.621
ATGGCCGATCTCATTGACACGACCGAGATGTATCTGCGTACGATCCTCGAATTGGAGGAGGAGGGCATCG
TCCCCCTGCGCGCACGGATCTCGGAACGGCTCGGCCACTCTGGTCCGACGGTGTCCCAGACG
>Merged2_572861_3-446 # 3 # 446 # 1 # ID=572861_1;partial=11;start_type=Edge;rbs_motif=None;rbs_spacer=None;gc_cont=0.709
CTGGTCGGGCAGGGCGATGCCACGCTGATGGCGCGTATCCAGCAGCTCGACCCGATCTATGTCGACTTCA
CCCAGTCCGCCGCCGATGCCCTGCGCCTGCGCCAGGCCCTCAAGGACGGCGCGCTGGGTGGCGGCGACGA
CAAGGCGCTGACCGCCCAGGTGGAAGGCACCGACTACCAGCGCCAGGGCGCGCTGATGTTCACCGACGTG
GCGGTCGATCGCGGTACCGGCCAGGTCAGCCTGCGCGGGCGTTTCGACAATGCCGACGGCATTCTCCTGC
CGGGCATGTATGTGCGCGTGCGCACCCCGCAAGGCACCGACCAGCAGGCGATCCTGGTGCCGCAACGCGC
GGTCCAGCGTGGCAGCGACGGCGAGGCGCGGGTGATGGTGGTGGGCACCGGCAACCTGGCCGAGGCGCGC
AGTGTGCGCACCGGCGTGATGCAG
>Merged2_575912_1-78 # 1 # 78 # 1 # ID=575912_1;partial=10;start_type=Edge;rbs_motif=None;rbs_spacer=None;gc_cont=0.641
CCCGCGCTGCTCGGCCTCGGTCTGATCGTGGCCGGCGTGCTCGTGCTGAATCTGTTTTCGAAGATGCAGG
CGCACTGA
>Merged2_576062_575-829 # 575 # 829 # 1 # ID=576062_2;partial=01;start_type=ATG;rbs_motif=None;rbs_spacer=None;gc_cont=0.686
ATGAGTCTCGTGAGCGATCTGATCGACACCACCGAGATGTACCTCCGGACCATCTACGAGCTGGTCGAGG
AAGGCATCATCCCGCTGCGTGCCCGGATCGCCGAGCGGCTGCACCAGTCCGGGCCCACCGTCAGCCAGAC
CGTCGCGCGCTTGGAGCGCGACGGCCTGGTCACCGTCGAGGGCGACCGCCATCTCCAGCTCACCCCCGAG
GGTTTCCGGCTCGCGACCCGGGTGATGCGCAAGCACCGCCTCGCC
>Merged2_576389_259-429 # 259 # 429 # -1 # ID=576389_2;partial=01;start_type=Edge;rbs_motif=None;rbs_spacer=None;gc_cont=0.649
CGCCACGCCATGGGCGTGGCGGTGTTCTTTGGGATGCTGGGGGTGACCTTCTTCGGCCTTTTCCTGACGC
CAGTGTTCTATCTGTTGCTGCGCAGCTTGAGCGGCATGCGCCCGCTCAAGGAGCACCCCGATAAGGCCGG
CGTGTCGGCGTCCGAAGCGCGCCGCAGTTAG
>Merged2_577056_2-106 # 2 # 106 # 1 # ID=577056_1;partial=10;start_type=Edge;rbs_motif=None;rbs_spacer=None;gc_cont=0.610
GAACACGTACGCCAACTGGTCGTCGATGCGGTGTTCAACGCCGAACACGCCAGCCCCGGAGTGCCTTCCC
ATCATCGCGACGACGTGAAGACCGCGAGACTGTAA
>Merged2_577880_161-604 # 161 # 604 # 1 # ID=577880_1;partial=00;start_type=ATG;rbs_motif=GGAG/GAGG;rbs_spacer=5-10bp;gc_cont=0.615
ATGAAGATCGGAGAACTGGCCAAAGCCACCGACTGCGCCGTGGAAACCATCCGCTATTACGAGCGTGAGC
AACTGCTGCCAGAGCCGGCGCGCAGCGACGGCAACTACCGGCTGTACACCCAGGCTCACGTCGAGCGGCT
GACCTTCATCCGCAACTGTCGCACCCTGGACATGACCCTGGACGAAATCCGCAGCCTGCTGAACCTGCGC
GACAGCCCGGACGGCTCATGCGGCAGCGTCAATGCGCTGATCGACGAGCACATCGAGCATGTACAGGCAC
GGATAGATGGTTTGATGGCGTTGCAGCGGCAACTGGTGGAATTGCGCCAGCAATGCAATGCGCAGGGCGC
GGAGTGCGCGATATTGCAGCAGTTGGAAACCAATGGAGCGGTGACGGTGCCGGAGACCGAGCATTCCCAT
GTTGGGCGCAGCCACGGGCATTGA
>Merged2_580638_2-211 # 2 # 211 # -1 # ID=580638_1;partial=10;start_type=ATG;rbs_motif=GGAG/GAGG;rbs_spacer=5-10bp;gc_cont=0.662
ATGAAGCTGTTGGTCGTTGAGGATGATGAACTGCTGCAACAGGGGCTGGCGCTGGCGCTGACCGGCGAAG
GCTACGTCTGCGACTGCGCCGCCACGGCGGCGGAGGCCAACAGCTTGCTCATCACCAGCCAATACAGCAT
GGTGATCCTGGATCTCGGCCTGCCGGACATGGACGGCGCCGCGCTGCTGCGGCAGTGGCGCCGCCAGCAG
>Merged2_581245_213-323 # 213 # 323 # 1 # ID=581245_1;partial=01;start_type=GTG;rbs_motif=GGAGG;rbs_spacer=5-10bp;gc_cont=0.631
GTGTACGGATACACGCCAGAGAAGGACCGGTACCTCACGCGGCTGCGCCGGATCGAGGGCCAGGTCCGCG
GGCTGCAGAAAATGGTCGAGGACGACAAGTACTGCATCGAC
>Merged2_582852_3-242 # 3 # 242 # 1 # ID=582852_1;partial=10;start_type=Edge;rbs_motif=None;rbs_spacer=None;gc_cont=0.596
GACGCTACCGGTTTGTTTGTGGCCATCGGGCATGTTCCCCGTACCGACCTTGTCAAGGGTCAGGTCGAAC
TTGACGACAGTGGTTACATTGTCTGTGAAGGCCGTTCGACACGCACCAACCTTCCCGGCGTTTTCGCTTG
CGGTGATGCCGTTGACCACACCTACCGTCAAGCGATCACTGCCGCTGGGTCTGGCTGCTCTGCCGCCCTT
GACGCCCAGCACTACCTGGCCTCCCTCTAA
>Merged2_583909_2244-2684 # 2244 # 2684 # 1 # ID=583909_3;partial=01;start_type=GTG;rbs_motif=GGAG/GAGG;rbs_spacer=5-10bp;gc_cont=0.642
GTGGCTAGCACAGGTTCGGTGAATTCGTTCGGCGCACGCGACAGCCTGCAGGTCGGCGACAAGAGTTACC
AGATCTACCGCCTTGACGCCGTCCCCAATGCCGGCAAACTCCCCTACAGCCTCAAGGTGCTCACCGAGAA
CCTGCTGCGCAACGAGGACGGCAGCAACATCACCAAGGGCCACATCGAGGCGATCGCCAACTGGGATCCG
AAGGCAGAGCCCAGCATCGAAATCCAGTACACCCCAGCGCGGGTGGTGATGCAGGACTTCACCGGCGTGC
CCTGCATCGTCGACCTGGCCACCATGCGTGAGGCCGTCGGCGACCTCGGCGGCAACCCGGCCAAGGTCAA
CCCGTTGGCGCCCGCCGATCTGGTGATCGACCACTCGGTGATCGCCGACTTGTTCGGGCGCGCAGACGCT
TTCGAGCGCAACGTCGAGATC
>Merged2_584953_790-957 # 790 # 957 # 1 # ID=584953_2;partial=01;start_type=GTG;rbs_motif=AGGAG;rbs_spacer=5-10bp;gc_cont=0.690
GTGAGTGGCGCACACCAGGGCGCGGCCAGGACCAGCCCGCTGAAGCAGCCGAAAGCCGTGTTCGCTGTCG
CGTTCGCCTGCGTCGTGTCGTTCATGGGCATCGGGCTCGTCGACCCAATCCTGCCGGCCATCTCCTCCCA
GCTGCACGCGTCGCCGAGCGAGACCACG
>Merged2_586328_1-195 # 1 # 195 # -1 # ID=586328_1;partial=10;start_type=ATG;rbs_motif=None;rbs_spacer=None;gc_cont=0.687
ATGAGTCCAGTGACCGACGTTCGCGACGTGATCATCATCGGCTCCGGGCCGGCCGGCTATACCGCGGCGC
TGTATGCGGCGCGGGCGAAGCTGCGGCCGCTGGTCTTCGAGGGGTCGGTCACCTCCGGCGGCGCCCTGAT
GAACACCACCGACGTGGAGAACTTCCCGGGGTTCCCGGACGGCATCCTCGGCCCC
>Merged2_588987_3-236 # 3 # 236 # 1 # ID=588987_1;partial=10;start_type=Edge;rbs_motif=None;rbs_spacer=None;gc_cont=0.585
CGCATCGCGGGGGAAACCGCACCGCTGCTGTTCACCTCGCTGTCGAACCAGTTCTGGAGCACCGACCTGA
TGCAGCCGATCGCCAACCTGCCGGTGACCATCTTCAAATTCGCCATGAGCCCGTTCGCCGAATGGCAACA
GCTGGCCTGGGCCGGGGTGCTGTTGATCACCCTGTGCGTACTGTTACTGAATATCCTGGCGCGCGTGGTT
TTCGCCAAGAAAAAGCATTCATAA
>Merged2_588987_285-500 # 285 # 500 # 1 # ID=588987_2;partial=01;start_type=ATG;rbs_motif=GGA/GAG/AGG;rbs_spacer=5-10bp;gc_cont=0.537
ATGAGTATGGTTACTGACGCTTCCAGCAGCAAAATTCAGGTACGCGATCTGAACTTCTACTATGGCAAAT
TCCATGCGCTGAAGAACATCACGCTGGATATCGCCAAGAACAAGGTCACCGCGTTTATCGGCCCATCCGG
CTGCGGCAAATCCACCCTGCTGCGCACCTTCAACAAGATGTATCAGCTGTACCCGGAACAGCGCGCGGAA
GGCGGC
>Merged2_592678_83-661 # 83 # 661 # -1 # ID=592678_1;partial=01;start_type=Edge;rbs_motif=None;rbs_spacer=None;gc_cont=0.489
AAACCTTCCAGCAAGACGGCGATTGATCGGCTTCACAAAATGGGAATCGAAGTCGCCATGATCACGGGGG
ACAATAAAAAAACAGCTAATGCCATTGCCAAACAGGTGGGGATTGACCGTGTGCTTGCGGAAGTTCTGCC
TCACGACAAGTCCGCCGAAGTTAAGAAATTGCAAGATGAAGCTGGTAAAATCAAGGAAGCAACAAAACGT
CAACGGCGTTTTGTTGCAATGGTGGGAGATGGTATTAACGACGCTCCTGCGCTTGCACAGGCGGACATTG
GAATCGCTATCGGAAGCGGGACGGACGTGGCAATGGAATCCGCAGATATTGTGCTTATGCGCTCCGATCT
AAGCGACGTTTCCACGGCGATTAATTTAAGCAAGCGGACAATCCGCAATATCAAACAAAACCTGTTCTGG
GCTTTTGGCTACAATGTGCTTGGTATCCCCATTGCCGCAGGGTTGTTGTATCTCTTTGGAGGTCCGCTCC
TCAATCCGGTCTTCGCCGCAGCAGCTATGAGTTTAAGCTCGGTATCGGTGTTGACTAACGCGCTACGATT
AAAAAGATTTAAGGCATAG
>Merged2_593054_214-333 # 214 # 333 # -1 # ID=593054_2;partial=01;start_type=Edge;rbs_motif=None;rbs_spacer=None;gc_cont=0.642
TGGGAGCACATTCAGCGGATCTACGAGATGTGCAACCGCAACGTCTCGGAGACCGCGCGGCGGCTCAACA
TGCACCGCAGGACGCTGCAGCGGATCCTCGCCAAGCGGGCGCCGAGGTGA
>Merged2_594116_3-80 # 3 # 80 # -1 # ID=594116_1;partial=10;start_type=ATG;rbs_motif=GGA/GAG/AGG;rbs_spacer=5-10bp;gc_cont=0.692
ATGGCAATTCTCGTCACCGGCGGCGCCGGCTACATCGGTTCGCACACGGTGGCGCGACTGGTCGAGGCGG
GCCGGGAC
>Merged2_594147_616-1041 # 616 # 1041 # -1 # ID=594147_2;partial=00;start_type=GTG;rbs_motif=GGA/GAG/AGG;rbs_spacer=11-12bp;gc_cont=0.697
GTGAGCCAGTCGACGCCGTTCAGCCAGGGCGGATTCGGGTGGTTGACCGGCTACCATCGCCGCATGGGAC
ACGGGGTCGGCGGTCGGGACACACCGCCCGCTCGGCTGAATCCCGAGGACGCGGCCAGTGTGGCCGCCAC
CTTGCAGGCCCTGGCCACCCCGAGCCGGCTGCTCATTCTGACCCGGCTGCGCCACGGCGCTTGTCCGGTC
GGTGAGTTGGCCGAGGCGGTGGGGATGGAGCAGTCGGCCGTGTCGCACCAGTTGCGGTTGTTGCGGGCGC
TGGGGCTGGTGAGTGGCGTTCGGCGCGGGCGGCACATTGTGTACAGCCTGTACGACAACCACGTGGCGAT
GTTGTTGGACGAGGCCGTGTACCACATCGAGCACCTGCGGCTCGGGGTGCGCGACGAGCCGGGCCAGACG
GGCTGA
>Merged2_594867_53-622 # 53 # 622 # 1 # ID=594867_1;partial=00;start_type=ATG;rbs_motif=None;rbs_spacer=None;gc_cont=0.677
ATGCCGAAAGTCAGCGACGACCATCTGGCGGCCCGCCGTCGTCAGATCCTCGATGGCGCCCGCCGTTGCT
TTGCCGAACACGGTTACGACAGAGCCACGGTGCGGCGACTGGAGCAGGCCATCGGGATGTCGCGCGGCGC
GATCTTCCACCACTTCCGGGACAAGGACGCGCTGTTTTTCGCGCTGGCGCACGAAGACGCCACGCGGATG
GCCGACGTCGCCTCCCGCGAAGGTCTGATCCAGGTGATGCGCGACATGCTGGCCGCGCCTGAGCAATTCG
ATTGGCTGGCCACCCGGCTGGAGATCGCCCGCAAGCTGCGCAATGACCCGGTATTCAACCGCGGATGGGC
GGAGCGCTCCGCGGAACTCGCGGTGGCCACGACCGATCGGCTGCGCCGGCAGACGGAGGCGCATCGGGTA
CGCGACGACGTACCCGGCGACGTGTTGCAGTGCTACCTGGAGCTTGTTCTCGACGGGTTGGTGGCCCGGC
TGGCCTCAGGCGAAGACCCGCGGCGGCTATCCGCCGTCCTGGACTTGGTGGAGAACTCGGTGCGCCGCGC
ACCCCTATGA
>Merged2_594880_2-316 # 2 # 316 # -1 # ID=594880_1;partial=11;start_type=Edge;rbs_motif=None;rbs_spacer=None;gc_cont=0.594
TGGCGGGAGTTATCCGTCCCGGCGGGGGACACCTTTAGTTGGGACCAAGATTCGACGTATGTGCGCAAGC
CCCCGTATTTCGATGGCATGCCGGCTAATCCGCAGCCAGTAGTCGATATTCACGGCGCCCGAGTGTTGGC
GTTGCTGGGCGATTCGGTTACCACCGACCATATTTCGCCGGCTGGCTCGATTAAGGCCGATAGCCCGGCC
GGACGTTATCTAACCGAACACGGCGTGGCGTTGCGCGATTTCAACTCCTACGGCTCCCGGCGCGGCAATC
ACGAAGTGATGATTCGCGGGACGTTCGCCAACATT
>Merged2_596171_386-472 # 386 # 472 # -1 # ID=596171_2;partial=01;start_type=Edge;rbs_motif=None;rbs_spacer=None;gc_cont=0.552
TGGGCCTATCACTGCCACCTGCTGTACCACATGGAGATGGGCATGTTCCGCGAAATACGCATCGACCAGG
AAGGAAGTCCGTCATGA
>Merged2_597407_2-82 # 2 # 82 # -1 # ID=597407_1;partial=10;start_type=GTG;rbs_motif=AGxAGG/AGGxGG;rbs_spacer=5-10bp;gc_cont=0.617
GTGACCGACGTACATGACGTCATCATCATCGGATCAGGGCCGGCCGGATACACGGCCGCCATCTACGCGG
CGCGAGCCAAG
>Merged2_598683_3-1658 # 3 # 1658 # 1 # ID=598683_1;partial=11;start_type=Edge;rbs_motif=None;rbs_spacer=None;gc_cont=0.662
GCCGACCGTATCCAGATCCAGTTGCAGCGGGTCAAGGACGTGGGCAAGGTCGAGCTGGTCGGCTTGCAGG
ACGAGAAGGTCTGGATCGAGCTGTCCAACGTCAAGCTGGCCACCCTCGGCGTGCCGTTGACGGCGGTGCA
GCAGGCGTTGCGCGAGCAGAACGCGGTCAGCACCGCAGGCTTCTTCGAGACCCCCAGCGAGCGCCTGCAA
CTAAGGGTGAGCGGGCGTTTCGACAGTGTCGAGCAGATTCGCCAGTTCCCCAGTCGCATTGGTGATCGCA
CCTTCCGCATCGGCGATGTCGCCGAGGTGCAGCGCGGCTTCAACGACCCGCCCGCGCCACGCATGCGCTT
CATGGGCGAGGATGCCATCGGCCTGGCCGTGTCGATGAAGGACGGCGGCGACATCCTGGTGCTGGGCAAG
GCCCTGGAAGGCGAGTTCGCCCGCCTGGCCCAGAGCTTGCCGGCGGGCATGGAGCTGCGCAAGGTATCCG
ACCAGCCGGCGGCGGTTAAGGCCGGGGTTGGCGAGTTCGTCCAGGTGCTGATCGAGGCGCTGGTCATTGT
CCTGTTGGTGAGTTTTTTTTCCCTGGGGCTGCGCACGGGCCTGGTGGTGGCGCTGGCGATTCCGCTGGTG
CTGGCCATGACCTTCGCTGCGATGCACTACTTTGGCATCGGCCTGCACAAGATTTCCCTGGGCGCGCTGG
TGCTGGCGCTAGGGTTGCTGGTGGACGACGCGATCATCGCGGTGGAGATGATGGCGATCAAGATGGAGCA
GGGCTACGACCGCCTCAAGGCGGCCAGCTACGCCTGGACCAGCACCGCCTTCCCGATGCTCACCGGCACC
CTGATCACCGCCGCCGGCTTCCTGCCGATCGCCACGGCGGCCTCGAGCACCGGTGAATACACACGCTCGA
TCTTCCAGGTGGTGACCATTGCGCTGCTGACCTCGTGGGTCGCGGCGGTGGTGTTCGTGCCGTATCTCGG
CGAGCGCCTGCTGCCGGACCTGGCCAAACTGCACGCCGCCCGTGGACATGCCCCCGACCCCTATGGCACA
CCGTTCTACCAGCGGGTACGGCGGGTGGTGGAGTGGTGCGTGCGCCGACGCAAGACGGTGATCGTGCTGA
CCATTGCCGCCTTCGTCGGCAGCATCCTGTTGTTCCGCTTCGTGCCGCAGCAGTTCTTCCCGGCCTCCGG
ACGGCCCGAACTGATGGTCGACCTCAAACTGGCCGAAGGCGCCTCGCTGAACAACACGGCCGAGCGGGTC
AAGCAACTGGAGGCGATGCTCAAGCAGCAGGACGGCATCGACAACTACGTTGCTTATGTCGGCACCGGCT
CGCCGCGCTTCTACCTGCCGCTGGACCAGCAACTGCCGGCGGCGAGCTTCGCCCAGTTCGTGGTGCTGGC
CAAGTCGCTGGAAGACCGCGAGCGCCTGCGCAGTTGGTTGATCGCCACGTTGGACGAGCAGTTCCCCGAC
CTGCGCTCGCGGGTCACGCGCCTGGAGAACGGCCCGCCCGTGGGCTACCCGGTGCAGTTCCGCGTCACGG
GTGAGCACATCGAGAAGGTCCGCGCCCTGGCCCGGGAAGTGGCGGCCAAGGTGCGCGAGAATCCGCACGT
GGTCAATGTGCACCTGGATTGGGAGGAGCCGAGCAAAGCGGTGTAC
>Merged2_600080_205-327 # 205 # 327 # 1 # ID=600080_2;partial=01;start_type=GTG;rbs_motif=AGGA;rbs_spacer=5-10bp;gc_cont=0.707
GTGGCCATGACGCAGCACCGCAACGTGATCATCATCGGTTCCGGGCCGGCCGGCTACACCGCCGGGCTGT
ACACCGCCCGCGCCGACCTCGCGCCGTTGCTGTTCGAAGGCGCCCAGTTCGGC
>Merged2_600624_1695-1817 # 1695 # 1817 # 1 # ID=600624_3;partial=01;start_type=ATG;rbs_motif=GGA/GAG/AGG;rbs_spacer=11-12bp;gc_cont=0.577
ATGCGGGGTGACGAGCAGGTAATCGAATTTCTCAATGAGCAGCTCACGGCTGAGCTGACGGCGATCAACC
AGTACTTCCTGCACAGCAAGCTGCAGGAGAACCTGGGCTGGGTGAAGCTCGCC
>Merged2_601440_2-367 # 2 # 367 # 1 # ID=601440_1;partial=11;start_type=Edge;rbs_motif=None;rbs_spacer=None;gc_cont=0.689
GAGGAGGCGACGTTCCTGACGCGGTTCGGCTCCAAGGTCTCCCTGCTCGTACGCCGCGACGAGCTGCGCG
CCTCGAAGATCATGCAGGAACGCGCCTTCGCCGACCCGAAGCTCGAGGTCGAGTGGAACACCGTGGTCGA
GTCGATCAACGGCGCCGACCGGCTCGGGTCGCTGACGCTGCGCGACACCGTCACCGGCGAGACCCGCGAG
CTGCCGGCCACGGGGCTGTTCATCGCCATCGGGCACGACCCCCGCTCCGAGCTGATCAAGGGCCAGATCG
ATCTCGACGACGAGGGTTACGTGGTCACCCGGACCGGCTCCACGGCGACCAATCTGGCGGGTGTCTTCGC
CGCCGGCGATCTGGTC
>Merged2_601750_2-175 # 2 # 175 # 1 # ID=601750_1;partial=10;start_type=Edge;rbs_motif=None;rbs_spacer=None;gc_cont=0.672
CATCATCATCTGGTGTGCAGGGAGTGCGGTCTCATCGTGGACGTCGACTGTCGCGTCGGCGAGGCACCCT
GCCTGACGGCGTCCGACGACCACGGCTTCCAGATCGAGGAGGCCGAGGTCATCTACTGGGGCCTGTGCGC
CGCCTGTTCCGCGGCCGGCTCCGACCACCACTGA
>Merged2_604329_601-870 # 601 # 870 # 1 # ID=604329_2;partial=01;start_type=ATG;rbs_motif=GGA/GAG/AGG;rbs_spacer=5-10bp;gc_cont=0.652
ATGAACGAGCTGGTCGATACCACCGAGATGTACCTGCGGACCATTTACGACCTCGAAGAAGAGGGCGTAC
CTCCGCTGCGTGCCCGGATCGCCGAACGGCTCGAGCAGAGCGGTCCTACCGTCAGCCAGACCGTATCGCG
CATGGAGCGGGACGGTTTGCTCCACGTGGCCGGCGACCGCCACCTGGAGCTCACCGACAAGGGCAGGACG
CTGGCGATCGCCGTGATGCGCAAGCACCGCCTGGCTGAGCGTCTGCTCCTGGACGTCATC
>Merged2_604403_2851-3126 # 2851 # 3126 # -1 # ID=604403_9;partial=01;start_type=Edge;rbs_motif=None;rbs_spacer=None;gc_cont=0.725
TCGATCGAGTCGCGGTTGCGGACCCGGGTCGCGCTCGCCTCGGACGACCTGCGGGCCCTGCTCGACCTGC
GGGAACTGGGCCGCCGCACGATCGCGGCGATCCGGCAGAACTACGGGATGTCGATCGCGGTCAACACGGC
CGGGCTGGCCGTCTCCGCGGGCGGCGCGCTGTCCCCGGTCCTGGCGGCGATCTTGCACAACGCCTCGTCG
GTAGCCGTCGTGGGAAACAGCTCCCGCCTCATCCGGTACCGCGTCCCGGCCGAGCGCAGCCCATGA
>Merged2_611066_1-222 # 1 # 222 # -1 # ID=611066_1;partial=10;start_type=TTG;rbs_motif=GGAGG;rbs_spacer=5-10bp;gc_cont=0.631
TTGCCACAGAAACCGCTTGAAGGCGCCCAGCTCGCCTGGATGACGGTCGCGCTCGCCATGGCGACCTTCA
TGCAGGTGCTGGACTCTACCATCGCCAACGTGGCGATCCCCACCATTTCCGGTAACCTCGGGTCTTCCAA
CTCGCAGGGCACCTGGGTGATCACCTCGTTTGGCGTGGCGAACGCCATCTCGATTCCGATCACCGGCTGG
CTGGCGAAGCGC
>Merged2_613797_2-85 # 2 # 85 # -1 # ID=613797_1;partial=10;start_type=ATG;rbs_motif=GGAG/GAGG;rbs_spacer=5-10bp;gc_cont=0.476
ATGATGCAGAATCTCGTCCACGACTTCTTTAGTCTGCAGCTGGAAGGGATAATAGGTCGGCCAGTTGTCC
ATCTCTTTCAGCAA
>Merged2_615109_2-961 # 2 # 961 # -1 # ID=615109_1;partial=10;start_type=GTG;rbs_motif=AGGAG;rbs_spacer=5-10bp;gc_cont=0.636
GTGAGCGCAGCATTGAACACAACGGTAAACAGTTTCGGGGCAAAAACCACCCTTGACGTGGGCGGGCAGA
ATTACGAAATCTTCCGCCTAGACGCCGTCGACGGCCTAGCCCGCCTGCCCTACAGCCTGAAAATCCTGGC
CGAAAACCTGTTGCGCACCGAAGATGGCGCCAACATCACCGCCGACCATGTTCGCGCCCTCACCGCCTGG
GATCCGACAGCAGAACCGGACACGGAAATCCAGTTCACGCCCGCCCGCGTGGTCATGCAAGACTTCACTG
GCGTGCCCTGCGTTGTCGACCTGGCCACCATGCGTGAAGCCGTCGCCGACCTGGGCGGCGACCCGCAACG
CATCAACCCGCTGGCCCCCGCCGAAATGGTCATCGACCACTCTGTGCAAATCGACGTGGCAGGCCGCAGC
GACGCCTTCACCCGCAACGTCGACTACGAATACCAGCGCAACGGCGAGCGCTACCAGTTCCTCCGCTGGG
GCCAGACGGCCTTCGACGACTTCAAGGTGGTGCCGCCCGGCACCGGCATCGTCCACCAGGTCAACATTGA
ATACCTGGCCCGCGTCGTGATGACCCGTGAACTTCCATCGTTGGGCGACGATGACACGACGACGATCTGC
GCCTACCCGGACACCTGTGTGGGCACAGACTCCCACACGACAATGGTCAACGGCCTGGGCGTGCTGGGTT
GGGGCGTGGGCGGCATCGAAGCCGAAGCAGCCATGCTGGGCCAGCCCGTGTCTATGCTTATCCCGCGCGT
TGTCGGCTTCAAACTGTCCGGCGAGATTCCCGCAGGCGTCACCGCGACAGACGTGGTGCTCACCATCACG
CAGATGCTCCGCCAGCATGGCGTGGTCGGCAAGTTTGTCGAGTTTTACGGGGCTGGCGTGGCCGCCGTCC
CCTTGGCCAACCGGGCCACCATCGGCAACATGAGCCCCGAGTTCGGATCC
>Merged2_615515_788-1123 # 788 # 1123 # 1 # ID=615515_2;partial=01;start_type=ATG;rbs_motif=GGA/GAG/AGG;rbs_spacer=11-12bp;gc_cont=0.717
ATGGGTCACGTGACGCAGCAGCCGGCGGGCGAGAACACGGCGGCACTGGACGCGGCTTCCGCCGCCGCGG
TCGCTCAGACAATGCAGGCCCTGGCCACCCCGAGCCGCCTGCTGATCCTGTCCCGGCTCCGCCGCGGCCC
CTGCGCGGTCGGGAAACTGGCCGCCGACATCGGCATGGAGCAGTCCGCGGTCTCCCATCAGCTCCGCATG
CTCCGTCACCTCGGCCTGGTCGAGGGCACGCGGGAGGGCCGCAGCACGGTGTACGCCCTCTACGACAATC
ACGTGGCCGGCCTGCTCGACGAGGCCATCTACCACTCGGAGCATCTCCGCCTCGGC
>Merged2_618881_2-232 # 2 # 232 # -1 # ID=618881_1;partial=10;start_type=ATG;rbs_motif=AGGA;rbs_spacer=5-10bp;gc_cont=0.645
ATGAAAGCCCGTTACCTGCCCCTGATCCTCGCCCCGCTGTTCAGCACCGCCGCCCTGGCTGCTGGCTACA
CCGGCCCTGGCGCTCAAGCCGTGACCACGGTCGCCGCCGCCAAGGAGGCCGCCGATGACACCCCGGTGGT
GCTGCAGGGTTACGTGACCAAGAAGATCAACAACGACGACAAGTACGAGTTCAAGGACAACACCGGCACC
ATCACCGTCGAGATCGACGAC
>Merged2_619783_3-173 # 3 # 173 # 1 # ID=619783_1;partial=10;start_type=Edge;rbs_motif=None;rbs_spacer=None;gc_cont=0.684
GCGTACAACGCGGCGGCGATCCCGGTCGCCGCGCTGGGCATGCTCAACCCGATGCTGGCCGGCGCCGCGA
TGGCGTTCTCGTCCGTGTTCGTCGTCGGCAACAGCCTGCGCCTGCGCGGGTTCCGCAGCGTCGCCGGGCA
TCCCACTCACACCGAAAGGAATCAATCATGA
>Merged2_620153_3-410 # 3 # 410 # -1 # ID=620153_1;partial=10;start_type=ATG;rbs_motif=GGAG/GAGG;rbs_spacer=5-10bp;gc_cont=0.657
ATGAGCCCGTCCAAGCCGTTCATCATGCGCCCGGTGGCGACGTCGCTGTTCATGGCGGCGATCTTCCTGG
CCGGCGTGATCGCGTTCAAGACGCTGCCGCTGTCGGCCCTGCCGGAGGTGGATTACCCCACTATCCAGGT
GGTGACGCTGTACCCCGGCGCCAGCCCGGACGTGGTGACCTCCGCCATTACCGCGCCGCTGGAACGCCAG
TTCGGCCAGATGTCCGGCCTGAAGCAAATGGCGTCGCAAAGCTCCGGCGGCGCCTCGGTGGTCACACTGC
AGTTCCAGTTGGCGCTGCCGCTCGACGTCGCGGAGCAGGAAGTGCAGGCGGCGATCAACTCCGCCACCAA
CCTGCTGCCGACCGATTTGCCTTACCCGCCGATCTACAGCAAGGTTAACCCCGCCGAT
>Merged2_621257_721-1044 # 721 # 1044 # -1 # ID=621257_3;partial=01;start_type=Edge;rbs_motif=None;rbs_spacer=None;gc_cont=0.627
AGCGACGCTTGCCGACGTAGCACCAGGGGCACGCGACATCTGACCAGATCTCAACTTGCATCGGTTGACC
TCTCAACTGATGGTACACAGACCCGTGAAATACCGGGCGGCGGGCGGCGGCGTAGACTCGTGGTCATGGA
GGCTTCGCACGTCACCTCTCCAGCGGTCGACCCGCTGGATGATCCGAAGTTCCGCGCCGCGGCACAAGAG
CACATGCGCAGACGCGCGGCCGAGTTGCGCGCGGAGATGACTGACGAGGAACGTCTCCGAGCCGACCGAC
TGTACGCGGAACTGGTTGAGCGCTCCAAACATTGGCCTGAATGA
>Merged2_623581_456-1031 # 456 # 1031 # -1 # ID=623581_2;partial=01;start_type=Edge;rbs_motif=None;rbs_spacer=None;gc_cont=0.667
CAGCAGATCCTTGCGGGCAACACCGCAATGCTGGTGTTTCCGCTGTGCGTGCTGCTGGTGTTCCTGGTGC
TGGCCGCGCAGTACGAGAGCCTGACCCTGCCGCTCGCCATTATCCTGATCGTCCCGATGTCGCTGTTCTC
GGCGATCGCCGGCGTGTGGCTCACCGGCGGCGACAACAACATCTTCACGCAGATCGGCCTGTTCGTGCTG
GCCGGCCTCGCCTGCAAGAACGCGATCCTGATCGTGGAGTTCGCGCGCGAACTGGAATTTCAGGGTCGTC
GGCCGTGGCAGGCGGCGATCGAGGCGGCGCGGCTGCGGCTGCGTCCAATCCTGATGACGAGCTTCGCGTT
CGTCATGGGCGTGGTGCCCTTGGTGCTGTCGTCCGGGGCCGGTGCCGAAATGCGGCACGCCATGGGCGTG
GCGGTGTTTTTCGGGATGCTGGGGGTGACCTTCTTCGGTCTGTTCCTGACGCCGGTGTTCTACGTCTTGC
TGCGCGGCCTGGGCGGCATGCGCCCGCTCAAGGAGCCCGCCGACAAGACGGCAGTGCTGGCGCCCGGAGC
GCGGCGCCGGGATTGA
>Merged2_624458_3-461 # 3 # 461 # 1 # ID=624458_1;partial=11;start_type=Edge;rbs_motif=None;rbs_spacer=None;gc_cont=0.627
GACATGAAGGGCCTTGATGGCCTGATCTACTTCTCCTCCAACAGCTCGTCCAACGGCCAGGCCACCATCA
CCCTGACCTTCGAGAGCGGCACCAACCCGGACATCGCGCAGGTGCAGGTGCAGAACAAGCTGCAGCTGGC
CATGCCACTGCTGCCGCAGGAAGTGCAGCGGCAGGGCATCAACGTGGCCAAGTCCAGCTCGGGCTTCCTG
AACGTCATCGCGTTCGTGTCCGAGAACGGCAGCATGGACGCCAACGACATCGCCGACTACGTCGGTTCCA
ATGTCGTTGACCGTCTGAGCCGCGTGCCGGGCGTGGGCAACATCCAGGTGTTCGGTGGCAAGTACGCCAT
GCGCATCTGGCTGGACCCGAACAAGCTGCATACCTATGGCCTGTCGGTTGCGGAAGTGACCGCAGCGATC
AAGGCACAGAACGCCCAGGTGGCCATCGGCCAGCTCGGC
>Merged2_624922_571-870 # 571 # 870 # 1 # ID=624922_2;partial=01;start_type=ATG;rbs_motif=GGxGG;rbs_spacer=5-10bp;gc_cont=0.707
ATGCCGGCGGACTTCGAGCACGCGCAGCTCGACCACGCGCAGTTCGAGCAACTGCTGCGGACGGCCACGC
TACGGGTGACCCGGCCGCGGGTGGCGGTGCTGCGGGCGGTGTACGACCATCCGCACGCCGACACCGATTC
GATCATCAGTTTCGTCCGGGCCGACCTCGGCGAAGTGTCCGGCCAGGCCGTCTACGACGTGCTGCGCGCA
CTGACCAGCGCCGGCCTGCTGCGGCGCATCCAGCCGTCCGGATCGGTGGCGCGCTACGAGTCGCGGGTCG
GCGACAACCATCACCACCTG
>Merged2_625842_344-505 # 344 # 505 # 1 # ID=625842_2;partial=01;start_type=ATG;rbs_motif=4Base/6BMM;rbs_spacer=13-15bp;gc_cont=0.617
ATGACTTCGTACGACGAGCCGGCCCTTCGACAAGCTCAGGGATCACCTGTTGAGCAGGAGCAGCCGGTCC
GGATCGAGCTGGACATCGACGGCATGACCTGCGCGGCGTGTGCGACCCGGATCGAGAAGAAGCTCAACAA
GATCGACCATGCCCAGGCGATC
>Merged2_631521_2-535 # 2 # 535 # -1 # ID=631521_1;partial=11;start_type=Edge;rbs_motif=None;rbs_spacer=None;gc_cont=0.610
ATCGCCGGGGCGGCCTCGCCGGAGGTGAAGGCGCTGGCGCTCTCTTACCTGCAGACCACGGTGTGGAGCT
ACCCGGCGGCGGCGATTGCGCTGATTGGCAGCGGCGCATTGCGCGGCGCGGGCAACACCAAGATCCCGCT
GCTGATCAACGGCGGCATGAATATCCTCAATATCATCATCAGCAGCATCCTGATTTACGGCATGCTCGGC
TGGCACGGGCTGGGCTTTGTCGGCGCCGGGCTGGGGCTGACGATTTCCCGCTATATCGGTGCCATCGCCA
TTCTCTATGTGCTGGCGATCGGTTTTAACCCGGCGCTGCACATCACGCTGAAAAGCTATTTCACGCCGCT
GAAGATGAGCATCCTGTGGGAAGTGTTGGGGATCGGCATTCCCGCCAGCGTCGAATCGGTGCTGTTCAAC
GGCGGCAAGCTGTTGACGCAGATGTTCGTCGCCGGCATGGGCACCAACGTGATCGCCGGTAACTTCATCG
CCTTCTCCATCGCTTCGTTGATCAACTTGCCGGGCAACGCGCTG
>Merged2_635567_389-505 # 389 # 505 # -1 # ID=635567_2;partial=01;start_type=Edge;rbs_motif=None;rbs_spacer=None;gc_cont=0.667
CTGGGCGAGGAAGAGGACCACATCGACTACCTGGAGACCCAGCTCGAACTGATCGGCAGGCTCGGCGAGC
CGCTGTACCTCGCGCAGCTCGTGGACCGCCCACCGGTGGTCGGCTGA
>Merged2_635620_1-420 # 1 # 420 # 1 # ID=635620_1;partial=11;start_type=Edge;rbs_motif=None;rbs_spacer=None;gc_cont=0.686
GCCAAGCCAAAGCCGGTCTCCGACATCACCGGCGCGCGCGTGCTGGCCCTGCTGGGAGACTCGGTCACCA
CCGACCACATCTCCCCCGCGGGCAGCATCAAGCCGGGAACCCCGGCCGCGCAGTACCTCACCGGCCACGG
CGTCGAGCCCAAGGACTTCAACTCCTTCGGCTCCCGACGGGGCAACCACGAGGTGATGATTCGGGGCACC
TTCGCCAACATCCGGCTGCGCAACAAGGTCCTCGACACCATCGGCCTGGACACCAGCGGCGGCTACACCC
GCGACTTCACCCAGCCCGACGGCCCCCAGGCCTTCATCTACGACGCCGCGCAGAACTACCAAGCCAAGGG
CACCCCCCTGGTTGTGCTGGGCGGCAAGGAATATGGCTCGGGCTCCTCGCGCGACTGGGCCGCCAAAGGC
>Merged2_635621_2-343 # 2 # 343 # 1 # ID=635621_1;partial=10;start_type=Edge;rbs_motif=None;rbs_spacer=None;gc_cont=0.693
GACACGCTGTATGCCCTTGCGGTAGGGGAGAATTCGGGCGACGCCGAATCGTTGTGGGCGGCATTGGCGC
GCAACCTGCCGCTGCCGTGGCGCGTCGAGGCGCTGGTGTTGCTCGCGTTCAGCGCTTACGCCCGCGGTGA
CGGCCCGCTGGCCGGAGTGTCTCTGGACGCCGCGCTGCGCTGCGCGCCGGACCATCGGATGGCCGGCATG
TTGGACACCGCATTGCAGTCGGGTCTACGCCCCGAGCAGATCCGTGAACTCGCGGTCTCCGGATACCGAA
TTGCCAAGCGACTCGGCGTTCGACTGCCACCGCGTCGGGCGTTCGGACGCCGGGCGGGGTGA
>Merged2_635621_359-796 # 359 # 796 # -1 # ID=635621_2;partial=01;start_type=Edge;rbs_motif=None;rbs_spacer=None;gc_cont=0.655
CGGGACGTCATCGGGTTGCCGTGGGAAGAAGTGCACGCCGAGGCGTGCCGGTGGGAACACGTCATGAGCG
AGGACGTCGAACGCCGACTGGTCAAGGTCCTCAACCACCCGACCACCTCTCCATTCGGTAACCCCATTCC
CGGTCTGACCGACCTGGGGGTGGGGCCGAACTCCGGCGCCGACGACATCAACCTGGTCCGGTTGACCGAA
CTGCCCACCGGATCACCAGTGGCGGTTGTCGTCCGGCAACTCACCGAACACGTCCAGGGTGACGTCGATT
TGATCACCCGGCTCAAGGACGCCGGCGTCGTTCCCAATGCCCGGGTGGCCGTCGAGACCAGGCCCGCCGG
GGGTGGAGTCGCCATCCTCATTCCGGGCCATGAGCCCGTCACCCTGCCGCACGAGATGGCACACGCGGTC
AAGGTCGAAAAGATCTGA
>Merged2_635853_3-167 # 3 # 167 # 1 # ID=635853_1;partial=10;start_type=Edge;rbs_motif=None;rbs_spacer=None;gc_cont=0.600
GACAGCCCGCTGATGCACGGCAACACGCCGATCCTCGGCCTGGACGTGTGGGAGCACGCCTACTACCTGA
AGTACCAGAACCGTCGTCCGGAATACATTGGCGCCTTCTACAACGTGGTCGACTGGGCCGAAGTGGAACG
TCGCTACCTTGAAGCCCTGAAGTGA
>Merged2_638729_102-845 # 102 # 845 # 1 # ID=638729_2;partial=01;start_type=ATG;rbs_motif=GGA/GAG/AGG;rbs_spacer=5-10bp;gc_cont=0.640
ATGTCCACGGACCTGGATGAACAGTACGCGACCGGTGGGCCTTTCCGCACCGACGAACTGGGAGCACAAA
CCGTGGAGCGCAAACCTCTGACCACGAGCATCGACACCTTCGGCGCGAAAGGCACCCTGCAGGTTGGGGA
CCGTGCGTACGAGATATTTCGGCTGGCGGCCGTGCCCGGCACGGAACATCTGCCCTATGCGCTGAAAATC
CTCGCCGAAAACCTGCTGCGCACCGAGGACGGCGGCAATGTGACCGCTGGCCATGTGCGCGCAGTCGCCG
GTTGGGACCCTATCGCCGAGCCCGACACCGAAATTCAGTTCACACCCGGGCGAGTCGTGATGCAGGACTT
CACGGGCGTGCCGTGTGTGGTGGACCTGGCGACCATGCGGGAGGCGGTGATCGACCTGGGCGGTGATCCC
CACCAGGTCAATCCTTTGGCGCCGGCAGAGATGGTGATCGACCATTCCGTGGTCATCGACGTGTTCGGCC
GCCCGGACGCCTTCGCGCGCAATGTCGACATCGAATATCAGCGCAATGGCGAACGCTACCAGTTCCTACG
CTGGGGCCAGACCGCCTTCGACGACCTGGTGGTGGTGCCGCCGAGCACCGGCATAGTGCACCAAGTCAAT
ATCGAGCACCTAGCCCGGGTGGTCATGGCCCGCAGCGGCCAGGCATACCCCGACACCTGCGTGGGCACCG
ACTCCCATACCACTATGGTCAATGGCCTAGGTGTGCTGGGCTGG
>Merged2_640145_2-691 # 2 # 691 # -1 # ID=640145_1;partial=11;start_type=Edge;rbs_motif=None;rbs_spacer=None;gc_cont=0.667
ACCGTGGTGGTGCGCGCCAACTTCCCCGGCGCCAACCCCAAGGTGATCGGCGAGACCGTCGCCGCGCCGC
TGGAACAGGCCATCACCGGCGTCGAGAACATGCTCTACATGTCCTCGCAGTCCACCGCCGACGGCAAGCT
GACCCTGACCATCACCTTCGCCCTGGGCACCGACCTGGACAACGCCCAGGTGCAGGTACAGAACCGCGTG
ACCCGCACCCAGCCCAAGCTGCCGGAAGAAGTGACGCGCATCGGTATCACCGTCGACAAGGCCTCGCCCG
ACCTGACCATGGTCGTGCACCTGACGTCGCCGGACAACCGCTACGACATGCTCTACCTGTCCAACTACGC
CATCCTCAACATCAAGGATGAGCTGGCGCGCCTGGGCGGCGTCGGCGACGTGCAGCTGTTCGGCATGGGC
GACTACTCGCTGCGGGTGTGGCTCGACCCGAACAAGACTGCCTCGCGCAACCTGACCGCCAGCGACGTGG
TGGCCGCCATTCGCGAGCAGAACCGCCAGGTCGCCGCCGGCCAGCTGGGCGCCCCACCCGCCCCCGGCTC
GACCAGCTTCCAGTTGTCGATCAACACCCAAGGCCGCCTGGTCAACGAGGAAGAGTTCGAGAACATCATC
ATCCGCGCCGGCGCCGACGGCGAGATCACCCGCTTGAAGGACATCGCCCGGGTCGAGCTC
>Merged2_640949_96-560 # 96 # 560 # 1 # ID=640949_1;partial=01;start_type=GTG;rbs_motif=AGGA/GGAG/GAGG;rbs_spacer=11-12bp;gc_cont=0.682
GTGCTGATCTTCGGGCCCCCGGGCCTCGGGAAAACGACCCTCGCCCATATCCTCGCCGCCGAGATGGGCG
TGAACCTGCGCCAGAGCGCAGGTCCGGTGCTGGAGCGGCCCGGGGATCTGGCGGCCCTCCTCACCAACCT
GCAGCCCCGCGACCTGCTGTTCGTGGATGAGATCCACCGGCTGTCGCCGGTGGTGGAGGAGGTGCTGTAT
CCGGCGATGGAGGACTACCAGCTCGACATCATGATCGGCGAGGGTCCGGCGGCGCGCTCCATCAAGCTGG
ATCTGCCGCCCTTCACACTCGTCGGGGCGACCACGCGCGCGGGACTTTTGACCGCGCCGCTGCGCGACCG
CTTCGGGATCGTGCAGCGTTTGGAGTTCTATGGCATCCCTGATCTCACCCTCATCGTAACCCGTTCGGCC
GCGATCCTGGGCGTGCCGATCGATCCGCCCGGGGCGCTGCGCATC
>Merged2_644485_1463-1696 # 1463 # 1696 # -1 # ID=644485_2;partial=01;start_type=Edge;rbs_motif=None;rbs_spacer=None;gc_cont=0.774
GTTCCCGGCGGCCGGATCGCCATCTCCGACGTCGTCGCCGAGGACCACCTGAGCCCCGCCGACCGGGCCG
CGGCCGGCTCCTACACGGGCTGCATCGCCGGGGCGCTGTCCCGGTCGGAGTACCTGGACGGGCTGGCAGC
GGCGGGATTCGCCGCCGCGTCGGTGACCTTCACCCACCAGGCCGCGCCCGGCCTGCACGCCGCCGTCATC
CGCGCCGTCCGCCCCGCGGGGTGA
>Merged2_645393_707-1489 # 707 # 1489 # 1 # ID=645393_2;partial=01;start_type=ATG;rbs_motif=None;rbs_spacer=None;gc_cont=0.676
ATGTGCGGAATCGTCGGCTACGTCGGGCAGCGCCCTGCCTGCAAAGTCGTCACGGACGCACTGCGCCGGA
TGGAGTACCGCGGCTACGACTCGTCCGGAATCGCATTGGTCGACGGCAAGGGCAAATTAACCGTGTGCCG
TCGTGCCGGACGGTTGGCGAACCTGACCGAGGCGGTGGCCGAACTACCGCCGGAGTTGCTCTCCGGCTCC
ACCGGATTGGGCCACACCCGCTGGGCCACCCATGGTCGCCCGACCGACCGCAATGCGCACCCGCACCGGG
ACGCCACCGGCACGATAGCCGTCGTCCACAACGGCATCATCGAGAACTTCGCGGACCTGCGCCACGAGCT
CGAGGCCGACGGCGTCGAGTTCGCCAGCGACACCGACACCGAGGTCGCGGTGCATCTGGTGGCGCAGGCC
TATCGCCACGGTGCGACCGCCGGTGACTTTGTGGCCTCCGTGCTGGCCGTGCTGCGCCGGATGGAGGGCC
ACTTCACGCTGGTGTTTGCCAATGCCGAAGAGCCCGGCACCATCGTGGCCGCGCGCCGTTCGACGCCGTT
GGTGCTCGGGATCGGCGACGGAGAGATGTTCGTCGGCTCCGACGTGGCAGCGTTCATCGAACACACCCGC
GACGCTGTCGAACTCGGTCAGGACCAGGCCGTGGTGCTCACCGCCGATGGCTACCGGATCGTCGCCTTCG
ACGGCAACGACGACTTGCAACCCGGTGAGGACTACCGCGAGTTCCATCTCGACTGGGACCTGGCCGCTGC
CGAAAAGGGCGGC
>Merged2_645501_312-416 # 312 # 416 # -1 # ID=645501_1;partial=01;start_type=Edge;rbs_motif=None;rbs_spacer=None;gc_cont=0.638
ACCTCGCTGGGCATCAGCGACGGGCTCATCCGGCTGTCAGTCGGCGTAGAGGACGTCAACGACCTGGTGG
ACGATCTCGCCCAGGCGCTGAACTGGGGGAACTAA
>Merged2_645998_1370-3001 # 1370 # 3001 # -1 # ID=645998_3;partial=00;start_type=ATG;rbs_motif=AGGAG;rbs_spacer=5-10bp;gc_cont=0.637
ATGCCTGTGCTGCCCACGAGTGGGGTTCCCTTCGACAGCACGCGGCTCAGCAGGCGCGGCTTCATGGCCG
TCGGAGTCGCCGGCGGATTGGCACTGGCTGCTTGCGCTCCGTCCAAACACGTTGGGGGCAGCGCCGCGAA
CAAGGCCGACGCCATCACTGCGGCCGAGGCGGCGCGGCCACACAGTGGGCGGACCGTGACCGCCACCCTT
ACCCCTCAGCCGGCCCAGATAGACCTGGGTGGACCGGTCGTCCACACACTGGCCTACGGCAACACCATCC
CCGGACCGTTGATTCGGGCCAACGTCGGTGACACTCTCGTCGTCACGGTTACAAACCGGCTCGACCGGAT
GACCTCGGTTCATTGGCACGGCATCGCACTGCGCAACGACATGGATGGTGCCGCGCCCGCAACCCCGAAC
ATCGATGCGGGCCATGACTTTACCTACCGGTTCTCCGTCCCGAATTCAGGCACCTACTGGGCCCATCCAC
ACACCGGCCTGGATGCCGACACGGGGCTGTATCTGCCGGTCATCGTCGATGATTCGGCCGAGAGCGACCA
CGACGCCGAATGGATTGTCGTCCTTGATGATTGGACAGATGGTACCGGTAAGACTCCCCAACAGCTCTTC
AAGGAGCTCACCAGCCCGAACAAGCCCACTTGGCCATCCTCGACGACGCCCACGACACCCACGACACCCA
CGACGGAGACAACTTCAGCCAGCCCGACAACATCGACCGCCCAGACCACCCCGACCACCCCGACAACGAC
CACCCCGACAACACCTGCAGCCGGTACGCCGGGAAGCGGCGAAGGCAAAAGCGATCTGCTCGGCGGCGAC
GCCGGAGACATCCCCTACCCCTACTATCTGATCAACGGCCGAATTCCTGCTGCTCCCACAGCCTTCAAAG
CGAACCCTGGCCAGCGAATCCGGATCCGTTTCATCAACGCCGGCTCCGACACCACCTTCCGCGTCGCCCT
TGCCGGTCATTCGATGACGGTCACCCACACCGATGGTTACCCTGTACTGCCCACGCAGGTGGACGCCCTA
CTCATCGGGATGGGCGAACGCTACGACGTCATCGTGACAGCCGCCGACGGCGTCTTTCCCTTGGTCGCCC
TCGCTGAGGGCAAAAACGCGCTCGCACGCGCGGTGCTCTCCACCGGGAACGGCACCGCGCCCGGCCCGGA
ATTTCAGCCAGCTGAACTCGCGAGACGGGTGGGCACCATCGACATGTTCACCGCCACAACTCCTGCCAAC
CTGGGCCGGCCCGATCCGGACACCACTCTGCCAGTCATCCTGGGCGGCAACATGATGCAGTACAACTGGA
CTATCAACGGCCGGCCCTACAGCAACACCGAGCCGCTGCGCGTCCAACAAGGCCAGCGGCCCACCCTCGC
GTTCGACAACACCACCGAGATGTATCACCCAATGCACCTACACGGCCACACATTCCAGGTGATCAAAGCT
GACGGCAGTCCGGGTGCCCGCAAGGACACAGTGATCGTGTTGCCGAACCGAAAGCTGTCGGCCACCCTGG
TCGCCGACAATCCCGGAGTGTGGATGTTGCACTGCCACAACACATACCACCAAGAGGCGGGGATGCAGAC
CCGTCTGGACTACGATTTCTGA
>Merged2_650590_3-410 # 3 # 410 # -1 # ID=650590_1;partial=11;start_type=Edge;rbs_motif=None;rbs_spacer=None;gc_cont=0.613
GAAGCGGTGGCGCTTGTCGTCCTGGTGGTGATCCTGTTCCTCCAGACCTGGCGGGCTTCGATCATCCCCT
TGCTTGCCGTGCCGGTGTCCATTGTCGGCACCTTCGCGGCGATGCTGATGTGCGGCTTCTCGATCAACGA
TTTGTCCCTGTTTGGGCTGGTGCTGGCGATCGGCATCGTGGTGGATGATGCCATTGTGGTGGTGGAGAAT
GTTGAGCGCAGCATAGAGGCGGGCCTCAGCCCGCGCGATGCCGCCTTGAAGGCGATGGGTGAGGTGACCG
GCCCCATCATCGCCATCGCGCTGGTCCTGTGCGCCGTATTTGTACCGATCGCCTTCATCAGCGGTCTGAC
CGGCGAATTCTATCGCCAGTTCGCGCTCACCATCGCCTTTTCCACCATCATCTCGGCC
>Merged2_652255_111-380 # 111 # 380 # 1 # ID=652255_2;partial=01;start_type=ATG;rbs_motif=GGAGG;rbs_spacer=5-10bp;gc_cont=0.656
ATGGCGTTCACCGACCCGTTCATCCGCCGCCCGGTGCTGGCCTGCGTGGTCAGCCTGCTGATCCTGCTGC
TCGGCCTGCAGGCCTGGAGCAAGCTGCAGATCCGCCAGTACCCGCAGATGGAAAACGCCCTGATCACCGT
GACCACCGCCTACCCCGGGGCCAATGCCGAGACCATCCAGGGCTACATCACCCAGCCCTTGCAGCAGAGC
CTGGCCAGCGCCGACGGCATCGACTACATGACCTCGGTGAGCCGGCAGAACTTCTCGATC
>Merged2_653025_3-290 # 3 # 290 # -1 # ID=653025_1;partial=10;start_type=TTG;rbs_motif=GGA/GAG/AGG;rbs_spacer=11-12bp;gc_cont=0.698
TTGAGCCATCACAGCGACCTCATCGACACGACCGAGATGTACCTGCGGACCGTGTACGAGCTGGAGGAGG
AGGGCACCGTCCCGCTGCGCGCGCGCATCGCCGAGCGGCTGGGCCAGAGCGGCCCGACGGTCAGCCAGAC
CGTCTCGCGGATGGAGCGGGACGGCCTCGTCCAGGTCGCCGACGACCGACACCTGGAGTTGACCGAGGCC
GGCCGCAAAGAGGCGATCAGCGTCATGCGCAAGCACCGGCTGGCCGAGCGGCTGCTGACCGACATCATCG
GCCTGGAC
>Merged2_654091_3-242 # 3 # 242 # 1 # ID=654091_1;partial=10;start_type=Edge;rbs_motif=None;rbs_spacer=None;gc_cont=0.621
CTGACCATGATCGAGAAGTTCGACGGCGGCCCGGTGGGGCTCGACAACATTGCCGCAGCGATCGGCGAAG
AGCGTCACACCATCGAGGACGTGCTCGAACCCTATCTGATCCAGCAGGGCTACATCATGCGCACCCCGCG
TGGCCGCGTGGTCACCCGGCATGCCTACCTGCATTTCGGCCTGAACATCCCTGGGCGTTTCTGCGAAGGT
GGGGAATATGCCGCGCAGGACGATGAATGA
>Merged2_656517_2276-2809 # 2276 # 2809 # 1 # ID=656517_5;partial=01;start_type=ATG;rbs_motif=AGGA;rbs_spacer=5-10bp;gc_cont=0.667
ATGGGCAGCGAGATTCGCGACGTCATCATCGTCGGCAGCGGTCCGGCCGGCTACACGGCAGCTATCTATG
CGGCACGCGCGCAGTTGCGGCCACTGGTGTTCGAGGGCTCGATCACCGCCGGCGGCGCACTGATCAACAC
CACCGAGGTGGAGAATTTCCCGGGCTTCCCGGATGCCGTCATGGGTCCGCAGCTGATGAGCCAGATGCGT
GACCAGGCTGAGCGGTTCGGCGCCGAGCTGGTGTCCGACGACATCGTTGCGATGGACCTGACCGGCGACA
TCAAGACCGTCACCGACAGCGACGGCACCCAGCATCGGGCCAAGACGGTGATCCTGGCGATGGGCTCGGC
GTACCGCAAGCTCGGGCTCCCCGACGAGGACCGGCTCAGCGGCCACGGGGTTTCCTGGTGCGCGACCTGC
GACGGTTTCTTCTTCCGTGACAAGGACATCGCCGTCGTCGGCGGTGGCGATTCCGCGATGGAGGAGGCGA
CCTTCCTGACCCGGTTCGGTCGCTCGGTGACCATCGTGCACCGG
>Merged2_657572_1-759 # 1 # 759 # 1 # ID=657572_1;partial=11;start_type=Edge;rbs_motif=None;rbs_spacer=None;gc_cont=0.673
GACGACGCCATCGTGGTGGTGGAGAACGTCGAGCGGCTGATGGCCGAGGAGGGCCTGTCGCCGGTGGACG
CGACCATCAAGGCGATGGGGCAGGTGTCCGGGGCAATCATCGGTATCACCATGGTCTTGGCGGCGGTGTT
CCTGCCGCTGGCGTTCATGTCCGGTTCGGTGGGGGTGATCTACCAGCAGTTCTCGGTGTCGCTGGCGGTG
TCGATCCTGTTCTCCGGCTTCCTGGCCCTGACCTTCACCCCGGCGCTGTGCGCCACGCTGCTCAAGCCGG
TGCCCCATGGCCACCACGAGAAGGGCGGTTTCTTCGGCGCCTTCAACCGCGCCTTCGCCCGCGTGACCGA
GCGCTACTCGGTGATGAACAGCGCCCTGGTGGCCCGCGCTGGCCGCTGGATGCTGGCCTACGTCGGCATC
CTGGTGGTGCTCGGCTACTCCTACCTGCGCCTGCCGGAGGCCTTCGTGCCGTCCGAGGACCTGGGCTACA
GCATCGTCGACGTGCAGCTGCCACCGGGCGCCAGCCGGGTACGCACCGACCACACCGCCGAAGGCCTGGA
GAAGTTTTTGATGTCCCGCGAGGCGGTGGCCAGCTCGTTCATCGTCAGTGGCTTCAGTTTCTCGGGCCAG
GGCGACAACGCCGCGCTGGCGTTCCCCACCTACAAGGATTGGTCCCTGCGCGGCCAGGACCAGTCGGCGG
AGGCGGAAACCGCTGCCATCAACGCTCAGTTCGCGGCCAATGGCGACGGCACCATCACC
>Merged2_658536_1-129 # 1 # 129 # 1 # ID=658536_1;partial=10;start_type=Edge;rbs_motif=None;rbs_spacer=None;gc_cont=0.736
AGCGCTGCAGGCGCGCTGTCGCCCGTCCTCGCTGCGGTCCTGCACAACGCGTCCTCGGTCGCCGTGGCAG
GCAACAGCGCCCGGCTCATCCGCTACCAGCTCCCGGCCGGCACCCCGCCGGCGCAATAA
>Merged2_659389_1-312 # 1 # 312 # -1 # ID=659389_1;partial=10;start_type=ATG;rbs_motif=GGA/GAG/AGG;rbs_spacer=5-10bp;gc_cont=0.657
ATGCGCGGAGACGAGCGGGCAATCGGCTTTCTCAACGAACAGCTCACGGCCGAGCTGACCGCAATCAACC
AGTACTTCCTGCACGCCAAAATGCAGGAGAACCTCGGCTGGGTGAAGCTCGCCCGGCACACGAGGGCCGA
GTCGTTCGATGAGATGCGGCACGCGGAGAAGCTCACCGACCGCATCCTGTTCCTCGAGGGCCTGCCCAAC
TACCAGCAGCTGCGACCGCTGCGCATCGGCCAGACGGTCACCGAGATGCTGGAGGCCGACCTGCAGGTCG
AGGTCGAGGCCGTGGACCGGCTGCGCCGGGGC
>Merged2_661099_1-420 # 1 # 420 # 1 # ID=661099_1;partial=10;start_type=Edge;rbs_motif=None;rbs_spacer=None;gc_cont=0.660
TTCTCGGAAGTCGCGGTCGACGAAACCACCGGCTCCGTCACCCTGCGCGCAATCTTCCCCAACCCCGACC
ACACCCTGCTGCCCGGCATGTTCGTGCATGCGCGGCTGAAGGCCGGGGTCAACGCCAACGCCATCCTGGC
CCCGCAACAGGGCGTGACCCGTGACCTCAAGGGCGCACCGACCGCGCTGGTGGTCAACCAGGAAAACAAG
GTCGAACTGCGCCAGCTCAAGGCCAGCCGCACCCTGGGCAGTGACTGGCTGATCGAGGAAGGCCTGAACC
CGGGCGACCGTCTGATCACCGAAGGGCTGCAGTTCGTGCGACCAGGGGTCGAGGTCAAGGTCAGCGAAGC
CACCAACGTCAAGAAGCCGGCCGGCCCTGCTCAGGCCAACACGGCCAAAGCCGACGCCAAAGCGGAGTAA
>Merged2_661099_424-1599 # 424 # 1599 # 1 # ID=661099_2;partial=01;start_type=ATG;rbs_motif=GGAG/GAGG;rbs_spacer=5-10bp;gc_cont=0.642
ATGTCGAAGTTCTTTATCGATCGCCCGATCTTCGCCTGGGTGATCGCCCTGGTGATCATGCTGGTCGGCG
CCCTGTCGATCCTGAAGCTGCCGATCAACCAGTACCCGAGCATCGCGCCGCCGGCCATCGCCATCGCCGT
GACCTACCCGGGCGCCTCGGCGCAGACGGTGCAGGACACCGTGGTGCAGGTGATCGAGCAGCAACTCAAC
GGTATCGACAACCTGCGTTATGTGTCCTCGGAAAGTAACTCCGACGGCAGCATGACCATCACCGCCACCT
TCGAGCAGGGCACCAACGCCGACACAGCGCAGGTCCAGGTGCAGAACAAGCTGAACCTGGCCACCCCGCT
GCTGCCGCAAGAGGTGCAGCAGCAAGGTATCCGCGTCACCAAGGCAGTGAAGAACTTCCTGCTGGTGATC
GGCCTGGTGTCCGAAGACGGCAGCATGACCAAGGACGACCTGGCCAACTACATCGTCTCCAACATGCAGG
ACCCGATCTCGCGGACTGCGGGCGTCGGTGACTTCCAGGTGTTCGGTGCGCAGTACGCCATGCGTATCTG
GCTGGATCCGGCCAAGCTGAACAAGTTCCAGCTGACCCCGGTCGATGTGCGCACCGCGGTCTCCGCGCAG
AACGTGCAGGTGTCCTCCGGCCAGCTCGGCGGCCTGCCGGCCCTGCCGGGTACCCAGCTCAACGCCACCA
TCATCGGCAAGACGCGCCTGCAGACCGCCGAGCAGTTCGAAAAGATCCTGCTCAAGGTCAACGCCGACGG
CTCCCAGGTGCGCCTGAGCGACGTGGCCACGGTTGGCCTGGGTGGCGAGAACTACGCCATCAGCGCGCAG
TACAACGGCTTCCCGGCCTCGGGCCTGGCGGTCAAGCTGGCCACCGGCGCCAACGCCCTGGATACCGCCA
AGGCATTGCGCCAGACCATCGCCGACCTGGAGCCGTTCTTCCCGCCAGGGGTCAAGGCGGTGTTCCCGTA
TGACACCACCCCGGTGGTCACCGAATCGATCAGCGGCGTGATCCACACCCTGATCGAAGCCGTGGTCCTG
GTGTTCCTGGTGATGTACCTGTTCCTGCAGAACTTCCGGGCGACGCTGATTCCCACCATCGCGGTGCCGG
TGGTGTTGCTGGGCACGTTCGGCGTGCTGGCGGCCATGGGCTACTCCATCAACATG
>Merged2_662282_486-662 # 486 # 662 # -1 # ID=662282_2;partial=01;start_type=Edge;rbs_motif=None;rbs_spacer=None;gc_cont=0.672
CATCACCACGTCGTGTGCCGCTCGTGCGGTGCCATCGCCGATGTGGACTGCGCGGTCGGCGAGGCACCGT
GTTTGACACCGTCCGACGACCACGGCGTCACCATCGACGAGGCCGAGGTCATCTACTGGGGGCAGTGCTC
GGACTGCGCAACCCCAGCCGGCGCACGCCATGCCTGA
>Merged2_663231_3-1013 # 3 # 1013 # 1 # ID=663231_1;partial=10;start_type=Edge;rbs_motif=None;rbs_spacer=None;gc_cont=0.630
ACCATGGACTTCGACTTCGACAACGAGCCGCTGGGTAAGGACAAAGACGGTAAAGACGTCTACCTGAAAG
ACATCTGGCCGTCGCAGAAGGACGTCTCGGACACCATCGCCTCGGCGATCAACCAGGAGATGTTCACCAA
GAACTACGCCGACGTGTTCAAGGGCGACAAGCGCTGGCGCGACCTGCCGACCCCGAGCGGCAATACCTTT
GAGTGGGACCCGGATTCGACGTATGTGCGCAAGCCGCCCTACTTCGAGGGCATGTCCGCCGAACCCGAAC
CGGTCAAAGACATCCAGGGCGCCCGGGTGCTGGCACTGCTGGGCGACTCGGTGACCACCGACCACATCTC
CCCTGCCGGCAGCATCAAGCCGGGCACCCCGGCTGCGCAATACCTCGACGCGCACGGTGTAGATCGCAAG
GACTACAACTCTTTTGGTTCGCGCCGCGGCAACCACGAGGTGATGATTCGCGGCACCTTCGCCAACATCA
GGCTGCGCAATCTGTTGCTCGACGATGTCTCCGGCGGTTACACCCGCGATTTCACGCAGGACGGTGGTCC
GCAGGCCTTCATCTACGACGCTGCGCAAAACTATGCGGCGCAAAACATTCCGCTGGTCGTGTTGGGCGGC
AAGGAGTACGGCTCCGGGTCGTCGCGGGACTGGGCGGCCAAGGGCACGTTGCTGCTGGGAGTGCGGGCGG
TGATCGCCGAGTCGTTCGAGCGCATCCACCGCTCCAACCTGATCGGCATGGGCGTGATCCCGCTGCAATT
CCCCGAAGGCAAGTCCGCCGCCGCGCTGGGGCTGGACGGCACCGAGGTCTTCGACATCACCGGTATCGAG
GCGCTCAACGACGGCAAGACGCCAAAGACGGTGCAGGTCAAGGCCGGTATGGATGGCGGTGAGGCGAGCG
AGTTCGTCGCGCTCGTGCGCATCGACACACCCGGTGAAGCCGACTACTACCGCAATGGCGGCATCCTGCA
GTACGTGTTGCGCAACATGCTCAAGTCCTGA
>Merged2_664465_315-425 # 315 # 425 # 1 # ID=664465_2;partial=01;start_type=ATG;rbs_motif=GGAG/GAGG;rbs_spacer=5-10bp;gc_cont=0.658
ATGCTGACGGCCGATGTCCGCGAGCAAATGATCGAGCAGCAGGTGCGGTGCTGGGATGTGGCCGATGAGC
GCGTGCTCGAGGTGCTCCGCCAGGTGCCGCGTGAGCGCTTT
>Merged2_666327_4329-7223 # 4329 # 7223 # -1 # ID=666327_6;partial=00;start_type=ATG;rbs_motif=GGA/GAG/AGG;rbs_spacer=5-10bp;gc_cont=0.621
ATGTCCACGGGCCTGGATGAACAGTACGCGACCGGTGGGCCTTTCCGCACCGACGACTGGGAGCACATAA
CCGTGGAGCGCATACCTGAGACCACGAGCATCGACACCTTCGGCGCGAAAGGAACCTTGCAGGTAGGGGA
CCGTGCGTACGAGATTTTTCGGCTGGCAGCCGTGCCCGGCACCGAAAATCTGCCCTATGCGCTGAAAATC
CTTGCCGAAAATCTGTTGCGCACCGAAGACGGCGGCAATGTCACCGCCGGGCATGTGCGTGCCGTGGCCG
GCTGGGACCCCACGGCCGAACCCAATACCGAAATTCAGTTCACACCCGGGCGAGTCGTGATGCAGGACTT
TACGGGGGTGCCGTGCGTGGTAGACCTGGCCACCATGCGGGAGGCGGTGATCGATCTGGGGGGTGACCCC
AACCAGGTCAATCCCTTGGCGCCAGCGGAAATGGTGATTGACCATTCGGTGGTGATCGACGTGTTTGGCC
GCCCAGATGCCTTCGCGCGCAATGTCGATATCGAATATCAGCGCAATGGTGAGCGTTACCAGTTTCTGCG
CTGGGGCCAGACTGCCTTCGACGACTTGGTGGTGGTGCCTCCCAGTACCGGAATCGTTCACCAGGTGAAT
ATCGAGCACTTGGCCCGGGTGGTGATGGCCCGCGACGGCCAGGCATACCCCGACACGTGCGTGGGCACCG
ACTCACACACCACCATGGTCAACGGCCTTGGCGTGCTGGGGTGGGGCGTCGGTGGCATCGAGGCCGAAGC
GGCCATGCTGGGCCAGCCGGTCTCGATGCTCATTCCGAAAGTGGTGGGGTTCAAGCTCACTGGCGAAATC
CACGCCGGGGTCACGGCCACCGATGTGGTGCTCACCGTCACCGAGATGCTGCGCAAGCACGGTGTCGTCG
GTAAATTCGTGGAGTTTTATGGTCGTGGTGTGGCGCAAGTGCCGTTGGCTAATCGCGCCACGTTGGGCAA
TATGAGTCCCGAATTCGGTTCTACGGTAGCTATTTTCCCCATCGATCAGGTTACGTTGGACTACTTGCGA
CTGACCGGCCGCTCCGACGAGCAGATTGCACTGGTGCATGCTTACGCCCACGAGCAAGGCTTGTGGCACG
ACCCCGAACGCGAGCCCCGTTACTCGGAATACCTGGAGCTAGACCTGGGCACTGTGGTGCCGTCGATCGC
GGGACCCAAACGCCCACAGGACCGTATCTCGCTGGACGAGTCGAAGATCGCCTTCCGCAAAGATATTCAT
AACTACACTTCCGACCCGGAAGCCAGCGAACCTCACTCCAAGCTCGACGAGGCCTTGGAACAATCGTTCC
CCGCAAGTGATCCCGCGGTGTTGGCCTTTGCCGACGAGGATGCGGTGCTGCCCACTGCCGCTGAGGGCGC
TGCCGGCCGTCCCTCCAAGCCGGTGCGGGTTCACACCGACGAATACGGCGACTTTGTGCTGGATCACGGT
GCGGTGGTGGTGGCTTCGATTACGTCGTGCACCAACACTTCCAACCCCTCGGTCATGCTGGCGGCAGCCT
TGTTGGCGCGCAATGCCGTCGACAAGGGGTTAATGCGCAAGCCGTGGGTGAAGACCTCGCTGGCGCCGGG
CTCCCAAGTGGTCAACGACTACTACGAAAGAGCCGGGTTGTGGCCATATTTGGAGAAACTTGGCTTCAAT
CTCGTGGCCTACGGCTGTGGTACGTGCATCGGGAACACGGGTCCCTTGGCTGAGGAGATCTCCCGCGCCA
TCAACGACAATGACCTCACCGTGGCGGCGGTGCTCTCGGGCAACCGTAATTTCGAAGGGCGCATCAGCCC
GGACGTGAAAATGAACTACCTGGCATCACCGCCGCTGGTCATTGCCTATGCGTTGGCTGGGTCCATGGAC
TTCGACTTCGAACACGACCCGTTGGGGCGTGACAGCGACGGCCGGGATGTGTTTTTGGCCGACATTTGGC
CTTCCACTAAGGAAATCGACGACCTGGCCGCTACTGTCATAAGCCGGGACATGTTCCTGGCCGACTACGC
CGATGTGTTTCGCGGCGACGAACGCTGGCGCACTTTGCCCACTCCGTCGGGGCGCACCTTTGCGTGGGAC
CCGGCTTCGACCTATGTGCGCAGGCCCCCATATTTCGCGGGCATGCCCCGCAACCCCGCCCCGGTGACCG
ACATTACCGGCGCAAGAGTCCTTGCCTACCTGGGTGATTCGGTGACCACCGACCACATCTCCCCCGCCGG
TGCCATCAAGTCCGGCACGCCCGCCGCGCAATACCTTGAAGCGCACGGGGTCGCGCGTAAAGACTTCAAC
TCCTTCGGTTCTCGCCGCGGCAACCACGAAGTCATGATCCGCGGCACCTTTGCCAATATCCGACTGCGAA
ATCAGTTGCTGGACAACGTCTCCGGCGGTTACACCCGCGACTTTACCCAACCAGACGGCCCGCAGGCGTT
CATCTACGACGCCGCCGCCAACTATCGGGCTGCCGGTGTTCCGCTTGTGGTGCTCGGTGGCAAGGAATAC
GGCTCAGGATCGTCACGGGACTGGGCCGCCAAAGGAACGCGGTTGCTAGGGGTGCGCGCCGTGCTAGCCG
AATCCTTCGAGCGCATCCACCGCTCCAACCTCATCGGAATGGGCGTCGCGCCATTGCAATTCCGGCCCGA
CCAGTCGACGTCCTCGCTGCGCCTCGACGGCACAGAGACCTTCGACATCGCTGGCTTGAGCCAGCTCAAC
GAGGGCACCACACCGCGAACCGTACGGGTGACGGCCACCAAAGCCGGCGGCGGCACCGTGGCCTTCGAAG
TGATCCTGCGTTTGGACACCCCGGGTGAGGCCGAGTACTACCGCAACGGCGGCATCCTGCAGTACGTGCT
GCGCAACATGATTGGCGACCGCTGA
>Merged2_666466_283-492 # 283 # 492 # -1 # ID=666466_1;partial=01;start_type=Edge;rbs_motif=None;rbs_spacer=None;gc_cont=0.714
CGCAACATCCGCCAGAACCTGTTCCTGGCATTCGTCTACAACGCCGTCGGCGTGCCGATCGCGGCCGGCG
CGCTGTATCCGCTGACCGGCATGCTGCTGTCGCCGGTGATCGCGGCGCTGGCGATGTCGCTGTCGAGCGT
CAGCGTGATCGCCAACGCGCTGCGGCTGCGGCGGTCGCGGCTGGGAGAGGGCGGCGCGCCGGCGGCCTGA
>Merged2_672048_1-243 # 1 # 243 # 1 # ID=672048_1;partial=10;start_type=Edge;rbs_motif=None;rbs_spacer=None;gc_cont=0.728
TCAGAGCTGCGCCACCCGCTCGGCATCACGATCGTCGGCGGGCTGCTCGTGTCGCAGGTGCTGACCCTGT
TCACCACCCCGGTCATCTACCTGTACTTCGACCGGCTCGAGCGCCGCCTGACGGGCAGCGCAAGAGGCGC
AGATCCTGGCGGCCACTCTGGGGGTCCGGCGGGGGGCCCGGTGTCAGGCCCGCCCGGAGGGCACCCCGGT
GCACCGGAGCTGACGGGCGGCGCGGCGGTATGA
>Merged2_687811_1-168 # 1 # 168 # 1 # ID=687811_1;partial=10;start_type=Edge;rbs_motif=None;rbs_spacer=None;gc_cont=0.714
GTGGACCACACCTATCGGCAGGCGATCACGGCCGCGGGCTCGGGATGTCAGGCGGCGCTGGACGCCGAGT
GGTATCTGCGCGACAACCCCGCCGTGCCGACTCCGGAAGGCATGCCCGAAGGGGATCTCGCCGAGGCCCA
GTGGGCCCCGATGGCCGGCGACTCCTGA
>Merged2_689565_2-106 # 2 # 106 # -1 # ID=689565_1;partial=10;start_type=ATG;rbs_motif=GGAGG;rbs_spacer=5-10bp;gc_cont=0.533
ATGTTCAAGATAGGTCAGTTGGCCAAGCTTGCCGAAGTGACGCCGGATACCGTGCGCTACTATGAAAAGC
AGGGCATGATGGATCACAATGTCCGCACCGAAGGC
>Merged2_690775_3-377 # 3 # 377 # -1 # ID=690775_1;partial=11;start_type=Edge;rbs_motif=None;rbs_spacer=None;gc_cont=0.661
GAGGCCGGCCCGCAGGAGTTCCTGGCCACCGGCGCCAGCTTCAACCAGATGGTCAGCGCGCTGGAACGCA
TGATGAACGCTCAGCAACGGCTGATCTCGGACATCTCGCACGAGCTACGCACGCCGCTGACGCGCCTGCA
GCTGGCCACCGCGCTGATGCGCCGCCGCCATGGTGAAGGCCACGAGCTGGCGCGCATCGAAACCGAAGCG
CAGCGGCTGGATTCGATGATCAACGATCTGCTGGCGCTGTCGCGCGGGCAGCAAAAGGGCGAGCTGGCGC
GCGAGCAGTTGAAGGCCAACGAACTGTGGGCCGACGTGCTGGACAACGCCCGTTTCGAAGCGGAACAGAT
GGGCAAGCAGCTGGAGATCGCTGCG
>Merged2_690853_856-1992 # 856 # 1992 # -1 # ID=690853_2;partial=01;start_type=Edge;rbs_motif=None;rbs_spacer=None;gc_cont=0.621
TTCACCATCGACTGGGATCTGGCCGCCGCGGAAAAGGGCGGTCACGAGTTTTTCATGCTCAAGGAGATCG
AGGAGCAGCCGCAGGGTGTGGCCGACACGCTGATCGGTCACTTCGCCAATGGCCGCATTGTGTTGGACGA
GCAGCGGTTGACCGATCAGGAGCTGCGCGAGTTCGACAAGGTTTTCGTGGTGGCGTGTGGCAGTTCGTAT
CACGCGGGTCTGTTGGCGAAGTATGCGATCGAGCATTGGACGCGCCTGCCGGTAGAAGTGGAGCTGGCCA
GCGAGTTTCGTTACCGTGACCCGGTTTTGGACCGTTCGACGTTGGTGGTGGCGATTTCGCAGTCGGGGGA
GACTGCCGACACATTGGAGGCGGTGCGTCACGCCAAACGGCAGAAGGCGCGAGTGTTGGCTATCTGCAAC
ACCAATGGTGCACAGATTCCCCGCGAGTCGGACGCCGTGTTGTATACCCGTACGGGCCCGGAGATCGGGG
TGGCGTCCACGAAGGCGTTTTTGACCCAGATCACCGCAAACTATTTGGTCGGTTTGGCGTTGGCGCAAGC
TCGGGGAACGAAGTATCCGGACGAGGTGGCTGGTGAGTTCGCCAGTTTGGCGGCGATGCCGCGGCTGGTG
GAGCAGGTGTTGGAGACTGCGCCGCAGGTGCGTGCCATTGCGCGGCAGTTCGGGCAGGCGTCTACCGTGC
TTTTTTTGGGCCGGCATGTCGGGTATCCGGTGGCGTTGGAGGGGGCGCTGAAGCTCAAAGAGCTGGCGTA
TATGCATGCCGAGGGCTTTGCTGGCGGGGAACTCAAGCACGGTCCCATCGCGTTGATCGAGGCGGGTTTG
CCGGTGATCGTGGTGATGCCCTCCCCGAAGGGGCGCGCTGTGCTGCATTCCAAATTGCTCTCAAATATCC
GGGAGGTGCAGGCACGGGGGGCCCGCACCATCGTCATTGCCGAGGAGGACGACGACACGGTGCGTCCGTT
CGCTGATCACTTGGTGGAGATTCCGGCAGCTCCCACACTGTTTCAGCCGTTGCTTGCGACGGTGCCGCTG
CAGGTTTTTGCCGCGGAGGTGGCCCGCACTCGCGGCTACGACATCGATAAGCCCCGCAACCTCGCCAAGT
CGGTGACCGTCGAGTAA
>Merged2_692431_1-183 # 1 # 183 # 1 # ID=692431_1;partial=10;start_type=Edge;rbs_motif=None;rbs_spacer=None;gc_cont=0.689
ACCCAGCCCAGCTCGACACGAACCAACCTGGACGGGGTGTTCGCCGGCGGAGATGTCGTCGACCACGTCT
ACCGACAGGCCGTCTCGGCCGCGGGCACCGGGTGCCAGGCCGCGCTGGACGCCGGGCGCTTCCTGAGCGA
CATACGCGACAAACATCACCTCGCGGCAACATCGGCCAGCTGA
>Merged2_693594_1-87 # 1 # 87 # -1 # ID=693594_1;partial=10;start_type=GTG;rbs_motif=GGA/GAG/AGG;rbs_spacer=5-10bp;gc_cont=0.805
GTGCTGGCCAGCCTGGGCTGCGGCAACCCGGCCGCGGTCGCCGAGCTGCACGCGGGCGAGCGGGTCCTCG
ACCTGGGCTCCGGCGGC
>Merged2_694431_2-385 # 2 # 385 # 1 # ID=694431_1;partial=11;start_type=Edge;rbs_motif=None;rbs_spacer=None;gc_cont=0.654
CTGTGGATCGCGGCGGCGGCGGAAGTCGCCGGGCCGATCCTGGTGAGCTATTTTATCGATAATTACGTCG
CCAAAGGGCAACTGCCGCTGACGATCGTCGGTGGGCTGGCGGCGGCTTACATTCTGCTGGAGCTGCTGGC
GGCGGCGCTGCACTACTTCCAGGCGCTGCTGTTCAACCAGGCGGCGGTGGGGGTGGTGCAGCGGCTGCGT
ACCGACGTGATGGACGCCGCGCTGCGCCAGCCGCTCAGCGCCTTCGACACGCAGCCGGTCGGGCAATTGA
TCTCGCGCGTCACCAACGACACCGAGGTGATCAAGGATCTGTACGTGATGGTGGTCTCCACGGTGCTGAA
AAGCGCCGCGCTGATCGGTGCCATGCTGGTGGCG
>Merged2_700844_2-121 # 2 # 121 # -1 # ID=700844_1;partial=10;start_type=ATG;rbs_motif=3Base/5BMM;rbs_spacer=13-15bp;gc_cont=0.642
ATGAGCTCTGAACCGATCAAGGTCGACGTTTTTTCCGACATCGCGTGCCCTTGGTGCTTCATCGGGAAGC
GCAGGTTCGAGGCAGGCAGCAGCCTGTTCGCCGGCGGCGGCGAGGGCCGC
>Merged2_706598_740-949 # 740 # 949 # -1 # ID=706598_1;partial=01;start_type=Edge;rbs_motif=None;rbs_spacer=None;gc_cont=0.586
ATTCGTTTGCGGCCGGTGCTGATGACCACGGCGGCCATGGTGTTTGGCATGGTGCCCCTGATTCTGGCTA
GCGGAGCGGGGGCTGTGAGCCGGTTCGATATCGGGACGGTGATTGCTACCGGGATGTCGATTGGGACGCT
GTTTACGTTGTTTGTGTTGCCCTGCATTTATACGGTTTTGGCGCATCAGGGGGGACGGGTTGAGGGGTAG
>Merged2_708214_1-96 # 1 # 96 # 1 # ID=708214_1;partial=10;start_type=Edge;rbs_motif=None;rbs_spacer=None;gc_cont=0.625
GAGCACATCGACTACCTCGAGACCCAGATCGGGCTGGTGGACAAGCTCGGCGAGCAGCTATACCTCGCCC
AGTTCGTCGAGCAGCCCGACAGCTGA
>Merged2_708435_3-431 # 3 # 431 # 1 # ID=708435_1;partial=11;start_type=Edge;rbs_motif=None;rbs_spacer=None;gc_cont=0.625
GCGACCATGGCGTTCGGGCTGTTCTGGTTGATCTGGATCCTGATCGCCACCGTCACCAAAGGCTTCGACG
GCATGTCGCTGGCGCTGTTCACCGAAATGACCCCGCCGCCGAATACCGCGGGCGGCGGCTTGGCCAACGC
CATCGCCGGCAGCGGCCTGTTGATCCTGTGGGCGACCATCTTCGGTACGCCGCTGGGCATCATGGCCGGC
ATCTACCTGGCGGAATACGGCCGTAAATCCTGGCTGGCGGAAGTGATCCGCTTTATCAACGATATCCTGC
TGTCCGCACCGTCGATCGTGGTGGGCCTGTTCGTTTACACCATCGTGGTGGCGAAGATGGAACACTTCTC
CGGCTGGGCCGGCATCGTGGCGCTGGCGCTGCTGCAGGTGCCGATCGTCATTCGCACCACCGAGAACATG
CTGAAACTG
>Merged2_709086_2248-2400 # 2248 # 2400 # 1 # ID=709086_3;partial=01;start_type=GTG;rbs_motif=GGAG/GAGG;rbs_spacer=5-10bp;gc_cont=0.641
GTGCGGGATCTGATCGACACCACCGAGATGTACCTCAAGACCATCTTCGAGCTTGAGGAAGAGGGCATCG
TTCCGCTCCGGGCCAGAATCGCCGAGCGGCTGCATCACAGCGGGCCGACCGTCTCCCAGACCGTGGCCCG
GATGGAACGCGAC
>Merged2_710195_65-331 # 65 # 331 # 1 # ID=710195_1;partial=01;start_type=ATG;rbs_motif=GGAG/GAGG;rbs_spacer=5-10bp;gc_cont=0.524
ATGAAACTTCGAGTACTCTCTCTGATGGTACCCGCACTGCTGGTTGCAGGCACAGCAGGCGCGGCGGAAA
TCTACAACAAAGACGGTAATAAACTGGATTTGTACGGTAAAGTCGACGGTCTTCACTATTTCTCCAGCAA
CAACGGCGTGGACGGCGATCAGTCTTATATGCGTTTTGGCCTGCGCGGCGAAACGCAAATCAGCGATCAG
CTGACCGGTTACGGCCAGTGGGAATATCAGATCGCCGCCAACCATTCTGAATCCGAC
>Merged2_712453_2-571 # 2 # 571 # 1 # ID=712453_1;partial=10;start_type=Edge;rbs_motif=None;rbs_spacer=None;gc_cont=0.744
GAAACCCGGGCCGCCTGCTGCATGTTGTGGGTCACGATGACGATCGTGTACTCCTTTTTGAGCTCGGTCA
TGAGCTCCTCGATCACCAGGGTGGAGATCGGGTCGAGGGCGGAGCACGGTTCGTCCATCAGCACCACGTC
CGGCCGCACGGAGACCACCTTCCAGTTGGTGTGGGTGGTCGGCAGCCTGATCCCCGTGCTGGCCACCGTC
GGCCTGCTGTTGGGCATGTCCCTGTCGGCGGCCATCGTGCTCGCGGCGTTCGCCCTCCTGGTCGCCGGGC
ACCGGCGGGGAGACGCCGGGGGGTGGATACCGGGGGAGGACCTCCGCCCGGGGCGTCCGCGCCGAGCGAC
GTCCGTGGCCGGCGAGGACCCGCTTGGCGCCGAGCCGTCCGCGGAGGACCCGGCTGGCGCCGGGACGTTT
GCGGGGGAGCCGGCTGGCGCCGGGACGTTTGCGGGGGAGCCGGCCGGCGAGGGACCGTCCGCCGAGCGAC
CGCCCGGCGGCGGCGTGTCGGCGGTCGTCCCGTGGCCCGACGTCGAGCCGGGCCGGGAGACCCCCGGGGG
CCCGGCCTGA
>Merged2_712520_2-220 # 2 # 220 # -1 # ID=712520_1;partial=10;start_type=ATG;rbs_motif=GGAGG;rbs_spacer=5-10bp;gc_cont=0.584
ATGAATATTCGTGATCTTGAATACCTGGTAGCGTTAGCCGAGCATCGTCACTTTCGCCGCGCGGCAGATT
CCTGCCACGTCAGCCAGCCCACGCTGAGCGGTCAGATCCGCAAGCTGGAAGACGAGCTGGGCGTGATGTT
GCTGGAGCGCACCAGTCGTAAGGTACTGTTCACACAGGCAGGTTTACTGCTGGTGGATCAGGCGCGCACC
GTGCTGCGC
>Merged2_715466_1-333 # 1 # 333 # -1 # ID=715466_1;partial=11;start_type=Edge;rbs_motif=None;rbs_spacer=None;gc_cont=0.706
ATGACCCTGACGCTGGCGGCGGTCTACGCGCCGATCGGCCTGATGGGCGGGCTGACCGGCGCGCTGTTTC
GCGAGTTCGCGCTGACGCTGGCCGGCGCGGTGGTGGTGTCCGGCGTGGTGGCGCTGACGTTGTCGCCGGT
GATGAGCTCGCTCCTGCTGCCGGCCAAACAGAGCGAAGGGCGCGTGGCGCACGCCGCCGAGTGGTTCTTC
GGCGGCCTGACGCGGCGCTATGCGCGCGCGCTGGATTTCTCGCTGCACCACCGTTGGGTGACCGGCGTGC
TGGCTCTGCTGGTGATGATCAGCCTGCCGCTGCTGTACCTGATGCCGCAGCGC
>Merged2_716566_234-347 # 234 # 347 # -1 # ID=716566_2;partial=01;start_type=Edge;rbs_motif=None;rbs_spacer=None;gc_cont=0.711
TCGGTGGCGGCGTCCCCCTTGGCCGTCGACCCGGGACTCTTGCGGCTCTCTGTCGGCCTCGAGGCGATCG
ACGACCTCCTGGCGGACCTGGAGCAGGCGCTCGACCTGTCCTGA
>Merged2_717746_555-752 # 555 # 752 # 1 # ID=717746_2;partial=01;start_type=ATG;rbs_motif=None;rbs_spacer=None;gc_cont=0.687
ATGCGCAATACTGCCCGTGTGCCGACCGGTTCGGATTTCGAGCGCATGCTGCGGGATGCGGAGCTGCGCG
TGACCCGACCCCGGGTGGCGGTGCTGTCCGCGGTGCACGCCCACCCGCACGCCGACACCGACTCCCTCAT
CGACGTGGTGCGTGACGATTACGGCGAGGTCAGCCACCAGGCCGTCTACGACGTGCTG
>Merged2_720238_604-942 # 604 # 942 # -1 # ID=720238_2;partial=01;start_type=Edge;rbs_motif=None;rbs_spacer=None;gc_cont=0.619
CGAGCGGGTCTTCAGCAATCAACCGGGGCCACCGATAGTGGCGACTGCGTGGCGGCGCTGGTCTACGTCT
ACGATCACGCGTCACGTGACCTTTCGAGGCGCCTCGTTGAGAGTTTCCATGGCCATCACGACTTGTCGCT
GGCCACGCTGCACGTGCACCTCGACGATCACAATTGCATGGAAATAACGGCACTCCAGGGTCCTGCCAGG
GAGGTGCAGCACCTGGCCGATCATGTTATCGCCGAACGCGGGGTGAGATATGGCCGGGTCGTCACCATCC
CCGCTCCGAAGCCGGCAGCGGCCAAACGAAAGCGGAAGGCGCACACCCACAGAGTCTGA
>Merged2_721973_1-156 # 1 # 156 # -1 # ID=721973_1;partial=10;start_type=ATG;rbs_motif=GGA/GAG/AGG;rbs_spacer=5-10bp;gc_cont=0.679
ATGCCCCGCGCCCGGCCGCGTACTAACGCCTGGCTTCCCGATGACCAAGACCATGCGCGCAACGAGGTGG
CGGCTGCAGTGACCGAGGTACGTGATGTCATCATCATCGGTTCCGGCCCGGCCGGCTACACCGCCGCTAT
CTACGCGGCCAGGGCC
>Merged2_723470_1715-1948 # 1715 # 1948 # -1 # ID=723470_4;partial=01;start_type=Edge;rbs_motif=None;rbs_spacer=None;gc_cont=0.641
AGCTTTGCGTTCGTCATGGGCGTGGTGCCTCTGGTGCTGTCGTCCGGTGCCGGTGCCGAAATGCGCCACG
CCATGGGCGTGGCGGTGTTCTTTGGGATGCTGGGGGTGACCTTCTTCGGCCTTTTCTTGACACCGGTGTT
CTATCTATTGCTGCGCGGCTTGAGCGGCATGCGCCCGCTCAAGGAGAACCCCGATAAGGCCGGCGTGTCG
GCGTCCGAAGCGCGCCGCAGTTAG
>Merged2_726424_2-586 # 2 # 586 # 1 # ID=726424_1;partial=11;start_type=Edge;rbs_motif=None;rbs_spacer=None;gc_cont=0.653
GAGTCCCAAGTCACCTTCATGGCCCGCGACTCGATGCATTCCGCGGACATCCCCGAGCTGTGGTACCAGA
TCCGCAAGAAAGTCGCGGACATCAAGCACACCCTGCCGCCCGAGGCGCAGGGGCCGTTCTTCAACGACGA
GTTCGGCACCACCTTCGGCAACATCTATGCCCTGACCGGCGCCGGCTTCGACTATGCGGTGCTCAAGGAC
TACGCCGACCGTATCCAGATCCAGCTGCAACGGGTCAAGGATGTGGGCAAGGTCGAGCTGATCGGCCTGC
AGGACGAGAAGGTCTGGATCGAGCTGTCCAACGTCAAGCTGGCCACTCTGGGCGTACCGCTGGCCGCCGT
GCAGCAGGCGCTGCGCGAGCAGAACGCGGTGAGCACCGCAGGCTTCTTCGAAACCCCCAGCGAGCGCCTG
CAACTGCGGGTCAGCGGGCGCTTCGACAGCGTCGAGCAGATTCGCCAGTTCCCCATCCGCGTAGGTGACC
GCACCTTCCGTATCGGCGATGTCGCCGACGTGCAGCGCGGCTTCAACGACCCACCCGCGCCGCGCATGCG
CTTCATGGGCGAGGACGCCATCGGC
>Merged2_729510_464-541 # 464 # 541 # 1 # ID=729510_2;partial=01;start_type=GTG;rbs_motif=GGAGG;rbs_spacer=5-10bp;gc_cont=0.577
GTGACCGCGCACGGGCTCATTGACACCACGGAAATGTACCTCCGCACGGTGTTTGAGCTGGAAGAAGAGG
GAATCGTC
>Merged2_730266_1-279 # 1 # 279 # 1 # ID=730266_1;partial=10;start_type=Edge;rbs_motif=None;rbs_spacer=None;gc_cont=0.728
GACGGCCTGTTCGTCGCGATCGGCAACGACCCCCGCGTGCACCTCGTGCACGGCCAGCTCGAGCTGACCG
CGGCCGGCACGATCGCGGTCGACGGACGCTCGTCCAAGACCAGCCTTCCCGGCGTGTTCGCCGCGGGCGA
CGTGATCGACCCGACGTATCGTCAGGCGGTCACCGCCGCCGCGTCGGGCACGGTCGCCGCGCTCGACGCG
GAGCACTACCTCGCCGCGCTCGACCAGGCCGAGGCATCCGTCGACGCCGTGCTCGAGTCGGCCAACTGA
>Merged2_730266_315-434 # 315 # 434 # 1 # ID=730266_2;partial=01;start_type=ATG;rbs_motif=AGGAG;rbs_spacer=5-10bp;gc_cont=0.675
ATGTCCGATGCCAAGGCCGTGACGGATGCCTCGTTCGAGGCCGACGTCCTCAACTCCGACAAGACCGTGC
TCGTCGACTTCTGGGCCGAGTGGTGCGGCCCGTGTCGCGCGGTCTCGCCG
>Merged2_731153_2-97 # 2 # 97 # 1 # ID=731153_1;partial=10;start_type=Edge;rbs_motif=None;rbs_spacer=None;gc_cont=0.635
GCCTTGGGACGCTGGGCTTACCACTGCCACCTGCTGTACCACATGGAAGCGGGCATGTTCAGGGAGGTGC
GGGTGGAGAAGGCGGTCCGCTCATGA
>Merged2_733131_1-372 # 1 # 372 # -1 # ID=733131_1;partial=11;start_type=Edge;rbs_motif=None;rbs_spacer=None;gc_cont=0.667
GCGATCACCTCATGCACCAACACGTCCAACCCGTCGGTGATGGTCGCTGCGGCGCTGCTGGCCCGCAAGG
CGGTCGAGGCCGGGCTGGAGCGCAAGCCCTGGGTGAAGACGACGCTGGCACCGGGCTCGAAGGTCGTCAT
GGACTATTACAACCGCGCGGGCCTGACTCCGTACCTGGAAAAGCTCGGCTTCAACCTGGTCGGCTATGGC
TGCACCACCTGCATCGGCAACTCCGGCCCGCTGCCGGAAGCGATCAGCGCCGCGGTCGCCGACGCGGACC
TGGCCGTGGTGTCGGTGCTGTCGGGCAACCGGAACTTTGAGGGCCGGATCAACCCCGACGTGAAGATGAA
CTATCTCGCGTCCCCGCCCCTG
>Merged2_735414_3-83 # 3 # 83 # -1 # ID=735414_1;partial=10;start_type=GTG;rbs_motif=GGAG/GAGG;rbs_spacer=5-10bp;gc_cont=0.679
GTGACTGAGAACGGCGTCCGCGACGTCATCATCATCGGGTCCGGCCCCGCCGGCTACACGTCGGCGATCT
ATGCGGCACGC
>Merged2_735621_2-382 # 2 # 382 # -1 # ID=735621_1;partial=11;start_type=Edge;rbs_motif=None;rbs_spacer=None;gc_cont=0.598
GACGGAAAGATAGCCGGCATCGTGGCCGTGGCCGACACCTTGAAAAAGAGCAGCAAAGAGGCCATCGGGC
AGCTTCGCAAGATGGGGATCGAGGTCGCCATGATAACCGGAGACAATAAGAAAACAGCCGATGCCATAGC
GAAGCAGGCGGGGATAGGCCGCGTACTGGCGGAAGTGCTGCCATGCGACAAAGCCGCGGAGGTGAAGAAG
CTCCAGGAGGGGGGGCGCAAGGTGGCTATGGTCGGCGACGGCATAAACGACGCCCCCGCCCTAGCGCAAG
CCGACGTAGGCATAGCGATAGGCAGCGGCACCGACGTGGCAATGGAATCGGCGGACATCGTATTAATGAG
AAGCGATCTGATAGACGTCCCCACGGCCATT
>Merged2_736203_1-369 # 1 # 369 # 1 # ID=736203_1;partial=10;start_type=Edge;rbs_motif=None;rbs_spacer=None;gc_cont=0.664
GAGGGGCGCGTCGTCGCGATGGCAGGCGACGGGGTCAACGATGCGCCGGCATTGGCGGCGGCCGATATTG
GCATCGCCATGGGCACCGGCACCGAGGTCGCGATCCAGAGTGCCGGGGTTACCTTGGTGAAAGGCGATCT
CGCGGGGATTGCGCGGGCGCGCGCGCTGAGCCAGGCGACTATGCGCAACATCCGCCAAAACCTGCTCTTC
GCCTTCCTCTACAATGCGCTCGGTGTTCCCGTGGCAGCCGGGGTGCTTTATCCCACGCTGGGGTTGCTGC
TGAATCCGGCGATTGCGGCCCTGGCGATGGCGCTGAGCTCGGTCTCGGTGATCGGCAACGCACTTCGGCT
GCGAACGGCAAGGATCTAG
>Merged2_741032_3-560 # 3 # 560 # -1 # ID=741032_1;partial=11;start_type=Edge;rbs_motif=None;rbs_spacer=None;gc_cont=0.638
GGCGAGATGATCCCGCTGGCGACCTTCCTCAAGGTCAGCGACACCTCGGGGCCTGACCGCGTGATGCACT
ACAACGGCTTCATCACCGCTGAAATCAACGGCGCCGCAGCCCCCGGCTACAGCTCCGGCCAGGCCGAGGC
GGCCATCGCCGCAGCCCTGAACGCCCAGTTCGCCGATATCCAGGACGCCTACATCGCGATCTTCCCGCCT
CCGCCGGTCCAAGGCCTGGGCACCATCGGCGGCTTCCGCCTGCAGATCGAGGACCGTGGCAACCTGGGCT
ATGAGGCGCTGTACAAGGAAACCCAGAACATCATCGCCAAGAGCCACAACGTGCCGGAACTGGCGGGCCT
GTTCACCAGCTACCAGGTCAACGTGCCGCAGGTCGATGCCGCCATCGACCGGGAAAAGGCCAAGACCCAC
GGCGTGGCGATCAATGACATCTTCGACACCCTGCAGGTCTACCTGGGCTCGCTGTACACCAACGATTTCA
ACCGCTTTGGTCGTACCTACCAGGTCAACGTCCAGGCCGAGCAGCAGTTCCGCCTCGATGCCGAACAG
>Merged2_741262_2-244 # 2 # 244 # 1 # ID=741262_1;partial=10;start_type=Edge;rbs_motif=None;rbs_spacer=None;gc_cont=0.700
ATGACCACCTGCGCGGCCATCGCCGGCGCGCTGCCCCTGGCGCTGTCCTATGGGGACGGCAACGAGATGC
GCCAGCCGCTGGGCATCTCGATCGTCGGCGGGCTGGTGGTGAGCCAGCTGCTGACGCTCTACACCACCCC
GGTGGTCTATCTGTACATCCAAGGCTACTTCTTCCGCCAGTGGCGTGACCGCTGGCGGCGCCGCGGCGGT
GGCGGCAGCGCGATGGCGCAGGCAGGGGTGTGA
>Merged2_743418_1-396 # 1 # 396 # 1 # ID=743418_1;partial=10;start_type=Edge;rbs_motif=None;rbs_spacer=None;gc_cont=0.684
ATCGAGTTCAGCGTGATCGCCCTGATCGGCATCATCCTGCTGATCGGCATCGTGCAGAAGAACGCCATCA
TGATGATCGACTTCGCCCTGGCCGCGGAGAGGAACGAGGGCAGGAGCGCGGAGGAGGCCATCTACCAGGC
CTGCCTGCTGCGCTTCCGGCCGATTCTCATGACCACCATGGCGGCCCTGCTGGGCGGCCTGCCCCTGGCC
CTGGGAGGCGGGGTGGGGGCGGAGCTGCGCCGTCCCCTGGGCGTGAGCATCGTCGGCGGACTGATCTTCT
CCCAGATGCTGACCCTCTTCACCACCCCGGTCGTCTACCTCTACTTCGACCGGCTAGCCCGGCGCATGGG
GCGGCGCGCGGCGGCGATCCGGCCTGAGCCGGTGAGCGCGGACTAG
>Merged2_744229_2090-2272 # 2090 # 2272 # -1 # ID=744229_6;partial=01;start_type=Edge;rbs_motif=None;rbs_spacer=None;gc_cont=0.683
GTCGAGTTCACCCACGAGGTCGCGCCGGGTATGCACGCGGCGATCGTGCGCGCCGTCAAGCCTGGCGACG
CGTCGTGCTGCACACCGGACGAGAACGCCGCGTGCTGCGACGCCTCGGCCAAACAGGCATGCTGCGGCGG
GCACGATATCGAACACCCACCGACCGTGTGTGGCTGCCGGTGA
>Merged2_745744_1245-1583 # 1245 # 1583 # 1 # ID=745744_2;partial=01;start_type=ATG;rbs_motif=AGGAG;rbs_spacer=5-10bp;gc_cont=0.614
ATGGGTTTCAACCTTTCCGCCTGGGCGCTGCGCAATCGCCAGATCGTATTGTTCCTGATGATCCTGCTGG
CGGCGATCGGCGCCATGTCCTACACCAAGCTCGGCCAGAGCGAGGACCCGCCGTTCACCTTCAAGGCCAT
GGTCATCCGCACCCTGTGGCCCGGGGCGACCGCCGAAGAGGTGTCGCGCCAGGTCACCGAGCGCATCGAG
AAGAAACTCATGGAGACCGGTGAGTACGAGAAGATTGTCTCGTTCTCGCGGCCCGGCGAGTCGCAAGTGA
CCTTCATGGCCCGCGATTCGCTGCATTCCAAGGACATTCCCGAGTTGTGGTACCAGATC
>Merged2_745945_2-601 # 2 # 601 # 1 # ID=745945_1;partial=11;start_type=Edge;rbs_motif=None;rbs_spacer=None;gc_cont=0.522
GCAGGTAATCGCAAACTCATGGACGAGCGGAGCATTTCTCTTGCGGAACTTGAAGCCGCCTCCGACAAGC
TTGCCGGTGAAGGCAAAACGCCGATGTACATTGCACTGGACGGCAAGACGGCGGGAATTGTGGCGGTAGC
GGATGTGTTAAAACCTTCCAGCAAGGCGGCGATTGAGCGGCTTCATAAAATGGGAATTGAAACCGCCATG
ATTACCGGGGACAACAAGAAAACGGCAAACGCCATCGCCAAACAGGTGGAAATTGACAGGATACTTGCGG
AAGTTTTGCCTCACGACAAATCCGCCGAAGTAAAGAAATTGCAAGATGAAGGCCGCAAAGTTGCCATGGT
GGGAGACGGCATTAACGACGCTCCGGCATTAGCGCGGGCGGACATTGGAATTGCAATAGGAAGCGGGACG
GACGTGGCAATGGAGTCCGCCGACATTGTGCTTATGCGTTCCGACTTGATAGACGTTCCTACGGCGATCA
ATTTAAGTAAGCGGACAATCCGCACTATCAAACAAAATCTGTTTTGGGCTTTTGGCTACAATGTGCTTGG
CATTCCCATTGCCGCAGGCGTGCTGTATCTCTTTGGCGGG
>Merged2_746314_324-425 # 324 # 425 # 1 # ID=746314_2;partial=01;start_type=ATG;rbs_motif=GGA/GAG/AGG;rbs_spacer=5-10bp;gc_cont=0.686
ATGTCCACCGAGCCTCGCAACGTCATCGTCATCGGTTCCGGCCCCTCGGGCTACACCGCAGCGCTCTACA
CGGCCCGCGCCTCGCTCGCGCCACTGGTGTTC
>Merged2_746508_3-194 # 3 # 194 # 1 # ID=746508_1;partial=10;start_type=Edge;rbs_motif=None;rbs_spacer=None;gc_cont=0.542
ACGATAGGAAATATCAAGCAGAATTTGTTTTGGGCGTTCGGGTACAACGTGCTGGGGATTCCGATAGCGG
CGGGGGCACTGTACATATTCGGGGGGCCGCTGCTAAACCCGATATTCGCGGCGGCGGCTATGAGCCTTAG
CTCCGTTTCTGTGCTGGGGAACGCGCTTCGGCTAAAAAGATTTAAGGGGTAA
>Merged2_748697_3-197 # 3 # 197 # 1 # ID=748697_1;partial=10;start_type=Edge;rbs_motif=None;rbs_spacer=None;gc_cont=0.718
GGCGACGGCAGCGAGCTGCGCCGTCCGCTCGGCATCGCCATCGTCGGCGGCCTCCTCCTCAGCCAGCTGC
TGACGCTCTACACGACGCCGGTGGTCTATCTCTATCTCGAGCGCTTCAGCCAGTGGCTGCGCGGGCACCG
CAGCGCCCGCCCGGTCGGGGACCTGCCCGACACCCGGCTGGTTCCGGGGGAATGA
>Merged2_751218_4199-4726 # 4199 # 4726 # 1 # ID=751218_5;partial=01;start_type=ATG;rbs_motif=AGGAG/GGAGG;rbs_spacer=11-12bp;gc_cont=0.665
ATGACTGATGTCCGAGACGTCATCATCATCGGCTCAGGCCCCGCCGGGTACACCGCTGCGGTGTATGCGG
CACGCGCGCGGCTGCACCCCCTGGTCTTCGAGGGCTCAGTCACCTCCGGCGGCGCGCTGATGAATACCAC
CGATGTTGAGAACTTCCCCGGGTTCCCCGACGGGGTGCTCGGCCCGGACCTGATGGATGCCATGCGCAAG
CAGGCCGAGCGTTTCGGGGCTGAGCTGGTAGCAGATGACGTGACCGAGGTCGACCTGCAGGCCACCCCGA
AGGTCATCCGGACCGCCAGCGATTTGTATCAGGCCCAGACAGTCATCATCGCGACTGGTTCGGGCTACCG
TGAGCTCGGTGTTCCCGGGGAGAAACTGCTGTCCGGCCACGGCGTCTCGTGGTGCGCCACCTGCGACGGC
TTCTTCTTCCGCGAGCAGCACATCGCGGTCGTCGGCGGCGGCGACAGCGCGATCGAGGAGGCGACCTTCC
TCTCGCGGTTCGGGTCGAAGGTGACCCTGGTGCACCGG
>Merged2_752640_1-207 # 1 # 207 # -1 # ID=752640_1;partial=10;start_type=ATG;rbs_motif=GGAGG;rbs_spacer=5-10bp;gc_cont=0.715
ATGCCCGCATCCACCACCTTCGACCTGCCCATCGTCGGCATGACCTGCGCCAGTTGCACAGGTCGGGTCG
AACGCGCCCTGCGCAAGGTCACCGGCACCGAACATGTCAGCGTCAACCTCGCCACCGAGCAGGCCCGGGT
CCAGGCCCCGGCCGACAGCCTGCCGGCGCTGGTCGACGCCGTGCGCGATGCCGGCTACAGCGTGCCC
>Merged2_753213_2-352 # 2 # 352 # -1 # ID=753213_1;partial=10;start_type=GTG;rbs_motif=3Base/5BMM;rbs_spacer=13-15bp;gc_cont=0.732
GTGGCCACCATCGACTTCGCGACGCTGCTCCGCGGCGCCGCGCTGCGTGTGACCCGGCCCCGGCTCGCCG
TACTCGACGCCGTCCACGCCAACCCGCACGCCGACACCGAGTCGCTGATCCGGGCCGTTCGCAGGGACCT
TCCCGAGGTCTCCCACCAGGCCGTGTACGACTCGCTGCATCGCCTCACCGCTGCGGGCCTGGTACGTCGC
ATCCAGCCGTCCGGGTCCGTGGCCCGGTACGAGTCCCGGGTCGGCGACAACCACCACCACATCGTGTGCC
GCTCCTGCGGCGCGGTCGCCGACGTCGACTGCGTCGTCGGGGACGCTCCGTGCCTCACCGCGTCCGACGA
C
>Merged2_754921_30-350 # 30 # 350 # -1 # ID=754921_1;partial=01;start_type=Edge;rbs_motif=None;rbs_spacer=None;gc_cont=0.698
GACGGCGCGGTGGACGTGGTGATCTCCAACTGCGTCATCAACCTCTCGACCGACAAACCCGCCGTGCTGG
CCGAGATGTTTCGCGTCCTGGCCCCCGGTGGGCGCATCGGCATTTCCGACGTCGTGGCCGAGGATCACCT
CACCGCGGCCGATCGCTCCGAGCGCGGCTCCTACGTCGGCTGCATCGCCGGGGCACTGTCGCGCTCGGAG
TACCTCGACGGGCTAGCGGCGGCCGGGTTCGTCGCCGCCGAGGTCAACTTCACCCGCGAAGCCGCGCCCG
GCATGCACTCCGCGCTCATCCGCGCCACCAAGCCGGCATGA
>Merged2_755398_775-861 # 775 # 861 # -1 # ID=755398_2;partial=01;start_type=Edge;rbs_motif=None;rbs_spacer=None;gc_cont=0.655
GCGGTGCGCATCGACACCCCCGGCGAGGCCGACTACTACCGCCACGGCGGCATCATGCAATTCGTCCTAC
GCAGCCTGCTCGACTAG
>Merged2_757582_1-357 # 1 # 357 # -1 # ID=757582_1;partial=11;start_type=Edge;rbs_motif=None;rbs_spacer=None;gc_cont=0.633
GCCGACATCGCCGAGCTCGCGGGGGTGACCCGCGGGGCGATCTACTGGCATTTCAGCAACAAGGCGGAGC
TGGTGCAGGCGCTGCTCGACAGCCTGCACGAGACCCATGACCACCTGGCCCGGGCCAGTGAAAGCGAGGA
CGAACTCGACCCGCTCGGCTGCATGCGCAAGCTGTTGCTGCAAGTGTTCAACGAGCTGGTGCTCGATGCC
CGTACCCGGCGTATCAATGAAATCCTGCATCACAAGTGCGAGTTCACCGACGACATGTGTGAGATTCGCC
AGCAACGCCAGGGCGCGGTGCTGGACTGCCATCAGAGCGTTGCCCTGGCCTTGGGCAATGCGGTACGTCG
TGGCCAG
>Merged2_759599_605-1018 # 605 # 1018 # 1 # ID=759599_2;partial=01;start_type=ATG;rbs_motif=GGA/GAG/AGG;rbs_spacer=11-12bp;gc_cont=0.640
ATGGACTTTTCCCGTTTTTTCATCGACCGGCCGATCTTTGCCGCGGTGCTGTCGATACTGATTTTTGTCG
CCGGGGCGATCGCCATTCCGCTGCTGCCGATCAGCGAGTACCCGGACGTGGTACCGCCCAGCGTGCAGGT
GCGCGCCGAATACCCGGGCGCCAACCCGAAAGAGATCGCTGAAACGGTGGCCACGCCGCTGGAAGAAGCG
ATCAACGGCGTCGAAAACATGATGTACATGAAATCGGTCGCCGGTTCCGACGGCGTGCTGGTGACCACCG
TCACCTTCCGCCCCGGCACCGATCCCGATCAGGCGCAGGTACAGGTGCAAAACCGCGTGGCGCAGGCCGA
AGCGCGCCTGCCGGAAGACGTGCGCCGCCAGGGCATCACCACTCAGAAGCAGTCCCCGGCGCTG
>Merged2_764162_263-364 # 263 # 364 # -1 # ID=764162_3;partial=01;start_type=Edge;rbs_motif=None;rbs_spacer=None;gc_cont=0.667
CTGTTCGACAACCACGTCGCACAACTGCTCGACGAGGCTGTCTACCACATCGAGCACCTGCGGCTGGGTC
GACGCGAGCCGGTGCCACCCGTCGCCGGCTGA
>Merged2_764564_3-725 # 3 # 725 # 1 # ID=764564_1;partial=10;start_type=Edge;rbs_motif=None;rbs_spacer=None;gc_cont=0.639
TATCTGCAACTCCCTCACCGAGGACGACGTGCGCACCTGCGTTGCCGCAGGTGCGTGCACGACGCGCCAG
GTGAAGCAGGCCTGCGGCTGGCGCGCCAGCGGCTGCGGAGCGTGCGTCGGCCGCCTGGCGACGGCGATCA
GCGAGGCGCGGTTCGTCGACGACACCGAGTCGCCTGCCGCGTAACTTCAGACACGACCGCGCGCTGGGCG
GCGCCGAACGTGCGCGCGTGTCAAGATGTCCGAATGGAAGGCGATAAAGACATCATCGAACTGCTCAACG
AGCAGTTGACCGCAGAGCTCACCGCGATCAACCAGTACTTTCTGCACGCGAAAATGCAGGACCACTGGGG
TTACCCCAAGTTGGCCAAGCACACCCGGCACGAGTCGATCGAAGAGATGACCCACGCCGAGATCCTCACC
GACCGGATTCTGTTTCTGCAGGCCCTGCCCAACTACCAGAAGCTGAACCCGCTGCGAATCGGTCAAACTG
TCCCCGAGCAACTGCGATCGGACCTGGACCTCGAGATGGAGGCCATCACCCGGTTGCGCGGCGGCATCGA
GTTGATGCGCGAGCGCGGCGACGTCACCTCCGCGCGGATCTTCGAGTCCATCCTGGAGGACGAGGAACAG
CACGTCGACTACCTGGAAACGGAGATCGACCTCCTCGACGCCCTCGGCGAGCAGCTCTACCTGCACCGAT
ACACAGACGCTCCGGAATCCTGA
>Merged2_766758_870-1010 # 870 # 1010 # 1 # ID=766758_2;partial=01;start_type=GTG;rbs_motif=GGAG/GAGG;rbs_spacer=5-10bp;gc_cont=0.589
GTGGCTAGCAAAGATTCGGTGAATTCGTTCGGAGCACGCGACACCCTGCAGGTCGGCGACAAGAGTTACC
AGATCTACCGCCTCGACGCCGTCCCCAATACCGGGAAACTCCCCTACAGCCTCAAGGTGCTCACCGAGAA
C
>Merged2_767784_536-1144 # 536 # 1144 # -1 # ID=767784_2;partial=01;start_type=Edge;rbs_motif=None;rbs_spacer=None;gc_cont=0.637
CCGCATACCTTGCCTGCGTTGCCCTATGCCTACGATGCGCTGGAACCGCACATCGACACCCAGACCATGG
AGATCCACCACAGCAAGCACCACCAGACCTACATCAATAACCTCAACGCCGCCATCGAGGGCACTGAGTG
GGCCGAATGGCCTGTTGAGCAGTTGGTCGGCGCCGTCCGGCAGCTGCCCGAGAAGCTGCAGGGCGCGGTG
ATCAACCAAGGGGGCGGGCATGCCAACCACACCCTGTTCTGGACCGTGATGTCGCCCAAGGGCGGCGGCC
AGCCCGAGGGTGAGGTGGCCAAGGCCATCGCTGCCCAGCTCGGCGGCTTCGAGGCCTTCAAGGAGGCGTT
CACCAAGGCCGCGCTGAGCCGTTTCGGCAGCGGCTGGGCCTGGCTCAGCGTCACCCCGGACAAGCACTTG
GTGGTGGAGAGCAGTGGCAACCAGGACAGCCCGCTGATGCATGGCAACACCCCCATCCTCGGCCTGGACG
TGTGGGAGCATGCCTACTACCTGAAGTACCAGAACCGTCGTCCGGAATACATCGGTGCCTTCTACAACGT
GGTCGACTGGGCCGAAGTGGAACGTCGCTACCTTGAAGCCCTGAAGTGA
>Merged2_768745_2-370 # 2 # 370 # 1 # ID=768745_1;partial=11;start_type=Edge;rbs_motif=None;rbs_spacer=None;gc_cont=0.637
GCCGAGGACATTGCCAACATCGTCATTTCCAGTGTCGATGGCACGCCGATTCGCGTCAGCCACGTGGCCC
AGGTTGGCCTGGGCCAGGAGCTGCGCTCGGGCGCGGCCACCGAGAACGGCCGCGAAGTGGTGCTGGGCAC
GGTGTTCATGCTGATTGGCGAAAACAGCCGCACGGTGTCCCAGGCGGTGGCGGCCAAGCTCGAGGAGATC
AACCGCAGCCTGCCCAAGGGCGTGGTGGCGATCACCGTCTATGACCGCACCAACCTGGTGGAAAAAGCCA
TCGCCACGGTGAAGAAGAACCTCATCGAAGGCGCGATTTTGGTGATCGCCGTCTTGTTCCTGTTCCTGGG
CAACATCCGCGCGGCGCTG
>Merged2_769922_417-482 # 417 # 482 # 1 # ID=769922_2;partial=01;start_type=ATG;rbs_motif=GGAG/GAGG;rbs_spacer=5-10bp;gc_cont=0.606
ATGGATATCGAAGTCTGGTCGGACGTGGTGTGTCCCTGGTGCTATCTGGGCAAGCGCCGGCTCGAG
>Merged2_771283_2-487 # 2 # 487 # -1 # ID=771283_1;partial=11;start_type=Edge;rbs_motif=None;rbs_spacer=None;gc_cont=0.636
GTGGGCGCCTCGATCCATGAGGTGGTCAAGACGCTGTTCGAAGGTATCGTCCTGGTGTTCCTGGTGATGT
ACCTGTTCATGCAGAACCTGCGCGCCACCCTGATCCCGACCCTGGCCGTGCCGGTGGTGCTGCTGGGCAC
CTTCGGCGTGCTGGCGGCGTTCGGCTTCACCATCAACATCCTGACCATGTTCGGCATGGTCCTGGCCATC
GGCCTGCTGGTGGACGACGCCATCGTCGTGGTGGAAAACGTCGAACGGGTGATGGTCGAGGACAAGCTCT
CGCCGCGCGAAGCCACGCGCAAGTCCATGGGCCAGATCCAGGGGGCGCTGGTGGGTATCGCCATGGTGCT
GTCGGCGGTGTTCGTGCCGATGGCGTTCTTCGGCGGCGCAACCGGTATCATCTATCGCCAGTTCTCCATC
ACCATCGTTTCGGCGATGGCGCTGTCGGTGCTGGTGGCGATGATCTTCACCCCGGCCCTGTGCGCG
>Merged2_775693_1346-1702 # 1346 # 1702 # -1 # ID=775693_3;partial=01;start_type=Edge;rbs_motif=None;rbs_spacer=None;gc_cont=0.681
GAGGGCTTCGCCGCGGGCGAGCTCAAGCATGGCCCTATCGCGCTCATCGAGGAGGGGCTGCCGGTGATCG
TGGTGATGCCGTCGGTGAGCGGCCGAGGCGTGCTGCACTCCAAGCTGCTGTCGAACATCCGCGAGATCCA
GGCCAGGGGCGCGCGCACCATCGTCATCGCCGAGGAGGGCGATGAGACAGTGCGCCCGTTCGCCGACGAG
ATCATCGAGATCCCCGCCGCCGCGACCCTGCTGCAGCCGTTGCTCAGCACCATCCCGCTGCAGATCTTCG
CCGCCGAGGTGGCCCAGGCGCGCGGCTACGACGTCGACAAGCCGCGCAACCTCGCCAAATCGGTCACTGT
GGAGTAG
>Merged2_778524_2-289 # 2 # 289 # 1 # ID=778524_1;partial=10;start_type=Edge;rbs_motif=None;rbs_spacer=None;gc_cont=0.656
GCCGAGCCGCTGCGCTTGGCACACGGCGAGCGTCTGCGTCTGGTGCTGGTGAACGACACGATGATGAATC
ACCCCATCCACCTGCACGGCATGTGGAGTGAGGTGGAGGACGCGAAGGGGGCCTTCCTCGTGCGCAAGCA
CACAGTCACCGTGCAGCCCGGTCAGCGCCTGACCTACGCCGTCACGGCCGATGCGCTCGGGCGCTGGGCG
TATCACTGTCACCTGCTGTACCACATGGAGGCGGGCATGTTCCGGGAGGTGCGAGTGGAGCAGGGGAACC
CTTCATGA
>Merged2_783357_3-179 # 3 # 179 # 1 # ID=783357_1;partial=10;start_type=Edge;rbs_motif=None;rbs_spacer=None;gc_cont=0.588
GGCATCGGCATTCTGTTCATTACCCTGTTCAGCGTGCTGTGGTTCGACGAGCCGATCTCGGCGCTGAAGG
TGCTGGGCCTGGCGACGCTGATCGCCGGCATCATGCTGGTGAAATCCGGCACCCGCAAAGAACGAAAACA
GGTCAGCCCGCGAGGTGACAACCATGCAACAGTTTGA
>Merged2_783357_166-393 # 166 # 393 # 1 # ID=783357_2;partial=01;start_type=ATG;rbs_motif=GGAG/GAGG;rbs_spacer=5-10bp;gc_cont=0.583
ATGCAACAGTTTGAGTTGTACCACATTGGGTTCCTGGGACTGGCGATCGTGCTGGAAATCATCGCCAACA
TCTTCCTGAAGATGTCGGACGGCTTCCGTAAAATTTGGCTGGGGCTGTTGTCGCTGCTGTCGGTACTCGG
CGCGTTCAGCGCCCTGGCGCAGGCGGTGAAGGGCATCGATCTGTCGATCGCTTATGCGCTGTGGGGCGGT
TTCGGTATCGCCGCCACC
>Merged2_784453_2-142 # 2 # 142 # -1 # ID=784453_1;partial=10;start_type=ATG;rbs_motif=GGAGG;rbs_spacer=5-10bp;gc_cont=0.610
ATGGACACCCTGTATCAACTGCTGAGCGAACCCTTCGCCTACCCGTTCATGCAGCGGGCGATCGTCGCTG
CCATCGTCACCGGCGTAGTGTGCGCCGTGCTCTCCTGCTATCTGGTGCTCAAAGGCTGGTCGCTGATGGG
T
>Merged2_784453_142-495 # 142 # 495 # -1 # ID=784453_2;partial=01;start_type=Edge;rbs_motif=None;rbs_spacer=None;gc_cont=0.653
GGCCTGTCGCCGCTGAAGCTGAAGATCCTGTTCTTCACCCTGCTCAGCGCCTGCACCGTCGCCGCGCTGC
AAACCGTCGGCGCCATTTTGGTGATCGCCATGGTGATCACCCCGGGCGCCACCGCCTACCTGCTGACCGA
CCGCTTCAGCCGGCTGGTGATCATCGCCATCATCATCGGTTCGCTGACCAGCGGCGTCGGCGCCTACCTG
AGTTTCTTCCTCGACGGTGCCACCGGGGGCGTGATTGTCACCCTGCAAACGCTGGTGTTCCTGGCGGCGT
TCTTCTTCGCGCCGAAACACGGCCTGCTGGCGTCCCGGCGCCGTGTGGCGCATTCGCAAACCGGAGGCCG
CTGA
>Merged2_787177_3-485 # 3 # 485 # 1 # ID=787177_1;partial=11;start_type=Edge;rbs_motif=None;rbs_spacer=None;gc_cont=0.677
CACCACGGCTATGACCCGCTGTCCCATGGCGGCGCGCTGGTGCCGCCGGTCTACCAGACCGCCACCTATG
CCTTCCCCACCGTCGAGTATGGCGCCGCCTGTTTTGCCGGCGAACAGCCCGGGCACTTCTACAGCCGCAT
TTCCAACCCGACCCTGGCCCTGCTGGAGCAGCGCATGGCCTCGCTCGAGGGCGGCGAGGCCGGGCTGGCG
CTGGCCTCGGGCATGGGCGCGATCACGGCCACGCTCTGGACCCTGCTGCGTCCGGGCGACGAGCTGATCG
TCGGCAGTACCCTGTATGGCTGCACCTTCGCCTATCTGCATCACGGCATCGGCCAGTTCGGGGTGAAGAT
CCGCCATGTCGACCTCAACGACATCCCGGCGCTGAAGGCGGCGATCACGGCGAAGACGCGGATGATCTAT
TTCGAAACCCCGGCCAACCCCAACATGCAACTGGTGGACATTGCCGCGGTGGCCGCGGCGGCC
>Merged2_787817_3-446 # 3 # 446 # 1 # ID=787817_1;partial=10;start_type=Edge;rbs_motif=None;rbs_spacer=None;gc_cont=0.631
CCGGTGCTGATCCTGACCGCCCGCGACGCCCTGGAAGATCGCGTCGACGGGCTGGACGCCGGCGCCGACG
ACTACCTGGTCAAACCCTTCGCGCTGGTTGAACTGCAGGCACGCGTGCGCGCCCTCCTGCGGCGCTACCA
GGGCCACAGCGACAATCTGATGCAGGTGGATGACCTGCAGCTGAACCTCTCCAGCCAGCAGGTCTACCTG
CAGCAGCAGCCGGTGGAGGTTACGCCGAAAGAGTTCGCCATTCTGGCGCGTCTTATCATGCGTGCCGGCC
AAACGGTCAACCGTGAACTCCTGCAGCAGGATCTCTACACCTGGCAAGACGACTTGGGCTCCAACACGCT
GGAAGTGCATATCCACAACCTGCGCCGCAAGCTGGGCAAGGATCGCATCCGCACCGTGCGCGGCATCGGC
TATCGTCTGGAACCTTCTTCATGA
>Merged2_789268_1-501 # 1 # 501 # 1 # ID=789268_1;partial=11;start_type=Edge;rbs_motif=None;rbs_spacer=None;gc_cont=0.703
CTGGTGGCGAAGTACGCGATCGAGCACTGGACGCGGCTGCCCGTCGAGGTGGAGCTGGCCAGCGAGTTCC
GCTACCGCGACCCGGTGCTGGACCGCGACACGCTCGTGGTCGCGGTGTCCCAGTCGGGTGAGACGGCGGA
CACGTTGGAGGCGGTGCGTCACGCCCGGGAGCAGAAGGCGAGGGTATTGGCGGTCTGCAACACCAACGGT
GCACAGATCCCGCGCGAGTCCGACGCCGTGCTCTACACGCACGCAGGCCCCGAGGTGGGCGTCGCGTCCA
CGAAGACGTTCCTGGCGCAGATCGTCGCCAACTACCTGGTCGGCCTCGCGTTGGCCCAGGCCAGGGGCAC
GAAGTACCCGGACGAGGTGGCCCGCGAGTACACCGAGCTGGAGGCCATGCCCGACCAGGTCGCGCGCGTG
CTGGGCACCATCGACCAGGTCCGCGACCTCGGCCGCACGCTCGCCGAGTCGAAGGCGGTGCTGTTCCTGG
GCCGCCATGTC
>Merged2_792507_6033-6218 # 6033 # 6218 # 1 # ID=792507_4;partial=01;start_type=ATG;rbs_motif=GGA/GAG/AGG;rbs_spacer=5-10bp;gc_cont=0.694
ATGTCGAGCGAGCCTCGCAACGTCATCATCATCGGCTCCGGTCCGTCCGGCTACACCGCAGCCGTCTATA
CGGCGCGCGCCGGCCTCGCCCCGCTCGTGTTCGAGGGCTCCGTCACCGCCGGTGGCGCGCTGATGAACAC
CACCGAGGTCGAGAACTTCCCGGGCTTCCCCGAGGGGATCCAGGGC
>Merged2_793594_1-360 # 1 # 360 # 1 # ID=793594_1;partial=11;start_type=Edge;rbs_motif=None;rbs_spacer=None;gc_cont=0.675
CACAAGGCCAAGGCCGTCATCGTCACCACCGGCTCCCAGCACCGCAAGCTCGGCCTCCCGAACGAGGACG
CGCTGTCCGGCCGCGGTGTCTCCTGGTGCGCCACCTGTGACGGGTTCTTCTTCAAGGACCAGGACATCGC
CGTGATCGGCGGCGGCGACACCGCGATGGAGGAGGCCACCTTCCTCTCGCGCTTCGCCAAGTCGGTGACG
ATCGTCCACCGCCGCGACAGCCTCCGTGCCTCCAAGGCCATGCAGGAGCGCGCCTTCGCCGACCCGAAGA
TCAAGTTCATCTGGGACAGCGAGGTCGCCGAGATCCACGGCGACCCGAAGCTGACCGGGCTGACCCTGCG
CAACCTCAAG
>Merged2_794546_2-151 # 2 # 151 # 1 # ID=794546_1;partial=10;start_type=Edge;rbs_motif=None;rbs_spacer=None;gc_cont=0.667
TACAACGCCGCCGGCATTCCGATCGCGGCGGGCATCCTGTACCCCGCTTTCGGCATCCTGCTCTCGCCGA
TCATCGGCGCGGCCGCGATGTCGCTGTCCTCGGCAAGCGTGGTCGGCAACGCCTTGCGGCTGCGAACAAC
GCGGCTTTAA
>Merged2_795926_1-177 # 1 # 177 # 1 # ID=795926_1;partial=10;start_type=Edge;rbs_motif=None;rbs_spacer=None;gc_cont=0.655
CCGCTCGGCTATGCCATGGTGGGCGGATTGATGGTGAGTCAGGTGTTGACGCTCTACACCACGCCGGTGA
TCTATCTGTACCTCGATCGGCTGCAGCACCTCCTCGCGCCGCGGCGACGTGCGCGGCTGCCGCATCTGGC
AGTCCAGCTGAGCAAGGTCTCCGGCGAGGCGGACTGA
>Merged2_796271_371-478 # 371 # 478 # 1 # ID=796271_2;partial=01;start_type=ATG;rbs_motif=GGA/GAG/AGG;rbs_spacer=11-12bp;gc_cont=0.685
ATGAGCGCTCACGCCGACCGCGCCACCGCGAGCCCGTTCAAGCAACCGAAGGCGGTCTGGGTGGTCGCGT
TCGCCTGCGTCGTGTCGTTCATGGGGATCGGGCTCGTC
>Merged2_796322_1845-2156 # 1845 # 2156 # -1 # ID=796322_3;partial=01;start_type=Edge;rbs_motif=None;rbs_spacer=None;gc_cont=0.673
GTGAACGTCGTGATCTCCAACTGCGTGATCAACCTGTCTACCGACAAGCCCGCCGTGCTGGCCGAGATGT
TCCGGGTCCTGGCGCCCGGCGGCCGGATCGGCGTCTCCGACGTCGTGGCGGAGGATCACATGACCGGCGC
GGACCGGTCGGCTGCTGGCTCGTATGTGGGCTGCATCGCCGGCGCCCTGTCCCGTACCGAGTACCTCGAT
GGCCTGGCTGCTGCCGGCTTCACCGACGCATCGGTCACGTTCACCAACGAGGCTGCTCCCGGCGTGCACT
CGGCGATCATCCGCGCGATCAAGCCCGCGTGA
>Merged2_796766_3-575 # 3 # 575 # -1 # ID=796766_1;partial=11;start_type=Edge;rbs_motif=None;rbs_spacer=None;gc_cont=0.606
ATCCTGCAACTGCTGCCGCCTAAGCTGGTCGGCATTATCGTGGACGGCGTCACCGGAAAACAGATGTCTA
CCGGCGTGCTGATGGCCTGGCTTGGGCTGATGATCGGCACCGCGATCGTCGTTTACCTGCTGCGCTATGT
GTGGCGGGTGTTGCTGTTCGGCGCGTCCTACCAGTTGGCGGTCGAGCTGCGCGAAAACTTTTACCGCCAG
CTCAGCCGGCAAAACCCGGCGTTTTACCTGCGCCACCGCACCGGCGATCTGATGGCGCGCGCCACCAACG
ACGTGGACCGTGTGGTATTCGCCGCCGGTGAAGGCGTGCTGACGCTGGTGGATTCGCTGGTGATGGGGTT
GGTGGTGCTGGTGGTGATGAGCACCCAAATCAGCTGGCAGCTGACGGTGCTGGCGTTAATCCCGATGCCG
CTGATGGCGATCGCCATCAAATATTACGGCGACCAGCTGCACCAGCGTTTTAAATCGGCGCAGGCGGCGT
TTTCCAGCCTGAACGATCAGGCGCAGGAAAGCATGACCAGCATCCGCATGATCAAGGCCTTTGGGCTGGA
AGATCACCAATCC
>Merged2_797062_1946-2062 # 1946 # 2062 # 1 # ID=797062_3;partial=01;start_type=GTG;rbs_motif=GGAG/GAGG;rbs_spacer=5-10bp;gc_cont=0.675
GTGAGTGGCCCGCACCCCGGCACCGGGAAGACCAGCCCGTTCAAGCAGCCGAAAGCGGTGTTCGCGGTCG
CGTTCGCCTGCGTCGTGTCGTTTATGGGCATCGGCCTTGTCGACCCG
>Merged2_799084_73-444 # 73 # 444 # -1 # ID=799084_2;partial=01;start_type=Edge;rbs_motif=None;rbs_spacer=None;gc_cont=0.653
GGCTCGGGCTCCTCGCGCGACTGGGCCGCCAAGGGCACCAGCCTGCTCGGCGTGCGCGCCGTCATCGTCG
AGTCGTTCGAGCGCATCCACCGCTCCAACCTCATCGGTATGGGCGTCATCCCGTTACAGTTCCCCGCCGG
TGAGTCCGCGCAGTCGCTGCACCTCGACGGCACCGAGACCTTCGACATCCAGGGCATCACCGCCCTCAAC
GACGGCGTCACGCCGTCGACGCTGAAGGTCACCGCCACCAAACCCGATGGCACGCACATCTCCTTCGACG
CCGTCGTGCGCATCGATACACCCGGAGAAGCCGACTACTACCGCAACGGTGGCATCCTGCAGTACGTGCT
GCGAAACATGATCAACGGCTGA
>Merged2_800187_1-213 # 1 # 213 # 1 # ID=800187_1;partial=10;start_type=Edge;rbs_motif=None;rbs_spacer=None;gc_cont=0.671
GCCGACGCCGACGACGTTGCTGCCGCGCTGCTCGCGCTCGAAGGCCACAAGGCCGAGCCGCCCGCCAATC
CCATGTCGGCCGATCGCGTGCGCTGGGAGCACATTCAGCGGATCTACGAACTGTGCGGACGCAACGTCTC
CGAAACCGCCCGCCGTCTCAACATGCACCGTCGCACGCTGCAGCGAATCCTCGCCAAGCGTGCGCCGAAA
TGA
>Merged2_805013_388-552 # 388 # 552 # 1 # ID=805013_2;partial=01;start_type=ATG;rbs_motif=None;rbs_spacer=None;gc_cont=0.661
ATGATCTCCTCACTCTTCATCGACCGCCCGCGCCTTGCGATCGTCATCGCGCTTGTCATCACCATCGCGG
GTCTGTTGGCCCTGACGCGGATTCCGGTCGCGCAGTTCCCGGATATCGTGCCGCCGCAGGTGAGAGTGAC
GGGCACCTTCCCCGGGGCGTCCGCC
>Merged2_806349_849-986 # 849 # 986 # 1 # ID=806349_3;partial=01;start_type=ATG;rbs_motif=GGAG/GAGG;rbs_spacer=5-10bp;gc_cont=0.652
ATGAGCGGTTCAGCGTCGAACCCGTTCAAGCAGCCGAAAGCGGTCTTCGCCGTCGCCTTCGCCTGCGTCG
TCTCGTTCATGGGCATCGGCCTGGTCGACCCGATCCTCCCCGCGATCTCCAGTGAGCTGCACGCCTCG
>Merged2_810646_1689-1778 # 1689 # 1778 # -1 # ID=810646_2;partial=01;start_type=Edge;rbs_motif=None;rbs_spacer=None;gc_cont=0.678
GACGACCACGGCTTCCAGATCGAGGAGGCCGAGGTCATCTACTGGGGCCTGTGCGCGGCCTGTTCCGCGG
CCGGCTCCGACCACCACTGA
>Merged2_811203_64-357 # 64 # 357 # 1 # ID=811203_1;partial=00;start_type=ATG;rbs_motif=None;rbs_spacer=None;gc_cont=0.633
ATGGTGACTGCGCACGGGTACTCGGAACAGAAAGACAACTACGCCAAACGACTGCGGCGCATCGAAGGTC
AGGTGCGGGGCATCGCGCGGATGATTGACGAAGACCAATACTGCATTGACGTCCTGACCCAGATCAGCGC
GGTCAACAGCGCCCTGCGGTCGGTAGCGCTGAATCTGCTCGACGAACACCTGGGCCACTGCGTCAGGCGC
GCCGTGGCCGAGGGGGGCCCGGAAAAGGCCCGAGACAAGCTTGCCGAAGCCTCGGCCGCCATTGGCCGTC
TCGTTCGTTCCTGA
>Merged2_812071_3-302 # 3 # 302 # -1 # ID=812071_1;partial=11;start_type=Edge;rbs_motif=None;rbs_spacer=None;gc_cont=0.700
GCGGTCGGAGATGTGGTCCTGGTCCGGCCGGGTGAGCGCATCGGGGCTGACGGCGAGGTGATCGAGGGCG
CCAGCGAAGTCGACCAGGCCTCCATCACGGGAGAGCCGCTCCCGGTGTTGAAGACGGCCGGCGCCGAGGT
CTTCGCGGGGACCTCGAATGGTTCGGGCGCGCTCCGGGTGCGGGTGACGCGGGAGGCGCGTGACTCGGTG
ATGGCCCGGATTGTCGCCATGGTGGAGGCGGCGTCGGCGACGAAGGCGAAGACCCAGCTGTTCATCGAAC
GGGTCGAGCAGTGGTACTCG
>Merged2_815362_3-449 # 3 # 449 # 1 # ID=815362_1;partial=11;start_type=Edge;rbs_motif=None;rbs_spacer=None;gc_cont=0.638
ACCCTGGGCATTACCTACTGGGCCTCCAAACGCAACAAGTCGGCGGCGGACTACTACGCCGCCGGCGGCA
AGATCACCGGCTTCCAGAACGGCCTGGCGATTGCCGGCGACTACATGTCGGCGGCCTCGTTCCTGGGGAT
TTCCGCGCTGGTGTTCACCTCCGGCTACGACGGCCTGATCTACTCCATCGGCTTCCTGGTCGGCTGGCCG
ATCATCCTGTTCCTGATTGCCGAGCGCCTGCGCAACCTGGGCAAGTACACCTTTGCCGACGTTGCCTCGT
ACCGCCTCGGGCAAAAAGAAATCCGTACCCTGTCGGCCTCCGGCTCGCTGGTGGTGGTGGCCTTCGACCT
GATCGCGCAGATGGTCGGCGCCGGCAAGCTGATCCAGCTGCTGTTCGGCCTCGTCTACCATGTCGCGGTG
ATCCTGGTCGGCATCCTGATGTGCCTG
>Merged2_817060_1-153 # 1 # 153 # -1 # ID=817060_1;partial=10;start_type=ATG;rbs_motif=None;rbs_spacer=None;gc_cont=0.719
ATGTCCAGTGTGCCTGCCGCCCCGGATCCCGAGAGCATGCTGCGCGGAGCTGGCCTTCGCGTGACCCGCC
CCCGGGTCGCGGTGCTGTCCGCGCTGCACGCTCACCCGCACGCCGACACCGACTCGGTCATCGGGCTCGT
CCGCGATGACCTG
>Merged2_818034_2015-2170 # 2015 # 2170 # 1 # ID=818034_2;partial=01;start_type=ATG;rbs_motif=GGAG/GAGG;rbs_spacer=5-10bp;gc_cont=0.654
ATGAGCCCGTCGCGCCCTTTCATCCTGCGGCCGGTGGCGACCACGCTGCTGATGATCGCGATCATGCTGT
CGGGCATGGTCGCCTATCGCTTCCTGCCGCTCGCGGCCCTGCCCGAGGTCGATTATCCGACCATCCAGGT
GCAGACCTTCTACCCC
>Merged2_819867_1-456 # 1 # 456 # 1 # ID=819867_1;partial=10;start_type=Edge;rbs_motif=None;rbs_spacer=None;gc_cont=0.627
TTTATCGAAGTGCCTCTGTTCGATGAACCGATGAAGCTGGCGGTGTATTCCGATCACCCGTGGGCGCAGC
GCGAGCGCGTAGCGATGCCGGATTTGGCGGGAGAGAAGCTGCTGATGCTGGAAGATGGCCACTGCCTGCG
CGATCAGGCGATGGGCTTCTGCTTCCAGGCGGGCGCGGACGAGGATACCCACTTCCGCGCCACCAGTCTG
GAAACGCTGCGCAATATGGTCGCGGCCGGCAGCGGCATTACCCTGCTGCCGTCCCTGGCGGTGCCGCCGC
AGCGCGAGCGCGATGGCGTCTGCTATCTGGATTGCTACAAGCCGGAGCCGAAGCGCACCATCGCGTTGGT
GTATCGCCCCGGTTCCCCACTGCGCAGCCGTTATGAGCAGTTGGCCGAAGCGATCCGCGAGCACATGCAG
GGTTACATCGACAACGCGTTAAAACAGGCGGTTTAA
>Merged2_819905_2-499 # 2 # 499 # -1 # ID=819905_1;partial=11;start_type=Edge;rbs_motif=None;rbs_spacer=None;gc_cont=0.689
CTCAAACCCTTGCGCTTCCCCCTCGCTGCCCTGGCAGTGGTGGTGCTCAGCGCTTGTGGCCGCACACCTG
ACGCCGTGCAGGCTCCCGCCGCGCCCAAAGTCAGCGTCGCCAAGGTCATCGAACAGCCGATCAACGAATG
GGACGAGTTCACCGGGCGCCTGGAAGCCCCGGAAACCGTCGAGGTGCGCCCACGCGTCTCCGGCCAGATC
GACCTGGTAGCCTTCACCGAAGGCGCCCAGGTGAAAAAAGGCGACCTGCTGTTCCAGATCGACCCACGCC
CGTTCCAGGCCGAAGTGCGCCGCCTCGAAGCCCAGCTGCAACAGGCCAAGGCCACCGCCATCCGCAGTGC
CAACGAAGCCCGCCGTGGCGAACGCCTGCGCGACAGCAACGCGATTTCCGCAGAGCTGGCCGAGTCGCGC
AGCAGCGCCGCCGCCGAAGCCCGCGCCGGGGTCGACGCGATCCAGGCCCAGCTCGACCTGGCCCGCCTGA
ACCTGAGC
>Merged2_822690_3-341 # 3 # 341 # 1 # ID=822690_1;partial=11;start_type=Edge;rbs_motif=None;rbs_spacer=None;gc_cont=0.729
CCAGCGCTGGTCGACGCGGTGCGCGACGCCGGCTACAGCGTCCCCACCCGCACCCTCGAACTGCAGATCG
GCGGCATGACCTGCGCCAGCTGCGCCGGCCGGGTCGAGCGCGCCCTCGGCAAGCTGCCGGGGGTGGAGCA
GGTCAGTGTCAACCTGGCCAACGAGCGCGCCCACCTCGAAGTGCTGCAGGCAGTCGATGACGCCGCACTG
ATCGCCGCGGTGGAAAAGGCCGGCTACAGCGCCAGCCTGCCGCGTCGCGATCACGACGACCAGGCCCAGG
CACAACGCCGCCTGCGCAACGAGCGCCTGGCGGTTGGCGCCGCCCTGCTGCTGGCCCTG
>Merged2_822748_1-534 # 1 # 534 # 1 # ID=822748_1;partial=10;start_type=Edge;rbs_motif=None;rbs_spacer=None;gc_cont=0.582
AAGATTGAGCAGTTGGCGGACGAGATAGAGAACATCTACAGCGATCTGGAACAGCTCAGCCGGGTGATCA
TGGAAGGGCATCAGGGCGACGAATACGACGCCGCGCTATCGACGCTGGCGGAGCTGGAAGATATCGGCTG
GAAGGTGCGTTTGTGTCTGATGGATACCCAGCGCGCGCTCAACTTCCTGGTGCGCAAGGCGCGCCTGCCG
ACCGGCCAGCTGGAGCAGGCGCGTGAAGTGCTGCGCGACATCGAATCTCTGCTGCCGCACAACGAATCGC
TGTTCCAGAAGGTGAACTTCCTGATGCAGGCGGCGATGGGCTTCATCAACATCGAGCAGAACCGCATCAT
CAAGATCTTCTCGGTGGTTTCCGTGGTCTTCCTGCCGCCGACGCTGGTGGCTTCCAGCTATGGTATGAAC
TTTGAGTTTATGCCGGAGCTGAAATGGTCGTTCGGCTACCCGGGCGCCATCACCTTGATGATCCTGGCCG
GCCTGGCCCCTTACCTGTACTTCAAGCGCAAGAACTGGCTGTAA
>Merged2_823425_255-338 # 255 # 338 # 1 # ID=823425_2;partial=01;start_type=GTG;rbs_motif=AGGAG;rbs_spacer=5-10bp;gc_cont=0.667
GTGACGCAACACCGTAACGTGATCATCATCGGGTCGGGCCCGGCCGGTTACACGGCCGCGCTCTACACCG
CGCGCGCCGAACTT
>Merged2_825551_1-279 # 1 # 279 # -1 # ID=825551_1;partial=10;start_type=TTG;rbs_motif=GGGG;rbs_spacer=9bp;gc_cont=0.674
TTGAACGACCTGGTAGACACCACCGAGATGTACCTGCGGACAATCCTCGAACTTGAAGAGGAGGGCGTCG
CGCCGCTGCGCGCTCGCATCGCCGAGCGCCTCCACCAGAGCGGGCCGACGGTCAGCCAGACCGTCGCCCG
GATGGAGCGCGACGGGCTACTCACCGTCGAGGGCGACCGGCACCTCATGCTGACCGACACCGGCCGCACC
CACGCCGTCTCAGTGATGCGCAAGCATCGGCTCGCCGAGCTGCTGCTGATCAACGTGATAGGGATGCGC
>Merged2_826532_367-519 # 367 # 519 # -1 # ID=826532_2;partial=01;start_type=Edge;rbs_motif=None;rbs_spacer=None;gc_cont=0.660
ATCGTCGGCGGATTGCTGCTGAGCCAGCTGTTGACGCTGTTCACCACTCCTGTGATCTACCTCGCCTTCG
ACCGCATCGCCGGCCGCTTGCACCTGGCGCCCGCGGCGGATGACGCGGAACCTGACGCCTCACTCAGCCG
GGCACCCTCGTGA
>Merged2_830918_471-584 # 471 # 584 # 1 # ID=830918_2;partial=01;start_type=ATG;rbs_motif=GGAG/GAGG;rbs_spacer=5-10bp;gc_cont=0.658
ATGAGCGAGGACGCCAACAGCGCGATCCGCAACGTCATCATCATCGGGTCGGGGCCTGCCGGCTTGACCG
CAGCGATCTACACCGCTCGGGCGAACCTGGAGCCGCTCGTCATC
>Merged2_831626_266-373 # 266 # 373 # -1 # ID=831626_2;partial=01;start_type=Edge;rbs_motif=None;rbs_spacer=None;gc_cont=0.630
GTCGTCTACAGCCTCTACGACCACCACGTCGCCCAGCTGCTCGACGAGGCCCTCTACCACGTCGAGCACA
TCCGTCTCGGCCGCTCCGACCGTATCGATATCGCCTGA
>Merged2_832505_2-355 # 2 # 355 # -1 # ID=832505_1;partial=11;start_type=Edge;rbs_motif=None;rbs_spacer=None;gc_cont=0.681
GCCGACCTTGCCGACATCAGCGCGGCCACCTACAGCTACCTGCTCAACGGCCAGCCGCCGGACGGTAACT
TCACCTGCCTGTTCCGCCCCGGCGAGACGGTACGCCTGCGCCTGATCAACGCCTCGGCCATGACCTACTT
CGACTTCCGCATCCCCGGGTTGAAGCTGACGGTGATCGCCGCCGACGGATTGCCGGTGTCGCCGGTCACC
GTGGACGAACTGCGCATCGCCGTGGCCGAGACCTATGACGTGCTGGTCAGCGTCGGTGACCTGCCCGCCT
ACACGCTGTTCGCCCAGAGCATGGACCGCACCGGCTACGCCCGCGGCACCCTGGCCCGCGTGACCGGCTT
GCAG
>Merged2_836669_3-89 # 3 # 89 # -1 # ID=836669_1;partial=10;start_type=ATG;rbs_motif=None;rbs_spacer=None;gc_cont=0.598
ATGCAAGGCGATCAGGAAGTGCTCGAGCTGCTGAACGAGGTCCTGACAGCCGAGCTGACCGCGATCAACC
AGTACTTCCTCGACGCC
>Merged2_837964_3-146 # 3 # 146 # -1 # ID=837964_1;partial=10;start_type=ATG;rbs_motif=None;rbs_spacer=None;gc_cont=0.653
ATGGACGTCGACATCTGGTCTGACATCGCGTGCCCGTGGTGCTACATCGGCAAGCGGCGGTTCGAGCAGG
CGCTGGAGCGCTTCGAGCATCGCGACCAGGTGACGGTTCACTGGCGCAGCTTCGAGCTTGACCCCGAGGC
CCCG
>Merged2_839286_1-234 # 1 # 234 # -1 # ID=839286_1;partial=10;start_type=GTG;rbs_motif=AGGAG;rbs_spacer=5-10bp;gc_cont=0.658
GTGACCGATGTCCGCGACGTCATCGTCATCGGGTCAGGCCCGGCCGGCTATACCGCGGCGCTGTATGCCG
CCCGGGCGCGGCTGCACCCGCTGGTATTCGAGGGGTCAGTGACCTCCGGCGGTGCACTGATGAACACCAC
AGACGTGGAGAACTTTCCCGGTTTCCCTGATGGCGTGCTCGGGCCGGACCTGATGGACAACCTCCGCAAG
CAGGCCGAGCGGTTTGGTGCCGAG
>Merged2_845440_3606-3725 # 3606 # 3725 # 1 # ID=845440_5;partial=01;start_type=ATG;rbs_motif=AGGAG;rbs_spacer=5-10bp;gc_cont=0.675
ATGGCTGATCACGGCGCCCACCGGGTGAATCCGCTCAAGCAGCCGAAGGCCGTCTACGCGGTCGCGTTCG
CCTGCGTCGTGTCGTTCATGGGCATCGGGCTGGTCGACCCCATCCTCCCC
>Merged2_846324_1-327 # 1 # 327 # -1 # ID=846324_1;partial=11;start_type=Edge;rbs_motif=None;rbs_spacer=None;gc_cont=0.606
AAAAAAGCGGGCAGCGCGGTCTATGCCGCCACGATCAACACCACGGGCACGATTCAATTCCGAGCCGATA
AAATCGGAGCGGATACGGCGCTAGCGCAGATCATCAAGCTGGTGGAGGACGCGCAGAGCAGCAAAGCCCC
TATCGCGGCTATGGCCGACATCGTAGCCGGGTATTTCGTCCCCGCGGTATGCCTGATAGCGCTGCTGGCC
GGCAGCGCCTGGTTTATCGGCACGGGCGGCGATCTAAAGTTCGCGCTGACCATCTTTATTTCGGTGCTAG
TTATCGCCTGCCCCTGCGCGCTGGGCCTGGCTACGCCGACAGCCATC
>Merged2_847361_373-990 # 373 # 990 # 1 # ID=847361_2;partial=01;start_type=ATG;rbs_motif=AGGA;rbs_spacer=5-10bp;gc_cont=0.613
ATGTCTGAGATTTACGATGTCGCTATTGTCGGCTCCGGTCCGGCCGGATACACGGCCGCCATTTACGCAG
CCCGCGCCGGACTATCCCCCCTGGTCATCGCCGGGTCGGTGACTGCCGGTGGTGCCCTGATGAACACCAC
CGAAGTAGAAAATTTCCCCGGCTTCCCCGCTGGCATTATGGGTCCAGACCTCATGGCTGCTATGCAGGAA
CAGGCCGAAAAGTTTGGTGCCCAGGTCGAATGGGATGACGTCGAGACAGCCACCCTCGACGGCGACGTGA
AAACTCTGGTGACAGGTGGCGGTGACACCTACCAGGCCCGCGCCGTCATCCTGGCGACCGGTTCGGCCTA
CCGTCAGTTGGGTATTGACGGCGAACAGCGCCTGTCAGGCCGCGGCGTCAGCTTCTGCGCCACCTGCGAC
GGATTCTTCTTCCGCGACCAACACATTGCTGTTGTTGGCGGCGGTGACTCCGCCATGGAAGAGGCCACCT
TCCTCACTCGTTTCGCCTCCAAAGTCACTGTCATTCACCGCCGCGACGCCCTGCGGGCTTCCGCTGTTAT
GGCCAAGCGGGCGCAAGATGACCCCAAGTTGGAGTTTGCCTGGAACAGTGAAATCGCT
>Merged2_847696_2-268 # 2 # 268 # -1 # ID=847696_1;partial=10;start_type=ATG;rbs_motif=AAAAA;rbs_spacer=9bp;gc_cont=0.446
ATGTGCCGCAACACGCGTTTATGGCGCGAAAACGCTCATTTTCTTGACGAGGGACACAAATTTAAATTTC
GATATTTCTCGTTTATGCTCGTTAACGATAAATTAACACTATGCCTACAAGGCACCGTGGTCGTCCGCGA
CCAATATACTTACAATAATCACTTCGCTTCAGGATCCGATTATGAGCCAGACATCAACATTAAAAGGCCA
GTGCATCGCAGAGTTTCTCGGTACCGGGTTGTTGATCTTTTTCGGCGTTGGGTGCGT
>Merged2_856212_1-357 # 1 # 357 # -1 # ID=856212_1;partial=10;start_type=ATG;rbs_motif=AGGA;rbs_spacer=5-10bp;gc_cont=0.616
ATGAGCCAAACCACCAGTCCGACATTAAAAGGCCAGTGCATCGCCGAGTTCCTCGGCACGGCGCTGCTGA
TCTTCTTTGGCGTAGGCTGCGTTGCCGCGCTGAAACTGGCGGGCGCCAGCTTCGGCCAGTGGGAAATCAG
CATCATTTGGGGCCTCGGCGTCGCCATGGCCATCTATCTGACCGCCGCCATTTCCGGCGCGCATCTCAAC
CCAGCGGTTACCCTCGCCCTGTGGCTGTTCGCCTGCTTCGACGGGCGCAAAGTGGTGCCTTACATCATTG
CGCAGGTCGCCGGTGCCTTCTGCGCCGCTGCCCTGGTCTATGGGCTGTACTACAACCTGTTCTTCGACTT
CGAAGCG
>Merged2_860034_2-490 # 2 # 490 # 1 # ID=860034_1;partial=11;start_type=Edge;rbs_motif=None;rbs_spacer=None;gc_cont=0.620
ACCCAACAGCAAGGCGCCCACCAGCAGGCTCCTGAAGTGGGCGTGGTGACCTTGAAGGCCGAGCCTCTCA
ACATCACTACCGATCTTCCTGGCCGTACCGCTGCGTATCGTATCGCCGAAGTTCGCCCTCAGGTCAGCGG
CATCATCCTGAAGCGCAACTTCGTTGAAGGCAGCGATATCAAAGCCGGGACGTCTCTGTACCAAATCGAT
CCCGCCACCTATCAGGCCAGCTACGACAGCGCGAAAGGCGATTTGGCCAAAGCGCAGGCCAGCGCTTCCA
TCGCACGCGTGACGGTAAACCGCTACAAGCCATTGCTGGGCACGAGCTACATCAGTAAACAGGACTACGA
CAACGCCGTCTCCACGCTGCAGCAGGCGGACGCCGCCGTCGTGGCCGCCAAGGCCGCCGTGGAAACCGCG
CGCATCAACCTGGCATACACCAAGGTGACCTCCCCGATCTCCGGCCGCATCGGCAAGTCCGCCGTGACC
>Merged2_860958_229-462 # 229 # 462 # 1 # ID=860958_2;partial=01;start_type=ATG;rbs_motif=AGGAG;rbs_spacer=5-10bp;gc_cont=0.607
ATGGGTTTCAACCTTTCCGCCTGGGCGCTGCGCAATCGCCAGATCGTGTTGTTCCTGATGATCCTGCTGG
CGGCGATCGGCGCCATGTCATACACCAAGTTGGGGCAGAGCGAGGATCCACCCTTCACCTTCAAGGCCAT
GGTCATCCGTACCCTGTGGCCCGGGGCGACCGCCGAGGAAGTGTCGCGCCAGGTCACCGAGCGTATTGAA
AAGAAGCTGATGGAAACCGGCGAG
>Merged2_861049_423-707 # 423 # 707 # 1 # ID=861049_2;partial=01;start_type=ATG;rbs_motif=GGAG/GAGG;rbs_spacer=5-10bp;gc_cont=0.681
ATGACGGATCTGGTCGACACGACCGAGATGTATCTGCGCACGATCCTCGATCTCGAGGAAGAGGCCATCG
TGCCGCTGCGTGCACGGATCTCGGAGCGTCTCGGCCACTCGGGCCCCACCGTCTCGCAGACGGTCGCCCG
CATGGAGCGCGACGGCCTCGTCAACGTCTCGGGCGACCGCCACCTCGAGCTCACCGACAAAGGGCGCCGT
CGCGCGGTCGACGTGATGCGCAAGCACCGCCTCGCCGAGCGACTGCTCTCCGACGTGATCGGCCTCGACT
GGGAG
>Merged2_862362_2-391 # 2 # 391 # -1 # ID=862362_1;partial=11;start_type=Edge;rbs_motif=None;rbs_spacer=None;gc_cont=0.667
CCGTTCAGCGCGTTCGCCAGCAAGCACTGGGATTACGGTTCGCCGCGCCTGGAGCGCTACAACGGTGTGT
CGGCGATGGAAATCCAGGGCGAACCGGCCCCGGGCGTCGCCTCCGGTGATGCCATGGCCGAGATCGAACA
GCTGGCCAAGCAGCTGCCGGCAGGCTTCGGCATCGAGTGGACGGCGATGTCCTACCAGGAACGCCAGGCC
GGCTCGCAGACGCCGCTGCTGTACACGCTGTCGCTGATGATCGTGTTCCTGTGCCTGGCCGCGATGTATG
AAAGCTGGAGCGTGCCGACCGCGGTGCTGCTGGCTGCCCCGCTCGGCATCCTCGGCGCGGTGCTGGCCAA
CACCTTCAAGGGCCTGGAGCGCGACATCTACTTCCAGGTG
>Merged2_867519_3-149 # 3 # 149 # -1 # ID=867519_1;partial=10;start_type=ATG;rbs_motif=GGAG/GAGG;rbs_spacer=5-10bp;gc_cont=0.701
ATGTGGCTTGACCTGCAGGTGCAGCGCCGCCTGCAGGCGGCCGGCCAGGATTTCGTGTTGGACGTGTCGC
TGCAGTGCACGCAGCGCCAGGTGGTGCTGTTCGGGCCCTCGGGCGCGGGTAAGAGCCTGACCCTGAAGGC
GGTGGCC
>Merged2_867519_139-315 # 139 # 315 # -1 # ID=867519_2;partial=01;start_type=Edge;rbs_motif=None;rbs_spacer=None;gc_cont=0.655
AGCATTCCGGGTCGCACGCAGACACTCTCGATAGCCATCTACGAGGCGGTGCAGGCTGGCCAGGACGGCA
AGGCCAATGCACTGGTGATCCTGACCTCGGTGGTGTGCATCGTGATCCTGTTGCTGGCCGCGCGGCTGGT
GGGCGGGCGTCGCCGGGAGCTGCGCGATGTGGCTTGA
>Merged2_870253_1-246 # 1 # 246 # -1 # ID=870253_1;partial=10;start_type=ATG;rbs_motif=None;rbs_spacer=None;gc_cont=0.581
ATGGCTGAGTACAAGCCGACCATCAAAGCACCGGGCAAAAACGGTGACATCATTTTCAGCGCGCTGGTGA
GACTGGCTGCGCTGATTACCCTATTGTTGCTGGGCGGCATCATCGTTTCGCTGATCTTCGCCTCCTGGCC
AAGCATGCAGAAATTCGGCTTCGCTTTCCTGTGGACCAAAGAGTGGGACGCGCCGGCGGAGCAGTTCGGC
GCGCTGGTGCCGATCTACGGTACCGTGGTCACCTCG
>Merged2_870253_338-640 # 338 # 640 # -1 # ID=870253_2;partial=01;start_type=Edge;rbs_motif=None;rbs_spacer=None;gc_cont=0.554
GAGAGCTTCAGCAACGCGGCCAAAGGCGTGGATTGGAGCAAGACCTTCGCTCAGGATCTGACCGACCAGA
AAGGCGACAACGTGTGGCCAATCACCTCCACTACCTTCATCCTGGTGCACAAAGAGCAGAAAAACCCTGC
TCAGGGCGCCGAAGTGCTGAAGTTCTTCGACTGGGCTTACAAAACCGGCGCCAAGCAGGCAAACGAGCTG
GATTACGCCACCCTGCCGACAGAAGTGGTTGAGCAGGTGCGCGCGGCCTGGAAAACCAACGTAAAAGACA
GTTCAGGTAAAGCGCTGTACTAA
>Merged2_870363_3-527 # 3 # 527 # 1 # ID=870363_1;partial=11;start_type=Edge;rbs_motif=None;rbs_spacer=None;gc_cont=0.682
ACCGGTGACACCTTCACCTGGGACGAGTCCTCGACCTACGTGCGCAAGGCTCCCTACTTCGACGGCATGG
ACCTCAAGCCCGCGCCGGTCGCCGACATCGAGGGTGCCCGCGTCCTGCTCAAGCTGGGCGACTCGGTCAC
CACCGACCACATCAGCCCGGCCGGCAACATCAAGAAGGACTCGCCCGCCGGCGCGTACCTCTCCGAGCAC
GGCGTCGAGCAGCGTGACTTCAACTCCTACGGCTCGCGCCGCGGCAACCACGAGGTCATGATCCGCGGCA
CGTTCGCGAACATCCGTCTGCGCAACCAGCTCCTCGACAACGTGGAGGGCGGCTTCACCCGTGACTTCAC
GCAGGAGGGCGCACCGCAGTCCTACATCTACGACGCGTCGCAGAACTACCAGGCGGCGGGGATCCCGCTC
GTGGTGCTCGGCGGCAAGGAGTACGGTTCGGGCTCGTCGCGCGACTGGGCGGCGAAGGGCACCCGGCTGC
TGGGCCTCCGCGCGGTGATCGCCGAGAGCTTCGAG
>Merged2_871964_1-399 # 1 # 399 # 1 # ID=871964_1;partial=10;start_type=Edge;rbs_motif=None;rbs_spacer=None;gc_cont=0.624
TATTCATTTATACCGTGTGAGGTAGCATCGCGCAGCATGGGACACGGTGTTGAGGGCCGCAATCGTCCAG
CTGGGCGGCTCGACGCCGACTCTGCCGTCCATGTGGCGACCATGTTGCAGGCACTGGCCACCCCCAGCCG
CCTGTTGATCTTGACCGAATTACGGCAACGGCCGCTTCCGGTCAACGAGCTGGCCGAGACCGTGGGAATG
GAACAGTCGGCGGTGTCGCACCAGCTGCGCATGCTGCGCCATCTGGGCTTGGTCAGCGGCACCCGTACCG
GCCGCAGCATTATTTACAGCCTCTACGACACTCACGTCGCCCAACTGCTCGACGAAGCCATCTACCACAT
CGAACATTTGCGCCTCGGCCTGACCGAACGGCCCGAAACGGCCGGGTGA
>Merged2_872423_348-416 # 348 # 416 # -1 # ID=872423_2;partial=01;start_type=Edge;rbs_motif=None;rbs_spacer=None;gc_cont=0.623
GAGGGCGAGCCCCGGCTGATTCATACCGTGCGCGGTGTGGGCTACGTGCTGAAGGAACCCGCGTCGTAA
>Merged2_872564_1-480 # 1 # 480 # -1 # ID=872564_1;partial=11;start_type=Edge;rbs_motif=None;rbs_spacer=None;gc_cont=0.706
CGCCACGGCATCCTGATCAAGGACGCCGAAACCCTGGAGCGCGCCCATGCGGTAAACCGCGTGGTATTCG
ACAAGACCGGCACCCTGACCTCCGGCAGCCCGCGTATCGTCCATCGCCAGTCGGCGAGCGGCGATGACAG
TGAGCTGCTACGCCTGGCCGGTGCCCTGCAACGCGGCAGCGAACACCCGCTGGCCAAGGCCGTGCTCGAC
GCCTGTACAGAACAGGGCCTGGAGGTGCCGCAGGTGGCGGCCAGCCAAGCGCTTGCCGGGCGTGGTATTG
CCGGGCAGGTAGAGGGACGCGAACTGGCCCTGGGCAACCATCGCCTGCTCGACGAAAGCGCCCTGGCGCC
CGGCGACCTGGCTGCCCGCGCGCAGGCCTGGGAAGCCGAAGGGCGCACCTTGTCCTGGCTGGTCGAGCGC
GGCAGCCAGCCGCGGGTCCTGGGCCTGTTCGCCTTCGGCGACAGCCTCAAGCCCGGCGCC
>Merged2_872849_189-716 # 189 # 716 # -1 # ID=872849_2;partial=00;start_type=GTG;rbs_motif=None;rbs_spacer=None;gc_cont=0.655
GTGCCAAAACTTGATTGGTTCCAGAAAATAGGCCAGACTGCGGGTGTGCCGACCACATCGGACTTCGAGC
GCCTGTTGCGAGGGGTTGCGCTGCGCGTGACGCGGCCTCGGCTGGCGGTGCTGGGCGCGGTGTACGGGCA
TCCGCACGCCGACACGGAGACGATCATCGGCCTGGTGCGGGAAAACCTGGGTGAAGTGTCTCATCAGGCG
ATCTACGACGTGCTGCGGGCGTTGACCAGTGCGGGACTCGTGCGTCGCATCGAGCCGGCGGGCTCTGTGG
CGCGGTACGAGTCTCGGGTGGGCGACAACCATCATCACGTCGTGTGCCGGTCGTGCGGCGTCATTGCCGA
CGCCGACTGCGCGGTCGGTACCGCACCCTGCCTCACCGCGTCGGACGACCACGGGTTCGTGATCGACGAG
GCGGAGGTCATCTACTGGGGATTGTGTCCCGAATGCACCGCGGCGACCAGTTTCCCATCACACCGATCCC
GGAAGGATTCGCATGTCCGAGAGCCATGGCGCCCCTGA
>Merged2_874148_3-125 # 3 # 125 # -1 # ID=874148_1;partial=10;start_type=ATG;rbs_motif=None;rbs_spacer=None;gc_cont=0.675
ATGGACCGCAGCAAGCACTCGCCAACCATGTCAGACGCGCGCCACAACTCCCTGATCATCCTCGGCTCGG
GCCCCGCCGGCTACTCCGCTGCGGTGTATGCCGCACGCGCCAACCGCTCTCCC
>Merged2_880412_2-400 # 2 # 400 # 1 # ID=880412_1;partial=11;start_type=Edge;rbs_motif=None;rbs_spacer=None;gc_cont=0.682
GAGCTCAACCTTGCCGACGTGGTTCCGTCCATCGCCGGACCCAAGCGTCCGCAGGACCGAATCGCGTTGG
CGCAAGCCAAATCCACCTTCCGCGAGCAGATCGCCGGATACGTCGGCGACGACCCCGAGAAGAAGGAGTA
CACCAAACTGGACGAGGTGGTCGAGGAGACCTTCCCGGCCAGTGACCCGGGGCAGGTGACCGACGGCCAC
GCCGACGACCCCGTGGCGCAGTCGGCCGCCGCGTCTGCCGAGGGACGGGTGAGCAAGCCGATTCCGGTGC
AGACGGAACTCGGCAACTTCCTGCTCGACCACGGCGCGGTGGTGATCGCCGCGGTCACGTCGTGCACCAA
CACCTCCAACCCCGAGGTGATGCTGGGCGCGGCGCTGCTGGCGCGCAAC
>Merged2_880929_2-1009 # 2 # 1009 # 1 # ID=880929_1;partial=11;start_type=Edge;rbs_motif=None;rbs_spacer=None;gc_cont=0.657
GTCCAGGTCGACCAGTTCGGCAACGCGACGGCGTACGCCGGCAACATCGAGAAGGAGTACGAGCGCAACT
ACGAGCGGTATGCGCTGCTCCGCTGGGCCCAGGGCGCGTTCAGGAACTTCACCGTGGTGCCGCCGGGCAC
CGGCATCGTGCACCAGGTCAACATCGAATACCTGGCCAGTGTGGTCATCGCCCGCGAAAATGGCGCGGGA
GAAATCACCGCGTATCCGGACACCTGCGTGGGCACCGACTCGCACACCACGATGGTCAACGGTCTCGGGG
TGCTCGGCTGGGGCGTGGGCGGCATCGAGGCCGAGGCCGCGATGTTGGGACAACCGGTGTCGATGCTGAT
ACCGCGCGTCGTCGGGTTCAAGCTGACCGGACAGATCCAGCCCGGCGTCACGGCCACCGACGTCGTGCTG
ACCGTCACCGAGATGCTGCGCAACCACGGGGTGGTCGGCAAGTTCGTCGAGTTCTACGGGGCGGGCGTGG
CTGCGGTACCGCTGGCCAACCGGGCCACCCTGGGCAACATGAGCCCTGAATTCGGTTCCACCGCAGCCAT
TTTCCCGATCGACCAGGAGACCATCGACTACCTGAAGTTCACCGGCCGCAGCCCCGAGCAGCTGGCGCTG
GTCGAGGCCTACGCCAAAGAACAAGGTCTGTGGCACGATGCCCAGCGCGAGCCGGCGTACTCGGAATACC
TCGAGCTCAACCTTGCCGACGTGGTTCCGTCCATCGCCGGACCCAAGCGTCCGCAGGACCGGATTCCATT
GTCGCAAGCCAAATCCACGTTCCGCGAGCAGATCTCGACCTACGTCGGCGACGACCCCGACAAGCAGGAG
TACTCGAAACTGGACGAGGTGGTCGAGGAGACTTTCCCGGCCAGTGACCCGGGGCAGGTGACCGACGGTC
ACGCCGACGATCGAGGCGGGGTGCAGTCGGCTGCCGTGTCCGCCGAGGGACGGGTGAGCAACCCGGTTCG
GGTGAAGACGGAACTCGGCGACTTCGTG
>Merged2_882603_3-119 # 3 # 119 # -1 # ID=882603_1;partial=10;start_type=ATG;rbs_motif=None;rbs_spacer=None;gc_cont=0.709
ATGAGCGATTACGAGAATGTGATCGTCGTCGGCAGCGGCCCCGCCGGCTACACCGCCGCGCTGTACACGG
CGCGCGCCAACCTGCGGCCGCTGGTGGTCGAGGGCTGGGCCTGGGGC
>Merged2_883744_2-667 # 2 # 667 # 1 # ID=883744_1;partial=11;start_type=Edge;rbs_motif=None;rbs_spacer=None;gc_cont=0.679
GAGGGCGATGACGTGGTCATCTACGAGCAGACGGTGATCCCCGTCGACGGGGCGGTCACAGACGGCGAGG
CGATCGTCGACCAGGCCGCCATCACCGGTGAGCCCATTCCCGTCGCCGCCGCTGCAGGAACCTTCGTCCA
CGCCGGCTCCGTCGTGCTGACGGGTCGGCTCGTCGTCAAGGCCCAAGCCGTGGGATCAGCGACCGCGGCT
GGCCGGATCATCGCCCGCGTCGAAACCGCGCAGGCCGACCGAGCCCCCATTCAGACCGTGGGCGAAACCT
TTACGAGCCGATTCGTCCCGGCGTCCTTCGCCCTCTCCGCGCTCACGCTCCTCGCGACCAGGGATGTACG
GCGGGCCATGACCATGCTTCTGATCGCCTGCCCGTGCGCCGTCGGTCTGGCCACACCCACGGCGATCAGC
GCAGCGATCGGCAACGGTGCACGACGGGGCATCCTGATCAAGGGGGGTTCCCACCTCGAGCGCACCGGAG
AAGTCGACGCCGTCGTCTTCGACAAGACCGGAACGCTGACCATCGGCCGTCCGATCGTGACCAACGTGCT
GTCGTTCGACCCTGCGTGGCCACCGGAACAGGTTCTCGCCTACGCAGCGAGCTCGGAGATCCACTCGCGC
CATCCCTTGGCCCAGGCGGTCATCCGTTCGACCGAA
>Merged2_885111_584-916 # 584 # 916 # 1 # ID=885111_2;partial=01;start_type=GTG;rbs_motif=GGA/GAG/AGG;rbs_spacer=5-10bp;gc_cont=0.673
GTGATCGAAACCGACCGCCTGATCGCCGCCAGTGGCCGCGACCGTGAAGAAGTCCAGGACCGCGCGATTC
GCCCGCTGCGCCTGGACGAGTACATCGGCCAGCCGGTGGTGCGCGAGCAGATGGCGCTGTTCATCCAGGC
CGCGCGCGGGCGCAACGAATCCCTCGACCACACCCTGATTTTCGGCCCGCCAGGCCTAGGCAAGACCACC
CTGGCCAACATCATCGCCCAGGAAATGGGCGTGTCGGTCAAGAGCACCTCGGGCCCGATTCTCGAGCGCC
CGGGCGACCTGGCGGCGATGCTGACCAACCTCGAGCCCCATGACGTGCTGTTC
>Merged2_886991_3-1055 # 3 # 1055 # -1 # ID=886991_1;partial=10;start_type=ATG;rbs_motif=GGAG/GAGG;rbs_spacer=5-10bp;gc_cont=0.650
ATGCAATTCAAGCCAGCCGTAACCGCCCTGGTTTCCGCCGTGGCCCTGGCAACCCTGCTCAGTGGCTGTA
AGAAAGAGGAAGCAGCGCCTGCGCCGCAGGCTCCTCAGGTCGGCGTCGTGACCGTGCAACCGCAAGCCTT
CACCCTGACCTCGGAACTGCCGGGGCGCACCAGCGCCTACCGTGTGGCCGAGGTTCGCCCGCAGGTGAAC
GGCATCATTCTCAAGCGCCTGTTCAAGGAAGGCAGCGACGTCAAGGAAGGGCAGCAGCTCTACCAGATCG
ACCCTGCCGTCTACGAAGCCAACCTGGCCAACGCCCAGGCCAACCTGCAGGCCACCCGCTCGCTGGCCGA
GCGCTACAAGCAGCTGATCGACGAACAGGCCGTCTCCAAACAGGAATACGACGACGCCAATGCCAAACGA
TTGCAGGCCGAGGCGGCGCTCAAGAGTGCCCAGATCGACCTGCGCTACACCAAGGTGCTGGCGCCGATCA
GCGGTCGCATCGGCCGCTCGGCGTTCACCGAAGGCGCGCTGGTGAGCAATGGCCAGGCCAACGCCATGTC
CACCATCCAGCAACTCGACCCGATCTATGTCGACGTCACCCAGTCCACCGCCGAGCTGCTCAAGCTGCGC
CGTGACCTGGAAAGTGGCCAACTGCAGAAGGCCGGCGACAACGCCGCCCAAGTGCAGCTGGTGCTGGAAG
ATGGCAGCCTGTTCAAGCAACAGGGCCGCCTGGAATTCTCCGAAGTCGCGGTCGACGAGACCACCGGCTC
CGTGACCCTGCGCGCGATCTTCCCCAACCCCGACCACACCCTGCTGCCTGGCATGTTCGTGCATGCGCGG
CTCAAGGCCGGGGTCAATGCCAACGCCATCCTGGTCCCGCAACAGGGCGTGACCCGCGACCTCAAAGGCG
CGCCGACCGCGCTGGTGGTCAACCAGGAGAACAAGGTCGAACTGCGCCAGCTCAAGGCCAACCGGACCCT
GGGCAGCGACTGGCTGATCGAGGAAGGCCTGAACCCGGGCGACCGTCTGATCACCGAAGGGCTGCAGTTC
GTG
>Merged2_887412_9-389 # 9 # 389 # -1 # ID=887412_1;partial=01;start_type=Edge;rbs_motif=None;rbs_spacer=None;gc_cont=0.680
GCCATCGGTGTAAGCTTCGCCAACGGCGACATGAACATCGGCCTGCCGCTGACCAGCGCCATCGCCATCC
AGGACATCCCCGAAGGCCTGGCCGTGGCCCTGGCCCTGCGCGCGACCGGGCTGTCGAACTTCAAGGCGGC
CCTGGTGGCGATCGGCTCCGGGTTGATGGAGCCACTGGGCGCCGTGATCGGCCTGGGGATTTCCACCGGC
TTTGCCCTCGCCTACCCGATCAGCATGGGCCTGGCGGCGGGGGCGATGATCTTCGTGGTGTCCCACGAGG
TGATCCCGGAAACCCACCGCAACGGCCACCAGACCGCGGCGACCCTGGGCCTGATGGGCGGCTTCGCGGT
GATGATGTTCCTCGATACCGCGCTGGGTTGA
>Merged2_887598_1-69 # 1 # 69 # 1 # ID=887598_1;partial=10;start_type=Edge;rbs_motif=None;rbs_spacer=None;gc_cont=0.638
GGTGAGGCGGACTACTACCGGCACGGGGGCATCATGCAGTACGTGCTGCGGTCCCTGCTGAACAGGTAG
>Merged2_889448_345-449 # 345 # 449 # 1 # ID=889448_2;partial=01;start_type=ATG;rbs_motif=4Base/6BMM;rbs_spacer=13-15bp;gc_cont=0.686
ATGGGACACGGTGTTGAGGGCCGCAATCGTCCAGCTGGGCGGCTCGACGCCGACTCTGCCGTCCATGTGG
CGACCATGTTGCAGGCACTGGCCACCCCCAGCCGC
>Merged2_889621_986-1090 # 986 # 1090 # 1 # ID=889621_2;partial=01;start_type=ATG;rbs_motif=4Base/6BMM;rbs_spacer=13-15bp;gc_cont=0.686
ATGGGACACGGTGTTGAGGGCCGCAATCGTCCAGCTGGGCGGCTCGACGCCGACTCTGCCGTCCATGTGG
CGACCATGTTGCAGGCACTGGCCACCCCCAGCCGC
>Merged2_889757_3-146 # 3 # 146 # 1 # ID=889757_1;partial=10;start_type=Edge;rbs_motif=None;rbs_spacer=None;gc_cont=0.694
GCGTTCGGCTACAACGTCGCCGCGATCCCGCTGGCCGCGTTCGGGTTGCTCAACCCACTGATCGCCGGCG
GCGCCATGGTCCTGTCGTCCCTGTTCGTCGTCACCAACAGCCTCCGCCTGCGCCGCTTCGGCTCCCCCGA
CTGA
>Merged2_891336_751-915 # 751 # 915 # -1 # ID=891336_2;partial=01;start_type=Edge;rbs_motif=None;rbs_spacer=None;gc_cont=0.661
GGTGAAACCCGCACCATTCCGCTGGCGATGTATACGCTGATCGAAACGCCGGGGGCGGAAGCCGCCGCCG
CGCGTCTGTGCGTGATCGCCATCGTGCTGTCGCTGGCTTCCCTGATGGTGTCCGAATGGCTGGCCCGCTG
GGGCCGCAAACGGATGGGGGTGTAA
>Merged2_892604_66-302 # 66 # 302 # 1 # ID=892604_1;partial=01;start_type=ATG;rbs_motif=GGA/GAG/AGG;rbs_spacer=5-10bp;gc_cont=0.650
ATGACAGACTTGGGTATTGCCCGGCATACACCGGCGCGCCAGCACAGCCCTCTCTCGCTCGCTCACCATG
CGAGCGAGACCGCACGCCTGGCCGCCCCACTCGCAATTGCACAGCTTTCGCAAATGGCGATGGGCGTCAC
AGATACGATCCTGCTCGGCTCGCTCGGCGCCGACGCGCTGGCTGCTGGCGGACTGGGCGCGGGCCTGTTT
TTCACGGTGATGACGTTACTGCAAGGG
>Merged2_892650_2-130 # 2 # 130 # 1 # ID=892650_1;partial=10;start_type=Edge;rbs_motif=None;rbs_spacer=None;gc_cont=0.643
GTCTACCATTGCCATCTGCTGGAACATGAAGACAACGGCATGATGGGCACGATCCGCGTGGAGCCGGCGG
ACGCCGGCTCCACGCAGGCAGCCCCTGCCCGTGCGGTGGACGATCCAGCGGCACATTAA
>Merged2_892661_2-274 # 2 # 274 # -1 # ID=892661_1;partial=10;start_type=ATG;rbs_motif=GGA/GAG/AGG;rbs_spacer=5-10bp;gc_cont=0.674
ATGGCTACTCCCGCCGACACTTCCCCCCCGGCCGTCGCGCCGGACAACACGCGCAAGCGCAAGGCCTGGC
TGCTGGCCCTGCTGTTGATCCTGATCCTTGCCGGGGCCGGCACCTGGGCCTGGTACAGCCTGGTCGGGCG
CTGGCATGAAAGCACCGACGACGCCTATGTCAACGGCAACGTGGTGGCGATCACCCCGTTGGTGACCGGC
ACTGTCACCAGCATCGGTGCCGATGATGGCGACCTGGTGCATGCCGGGCAGGTGTTGCTGCAG
>Merged2_893262_3-146 # 3 # 146 # 1 # ID=893262_1;partial=10;start_type=Edge;rbs_motif=None;rbs_spacer=None;gc_cont=0.729
GCCGGCATCCCGATCGCCGCCGGTGTGCTCTACCCGTTCACCGGGCTGCTGCTCTCGCCGGTCATCGCCG
CCGCCGCGATGGCGCTCTCCTCGGTCTCGGTCATCGGCAACGCCCTGCGCTTGCGCGCCGAGCGGCTCAC
CTGA
>Merged2_895863_133-573 # 133 # 573 # 1 # ID=895863_1;partial=01;start_type=ATG;rbs_motif=3Base/5BMM;rbs_spacer=13-15bp;gc_cont=0.667
ATGGCTAAAGCCTCATTGCTTGAACGCCAGCGGGTTCGCGCCCTGCTGGCGCTGTTGTCAGGTGCCGGCG
GGACGCTGGCGTTCTCGCCCTACGACTTCTGGCCCGCGGCCATCGTCTCCCTGTTCGGCCTGCTGGCCGT
CACCCTCAATCGCACCACCAAACAGTCCGCCCTGCTCGGCTTTATCTGGGGTTTCGGGCTGTTCGGCAGC
GGCATCAACTGGGTGTATGTCAGCATCGCCGATTTCGGCGGCATGCCCTTCGCCGTCAACATCTTCCTGG
TGGCGCTGCTCGCCGCTTACCTGTCGCTGTATACCGGGCTGTTCGCCGGGCTGCTGACGCGCCTGTGGCC
GGCCACCCGCTGGTGGCGGCTGGCCATCGCCGCGCCAGTGCTGTGGCAGGTGACCGAATTCCTGCGCGGC
TGGGTGCTGACCGGCTTCCCG
>Merged2_895993_2-568 # 2 # 568 # -1 # ID=895993_1;partial=10;start_type=ATG;rbs_motif=None;rbs_spacer=None;gc_cont=0.575
ATGAGCGACGACCATTCACAAAGCAATGACAGCCCCAGTCCCAAGAAGGGGTTCTTTACTCTTATCCTTA
ACCAGCTGTTCCACGGCGAACCTAAAAACCGTGGCGATCTGGTCGAGCTGATCCGTGATTCCGAACAAAA
CGACCTGATCGATCCCGATACCCGCGACATGCTGGAAGGCGTGATGGATATCGCCGAACAGCGCGTGCGC
GACATCATGATCCCCCGCTCCCAGATGGTGACGCTCAAGCGCAACCAGACGCTGGAAGAGTGCCTGGACG
TGATTATCGACTCCGCCCACTCGCGCTTCCCGGTGATCAGCGAAGACAAAGATCACATCGAAGGCATCCT
GATGGCCAAGGATCTGCTGCCGTTCATGCGCGCAGACTCCGAGCCGTTCAGCATCGACAAGGTGCTGCGC
ACCGCGGTGGTGGTGCCGGAAAGCAAGCGCGTCGACCGGATGCTGAAAGAGTTCCGCTCCCAGCGCTATC
ACATGGCGATTGTCATTGACGAATTCGGCGGCGTGTCCGGCCTGGTCACTATCGAAGATATCCTGGAACT
GATCGTC
>Merged2_900053_3-725 # 3 # 725 # 1 # ID=900053_1;partial=10;start_type=Edge;rbs_motif=None;rbs_spacer=None;gc_cont=0.450
GACATTGTGGATGCTGTAATTGAAGAAGGTGTCAAGGTTGTTACGACTGGTGCAGGGAATCCGGGCAAGT
ATATGGAGCGTTTCAAGGAAGCTGGTATCAAGGTAATTCCAGTTGTTCCTAGTGTGGCTCTTGGCAAACG
TATGGAAAAAATCGGTGCGGATGCGGTTATTGTTGAAGGGATGGAAGCTGGCGGACATATTGGGAAATTG
ACGACGATGTCATTGGTTCCTCAGGTTGTTGATGCTTTGAGTATTCCTGTTATCGCAGCTGGCGGTATTG
GAGATGGTCGTGGTGTGGCAGCAAGCTTTATGCTGGGCGCGGAAGCTGCTCAGCTTGGGACACGTTTTAT
TGTGGCAACTGAGTCAAATGCTCACCAAAACTACAAGGACAAGGTTCTTGGTGCTCGTGATATTGATGCA
ACGGTTTCTTGTGAGCATTTCGGTCATGCAGTCCGTGCTTTGAAAAACAACTTAACTCGTGATTTTGCTA
AGGCTGAAAAAGAAGCTTTCAAGGCTGAAAATCCTGATTTGGAAATCTTTGAATCACTTGGTGCTGGTGC
ATTGAGAAATGCGGTAGTTGATGGCGATGTAGTCAACGGCTCAGTTATGGCAGGACAAATTGCTGGTTTG
ATTGCCAAAGAGCAAACCTGTGAAGAAATCATTTTAGAATTGGTTGCTGAAACAAAAGAAGTTATTGCTA
AGCAAGCAGCACGTTTTGCATAG
>Merged2_901797_280-462 # 280 # 462 # 1 # ID=901797_2;partial=01;start_type=ATG;rbs_motif=None;rbs_spacer=None;gc_cont=0.596
ATGTCTTCGTTTTTCATCAACAGGCCCATCTTTGCCTGGGTGGTCGCCATCGTGATCATGTTGGCCGGTG
TCTTCAGCATCATGAAGCTCCCGATCAACCAGTACCCCAACATCGCCGCCCCCGCGGTGAGCATCACCGT
CAGCTATCCCGGTGCCTCGGCGCAGACCGTGCAGGACACCGTG
>Merged2_903920_2-418 # 2 # 418 # -1 # ID=903920_1;partial=11;start_type=Edge;rbs_motif=None;rbs_spacer=None;gc_cont=0.688
ACCGACCTCGGGCGGTCCAAGGCGGTCGCGGTCATGCGCAAGCATCGCCTCGCGGAGCTGCTGCTGGTCA
ACGTGATCGGCCTGCCCTATGAGGACGCGCACGACGAGGCGTGCCGGTGGGAGCACGTGATGAGCGAGGA
GGTCGAACGCCGGCTGGTGAAGGTGCTCAACCACCCGACCACCTCCCCGTTCGGCAATCCGATTCCGGGT
CTGCTGGACCTGGGCGTCGGCCCGGAGTCGGGGGCGGACGACGCGAATCTCGTCCGGTTGACAGAATTGC
CGGCCGGATCGCCGGTGGCCGTGGTCGTCCGGCAGCTCACCGAACACGTCCAGGGTGACATCGACCTGAT
CACGCGACTGAAGGACGCCGGCGTCGTGCCCAACGCGCGCGTGACCGTCGAGACCAGTCCGGGCGGG
>Merged2_904592_179-676 # 179 # 676 # -1 # ID=904592_1;partial=00;start_type=GTG;rbs_motif=AGGAG;rbs_spacer=5-10bp;gc_cont=0.590
GTGGAAGGCGATCCTGACGTTTTGCGCTTGCTCAACGAACAGTTGACCAGCGAGCTCACGGCGATCAACC
AGTACTTTCTGCACTCCAAGATGCAGGAGAACTGGGGCTTTACCGAGGTGGCCGAACACACCCGCGCCGA
GTCGTTCGACGAAATGAAGCACGCCGAGGCGATCACCGATCGCATCCTGTTGCTCGACGGCTTGCCGAAC
TACCAGCGCCTCTTCTCATTACGCATCGGTCAGACGCTGCGCGAGCAGTTCGAGGCCGATCTGGCGATCG
AACATGACGTGTTGAACCGGCTCAAACCGGGCATCATCATGTGCCGGGAAAAGCAAGACACCACCAGCGC
CAACTTGCTCGAGGGGATTGTGGCCGACGAGGAAAACCACGTCGACTACCTGGAGACCCAGCTGCAGTTG
ATGGAAAAGCTCGGCGAAGAGCTCTACTTGGCCCAGTGCGTCTCGCGGCCCCCGACGACAGGACAAGCCG
GGCACTAA
>Merged2_904875_1-117 # 1 # 117 # -1 # ID=904875_1;partial=10;start_type=ATG;rbs_motif=3Base/5BMM;rbs_spacer=13-15bp;gc_cont=0.667
ATGGGCCGCATGAACTCTGACACCTCCCCGGTTCGAGGCTATACGGCCACCAAGGACCAACTCCTCAAGC
GTCTGCGCCGCGTCGAGGGCCAGGTCCGCGGCATCGAGGGCATGGTC
>Merged2_907442_3-164 # 3 # 164 # -1 # ID=907442_1;partial=10;start_type=ATG;rbs_motif=AGxAGG/AGGxGG;rbs_spacer=5-10bp;gc_cont=0.660
ATGCACTTCCCGCGGGCCAGCCCGGAAAGGGACACAGCAGTGACTGACGTACGTGACGTGATCATCATTG
GCTCGGGGCCAGCCGGTTATACCGCTGCGCTCTACGCCGCAAGGGCACGGCTGCAGCCGCTGGTCTTCGA
GGGATCGGTCACGGCAGGCGGC
>Merged2_908733_1-390 # 1 # 390 # 1 # ID=908733_1;partial=11;start_type=Edge;rbs_motif=None;rbs_spacer=None;gc_cont=0.685
GTCAACCTGGAGTACTTGGCCCGGGTGGTGTTCACCACCGAGGCCGGCGAGGCCTACCCGGACACACTCC
TCGGCACCGATTCGCACACCACCATGATCAATGGGCTCGGCGTCCTCGGCTGGGGCGTCGGCGGCATCGA
AGCCGAGGCGGCCATGCTGGGCCAGCCCGTTTCCATGCTGATCCCCCGGGTGGTGGGCTTCCAGCTCACC
GGATCGCTGCCCGAGGGGTCCACCGCCACCGACCTGGTGCTGACGGTCACAGAGATGCTGCGCCGGCACG
GGGTGGTGGGCAAGTTCGTCGAGTTCTACGGCGAGGGGGTGTCATCGGTACCGCTCGCCAACCGGGCGAC
GATCGGCAACATGTCCCCCGAGTACGGCTCGACGTGCGCC
>Merged2_909040_42-515 # 42 # 515 # -1 # ID=909040_1;partial=01;start_type=Edge;rbs_motif=None;rbs_spacer=None;gc_cont=0.700
GATCCCGCGGGCTGCAGTCGCCGCGACGTGGAGAACGCGATGGCCGCCGCCGCCCGGGTGACCGGCGGCC
ACTCGTTGTCCGATGCCGAGTTGGCGGAATTGGGCTGCGCACTGGCCGACGGACAGGTGCGCGACATCTT
GTATGCCCTTGCGGTCGGCGAGAGCGTCGCCGAAGCCGAGTCACTGTGGGCGGTCCTGGCACGCGCCCTA
CCGTTGCCGTGGCGTGTCGAGGCGCTGGTGTTGCTCGCGTTCAGCGCCTACGCCCGCGGCGACGGGCCGC
TTGCCGGGGTGTCGCTGGAGGCCGCATTGCGGTGCGCTCCAGACCATCGGATGGCGGGCATGCTGGACAC
GGCATTGCAGTCTGGCTTACGGCCCGAGCAGATCCGTGAACTGGCCGGCACCGGATATCGACTCGCGAAG
CGACTCGGTGTGCGGCTACCGCCGCGACGAGCATTCCGCCGACGCGCGGGGTAG
>Merged2_913157_2-70 # 2 # 70 # -1 # ID=913157_1;partial=10;start_type=GTG;rbs_motif=GGAGG;rbs_spacer=5-10bp;gc_cont=0.739
GTGGCCGACGCGCGCGACGTCATCGTCATCGGCTCCGGGCCGGCCGGATACACCGCGGCGCTGTACGCG
>Merged2_914108_1-747 # 1 # 747 # 1 # ID=914108_1;partial=11;start_type=Edge;rbs_motif=None;rbs_spacer=None;gc_cont=0.668
GTCGAGACCTACGCCAAGGAGCAGGGCCTCTGGCACGACCCGGCACGCGAGCCGGTCTACTCCGAGTACC
TCGAGCTGGATCTGTCCACAGTGGTCCCCTCGATCGCCGGGCCGAAGCGCCCGCAGGACCGGATCGAGCT
GAGCGACGCGAAGAACTCGTTCCGCAAGTCCATTCACGACTATGCCGAGGAGCAGTACCCGACCCCGCAC
ACCAAGCTGGACGAGAAGGTCGAGGAAAGCTTCCCCGCCAGCGACTCGCCGTCGCTGTCCTTCGCCGAGG
AGGACGCGGTCGAGGTGAACTCAGCGGCGAACGGCGCCTCGGGCCGCCCGTCCAAGCCGGTGCCGGTGCG
GTCGGCGGACCGCGGCGAGTTCGTGCTCGACCACGGCGCCGTGGTGATCGCCTCGATCACCTCCTGCACC
AACACCTCGAACCCCTCGGTGATGCTCGGCGCGGCACTGCTCGCGCGCAACGCGGTGGACAAGGGCCTGT
CGGTCAAGCCGTGGGTCAAGACCTCGATGGCGCCCGGATCCCAGGTGGTTACCAACTACTACGACAAGGC
CGGCCTATGGCCGTACCTGGAGAAGCTGGGCTACCACCTGGTCGGCTACGGCTGCACCACCTGCATCGGT
AACTCCGGCCCGCTGCCGGAGGAAATCTCCGCCGCGGTGCAGAAGAACGACCTGTCGGTCACCTCGGTGC
TGTCGGGTAACCGTAACTTCGAGGGTCGCATCAACCCCGACGTGAAG
>Merged2_918692_491-634 # 491 # 634 # 1 # ID=918692_2;partial=01;start_type=GTG;rbs_motif=GGA/GAG/AGG;rbs_spacer=5-10bp;gc_cont=0.674
GTGACCGACGTTCGAGACGTGATCATCATCGGCTCGGGGCCGGCGGGCTACACGGCCGCTCTCTACGCAG
CCAGGGCGCGACTTCAGCCGCTGGTCTTGGAAGGCTCCGTGACGTCCGGCGGCGCGCTCATGAATACCAC
GGAC
>Merged2_922471_187-351 # 187 # 351 # -1 # ID=922471_1;partial=01;start_type=Edge;rbs_motif=None;rbs_spacer=None;gc_cont=0.685
ACCATGGGCTGCGGCGACGCCTGCCCGGTCTTCCCCGGCAAGCGCTACCTCGACTGGCAACTGGAAGACC
CCGCAGGGAAACCCGCCGAACAGGTCCGCCCCATCCGCGACGAGATCGACCGCCGCGTGAAGCAGCTGCT
TGCCGAACTGGTGCCCGCTCGTTAG
>Merged2_927854_1060-1203 # 1060 # 1203 # -1 # ID=927854_3;partial=01;start_type=Edge;rbs_motif=None;rbs_spacer=None;gc_cont=0.750
GGCGACCTGGTCGACCACACCTACCGTCAGGCGGTCACCGCGGCCGGCACGGGTTGCTCGGCTGCGCTCG
ACGCCGAGCGGTTCCTGGCCGACCAGGAGCACCACACCGCCCAGACTCCCGAGCCCGCCGCCGCCGAGGC
CTGA
>Merged2_931120_2-100 # 2 # 100 # 1 # ID=931120_1;partial=10;start_type=Edge;rbs_motif=None;rbs_spacer=None;gc_cont=0.677
GAGGCCCCTTGCCTGGCCGCGTCGGATGACCAGGGCTTCTCGATCGACGAGGCCGAGGTCATCTACTGGG
GCCAGTGTCCCAGCTGCTCCGCAGCCTGA
>Merged2_933820_3-383 # 3 # 383 # -1 # ID=933820_1;partial=11;start_type=Edge;rbs_motif=None;rbs_spacer=None;gc_cont=0.651
TTGGTTTCCGACGACGTCGTCGCGATGGATCTGACCGGTGACATCAAATCTGTGACCGACACCGACGGGA
CCCGGCACCGCGCCCGTACGGTCATCCTGGCGATGGGTTCGGCCTATCGCAAGCTCGGCCTTCCGGAGGA
GGACCGGCTGAGCGGTCATGGCGTGTCGTGGTGCGCGACCTGTGACGGCTTCTTCTTCCGCGAGAAGGAC
ATCGCCGTGGTCGGTGGTGGCGACTCCGCGATGGAGGAGGCGACCTTCCTGACCCGGTTCGGCCGGTCGG
TCACCATCGTCCACCGGCGCGACGAGCTGCGGGCCAGCAAGATCATGGCGGACCGGGCCAAGAACGATCC
CAAGATCAGCTTCGCCTGGAATTCCGAGGTC
>Merged2_933880_3-473 # 3 # 473 # 1 # ID=933880_1;partial=11;start_type=Edge;rbs_motif=None;rbs_spacer=None;gc_cont=0.654
ATGAACTACCTGGCCTCGCCGCCGTTGGTGGTGGCCTACGCGTTGGCCGGCACCATGGATTTCGACTTCG
AGTCGCAGGCGCTCGGCCAGGACAAGGAAGGCAATGACGTCTTCCTGAAAGACATCTGGCCGGCGCAGAA
GGACGTCTCCGACACCATCGCTTCGGCGATCAACCAGGAGATGTTCACCAAGAACTACGCCGACGTGTTC
AAGGGCGACGAACGGTGGCGCAACCTGCCGACGCCGAGCGGCAACACCTTTGAGTGGAACGCCGATTCGA
CCTACGTCCGCAAGCCCCCCTACTTCGAGGGCATGCCGGCCGAGCCCGAGCCGGTCGGCGACATCACCGG
CGCCCGGGTGCTGGCGCTGCTGGGCGACTCGGTGACCACCGATCACATCTCGCCCGCCGGCAACATCGCG
CGCAACAGTCCGGCGGCACAGTACCTCATGCATGAGGGCGTGCAGCCGGCG
>Merged2_936895_1319-1543 # 1319 # 1543 # 1 # ID=936895_3;partial=01;start_type=GTG;rbs_motif=GGAG/GAGG;rbs_spacer=5-10bp;gc_cont=0.662
GTGAGCGACGTGCGTAACGTGATCATCATCGGGTCGGGGCCCGCGGGCTACACGGCCGCGATCTACGCCG
CCCGTGGTGACCTCAAACCGCTGGTCTTCGAAGGTGCGGTGACCGCCGGTGGCGCGCTGATGAACACCAC
CGAGGTGGAGAACTTCTCCGGCTTCCCGGACGGCATCCAGGGCCCGGACCTCATGGACAACCTGCGCAAG
CAGGCCGAACGATTC
>Merged2_939480_211-549 # 211 # 549 # 1 # ID=939480_1;partial=01;start_type=GTG;rbs_motif=GGAGG;rbs_spacer=5-10bp;gc_cont=0.652
GTGACAGCGCATGGGCTCATCGACACGACGGAGATGTATCTCCGCACGGTCTTTGAGCTTGAAGAAGAAG
GCATTGTGCCGCTGCGCGCCCGGATCGCCGAGCGGTTGCACCAGAGCGGTCCCACGGTGAGTCAAACCGT
GGCCCGGATGGAGCGCGACGGGCTGCTCAGGGTCGAGGGTGACCGGCAGCTGGCGCTGACCGAGACCGGC
CGGGCAACGGCCATGCGGGTCATGCGCAAGCACAGGCTGGCTGAATGCCTCCTGGTCTCGGTGATCGGCA
TGCCGTGGGAGGAAGTCCACATCGAGGCCTGCCGGTGGGAGCACGTCATTTCTGACAAC
>Merged2_939745_712-870 # 712 # 870 # 1 # ID=939745_2;partial=00;start_type=ATG;rbs_motif=GGAG/GAGG;rbs_spacer=5-10bp;gc_cont=0.572
ATGCGCTCTCGCGGCGATGTCACCTCCGCCCGGATTTTTGAGAGGATCCTGGAGGATGAAGAAGATCACG
TCGACTACTTGGAGACCGAGCTCGAACTGATTGAAAAGCTGGGCGAGCAGCTCTATCTTCAGCGCTATGC
CGAGCCGTCCGGGGACTGA
>Merged2_941259_2-304 # 2 # 304 # 1 # ID=941259_1;partial=10;start_type=Edge;rbs_motif=None;rbs_spacer=None;gc_cont=0.690
CATGTCTCGCTGCAGGCTGTCTACGAGGCGCTGCGGGTGCTGACGGCCGCTGGGCTGGTCCGCAGCATCG
AACCGCCCGGCAGCCCAGCCAGGTACGAGGGCCGCGTCGGGGACAACCATCACCATGCGGTGTGCCGGTC
GTGCGGCGTCGTGGCCGATGTCGACTGCGCCGTCGGCGAGACGCCGTGCCTGACCGCTTCGGACGACCGC
GGCTTCTTGATCGACGAGGCGCAGGTCATCTACTGGGGCCTGTGCCCTTCCTGTTCAACAGCCAGCCCGT
CATGGGCTCCGCAAACCGCCTAG
>Merged2_946201_2-436 # 2 # 436 # -1 # ID=946201_1;partial=11;start_type=Edge;rbs_motif=None;rbs_spacer=None;gc_cont=0.745
GCGGCGATCGGCGCGGCGGCGATCGGGCAGGTCCTCGACGGCGGGTTGCTGATCGTCATCTTCGCCACCT
CCGGCGCGCTCGAGGCGTACGCGACCCGCCGCACCGAGGACTCCGTCCGGGGCCTGCTCGACCTCACGCC
GGATCTGGCGACCCGGGTGCTCCCGGACGGCACCGAACAGGCGGTGCCCGCCGAAGAACTGGCCGTCGGG
GACGTGATCCTGGTCCGGCCCGGTGAGCGGGTCGGCGCGGACGGCCAGGTACTCGACGGCGCCGGCGAGG
TCGACCAGGCGGGCATCACCGGCGAGCCCCTTCCCGCGGTGAAGCAGATGGGGGACGAGGTGTTCGCCGG
TACCCGCAACGGCTCCGGCGCACTGCGGGTCCGGGTCGACCGGGCCGCCACCGACACGGTCGTCGCTCGG
ATCGTCGCGATGGTG
>Merged2_950527_741-863 # 741 # 863 # -1 # ID=950527_2;partial=01;start_type=Edge;rbs_motif=None;rbs_spacer=None;gc_cont=0.610
GTCCGGTTCACCACGTACAGCGGGCGCTACATGTACCACTGCCACATCCTCGAGCACGAAGACCGCGACA
TGATGCGCCCCTTCGTCACCATGCCCGCCGAACTCATGCCGTTCATGGCATGA
>Merged2_951783_2-304 # 2 # 304 # 1 # ID=951783_1;partial=11;start_type=Edge;rbs_motif=None;rbs_spacer=None;gc_cont=0.650
GTGCTGCTGTCCGCGCGCCGGGTCGCCCCCGACGGAAAGGCATACGGGCTGGACATCACCGGCGAGATGC
TGGACCTGGCCCGCGCCCATGCGAGCCAGGCCGAGGTGAGCAATGTTGAGTTCCTGCTCGGCCAGATCGA
GGCGATCCCCCTCCCGGACAACTCCGTAGACGTGATCATCTCCAACTGCGTGATCAATCTCTCCGGCGAC
AAGGATCGCGTGCTGCGGGAAGCGTTGCGCGTACTCAAGCCGGCTGGACGGTTCGCGGTATCAGATGTCG
TCACACGCGGGGAAGTACCCCAG
>Merged2_960642_985-1107 # 985 # 1107 # -1 # ID=960642_2;partial=01;start_type=Edge;rbs_motif=None;rbs_spacer=None;gc_cont=0.569
CTTTTCGACGGCGTGAAGCTGCTGGGCAATGTCAAGACAAGAACGCCCGCCTTTGATCATCTCGACGATG
CTGCGAAGGTGCCCTTCGGCCCGGCTCAGACGTTTGATGATCTCGGGATGTGA
>Merged2_960666_2-562 # 2 # 562 # 1 # ID=960666_1;partial=11;start_type=Edge;rbs_motif=None;rbs_spacer=None;gc_cont=0.683
TGCGCGACCTGCGACGGGTTCTTCTTCCGTGACACCGACATCGCCGTGATCGGCGGTGGCGACTCCGCGA
TGGAGGAGGCCACCTTCCTGACCCGGTTCGGCAGGACGGTGACCGTTGTCCACCGGCGCGATGAGTTGCG
GGCCAGCAAGATCATGGCCGACCGCGCCAAGAACGACCCCAAGATCAACTTCGCCTGGAACTCCGAGGTG
GTCGCGATCAACGGCGCCGACTCGGTCCGGTCGATCACCCTCAGGGACACTGTCACCGGGGCCGAACGGG
ACCTGGAGATCTCCGGCCTGTTCGTCGCGATCGGCCACGATCCGCGATCCGAACTCGTCGAAGGCCAGGT
CGACCTGGACGACGAGGGCTACGTGATCACCCAGGGCCGCAGCACCCGGACCAACCTGCCTGGCGTCTTC
GCCTGTGGCGACCTGGTCGACCACACCTACCGGCAGGCGGTCACTGCGGCCGGTACCGGGTGTTCCGCCG
CCCTGGATGCCGAGCATTTCCTCGCCGATCTTGCCGACGCCGTGGCGGTGGCCGAGCCCGCCGCCGTCGG
C
>Merged2_964633_1-261 # 1 # 261 # 1 # ID=964633_1;partial=10;start_type=Edge;rbs_motif=None;rbs_spacer=None;gc_cont=0.621
GGCCAGACGCTGCGCGAGCAGTTCGAGGCTGATCTGGCGATCGAACACGACGTGTTGAATCGGCTCAAAC
CGGGCATCATCATGTGCCGCGAGAAGCAAGACACGACCAGCGCCAACCTGCTCGAGGGGATTGTGGCCGA
CGAGGAAACCCACGTCGACTACCTGGAGACCCAGCTGGAGTTGATGGACAAGCTCGGTGAGGAGCTCTAC
TCGGCTCAGTGTGTCTCGCGGCCGCCGACGACAGGACAAGCCGGGCACTGA
>Merged2_966444_313-591 # 313 # 591 # 1 # ID=966444_1;partial=01;start_type=ATG;rbs_motif=AGGAG;rbs_spacer=5-10bp;gc_cont=0.695
ATGTCCGACGTCCGCAACGTCATCATCATCGGCTCCGGCCCCGCCGGGTACACCGCGGGGGTGTATGCCG
CCCGGGCCAGCCTCGCTCCCCTGCTGTTCGAGGGCGCGGTCACGGCGGGTGGTGCCCTGATGAACACCAC
GGAGGTCGAGAACTTCCCCGGCTTCCCCGACGGCATCCAGGGCCCCGAGCTGATGGACGCCATGCGCGCC
CAGGCCGAGCGGTTCGGTGCCGAGATCGTCACCGACGACATCATCTCCGTCGACCTGACCGGCGAGATC
>Merged2_973562_181-354 # 181 # 354 # 1 # ID=973562_1;partial=01;start_type=ATG;rbs_motif=GGAG/GAGG;rbs_spacer=5-10bp;gc_cont=0.672
ATGAGTGGCACCCGCACGGGATCGGCCGCGAGCCCGTTCAGGCAGCCCAAGGCCGTCTTCGCTGTCGCCT
TCGCGTGCGTCGTGTCGTTCATGGGCATCGGGCTGGTAGACCCCATCCTGCCGGCCATCTCCCATGAACT
GCACGCCTCGCCGAGCGAGGTGACGCTGCTGTTC
>Merged2_977293_3-611 # 3 # 611 # 1 # ID=977293_1;partial=11;start_type=Edge;rbs_motif=None;rbs_spacer=None;gc_cont=0.696
CTGTATCGGATGGAGTACCGAGGTTACGACTCGGCGGGCATTGCGCTGCTCGACGGCCACGGCCGCATGA
CGGTGCATCGGCGCGCCGGTCGCCTGGCCAACCTCGGCGAGGCGCTGGAATGCAGCGATCCCGTGTCGCT
GCACGGACACGCGGGCCTCGGGCACACGCGTTGGGCGACCCACGGGCGCCCGACGGACCGCAACGCGCAC
CCGCACCGTGATTCGTCCGGCAAGATCGCCGTCGTCCACAACGGCATCATCGAGAACTTCGTAACGCTGC
GCCGGGAACTGGAGGCCGACGGTGTCGAGTTCGCCAGCGACACCGACACCGAGGTGGCCGTGCACCTGGT
CGCCCGCCAGTACCGCCAAGGCGAGACGGCCGGTGATTTCGCCGGATCGGTGCTGGCCGTGCTGCGCCGG
CTGGAGGGCCACTTCACGCTGGTGTTCGCCAACGCGGACGAGCCGGGCACGATCGTGGCCGCGCGCCGCT
CGACGCCGCTTGTGCTTGGCGTCGGTGAAGACGAGATGTTCGTCAGCTCCGACGTGGCGGCGTTCATCGC
CCACACCCGCAACGCGATCGAGCTGGGCCAGGACCAGGCCGTCGTGATG
>Merged2_981037_3-827 # 3 # 827 # 1 # ID=981037_1;partial=11;start_type=Edge;rbs_motif=None;rbs_spacer=None;gc_cont=0.684
ATGAACACCACCGATGTGGAGAACTACCCCGGTTTCCCGGACGGCATCCTCGGGCCGGAACTTATGCACC
AGGTCCGCGCCCAAGCCGAGCGATTCGGCGCCGAATTGGTATCCGACGACGTCGTCGAGGTGGAACTGAC
CGGGCCGGTCAAGACCGTCCGCACCTTGGGCTCGGAGTACACCGCCGACACGGTGATCCTGGCGATGGGG
TCGGCCTACCGCAAGCTTGGCCTAGCGCGAGAAGACGAGCTTGCTGGTCACGGCGTGTCCTGGTGCGCCA
CCTGCGACGGCTTCTTCTTCCGCGACCAGGACATCGCGGTCGTCGGCGGCGGCGACTCCGCCATCGAGGA
GGCGACCTTCCTGACGAAGTTCGCCCGCACCGTCACCATCATCCACCGCCGCGACACCCTGCGCGCGAGC
AAGATCATGGCCGAGCGGGCGCACTCCAACGACAAGATCCGCTTCGCCTGGAACTCCGAGGTCGCCGAGA
TCCACGGAGACGGCAAGCTGACGGGGGTCACCCTGCGCGACACCGTGACGGGTGAGACCCGCGAGCTGCC
CGTCACGGGGCTTTTCGTCGCGATCGGGCACGATCCCCGCAACGAGCTCGTCAAGGGCGTCGTGGACACC
GACGAGGCCGGCTACGTCCTCGTCGACGGCCGCTCCACCCGCACGAACGTGCCGGGCGTCTTCGCCTGCG
GAGACCTCGTCGACCACACCTACCGCCAGGCCATCACCGCTGCCGGCTCGGGCTGCTCTGCCGCGCTCGA
TGCCGAGCACTACCTCGCCGCGCTCGAGGACACCGCCACGCCCGCGGAGGCAGCT
>Merged2_982786_117-419 # 117 # 419 # -1 # ID=982786_2;partial=01;start_type=Edge;rbs_motif=None;rbs_spacer=None;gc_cont=0.650
GTCGGGATCGCCATGGGGACCGGGACGGATGTTGCCATCGAAAGCGCCGGGGTGACTTTGCTCAAGGGCG
ATCTCACGGGGATCGTTCGCGCGCGGCGGCTCTCGGGAGCGACCATGGGCAATATCCGCCAGAACCTGTT
CTTCGCATTCATCTATAACGCGGCGGGGGTGCCGATCGCCGCCGGTGTGCTCTACCCGTGGTTTGGCATT
CTGCTCTCGCCGATCATCGCGGCCGCCGCGATGGCGCTTTCCTCGGTCAGCGTTGTGGGCAACGCACTGA
GGCTCAGGCACGTCCGGCTCTGA
>Merged2_983767_344-433 # 344 # 433 # -1 # ID=983767_2;partial=01;start_type=Edge;rbs_motif=None;rbs_spacer=None;gc_cont=0.744
GTCAGCCGCGCGGTCGCCGAGGGCGGCACCGACGCCGACGAGAAGCTGGCCGAGGCCTCGGCGGCGATTG
CCCGACTCGTCCGGTCGTAG
>Merged2_986518_939-1106 # 939 # 1106 # 1 # ID=986518_2;partial=01;start_type=ATG;rbs_motif=AGxAG;rbs_spacer=11-12bp;gc_cont=0.601
ATGATCTCGTTGCGTCAACATGCCTTTTCGCTGGCCGCCGTCTTCCTGGCGCTGGCCGTGGGAGTCGTGC
TGGGCTCCGGCTTCTTGTCGGACACCTTGTTGTCCAGCCTGCGTGACGAGAAGCGTGACCTGAACACCCA
GATCACCGGGCTGAACGACCAGAAGAAT
>Merged2_986540_113-1066 # 113 # 1066 # 1 # ID=986540_2;partial=01;start_type=ATG;rbs_motif=GGAG/GAGG;rbs_spacer=5-10bp;gc_cont=0.640
ATGTCAACCGTTGCCCTGGACGTAAAGCACGAGCACGCGCCCCCCCTCGAGGGCGCGCTGCTCTGGGTGG
CCGCCGCCGTGCTGGCACTCGCGAACTTCGTCGCGGTGCTCAACATGACGATCGCCAACGTCACGGTGCC
GAATATTGCCGGCGCGCTCGGTGCCGGCTCGAGCCAGGGCACCTGGGTGATCACTTCCTACGCCGTCGCC
GAGGCCATCACCGTGCCGCTGACGGGATGGCTCTCGGCCCGGTTCGGGGCGGTGAGACTTTTCTGCCTCT
CGGTGGTGCTGTTTGGGGTGGCCTCGCTTCTCTGCGGGATGTCTACATCGCTCTTCATGCTGCTTGGCAT
GCGGGTGCTCCAGGGCATGGCGGGTGGGCCGCTGATGGCGCTTTCCCAGACGCTGCTGCTGCGCATCTTC
CCCAAGGAGCAGTCCATGCAGGCCATGGGCCTGTGGGCCATGACGACGCTGCTCGCGCCCGTCGTAGGCC
CGGTGCTCGGTGGCTGGCTGTGCGACAACTACAACTGGTCGTGGGTCTTCTTCATCAATGTGCCCATGGC
GTTCGCTTTCGGCGCGATTGCCTGGTCGTTGCTCAAGGCGCACCAGGACCCGACCGTCCGAAAACCCATC
GACCGCATCGGCATCGTGCTGCTCGTCATCTGGATCGGCGCCCTGCAGATCATGCTGGATGAGGGCAAGG
ACAAGGACTGGTTCTCGTCGATGGAGATCCGGGTGCTCGCGGCCGTTGCCGTGGTGGGCTTTCTCTCCTT
TCTCATCTGGGAACTGACCGAGAAGGATCCGATCGTGGACCTGCGCGTGTTTCGTCATCGCGGATTCAGC
TCCTGCATGCTCGTGCTGGCGCTCGCGTTCGGCGCGTTCTTCGGTTTGAATGTGCTAACCCCGCAATGGC
TGCAGTACAACCTGGGCTACACGACGACCTGGGCCGGAATGGTG
>Merged2_991855_1-276 # 1 # 276 # 1 # ID=991855_1;partial=10;start_type=Edge;rbs_motif=None;rbs_spacer=None;gc_cont=0.736
TGCCTCGCGCGCTTCCGGCCGATCATGATGACGACTGCGGCGGCACTGCTCGGGGCGCTGCCACTGGCGC
TCGGCACCGGCCCCGGCTCCGAGCTGCGCCGCCCGCTCGGCATCACCATCGTGGGCGGCCTCCTGGTGTC
GCAGGCGCTGACGCTCTACACAACGCCGGTGATCTATCTCCTGCTCGACCGCCTGCACCGGCGCCTGGGC
GGTCGGCGGCAGCCGCGTGAGCGCGGACAGCTCTTGCGCACGGCGGCGCGGGCGTTGCGTTCGTAG
>Merged2_997991_3-119 # 3 # 119 # -1 # ID=997991_1;partial=10;start_type=ATG;rbs_motif=GGA/GAG/AGG;rbs_spacer=5-10bp;gc_cont=0.556
ATGAACCCGTCGCGGCCCTTTATCCTACGACCGGTGGCGACAACGTTGTTGATGATCGCCATCATGCTAT
CGGGAATGCTGGCGTTTAGATTTCTTCCTGTGGCTGCGCTGCCCGAG
>Merged2_1001084_2-190 # 2 # 190 # 1 # ID=1001084_1;partial=10;start_type=Edge;rbs_motif=None;rbs_spacer=None;gc_cont=0.667
ACGGGCTCGGAACTGCGCCAGCCGCTCGGCTATGCCATGGTCGGAGGCCTTGCGCTGAGCCAGCTGCTGA
CGCTCTACACCACGCCCGTGGTCTATCTCTATCTCGACCGCGTGCAGGTTTGGCTCAGGGGCGGAAAGCG
GCGCACCGACGGCGAACCGGAACGGCTGCACGTGGTCGCTGCGGAATAG
>Merged2_1005608_548-652 # 548 # 652 # -1 # ID=1005608_3;partial=01;start_type=Edge;rbs_motif=None;rbs_spacer=None;gc_cont=0.657
GCCGCGGTCGGGTTCACGGACGCCTCGGTCACCTTCACCATCGAGGCCGCCGAAGGCATGCACTCGGCGA
TCATCCGTGCCACCAAACCAGTGACCGGAGTCTGA
>Merged2_1008325_329-613 # 329 # 613 # 1 # ID=1008325_2;partial=01;start_type=ATG;rbs_motif=GGA/GAG/AGG;rbs_spacer=5-10bp;gc_cont=0.688
ATGTTGCGTGAGGTTGCTCTGCGCGTCACGCGTCCTCGGGTAGCGGTGCTCTCCGCAGTGCACGACCGTC
CACACGCCGACACGGATTCGATCATCGGTGTCGTGCGTGAGAATCTCGGCGAGGTGTCCCACCAGGCCGT
CTACGACGTGCTGCGCGCGCTGACCACCGCCGGTCTGGTGCGGCGCATCCAGCCGCCGGGCTCGTTGGCG
CGCTACGAGGCGCGGGTCGGCGACAACCACCACCACGTCGTATGCCGGTCGTGCGGTGCCATCGCGGACG
TCGAC
>Merged2_1010182_479-571 # 479 # 571 # 1 # ID=1010182_2;partial=01;start_type=ATG;rbs_motif=None;rbs_spacer=None;gc_cont=0.613
ATGACTGAGCACGGATACACCGCAAGCAAGCAGAAGTACCTCAACCGCCTCCGCAGGATCGAGGGCCAGG
TCAGGGGCATCGAGCGCATGGTC
>Merged2_1010498_2-727 # 2 # 727 # -1 # ID=1010498_1;partial=11;start_type=Edge;rbs_motif=None;rbs_spacer=None;gc_cont=0.647
TCGGAGCTGGCCGTGCTGCGCCGGCTGGAGGGCCACTTCACCCTGGTTTTCGCTAATGCCGACGAACCCG
ACACCATCGTCGCCGCCCGCCGATCGACGCCGCTGGTGCTCGGGGTCGGCGACGGCGAGATGTTCGTTGG
GTCCGACGTGGCCGCCTTCATCACGCACACCCGCAACGCCGTCGAACTCGGCCAGGACCAGGCCGTGGTG
CTCACCGCCGACGGTTACCGGATCACCGATTTCCAGGGCAACGAGGACTTGGAACCAGGGGCATACCGCG
AGTTCTACATCGACTGGGACCTGTCCGCGGCGGAAAAGGGCGGCTACGAGTACTTCATGCTCAAGGAGAT
CGCCGAACAGCCCAGCGCGGTGGCCGACACCCTCCTCGGGCATTTCGTCAACGGCCGGATCGTGCTCGAC
GAGCAGCGACTGTCCGATCAGGAACTACGCGAGATCGACAAAGTATTCGTGGTCGCCTGCGGTACCGCCT
ATCACTCCGGGCTGCTGGCGAAATACGCGATCGAGCACTGGACACGGCTGCCCGTGGAAGTGGAGCTTGC
CAGCGAATTCCGTTACCGGGACCCGGTTCTGGACCGCAGCACACTGGTGGTCGCCATCTCGCAGTCCGGT
GAGACGGCGGACACCCTGGAAGCGGTGCGGCACGCTAAGGATCAGAAGGCCAAGGTGCTGGCGATCTGCA
ACACCAACGGCTCGCAGATACCGCGC
>Merged2_1010653_2-466 # 2 # 466 # 1 # ID=1010653_1;partial=11;start_type=Edge;rbs_motif=None;rbs_spacer=None;gc_cont=0.673
GGCGACCACGTCGGAGACGCCGAACCGTCCGCCTGGGCGGAGTACCCGGAAGGTTTCGGCGAACACGGCG
GGTTTGTCGGTGGACAAGTTGATGACGCAGTTGGAGATGACCACGTCGACCGAGGCGTCCGGCAGCGGAA
CGTCCTCGATGGTGCCCTTGACGAATTGAACGTTCGTGAGTCCGGACTTGGCCTTGTTGGCCTCAGCGAG
GGCGAGATCGTGCTCGACCTGGGCTCCGGCGGCGGCATCGACGTGCTGCTCTCGGCCCGGCGGGTCGGCC
CGACCGGCAAGGCGTACGGCCTCGACATGACCGACGAGATGCTCGCGCTCGCGCGCCGCAACGCAGCGGA
GGCGGGCGCGACGAACGTCGAGTTCCTGCGAGGCCAGATCGAGGACGTCCCGCTCCCGGCCGAGACGGTC
GACGTGATCATCTCCAACTGCGTCGTGAACCTCTCGACGGACAAG
>Merged2_1012898_365-655 # 365 # 655 # 1 # ID=1012898_2;partial=01;start_type=ATG;rbs_motif=GGAG/GAGG;rbs_spacer=5-10bp;gc_cont=0.680
ATGATGCATCAGTCCGCCCACAATCGCGCACACGATCTTGCCGGCGGCCACAGCCACGTCTTTCTCGGCG
AAGGCCACGACGCCAACGAGCGCCGCACCTGGATGGTGATCGCGCTGTGCACCGCGATGATGGTCGCCGA
AATCGTCGGCGGCCTGTTGTTCGGCTCGATCGCGCTGGTCGCCGACGGGCTGCACATGTCCACCCATGCG
GCCGCCCTGCTGCTCGCTGCGCTCGCCTACGCTTACGCGCGCCGGCACGCCGATGATGCCCGCTTCAGCT
TCGGCACCGGC
>Merged2_1015768_2-361 # 2 # 361 # -1 # ID=1015768_1;partial=11;start_type=Edge;rbs_motif=None;rbs_spacer=None;gc_cont=0.628
GTCGCCGAGCCGGTCGTACGCGAATTCGCCCAGGGCATGAAGGCCAACTTGTGGGGCTACAACGGCCAGT
CGCCGGGCCCGACCATCGAGGCGGTCGAGGGCGACAAGGTGCGCATCTTCGTCACCAATCGCCTGCCCGA
GCACACCACCGTGCACTGGCACGGCATGATCCTGCCCAATGGCATGGACGGCGTCGGCGGTTTGACCCAG
GCCCACATCGGGCCCGGCAAGACCTTCGTCTACGAGTTCGAGCTGAAGAAGAGCGGGACGTTCATGTATC
ACCCGCATTCCGACGAGATGGTGCAGATGGCGATGGGCATGATGGGCATGTTCATCGTGCATCCCCGCGA
TCCAAAATTC
>Merged2_1019485_631-993 # 631 # 993 # 1 # ID=1019485_2;partial=00;start_type=ATG;rbs_motif=None;rbs_spacer=None;gc_cont=0.744
ATGAACGGCGTCCGGCGGCACCCCCTGGACGCGGCCGGCGCCGCGCGGGTGGCCACCACGCTGCAGGCCC
TGGCCGCCCCGTCCCGGCTGCTGATCCTGGCCCGGCTCCGGGAAGGCCCGCTGCCGGTCACCGAACTGGC
CGCCGCGGTCGGTATCGAGCAGTCCGCGGTTTCCCACCAGCTACGGATGCTGCGCCATCTCGGCCTGGTC
ACCGGCGAACGCCAGGGCCGCTCGGTCGTCTACGCGCTGTATGACCACCACGTCGCCGAACTCCTCGACC
AGGCCCTCTACCACGTCGAGCACCTGCAGCTCGGCCTCACCGACGCCCCCGCCCGGCAGGACACCGTCCC
CGCGGCCCGGTGA
>Merged2_1020422_1009-1080 # 1009 # 1080 # 1 # ID=1020422_2;partial=01;start_type=GTG;rbs_motif=AGGAG;rbs_spacer=5-10bp;gc_cont=0.667
GTGACGGCACACCGCAAGGTCATCATCATCGGCTCGGGTCCGGCTGGTTACACCGCCGCGCTGTACACGG
CG
>Merged2_1022096_2-523 # 2 # 523 # 1 # ID=1022096_1;partial=10;start_type=Edge;rbs_motif=None;rbs_spacer=None;gc_cont=0.705
GGTGAGCGCGTGCTGGACCTGGGCTCTGGTGGCGGCATCGACGTGCTGCTTTCGGCCCGCCGGGTCGGGC
CCACGGGGTTCGCCTATGGCGTGGACATGACCGACGATATGCTCCAGCTCGCCCGCCAGAACGCGGTCAA
GGCAGGCGCGGCGAACGTGAAATTCCTCAAGGGGACCATCGAGGCGGTACCGCTGCCCGAGGCGGCGGGG
GATGTGGGGATCTCCAACTGCGTGATCAACCTGTCGGTAGACAAGCCCGCCGTGCTGGCGGAGATGTTCC
GGGTGCTGGCCCCCGGCGGCCGGATCGGCATCTCCGACGTGGTCGCCGACGATGACCTGAGCCCGGCCGA
CCGGGTCGCCGCCGGGCCCTATGTCGGCTGCATCGCCGGAGCGATGTCCCGCCGCGAGTACCTGGATGGG
CTGGCCGCCGCCGGGTTCACCGGGGCGTCGGTCACGTTCACCCATGAGGCCGTCCCGGGCATCCACGCGG
CCATCATCCGCGCCGTCAAGCCCACCGGATGA
>Merged2_1026250_813-1088 # 813 # 1088 # -1 # ID=1026250_2;partial=01;start_type=Edge;rbs_motif=None;rbs_spacer=None;gc_cont=0.558
GACCATGCACGCCTATTTGTTCAATCTGTACTGTCGCTAGGGAGTGGTGTTGGCCAAGGTCAACTGCCGC
GCGACAAAAGGTTGGTGAACCAGTGGGCGGCCGATCACACCACGACACTTGCCGCGGGTCGGCCAGTGCT
TGTGCTCGATATGTACGAGCACGCTTATCACATGGACTACGGGGCGGCAGCGGCACGCTACGTCGACGTT
TTTATGGAAGCCATCCGCTGGGACAATGCGGTCAAGCTCTATGACCAATACAGTCACGAAGCCTAA
>Merged2_1026330_2385-2594 # 2385 # 2594 # -1 # ID=1026330_3;partial=00;start_type=ATG;rbs_motif=None;rbs_spacer=None;gc_cont=0.681
ATGACCGACGAGATGCTGCAGCTGGCTCGCGCGAATGCCGCCGAAGCCGGGGCGGCCAACGTCGAGTTCC
GCAAGGGCCACATCGAGTCGCTGCCGTTCGGCGACGGCTGCGTGAACGTGGTGATCTCGAACTGCGTGGT
CAACCTGTCGGCCGACAAGCAAGCGGGAGGGGTCAGCAGGCGGGGGGACGGGCAGAGGGGAGGGGGATGA
>Merged2_1026959_1-465 # 1 # 465 # -1 # ID=1026959_1;partial=10;start_type=ATG;rbs_motif=None;rbs_spacer=None;gc_cont=0.680
ATGGGAAAGACTTCGCAGGTGCCGACAACCTCGGAGTTCGAGCGGTTGTTACGCGGCGCGGCCTTGCGGG
TGACCCGTCCGCGGGTGGCGGTCTTGACCGCCGTGCATGATCACCCGCACGCTGAGACGGATTCGATCAT
CGGGGTCGTGCGGGCGGATCTCGGCGAGGTGTCCCACCAGGCCGTCTACGACGTGTTGCGAGCGCTGACG
GCCGCCGGCTTGGTGCGGCGCATCCAGCCGATGGGCTCCGTTGCCCGCTACGAGGCCCGCGTCGGCGACA
ACCACCACCACGTGGTCTGCCGGTCGTGCGGTGCCGTCGCCGATGTCGACTGCGCGGTGGGCGATGCACC
CTGCCTGACGGCCGCCGACCAGTCGGGCTACGAGATCGACGAGGCAGAGGTCACGTACTGGGGCCGATGC
CCCGAGTGCCAACAAACCGAAACAGCGAGACAGGAGATGCAGCGA
>Merged2_1028139_442-711 # 442 # 711 # -1 # ID=1028139_2;partial=01;start_type=Edge;rbs_motif=None;rbs_spacer=None;gc_cont=0.722
GTCTACGACGTCCTCCGTGTGCTCACCGCGGGGGGCCTCGTGCGGCGCATCCAGCCGTCGGGCTCCGTGG
CCCGGTACGAGTCCCGGGTGGGCGACAACCACCACCACGTCGTATGCCGGGTGTGCGGCGCCATCGCCGA
CATCGACTGCGCGGTCGGGCACGTTCCCTGCCTGACCGCCTCCGACGACCATGGCTTCGCCATCGACGAG
GCCGAGGTCACCTACTGGGGCACCTGCCCCGACTGCGCCGGCCGCCCGGTACCCAGCTGA
>Merged2_1030512_1-150 # 1 # 150 # -1 # ID=1030512_1;partial=10;start_type=ATG;rbs_motif=None;rbs_spacer=None;gc_cont=0.713
ATGGTTGAGGGTAGCGGCGCTGCCGGGGTCTCCGCTGGCGGCCTTCCTGTCGGCGTGGGTGAGCTGACCG
TGGGGCAGCTTGCCGCGCGCAGCGGCGTCGCGGTGTCGGCGCTGCGTTTCTACGAGGAGCAGGGGCTGAT
CTCCGCCCGG
>Merged2_1032277_680-1021 # 680 # 1021 # 1 # ID=1032277_2;partial=01;start_type=GTG;rbs_motif=AGxAGG/AGGxGG;rbs_spacer=5-10bp;gc_cont=0.637
GTGACCGACGTACGAGACGTCATCATCATCGGTTCTGGGCCGGCGGGTTACACCGCCGCCATCTACGCGG
CGCGGGCCAAGCTGAACCCCCTGGTTTTCGAGGGTTCGGTCACGGCCGGCGGGGCGTTGATGCAGACGAC
CGATGTAGAGAACTTTCCGGGTTTCCCGGACGGCATTATGGGCCCGGAATTGATGGACGGCCTGCGGAAG
CAGGCGGAGCGGTTCGGCGCGGAACTGGTGGCCGACGATGTGGTGTCGGTGGACCTGACCGCCACGCCAA
AGGTCGTCAAGACTGATACGGGCACATTTTCGGCGAAGACCGTCATCGTGGCTACCGGTTCC
>Merged2_1034813_264-515 # 264 # 515 # 1 # ID=1034813_2;partial=01;start_type=GTG;rbs_motif=GGAGG;rbs_spacer=5-10bp;gc_cont=0.675
GTGACGGCGCACGGGCTCATCGATACGACCGAAATGTACCTTCGCACGGTCTTCGAGCTCGAAGAAGAGG
GCATCACGCCCCTGCGTGCCCGCATTGCCGAGCGGCTGTCGCAGAGTGGGCCGACGGTCAGCCAGACGGT
GGCCAGGATGGAGCGAGACGGCCTGCTGCGAGTAGAAGGCGATCGCCAGCTCGCGCTGACCGCCACCGGC
CGATCGCTGGCTACCAGGGTCATGCGCAAGCACCGGCTGGCC
>Merged2_1035370_334-459 # 334 # 459 # 1 # ID=1035370_2;partial=01;start_type=ATG;rbs_motif=GGA/GAG/AGG;rbs_spacer=5-10bp;gc_cont=0.683
ATGCTGAAACAACCCCGCGCCGTCTGGGCCGTCGCCTTCGCCTGCGTGATCGCCTTCATGGGCATCGGCC
TGGTCGACCCGATCCTCAAGTCCATCGCCGCGCAGCTGCAGGCGACGCCGAGCCAG
>Merged2_1035550_53-316 # 53 # 316 # -1 # ID=1035550_1;partial=01;start_type=Edge;rbs_motif=None;rbs_spacer=None;gc_cont=0.602
CACGTGCAACAAGGTCAACGACCCACCATCACGTTCGACAACACCACGATGATGTATCACCCAATTCACC
TGCACGGGCATACGTTCCAGGTGACCAGGGCGGACGGCAGCCCGGGCGCCCGCAAGGACACGGTCATCGT
GCTGCCCAAACAGAAGATCCTCGCGGTGCTGGTCGCCGACAACCCGGGCCTGTGGATGTTGCACTGCCAC
AACACCTACCACCAATACGCCGGGATGGAGATCCGCTTGGACTACGCCTTCTGA
>Merged2_1037201_949-1353 # 949 # 1353 # 1 # ID=1037201_2;partial=00;start_type=ATG;rbs_motif=GGA/GAG/AGG;rbs_spacer=5-10bp;gc_cont=0.691
ATGCTGCGCGCCGCCGCACTGCGTGTGACGCGTCCGCGCCTGGCCGTGCTGACCGCAGTGCACCGCCATC
CGCACGCCGACACCGACTCGATCATCGGTGTCGTGCGTCACGATCTCGGCGAGGTGTCTCACCAGGCCGT
GTACGACGTGTTGCGGGCGCTGAGCACGGCAGGACTTGTGCGACGCATCCAGCCGGCGGGCTCCGTGGCG
CGCTACGAGTCGCGGACCGGGGACAACCACCACCACGTCGTGTGCCGGTCGTGTGGCGCCATCGCCGACG
TTGATTGCGCTGTAGGCGCAACGCCCTGCTTGACACCGTCCGACGACCACGGCGTCGCGATCGACGAGGC
CGAGGTCATCTATTGGGGCCGGTGCCCCGAGTGCTCCACCGTGCCGAGTTCCTGA
>Merged2_1038283_3-86 # 3 # 86 # 1 # ID=1038283_1;partial=10;start_type=Edge;rbs_motif=None;rbs_spacer=None;gc_cont=0.690
CGCGTGCGCATCGACACCCCCGGCGAGGCCGAGTACTACCGGCACGGCGGGATCATGCCGTACGTGCTCC
GCTCGCTGCTGTAA
>Merged2_1038962_639-971 # 639 # 971 # 1 # ID=1038962_2;partial=01;start_type=GTG;rbs_motif=GGA/GAG/AGG;rbs_spacer=11-12bp;gc_cont=0.634
GTGGTGTCGTCAACGTCGGCGGACTACGCGGCGCAGCTGCGGATGGCCGATTTGCGAGTGACCCGGCCTA
GGGTTGCCGTACTGGAGGCGGTGCATTTCCATCCGCATGCCGATACCGAGACGATCTTGGCCGCGGTACT
CGGTGGCTTGCCCGATGTCTCCCGCCAGGCCGTGTACGACGTGCTCAACGCGCTGACCGCGGTCGGTTTA
CTTCGGCGGATCCAACCATCGGGCATGGTTGCCCGCTATGAGTCTCGGGTCGGTGACAACCACCATCACG
TTGTATGCCGATCTTGTGGCGTCATCGCTGACGTCGACTGTGCGGTCGGCGAT
>Merged2_1043692_1-132 # 1 # 132 # -1 # ID=1043692_1;partial=10;start_type=GTG;rbs_motif=GGA/GAG/AGG;rbs_spacer=5-10bp;gc_cont=0.705
GTGTCCGCCATTCACGACGTCATCATCATCGGCTCCGGCCCCTCTGGGTACACCGCCGCGCTGTACGCCG
CCCGGGCCCAGCTGAAGCCCCTTGTCTTCGAGGGGTCGGTCACCGCTGGCGGCGCGCTCATG
>Merged2_1050276_1-405 # 1 # 405 # -1 # ID=1050276_1;partial=11;start_type=Edge;rbs_motif=None;rbs_spacer=None;gc_cont=0.689
GGCGGCGCCGGGCGGCCCGGTCAGCTGGCTGTCCAGGTCGAGGAAGACCGCGCCCGGAAGGTGCCCGGCG
ACGTAGTCGTCCCGCCCCGGCGGCCCACCCAGCCGCCACCGAACGTCCAATACGATCGGTGGGGACGTGC
CGGCCAGCCGGTCCGCGAGGTCCACGACGTCGATGAGTGCGCCCGGTGCTTTCACAACGACAGTCTGTCC
TACCGGCCAGGTAACATCGAACGCTGGGAGGACGCAGACGTGAACGACCTGGTCGATACCACCGAAATGT
ACTTGAAAACCATCCTCGAGCTCGAGGAAGAGGGCGTCACGCCCCTGCGCGCCCGGATCGCCGAGCGGCT
GCACCAGAGCGGACCCACGGTGAGCCAGACGGTCAACCGGATGGAGCGCGACGGT
>Merged2_1052749_4535-4945 # 4535 # 4945 # 1 # ID=1052749_8;partial=01;start_type=ATG;rbs_motif=AGGAG;rbs_spacer=5-10bp;gc_cont=0.635
ATGGACGGACAGGCCCCCAGAATCGCCCCCAGAATCTCAGCACAAGAACTCTACGCTCGCATTGGCGCCG
CCGCGGCACCGGTCATCGTCGATGTTCGTGAACGTGACGCTTTCGACGCCGACGATCGATTGATCGTCAG
CACCGTCCGTTTTGACACCGACGCCAATCTGGAATGGCTGTTGCCGGCAAGCCGGCCGGTCGTGGTCTAT
TGTGCTCACGGTGCCGAGGTCGGCCGGAACGCGGCGGCGGAGCTGCAACAAACCGGGCGCGACGCCACTT
ATCTGGACGGTGGCATGGCCGCTTGGCGGGCACGGAATCTGCCGACGCGCAAGATGGTCAGCGTACCGAC
CAACAGTTGGGTCACACGGGAGCGGCCGAAAATCGACCGTATCGCCTGCCCATGGCTGATC
>Merged2_1053355_1-126 # 1 # 126 # -1 # ID=1053355_1;partial=10;start_type=ATG;rbs_motif=AGGAG;rbs_spacer=5-10bp;gc_cont=0.786
ATGCTGCGCGCCGCCGCACTGCGGGTGACCCGCCCCCGGCTGGCCGTGCTCGCCGCGGTGCACGAGCATC
CGCACGCCGATACCGACTCGATCGTCGGCGCCGTGCGCGCGGGCGACGGCGAGGTG
>Merged2_1056720_672-878 # 672 # 878 # 1 # ID=1056720_1;partial=00;start_type=ATG;rbs_motif=GGAG/GAGG;rbs_spacer=5-10bp;gc_cont=0.667
ATGGAGCAGTCAGCGGTGTCCCACCAGTTGCGGCTGCTGCGTAATCTCGGCCTGGTCGCCGGGCACCGCG
AGGGCCGCAACATCGTGTACCGCCTCTACGACAGCCACGTCGCTATGCTGCTCGACGAGGCCGTGTACCA
CATTGAGCATCTGCGCCTCGGCCTGCGGGACGAGGCCGCCGACAAGGCACAGACGGCGGTTGCCTGA
>Merged2_1056780_3-353 # 3 # 353 # 1 # ID=1056780_1;partial=11;start_type=Edge;rbs_motif=None;rbs_spacer=None;gc_cont=0.670
TTCATCATGCGGGCCGAAAAGGTCGGCCGCGACACCATGCTCTCGCGCATCGTGCAAATGGTTGCCGCGG
CGCAACGCTCGCGCGCGCCGATCCAGCGATTGGCGGACCAGGTCTCGGGCTGGTTCGTGCCCACGGTGAT
CGCGGCCGCTCTGGTCGCATTCGCCGCGTGGGCCGTTTATGGGCCAGAGCCGCGCTTCGCGTTCGGAATG
GTCGCCGCCGTAACGGTCTTGATCATCGCCTGTCCCTGCGCGCTCGGTTTGGCGACGCCGAGGTCGATCA
TGGTCGGGGTGGGACGCGGGGCGGAAGCCGGCGTATTGATCAAGAACGCGGAAGCCCTGGAGCGGATGGA
A
>Merged2_1058834_241-750 # 241 # 750 # 1 # ID=1058834_1;partial=00;start_type=GTG;rbs_motif=GGAG/GAGG;rbs_spacer=5-10bp;gc_cont=0.637
GTGCTTGACCTCGGCTCGGGCGGCGGGATCGATGTGCTGCTGTCAGCCAAGCGCGTCGGCCGTTCCGGTT
TCGTCTTCGGCGTCGACATGACCGACGAGATGCTCGAGCTGGCAAGGGCGAACGCTGCTCAGGCGGGTGC
GACGAACGTCGAGTTCGTGAAGGGCACGATCGAGGATGTGCCGCTGCCGGACGCTTCCGTCGATGTGGTG
ATCAGTAACTGCGTGATCAACTTGGCGATGGACAAGCCCAAGGTGCTGACCGAGATCTTCCGGCTCCTGA
CCCCGGGTGGCCGAATCGGGATCAGCGATGTGGTCGCCGAGGATCGGCTGTCGCCTGCCGAACGGGCCGA
GCGGGGCGACTATGTCGGCTGCATCGCCGGTGCGTTGTCGAGGTCGGAATATCTGGAAGGATTGACCGAG
GCCGGGTTCGTCGAAACATCGGTGGAGTTCACTCATCAGGCGGCGGATGGTATGCACGCCGCCACCATCC
GCGCTATCAAGCCGGCATGA
>Merged2_1060739_958-1059 # 958 # 1059 # -1 # ID=1060739_3;partial=01;start_type=Edge;rbs_motif=None;rbs_spacer=None;gc_cont=0.637
GGCCTGCTCAGCCCGATGATCGCGGGAGCGGCGATGGCGCTTTCATCGGTTTTCGTGGTCAGCAACAGCC
TGCGCCTGCGCCGTTTCAACACGGCTCGGTAG
>Merged2_1061059_637-1125 # 637 # 1125 # 1 # ID=1061059_2;partial=01;start_type=ATG;rbs_motif=AGGAG;rbs_spacer=5-10bp;gc_cont=0.656
ATGAGCACGAACAGTTTCGGAGCGAAGGACACGCTCGCAGTGGGCGAGAAGTCCTACGAGATCTACCGCC
TGGACAAGGTGGAGGGCAGCACCAACCTGCCGTTCAGCCTGAAGGTCCTGCTCGAGTGCCTGCTGCGCAC
CGAGGACGGCGCCAACATCACCGAGGACCACATCCGCGCGCTCGGGTCGTGGGACGAGAACGCCGAGCCC
GACACCGAGATCCAGTTCACGCCGGCGCGCGTGATCATGCAGGACTTCACCGGAGTGCCGTGCATCGTCG
ACCTGGCCACCATGCGCGAGGCGATGGCCGACCTCGGCGGCGACCCCGGCAAGATCAACCCGCTGTCTCC
GGCCGAGATGGTCATCGACCACTCCGTCATCACCGACGTCTTCGGGCGCGCGGACGCCTTCGAGCGCAAC
GTCGAGTTCGAGTACGAGCGAAACCACGAGCGCTACCAGTTCCTGCGCTGGGGCCAGACTGCGTTCGAC
>Merged2_1062036_1-147 # 1 # 147 # 1 # ID=1062036_1;partial=10;start_type=Edge;rbs_motif=None;rbs_spacer=None;gc_cont=0.660
GGCGGACTGCTGATCAGCCAGCTATTGACCCTTTATACGACGCCGGTGCTCTACCTCTATCTGGACCGCC
TCAGCGGCTGGTGGCAGCGCATGCGGCAACGGATGCTGCGTCGGCTGCCGGGCGGCCTCGGCGCTCCCGC
GGAATAA
>Merged2_1062111_173-349 # 173 # 349 # -1 # ID=1062111_1;partial=01;start_type=Edge;rbs_motif=None;rbs_spacer=None;gc_cont=0.644
GAAATCCGCCGGCCGCTCGGCTTCGCGATCGTCGGCGGACTCGTCGTGAGCCAGTTTCTTACGCTTTACA
CAACGCCGGTGGTCTATCTCTATCTCGATCGGCTGCATGGCTGGCTGCGCGGCGCCCGCGCCACGGCGCC
GTCACGTGCACAGGCACTGCTGATGAAGGCCGGGTGA
>Merged2_1062449_2-241 # 2 # 241 # 1 # ID=1062449_1;partial=10;start_type=Edge;rbs_motif=None;rbs_spacer=None;gc_cont=0.650
CAGACGGTCACCCAGATGTTCGAGGCCGACATGCAGGTCGAGGTCGAGGCGGTGGACCGGCTGCGGCGCG
GCATCGAGTACATGCGCGGCATGGGCGACGTCACGAGCGCGAACATCTTCGAGAGCATCCTTGAGGACGA
GGAAGAGCACATCGACTACCTGGAGACGCAGCTCGGCCTGGTGACGCAGCTCGGCGAGCAGCTCTACCTG
GCCCAGCTCGTCGAACAGCCGAGCGACTGA
>Merged2_1069692_1-315 # 1 # 315 # -1 # ID=1069692_1;partial=11;start_type=Edge;rbs_motif=None;rbs_spacer=None;gc_cont=0.676
GTCGGTCCGAACGGGGCTGGCAAATCCACCACCATGCGGGTTGTGCTGGGTCTTGATGCCGCCGACGAAG
GCCATGCGCTGATCGGCGGGCAGCCCTATGCGACGCTCCGGCATCCGCTGAGCCATGTCGGCGCGCTGCT
GGATGCCAGCGCTATCCAGCCGAGCCGCAATGCGCGCAACCACCTGCTCTGGTTGGCCCACTCGCAGGGC
TTCGGAGCCCGGCGAGTTGACCAGGTAATCAAGCTGACCGGTCTCGCCACGGCCGCGCGGCGTAAGGCCG
GCGGCTATTCACTCGGCATGCGACAGCGACTCGGG
>Merged2_1075910_3-137 # 3 # 137 # 1 # ID=1075910_1;partial=10;start_type=Edge;rbs_motif=None;rbs_spacer=None;gc_cont=0.733
GCCGCGGCCGGGCTGCTCAACCCGATGATCGCCGGCGCCGCGATGGCGTTCAGCTCGGTGTTCGTCGTGA
GCAACAGCCTCCGGCTGCGCCGGTTCCAGCCCTCCGGCGGCCAGCCCGCTGGTGCGCGCGGTTAA
>Merged2_1076213_476-904 # 476 # 904 # 1 # ID=1076213_3;partial=01;start_type=ATG;rbs_motif=None;rbs_spacer=None;gc_cont=0.690
ATGGCTCTTGCGCTGGCCCCTGAGATCGCGAATTCGGATGACCCTGCCTTAGTGGTGGTTTCGGATGCCG
CCGGGCGCATGCGGGTGCAAGTCGCCTGGGTCCGCGGCAACTCAAGGCGCGCCGTGGCGGTCGAAGAGGC
AGTCGCCAAGTGCAACGGTGTGCGGGTGGTGCACGCCTACCCGCGCACCGGGTCCGTCGTCGTGTGGTAC
TCGCCCAAGCGCTGCGACCGGTCGTCGGTACTGGCGACGATCATCGGAGCCGCACACGTCGCCGCGGAAC
TGATACCCGCTCGCGCACCGCATTCCTCCGAGATCCGCAACACCGACGTCCTTCGCATGGTCATCGGCGG
CGCCGCCCTGGCTCTGCTCGGTGTGCGCCGATACGTGTTCGCGCGTCCACCGCTGCTCGGGCCCAGCGGC
CGGGTGGTG
>Merged2_1078563_3-119 # 3 # 119 # 1 # ID=1078563_1;partial=10;start_type=Edge;rbs_motif=None;rbs_spacer=None;gc_cont=0.692
GAATACCTCGACGGGCTCGCCGCCGCCGGGTTCACCAAAGCGTCGGTGACCTTCACGAACGAGGCGGCCC
CGGGCATGCATTCGGCGATCATCCGGGCCGTGAAGCCCGCCGCGTAG
>Merged2_1080504_2-226 # 2 # 226 # -1 # ID=1080504_1;partial=10;start_type=ATG;rbs_motif=GGA/GAG/AGG;rbs_spacer=11-12bp;gc_cont=0.684
ATGCGGAACAATGTCCGGGTGAGCGACCTGATCGACACCACCGAGATGTACCTGCGGACCATCTACGAGC
TGGTCGAGGAAGGCATCATCCCGCTGCGTGCCCGGATCGCCGAGCGGCTGCACCAGAGCGGGCCGACGGT
GAGCCAGACGGTCAGCCGGATGGAGCGCGACGGGCTGCTCACCGTGGAGGGTGATCGGCACCTGGTCCTC
ACCGGCGCCGGCCGG
>Merged2_1085117_271-405 # 271 # 405 # 1 # ID=1085117_1;partial=01;start_type=GTG;rbs_motif=GGAG/GAGG;rbs_spacer=5-10bp;gc_cont=0.667
GTGAACCCGTCCCGCCCATTCATTCTGCGGCCGGTAGCCACCACGCTCCTGATGATCGCGATCCTGCTGT
CGGGCGCGGTCGCGTTCCAGTTCCTGCCGCTGGCGGCGCTGCCCGAGGTCGATTATCCGACCATC
>Merged2_1085408_2-238 # 2 # 238 # -1 # ID=1085408_1;partial=10;start_type=ATG;rbs_motif=None;rbs_spacer=None;gc_cont=0.679
ATGAACCTCGCCCTTGTCCCAGCCGAGGTGCATATCGAAGACCCTGCCTTGCAAGTGATCTCGGATGCCG
CCGGGCGCATGCGGGTTTCCGTCGACTGGGTGCGCTGCAATCCCCGGCGCGCGGTGGCCGTCGAGGAGGC
CATAGAAGCCATAGCCAAGCAGCAGGGCGTGCGCGCGGTGCACGCCTACCCGCGCACAGGCTCGGTGGTC
GTGTGGTACTCGCCGCGGCGCTGCGAC
>Merged2_1090659_2-352 # 2 # 352 # 1 # ID=1090659_1;partial=11;start_type=Edge;rbs_motif=None;rbs_spacer=None;gc_cont=0.678
ATCGCAGCGTCCTCGCTGCCTGAGTGGCGTGGGGTGGTGACCAAGATCAACGACCTGGTCGATACCACCG
AGATGTACCTGAAAACCATCCTCGAACTCGAGGAGGAGGGCGTCACGCCACTGCGCGCCCGGATCGCCGA
GCGCCTGCACCAGAGCGGACCGACCGTGAGCCAGACGGTCAACCGGATGGAGCGGGACGGACTGCTCACG
GTCGAGGGTGACCGGCACCTCCATCTGACCGCGGTCGGCCGCGAGCACGCCGTCGCGGTCATGCGCAAGC
ACCGGCTCGCCGAGCTGCTGCTGGTCAACGTCATCGGGCTGCCCTACGAGGAGGCGCACGAGGAGGCCTG
C
>Merged2_1091315_1-477 # 1 # 477 # 1 # ID=1091315_1;partial=11;start_type=Edge;rbs_motif=None;rbs_spacer=None;gc_cont=0.618
CACACGCGGACGACCAAGGACTTCTACGCTGCGGGCGGCGGAGTGACCGGTTTCCAGAACGGCCGTGCGA
TCGCCGGCGACTACATGTCGGCTGCCTCGTTCCTCGGTATTTCGGCGCTTGTCTTCACCTCTGGCTATTA
CGGGCTGATCTATTCGATCGGCTTTCTCGTCGGCTGGCCGATTATCATGTTCCTGATGGCCGAGCCGTTG
CGCAACCTCGGCCGCTTCACCTTCGCCGACGTCGCTTCTTATCGGCTGCAAGCAACGCCGATTCGCGCGA
TGGCGGCGACCGGGACGCTGGTCGTCGTCGCCCTCTATCTGATCGCGCAGATGGTCGGCGCAGGGCAGCT
GATACAGCTCCTGTTCGGCCTGCCCTATCTGTGGGCAGTGGTCGTGGTCGGTGTTCTGATGATCATCTAC
GTGACCTTCGGCGGCATGATCGCGACTACCTGGGTGCAGATCATCAAGGCCGGACTG
>Merged2_1092593_1-303 # 1 # 303 # -1 # ID=1092593_1;partial=11;start_type=Edge;rbs_motif=None;rbs_spacer=None;gc_cont=0.680
GGCACCGGCATCGTCCACCAGGTCAACATCGAGTACCTCGCCCGGGTCGTCTTCGCCCGCGACGGACTCG
CCTACCCGGACACGCTCGTCGGCACCGACTCGCACACCACGATGGTCAACGGGCTCGGAGTGCTCGGCTG
GGGCGTCGGCGGCATCGAGGCCGAAGCCGCCATGCTAGGTCAGCCGGTCAGCATGCTCATTCCGCGCGTC
GTCGGCTTCAAGCTCAACGGCGAACTGCCGGACGGCTCGACCGCCACCGACCTCGTGCTCACAATCACCG
AGATGCTGCGCAAGCACGGCGTC
>Merged2_1093533_3-227 # 3 # 227 # -1 # ID=1093533_1;partial=10;start_type=ATG;rbs_motif=GGAGG;rbs_spacer=5-10bp;gc_cont=0.622
ATGACTGCAGTACACGGCTATTCGCAGCAGAAAGACGACTACGCCAAGCGGCTGCGTCGGATCGAGGGCC
AGGTCCGCGGCATCGCGAAGATGATCGAAGAGGACAAGTACTGCATCGACGTCCTCACTCAGATCAGCGC
CGTCAACAGTGCTCTGCAGTCGGTGGCGCTCGGGCTACTCGAGGAGCACCTCGGCCATTGCGTCACGCAG
GCCGTCGCCGAGGGC
>Merged2_1102258_1-1551 # 1 # 1551 # 1 # ID=1102258_1;partial=10;start_type=Edge;rbs_motif=None;rbs_spacer=None;gc_cont=0.724
CGCGGCGAGCAGCGGGTCGACGCCGAGGACCTCGCGGTCGGCGATCTGATCCTGGTCCGCCCCGGGGAGC
GGGTCGGCGCCGACGGCACTGTCGTGGACGGCGCCAGCGAGGTCGACCAGGCCACCATCACCGGTGAGCC
GCTGCCGGTGGCCAAGCAGGCCGGAGACGAAGTGTTCGCCGGCACGCTGAACGGCACCGGAGCGCTGCGA
GTGAAGGTCGAGCGTGACCCGTCGGACTCGGTGATCGCCCGGATCGTGACGATGGTCGAAGAAGCCTCGC
AGACCAAGGCGCCCACCCAGTTGTTCATCGAGAAGGTCGAGCAGCGGTACTCGATCGGGATGGTCACGGC
CACGATGGCACTGTTCGCCGTACCGCTGCTGTTCGGTGCGGCGTTGCAGCCGACGCTGCTGCGGGCGATG
ACCTTCATGATCGTGGCCTCGCCGTGCGCGGTGGTGCTGGCCACCATGCCCCCGCTGTTGTCCGCGATCG
CGGGTGCCGGACGCCACGGCGTCCTGGTCAAGTCCGCCGTGGTCATGGAACGTCTCGGGCAGGTCGACCA
GGTCGCCATCGACAAGACCGGCACCTTGACCGAGGGCACTCCGCGGGTGACGGACATCCGCCCGCTGGCC
GCCTCCGGCCTGGATGAAGCGGAACTGCTGCGGCTGGCGGCGGCGGCCGAGCACCCCAGCGAACACCCGC
TGGCCCGCGCCATCGTGGCCGCCGCCCGCACCCGCGACCTGGACATCCCACTGGTCGCAGACTTCGACTC
CGCCCCCAGCACCGGCGTGACCGCCACCGTCGACGGCAGGGCCGTCGCGGTCGGCAGCCCCGCCCGGCTG
CTGAGGGGACGCGAGAACCACCCGGCCGCGACGGCGACCGCCCAACTGGAGATCGAGGGCCGCACCGCCG
TCCTCGTCGAGGTCGAGGACACCCCGGTCGGGGTGCTGGGGATCGCCGACCGGCTCCGCGAGGAGGCCAC
CGCCACCGTCACCGCCCTGACCACGCTCACCGGCAGCGTTCCGATCCTGCTCACCGGCGACAACCCGCGC
GCCGCCGGCCGCCTCGCCGACGAGGTCGGCATCCGGGACGTACGTGCGGGGCTGTTGCCGCAGGACAAGG
TCACCGCGGTCAAGGAGCTGGAGCGCACCGGACGTAAGGTGCTCGTGGTCGGCGACGGCGTCAACGACGC
CCCCGCACTGGCCGCCGCCCACACCGGCATCGCCATGGGACGAGCCGGCTCCGACCTCGCCCTGGAGACC
GCCGACGCTGTCGTGGTACGCGACGAGCTGGCCACCATACCCACCGTCGTCACGCTATCGCGCCGGGCCC
GGCGCCTGGTGGTGCAGAATCTGATCAGCGCAGCCACGTTCATCACCGGCCTGGTCATCTGGGACCGGGC
CGGCACCCTGCCGCTGCCGCTGGGTGTCGCCGGCCACGAGGGCTCCCCCGTCATCGTCGGCCTCAACGGC
CTGCGCCTGCTCGCGGACGCCGCCAGGCGTCGCGCCCGCACCGGGACGACCGGTGAGCCGACGCATCACC
GTCCCGATTGA
>Merged2_1104051_786-947 # 786 # 947 # -1 # ID=1104051_3;partial=01;start_type=Edge;rbs_motif=None;rbs_spacer=None;gc_cont=0.636
ATCGAGCCGCCGGAAAATCCGATGTCGGCGGATCGCGTGCGCTGGGAGCATATCCAGCGCATTTACGAAC
TGTGCGGCCGCAATGTCTCGGAGACGGCGCGCCGCCTCAACATGCATCGCCGCACGCTGCAGCGCATTCT
GGCAAAGCGCGCGCCCAAATAG
>Merged2_1104357_2-580 # 2 # 580 # -1 # ID=1104357_1;partial=11;start_type=Edge;rbs_motif=None;rbs_spacer=None;gc_cont=0.670
GAGGTCTTCGGCGGGTCGCTGTATGGCAAGGGTGATATCGATGGCCTGCCCGAGGAAGCAGTCCTGGCCA
GCCTTGGCTGCGGCAACCCCCTCGCTGTCGCCGATCTGCACGAGGGCGAGCGGGTCCTGGACCTCGGGTC
TGGTGGCGGCATCGACGTGCTGCTGTCCGCTAGGCGAGTCGGCGCGACTGGGTTCGCCTATGGGGTCGAC
ATGACCGACGACATGCTGGCGCTCGCTCGTGCCAATGCCGCGCAGGCCAGTGCTACCAACGTCGAGTTCC
TGAAGGGGGAGATCGAGGCCGTGCCGCTGCCCGACGGCGCCGTTGACGTGGTGATTTCTAACTGCGTGAT
CAACCTGTCCACCGACAAGCCGGCCGTGCTCGCCGAGATGTACCGCGTTCTCGTGCCGGGCGGCAGGATC
GGCATCGCTGATGTGGTCGCAGACGACCACATGACGCCAGCTGACCGGGCCGCGGCGGGCTCCTACGTCG
GCTGCATCGCCGGCGCGCTGTCCCGTACCGAATATCTCAGTGGCCTCGCCGCGGCCGGTTTCGCCGACGC
CTCGGTGACCTTCACCAAC
>Merged2_1109079_278-556 # 278 # 556 # 1 # ID=1109079_2;partial=01;start_type=GTG;rbs_motif=GGA/GAG/AGG;rbs_spacer=5-10bp;gc_cont=0.685
GTGACGACGGGTGAGATCACGAACCCGACGATCCCGCCGGCCGAGCACGACGGCGTGCGCGACCTGATCA
TCATCGGTTCCGGCCCCGCCGGGTACACCGCCGCCACCTACGCCGCACGCGCGAACCTCCACCCCCTGGT
GTTCGAGGGATCGCAGTTCGGCGGAGCTCTCATGACGACGACCGAGGTCGAGAACTTCCCCGGTTTTCCC
GAGGGCGTCCAGGGCCCGCAGCTCATGGAGGACATGCGTACCCAGGCCGAGAAGTTCGGCGCCCAGCTG
>Merged2_1109937_2-325 # 2 # 325 # 1 # ID=1109937_1;partial=11;start_type=Edge;rbs_motif=None;rbs_spacer=None;gc_cont=0.608
GGCGACAACAACATCTTCACCCAGATCGGACTGTTCGTGCTGGTCGGCCTGTCGGCTAAAAACGCAATCC
TGATCGTCGAGTTCGCGCGCGAGCTTGAGTTCGCAGGCCGCTCCCCCCGCGATGCTGCGATCGAAGCAAG
CCGACTGAGGCTACGGCCAATCCTGATGACCTCATTCGCGTTCATCATGGGAACAGTGCCGCTGGTGACC
TCCATCGGCGCCGGCGCCGAGATGCGGCAGGCCATGGGTGTCGCCGTGTTCGCCGGCATGATCGGCGTAA
CAATGTTCGGAATCTTCCTGACACCGGTATTCTACGTCGTCCTC
>Merged2_1112171_65-430 # 65 # 430 # 1 # ID=1112171_1;partial=01;start_type=ATG;rbs_motif=GGAG/GAGG;rbs_spacer=5-10bp;gc_cont=0.637
ATGCAGCGAATTACGATCACGATCGAGGATGATCTTTTGGCAGAGATCGATGCCGCCGCGGAAACACGCG
GCTACCAGAACCGCTCCGAGATCATTCGCGACCTCGCCCGCGCGGGCCTGCAACAGAGCACGGAAGACAC
CTCGCAGACCGGGCCCTGCGTCGCCGGCCTCGTCTATGTCTACGACCACGCCGCCCGTGATCTCTCAAAA
CGCCTGGTGCAGGAATTCCACGGCCATCACGACCTCGCGCTGGCGACCCTGCATGTGCATCTCGACGACA
ACAATTGCATGGAGATGTCGGCGCTGCGCGGCGACGCCGCCGAAGTCAGGCATTTCGCCGACCACATCGT
CGCCGAGCGCGGCGTG
>Merged2_1112564_2-376 # 2 # 376 # 1 # ID=1112564_1;partial=11;start_type=Edge;rbs_motif=None;rbs_spacer=None;gc_cont=0.584
CCGTTGTCTTGCGATCCGAACCGCATCCGCGGCATGTCTGAGCGGATGATTATCAGCCATTACGAGAACA
ACTACGGGGGAGCGGTGAAGCGGCTGAAGCTCATCGAGGAGAAGCTTGCCGAACTCGACTATGCCAGCGC
GCCCGGTTTCCTGGTCAATGGGCTGAAGCGCGAACAGCTCATCGCTACCAACTCAATGATCCTCCATGAA
GTGTTTTTTGACAGTCTCGCCGACGAGAATGAGCCGGAAGCGCGTTTAAAGGAGGCGCTCGCGCGCGATT
TCGGTTCTTACGATCGCTGGCGAGCCGAATTCGTTGCTATGGGCAAAGCGCTCGGCGGTGGCTCTGGCTG
GGTGCTGCTTACCTGGTCACCGCGG
>Merged2_1112860_2-379 # 2 # 379 # 1 # ID=1112860_1;partial=10;start_type=Edge;rbs_motif=None;rbs_spacer=None;gc_cont=0.669
TGGGGCTACACCGAGCTGGCCGCGCACACCAGGGCCGAGTCGTTCGACGAGATGAAGCACGCCGAGGCCC
TCACCGACCGGATCCTGATCCTGGACGGCCTGCCGAACTACCAGCGACTTTTCTCGGTCCGCATCGGGCA
GACCATCCGCGAGCAGTTCGAGGCCGACCTGGCCATCGAGGTCGAGGTGACCGAGCGGCTCCGGCCCGGC
ATCGCGCTGTGCCGCGAGCGGCACGACACGACCAGCGCCATCCTGCTCGAGCAGATCATGGCGGACGAGG
AACTCCACATCGACTACCTGGAAACCCAGCTAGAGCTGATGAACACGCTCGGCGAGCAGCTGTACCTCGC
CCAGTGCGTGTCCCGGCCCCCGACGTAG
>Merged2_1113861_1-417 # 1 # 417 # 1 # ID=1113861_1;partial=11;start_type=Edge;rbs_motif=None;rbs_spacer=None;gc_cont=0.669
TTCCAGTTCCTGCGCTGGGGCCAGAACGCCTTTGACGGATTCAAGGTCGTCCCGCCCGGCACCGGCATCG
TGCACCAGGTGAACATCGAGCACCTGGCCCGCGTCGTCTTCAGTAAAGACGGCAAGGCGTACCCCGACAC
CTGCGTCGGCACCGACTCCCACACCACGATGCAGAACGGCCTGGGCATCCTCGGCTGGGGAGTCGGCGGC
ATCGAGGCAGAGGCCGCCATGCTCGGCCAGCCGGTGTCGATGCTGATCCCGCGGGTTGTCGGGTTCAAGC
TCTCCGGCGAGTTGCCAGCCGGCACGACGGCTACCGACCTGGTCCTCACCATCACCGAACTGCTACGCAA
GCACGGCGTGGTCGGCAAGTTCGTCGAGTTCTGCGGCGAGGGAGTGGCCGCGGTCCCGGTCGCCAAC
>Merged2_1115605_389-547 # 389 # 547 # -1 # ID=1115605_2;partial=01;start_type=Edge;rbs_motif=None;rbs_spacer=None;gc_cont=0.723
GTGGGCTGCATCGCCGGCGCCCTCTCCAGGCAGGAATACCTGGACGGACTGGCCGCGGCCGGGTTCGTCG
ACGCCGAGGTGATCTTCACGCATGAGGCCGCGCCCGCCATGCACGCGGCGATCGTGCGGGCGGTCAAACC
CGCCGGGGCGGCCTCCTGA
>Merged2_1115696_1-207 # 1 # 207 # 1 # ID=1115696_1;partial=10;start_type=Edge;rbs_motif=None;rbs_spacer=None;gc_cont=0.729
GTAGTGGCCGAGGATCACCTGACTCTTGCCGACCGCGCGGCCGCTGGCTCCTATGCCGGCTGCATCGCCG
GTGCCCTGTCCCGCGCGGAGTACCTGGACGGGCTCGCCGCTGCCGGGTTCACCGACGCGTCGGTGACCTT
CAGCCACCAGGCCGCCCCCGGGATGCACGCGGCGATCATCCGGGCCGCCAAGCCCGCCACCCCATGA
>Merged2_1122006_231-314 # 231 # 314 # 1 # ID=1122006_2;partial=01;start_type=GTG;rbs_motif=AGGA;rbs_spacer=5-10bp;gc_cont=0.726
GTGGGCGTGACGCAGCACCGCAACGTGATCATCATCGGCGCAGGGCCGGCCGGGTACACCGCGGCCTTGT
ACACCGCCCGCGCC
>Merged2_1123457_2-877 # 2 # 877 # 1 # ID=1123457_1;partial=11;start_type=Edge;rbs_motif=None;rbs_spacer=None;gc_cont=0.627
GGACCGAAGCGGCCGCAGGATCGAATCGCGCTGTCTAAGGCGAAATCCACGTTCCGCGAGCAGATCCCAA
CCTACGTTGGCGATGACCCGGACAAGAAGGACTACTCGAGGCTGGACGAGGCAGTCGACGAAACGTTCCC
GGCCAGTGACCCAGGCGCACTGAGCAACGGCCACGCCGACGACCACAAACCGGTGGAGTCAGCCGCAAAG
CACTCCAATGGCCGGGTGAGCAACCCGGTGAAGGTGAAGTGCTACGAACTCGGCGAATTCGTGCTCGACC
ACGGCGCGGTGGTGATCGCCGCCGTCACGTCATGCACCAACACGTCCAACCCCGAGGTGATGCTCGGCGC
TGCGCTGCTGGCGCGCAACGCCGTCGATAAGGGCCTCACCTCCAAGCCCTGGGTGAAGACCACGATGGCG
CCGGGCTCGCAGGTCGTCAGCGACTACTACGAAAAGGCCGGGGTCTGGCCGTATTTGGAGAAGCTCGGCT
TCTACCTTGTCGGCTACGGCTGCACCACCTGCATCGGCAACTCCGGCCCGCTGCCCGAGGAGGTTTCGAA
GGCGGTCAACGACAACGACCTATCGGTGGCCGCGGTGCTGTCCGGTAATCGGAATTTCGAGGGCCGCATC
AACCCGGACGTGAAGATGAACTATCTGGCCTCGCCGCCGCTGGTGGTTGCCTACGCGCTGGCCGGCTCGA
TGGACTTCGATTTCGAGTCGCAGCCGCTGGGCAAAGACAACGAAGCCAACGATGTCTATTTGCGTGACAT
CTGGCCGTCGCAGAAAGACGTCTCCGACACCATCGCGTCGGCGATCAACCAGGAGATGTTCGTCACGAAC
TATGCCGATGTGTTCAAGGGCGACGAGCGGTGGCGC
>Merged2_1124621_2-415 # 2 # 415 # -1 # ID=1124621_1;partial=10;start_type=GTG;rbs_motif=AGGAG;rbs_spacer=5-10bp;gc_cont=0.720
GTGGCCGACACCGATCCCGCCAACCGGGATACCGTCATCAGCCGTTACTCCGGCCTCGCGCGGGCCGCCC
GATCCGGGCAGCAAGTGATCGACTGTGGCCCGGAGGAGTTCACCGAGGGTGGCTTCGGCGCCGCCGGCTA
CGCCGACACCAGCGAACTGCCCGACGGCGCGGTGCGGGCCAGCCTCGGCTGCGGTAACCCGGTCGCCGTC
GCCGAGCTGCACCCCGGGGAAACGGTGCTGGACCTTGGCTCCGGCGGCGGCATCGACGTGCTGTTGTCCG
CACGGCGCGTCGGCCCCGCCGGGCTCGCCTACGGCCTGGACATGACCGACGAGATGCTCGACCTGGCCCG
CCGAAACCAAGCCGAGGCCGGCGTCACCAACGTCCAGTGGCTGCGTGGGCACATCGAGGACATC
>Merged2_1133213_562-939 # 562 # 939 # -1 # ID=1133213_2;partial=01;start_type=Edge;rbs_motif=None;rbs_spacer=None;gc_cont=0.667
GAAGTGGTTCGCCAACTGCAGGACGAGGGTTACATCGTCGGCATGGTCGGCGACGGCATCAACGACGCCC
CGGCGTTGGCGGCGGCCGACATCGGTATCGCCATGGGCCTGGCCGGTACCGACGTCGCGGTGGAGACCGC
CGATGTCGCCCTGGCCAACGACGATCTGAACCGACTGCTCGACGTGGGCGACTTGGGCACCCGCGCGGTC
GAGGTCATTCGCGAGAACTACGGCATGTCGATCGCGGTCAACGCCGCCGGGCTGCTGATCGGCGCCGGTG
GCGCATTGTCGCCGGTGCTGGCCGCGATCCTGCACAACGCATCGTCGGTGGCCGTCGTCGCAAACAGTTC
TCGGCTGATTCGTTACCGCTTGGAGTGA
>Merged2_1133908_1219-1947 # 1219 # 1947 # 1 # ID=1133908_3;partial=00;start_type=ATG;rbs_motif=GGA/GAG/AGG;rbs_spacer=5-10bp;gc_cont=0.698
ATGACGCTGACCGAGGACAGCGCCATTGCGGCGGCCGCGATCATGGGAGACAGGAGCAGCCCGAACGCGG
GGTACAGCCCCCCGGCGGCGGTCTGTCTCGTCCACCTCCCGAGCCACCCGATATCAGCCGGCGGGGTATG
CGAGCGAGCGGGGCGCCGCCGGCTCACCCGAGCCCAGCCACAGTCACCGGTGCATGCCGCCGAGCACCGC
ACGCCAGAGGTCAAGGACATCGGTGTCGGTGCCGCGATGGGTGGGCCGCTCGCGCTGGCCACCATCGCAT
ACGGCGTGACCGGCGCGATGCTGCTCTGGACGCGCCGGCACCGGCATACCGGTTCGGCGCTAGTCGCCGC
ACGAGGAGGCTCCGACGACCCGAGCGCCGGTGTCGGTGGGCGTGCCGAGCCGGTGATGGTGGGCACCGCG
GTGGACATGAAGCGGCTGGCGAAGGACCAGACCTCTTTCCTGCCGATCTTCATCGTCAAGGTGGCCCTGG
GACTGGTCGCGTTTGCCGTCAAGCCGGCGCTAGGCCTGCTCTTCTTCGCCGCCTACGCGGTCTACTTCTG
CGCGAGATCCGCAGCGGTGACGAGGCCGGCGCGGAGGACGACGAGGACTCGAGCCGCTCAAGCTGCAGCC
GAAGGCGGCCTCGCCCAACACGTGGGCGGTCGTGGCCCAGACCCTGGCCACGCTGGTGGTGATCTTCCTC
GCCTCACAGCTGTTCGTGAAGCAGCTTGA
>Merged2_1140069_2-631 # 2 # 631 # -1 # ID=1140069_1;partial=11;start_type=Edge;rbs_motif=None;rbs_spacer=None;gc_cont=0.686
GACCACATCAACGCACTCGGCCAGTGGGACGAGAACGCCGACCCCGACACCGAGATCCAGTTCACGCCGG
CGCGCGTGATCATGCAGGACTTCACCGGCGTCCCGTGTGTCGTCGACCTCGCCACCATGCGTGAGGCGAT
GGCCGACCTCGGCGGCGACGCCTCCAAGATCAACCCGCTCGCGCCTGCCGAGATGGTCATCGACCACTCC
GTGATCGCCGACGTCTTCGGTACGCCGGAGGCATTCGAGCGCAACGTTGAGATCGAGTACCAGCGCAACC
GTGAGCGCTACCAGTTCCTGCGTTGGGGCCAGGGCGCCTTCGACGACTTCAAGGTCGTCCCGCCGGGCAC
CGGCATCGTGCACCAGGTCAACATCGAGCACCTCGCTCGCGTCGCGTTCACCCGTGAGGTCGACGGTGTG
GTCCAGGCGTACCCCGACACCTGCGTCGGCACCGACTCCCACACCACGATGCAGAACGGTCTGGGCGTCC
TCGGCTGGGGCGTCGGCGGCATCGAGGCCGAGGCCGCCATGCTCGGCCAGCCCGTGTACCTCCTGACCCC
CGACGTGGTCGGCGTCCACCTGACGGGCGCGCTGGCCCCGGGCGTCACCGCCACCGACATGGTGCTGCAC
>Merged2_1142543_380-547 # 380 # 547 # -1 # ID=1142543_2;partial=01;start_type=Edge;rbs_motif=None;rbs_spacer=None;gc_cont=0.708
GTCGGGGACAACCACCACCACGTGGTCTGCCGATCCTGCGGGCGCGTCGCCGACGTCGACTGCGCCGCCG
GCAGCGCGCCGTGCCTGACCGCCTCCGACGACCACGGCTTCACCATCGACGAAGCCGAGGTCATCTACTG
GGGCCTGTGCCCCGACTGCTCCACCTGA
>Merged2_1142848_2-187 # 2 # 187 # -1 # ID=1142848_1;partial=10;start_type=GTG;rbs_motif=AGGAG/GGAGG;rbs_spacer=11-12bp;gc_cont=0.672
GTGCACGGGCTCATCGACACTACCGAGATGTACCTCCGTACCGTCTTCGAACTGGAAGAGGAGGGCATCG
TCCCGCTGCGCGCGCGGATCGCCGAGCGGCTTTCGCAGAGTGGGCCGACCGTCAGCCAGACCGTGGCCCG
GATGGAGCGGTCCGGGCTGGTCAAGGTCGAAGGTGACCGTCAGCTC
>Merged2_1145377_2-451 # 2 # 451 # 1 # ID=1145377_1;partial=10;start_type=Edge;rbs_motif=None;rbs_spacer=None;gc_cont=0.591
GATCCGCAATTCCAGCCCGGCGAACTCAGCAAGCGAGTGGGCACCATCGAGATGTTCACCGCCACAACCC
CCGTCAACCTGGGACGCCCGGACCCCAACCTCAACCTGCCTGTCGTCTTAGGCGGCGACATGATGCGGTA
CAACTGGACCATCAACGGGGAACCGTACGAAAAGACCAATCCGCTGCACGTGCAACAAGGTCAACGACCC
ACCATCACGTTTGACAACACCACGATGATGTATCACCCAATTCACCTGCACGGGCATACGTTCCAGGTGA
TCAGGGCGGACGGCAGCCCGGGCGCCCGCAAGGACACCGTCATGGTGTTGCCCATGCAGAAGCTCAGCGC
CGTTCTCGTTGCTGACAACCCCGGCACCTGGATGATGCACTGCCACAACACTTATCATCAGGTCGCGGGA
ATGATGACGCGCCTGGATTACGTCTTCTGA
>Merged2_1145584_177-398 # 177 # 398 # -1 # ID=1145584_1;partial=01;start_type=Edge;rbs_motif=None;rbs_spacer=None;gc_cont=0.586
AAGCGGGGCCGTCTCGGCAACGTCGAGTTCATGAAGGATGCCGACGGGAACATTGTGGCGGTGCCCTTTG
GAAAGGTTGTCCACCACAGTGACGTCGTACCCCCGATTGAGCAACAGGCGGACGGTGTGGGAGCCGATAT
AGCCAGCCCCACCGGTAACCAGAATTCGAAGTGGGTCCACGTACCGATTGTAAATGGGGATCGGCCAGTT
CTGGGGGCTTGA
>Merged2_1145845_2-139 # 2 # 139 # 1 # ID=1145845_1;partial=10;start_type=Edge;rbs_motif=None;rbs_spacer=None;gc_cont=0.768
CGCCAGGCCGTCACCGCCGCCGGAACGGGTTGCCAGGCTGCCTTGGACGCCGAGCGCTATCTCGCCGCCG
CCGGCGACCGGTCCGGCGCCGTCAGCACGGGCCAGCCGATAGGGGTCACGGCCCAGGCGGCGCACTGA
>Merged2_1147250_2-76 # 2 # 76 # 1 # ID=1147250_1;partial=10;start_type=Edge;rbs_motif=None;rbs_spacer=None;gc_cont=0.640
ACCCACGAAGCCGGCGACGGCATCCACTCGGCGATCATCCGCGCCACCAAGCCAGCCATCGAAGACCCGA
AATGA
>Merged2_1148820_1-1161 # 1 # 1161 # 1 # ID=1148820_1;partial=11;start_type=Edge;rbs_motif=None;rbs_spacer=None;gc_cont=0.639
CCGACGTCAGTGCACTGGCACGGCGTCGCCCTGCGCAACGACATGGACGGCGCCGAACCGGCCGCCCCAA
ACATCGCGGCGGGCCAGGACTTCACCTACCGGTTCTCCGTGCCGAATTCGGGTACGTACTGGGCACATCC
GCACACCGGCCTGGATGAGGACACCGGTCTCTATCTGCCGGTCATTGTCGACGACCCAACCGAGGGCAAC
TACGACGCCGAATGGATCGTGCTCCTTGATGATTGGACCGATGGCGCCGGAAAGAGCCCTCAGCAGCTCT
ACAGCGAACTGAGCAACCCGAACAAGCCCCGGCAGAACGCGCCCATGACAACGACCTCGACAACGCCGAC
GGCCGCAGAGACATCCACAACCACGACCGAGACGACATCGACCAGTCAGACAACTTCTATGAGCCCGGCA
CCTCCACCTTCGGCGGCAGCCGTCGGCACCAGCGACCTCCTCGGTGGCGACGCCGGAGATATCGCCTACC
CGTACTACCTCATCAATGGGCGAATCCCCACTTCCCCCACGGCGTTCAACGCGAAACCCGGCCAGCGAGT
CCGGATCCGCTTCATCAACACCGCCTCCGACACCACATTCCGGGTGGCGTTGGCCGGTCATGCGAAGACG
GTGACCCACACCGACGGGTATCCCGTTGTCCCGGCTCAGGTCGACGCCCTGCTCATCGGCATGGCCGAAC
GCTACGACGTGACCGTGACCGCGGACGACGGTGTCTTCCCATTGGTTGCGGTCGCCGAAGGCAAGAGCGG
GCTGGCACGCGCACTGCTCTCCACTGCCGCGGGCAGCGCTCCCGATCCGCAATTCCAGCCCGGCGAACTC
ACCAGGCGAGTGGGCACCGTCGAGATGTTCACCGCCACAACCCCCGTCAACCTGGGACGCCCCGACCCCA
ACCTCAACCTGCCTGTCGTCTTAGGCGGCAACATGATGCAGTACAACTGGACGATCAACGGGGAACCGTA
CGGCAAGACCAATCCGCTGCACGTGCAACAAGGTCAACGACCCACCATCACGTTCGACAACGCCACGATG
ATGTATCACCCAATTCACCTGCACGGGCATACGTTCCAGGTGATCAGGGCGGACGGCAGCCCGGGCGCCC
GCAAGGACACCGTCATGGTGTTGCCCATGCAGAAGCTCAGC
>Merged2_1153543_1-342 # 1 # 342 # 1 # ID=1153543_1;partial=10;start_type=Edge;rbs_motif=None;rbs_spacer=None;gc_cont=0.731
ATCGGCGCCGTCCGGGCCGACCTCGGCGAGGTCTCCCACCAGGCGGTGTACGACGTGCTCCGGGTGCTCA
CCTCCGCCGGGCTGGTCCGCCGGATCCAGCCGCCCGGCTCGGTGGCCCGCTACGAGTCCCGGACCGCCGA
CAACCACCACCACGTGGTCTGCCGGTCCTGCGGCGCGATCGCCGACGTCGACTGCGCCGTCGGCCACGCC
CCGTGCCTGACCGCCTCCGACGACCACGGCTTCGAGATCGACGAGGCCGAGGTCGTCTACTGGGGGCGCT
GCCCCACCTGCTCCACCGTCCTGCCCGACCCAGATCCGTCCCGGAAGGAAAGCCATGCCTGA
>Merged2_1160390_2-217 # 2 # 217 # -1 # ID=1160390_1;partial=10;start_type=GTG;rbs_motif=GGA/GAG/AGG;rbs_spacer=5-10bp;gc_cont=0.690
GTGGTACGGGACGTCATCATCATCGGCTCAGGTCCGGCTGGCTACACCGCCGCGATCTACGCGGCGCGGG
CCAAGCTGTCCCCGCTCGTCTTCGAGGGTTCGGTGACCGCGGGCGGTGCGCTCATGCAGACCACCGACGT
GGAGAACTTCCCCGGCTTCCCCGACGGCGTGCTCGGCCCGGACCTGATGGACTCGATGCGAAAGCAGGCG
GAACGG
>Merged2_1160665_2934-3146 # 2934 # 3146 # -1 # ID=1160665_5;partial=01;start_type=Edge;rbs_motif=None;rbs_spacer=None;gc_cont=0.681
GCGGAGTCGCTCGGCCTGACCGGCGAGGAGACGTTCGACATCACCGGCGTGACGGAGCTGAACGAGGGCC
GTACGCCCGCGACGGTGAAGGTCACCACCGACACCGGCGTGGAGTTCGACGCGATCGTCCGCATCGACAC
CCCCGGCGAGGCCGACTACTACCGCAACGGCGGCATCCTGCAGTACGTCCTGCGCCAGCTGCTCGGCAAG
TAG
>Merged2_1161535_3-617 # 3 # 617 # -1 # ID=1161535_1;partial=11;start_type=Edge;rbs_motif=None;rbs_spacer=None;gc_cont=0.659
GATCTGTTGCGCGGCACCGCCGACACGGCATGGATCTTGGTCGCCGAAGGCGAGCAAAAAGGCACAGAAG
TTCAGGTTCCGATCGACACCATCCAGATCGGCGACGACGTGGTGATTCACGACCACGTGGCGATACCGGT
CGACGGTGACGTGGTCGACGGCGAGGCCGTTGTCGACCAGTCAGCGATCACCGGCGAAACGCTGCCGGTC
AGCATCGTCGCCGGCGGGACGGTGCACGCCGGTTCGGTGGTGCTACGCGGACGCCTGGTGGTTCGCGCTC
GCGCCGTCGGCAACGAAACCACCATCGGCCGCATCATCACTCGCGTCGAAGAGGCGCAGCATGATCGGGC
GCCGATCCAAACCGTCGGCGAGAATTTCTCCCGGCGCTTCGTCCCGATCTCGTTCGTCGTGTCCGCAATC
ACCCTGGCCATCACCGGAGACGTTCGCCGCGCAATGACGATGTTGCTGATCGCCTGCCCCTGTGCAGTGG
GCCTGGCGACACCGACCGCAATCAGTGCCGCGATCGGCAATGGCGCGCGCCGCGGCATCCTGATCAAGGG
CGGGTCGCACCTCGAGCAGGCGGGCCGGGTGGACGCGATCGTCTTCGACAAGACC
>Merged2_1162750_484-609 # 484 # 609 # 1 # ID=1162750_2;partial=01;start_type=ATG;rbs_motif=GGAG/GAGG;rbs_spacer=5-10bp;gc_cont=0.683
ATGACGGCGACCGCGGCCAGCCCCTTCCGGCAGCCCAAGGCGGTCTTCGCGGTGGCGTTCGCCTGCGTTG
TCTCGTTCATGGGCATCGGGCTGGTCGACCCGATTCTGCCCGCCATCTCACACGAG
>Merged2_1171367_2-439 # 2 # 439 # -1 # ID=1171367_1;partial=11;start_type=Edge;rbs_motif=None;rbs_spacer=None;gc_cont=0.678
TCCAGGATGGAACGGGACGGATTGTTACGTGTGGCCGGCGACCGTCATCTGGAGCTGACCGACAAGGGTC
GGGCGCTGGCCGTCGCCGTGATGCGCAAACATCGGCTCGCTGAACGGCTGCTCGTCGACGTCATCGGGTT
GCCGTGGGAAGAAGTGCACGCCGAGGCCTGCCGGTGGGAGCACGTGATGAGCGAAGACGTCGAACGCCGG
CTGGTCATGGTGCTCAACAACCCGACCACCTCCCCATTCGGCAACCCGATTCCGGGCCTGCTGGACCTCG
GCGTGGGCCCGGAGTCGGGCTCCGACGACGCCAACCTGGTCCGGTTGACCGAGCTGCCCGCCGGATCGCC
GGTGGCCGTGGTGGTTCGCCAGCTCACCGAGCACGTCCAGGGCGACATCGACCTGATCACGCGGCTGAAG
GACGCCGGCGTGGTGCCC
>Merged2_1172449_2-175 # 2 # 175 # 1 # ID=1172449_1;partial=10;start_type=Edge;rbs_motif=None;rbs_spacer=None;gc_cont=0.621
GCGCTCAACGACGGCAAGACGCCAAAGACCGTGCACGTCAAGGCCGCTAAAGAAGGCGGGCAAGCAGTCG
AGTTCGACGCCGTGGTGCGTATCGACACACCGGGCGAAGCCGACTACTACCGCAACGGCGGCATCTTGCA
GTACGTGCTGCGCAACATGCTCAGGTCGAGCTAG
>Merged2_1172449_189-752 # 189 # 752 # 1 # ID=1172449_2;partial=00;start_type=GTG;rbs_motif=AGGA;rbs_spacer=5-10bp;gc_cont=0.670
GTGCCTAAGGTCAGCCAGGACCATCTGGCGGCCCGTCGCCGTCAGATACTCGACGGTGCCCGTCGCTGCT
TCGCCGAGTATGGCTACGAGAAGGCGACGGTGCGCCGGCTGGAAAAGGCCATCGGCTTGTCGCGGGGAGC
GATCTTTCACCATTTCCGCGACAAAGACACGTTGTTCTTCGAGCTGGCCCGCGAGGATGCCGAGCGGATG
GCCGCCGTTGCGTCGCGGGAGGGTCTCATCCAGGTGATGCGCGACATGCTCACCGCGCCCGACCAGTTCG
ACTGGCTCGCCACCCGATTGGAGATCGCGCGGAAGCTGCGCCACGACCCCGCGTTCGCTCGGGGGTGGGC
GGAGCGCTCGGCGGAGCTGACGGCGGCAACGGTCGATCGGCTGCGCCGACAGAAGCAAGCCGGGCGGGTG
CGCGATGACATCCCTAGCGACGTACTGGTGTGCTACCTAGACCTGGTTCTTGACGGGTTGGTCGCCCGGG
TGGCCTCCGGTGAAGACCCGCGGCGACTTACCGCCGTCCTCGATCTGGTCGAGGGCTCGGTGCGCCACAG
TTAA
>Merged2_1183746_218-442 # 218 # 442 # 1 # ID=1183746_2;partial=01;start_type=GTG;rbs_motif=GGAG/GAGG;rbs_spacer=5-10bp;gc_cont=0.658
GTGACGGCTGTTCGGGACATCATCATCATCGGCTCAGGGCCCGCGGGTTATACCGCCGCCTTGTATGCCG
GTCGTGCGCGTCTGCGGCCGCTGGTCTTCGAGGGTTCGGTGACCTCCGGCGGCGCGCTCATGAACACCAC
CGATGTGGAGAACTTCCCCGGTTTCCCCGACGGCGTGCTCGGCCCGGATCTGATGGATCAGCTCCGTAAG
CAGGCCGAGCGGTTC
>Merged2_1184069_2-448 # 2 # 448 # 1 # ID=1184069_1;partial=11;start_type=Edge;rbs_motif=None;rbs_spacer=None;gc_cont=0.714
GCCGACGACGGCACCGAGGAGACGGTGCCGACCGAGCAGCTCGGCGTGGGCGACACCATCCTGGTGCGGC
CAGGCGAGCGGATCGGCGCCGACGGCCGCGTCCTGGACGGGGCGAGCGAGGTGGACCAGGCGACCATCAC
CGGCGAGCCGATGCCCGCGGTGAAGGAGCCGGGGGATGAGGTGTTCGCCGGGACGCTGAACGGCACCGGC
GCGCTCACGGTCAGGGTCAGCCGCGCCGCGGCGGATACCGTGATCGCGCGAATCGTGGCCATGGTGGAGG
AGGCGTCGGCGACCAAGGCCCGCACGCAGCTGTTCATCGAGAAGATCGAACAGCGGTACTCGGCGGGCAT
GGTCGCGGCAACGGTCGCGCTGTTCGCCGTGCCGGTGCTGGCCGGGGAGACGTTCCAGACCTCCCTGTTG
CGCGCCATGACGTTCATGATCGTCGCC
>Merged2_1199728_439-546 # 439 # 546 # 1 # ID=1199728_2;partial=01;start_type=ATG;rbs_motif=GGA/GAG/AGG;rbs_spacer=5-10bp;gc_cont=0.630
ATGACCGCCGACACTGTGCATGACGTGATCGTTATCGGTTCGGGTCCTGCTGGGTATACCGCGGCGTTGT
ATGCGGCGCGGGCGCAGTTGGCGCCGGTGGTGTTTGAG
>Merged2_1199761_1324-1506 # 1324 # 1506 # -1 # ID=1199761_3;partial=01;start_type=Edge;rbs_motif=None;rbs_spacer=None;gc_cont=0.732
CTGACCGCTACCGGCACCCGGACCAACGTCGAGGGCGTGTTCGCCGCAGGCGACCTCGTCGACCACACCT
ACCGGCAAGCGGTCACGGCCGCAGGCACCGGCTGCCAGGCGGCGCTGGACGCTGAGCGGTACCTGGCGGC
GCTCGCCGACCGGCACCAGCCGGTTGGTGCCGAGGCCCGCTGA
>Merged2_1203941_3-179 # 3 # 179 # -1 # ID=1203941_1;partial=10;start_type=ATG;rbs_motif=AGGAG/GGAGG;rbs_spacer=11-12bp;gc_cont=0.638
ATGAGTGGCGCCAACCACGGCACAGCAGTGAACCCCTTCAAGCAGCCAAAGGCCGTCTTCGCGGTCGCGT
TCGCCTGCATCGTGTCCTTCATGGGTATCGGCCTTGTCGACCCGATCCTGCCCGCGATCTCCAACCAGTT
GCACGCCTCGCCGAGCGAGACGACGCTGCTGTTCACG
>Merged2_1205570_1-381 # 1 # 381 # -1 # ID=1205570_1;partial=11;start_type=Edge;rbs_motif=None;rbs_spacer=None;gc_cont=0.643
AAATCCACATTCCGTGAGCAGATCCCCAACTACGTCGGCTACGACCCCGACAAGAGCGACTACTCGAAAC
TGGACGAGGTAGTCGACGAGACATTCCCGGCCAGCGACCCGGCGGCAGTGAGCAACGGCCATGCCGACGA
CCACAAACCGGTGGAGTCGGCCGCGAAGCATGCCAAGGGCCGGGTGAGCAACCCCGTGACGGTGAAGTCC
GACGAACTGGGCGAGTTCGTCCTCGACCACGGCGCGGTGGTGATCGCCGCCGTCACCTCATGCACCAACA
CATCCAACCCCGAGGTGATGCTGGGCGCAGCACTGCTGGCACGCAATGCCGTGGAGAAGGGCCTCACCAC
CAAGCCCTGGGTGAAGACCACCATGGCGCCG
>Merged2_1206888_399-758 # 399 # 758 # -1 # ID=1206888_2;partial=01;start_type=Edge;rbs_motif=None;rbs_spacer=None;gc_cont=0.642
TTGATCGGCATCGTGAAGAAAAACGCCATCATGATGATCGATTTTGCCCTGGAGGCCGAACGGGTCGAAG
GCCAGCCGCCGCGCGATGCGATCTTTCAGGCCTGTCTGCTGCGGTTCCGGCCGATCATGATGACCACCAT
GGCGGCGATCCTGGGCGCGCTGCCGCTGATGCTGGGGACCGGCACCGGTTCGGAGCTGCGCCGTCCACTG
GGCCTTGCCATTGTCGGCGGATTGATCGTGAGCCAGGTCCTCACGCTGTTCACCACGCCGGTCATCTATT
TGTATTTCGATCGGCTGGCGGCCCGGGTCTCGGGCCGACAGGCTTCGCCGCGTCTTGCCGGCGGGGAGGC
TCTCGAATGA
>Merged2_1208566_197-403 # 197 # 403 # 1 # ID=1208566_2;partial=01;start_type=GTG;rbs_motif=None;rbs_spacer=None;gc_cont=0.681
GTGATCGCCGCGATCACCTCCTGCACCAACACGTCCAACCCCTCGGTCATGGTCGGCGCCGCCCTGCTCG
CCAAGAACGCGGTCGACCGGGGCCTGGCCCGCAAGCCCTGGGTCAAGACCACGCTGGCGCCGGGCTCCAA
GGTGGTCATGGACTACTACGAGCGGGCCGGCCTGCTGCCGTACCTGAACAAGCTCGGCTTCAACCTG
>Merged2_1208919_3-293 # 3 # 293 # 1 # ID=1208919_1;partial=10;start_type=Edge;rbs_motif=None;rbs_spacer=None;gc_cont=0.674
GGTCTGCCACCGCGCGAGGCCATTTATCAGGCCTGCCTGCTTCGCTTCCGCCCGATCCTGATGACGACGA
TGGCGGCGATGCTCGGCGCGATGCCGCTGATGCTGGGCACCGGCACCGGTTCCGAATTGCGCCATCCGCT
CGGCATCGCTTTGGTCGGCGGGTTGCTCGTGAGCCAGATGCTCACGCTGTTCACCACGCCGGTGATCTAC
CTTTATTTCGATCGGCTGGCCGTGCGGCTGACCGGGCATCCGCCGGCCAACCGCCTGCCGCGCCCGGAGC
CGGCGGAATGA
>Merged2_1209028_66-950 # 66 # 950 # -1 # ID=1209028_1;partial=01;start_type=Edge;rbs_motif=None;rbs_spacer=None;gc_cont=0.591
TTCACGGAAGCGATACCCATTGCTATCCTTGGACTTGCTGTCAACATCGCGAGCGCGTGGCTGCTCAGCG
GCGGTGACCGTCATGGTCATGGGCACAGCCACGGGCATGGCCATCATCATGCCCACGACGACGAAGATGA
GCCGCATCGGATTGCGATTGGTGATGGCGACCTGATCCTCGAAGTATTCGAGGACGGCCTGCCGCCCCGA
TTCCGGCTATACACCGAGGGTGATGCCCAACTGCGTCAGTCCAACGTTTCCATTGAGACGGTACGCCCGG
GCGGTGACCGGCAGCTCTTCGCCCTCCGGGATCGCGGCGACTACCTCGAATCCATCGACGAAATTCCCGA
GCCTCACGCTTTCAGCGCCAACTTCAGGGTTGGCGAGCAGACATATTCTGTACAGTTTGAGGAGCATGAG
CACGCGTATGGATCGGCGGCGCGCGATCACAATATGAGGGCCGCCCTAATTCATGTGCTTGCGGATGCTG
CCGTGTCGGTGCTGGTTATCGTCGGCCTCCTGCTTGCCCGCGCCTTTGGCTGGCTCTGGATGGACCCGCT
GGCGGGAATTGTCGGCGCGTGTGTGATTGCGAGCTGGTCATTCGGCCTTATTCGCGATACCGGCGCAATC
CTCCTCGATATGAACCCCGACCGTCGCATGGCCGACAATCTCAAACGTTCTATCGAGCGTGAGGGCGACC
AACTCGTCGATCTTCACCTGTGGCGGCTAGGACCCGGCCATCTTGGTGCTATTGTCTCAGTCGTGACGGC
GAAAAAGCGGGACGAAAAATATTACCGGGCCAAGGCAGCGCGTTTCCGGTCGCTTTCGCATCTGACCATT
GAGGTCAGACACATCGATCCGACAGCCACAACCAGAGCTGCTTAA
>Merged2_1215637_3-266 # 3 # 266 # 1 # ID=1215637_1;partial=10;start_type=Edge;rbs_motif=None;rbs_spacer=None;gc_cont=0.629
ATGGGCGTGATCCCGTTGCAGTTCCCCGACGGGAAGTCGGCCAAGGATCTGGGTCTGGACGGCACCGAGG
TGTTCGACATCACCGGGATCGAGGAGCTCAACAACGGCAAGACCCCGAAGACGGTGCACGTCAAGGCGAG
CAAAGACGGCGGCGACGTCGAGTTCGACGCGGTGGTGCGCATCGACACCCCCGGTGAGGCCGACTACTAC
CGCAACGGCGGCATTCTGCAGTATGTGCTGCGCAACATGCTCAAGTCGGGCTAA
>Merged2_1215637_290-871 # 290 # 871 # 1 # ID=1215637_2;partial=00;start_type=ATG;rbs_motif=None;rbs_spacer=None;gc_cont=0.684
ATGCCAAAGGTCAGCGAGGACCACCTGGCGGCCCGCCGCCGCCAGATCCTCGACGGTGCGCGCCGTTGCT
TTGCCGAATACGGTTACGAGAAGGCCACGGTGCGCCGGTTGGAGAAGGCGATCGGGTTGTCGCGCGGCGC
GATCTTCCACCATTTCCGGGACAAGGACGCGCTGTTTTTCGCCCTCGCCCACGAGGACGCCGAGCGGATG
GCCGACGTGGCTTCCCGCGCGGGACTCATCCAGGTGATGCGCGACATGCTGGCCGCGCCGGACCAGTTCG
ACTGGCTGGCCACCAGATTGGAGATCGCCCGCAAGCTGCGCAACGATCCCGCCTTCAGCCGGGGATGGGC
GGAGCGTTCCGCCGAGCTGGCGGCGGCGACCACCGATCGGCTGCGCCGGCAGACGGAAGCGCACCGGGTG
CGCGACGACGTGCCCGGCGATGTGTTGCAGTGCTATCTGGAATTGGTGCTCGACGGGCTGGTGGCCCGGT
CGGCGTCCGGCGAGGACCCACAGCGCCTATCCGCGGTGCTCGACCTGGTGGAGAATTCGGTGCGCCGCAA
CGAATCTGGGAAGCGATCGTAG
>Merged2_1216357_71-361 # 71 # 361 # -1 # ID=1216357_2;partial=01;start_type=Edge;rbs_motif=None;rbs_spacer=None;gc_cont=0.691
GTGATCAACTTGTCGACTGACAAGCCCGCGGTGCTCGCGGAGATGTTCCGCGTCCTGGTCCGTGGTGGCC
GGATCGGCATAACCGACGTGGTGGCCGAGGACCACCTGTCCCCCGCCGACCGGGCCGCCGCTGGATCTTA
TGTCGGCTGCATCGCTGGCGCCTTGTCCCGGGCCGAGTACCTCGGCGGCTTGGCCGCGGCCGGGTTCGCC
GAGGCGTCGGTGACCTTCACGCACCAGGCAGCTCCCGGGATGCACTCGGCTATCATCCGCGCGGTCAAGC
CGGGCCGGTGA
>Merged2_1218157_51-503 # 51 # 503 # 1 # ID=1218157_1;partial=01;start_type=ATG;rbs_motif=GGAG/GAGG;rbs_spacer=5-10bp;gc_cont=0.649
ATGGATGTCGAAGGCCGTTTTTCTATTTCACCACAAGCCCTTTATGTCCGGCTCGGGACAGAACTCGCTC
CGATCGTTGTCGACGTTCGGAGGAGCCCGGCTTTCGAGGCCGACGATACGGTCATCGTCAGCGCGGTCCG
TCGCCTTCCCGAGGAGATCGATCATTGGCGTGGCGCGCTGCCCGAGGGGCGTTCCGTCGTCGTCTATTGC
GCTCACGGGCAGGAAGTCAGCCAAAATACGGCGGCGGCGTTACGCGCAGCCGGGGTCGACGCCTGTTACC
TTGAACATGGCATTGGGGGTTGGGCCGAGCTCGGGCTGCCGCGCCGCCGCAAGCTCGGTGCGGGTTCGCA
CGGATGGGTCACCCGCGAGCGGCCCAAAATAGACCGCATCGCCTGCCCCTGGTTGATCCGCCGCTTCATT
GACCCCGAGGCCCGGTTCCTGTTCGCGCCCACC
>Merged2_1219304_2-313 # 2 # 313 # -1 # ID=1219304_1;partial=10;start_type=GTG;rbs_motif=AGGAG;rbs_spacer=5-10bp;gc_cont=0.699
GTGTCCGCCAACAGCTTCGGCAGCCGCGGCGATCTGCGCGTCGGCGAGGCGAGTTACGAGATCTACCGGC
TGGACGCGGTCGAGGGCTCGGCCCGCCTCCCGTACAGCCTGAAGGTGCTCCTGGAGAACCTGCTCCGTAC
CGAGGACGGCGCGAACATCACCGCGGACGACATCCGCGCGCTGGCGGGCTGGGATCCCAACGCCCAGCCC
AGCAAGGAGATCCAGTTCACGCCCGCGCGCGTGATCATGCAGGACTTCACCGGCGTGCCCTGCGTCGTCG
ACCTCGCCACCATGCGCGAGGCGGTCGCCGAC
>Merged2_1221670_443-535 # 443 # 535 # 1 # ID=1221670_1;partial=01;start_type=ATG;rbs_motif=GGAG/GAGG;rbs_spacer=5-10bp;gc_cont=0.667
ATGGCGAATCGTTCCCGCGTCCTGGTGACCGGCGGAGCCGGGTTCATCGGACGCAGAGTGGTCCGCGCAT
TGCTAGCCGAGGGGCACGAGGTT
>Merged2_1221874_47-343 # 47 # 343 # -1 # ID=1221874_1;partial=01;start_type=Edge;rbs_motif=None;rbs_spacer=None;gc_cont=0.650
CAGGCCGAACGCGAGGAAGGCAAGTCGCCGGTCGAAGCGATCCATCAGGCGTGCCTGCTGCGCTTCCGCC
CGATCCTGATGACGACGATGGCGGCATTGCTCGCCGCGCTGCCGTTGATGCTCGGCACCGGCACAGGCTC
CGAGCTGCGCCGCCCGCTTGGTGTTACGATCGTCGGCGGACTCATCGTGAGCCAGGTCCTGACGCTGTTC
ACCACGCCGGTGATCTATTTGATGTTCGACCGTCTGGCATGGCGGCTATCCGGCAAAAGTCTCGCCACGG
GACAGGCGGCCACATGA
>Merged2_1222919_212-835 # 212 # 835 # -1 # ID=1222919_2;partial=01;start_type=Edge;rbs_motif=None;rbs_spacer=None;gc_cont=0.646
GATCTCGGCTCCGGCGGCGGCATCGACGTTCTCTTGTCGGCTCGCCGCGTTGGACCTACGGGCAAGGCCT
ACGGACTCGACATGACCGACGACATGCTGGCGCTCGCGCGCGAGAACCAAAGGAAGGCGGGAGCGGAGAA
CGTCGAGTTTCTGAAGGGCGAGATCGAGGCTATCCCGCTGCCGGATAATTCAGTCGACGTGATCATTTCG
AACTGCGTCATCAACCTGTCAGCCGACAAGGACAAGGTGCTGCGCGAGGCGTTCCGGGTGCTGAAGCCCG
GCGGCCGCTTCGCCGTGTCCGACGTCGTGACGCGGGGCGCCGTTCCCGAGGCCGTGCGGCGGAACATGCT
GCTTTGGGTCGGCTGCATCGCTGGCGCGCTCGACGAGAACGACTATCGCATGAAGCTCGCGGCGGCCGGT
TTCGAGGCGATCGGCATTGAGCCGACGCGCGTCTACAAGGTGGAGGACGCGCGCGAATTTTTGATGAGCA
AGAGCGTCGATGTCGACGCGATCGCTGGCGAAGTCGGCGACAAGTTCATGAGCGCTTTCGTCCGCGCAAA
GAAGCCGGGCGGCGCGCCGAACGCCAAACCGGGGAGCTGCTGCGCTCCAAGCTGCGGTTCATGA
>Merged2_1223893_3-92 # 3 # 92 # -1 # ID=1223893_1;partial=10;start_type=ATG;rbs_motif=GGxGG;rbs_spacer=5-10bp;gc_cont=0.644
ATGTCGATCTATGACGCTTCCCGACAGTACCTGGCGGAGGGGACGCCGCTCGTCGTCCTCGGCGGCAAAG
AGTACGGCTCGGGCTCGTCG
>Merged2_1225592_3-209 # 3 # 209 # -1 # ID=1225592_1;partial=10;start_type=ATG;rbs_motif=GGA/GAG/AGG;rbs_spacer=5-10bp;gc_cont=0.652
ATGAGCCCGTCCCGCATCTTCATCCTGCGGCCGGTGGCGACCTCGCTACTGATGATCGCGATCATGCTGT
CCGGCATCGTCGCGTACCAGTTCCTGCCGCTCTCGGCACTGCCGGAAGTCGATTATCCGACCATCCAGGT
GCAGACCTTCTATCCGGGCGCGAGCCCGGACGTGATGACCTCCTCGGTCACCGCGCCGCTCGAGGTC
>Merged2_1230729_1-372 # 1 # 372 # 1 # ID=1230729_1;partial=11;start_type=Edge;rbs_motif=None;rbs_spacer=None;gc_cont=0.680
GGCGGCGACCCGGACAAGGTGAACCCGCTCGCCCCGGCGGAGCTGGTGATCGACCACTCGGTGATCATCG
ACGTGTTCGGGCGGCCCGACGCCTTCAAGCGCAACGTCGAGATCGAGTACGGGCGCAACCGCGAGCGCTA
CCAGTTCCTGCGCTGGGGCCAGAACGCGTTCGAGGAGTTCAAGGTCGTGCCGCCGGGCACCGGCATCGTG
CACCAGGTCAACATCGAGTACCTGGCCAGGGTCATCATGACCCAGCAGGGGCCGGACGGGCTGGCCGCCT
ACCCGGACACGTGCGTTGGCACCGACTCTCACACCACGATGCAGAACGGCCTGGGCATTCTGGGCTGGGG
CGTCGGCGGCATTGAGGCCGAG
>Merged2_1230983_1-222 # 1 # 222 # 1 # ID=1230983_1;partial=10;start_type=Edge;rbs_motif=None;rbs_spacer=None;gc_cont=0.658
TTCGAGAGCGACCTCGCCATCGAGGGCGAGGTGGTCGAGCGGCTCCGGCCGGGCATCGCGCTGTGCCGGG
AGCGCCGGGATACCACCAGCGCCATCTTGCTTGAGACGATAATGGCCGACGAGGAGAACCACATCGATTA
CCTGGAGACCCAGCTGGAGCTGATGAACTCACTCGGCGAGCAGCTCTATCTCGCCCAGTGCGTCGCCCGG
CCGCCCGCGTAA
>Merged2_1233536_1-549 # 1 # 549 # -1 # ID=1233536_1;partial=10;start_type=ATG;rbs_motif=AGGAG;rbs_spacer=5-10bp;gc_cont=0.619
ATGGACGTGCAGAAGCCGCTCTCAACATCTCCACGGCAATTCGTCACGTCCGGAAGCGTGATGATTCGGC
CGCTGCTGCTCAAGCCACAATGGATGAACGGGCTCTCAGAGCGTCTGCTCGTAAGCCACTACGAGAACAA
TTACGGCGGCGCTTTGCGACGGCTAAACGCCATTCGCGCGCGGCTCGCAACTCTCGATTGGGAACGAGCG
CCCGTCTTCGAGATCAACGGCCTCAAGCGCGAAGAGCTGATTGCTGCGGGCTCGGTCATCCTCCACGAGA
TCTATTTCGATGCGCTCGGTGGGCATGGTGACAACCCGCCCACGGGCCACCCGATGGCCTCGCAAGTGCT
TTGGAGCGTGATTTCGGAAGCGTCGCGGCATGGCGGACGGAGTTCACCGCCATGGCCAAGGCGCAGGGCG
GCGGCTCAGGCTGGACCATCCTCACTTGGTCGGATCGGCTTGGGAGACTCGTCAACCAATGGGCCGCCGA
TCATGCGCATGGGCTGCCGGGTGGTACGCCAATCCTCGCGCTCGATATGTACGAGCACG
>Merged2_1245689_3-485 # 3 # 485 # -1 # ID=1245689_1;partial=10;start_type=ATG;rbs_motif=GGAG/GAGG;rbs_spacer=5-10bp;gc_cont=0.667
ATGACCACAGCTTCTGCCGACGACGCCCCGGTCCGCGATGTCATCATCGTGGGCAGTGGGCCCGCCGGTT
ACACCGCTGCCATCTACGCCGCCCGGGCCGAGCTGAAACCGCTCGTCTTCGAGGGCTCGATCACCGCCGG
CGGCGCGCTGATGAACACCACCGAGGTGGAGAACTTCCCGGGTTTTCCGGAGGGCATCCAGGGTCCGGAG
CTGATGGACAACCTGCGGAGCCAGGCCGAGCGGTTCGGCGCCGAGCTGGTCACCGACGACGTCACGGCGA
TGGACCTGACCGGTCCCGTCAAGACCGTGACCGACTCCGAGGGCAACACGTTCGCCGCCCGGTCGGTGAT
CCTGGCGATGGGGTCGAGCTATCGCAAGCTCGGTCTGGACGAGGAAGACCGGCTGTCCGGTCACGGTGTT
TCGTGGTGTGCAACCTGTGACGGCTTCTTCTTCAAGGGCAAGGACATCGCCGTCGTCGGCGGC
>Merged2_1246816_300-941 # 300 # 941 # 1 # ID=1246816_1;partial=01;start_type=ATG;rbs_motif=None;rbs_spacer=None;gc_cont=0.626
ATGTCGGGAGTTGATGTGAGCAGCAAAGATTCGGTCAATTCATTTTCAGCCCGCGACACGCTGAAGGTAG
GGGACAAGAGCTATCAGATCTACCGTCTGGACGCGGTGCCCGGTACCGAGAAATTGCCCTACTGCCTCAA
GGTGCTCGCCGAGAATCTGCTGCGCACCGAGGACGGCACGAACACCACCAAGGACCACATCGAGGCGATC
GCCAATTGGGATCCGTCGGCCGAGCCGAGCATCGAGATCCAGTTCACCCCCGCTCGGGTGATCATGCAGG
ACTTCACGGGAGTGCCCTGCATCGTCGACCTGGCCACCATGCGCGAGGCCATCGCCGACCTGGGCGGCAA
ACCGGACAAGGTCAACCCGCTGGCACCGGCCGATCTGGTGATCGACCACTCGGTGATTGCCGACCTGTTC
GGCACCGCCGACGCATTCGAGCGCAACGTCGAGATCGAATACCAGCGCAACGGTGAGCGCTACCAGTTCC
TGCGCTGGGGCCAGGGCGCATTCAACGACTTCAAGGTGGTGCCGCCGGGCACCGGCATCGTGCACCAGGT
CAACATCGAATACCTGGCCAGTGTGGTGATGGAGCGCGACGGGGTGGCCTACCCCGACACCTGCGTGGGC
ACCGACTCACAC
>Merged2_1249717_306-425 # 306 # 425 # 1 # ID=1249717_2;partial=01;start_type=ATG;rbs_motif=AGGA;rbs_spacer=5-10bp;gc_cont=0.358
ATGAAGTTTTTTGGTAAATCAAAAGATTCTGACCACAAAAAGAATGTCTTGTTTGTTTGCGTAGAGAATG
CAGGAAGAAGTCAGATGGCTGAAGGATTCTTTAGGAAATATTCTCCCGAA
>Merged2_1249831_43-363 # 43 # 363 # -1 # ID=1249831_1;partial=01;start_type=Edge;rbs_motif=None;rbs_spacer=None;gc_cont=0.673
TTGGCCGCCGCCGACGTCGGCCTGGCGATAGGCACTGGCACCGACGTCGCCATCGAGGCGGCCGACATCA
CCCTCATCTCGGGTTCGCTCGCCGGTGTCGTCACGGCAATTGGCCTGTCCCGCGCCACCATGCGCAATAT
CCGGCAGAACCTCGTCTTCGCCTTCGTCTACAACGCGGCCGGCATTCCGATCGCTGCCGGCGTGCTCTTT
CCGGCCTTCGGCATCCTGCTGTCGCCGATCATCGGCGCCGCCGCCATGGCGCTGTCCTCGGTGAGCGTGA
TCGCCAATGCGCTGCGGCTTCGGAGCGCGCGGATTAACTGA
>Merged2_1253901_2-205 # 2 # 205 # 1 # ID=1253901_1;partial=10;start_type=Edge;rbs_motif=None;rbs_spacer=None;gc_cont=0.608
CACGATTTGAGTCCGCAATGCGCAGGTCTGTTCGCGATCTCGCTCGGCCTGTCCGCCAACTTTGCGGACG
ATCATGATATGCTCAAACACGGCATGGTGATGTACGACGCGCTCTACACCTGGTGCCGGAGCCTGCAGGC
GGAGACACACAACTGGCCGCCCAATAAGCCGGTCCAGCAGGCGGCTCAATTCGCGCGCGCTTGA
>Merged2_1255196_3-128 # 3 # 128 # -1 # ID=1255196_1;partial=10;start_type=ATG;rbs_motif=GGAG/GAGG;rbs_spacer=5-10bp;gc_cont=0.690
ATGACGGCGGCCGCGGTCAGCCCCTTCCGGCAGCCCAAGGCGGTCTTCGCGGTGGCGTTCGCCTGCGTTG
TGTCGTTCATGGGCATCGGGCTAGTCGACCCGATCCTGCCCGCCATCTCGCACGAG
>Merged2_1258671_2-406 # 2 # 406 # -1 # ID=1258671_1;partial=10;start_type=TTG;rbs_motif=GGAG/GAGG;rbs_spacer=5-10bp;gc_cont=0.711
TTGACCGCGCACGGCCTGATCGACACGACGGAGATGTACCTCCGCACGATCTTCGAGCTCGAGGAGGAGG
GCATCACCCCGCTGCGTGCCCGGATCGCCGAGCGGCTGTCGCAGAGCGGCCCGACGGTCAGCCAGACGGT
GGCGCGGATGGAACGCGACGGCCTGGTCCGGGTGGCCGGCGACCGCCACCTGTCGCTCACCGCCGCCGGC
GGCTCGCTCGCCACCCAGGTGATGCGCAAGCACCGCCTCGCTGAATGCCTGCTCACCGACGTCATCGGGC
TTCCCTGGGAGGACGTGCACGTCGAGGCGTGCCGGTGGGAGCACGTCATGTCGGACGCTGTCGAGCGCCG
GATAGCTGAGCTGCTCGACTACCCCGCGCACTGCCCGCACGGCAACGCGATCCCC
>Merged2_1261747_201-605 # 201 # 605 # 1 # ID=1261747_2;partial=00;start_type=ATG;rbs_motif=GGA/GAG/AGG;rbs_spacer=5-10bp;gc_cont=0.662
ATGGCTGAGCTGCGCGTGACTCGGCCCAGGGTCGCCGTGCTGGAGGCTGTGGACGCCCACCCGCATGCCG
ACACGGAGACGATCTTCTCGGCGGTGCGGATTGGTCTACCCGACGTCTCCCGTCAGGCCGTGTACGACGT
GCTCAATGCGCTGACCGCAGTGGGTCTGGTTCGCCGGATCCAGCCATTGGGCTCGGTCGCTCGCTACGAG
TCCCGGGTCGGCGACAACCACCACCACCTCGTCTGCCGGTCCTGCGGGGTCATCACCGACATCGACTGTG
CGGTCGGCGAGGCGCCGTGCTTGACCCCGGCGGACGACAACGACGTTCTGGATGGATTCGTGCTCCACGA
GGCCGAAGTCATCTACTGGGGCTTGTGCCCCGACTGCTCGACTGCAGTGTCTTGA
>Merged2_1263024_1-390 # 1 # 390 # -1 # ID=1263024_1;partial=11;start_type=Edge;rbs_motif=None;rbs_spacer=None;gc_cont=0.554
GGTCATAGTCACGTATTTCTCGGTGAAGGTCACGAAAAGAACGAGCGCCGAACGTGGATGGTGATCGTGC
TGTGCGGATTCATGATGGTCGCCGAAATCGTTGGTGGTCTGCTATTCGGATCCATCGCACTGGTCGCAGA
TGGACTCCACATGTCTACCCATGCGAGCGCGTTGTTGCTCGCTGCGCTGGCCTATCGTTACGCCCGGAGG
CACGCGAGCGATTCACGTTTCACTTTCGGCACTGGAAAGCTCGGCGATCTTGCGGGGTTTTCGAGCGCCA
TCATCCTCGCCATGATTGCCATTCTTATTGGGTACGAAGCCCTGACACGCTTTATTTGGCCCGTTCCAAT
CAGCTTTAACGAGGCGATCCCCATCGCCGTTCTTGGCCTG
>Merged2_1272217_1-114 # 1 # 114 # -1 # ID=1272217_1;partial=10;start_type=ATG;rbs_motif=None;rbs_spacer=None;gc_cont=0.640
ATGGCGGGGAACCCCGGGACCGGCGTGCTCGGCGTTGAAGACCGCATCGATAACGAGCTGGCGGATGTGG
TCGTTCTCCAGGCTGTAGAAGATGGTGGTTCCGTCCCGGCGGGT
>Merged2_1273667_1-372 # 1 # 372 # 1 # ID=1273667_1;partial=11;start_type=Edge;rbs_motif=None;rbs_spacer=None;gc_cont=0.683
AAGGGCCGGCAGCTGGCCATCTCCGTGATGCGCAAGCACCGCCTCGCCGAACGATTGCTCGTCGACGTCA
TCGGATTGCCTTGGGAGGAAGTGCACGCCGAGGCATGCCGGTGGGAGCACGTGATGAGCGAGGACGTCGA
ACGGCGGCTGGTGAAGGTGCTCAACAACCCGACCACCTCCCCCTTCGGCAACCCGATCCCGGGTCTCTTG
GACCTGGGCTTCGGCCCGGAGTCCGGCGCCGACGGCATCAACCTCGTCCGGTTGACCGAGCTGCCCGCCG
GGTCGCCGGTCGCGGTGGTGGTGCGCCAGCTCACCGAACACGTCCAGGGCGACATCGACCTGATCGCGCG
CCTGAAGGACGCCGGCGTCGTT
>Merged2_1275291_1-252 # 1 # 252 # 1 # ID=1275291_1;partial=10;start_type=Edge;rbs_motif=None;rbs_spacer=None;gc_cont=0.710
ACCGGCGCGGGCCTCGTGCGGCGCATCGAGCCGGCCGGCTCGTCGGCGCGCTATGAGTCGCGGGTCGGCG
ACAATCATCACCACGTCGTGTGCCGGTCGTGCGGCGCCATCGCCGACGTCGACTGTGCCGTCGGCGACAC
GCCGTGCCTGACCGCGTCCGAGGACCACGGCTTCGCCATCGACGAGGCCGAGGTCGTCTACTGGGGCCTG
TGCCCCGACTGCTCCACCTCCGTTCCTGAGCTCACCTCCTAA
>Merged2_1283829_2-490 # 2 # 490 # -1 # ID=1283829_1;partial=10;start_type=ATG;rbs_motif=AGGAG;rbs_spacer=5-10bp;gc_cont=0.642
ATGCTATCGCGAAGAAGCCTGTTGGGCGCAACCGCGACCCTTGCGGGCGCAAGTGCGATCAGCGGTCGCG
TGCAGGCAGTCGGCATCCCGGAAGCGCCGACGGCGCCCGCCAACTCGACGCAACCGCCGCTGTTCCCGTC
GACCGGCCCGGATTACCAGCCGGTGGTGACCTTGAATGGCTGGACGCTGCCGTGGCGCATGAACGGCGAC
TGGAAGGAATTCCATTTGGTCGCCGAACCGGTCATTCGCGAGTTCGCACCCGGCATGAGTGTGCATTTGT
GGGGCTATAACGGTCAATCGCCCGGCCCGACAATCGAGGCCGTGGAGGGCGACAAGGTCCGCATCTTCGT
CACCAACAAGCTTCCTGAGCACACGAGCGTGCACTGGCACGGCATGCGCGTGCCGAACGGAATGGACGGC
GTCGGCGGCATCACCCAGCCGCACATCGATCCTGGGAAGACCTTCGTTTACGAGTTCGCACTCAAGGGC
>Merged2_1286680_3-572 # 3 # 572 # -1 # ID=1286680_1;partial=11;start_type=Edge;rbs_motif=None;rbs_spacer=None;gc_cont=0.649
CGCAACCTGCCGACGCCCTCCGGCAACACCTTCGACTGGGACGAGAACTCGACGTATGTGCGCAAGCCTC
CGTACTTCGACGGCATGCCCGCCCAGCCGGAGCCGGTCACCGACATCACGGGCGCCAGGGTGCTTGCGCT
ACTGGGTGATTCGGTCACCACCGACCACATCTCCCCCGCGGGCAGCATCAAGCAGGGCACGCCCGCAGCG
CAGTACCTCGACTCGCACGGCGTCGAGAAGAAGGATTACAACTCCTACGGTTCGCGGCGCGGCAACCACG
AGGTGATGATCCGCGGTACGTTCGCCAACATCCGATTGCGCAACCTGTTGCTCGACGACGTGTCGGGTGG
CTACACCCGCGACTTCACCAAGGGCGGCGAGCAGGCGTTCATCTACGATGCCGCGGAAAACTATGCGGCC
CAAGACATTCCGCTGGTTGTCCTGGGCGGCAAGGAGTACGGTTCCGGGTCGTCCCGCGACTGGGCGGCCA
AGGGTACCCGGCTGCTCGGGGTGCGTGCGGTCATCGCCGAGTCGTTCGAACGCATTCACCGTTCGAACCT
GATCGGCATG
>Merged2_1288497_2-418 # 2 # 418 # 1 # ID=1288497_1;partial=10;start_type=Edge;rbs_motif=None;rbs_spacer=None;gc_cont=0.662
ATGCTCACCTTGGCCCGCGCCAACGCTGCTAAGGCCGGTGCCACCAACGTGGAGTTCCGCAAGGGCCAGA
TCGAGACCCTGCCACTGCCGGATGCGGCGGTGGATGTGGTGATCTCCAACTGCGTAATCAACCTGTCCAC
AAACAAGCCCGCCGTGCTCGCGGAGATGTTCCGCGTCCTGGTGCCCGGAGGCCGGATCGGCATCTCAGAC
GTCGTGGCTGAAGATCACCTCACGGCCGCGGACCGGGCGGCGGCTGGCTCGTATGTGGGCTGCATCGCCG
GGGCCTTGTCCAGGACCGAGTACATCGACGGGCTCACCGATGCCGGGTTCGCCGATGCGTCGGTGACATT
CACCACCGAGGCCGCACCCGGCGTGCACTCAGCCATCATCCGAGCTGCCAAACCGGCCAGCTCGTGA
>Merged2_1290000_3-254 # 3 # 254 # -1 # ID=1290000_1;partial=10;start_type=TTG;rbs_motif=AGGA;rbs_spacer=5-10bp;gc_cont=0.690
TTGACTGCCCATGGGCTTATCGACACCACGGAGATGTACCTCCGTACGGTGTTCGAACTTGAGGAGGAGG
GGATCGTCCCGCTGCGGGCGCGGATAGCGGAGCGTCTTGCCCAGTCCGGTCCGACGGTCAGCCAGACGGT
CGCCCGGATGGAGCGTGACGGCCTGCTGCACGTGGCGGGCGACAGGCAGCTCGCGCTGACCGATGCCGGC
CGGGCGCTGGCGACCCGGGTGATGCGCAAGCACAGGCTGGCC
>Merged2_1290336_334-492 # 334 # 492 # 1 # ID=1290336_2;partial=01;start_type=ATG;rbs_motif=GGAGG;rbs_spacer=5-10bp;gc_cont=0.679
ATGGACGACGCGGTTCCCCAGGGCGTGGTGTGCGCTGCCGATGGCTGCGATGTGCCGGAGGTCACCGCCG
CCGAACGCCCCCGCTCGGACGCGGTCGGCACCCGCATCGACATTGTCTCAGACGCGATTTGCCCCTGGTG
CTATATTGGCAAGCGCCAG
>Merged2_1292402_1-75 # 1 # 75 # 1 # ID=1292402_1;partial=10;start_type=Edge;rbs_motif=None;rbs_spacer=None;gc_cont=0.760
GCGGTCACCGCCGCGGGAACCGGCTGCGCGGCGGCCCTGGACGCGGAGAGGTGGCTGGCCGACCACGAAT
CCTGA
>Merged2_1292586_2-502 # 2 # 502 # -1 # ID=1292586_1;partial=11;start_type=Edge;rbs_motif=None;rbs_spacer=None;gc_cont=0.707
CTGGCCAACCTGGAAGAAGCCATTAAAGAAACAGCCGAGATGGCCCCGGCGTTGCTGGCCGGCAGCACCG
GCCTGGGCCACACGCGCTGGGCCACCCACGGTCGTCCCACCGACCGCAACGCGCACCCGCATCGGGACGC
CGCCGGCAAGATAGCCGTCGTCCACAACGGCATCATCGAGAACTTCCCGGCGCTGCGGCACGAGCTAGAG
GCGGCCGGCGTGGAGTTCGCCAGCGACACCGACACGGAGGTGGCGGTGCATCTGGTGGCGCAGGCGTACC
GCCACGGCGAGACCGCGGGCGATTTCGCCGCGTCGGTGCTGGCGGTGCTGCGCCGGCTGGAGGGGCACTT
CACCCTGGTATTCGCCAACGCCGACGAGCCCGGCACCATCGTCGCCGCCCGCCGCTCCACTCCGCTGGTG
CTCGGGATCGGCGACGGCGAGATGTTCGTCGGTTCCGACGTGGCCGCGTTCATCGAACACACCCGCGAGG
CGGTCGAGCTC
>Merged2_1297085_2-706 # 2 # 706 # -1 # ID=1297085_1;partial=11;start_type=Edge;rbs_motif=None;rbs_spacer=None;gc_cont=0.696
ACCCTGCGGCGCACCCGGCGGGCCATCTCGGAGTTGCTGCGCGGCAGCCTGGTCTCGGCATGGATCCGGC
TCTCCGAGGGCCCAGAGGTTTCCGGCGGCCCTTGGGCCGGCACAGAGGTGCAGGTGCCCATCGATACCGT
GCAGATCGGCGACGAGGTGGTGGTGCACGACCACGTCGCGATACCCGTAGACGGCCAGGTGGTCGACGGC
GAGGCGATCGTCGACCAATCGGCGATCACCGGCGAAAACCTGCCCGTCAGCGTCGTGGTTGCCTCGCACG
TGCACGCCGGTTCCGTCGTGGTGCGCGGGCGCCTGGTGGTGCGCGCCCAGGCCGTCGGCAACCAAACCAC
CATCGGCCGCATCATCACCCGGGTCGAAGAGGCCCAGCACGACCGGGCGCCGATCCAGACCGTCGGCGAA
AACTTCTCGCGCCGTTTCGTTCCCACGTCCTTCATCGTCTCGGCGATCACGCTGGCGGTCACCGGCGACG
TCCGGCGCGCCATGACCATGCTGCTGATCGCCTGCCCGTGCGCGGTGGGCCTGGCCACCCCGACCGCGAT
CAGCGCGGCCATCGGCAACGGCGCGCGCCGCGGCATCCTGATCAAGGGTGGATCGCATCTCGAGCAGGCG
GGCCGGGTCGACGCGGTCGTGTTCGACAAGACCGGCACACTGAGCGTCGGGCGTCCGGTGGTCACGAATA
TCGTC
>Merged2_1298062_3-644 # 3 # 644 # -1 # ID=1298062_1;partial=11;start_type=Edge;rbs_motif=None;rbs_spacer=None;gc_cont=0.690
GACTACTCCGACCACACCAAGTTCGCTGACGACTGGCTGCCGGCCGCTCCCGGCACCGACGGGGCGCTGG
CGATGGCGATGGGTCATGTGATCCTGACCGAGTTCTTCGCCGACCGGCAGGTGCCGTATTTTACGAACTA
CGTAAAGACGTATACCGACGCGCCGTTCCTGGTCACGCTGCGCGAGCATGGCGACGCGTACGTGCCGGAC
CGGTTCCTGACCGCAGCAGACCTCGGCGACACCACCGAGGGAGCCGCGCACAAGACCGTGCTGCTCGAGG
AATCCACGGGGCAGCCCGTCGCGCCGAACGGCTCACTGGGCTTCCGGTTTACCGAGTCGGGCCTGGGCAA
GTGGAACCTCGAGCTGGGCGGCGTCGACCCGGTGCTGACCCTGCATGGCCGGCACACCGACGCGGTTCCG
CTCGACCTGCCGCGGTTTGACACCGGTGAGACCGAGGGCGGCACGTCGGTCCGCCGCGGCGTGCCGGCGA
TCCGGGTCGCAGATCGCCTCGTCACGACGGTGTTCGACCTGCTGATGGCGCAGTACGCGGTGCGCCGCGA
TGGCCTGCCCGGCCAGTGGCCAGCCGGCTTGGACGACTCGAGCACGCCGGGCACTCCGGCGTGGCAGGAA
CCGATCACCAGC
>Merged2_1299041_3-272 # 3 # 272 # 1 # ID=1299041_1;partial=10;start_type=Edge;rbs_motif=None;rbs_spacer=None;gc_cont=0.681
TCGGCCGGGGTCACCCTGCTGCACGGTGACCTCACCGGCATCGTCCGGGCACGGCAACTGTCGGCAGCGG
TGATGGGCAACATCCGGCAGAATCTCGTCTTCGCCTTCATCTACAACGGCGCCGGAATCCCGATTGCCGC
CGGTGTCCTCTACCCCGCCTTCGGCCTGCTGCTGTCGCCGATCATCGCCGCAGCGGCCATGGCGCTCTCC
TCGGTGTCGGTGATCGGCAACGCGCTCCGGCTCCGGGCCCACCGACTCACAGGGCCATGA
>Merged2_1302735_2-778 # 2 # 778 # 1 # ID=1302735_1;partial=10;start_type=Edge;rbs_motif=None;rbs_spacer=None;gc_cont=0.596
GGGCAAGCGATGCCCGACTGCCTGATCGCCGCTCGACTCGCCAACAACATGGAGCGCGTCCTGCGGGAGC
AAGGCAAGACGCAGGAGGCGGACAAGTTCAAAGGATTCGACTGGAAAACAGAAGAGGACGTCTTCATGGA
CGGCTATCATGGCCACGAGAAAGGTGGCCAGTTCGTCTCCTATGAACGTCTGCGCGCCATGGGCACCAAC
GGCTTCCAGGAGCCTGCGGTGGATTTTAAGGACGGCAAGATCATCGGGACCCAGCGCCTGTTCGCAGACG
GCAAGTTCAAGACGCCCGACGGCAAGGCCATTTTCATGGAAACCAAGTGGCGCGGGCTTGAGGCGCCTGG
CAAGGCGGCAGAAAAGGCCAAGTGGCCGTATCTCATCAATAACGGCCGGACGAATGTCGTCTGGCAGAGC
GCCTATCTCGACCAGGACAATGAGTTCGTCATGGATCGCATGCCGTTCCCGCTGATCCAGATGAACCCGC
AAGACATGGCCGACCTCACGGTTAAAGCCGGCGATCTGGTCGAAGTCTATAACGACAACGGCTCGACGCA
GGCGATGGTCTATCCGACCGCGACCGCGCGGCGCAAAGAGACCTTCATGCTGTTCGCTAATCCGAACGGC
GTGCAGGGCAACGTGGTCTCGCCGGGGGTCAATGAACTTGTCATCCCGAACTACAAGCAGACCTGGGCGG
CCATTCGTAAGCTTTCCGACGCACCGCGTGGCGTGGATCAGCTGAGCTTCAAGTCGCTGGAGTACGCGCT
CGGATAG
>Merged2_1303986_3-326 # 3 # 326 # -1 # ID=1303986_1;partial=10;start_type=ATG;rbs_motif=AGGAG;rbs_spacer=3-4bp;gc_cont=0.642
ATGGGCAGCGAGATTCGGGACGTCATCATCGTCGGCAGTGGACCGGCCGGGTATACGGCCGCCATCTACG
CGGCACGCGCCGAATTGCGGCCACTGGTGTTCGAAGGTTCGATCACCGCCGGCGGCGCGCTGATCAACAC
CACCGAGGTGGAGAACTTCCCGGGTTTCCCGGACGCCGTGATGGGTCCGCAGCTGATGAGCCAGATGCGG
GACCAGGCCGAGCGGTTCGGCGCCGAACTTGTGCCTGATGACGTCACTGCGGTTGACCTGAATGTGACGC
CCAAGGTCGTATCGGTTGGCGAGCACACGTATCAGGCCTGGACG
>Merged2_1305366_353-493 # 353 # 493 # 1 # ID=1305366_2;partial=01;start_type=ATG;rbs_motif=None;rbs_spacer=None;gc_cont=0.589
ATGAACGTTTCTGAACCCTTCATCCTGCGTCCGGTGGCAACGACGCTGCTGATGGCAGCGATCATGCTGT
CCGGAATCGTTGCCTACCGTTTCCTGCCGCTGTCGACGCTGCCCGAGGTCGATTATCCGACCATCCAGGT
G
>Merged2_1305377_3-332 # 3 # 332 # -1 # ID=1305377_1;partial=11;start_type=Edge;rbs_motif=None;rbs_spacer=None;gc_cont=0.697
GCCCGCTACGCCGAGGCCGCCCGGGCCGTCATGAACCCCACGCCCGGCGTCTCCGCCAGCTGTGGTGACA
CATTGGCCATCGAGTCCTGCTGCGACACGTCTGCCACCGACTCATGCTGCGGCACCTCGGCCGCCGAGTC
CTGCTGCGGCACCGCATCCGCAGCCGTGGTTACTGCCGACTACTTCGGAGGATCACTCTACGGAAAGGCA
GAGACTGACGGGCTGCCCGAGGAAGCCGTCCTGGCCAGCCTCGGCTGCGGCAACCCTCTGGCCGTCGCAG
ACCTGCACGAGGGCGAGCGCGTCCTGGACCTGGGCTCAGGCGGCGGCATC
>Merged2_1306379_1-1008 # 1 # 1008 # -1 # ID=1306379_1;partial=11;start_type=Edge;rbs_motif=None;rbs_spacer=None;gc_cont=0.655
AAGGGCGGCTACGAGTACTTCATGCTCAAGGAGATCGCGGAGCAGCCCACCGCGGTGGCCGACACACTGC
TCGGGCATTTCGTCGACCGCCGGATTGTGCTCGACGAGCAGCGACTCTCCGATCAGGAGCTGCGCGAGAT
CGACAAGGTTTTCGTGGTCGCCTGCGGTACCGCGTATCACTCGGGGCTGCTGGCCAAGTATGCGATCGAA
CACTGGACTCGGCTGCCGGTCGAGGTGGAGCTCGCCAGCGAGTTCCGCTACCGCGACCCGGTGCTGGACC
GCAGCACGCTGGTAGTGGCCATCTCGCAGTCCGGCGAGACCGCCGACACCTTGGAAGCGGTCCGGCACGC
CAAGGCGCAGAAGGCCAAGGTCCTGGCCATCTGTAACACCAACGGCTCGCAGATCCCGCGCGAATGCGAT
GCGGTGCTCTACACCCGTGCCGGTCCGGAGATCGGGGTGGCGTCGACAAAGACGTTCTTGGCGCAGATCG
CCGCCAACTACCTGGTCGGCCTGGCGCTGGCGCAGGCCCGCGGTACCAAGTACCCCGACGAGGTCGAGCG
CGAGTACCGCGAGCTGGAGGCGATGCCAGACCTGGTGGCGCGAGTGCTCGCGACGATCGAACCGGTGGCC
GCAATTGCCCATCGGTTCGCCCAATCCTCGACCGTGCTCTTCCTGGGTCGCCACGTCGGCTACCCGGTGG
CGCTGGAGGGCGCGCTGAAGCTCAAAGAGCTGGCCTACATGCACGCCGAGGGATTCGCGGCCGGCGAGCT
CAAGCACGGACCGATCGCGCTGGTCGAGGACGATCTGCCCGTCATCGTCGTCATGCCGTCCCCCAAGGGG
TCTGCCATACTGCACGCCAAGCTGCTGTCCAACATCCGCGAAATCCAGTCTCGCGGCGCGGTGACGATCG
TCATCGCCGAAGAGGGCGATGACACCGTGCGTCCCTACGCCGATCACCTGATCGAAATCCCTTCGGTATC
AACCCTGTTGCAGCCGCTGCTGTCGACC
>Merged2_1308133_286-390 # 286 # 390 # 1 # ID=1308133_1;partial=01;start_type=ATG;rbs_motif=AGxAG;rbs_spacer=5-10bp;gc_cont=0.467
ATGAATCGCTTCCAGTGGACTCTTGCCCTCGTTGCGTTCGGCCTCAAGTGCAAAGTCGATCATCATAATT
GCGTTCTTCTTGACGATGCCAATCAGAAGAATGAT
>Merged2_1308884_3-77 # 3 # 77 # 1 # ID=1308884_1;partial=10;start_type=Edge;rbs_motif=None;rbs_spacer=None;gc_cont=0.760
CGTCAGGCCATCACCGCCGCCGGCACCGGCTGCTCGGCCGCCATCGACGCCGAGCGCTGGCTCGCTGACG
GCTGA
>Merged2_1316495_210-557 # 210 # 557 # 1 # ID=1316495_2;partial=01;start_type=ATG;rbs_motif=GGGGG;rbs_spacer=8bp;gc_cont=0.655
ATGGCTGACGCTCTGGCGGGAATCTCCGTGCCTGGCCGGCGGTTATGTGGATGCGATCGAGGAGGCAGTG
CTCAGGTGAGCGACGTTCGGAACGTAATCATCATCGGCTCGGGGCCCGCCGGGTACACGGCAGCGCTCTA
CGCCGCGCGTGCACGGCTGAGCCCACTCGTCTTCGAGGGGTCAGTGACGTCGGGCGGTGCGCTGATGAAC
ACCACCGACGTAGAGAACTTTCCTGGCTTCCCGGACGGCATACTCGGGCCTGACCTGATGGACCAGCTGC
GGAAGCAGGCCGAGCGGTTCGGCGCTGAGCTGGTCGCCGATGACGTGACCGAGGTGGATCTGAAGGCC
>Merged2_1321137_565-843 # 565 # 843 # -1 # ID=1321137_2;partial=01;start_type=Edge;rbs_motif=None;rbs_spacer=None;gc_cont=0.703
CACCAGGCGGTCTACGACGTGCTGCGCGCGCTGACCGACGCCGGCCTGCTCCGCCGAATCCAGCCGTCGG
GCTCCGTCGCGCGCTACGAGCGCCAGACCGGCGACAACCACCACCACATCGTCTGCCGCTCGTGTGGCTC
GATTGCCGACGTCGACTGCGCCCTCGGCGCTGCTCCCTGCCTGACGGCGCCCGACGATCACGGATACGAG
ATCGACGAGGCCGAGGTCATCTACTGGGGCGTGTGCCGCGACTGCTCGCTCCCCGCGGGCGATCCTTGA
>Merged2_1321296_2-202 # 2 # 202 # 1 # ID=1321296_1;partial=10;start_type=Edge;rbs_motif=None;rbs_spacer=None;gc_cont=0.701
GAGCTCCGCCAGCCGCTCGGCTACGCGATCGTGGGCGGCCTGCTGCTGTCGCAGCTGCTCACGCTTTATA
CGACGCCGGTCGTCTATCTCTATCTCGACCGGTTGGGTCAGTGGTGGAGGCGGGCGCTCGCGCGCCGCGA
TGGCGGCCGGAAGTCCAGCGACTGCCCGCTGAAGGCGGCGCCGGCCGACGCGGACGGTTAA
>Merged2_1321945_1-408 # 1 # 408 # -1 # ID=1321945_1;partial=11;start_type=Edge;rbs_motif=None;rbs_spacer=None;gc_cont=0.650
CAGGGCATGTGGCATGACCCGAAGCGGGAGCCGAAGTTCTCTGAGTACATCGAGCTGAACCTGTCCGATG
TGGTGCCGTCGATCGCCGGGCCGAAGCGGCCGCAGGACCGCATCGCGCTCAACGACGCAAAATCAGCATT
CCGCAAGGATATTCACAACTACGTGGAAGACGGCGCGCAGAACCCGCACACCAAGCTCGACGAGGCCGTC
GAGGAGACGTTCCCCGCCAGCGACCCGGCATCGAGCCTGGCGTTCGCCGACGACGACGCCGTGGTGCCGT
CGGCGGCCGTCGGTTCGAACGGCCGGCCGACCAATCCGGTGGAGGTGAAGTCCGACGAGCGCGGCGACTT
CATTCTCGACCACGGCGCAGTGGTGATCGCCGCCATTACGTCGTGCACCAACACCTCC
>Merged2_1325409_206-340 # 206 # 340 # -1 # ID=1325409_2;partial=01;start_type=Edge;rbs_motif=None;rbs_spacer=None;gc_cont=0.578
GCGGACCGCGTGCGTTGGGAACACATTCAACGCATCTACGAGCTGTGCGGAAGAAATGTTTCCGAGACTG
CGCGCCGTCTCAACATGCATCGCCGGACTTTGCAGCGCATTCTCGCCAAACGCGCACCGAAGTAA
>Merged2_1325912_1-387 # 1 # 387 # -1 # ID=1325912_1;partial=10;start_type=ATG;rbs_motif=None;rbs_spacer=None;gc_cont=0.736
ATGAGCCACGACAGGCGCGATGGCACCAGCGCCGCACGTGCGAAGGTCATCGACCGCTATTCCGATCTCG
CCCGCCGCGCCCGTACCGGCGAGACCCTCATCGACGCGTGCGGCACCGGTAAGGGCGATGGCTGCTTCGG
CGCGGACCGTTACCCGATCGACGCGGCGGTCCCACCGGGAGCGGCTCGCGCCAGCCTCGGCTGCGGCAAC
CCGATCGCGGTCGCCGACCTGCACGAAGGCGAGCGGGTGCTGGACCTAGGTTCGGGCGGCGGCATCGACG
TGCTGCTGTCGGCCCGGCGGGTCGGCCCGGCCGGGAAGGCCTACGGCCTGGACATGACCACCGAGATGCT
GGACCTGGCCCGGACCCACGCCCGGCAGGCCGGCGCC
>Merged2_1328834_2-343 # 2 # 343 # 1 # ID=1328834_1;partial=10;start_type=Edge;rbs_motif=None;rbs_spacer=None;gc_cont=0.652
GAGGTGTTCCGGATGCTGGCCGACGCCACCCGCGTGCAAGTGCTGTGGTCGCTGACCCATCGCGAGATGT
CGGTCAACGAACTCGCCGAACACGTGGGAAAGCCCGCGCCGTCGGTGTCCCAGCACCTGGCGAAGCTGCG
GATGGCGCGTCTGGTTCAGACGCGCCGGGAAGGCACCACCATCTTCTACAGCTTGGAAAACGAGCACGTC
AGCCAGCTCGTTGTCGATGCGGTGTTCAACGCCGAACACGCTGGTTCCGAGGTACCTTCCCACCATCGCG
GCGACGACACGGTGCGCGGCATCGCCCGCGAGCGTCAGCAGCGCAAGGCGATCCAGCGATGA
>Merged2_1330438_1218-2081 # 1218 # 2081 # 1 # ID=1330438_2;partial=01;start_type=ATG;rbs_motif=GGA/GAG/AGG;rbs_spacer=5-10bp;gc_cont=0.698
ATGTCTGCAGAGACCCGCAACGTGATCGTCATCGGCTCCGGACCGGCCGGCTACACCGCCGCGGTGTACG
CCGCCCGCGCGAACCTCGCCCCGCTGGTCTTCGAGGGTGCCGTCACCGCCGGCGGCGCGCTGATGAACAC
CACCGAGGTGGAGAACTTCCCCGGCTTCCGCGACGGCATCCAGGGCCCCGCACTGATGGACGAGATGCGG
GCGCAGGCCGAGCGGTTCGGCGCCGAGCTGGTCGCCGACGACGTGGTCGATGTGGACCTGACCGGCGAGG
TCAAGGTCGTCAAGACCGCCGATGCGACGTACTCCGCGAAGGCGGTGATCCTCGCGATGGGGTCCGGCTA
CCGCAAGCTCGGTCTGCCCGACGAGGACCGCCTGTCCGGGCACGGCGTGAGCTGGTGCGCGACCTGCGAC
GGCTTCTTCTTCCGCGAGCAGCACATCGCCGTGGTCGGCGGTGGCGACTCGGCCCTGGAGGAGGCGACGT
TCCTCTCCCGGTTCGGCTCGAAGGTCACCATCATCCACCGGCGCGACGAGCTCCGCGGCTCCAAGATCAT
GCAGGAGCGGGCGCTCAAGGACCCGAAGATCGACTTCGCCTGGAACTCCCAGGTCGTCGGGATGAGCGGC
GAGGACAAGCTCACCGCCGTGACCCTGCGCGACACCGTGACCGGCGAGACCCGCGAGCTGGACGCGACCG
GGCTGTTCATCGCGATCGGCCACGACCCGCGCTCGGACCTGGTCAAGGGTCAGGTCGAGCTCGACGAGAG
CGGCTACGTGCTGGTCCAGGGGCGTACGACGCGCACCAACCTGCCCGGCGTCTTCGCCTGCGGCGACCTG
GTCGACCACACCTACCGTCAGGCG
>Merged2_1330474_2-70 # 2 # 70 # -1 # ID=1330474_1;partial=10;start_type=ATG;rbs_motif=AGGA;rbs_spacer=5-10bp;gc_cont=0.696
ATGTCCGAACCCCGCAACGTGATCGTCATCGGTTCCGGCCCGGCCGGCTACACCGCCGCGGTGTACGCC
>Merged2_1333544_1-450 # 1 # 450 # -1 # ID=1333544_1;partial=11;start_type=Edge;rbs_motif=None;rbs_spacer=None;gc_cont=0.609
CCGGGAAAGACCGTGATCTTCATCCTGATCGGCGGCCAACTCAAAGGCGCGATCGTGTTGGCCGACATCA
TCCGCCCGGAATCAAAACCTGCCGTTGCCCGCCTGAAAGCAATGGGCATCCGCTGCATTATGCTCACGGG
CGACAAACGCGAAGTTGCTGACTGGGTGGCCAAGGAAATCGGCCTCGATGAGGTGATTGCCGAGGTGCTG
CCCGACCAGAAAGTCGCCAAGATCCGCGAGGTGCAAGGCCGCGGCCTTATCACGGCCATGACCGGCGACG
GAGTCAACGATGCGCCCGCACTCGCGCAAGCCGATGTCGGCATCGCGATCGGCGCTGGGACAGATGTCGC
CATCGAGGCGGCAGACATCATTCTGGTCAAGAGCAACCCTAATGACGTCGCCGCGATCATCGGTTTAGCG
CGCGCGACCTACGGCAAGATGATTCAAAAT
>Merged2_1335761_1541-1630 # 1541 # 1630 # -1 # ID=1335761_2;partial=01;start_type=Edge;rbs_motif=None;rbs_spacer=None;gc_cont=0.722
AGCCCCATGGTCGCCGGCGCCGCCATGGCCCTGTCCTCGGTGTTCGTGGTGACCAACAGCCTCCGGCTCC
GCCGGTTCCGGCCGGCCTGA
>Merged2_1339478_361-438 # 361 # 438 # -1 # ID=1339478_2;partial=01;start_type=Edge;rbs_motif=None;rbs_spacer=None;gc_cont=0.679
ATCGAGATCCGCGAGACCCACCGCGTCCACGAACACGCCGCCTCGGCGATCATCCGCGCGCGCAAGCCGG
CCAACTAG
>Merged2_1339795_1-324 # 1 # 324 # -1 # ID=1339795_1;partial=10;start_type=ATG;rbs_motif=None;rbs_spacer=None;gc_cont=0.670
ATGGGGCACGGGGTCGAAGGCCGAGACCGGCCGGCTGCGCGGCTGGACGCCGATGCCGCATCCCATGTGG
CGACCACCCTGCAAGCGTTGGCGACGCCGAGCCGGCTGCTGATCCTGACGGAGCTGCGGCGAGGCTCGCT
GGCGGTAACCGAACTGGCCGACTCGATTGGGCTTGAGCAGTCGGCGGTGTCGCATCAGCTGCGGCTGCTA
CGCAACCTCGGCTTGGTCGTCGGCACCCGCACCGGCCGCAGCATTGTCTACAGCCTCTATGACAATCACG
TGGCCCAGCTCCTCGATGAGGCGATCTATCACAGCGAGCACTTG
>Merged2_1340881_3-380 # 3 # 380 # 1 # ID=1340881_1;partial=11;start_type=Edge;rbs_motif=None;rbs_spacer=None;gc_cont=0.698
TATCTGGTCTGCTACGGAGCTGGCGGCTGGGAACCCGGGCTGGTGGGCCTGAAGGCACTACGGGAGATGA
CCCTCGATGTGGACCTGCTGATGGTCGCCGCCGCGATCGGCGCCGCGGCGATCGGGCAGATCACGGACGG
CGCCCTGCTGATTGTCATCTTCGCCACGTCTGGCGCGCTGGAAGCCCTGGCCACCGCGCGCACCGAGGAT
TCGGTGCGTGGGCTGCTCGACCTGGCCCCCGACACCGCCGCACGGGTGCGCGCGGACGGCGGCGAGGAAA
TCGTGAAGGCCGCCGAACTGCAGCCTAGCGATGTCGTGGTAGTGCGCCCCGGGGTGAGCATCGCCGCCGA
CGCCACGGTGCTCTTTGGGGTAAGCGAG
>Merged2_1341535_3-425 # 3 # 425 # 1 # ID=1341535_1;partial=11;start_type=Edge;rbs_motif=None;rbs_spacer=None;gc_cont=0.610
CTCATCGGCATGGCCGAACGCTACGACGTCATTGTGACCGCCGCGGACGGCGTCTTCCCACTGGTCGCGC
TCGCGGAGGGGAAGAACGCCCTCGCACGCGCCCTGCTCTCTACCGGATCTGGCAGCCAACCCGACCCGGG
ATTTCAACCGACCGAACTCACCAAACGCGTGGGCACCATCGACATGTTCACCGCCACGACACCAGTCAAT
TTGGGTCGACCCGAAGGCGACCTCAACCTGCCGGTCGTGTTGGGCGGCAACATGGCACAATACAACTGGA
CGATCAACGGCGAGCCGTACAGCAAGACCGATCCGCTGCATATCCGGCAGGGCCAACGGCCTACCATCAC
GTTCGACAACACTAACACCGCGATGTATCACCCAATTCATCTACACGGCCACACTTTCCAGCTGATCAAG
GCC
>Merged2_1342262_1-699 # 1 # 699 # -1 # ID=1342262_1;partial=11;start_type=Edge;rbs_motif=None;rbs_spacer=None;gc_cont=0.662
CCCCTGATCCCGGTCGAGCTCGTCATCGACCACTCTGTTCAGGTCGACGAGTTCGCGTCACGCCTCGCCA
TCTCGCGCAACGTCGAGCTCGAGTTCGAGCGGAACAAGGAGCGCTACCAGTTCCTCAAGTGGGGGCAGCA
GGCGTTCGACAACTTCCGCGTCGTCCCGCCGAACACCGGCATCGTCCACCAGGTCAACATCGAGTACCTG
GCCCGCGTCGTGTTCGAGCGCGACGGCGTCGCGTACCCCGACACCCTGGTAGGTACGGACTCGCACACCA
CGATGGTCAACGGCCTCGGTGTGCTCGGGTGGGGCGTCGGTGGCATCGAGGCCGAGGCCGCCATGCTCGG
CCAGCCGGTAAGCATGCTCATCCCACGCGTCGTCGGTTTCAAGCTGAGCGGTGAACTGCCCGACGGGTCC
ACCGCCACCGACCTCGTGCTCACCATCACCGAGATGCTGCGCGAACACGGTGTGGTCGGGAAGTTCGTCG
AGTTCTACGGCCCCGGCGTCGCCGCCGTCCCGCTGGCCAACCGGGCCACCATCGGCAACATGAGCCCGGA
GTACGGCTCGACCTCCGCGATCTTCCCGATCGACGAGGAGACCCTGCGCTACCTGCGGTTCACCGGGCGC
AAGGACGAGCAGATCGCGCTCGTGGAGACCTACGCGAAGGAGAACGGGCTCTGGCACGATCCGTCGCAC
>Merged2_1343343_270-464 # 270 # 464 # -1 # ID=1343343_2;partial=01;start_type=Edge;rbs_motif=None;rbs_spacer=None;gc_cont=0.687
GGCCAGCAGGACGATGTCCCGATCCTGGTGCTAACCGCCCGCGACGCGGTCGAGTCCCGTGTCGAAGGGC
TCGACGCAGGCGCCGACGACTACCTCGTCAAGCCATTCGAGCGCCAGGAACTGCTCGCCCGCCTGCGTGC
CCTGCTGCGCCGCCGGCCCCCAACACGGCCCGGGCGATTCTTAAGTGACTCGTAA
>Merged2_1344182_2-298 # 2 # 298 # 1 # ID=1344182_1;partial=10;start_type=Edge;rbs_motif=None;rbs_spacer=None;gc_cont=0.707
GAGGTGTCACGGCAGGCCGTCTACGACGTGCTGCACGCGCTCACGGCCGCCGGCCTGGTGCGCCGCATCC
AGCCGTCCGGCTCGCTCGCCCGGTACGAGTCACGCATCGCCGACAACCACCACCACCTCGTGTGCCGCTC
CTGCGGCGCGATCGAGGACGTCGACTGTGCCGTCGGCGACACGCCCTGCCTGACCGCGGCCGACGACCGC
GGTTTCGCCATCGATGAGGCCGAGGTCGTCTACTGGGGCCTGTGCCCTGGTTGCGCCACGGCGAACCCGG
CAAGTCAACCGAGATAG
>Merged2_1345471_216-557 # 216 # 557 # 1 # ID=1345471_2;partial=01;start_type=GTG;rbs_motif=GGAGG;rbs_spacer=5-10bp;gc_cont=0.646
GTGACAGCGCACGGCCTAATCGACACGACCGAGATGTACCTTCGCACGGTCTTTGAGCTCGAGGAGGAAG
GTATCGTGCCGCTGCGCGCCCGGATCGCCGAGCGGCTTTCTCAGTCGGGCCCGACGGTTAGCCAGACGGT
GGCCCGGATGGAGCGCGACGGCCTGGTCCGAATCGAGGGGGACCGGCAGCTCTCGCTCACTGCCGACGGC
CGGGCGCAGGCAATGCGGGTAATGCGCAAGCACCGGCTAGCTGAATGCCTCCTGATATCGGTCATCGGCA
TGCCGTGGGAAGAAGTCCACATTGAGGCCTGCCGCTGGGAGCACGTCATTTCCGAGAATGTG
>Merged2_1345901_1-180 # 1 # 180 # 1 # ID=1345901_1;partial=10;start_type=Edge;rbs_motif=None;rbs_spacer=None;gc_cont=0.667
TGCATCGACGTCCTCACCCAGATCAGCGCCGCCAACAACGCACTGCGATCGGTAGCACTCAACCTGCTCG
ACGAGCACCTCGGACACTGCGTCAGCCGTGCGGTGGCCGAGGGCGGCACCGATGCCGACGAGAAGTTGGC
CGAAGCCTCCGCCGCCATCGCGCGACTCGTCCGGTCCTAA
>Merged2_1346130_394-543 # 394 # 543 # 1 # ID=1346130_2;partial=01;start_type=GTG;rbs_motif=AGGA/GGAG/GAGG;rbs_spacer=11-12bp;gc_cont=0.647
GTGAGCGACGTTCGGGACGTCATCATCATCGGCTCGGGACCAGTCGGCTATACGGCCGCTCTCTACGCGG
CTAGGGCTCGCCTCAGTCCGCTGGTGTTCGAGGGATCGGTGACCGCGGGTGGTGCCTTGATGAACACCAC
GGACGTGGAG
>Merged2_1349698_3-290 # 3 # 290 # -1 # ID=1349698_1;partial=10;start_type=GTG;rbs_motif=GGAG/GAGG;rbs_spacer=5-10bp;gc_cont=0.583
GTGACCAGTCAAGAATCTGTGAACTCGTTCGGAGCCCGCGACACCCTGAAGGTCGGCGACAAGAGTTACC
AGATCTACCGCCTCGACGCCGTTCCCAATACGGAGAAACTCCCCTACAGCCTCAAAGTCCTCGCCGAAAA
TCTGCTGCGCAACGAGGACGGCAGCAACATCACCAAAGACCACATCGAGGCCATCGCCAACTGGGATCCC
AAGGCGGAACCCAGCATTGAGATCCAGTACACCCCGGCCCGCGTCGTGATGCAGGACTTCACCGGTGTGC
CGTGCATC
>Merged2_1349907_435-578 # 435 # 578 # 1 # ID=1349907_2;partial=01;start_type=ATG;rbs_motif=None;rbs_spacer=None;gc_cont=0.632
ATGACCGGTCCCTCCGCTGGCTCAGTGAGCCCCTTCAGGCAGCCGAAGGCTGTCTTCGCCGTCGCACTCG
CCTGCGTGGTCTCGTTTATGGGTATCGGCCTTGTCGATCCGATCCTGCCTTCGATCTCAGCGAAGCTGCA
CGCC
>Merged2_1352327_1-207 # 1 # 207 # -1 # ID=1352327_1;partial=10;start_type=GTG;rbs_motif=GGAG/GAGG;rbs_spacer=5-10bp;gc_cont=0.575
GTGACCAGCAAAGATTCGGTGAATTCATTTGACGCGCGCAACACCCTGGCGGTCGGCGACAACAGTTACC
AGATCTATCGCCTGGACGCCGTGCCCGGCACGGAGAAACTCCCCTACAGCCTCAAAGTGCTCGCCGAAAA
CCTGCTGCGTAACGAGGACGGCAGCAACATCACCAAGGACCACATCCAGGCGATTGCGAACTGGGAC
>Merged2_1352697_3-665 # 3 # 665 # 1 # ID=1352697_1;partial=11;start_type=Edge;rbs_motif=None;rbs_spacer=None;gc_cont=0.632
AAAGGCGGCGTCCATCACATCTGGGGCTGCGATCATTACAAGACGACGCTCAACGCCCTCAAATTCAAGG
AGGCCTACAAGAAGCGCACCGATCTGGTGAAGGACGCCATGTCGTCGGTGCCGTATGGCGACCGGCCGCA
GATGGTCAAAGCCATCATGGACGCCATCAAGCAGGGCGGCCTGTTTGCGGTCGACGTCGATATCGTTCCG
ACAAAGATCGGTCAAGCCTGCCATGTCTGGCTGCCGGCAGCGACCGCCGGCGAGATGAATCTCACTTCGA
TGAACGGCGAGCGCCGTATGCGGCTGACCGAGCGCTATATGGATCCACCCGGCCAGGCCATGCCCGATTG
CCTGATCGCCGCGCGCATCGCCAATCACCTCGAGCGGGTTTTCCGCGAAGCGGGCAAGCCGGAGGTCGCG
GACCGGTTCAAGGGCTTCGACTGGAAGACCGAAGAAGACGCGTTCATGGACGGCTATCATCAGCACGAGA
AAGGCGGAGAGTTCGTCACCTATGCACGCCTCCGCACCATGGGCACCAACGGCTTCCAGGAACCGGCGGT
GGGATCGAGCCCACTGGCGCCGTCGCCCCCGGTACCTCGACGGGCGGTAATGGCCAGGTCCTACAGGGAC
CGGCGATCGAGGGTGCACGAGGCAAGGAGCCGG
>Merged2_1353404_456-605 # 456 # 605 # 1 # ID=1353404_2;partial=01;start_type=ATG;rbs_motif=None;rbs_spacer=None;gc_cont=0.633
ATGAGCTCCGGAACGACCCCAACGCGTGGCTATAGCGCGACCAAGGACCAACTGCTCAAGCGTCTGCGCC
GCATCGAGGGCCAGGTGCGCGGCATCCAGGCCATGGTCGATGAGGACCGCTACTGCATCGACATCCTCAC
CCAAATCGCG
>Merged2_1356456_1061-1321 # 1061 # 1321 # 1 # ID=1356456_3;partial=01;start_type=TTG;rbs_motif=AGGAG;rbs_spacer=5-10bp;gc_cont=0.697
TTGACAGCCCAGGGACTCATAGACACGACGGAGATGTATCTCCGCACCATATTCGAACTCGAGGAGGAGG
GCGTCGTCCCGCTGCGGGCGCGCATCGCCGAGCGGCTCACGCAGAGCGGGCCGACCGTCAGCCAGACCGT
GGCCAGGATGGAGCGGGACGGGCTGCTGCACGTGGCCGGGGACCGGCAGCTCTCGCTCAGCGACACCGGG
CGCACGCTCGCCACCAGGGTCATGCGCAAGCACCGGCTGGCCGAGTGCCTG
>Merged2_1357412_1-150 # 1 # 150 # 1 # ID=1357412_1;partial=10;start_type=Edge;rbs_motif=None;rbs_spacer=None;gc_cont=0.640
TACAACGCCGCCGGCATTCCGATCGCCGCGGGTGTCCTTTACCCCGCTTTCGGCATCCTGCTCTCGCCGG
TCATCGGTGCGGTCGCGATGTCATTGTCCTCGGTGAGCGTGGTCGGCAACGCCCTGCGGCTGCGTGCAAC
AAGACTTTAG
>Merged2_1357841_3-101 # 3 # 101 # -1 # ID=1357841_1;partial=10;start_type=ATG;rbs_motif=None;rbs_spacer=None;gc_cont=0.606
ATGCATGCAGGTAATAGCGAAAATCGGTTGCCAGCTGACCAGGCGAGTCTGGTGGTCGAGGTTTTCCGGA
TGCTGGCCGACGCCACCCGCGTGCAGGTG
>Merged2_1358791_2-394 # 2 # 394 # -1 # ID=1358791_1;partial=11;start_type=Edge;rbs_motif=None;rbs_spacer=None;gc_cont=0.674
TTGGCGGTCCAGATCGCGGGATCTTCGTGTTGCGGCGGGAGCGATTGTTGCTCGTCGTCGGAAGCGAGCG
ATGGGGACGTCGCGTGCGGAACGGCGTACTCGGCGGACGAGCTGAAGCAGGTCGGCATCGACGGCGGGGT
GAGCCTCGGGTGCGGCAACCCTACGATGCTCGCCGATTTGAAGCCGGGCCAGACGGTGCTCGACCTGGGC
AGCGGCGGAGGCCTCGACGTCCTGCTGTCGGCCCGTCGGGTGGCGCCGGGTGGCCACGCGTACGGCGTGG
ACATGACGGACGAGATGCTGGCCCTGGCGCGCCGAAATCAGCAACAGGCAGGGGTTGAGAACGCGACGTT
CTTGAAGGGAACCATCGAAGAGATCCCGCTGCCGGACGAGAGC
>Merged2_1359398_3-440 # 3 # 440 # -1 # ID=1359398_1;partial=11;start_type=Edge;rbs_motif=None;rbs_spacer=None;gc_cont=0.630
GCCATGATGGTTGCCGAGATCGTCGGCGGCATGCTGTTCGGCTCGATCGCCCTCGTGGCTGACGGGCTGC
ACATGTCGACGCACGCCAGCGCGCTGCTGCTGGCGGCACTCGCTTATAGCTATGCCCGCCGCCATGCGGA
CGATGCCCGCTTCAGCTTCGGCACCGGCAAGCTGGGTGACCTCGCAGGATTTACCAGCGCCATCGTGCTG
GCCATGATAGCGCTACTCATCGGCTACGAGGCGGTGATGCGCTTCATATGGCCGGTTCCTATTAGCTTCG
ACGAGGCTATTCCGATCGCGTGCCTGGGATTGGCGGTCAACGTTGCGAGTGTCCTTCTGCTGGGTGGAGG
GCACGATCACGATCACGCACATGCACACGATCACCACGCGCACGGCGGCGACGCCGGGGAGCATGAGGAC
GCCCATGAACACGCAAAT
>Merged2_1360670_3-191 # 3 # 191 # -1 # ID=1360670_1;partial=10;start_type=TTG;rbs_motif=GGGGT;rbs_spacer=9bp;gc_cont=0.672
TTGGCTGAGGTGACCGAAGTCCGGAACGTGATCGTCATCGGGTCCGGCCCGTCCGGTTACACGGCGGCAC
TGTACGCTGCTCGCGCCGAGCTGAAGCCCTTGGTCTTCGAGGGCTCGGTCACGGCTGGCGGCGCGCTGAT
GCAGACCACCGAGGTGGAGAACTTCCCCGGCTTCCCCGACGCCATCATG
>Merged2_1361056_52-1017 # 52 # 1017 # -1 # ID=1361056_1;partial=00;start_type=GTG;rbs_motif=GGA/GAG/AGG;rbs_spacer=5-10bp;gc_cont=0.699
GTGACCGACGTCCGCAATGTGATCATCATCGGGTCTGGGCCCGCGGGTTACACCGCGGCGCTCTATGCCG
CCCGGGCCAGCCTGCACCCACTGGTGTTCGAAGGCTCGGTCACCGCCGGCGGCGCGCTGATGAACACCAC
CGAGGTGGAGAACTTCCCCGGCTTCCGTGACGGCATCCAGGGCCCCGCCTTGATGGACGAGATGCGCGCC
CAGGCCGAACGCTTCGGCGCCGAACTGGTGGCCGACGACGTCACCGACGTCGACCTCACCGGCGACCTCA
AGGTCGTGCGCACTGCCGAGGGCGACGTCTACGAGGCCAAGGCGGTCATCCTCGCCATGGGCTCGGGCTA
TCGCCGGCTCGGACTGCCCGACGAGGACCGCCTGTCCGGTCACGGCGTCAGCTGGTGTGCGACCTGCGAC
GGCTTCTTCTTCCGCGACCAGCACATCGCGGTCGTCGGGGGCGGCGACTCCGCGCTCGAGGAGGCCACGT
TCTTGTCCCGCTTCGGCTCCAAGGTCACCCTGGTCCATCGCCGCGACGAGTTGCGTGGCTCGGCGATCAT
GCAGCAGCGGGCGCTGGCCGACCCCAAGATCGAGGTCGCGTGGAACAGCGCCGTCGAGAGCATCCAGGGC
GAGGACAACGTCACCGGCCTGACCCTGCGCGACACCGTCACAGGCGAGACCCGCGAACTGCCCGCTACCG
GACTGTTCATCGCGATCGGCCACGACCCGCGCTCGGAACTCGTGCGCGGACAGGTCGACCTCGACGACGA
GGGCTACGTCCTCGTCGAGGGCCGCTCGACCCGCACGAACCTCGACGGCGTCTTCGCGTGTGGCGACCTG
GTCGATCACACCTACCGTCAGGCGATCACGGCAGCAGGTTCGGGCTGCGCGGCCTCGCTCGACGCCGAGC
GCTACCTGGCCACCCTCGAGGACGCGGTCGCCGCGGAGCAACCCGCCGCGGTGTGA
>Merged2_1361653_700-903 # 700 # 903 # -1 # ID=1361653_2;partial=01;start_type=Edge;rbs_motif=None;rbs_spacer=None;gc_cont=0.706
GCGGTCTCCCACCAGCTCCGCATGCTCCGCCATCTCGGCCTCGTCGAGGGGACCCGGGAGGGCCGCAGCA
TGGTGTACTCGCTGTACGACGACCACGTGGCCAGGCTGCTGGACGAGGCCGTCTACCACAGCGAGCATCT
TCGTCTCGGCCTCCGCGACGCCGGCGCCGAGGCGCAGCCCGTCCTCGCGTCGGATCTCGCTTGA
>Merged2_1363290_131-322 # 131 # 322 # 1 # ID=1363290_2;partial=01;start_type=ATG;rbs_motif=AGGA;rbs_spacer=5-10bp;gc_cont=0.646
ATGAGCACACATCACGACAAGGACGTCTCCGCCGGCAGTCCATTCCGGCAGCCGAAGGCGGTCTGGGCGG
TCGCCTTCGCCTGCGTCATCTCATTCATGGGCATCGGCCTCGTCGACCCGATCCTGGCGTCGCTGCGGGA
CAAGCTGCACGCCTCGCCGGCTCAGGTCGAGTTGTTGTTCACCAGCTACCTC
>Merged2_1364908_3-386 # 3 # 386 # 1 # ID=1364908_1;partial=11;start_type=Edge;rbs_motif=None;rbs_spacer=None;gc_cont=0.669
GTTGTCATGACCGGACAGACTGCCGATGGCCTGGCCGCTTACCCTGACACCTGCGTCGGCACCGACTCAC
ACACCACGATGCAGAACGGCCTTGGCATCCTCGGCTGGGGCGTGGGCGGCATCGAGGCGGAAGCTGCGAT
GCTCGGTCAGCCGGTTTCGATGCTGATCCCGCGAGTCGTCGGGTTCAAGCTCACCGGCCAGCTGCCCGCC
GGTACGACCGCCACCGACCTGGTCCTCACGATCACCGAGATGCTGCGCAAGCACGGTGTCGTCGGCAAGT
TCGTCGAGTTCTACGGCGAGGGCGTCTCGGCGCTCCCGCTGGCCAACCGCGCCACCATCGGCAACATGAG
CCCGGAGTTCGGCTCCACCTGCGCGATCTTCCCG
>Merged2_1367028_4298-4408 # 4298 # 4408 # -1 # ID=1367028_8;partial=01;start_type=Edge;rbs_motif=None;rbs_spacer=None;gc_cont=0.667
CCGGCCTTCGGCCTGTTGCTGTCACCGATCATCGCGGCGGCGGCGATGGCGCTCTCGTCGGTCTCGGTGA
TCAGTAATGCCCTCCGGCTCCGCGCCCAGCAGCTCAACTGA
>Merged2_1367140_201-617 # 201 # 617 # 1 # ID=1367140_2;partial=00;start_type=ATG;rbs_motif=AGGA;rbs_spacer=5-10bp;gc_cont=0.695
ATGCCCGACGGCAAGCCCTCCGTACTGTTCGTATGCGTGCACAACGCCGGACGCTCCCAGATGGCCGCCG
CCTGGCTGACCCGCCTGGCCGGAGACCGGATCGAGGTGCGCTCCGCCGGCTCAGCCCCGGCCGAGACCGT
CAACCCAGCGGTGGTCGAGGCGATGGCCGAGGTCGGCATCGACATCTCCGCCGAGACTCCCAAGGTGCTG
ACTACCGACGCCGTGCAGGCCTCCGATGTGTGCATCACCATGGGCTGCGGGGACGCCTGCCCGGTGTTTC
CCGGCAAGCGGTACCTCGACTGGAAGCTGGACGACCCGGCAGGCCAGGGCGCCGCGGCCGTCCGCCCCAT
CCGGGACGAGATCAGGAAGCTCGTCGAAGGCCTGATCGCCGAGATCGCACCGCCGGCAGATCTGTAA
>Merged2_1367870_2-400 # 2 # 400 # -1 # ID=1367870_1;partial=10;start_type=GTG;rbs_motif=None;rbs_spacer=None;gc_cont=0.669
GTGAGTCACCACAGCGACCTCATCGACACCACCGAGATTTACTTGCGGACGGTGTACGAGCTCGAGGAAG
AGGGCGTCGTGCCACTGCGCGCCCGGATCGCTGAGCGCCTCGGCCAGAGTGGCCCCACCGTTAGCCAGAC
CGTGGCCCGCATGGAGCGCGACGGGCTGCTCGAAGTCGCCGGTGACCGTCACCTGGAATTGACCGAGAAG
GGCCGCCACGAGGCCATCGGAGTCATGCGCAAGCACCGGCTTGCGGAGCGCCTGCTCGTCGATGTCATCG
GCCTGGAGTGGGAGGACGTGCACATCGAGGCGTGCCGGTGGGAGCACGTCATGAGCGAGGCCGTGGAGCG
CCGCATCGTCTCGATGCTCGAGAAGCCGCTCGTCTGCCCGCACGGCAAC
>Merged2_1368598_3-377 # 3 # 377 # -1 # ID=1368598_1;partial=11;start_type=Edge;rbs_motif=None;rbs_spacer=None;gc_cont=0.608
CCCAGCGGCAAGGCCTATGGTCTCGACATGACCGACGAGATGCTGGCCCTGGCCAACGAGAACAAGAGCA
AATCCGGCATCGCCAATGTCGAATTCCTCAAAGGTGAGATCGAACACATTCCTTTGCCCGAAAACTCGGT
TGACGTGATCATCTCCAACTGCGTGATCAATCTTTCCGCCGACAAGGACCGCGTATTGCGCGAGGCCTTC
CGCGTGCTCAAACCCGGCGGACGGTTTGCGGTCTCCGACGTGGTCAGTCGCGGCGAGATTCCGGCCGGCA
TCCGCCGCAGCTTGCTGCTCTGGGTGGGCTGCATCGCCGGCGCGCTCGAAGAGAACGACTACCGCGGCAA
GCTCGCTTCAGCAGGCTTCGAGCAG
>Merged2_1368656_30-350 # 30 # 350 # 1 # ID=1368656_1;partial=01;start_type=ATG;rbs_motif=GGA/GAG/AGG;rbs_spacer=11-12bp;gc_cont=0.579
ATGATCTCGTTACGCCAGCATGCGTTCTCGCTGGCCGCGGTCTTCCTGGCGTTGGCCGTGGGAGTGGTGC
TGGGCTCCGGCTTTTTGTCGGACACCCTGTTGTCCAGCTTGCGTGACGAGAAACGAGACCTGTACACACA
GATCGGCGGGCTCAACGACCAAAAGAATGTGCTCAACGAGAAGCTCAGTGCGGCAAATAATTTCGACACT
CAGCTAGGTGATCGCGTAGTTCACGATGCACTCGGCGGCAAGACGGTGGTCGTCTTCCGCACCCCGGATG
CAAAAGATGACGATGTCGCCGCGGTGTCGAAAATCGTCGGC
>Merged2_1373146_284-583 # 284 # 583 # 1 # ID=1373146_2;partial=01;start_type=GTG;rbs_motif=GGA/GAG/AGG;rbs_spacer=5-10bp;gc_cont=0.647
GTGACGGACGTTCGAGACGTGATCATCATCGGCTCGGGGCCGGCCGGCTATACGGCCGCGCTCTATGCCG
CCAGGGCACGCCTTCAGCCGCTCGTCTTCGAGGGTTCAGTTACGGCCGGTGGCGCCCTGATGAATACCAC
CGACGTAGAGAACTTTCCGGGATTCTCCGACGGCATACTCGGTCCCGACCTGATGGACCAGCTTCGCAAG
CAGGCCGAGCGGTTCGGCGCTGAGCTCGTTCCCGATGACGTCACAGCTGTCGACCTGACCGCGACGCCTA
AGGTCGTGCAGGCCGAGGAG
>Merged2_1374134_3889-4281 # 3889 # 4281 # 1 # ID=1374134_4;partial=00;start_type=ATG;rbs_motif=None;rbs_spacer=None;gc_cont=0.718
ATGTCTGTGGCTATGATGTGTGCCATGGGTCACGGGGTAGCGGGGCGGCCGGGACCGGCCGGGGCGCTGG
ACAGCGAATCGGCGGCCACGGTCGCCACGACGCTGCAGGCGCTCGCCACACCGAGCCGGCTGCTCATCCT
CACCCGGCTGCGCCAAGGCGCCTGCCCGGTCGGTGAACTCGCCGAGGCCGTCGGGATGGAACAGCCCGCG
GTCTCCCACCAGCTGCGGCTGCTGCGCGCGCTCGGGTTGGTCGCCGGAACCCGGCAGGGCCGCAAGATCG
TGTACGCGCTCTACGACACCCACGTCGCGCAGCTCCTCGACGAGGCCATCTACCACGTCGAACACCTGCG
GCTCGGCAAGCAGGACACGCCGGGCCGCGTAGCCGCGAGCTGA
>Merged2_1374178_3-89 # 3 # 89 # -1 # ID=1374178_1;partial=10;start_type=GTG;rbs_motif=AGGAG;rbs_spacer=5-10bp;gc_cont=0.621
GTGACTGCCCATGGGCTTATCGACACCACGGAGATGTACCTCCGCACGGTGTTCGAACTTGAGGAGGAGG
GGATCGTCCCGCTGCGG
>Merged2_1375515_160-357 # 160 # 357 # 1 # ID=1375515_2;partial=01;start_type=ATG;rbs_motif=GGxGG;rbs_spacer=3-4bp;gc_cont=0.586
ATGCGCGGAGACGACCGGGTCATCGAATTCCTGAACGAGCAGCTCACGGCCGAGCTTACGGCGATCAACC
AGTATTTCCTGCACGCCAAGATGCAGGAAAACCTCGGCTGGGTGAAGATCGCCAAGCACACCAAGCACGA
GTCGTACGACGAGATGCGGCACGCGGAGAAGCTGACCGACCGCATTCTGTTCCTTGAC
>Merged2_1377121_1-822 # 1 # 822 # 1 # ID=1377121_1;partial=10;start_type=Edge;rbs_motif=None;rbs_spacer=None;gc_cont=0.691
AACTTCCCGGGCTTCCGCGAGGGCATCCAGGGCCCCGCGCTGATGGATGAGATGCGCGCCCAGGCCGAGC
GCTTCGGCGCCGACCTGGTCAGCGACGACGTCGTCGAGGTCGACCTGAGCGGCGACATCAAGACCGTGAA
GACCGCCGACGCGTCGTACTCCGCGAAGGCCGTGATCCTGGCGATGGGCTCGGGCTACCGCAAGCTCGAC
CTGGCTGACGAGGACCGCCTCTCGGGCCACGGCGTCAGCTGGTGCGCGACTTGCGACGGCTTCTTCTTCC
GCGAGCAGCACATCGCGGTCGTCGGCGGCGGCGACTCGGCGCTGGAGGAGGCGACGTTCCTCTCTCGCTT
CGGCTCCAAGGTCACCCTGATCCACCGCCGCGACGAGCTGCGCGGCTCCAAGATCATGCAGGAGCGCGCG
CTGCAGGACCCGAAGATCGACGTGGCCTGGAATTCCGAGGTCGCCGAGATGAACGGCGACGACAAGCTCA
CCAGCGTCACCCTGCGCGACACCGTCACCGGTGAGACCCGCGACCTCGACGCGACCGGCCTCTTCATCGC
GATCGGCCACGACCCGCGCTCGGAGCTCATCAAGGGCCAGGTCGACCTCGACGACGAGGGCTATGTGCTC
GTCAAGGGGCGTACGACGCTAACCAACCTCACGGGCGTCTTCGCCTGCGGCGACCTGGTCGATCACACCT
ACCGCCAGGCGATCACCGCCGCCGGCAGCGGCTGCTCGGCAGCGCTGGACGCGGAGCGATTCCTGGGTGA
GCTCGAGCACGCGGCCGCACAGACGCGCGAGCCTGCAGCCGCCCAGGCCTAA
>Merged2_1381339_804-1055 # 804 # 1055 # -1 # ID=1381339_3;partial=01;start_type=Edge;rbs_motif=None;rbs_spacer=None;gc_cont=0.726
TTCCGGGTGTTGGCGCCGGGCGGACGCATCGGCATCTCGGACGTCGTCGCCGAGGATCACCTGACCGTCG
CCGATCGGGCCGAGCGCGGCTCCTACGTGGGCTGCATCGCGGGCGCGCTGTCCCGGCGGGAGTACGTTGC
CGGGCTCGGCGCGGTCGGCTTCGTCGACCCCGAGGTGCAGTACACCCAGGACGCGGCACCGGGCATGCAC
GCCGCGATCATCCGCGCCGTGAAGCCGGCCGCGGTCTGCTAG
>Merged2_1387055_3-377 # 3 # 377 # -1 # ID=1387055_1;partial=11;start_type=Edge;rbs_motif=None;rbs_spacer=None;gc_cont=0.691
CTCGCTCGCGTGGTGTTCGTGGACTCGAGTGGCGACGGCCCGGCGCGGGCCTACCCGGACACGCTCGTCG
GCACCGACTCGCACACCACAATGATCAACGGGCTGGGCGTGCTCGGCTGGGGCGTGGGCGGGATCGAGGC
GGAGGCGGCGATGCTCGGCCAGCCAATGTCGATGCTCATCCCGCAGGTGCTCGGCTTCAAGTTGGTCGGC
GCGTTGCAGGAGGGAGCCACCGCCACCGATCTAGTCCTGACCGTGACCGAGATGCTGCGCTCGCGCGGGG
TGGTCGGCAAGTTCGTCGAGTTCTACGGCGAGGGGTTGGCCACGCTGCCACTGGCCGATCGCGCGACGAT
CGGGAACATGTCGCCCGAGTTCGGC
>Merged2_1389379_2-382 # 2 # 382 # 1 # ID=1389379_1;partial=11;start_type=Edge;rbs_motif=None;rbs_spacer=None;gc_cont=0.667
TGCGAAGTCGAGATGGCCAGTGAATTCCGTTACCGCGACCCGGTGCTCGACCGGTCTACGCTCGTGGTCG
CCATCAGCCAGAGCGGCGAGACCCTCGACACGCTGATGGCGATCAAGCACGCGCGGGCGCAGAAGGCTCG
GGTGCTCGCGATCTGCAACACCAACGGCTCGACGATTCCCCGAGAGTCCGACGCGGTGCTCTACACGCGC
GCCGGACCGGAGATCGGCGTGGCGTCGACGAAAACAGTCCTCGCGCAGGTCGCCGCGAACTATCTACTCG
GGCTGGCGCTGGCGCAGGCCCGTGGCACCAAATACGCCGACGAGGTCGAGCGCGAGTACCGCGAGCTTGA
ATCCATGCCCGACCTGGTGGCCCGCGTGCTT
>Merged2_1389884_201-854 # 201 # 854 # 1 # ID=1389884_2;partial=00;start_type=ATG;rbs_motif=GGAGG;rbs_spacer=5-10bp;gc_cont=0.576
ATGACCTATGCCGTGAAGCCGTTGTCTTGCGATCCGAACCGCATCCGCGGCATGTCTGAGCGGATGATTA
TCAGCCATTACGAGAACAACTACGGGGGAGCGGTGAAGCGGCTGAATCTCATCGAGGAGACGCTTGCCGA
ACTCGACTATGCTAGCGCGCCGGGCGTCCCGGTCAATGGGCTGAAGCGCGAACAGCTCATCGCGACCAAC
TCAATGATCCTCCATGAAGTGTTTTTTGACAGTCTCGCCGACGAGAATGAGCCGGGAGCAAGTTTAAAGG
AGGCGCTCGCGCGCGATTTCGGTTCATATGATCGCTGGCGAGCCGAATTCGTTGCGATGGGCAAAGCGCT
CGGCGGTGGCTCCGGCTGGATGCTGCTTACCTGGTCACCGCGGGATCGAAAGCTTACCAACCAATGGGCC
GCCGACCACTGCCACACGATGGCAGGCGGCACGCCAATTATCGCGCGCGATATGTATGAGCATTCCTATC
ACATGGACTATGGCGCCAAAGCTGCGAACTACGTTGACGTCTTCATGGCGGCGATCAATGGCCCGCAGTG
CAAGGCGCCTATGACCGGTGCGGAAGTTAAGCCAACTCGGGCAGGATTATTGGGACAAGAGGTCGAAAGG
AGGATCCGATGCGGACTAAGCTAG
>Merged2_1396037_1-138 # 1 # 138 # -1 # ID=1396037_1;partial=10;start_type=GTG;rbs_motif=None;rbs_spacer=None;gc_cont=0.696
GTGAGCGACCTGATCGACACCACGGAGATGTACCTCCGGACCATCTTCGAGCTGGAGGAGGAGGGCGTCG
TCCCGCTCCGCGCCCGGATCGCCGAGCGCCTGCACCAGAGCGGCCCGACGGTGAGCCAGACGGTCGCT
>Merged2_1403470_209-454 # 209 # 454 # -1 # ID=1403470_2;partial=01;start_type=Edge;rbs_motif=None;rbs_spacer=None;gc_cont=0.626
GAGCAGTTCGAGGCCGATCTGGCGATCGAACACGAGGTGCTGGACCGGCTCAAACCGGGCATCATCATGT
GCCGCGAGAAGCACGACACCACCAGCGCCAACCTGCTCGAGGGGATTGTGGCCGACGAGGAGAACCACGT
CGACTACCTGGAGACCCAGCTGGAGTTGATGGAAAAGCTGGGTGAAGAACTCTACTTGGCCCAGTGCGTC
TCGCGGCCGCCGACGACAGGACAAGCCGGGCACTGA
>Merged2_1405592_3-464 # 3 # 464 # 1 # ID=1405592_1;partial=11;start_type=Edge;rbs_motif=None;rbs_spacer=None;gc_cont=0.632
AGACATATGTTTGGAGCCGCGGCCGTACTCGCCAGTGCAGGCGCCGTAAGCGGACGCGTGCAGGCGGCAA
GTCTCCCTGAGGCGCCGACAACGGCGACCAACACAATGCAGCCGCCGCTGCGGCCAGCCAGCGGCCCCGA
TTATCAGCCTGTCGTCACATTGAACGGCTGGACGCTGCCGTGGCGCATGAATGGCGACTGGAAAGAGTTT
CATTTGCTAGCCGAGCCGGTGGAGCGCGAGTTCGCTCCCGGCATGACTGCGCACCTGTGGGGCTATAACG
GCCAGTCACCCGGACCAACGATAGAAGTCGTCGAGGGCGACAAAGTTCGGATTTTCGTCACCAACAAGCT
CCCCGAACACACCACCGTGCACTGGCACGGCATGCTGGTGCCGAACGGCATGGACGGCGTCGGCGGCGTG
ACGCAGCCGCATATCGAGCCGCGCAAGACTTTCGTCTACGAA
>Merged2_1409861_44-376 # 44 # 376 # -1 # ID=1409861_1;partial=01;start_type=Edge;rbs_motif=None;rbs_spacer=None;gc_cont=0.682
GACGCCCCCGCGCTTGCCGCCGCCGATGTGGGGATCGCCATGGGAACGGGGACCGATGTCGCGATCGAAT
CCGCCGGCGTCACGCTGCTTGGCGGGGATCTCGGCGGCATCGTCGCGGCGCGCCGCCTCTCGCAAGCGAC
GATGCGCAACATCCGGCAGAATCTGGTGTTCGCCTTCATTTACAACGCGCTCGGAGTGCCGATCGCCGCG
GGCGTCCTCTATCCGGCGTTCGGCCTCCTGTTGTCTCCGATCGTTGGCGCCGCGGCGATGTCGCTGTCAT
CGGTCAGCGTGGTCGCCAACGCGTTGAGGCTGCGCGCGGCGCGACTGAGCTAG
>Merged2_1416850_3-119 # 3 # 119 # -1 # ID=1416850_1;partial=10;start_type=GTG;rbs_motif=GGA/GAG/AGG;rbs_spacer=5-10bp;gc_cont=0.675
GTGACCGACGTACGTGATGTCATCATCATCGGCTCAGGGCCGGCGGGCTATACGGCCGCGCTGTATGCCG
CCCGAGCGCGACTCCGGCCGCTAGTCTTCGAGGGCTCGGTCACCGCG
>Merged2_1420004_1-387 # 1 # 387 # 1 # ID=1420004_1;partial=10;start_type=Edge;rbs_motif=None;rbs_spacer=None;gc_cont=0.628
GGTAAGGAATATGGTTCGGGCTCGTCACGGGACTGGGCTGCCAAGGGCACGCGGCTACTGGGTGTGCGGG
CGGTGATCACCGAGTCGTTCGAGCGCATCCACCGGTCCAACCTGATCGGTATGGGCGTGATCCCTTTGCA
GTTCCCAGAGGGCAAAACCGCCGAGTCGTTGGGCCTCGATGGCACTGAGGTATTCGATATCACCGGCATC
GAGGCGCTCAACGACGGCAAGACGCCAAAGACGGTGCACGTCAAGGCCAGCAAGGACGGCAAGCCGGCGG
TGGAGTTCGACGCGGTGGTGCGCATCGACACACCGGGCGAAGCCGACTACTTCCGCAACGGCGGCATCCT
GCAGTACGTGCTGCGCAACATGCTCACGTCGAACTAG
>Merged2_1421762_212-454 # 212 # 454 # -1 # ID=1421762_2;partial=01;start_type=Edge;rbs_motif=None;rbs_spacer=None;gc_cont=0.663
GGACAGACCATCCGCGAGCAGTTCGAGGCCGACCTGGCCATCGAGGTGGAGGTGGCCGAGCGGCTCAGGC
CCGGCATCGCGCTATGCCGGGAACGCCGCGACACCACGAGCGCGATCCTGCTCGAGACGATCATGGCGGA
CGAGGAACTCCACATCGACTACCTGGAGACCCAGCTGGAGCTGATGAACTCGCTCGGCGAGCAGCTGTAC
CTGGCCCAGTGCGTGTCCCGGCCGCCGACGTAA
>Merged2_1423697_521-601 # 521 # 601 # 1 # ID=1423697_2;partial=01;start_type=TTG;rbs_motif=GGA/GAG/AGG;rbs_spacer=5-10bp;gc_cont=0.654
TTGCCGGACGACCAGGTCGGCCTGGTGGTCGAGGTATTCCGAATGCTGGCCGACGCTACCCGAGTGCAGG
TGCTGTGGTCG
>Merged2_1424210_78-482 # 78 # 482 # 1 # ID=1424210_1;partial=00;start_type=ATG;rbs_motif=AGGAG/GGAGG;rbs_spacer=11-12bp;gc_cont=0.659
ATGCTCCGGGGCGCGTCGCTGCGCGTCACCCAGCCTCGGCTGGCGGTCCTGACCGCGGTCCACGCACACC
CGCATGCCGACACCGATTCGATCATCGCCGCCGTCCGCCAACGGCTTCCAGGAGTCTCGCACCAGGCGGT
CTACGACTCCCTGCATGCCCTCACGGCTGCGGCACTGTTACGGAAGATCCAGCCGTCCGGCCTGGTGGCT
CGATACGAGTCGCGGATCGGGGACAACCACCACCACGTGGTGTGTCGGTCCTGCCGGCGGATCGACGACA
TCGACTGTGCGGTGGGCGAGGCTCCATGCATGACGCCGTCCGATGATCACGGCTACACCATCGACGAGAC
GGAAGTCATCCACTGGGGTCTTTGCCCTGACTGTGCAAGGATCCGCACCTCTTGA
>Merged2_1431621_222-674 # 222 # 674 # -1 # ID=1431621_2;partial=01;start_type=Edge;rbs_motif=None;rbs_spacer=None;gc_cont=0.711
GTCAACACCAACCCGGCCATCCCACCCGTCCCCGAGGTTCAAGACACCCAGCGCGATACCGTGCTGGCGT
CGCTGCGCGACACCGGTTTCGTCACCTATCAGCCAAGCGATCACCTGGGCGCCGCGAATGCCGCCCTGAT
CATTGCCGGCGGCGCGCTACCCCAAGATGCCGGCAATCAGGGCGTCAGCGTCGCCCGGTTCTCCGCCGCA
CTGGCGCCACACGGGGCGGGCACCCTGCTGGCCGGCCGGGACGGGTCGGCGACGGGAGGCGCCGCGGTCG
CCGTCACCCGCGCCGATGCCGGCATGGCCTCGGCGATCAGCACCGTAGACGATGTCGACGCGGCGCCCGG
GCGAATCACCGCGATCCTGGGCCTGCACGACCTGATCAACGGCGGCCACGTCGGGCAGTACGGCACCGGT
CATGCGGCGACGTCGATCACCGTGCCCCAGTAG
>Merged2_1432884_1-360 # 1 # 360 # 1 # ID=1432884_1;partial=10;start_type=Edge;rbs_motif=None;rbs_spacer=None;gc_cont=0.592
GGCCTAGCCTGCAAGAACGCAATCCTGATCGTAGAATTCGCGCGCGAACTTGAGTTTCAAGGTCGCCGGC
CCCTGGAGGCGGCAATCGAAGCGGCACGACTGCGGCTTCGTCCGATCCTCATGACCAGCTTTGCGTTCAT
CATGGGCGTGGTGCCTTTAGTGCTGTCGTCAGGTGCCGGCGCAGAAATGCGCCATGCCATGGGCGTGGCT
GTGTTCTTCGGCATGCTGGGCGTGACCTTCTTCGGTCTTTTCCTCACGCCGGTGTTCTATCTCTTGCTCC
GCAGCTTACGCGGCATGCGCCCCCTCAAACAGCATGGCGACAAGTTGCCGGCCTTGGCTCTGGAACTCCA
TTCAGTTTAA
>Merged2_1436547_2-106 # 2 # 106 # 1 # ID=1436547_1;partial=10;start_type=Edge;rbs_motif=None;rbs_spacer=None;gc_cont=0.619
CACGACGGCGCCCTGGACGGCTTCGTTCTCGACGAGGCCGAGGTCATCTATTGGGGCTTGTGTCCCGACT
GCTCTCCCTCTCAAAAAGCGCGATCACACCCGTGA
>Merged2_1439308_159-317 # 159 # 317 # 1 # ID=1439308_2;partial=01;start_type=GTG;rbs_motif=None;rbs_spacer=None;gc_cont=0.660
GTGAAAACCTCCAACTCGGCCCCATCGCCGTTCAAGCAGCCGAAGGCGGTCTGGGCCGTCGCCTTCGCAT
GCGTCATCTCCTTCATGGGCATCGGCCTGGTCGACCCGATCCTGGCGTCGCTGAGCTCGAAGCTGCACGC
CACGCCCAGCCAGGTCGAG
>Merged2_1442072_822-962 # 822 # 962 # 1 # ID=1442072_3;partial=01;start_type=ATG;rbs_motif=GGA/GAG/AGG;rbs_spacer=5-10bp;gc_cont=0.695
ATGAGTGCGGTGCGTAGCGTCAGGGAAGCCACGGGGCACGCGCCGTCCGCGAGCCCGTTCCGCCAGCCCA
AGGGGGTCTGGGCGGTCGCCTTCGCCTGCGTAGTGTCGTTCATGGGGATCGGGCTGGTGGATCCGATCCT
G
>Merged2_1444811_1-423 # 1 # 423 # -1 # ID=1444811_1;partial=11;start_type=Edge;rbs_motif=None;rbs_spacer=None;gc_cont=0.678
GTCCCGGCCATCGTCGACCTCGCGACCATGCGGGAGGCCATGGCCGACCTGGGTGGTGATCCGGCCCGGA
TCAACCCACTGGCGCCGGCCGAGCTGGTGATCGACCACTCCGTGATAGCTGACGTGTTCGGGACGGCCGA
TGCGTTCGAGCGGAACGTCGAGATCGAGTACGAGCGCAACCGGGAGCGCTACCAGTTCCTCCGCTGGGGC
CAGACCGCCTTCGACGACTTCAAGGTGGTGCCACCCGGCACGGGCATCGTCCACCAGGTCAACATCGAGC
ATCTGGCCCGGGTGGTGTTCCCGCGTGAGATCGGCGGAGAGACGTACGCGTACCCCGACACCCTGGTGGG
CACCGACAGCCACACCACGATGGTCAACGGCTTGGGCGTGGTCGGCTGGGGAGTGGGCGGCATCGAGGCC
GAG
>Merged2_1447694_239-343 # 239 # 343 # 1 # ID=1447694_2;partial=01;start_type=ATG;rbs_motif=None;rbs_spacer=None;gc_cont=0.629
ATGGCGCTGAACATGACCCACAGCGACGCGAATCTTCATAGCCACGTCTTTCTCGGCGAGAGCCACGAGC
GCAACGAGCGCCGCACCTGGACGGTGATCGCGCTG
>Merged2_1449510_2-142 # 2 # 142 # 1 # ID=1449510_1;partial=10;start_type=Edge;rbs_motif=None;rbs_spacer=None;gc_cont=0.730
ACCTACCGGCAGGCGATCACCGCCGCCGGCACCGGGTGCTCGGCCGCGCTCGACGCCGAACGCTACCTGG
CCGATCTCGATGACGGCACCGCGTTACAGACCGGTGAGCACGAGGCCGCACTGGCCGGTCGCCGGGGCTG
A
>Merged2_1450525_723-797 # 723 # 797 # -1 # ID=1450525_3;partial=01;start_type=Edge;rbs_motif=None;rbs_spacer=None;gc_cont=0.667
GATCTCGTGCGGTTGTCGGTCGGGATCGAGGACGTCGACGACCTGCTGGCCGATCTCGCCCAGGCGCTGG
CCTAG
>Merged2_1451196_832-1167 # 832 # 1167 # 1 # ID=1451196_3;partial=01;start_type=ATG;rbs_motif=GGAG/GAGG;rbs_spacer=5-10bp;gc_cont=0.688
ATGTCCGAAAAGCCGTCCGTGCTCTTCGTCTGCGTCCACAACGCGGGCCGCTCTCAGATGGCCGCCGGAT
GGCTGACCCACCTGGCCGGCGACCGTGTCGAGGTCCGCTCCGCGGGCTCTGCCCCGGCCGATACCGTCAA
CCCGGCCGTCGTCGAGGCCATGCACGAGGTCGGCATCGATCTCTCGGCTGAGACCCCCAAGATCCTCACC
ACCGGGGCCGTGCAGGCATCCGACGTGTGCGTCACCATGGGCTGTGGCGATGCCTGCCCGGTCTTCCCAG
GCAAGCGGTACCTGGACTGGAAGCTGGACGACCCAGCGGGGCAGGGCATCGAAGCC
>Merged2_1455000_1-222 # 1 # 222 # 1 # ID=1455000_1;partial=10;start_type=Edge;rbs_motif=None;rbs_spacer=None;gc_cont=0.626
GCCAAGCCGGTGGATGCCGACGACGTGGCCGCGGCCTTGTTGGCGCACGACGACACAAAGATCGAGTTGC
CGGAAAATCCCATGTCGGCTGACCGAGTGCGCTGGGAGCACATTCAGCGCATTTACGAATTGTGCGGCCG
CAATGTCTCCGAAACCGCACGCCGCCTCAACATGCATCGCCGCACCCTGCAGCGCATTCTCGCCAAGCGC
GCGCCGAAATAG
>Merged2_1455673_23-481 # 23 # 481 # 1 # ID=1455673_1;partial=00;start_type=GTG;rbs_motif=None;rbs_spacer=None;gc_cont=0.671
GTGCGCGATATTGGCAGGGTGTCCTCATCGGCGAGTTACGCGGACCGGCTGAGGACGGCCGATCTGCGTG
TGACCCGTCCCCGGGTCGCCGTCCTCGAGGCCGTGCACTCCCACCCCCACGCCGACACCGAGACGATCTT
CGCGGTGGTGCGAGAAGGTTTGCCCGACGTCTCGCGCCAGGCCGTGTACGACGTGCTGAATGCGCTGACC
GCCGTGGGTCTGGTTCGGCGGATCCAGCCACTGGGTTTGGTTGCTCGCTACGAGTCCCGGGTCGGCGACA
ACCACCACCATGTCGTGTGCCGCTCCTGCGGTGTGATCGGCGATGTCGACTGCGCGGTCGGCGAGGCGCC
GTGCCTGACCCCGTCGGACGACAACGACGTTCTGGATGGCTTCGTCCTCGACGAGGCCGAAGTCATCTAC
TGGGGCCTGTGCCCCGATTGCTCGACCGCGGATTCCTAG
>Merged2_1461169_1-102 # 1 # 102 # 1 # ID=1461169_1;partial=10;start_type=Edge;rbs_motif=None;rbs_spacer=None;gc_cont=0.676
GCTTTCGGGCTGCTCAACCCGATGATCGCCGGCGCCACCATGGCCCTGTCGTCGGTGCTCGTCGTCAGCA
ACTCGCTGCGCCTCAAGCGCTGGCACCGCTGA
>Merged2_1466731_334-765 # 334 # 765 # 1 # ID=1466731_2;partial=00;start_type=ATG;rbs_motif=None;rbs_spacer=None;gc_cont=0.627
ATGTCGGCGGATTACGCGGCGCAGCTGCGGATGGCCGATTTGCGAGTAACCCGCCCCAGGGTCGCCGTAC
TGGAGGCGGTGGATTTCCATCCGCATGCCGATACCGAGACGATCTTGGCCGCGGTACGCAGCGGCTTGCC
CGATGTCTCGCGCCAGGCCGTATACGACGTGCTGAACGCGCTGACCGCAGTCGGTCTACTGCGGCGGATC
CAACCATCAGGCATGGTTGCCCGCTATGAGTCCCGGGTCGGTGACAACCACCATCACGTCGTATGCCGAT
CTTGTGGCGTCATCGCCGATGTCGACTGTGCGGTCGGTGATGCGCCGTGCCTAACCCCTTCCGACGACGA
CAACGGGCTGGATGGCTTCGTTCTCGACGAGGCCGAAGTCATCTACTGGGGTCTATGTCCCGACTGCTCG
ACCGCAAATTGA
>Merged2_1470051_2-139 # 2 # 139 # 1 # ID=1470051_1;partial=10;start_type=Edge;rbs_motif=None;rbs_spacer=None;gc_cont=0.681
GTGCTCATCCCGGTCGCCGCCGCCGGGCTGTTGTCGCCGCTGATCGCCGGCGCGGCGATGGCCTTCAGCT
CCGTGTTCGTCGTGACGAATTCGCTGCGGCTGCGCGGTTTCTCCCCGAATGCGCATCACCGTTCGTGA
>Merged2_1470085_654-737 # 654 # 737 # -1 # ID=1470085_2;partial=01;start_type=Edge;rbs_motif=None;rbs_spacer=None;gc_cont=0.655
GACACGCCCGGGGAGGCGGCCTACTACCGGCACGGCGGCATCATGCCCTACGTCCTGCGCTCGTTGCTCA
GGAAGAACGGCTGA
>Merged2_1470632_3-323 # 3 # 323 # 1 # ID=1470632_1;partial=10;start_type=Edge;rbs_motif=None;rbs_spacer=None;gc_cont=0.682
TCGAACCCGTCGGTGATGGTCGGCGCCGCGCTGCTGGCCCGCAACGCGGTGGACCGTGGCCTGTCGGTGA
AGCCCTGGGTGAAGACGTCCATGGCGCCGGGGTCGCAGGTGGTGACCGACTACTACGAGAAGGCCGAGCT
GTGGCCCTACCTGGAGAAGCTGGGCTACCACCTGGTCGGCTACGGCTGCACCACTTGCATCGGCAACTCC
GGCCCGCTGCCCGAGGAGGTCTCGGCGGCGGTCAACGACGCCGACCTGGCGGTGGTCTCGGTGCTGTCCG
GCAACCGGAACTTCGAGGGCCGAATAATCCCGGACGTGTAG
>Merged2_1473589_2-193 # 2 # 193 # 1 # ID=1473589_1;partial=10;start_type=Edge;rbs_motif=None;rbs_spacer=None;gc_cont=0.708
GCCGGGCAACTCGACACCGACGCCGATGGCTACCTGCTGGTGGACAGCCCGTCGACCCGGACTGCACTCG
ATGGCGTGTTCGCCGCCGGGGATGTGGTCGACCGGACCTACCGGCAGGCCGTTACCGCGGCCGGCACCGG
GTGTGCGGCCGCACTAGACGCCGAGCGCTGGCTGGCAGACCACGAAAGCTGA
>Merged2_1475367_52-324 # 52 # 324 # -1 # ID=1475367_1;partial=01;start_type=Edge;rbs_motif=None;rbs_spacer=None;gc_cont=0.645
GTATTCGACGAGGCGACTTCGGCGCTCGACAGCGAGGTCGAAGCGGCAATCCAATCGAGCCTCGGCACGC
TGATGCAACATAAAACCGTCATCGCGATCGCCCACCGGCTCTCCACCATCGCGCAAATGGACCGCTTGGT
GGTGCTCGACCAAGGCCGCATCGTCGAGCAAGGTTCGCACCGCGAATTGCTCGCCCAGAACGGCCATTAC
GCGGCGTTGTGGCGGCGTCAGGCCGGCGGCTTCATCGACGCGCCTCTGGAGGCGGCGGAGTGA
>Merged2_1482553_1-405 # 1 # 405 # -1 # ID=1482553_1;partial=11;start_type=Edge;rbs_motif=None;rbs_spacer=None;gc_cont=0.607
GACCCGCCGGGGCAAGCGATGCCCGACTGCCTGATCGCCGCTCGACTCGCCAACAACATGGAGCGCATCC
TGCGTGAGCAGGGCAAGACGCAGGAGGCGGACAAGTTCAAAGGGTTCGACTGGAAAACGGAAGAAGACGC
CTTCATGGACGGCTATCACGGCCACGAGAAAGGCGGCCAGTTCGTCACTTATGAAAGACTGCGCGCCATG
GGCACCAACGGCTTCCAGGAGCCGGCGGTGGATTTCAAGGGCGACAAGATCATCGGCACCCAGCGCTTGT
TCGCAGACGGCAAGTTCAACACGCCCGACGGCAGGGCCATTTTCATGCAAACCAAGTGGCGTGGCCTTGA
GGCGCCCGGCAAGGAGGCCGAAAAAGCCAAATGGCCCTACCTCATCAATAACGGC
>Merged2_1482691_2-316 # 2 # 316 # -1 # ID=1482691_1;partial=11;start_type=Edge;rbs_motif=None;rbs_spacer=None;gc_cont=0.663
CACGCCCACGACTTCATCGTCGAGCTCGAGGATTGGCAGGGACGGCGCGGCTACCAGGCCCATGTCGGCG
AGCGCGGCGTCAAGCTGTCCGGCGGCCAGCGCCAGCGCGTTGCTATCGCTCGCGTGATACTCAAAGACGC
GCCGATCCTGGTGTTCGACGAAGCGACCTCGGCGCTCGACAGCGAAGTAGAGGCGGCGATCCAATCGAGC
CTCAGCACGCTGATGGCGGGTAAGACCGTAATCGCGATCGCGCACCGGCTCTCGACCATCGCCCGCATGG
ACCGCCTGGTCGTGCTTGACCACGGCCGCATCGTC
>Merged2_1489715_3-650 # 3 # 650 # 1 # ID=1489715_1;partial=11;start_type=Edge;rbs_motif=None;rbs_spacer=None;gc_cont=0.623
CCGGGTTCGCAGGTGGTCAACGACTACTACGACAAGGCCGGCCTGTGGCCGTATCTGGAGAAGCTTGGCT
TCTATCTGGTCGGCTACGGCTGCACAACCTGCATCGGCAACTCAGGACCACTGCCCGAGGAGATCTCGAA
GGCAGTCAACGACAACGACCTTTCGGTCGCCGCGGTGCTCTCGGGCAACCGCAATTTCGAGGGCCGCATC
AACCCGGACGTGAAGATGAACTACCTGGCCTCGCCTCCGTTGGTGATCGCATACGCGTTGGCGGGCACCA
TGGACTTCGACTTCGACAGCGAGCCGCTCGGCAAGGACACCGACGGCAACGAGGTGTACCTGAAGGACAT
CTGGCCGTCGCAGAAGGACATCGACGACACCATCGCCTCGGCGATCAACCAGGAGATGTTCGTCAAGAAC
TACGCCGATGTGTTCAAGGGCGACGACCGGTGGCGCAACCTGCCGACGCCGTCCGGCAACACCTTCGAGT
GGGACGAGAACTCCACGTATGTCCGCAAGCCTCCGTACTTCGACGGCATGGGTAAGACCCCCGACCCGGT
CAAGGACATCAAGGGTGCGCGGGTGCTCGCCAAGCTCGGCGACTCGGTCACGACCGACCACATCAGCCCG
GCCGGATCGATCAAGGCC
>Merged2_1492290_6-221 # 6 # 221 # -1 # ID=1492290_1;partial=00;start_type=ATG;rbs_motif=None;rbs_spacer=None;gc_cont=0.583
ATGATGTATCATCCAATTCACCTACACGGCCACACTTTTCAACTGCTCAAGTCCGACGGCAGTCCGGGTG
CACGCAAGGACACCGTCATCGTGCTGCCCAAGCAGAAAATGCTCGCCGTGCTGGTTGCCGACAACCCGGG
CCTGTGGCAGTTGCACTGCCACAACACCTATCACCAGGAAGCCGGCATGCAGACGCGGCTGGACTACGTC
TTTTAG
>Merged2_1492290_218-1051 # 218 # 1051 # -1 # ID=1492290_2;partial=01;start_type=Edge;rbs_motif=None;rbs_spacer=None;gc_cont=0.620
CTGCCGATCATTGTGGACGATCCGACCGAGGGTGACTATGACACCGAATGGATTGTCGTCCTCGATGATT
GGACAGATGGCGTCGGAAAAAGCCCGCAGCAGCTCTACGACGGTCTGACCGGCCCGAACAAACAGGGTAT
GTCGAACATGCCGACGATGACCGGGCCGACCACGACGACGGGGACGGCGGGAACGACCGGGAAGTCCGGA
ATGTCGGGGAACAGCGGCGGTAAAAGCGACCTGCTTGGCGGCGATGCCGGAGACATCGACTACCCGTACT
ATTTGATCAACGGCCGGATTCCGGCGGCACCCACCGCCTTCAACGCGAAGCCGGGCCAGCGCATCAAGGT
CCGTTTCATAAATACCGGTTCCGACACCACATTTCGCGTCGCGCTTGCCGGCCATCCGATGACGGTCACC
CACACCGATGGCTATCCCGTCGTGCCCACCCAGGTCGACGCCTTGCTCATCGGCATGGCCGAACGCTATG
ACGTCATTGTGACCGCCGCCGAAGGCGTCTTCCCGCTGGTCGCGCTTGCGGAAGGGAAGAACGCCCTGGC
GCGAGCGCTGCTCTCCACCGGGACCGGCAGTCCACCCGACCCGGGGTTTCAACCGGACGAACTCAACCAA
CGGGTGGGCGCCATCGAAATGTTGACGGCCACAACGCCCGTGAACCTGGGTCGCCCACAGCCCGACCTCG
ACCTGCCGGTCCTATTGGGCGGCAACATGACGCAATACAACTGGATGATCAACGGAAAGCCCTACAGCAA
AATGGATCCCTGCACATCCGACAGGGCGAACGGCCCACCATCACCTTTGACAACCCCACGATGA
>Merged2_1496912_480-599 # 480 # 599 # -1 # ID=1496912_3;partial=01;start_type=Edge;rbs_motif=None;rbs_spacer=None;gc_cont=0.550
ATGCGACTGAAGCGCGAGGAACTGATCGCCTCCAATTCGATCATCCTGCACGAAATCTATTTCGATGGGC
TCGGCGGCGCTTCGAAGCCGACGTCCAGTCTTGGTGCTCGATATGTATGA
>Merged2_1503653_189-311 # 189 # 311 # -1 # ID=1503653_2;partial=01;start_type=Edge;rbs_motif=None;rbs_spacer=None;gc_cont=0.707
CCGCTGGCGGCGTTCGGCCTGCTCAACCCCATGATCGCCGGTGCGGCGATGGCGTTCTCCAGCGTCTTCG
TGGTGGCCAACAGCCTGCGGCTGCGCCGCTTCGCCCCCGGCGTCCGGAGGTGA
>Merged2_1505510_2-130 # 2 # 130 # -1 # ID=1505510_1;partial=10;start_type=ATG;rbs_motif=GGA/GAG/AGG;rbs_spacer=5-10bp;gc_cont=0.605
ATGCGCGTGGACATCTGGAGCGACGTCATCTGTCCGTGGTGCTATGTAGGTAAGGCCCGGTTCGAGAAGG
CGCTCGCCGGTTTCGCGCATCGCGACGAGGTCGAGGTCGTTTACCACTCGTTCGAGCTT
>Merged2_1511873_3-362 # 3 # 362 # 1 # ID=1511873_1;partial=10;start_type=Edge;rbs_motif=None;rbs_spacer=None;gc_cont=0.753
AGCGACGGCCAGGTGCGCGACACGCTGTACGCCCTGGCGGTCGGCGAGACCGCCGGCGATGCCGAGTCGC
TGTGGGCCCACCTCGCGCGCACCCTGCCCCCGCCCTGGCGAGTCGAGGCGTTGGTGTTGCTCGCGTTCAG
CGCGTACGCGCGCGGCGACGGGCCGCTCGCCGGGGTGTCGCTGGAGGCCGCGCTGCGCTGCGAGCCCGAG
CATCGGATGGCGGGCATGCTGGACACCGCGCTCCAGTCGGGGATGCGGCCCGAGCACATCCGGCAACTGG
CGGACACCGGCTACCGATCAGCCAAGCGGCTGGGTGTGCGGCTGCCGCCGCGACGGGCATTCGGGCGCCG
GGCGGGTTAG
>Merged2_1520058_2-235 # 2 # 235 # -1 # ID=1520058_1;partial=10;start_type=GTG;rbs_motif=AGGAG;rbs_spacer=5-10bp;gc_cont=0.701
GTGACTGCCCAGGGGCTTATCGATACGACGGAGATGTATCTCCGCACTATCTTCGAGCTTGAGGAAGAAG
GAGTCGCCCCGCTGCGCGCCCGGATCGCGGAGCGGCTGTCGCAGTCCGGGCCGACGGTCAGCCAGACGGT
GGCCCGGATGGAGCGCGACGGCCTGCTGCACGTCGCCGGCGACCGGCACCTGTCTCTCACCGAGGCCGGC
CGCGCGCTGGCGACCCGGGTGATG
>Merged2_1522609_278-421 # 278 # 421 # -1 # ID=1522609_2;partial=01;start_type=Edge;rbs_motif=None;rbs_spacer=None;gc_cont=0.688
GCCTTCGGCTACAACACCGCCGCGATACCCCTTGCTGCGTTTGGCGTGCTGAACCCGATCGTCGCCGGCG
CGACGATGGGGCTCTCCTCGGTCAGCGTGGTGACGAACTCCTTGCGGCTGCGGCGCTTCGGGCGCGACGC
ATGA
>Merged2_1524085_1-111 # 1 # 111 # 1 # ID=1524085_1;partial=10;start_type=Edge;rbs_motif=None;rbs_spacer=None;gc_cont=0.468
GATGTTTGGGAACACGCGTATTACCTGAAGTATCAAAACCGCCGTCCCGAATATATTTCGGCTTGGTGGA
ACGTTATTAACTGGGATACGGTGAACGCGCAGTTGAAGTAG
>Merged2_1533502_579-713 # 579 # 713 # -1 # ID=1533502_2;partial=01;start_type=Edge;rbs_motif=None;rbs_spacer=None;gc_cont=0.674
GCTGGCGCGCTGACTCGCCGGGAATTCGAAGACGCGCTTGCCGGCGCCGGACTGAAGGATGTCGAGATCC
GCGAGACGCACCGCGTCCACGAGCATGCGGGCGCGGCAATCATCCGGGCCACCAAGCCAAGCTGA
>Merged2_1534014_2-70 # 2 # 70 # -1 # ID=1534014_1;partial=10;start_type=GTG;rbs_motif=GGA/GAG/AGG;rbs_spacer=5-10bp;gc_cont=0.536
GTGCTGGAGTTGCTCAACGAGGTGCTGACGTCCGAGTTGACGGCGGTAAATCAGTATTTCTTGGACGCC
>Merged2_1535413_3-74 # 3 # 74 # 1 # ID=1535413_1;partial=10;start_type=Edge;rbs_motif=None;rbs_spacer=None;gc_cont=0.625
TTCTCGATCGACGAGGCCGAGGTCATGTACTGGGGCCTGTGCCCCGACTGTGCCACTGCCCGCACTGCTT
AA
>Merged2_1537685_338-601 # 338 # 601 # -1 # ID=1537685_2;partial=01;start_type=Edge;rbs_motif=None;rbs_spacer=None;gc_cont=0.667
GCGGTGTACGACGTCCTCAACGCCCTGACCGCCGTCGGTCTGCTCCGCAGGATCCAGCCGCTGGGCATGG
TCGCCCGCTACGAGTCGCGGGTCGGCGACAACCACCACCACGTGGTGTGCCGCTCCTGCGGAGACATCGC
GGACGTGGACTGTGCGACCGGCGACATCCCATGCCTGACCGCTGCCGAGGATCACGGCTACGTGATCGAC
GAGGCCGAGGTCATTTACTGGGGTACGTGCCCCTCCTGTGCTGCAACCGCTTGA
>Merged2_1538558_551-637 # 551 # 637 # 1 # ID=1538558_2;partial=01;start_type=ATG;rbs_motif=AGGAG;rbs_spacer=5-10bp;gc_cont=0.598
ATGCCATTCGAGCTTCCCGCCCTTCCCTACGACTTCGACGCTCTCGAGCCCACGATCGACGCGAAGACGA
TGGAGATCCATCACGAC
>Merged2_1543565_385-564 # 385 # 564 # -1 # ID=1543565_2;partial=01;start_type=Edge;rbs_motif=None;rbs_spacer=None;gc_cont=0.700
GGCCTGCTCAACCCCGTCATCGCCTCAGCGGCAATGGCCTTCTCGAGCGTCTCGGTCGTCACCAACGCAT
TGCACCTGCGCCGCTTCAACGCCGCACGCCCCGAAACCATCCGGCAGCGACCGACTCCGCACGCTGCGGG
GCCGGCGCTAGTGTCGGCTGGGGCCACGGCGAAGGCTTGA
>Merged2_1543780_3-203 # 3 # 203 # -1 # ID=1543780_1;partial=10;start_type=ATG;rbs_motif=GGAG/GAGG;rbs_spacer=5-10bp;gc_cont=0.552
ATGACCTACCAGATAAAGCCGCTGTCCTGCGACCCGGCCAAGATCAAAGGCATGTCCGAGCGGCTGATCG
TCAGCCACTACGAGAATAATTATGGTGGCGCGGTCAAGCGCCTCAATCTCATCGACGAACAACTCGCCCA
ACTCGAATTCGACGAAGCCCCCGGCTTTCTAATCAATGGACTCAAGCGCGAGCAGCTGATC
>Merged2_1551742_102-320 # 102 # 320 # -1 # ID=1551742_2;partial=01;start_type=Edge;rbs_motif=None;rbs_spacer=None;gc_cont=0.648
CTTTACGGTTCGGACGTGGTGTTCCACGGCACCGTGGTGGGTATCGGCGGCGGCACCGGCTCGGCCTTCT
CGATGATCCCGGCGCAGAATGCCACCGGCAACTGGATCAAGGTGGTGCAGCGCCTGCCGGTGCGCATCGC
GCTGGATCCAGCCGAACTCGCCCGGCATCCGTTGCGCGTGGGTCTTTCCATGAACGCCACGGTTCATCTG
CCTCGCTAG
>Merged2_1552288_297-419 # 297 # 419 # -1 # ID=1552288_2;partial=01;start_type=Edge;rbs_motif=None;rbs_spacer=None;gc_cont=0.634
GTCGACTGCGCGGTCGGCGAGGCCCCGTGCCTGACTCCATCGGATGACCGCGGCTTCACGCTCAGTGAGG
CCGAGGTGATCTACTGGGGTGTGTGCGCTGACTGTTCCGCTCGCAATACGTGA
>Merged2_1552698_146-502 # 146 # 502 # 1 # ID=1552698_1;partial=00;start_type=ATG;rbs_motif=None;rbs_spacer=None;gc_cont=0.669
ATGGAACGTGCATCCGCGACTACATTCACGTCAGCGATCTGGCGCGCGCATTCGGACGCGCTCGCCTATC
TGCGGGCGGGCGGCGACTCGACCACGCTCAATTGCGGTTACGGCCACGGTTTCTCGGTGATCGAGGTGAT
CGACGCGGTCAAGCGCGTGTCAGGCGTCGATTTTCCGGTGGAGCCCGCCGCGCGGCGTGCCGGCGATCCG
GCGCAGATCGTCGCCAATTCCAATCGCATCCGCGGCCTGCTCGGCTGGCGGCCGCAATACGATGATCTTG
CCACCATCGCGGCGCACGCGCTCGCCTGGGAGGCCTGGCTGATGTCCAGCCGCAAGGCCAGGACAGGCCA
GTGCTAG
>Merged2_1559950_913-1371 # 913 # 1371 # 1 # ID=1559950_2;partial=00;start_type=GTG;rbs_motif=None;rbs_spacer=None;gc_cont=0.647
GTGCGTCATATTGGTGGCGTGTCATCGACGGCCGATTACGCGGGCAGGTTGCGGGACGCGGATCTGCGGG
TGACCCGGCCCAGGGTTGCCGTGTTGGAGGTCGTGGACGCCAACCCCCACGCCGACACCGAGACCATCTT
CTCGGCGGTACGGGTTGGCCTGCCCGATGTTTCGCGTCAAGCCGTGTACGACGTGCTCAACGCGCTGACC
ACCGTGGGTCTGGTTCGCCGCATCCAGCCCTTGGGCATGGTCGCGCGTTACGAATCGCGCGTCGGCGACA
ACCATCACCACGTCGTCTGCCGCTCTTGCGGGATCATCGCCGACATCGACTGCGCCGTCGGCGACGCTCC
CTGCCTGACGCCCTCGGACGATGACAACGTTCTTGATGGCTTTGTTCTCGACGAGGCCGAGGTCATCTAT
TGGGGCACCTGCCCCGACTGTTCGACTGCAGGTTCCTAG
>Merged2_1560320_138-323 # 138 # 323 # -1 # ID=1560320_1;partial=01;start_type=Edge;rbs_motif=None;rbs_spacer=None;gc_cont=0.618
CTGTTGGCAATCGACGGCAAGAGCGCCGAACCGCCGGAAAACCCCATGTCGGCGGACCGGGTCCGATGGG
AGCATATTCAGCGCATCTACGAATTGTGTGGACGCAATGTCTCGGAGACCGCGCGTCGCCTCAATATGCA
CCGCCGGACGTTGCAGCGCATCTTGGCTAAGCGCGCACCTCGTTGA
>Merged2_1563036_2642-2902 # 2642 # 2902 # 1 # ID=1563036_5;partial=01;start_type=ATG;rbs_motif=GGAGG;rbs_spacer=5-10bp;gc_cont=0.552
ATGGCTTACAAACGTCATATCGATCAACTGCCCATCATCCCGAAGGACGCGAAGCAGTTCAACGTGGTCT
GCAACTATTGCATCGTCGGCTGCGGCTATCATGCCTATGCCTGGGCGATCAACAAGCAAGGCGGAACGGC
TGCGGATCAGAACAAATTCGGGTCCGATCTCTCGAAGCAACAGCCGCCAGAGACCGCCGCTTGGTACGCG
CCCTCGATGTACAACATCGTCAAACAGAACGGCGAGGATGTGCATATCGTC
>Merged2_1565671_3-227 # 3 # 227 # -1 # ID=1565671_1;partial=10;start_type=ATG;rbs_motif=AGGA;rbs_spacer=5-10bp;gc_cont=0.627
ATGAACATCTCGCGGCCGTTCATTCTCCGGCCCGTCGCAACATCGTTGCTGATGGCCGGAGTGCTGCTTG
CCGGCGCGGTGGCGTACAAACAGCTACCCGTGTCGGCGCTGCCTCAGGTCGATTACCCCACGATCCAGGT
CGTCACGTTTTATCCGGGCGCCAGCCCGGATGTCATGTCATCGTCGGTTACCGCTCCGCTCGAACGTCAG
TTCGGACAGGTGCCG
>Merged2_1570844_1430-1837 # 1430 # 1837 # 1 # ID=1570844_3;partial=00;start_type=ATG;rbs_motif=None;rbs_spacer=None;gc_cont=0.679
ATGCATGCAGATAATGGCAGAGACCGCCTGCCCGACGACCAGGCCAGCCTGGTCGTCGAGGTTTTCCGGA
TGCTGGCCGATGCCACGCGCGTGCAGGTGCTCTGGTCGCTGACCGACCACGAGATGTCGGTCAACGAACT
CGCCGAGCACGTGGGCAAGCCGGCGCCATCCGTTTCCCAGCACCTCGCGAAGTTGCGGATGGCACGGCTG
GTGCGCACCCGCCGGGAGGGCACGACGATTTTCTACAGCCTGGAAAACGACCACGTCCGCCAGCTCGTCA
TCGATGCGGTGTTCAACGCCGAGCACGCCGGCCCCGGGGTTCCCGGTCACCACCGCAGCGACAGCGCGCT
GAAGGCCGTCGCCGAGTCGTCCGGCCCGCCGAACCTCCAGCGCAGGGCTGGCCGCTGA
>Merged2_1572787_3-473 # 3 # 473 # 1 # ID=1572787_1;partial=11;start_type=Edge;rbs_motif=None;rbs_spacer=None;gc_cont=0.645
GGCGTTAAAGGCTGTGATCGTCGACGTCCGAACGCACGACCGGGGGTGCGGCGGTTACTGGACGGGGGTC
AGTTCATCCCCGCAGGTGCAGCGGTACGGCTCACCCGCGCCAGAGCAGTGGCATGGGGCCTCAATGCGAA
CGCGACATCCGCAGCCTTCGTGGCCGCAGGTCAGCAAGGTTCCCGCCTCGTAGTTCGCCATGTGAATCAC
CCTTATCTGTGCCTGGACTCGCGTGAAGTCCTGATGGTTAATTCCGTTCGGGCTGCCCGTGATGCCGGGC
GACCACAGCACACTATATACCCCATACGGGTATCTGGTAAATGGCCGCGGCGGTGCGTGTTGTGGTCCGA
GCCGCCCCAGCGAAGGCAGGCGCGCCCGGCTAGCGTGGGCGACATGACCGAGAAACCAACCCCGCAAGAC
GTCGACGCCTTCTTGGACAGCACGGTGGTTGGCGACGACCCGGCGTTGGCC
>Merged2_1576848_353-496 # 353 # 496 # -1 # ID=1576848_2;partial=01;start_type=Edge;rbs_motif=None;rbs_spacer=None;gc_cont=0.694
AATGCGCTGCGATCGGTCGCGCTGAACCTGCTCGACGAGCACCTCGGGCACTGCGTCAGCCGCGCGGTCG
CCGAGGGCGGCACGGATGCCGACGAGAAACTGGCCGAAGCCTCCGCCGCGATCGCGCGACTCGTCCGGTC
CTAA
>Merged2_1584150_220-300 # 220 # 300 # 1 # ID=1584150_2;partial=01;start_type=GTG;rbs_motif=GGAG/GAGG;rbs_spacer=5-10bp;gc_cont=0.605
GTGACTGCCCATGGGCTTATCGACACCACGGAGATGTACCTCCGCACGGTGTTCGAGCTTGAAGAGGAGG
GGATCGTCCCG
>Merged2_1590308_553-843 # 553 # 843 # 1 # ID=1590308_2;partial=00;start_type=ATG;rbs_motif=GGAG/GAGG;rbs_spacer=5-10bp;gc_cont=0.656
ATGACACCCGCACGCGGATACTCGTCGCAGAAGGACAACTACGCCAAACGGCTGCGGCGCATCGAGGGGC
AGGTGCGCGGCATCGCCAAGATGATCGAAGACGACAAATACTGCATCGACGTCCTCACTCAGATCAGCGC
CGCCAACAATGCGCTGCGGTCGGTCGCGTTGAACCTGCTCGACGAGCACCTGGGGCACTGCGTCAGCCGC
GCGGTCGCCGAGGGCGGCACCGACGCCGATGAGAAGCTGGCCGAAGCCTCCGCGGCCATCGCACGACTCG
TCCGGTCCTAG
>Merged2_1591497_2-388 # 2 # 388 # -1 # ID=1591497_1;partial=10;start_type=ATG;rbs_motif=GGAGG;rbs_spacer=5-10bp;gc_cont=0.705
ATGTCCAGTCCGGACACCGTCCGCAACGTCATCATCATCGGCTCCGGCCCCGCCGGCTACACCGCCGCCG
TCTACGCCGCGCGCGCCAACCTCGCGCCGCTCGTGTTCGAGGGCGCCGTCACCGCCGGTGGCGCGCTGAT
GAACACGACCGACGTCGAGAACTTCCCCGGCTTCAAGGACGGCATCATGGGCCCCGAGCTCATGGACGGC
ATGCGGGCCCAGGCCGAACGCTTCGGCGCCGAGCTGGTCACCGACGACGTCACCGCCGTCGACCTCAAGG
GTCAGATCAAGACCGTCACCGACGGCACCGGCACCGTCCACCGCGCCCGATCGGTGATCCTCGCCATGGG
CTCGGCCTACCGCGAGCTCGGCCTGCCCCGGGAGAAG
>Merged2_1591800_392-634 # 392 # 634 # -1 # ID=1591800_2;partial=01;start_type=Edge;rbs_motif=None;rbs_spacer=None;gc_cont=0.679
CCGGCCCGCTATGACTCGCGGGTGGGCGACAACCACCACCACGTGGTGTGCCGGTCATGCGGCCGCATCG
CCGACGTCGACTGTGCGGTCGGCGAAGCGCCCTGCCTGACCGCGTCCGAAGACCGCGGCTTCCGGATCGA
CGAGGCAGAGATCATCTACTGGGGGCTGTGCGGCGCCTGTTCGGCCGCGGATCGCGACCACCACCCCTCA
CCCGTTAGTTCTGGAGGCATGTCCATTGTCTGA
>Merged2_1592128_2-301 # 2 # 301 # -1 # ID=1592128_1;partial=11;start_type=Edge;rbs_motif=None;rbs_spacer=None;gc_cont=0.757
GCGGTCGCCGCCCGCTACGCCGGCCTGGCCCGGGCCGTCCAGGCCGGCCAGGCAATCACCGACGGCGACC
CGGATGCATCGGCCGGAGGGAACTGCTGCGTCGCTCCCGCGTACCCGGACACCAGCGGCCTGCCCGAGGC
CGCGGTGCGGGCCAGCCTGGGCTGCGGCAACCCGGTCGCGGTGGCGGACCTACGATCCGGGGAGATAGTG
CTGGACCTGGGCTGCGGAGGGGGTATCGACGTGCTGCTGTCGGCCCGCCGGGTCGGTCCGGCCGGCAAGG
CCTACGGCCTGGACATGACC
>Merged2_1594164_3-161 # 3 # 161 # -1 # ID=1594164_1;partial=10;start_type=GTG;rbs_motif=GGT;rbs_spacer=6bp;gc_cont=0.579
GTGATATCGCTACGCCAGCACGCAATTTCACTGGCCGCCGTGTTCCTGGCGCTGGCAGTCGGTATCGTGC
TGGGCTCGGGCGTCCTGTCGAACACGCTGCTATCCGGATTGCGTGACGAATCCAAAAATTTGCACGGCCA
GATCAACACGCTCAACGAC
>Merged2_1598307_2-418 # 2 # 418 # 1 # ID=1598307_1;partial=10;start_type=Edge;rbs_motif=None;rbs_spacer=None;gc_cont=0.621
CTACGCTATGACCTCGACGTCATCTCCATTATCGGCATCATTTTGCTGATCGGCATTGTCAAAAAGAACG
CGATCATGATGATCGACTTCGCGCTCGATGCCGAACGCAGCGAAGGGCAGGCGCCACGCGAGGCGATCTA
TCAGGCTTGCCTTCTTCGCTTCCGGCCGATCATGATGACGACGATGGCGGCGATCCTCGGCGCCATGCCG
CTGATGCTCGGCACCGGCACCGGATCCGAATTGCGCCAGCCGCTCGGCATCGCGATCATCGGCGGGCTCG
TGGTCAGCCAAATGCTGACCTTGTTCACGACGCCGGTGATTTACCTTTATTTGGATCGCTTGGCGATGCG
GCTGACCGGACGCCGGCCGTCCAACCCGCTTGGGCCGCCCATCGCGCCGGGGGCGCCGGCCGAATGA
>Merged2_1602361_3-551 # 3 # 551 # -1 # ID=1602361_1;partial=11;start_type=Edge;rbs_motif=None;rbs_spacer=None;gc_cont=0.627
TGGCTGCTGAATATCGGTGAGTACCTTCAAGATTTGACGTTGCGACGCACCCGGCGGGCCATCTCGGATC
TGTTGCGCGGCACCGCCGACACGGCATGGATCTTGGTCGCCGACGGCGAGCAAAAAGGCACAGAAGTTCA
GGTTCCGATCGACACCATCCAGATCGGCGACGACGTGGTAATTCACGACCACGTGGCGATACCGGTCGAC
GGTGACGTGGTCGACGGCGAGGCTGTTGTCGACCAGTCAGCGATCACCGGCGAAACGCTGCCAGTCAGCA
TCGTTCCCGGCGGGGCGGTGCACGCGGGCTCGGTGGTGCTGCGTGGGCGGCTGGTAGTTCGCGCTCGCGC
CGTTGGCAACGAAACCACTATAGGGCGGATCATCACCAGAGTCGAAGAGGCGCAACATGATCGGGCGCCG
ATCCAAACCGTCGGCGAGAATTTCTCCCGCCGCTTCGTCCCGATCTCGGTCATCGTGTCCGCAATCACCC
TGGCCATCACTGGAGACGTTCGCCGCGCGATGACGATGCTGCTGATCGCCTGCCCGTGT
>Merged2_1602726_2-577 # 2 # 577 # -1 # ID=1602726_1;partial=11;start_type=Edge;rbs_motif=None;rbs_spacer=None;gc_cont=0.634
ACGGCGGACGACTTCAAGATCACCGATTTCCACGGGAACCCCGACGTCGAGTACCGGCAATTTCATGTCG
ACTGGGACCTGTCGGCCGCACAAAAGGGCGGTTACGAGTACTTCATGCTCACGGAGATCGCGGAGCAGCC
GGCCGCCGTCTCCGACACGCTGCTCGGCCACTTCGTCGACGGCCGCATCGTGCTCGACGAGCAGCGACTG
AGTGACCAGGAGCTGCGCGAGATAGACAAGGTCTTCGTCGTCGCATGCGGCACCGCCTACCACTCGGGGC
TATTGGCCAAGTACGCGATCGAACACTGGACCCGGCTGCCCGTCGAGGCAGAGCTAGCCAGCGAGTTCCG
CTACCGCGACCCGGTTCTGGACCGAAGCACTCTGGTCGTGGCGATCTCACAGTCGGGGGAAACCGCTGAC
ACGCTGGAAGCGGTGCGGCACGCAAAGAAGCAGAAGGCCAAGGTGCTGGCGATCTGCAACACCAACGGCT
CACAGATTCCACGCGAATGCGACGCGGTGCTCTACACCCGCGCAGGTCCGGAGATCGGCGTTGCGGCGAC
GAAGACGTTTCTGGCG
>Merged2_1603366_2-466 # 2 # 466 # 1 # ID=1603366_1;partial=10;start_type=Edge;rbs_motif=None;rbs_spacer=None;gc_cont=0.669
GTGATGCGCAAGCACCGGCTCGCCGAGCGCCTGCTCGTCGACGTGATCGGTCTCGAATGGTCCGAAGTGC
ACGCCGAGGCGTGCCGCTGGGAGCACGTCATGAGCGAGGAGGTGGAGCGCCGCCTGCTCGAGGTGCTCGA
CCATCCCACCACCTCGCCCTACGGAAATCCCATTCCCGGTCTCGACGAGCTGGGCCTCGAGTCGCAATTC
ACCACGCCCGAAAAGTTGACGCGCCTGACCGACATCCCGAACGGTGTGCCCACCGCGGTGGTGGTTCGGC
GACTCGCCGAACACATTCAGTCCGAGCCCGACGTCATCGCGAGCTTGCGTGAAGCGGGCGTGGTCCCGGA
TGCCCGCGTTACAGTCGAGACCAAGCCGGGCGGCGTGACGATCACCTCGCCCGGGCACAATGGCTTCGAA
CTCAGCGAAGAGCTCGCCCACGCGGTGCAGGTGCGCCCGGTCTGA
>Merged2_1603495_335-601 # 335 # 601 # 1 # ID=1603495_2;partial=01;start_type=ATG;rbs_motif=GGAGG;rbs_spacer=5-10bp;gc_cont=0.667
ATGAGTCATCGCAGCGATCTCATCGACACGACCGAGATGTACCTGCGCACCATCTTCGAGCTCGACGAAG
AAGGCGTGGTGCCGCTGCGCGCACGGATCGCCGAGCGGCTCGCGCAAAGCGGGCCGACAGTGAGCCAGAC
CGTCGCGCGGATGGAACGGGACGGCTTGCTGCACGTCGCCGGCGACCGGCACCTGGAACTGACCGAACAC
GGCCGACGTGAGGCGACCGCGGTCATGCGCAAGCACCGATTGGCAGAACGGCTGCTC
>Merged2_1605409_1-174 # 1 # 174 # -1 # ID=1605409_1;partial=10;start_type=ATG;rbs_motif=GGxGG;rbs_spacer=3-4bp;gc_cont=0.695
ATGAACGCGACGGCGCCGGTGCTCGACGGCTCCTCCGATCCGGCTGTCGTCCTGTCGGGCGTCACCAAGC
GCTTCGGCGGGGTCGTGGCGGTGTCCGACGTCTCGTTCGCTCTCGAAAGGGGCAGCATCACCGGCCTCAT
CGGGCCGAACGGCGCCGGCAAGACCACCGTCCTC
>Merged2_1608185_147-341 # 147 # 341 # 1 # ID=1608185_2;partial=01;start_type=TTG;rbs_motif=AGGAG;rbs_spacer=5-10bp;gc_cont=0.626
TTGGACTTCTCCAGGTTTTTTATCGATCGCCCGATCTTCGCGGCGGTGCTGTCGATCGTGACCTTCGTCG
CTGGTGCGATCGCGATCCCGCTGTTGCCGATCAGCGAGTATCCCGAGGTCGTTCCGCCCACCGTCGTCGT
GCAGGCGACCTATCCGGGCGCCAACCCCAAGGTCATCGCCGAGACCGTGTCGTCT
>Merged2_1616323_496-642 # 496 # 642 # 1 # ID=1616323_2;partial=01;start_type=ATG;rbs_motif=GGAGG;rbs_spacer=5-10bp;gc_cont=0.551
ATGGCGTACCAAATCAAGCCTCTGTCTTGCGATCCGGCCAAGATCAACGGCATGTCCGAGCGGCTGATCG
TCAGCCACTATGAGAATAATTACGTCGGAGCGGTCAAACGCCTCAACCTGATCGAGGAACAGCTCGCCGA
GCTCGAT
>Merged2_1618654_3-965 # 3 # 965 # -1 # ID=1618654_1;partial=11;start_type=Edge;rbs_motif=None;rbs_spacer=None;gc_cont=0.617
GACTTCACCGGCGTGCCGGCGGTAGTTGACCTGGCCACCATGCGTGAAGCGGTACGCGATCTCGGCGGCG
ATCCCGCGCGAATCAATCCGTTGGCCCCTGCCGAGCTGGTGATCGACCACTCGGTGATCGCGGACGTCTT
CGGCGCACCCGATGCGTTCACCCGCAACGTCGAACTGGAATACGAACGGAACAAGGAGCGCTATCAGTTC
CTCCGCTGGGGACAAACGGCCTTCGATGAGTTCAAGGTCGTCCCACCCGGTACCGGAATTGTCCACCAGG
TCAATATCGAATACCTGGCCCGGGTTGTCTTCGCACGTGACGGGGTGGCATATCCGGACACGCTCGTCGG
CACCGACTCACACACGACCATGGTGAACGGCCTTGGCGTTCTTGGTTGGGGAGTCGGCGGGATCGAGGCC
GAAGCGGCGATGCTCGGCCAGCCGGTGAGCATGCTAATTCCCCGCGTAGTCGGTTTCAAGCTGACCGGCG
CACTTCCCGATGGCACCACTGCAACAGACCTTGTTCTCACCATCACCGAGATGCTGCGCAAGCACGGCGT
TGTCGGCAAGTTTGTCGAGTTTTACGGAGACGGCGTTGCGGCCGTGCCGGTGGCTAACCGCGCGACGATC
GGCAACATGAGTCCGGAGTACGGCTCCACCTGCGCAATCTTCCCGATTGATGAAGAAACCCTGCGCTACT
TGCGGTTTACCGGGCGTAAGGGTGACCAGGTTTCGCTCGTAGAGACGTATGCAAAGGCAAACGGGCTTTG
GCACGACCCGGCTGCGGAACCGTCCTACTCCGAAACGCTCGAGCTCGACCTGTCTACCGTTGAGCCCTCG
CTCGCTGGCCCAAAGCGGCCGCAGGACCGGGTGCCGCTGAAAAATGCAAAGCAGCGCTTCCGGGCGGCGC
TGGCCGATTACGTCGAAGGCGATTCGGTACGTGACTCAATTGATGAGGCAGTG
>Merged2_1620547_3-116 # 3 # 116 # -1 # ID=1620547_1;partial=10;start_type=GTG;rbs_motif=GGGG;rbs_spacer=9bp;gc_cont=0.640
GTGACCGACGTTCGGGACGTGATCATCATCGGCTCGGGTCCGGCGGGCTATACGGCTGCTCTCTATGCGG
CCAGGGCACGACTTCAGCCGCTGGTCTTCGAGGGTTCTGTGACG
>Merged2_1623001_57-500 # 57 # 500 # -1 # ID=1623001_1;partial=00;start_type=GTG;rbs_motif=GGA/GAG/AGG;rbs_spacer=3-4bp;gc_cont=0.698
GTGCCGACGACTTCGGACTTCGAGCGCGTGTTGCGCCGGGCTTCGCTGCGCGTGACCGGTCCTCGGGTGG
CGGTGCTGAGGGCGGTGCACGATCATCCCCACGCCGATACGGACTCGATCATCGGCGTCGTGCGTGAGGA
TCTCGGTGTGGTGTCCCACCAGGCCGTGTACGACGTGCTCCGAGTGCTGACGGCGGCGGGTCTGGTGCGG
CGCATCCAGCCGATGGGATCCGTGGCACGCTATGAGGCGCGGGCCGGGGACAACCACCACCACGTCGTCT
GCCGGTCGTGCGGTGCCATCGCAGATGTCGACTGCGCGGTCGGCTACGTCCCGTGCCTGACGGCCGCCGA
[truncated: 802,271 more chars]
