# Supplementary material for: The tropical cookbook: Termite diet and phylogenetics—Over geographical origin—Drive the microbiome and functional genetic structure of nests
Source: Front Microbiol. 2023 Mar 14;14:1089525. doi: 10.3389/fmicb.2023.1089525 (PMC10043212; doi:10.3389/fmicb.2023.1089525)
Supplement: Supplementary file 21 [file Table_2.XLSX]

## Sheet: Table legend
Table S6.Results of the PFAM differential gene content analysis. A) Nasutitermes vs Cubitermes, B) Cubitermes vs Anoplotermes, and C) Nasutitermes vs Anoplotermes. Padj: Adjusted p-value according to Benjamini and Hochberg method.

## Sheet: A) Nas vs Cub
PFAM_ID	PFAM_ID_long	baseMean	log2FoldChange	pvalue	padj	Fold Change	1/Fold Change
PF16937	PF16937 [Type III secretion system translocator protein, HrpF]	371.505	12.158	1.51023e-14	7.20291e-13	4569.92	0.000218822
PF10228	PF10228 [Uncharacterised conserved protein (DUF2228)]	208.739	11.3562	8.20698e-26	1.84839e-23	2621.46	0.000381467
PF17667	PF17667 [Fungal protein kinase]	162.702	10.989	1.49499e-08	2.25725e-07	2032.43	0.000492023
PF05420	PF05420 [Cellulose synthase operon protein C C-terminus (BCSC_C)]	156.839	10.9244	1.34575e-17	1.01031e-15	1943.41	0.000514559
PF03922	PF03922 [OmpW family]	145.33	10.8089	5.7729e-09	9.53292e-08	1793.97	0.000557424
PF04381	PF04381 [Putative exonuclease, RdgC]	116.958	10.4893	9.14126e-13	3.22249e-11	1437.48	0.000695663
PF14457	PF14457 [Prokaryotic E2 family A]	103.86	10.2923	6.6311e-09	1.0753e-07	1254	0.000797447
PF03527	PF03527 [RHS protein]	99.2757	10.286	8.52128e-12	2.43277e-10	1248.49	0.000800965
PF11863	PF11863 [Protein of unknown function (DUF3383)]	96.0225	10.2377	3.80012e-11	9.62856e-10	1207.42	0.000828213
PF18857	PF18857 []	87.2957	10.0019	1.63121e-10	3.63347e-09	1025.32	0.00097531
PF17100	PF17100 [N-terminal domain of NWD NACHT-NTPase]	125.969	9.90677	9.42093e-14	4.02026e-12	959.919	0.00104175
PF10670	PF10670 [Domain of unknown function (DUF4198)]	76.2954	9.89297	4.42429e-09	7.53617e-08	950.779	0.00105177
PF03175	PF03175 [DNA polymerase type B, organellar and viral]	111.533	9.87481	1.66504e-10	3.69867e-09	938.889	0.00106509
PF05136	PF05136 [Phage portal protein, lambda family ]	72.271	9.82786	1.757e-13	7.26823e-12	908.826	0.00110032
PF08411	PF08411 [Exonuclease C-terminal]	72.8209	9.81795	2.19533e-07	2.5212e-06	902.605	0.0011079
PF19818	PF19818 []	364.997	9.73491	2.05245e-30	7.23533e-28	852.116	0.00117355
PF11195	PF11195 [Protein of unknown function (DUF2829) ]	66.7345	9.71281	1.14793e-13	4.84759e-12	839.165	0.00119166
PF18475	PF18475 []	64.5382	9.66484	2.43519e-18	2.07837e-16	811.723	0.00123195
PF14434	PF14434 [Immunity protein Imm6]	64.3905	9.66154	3.01507e-14	1.37338e-12	809.867	0.00123477
PF08897	PF08897 [Domain of unknown function (DUF1841)]	96.1259	9.64783	1.07796e-17	8.24541e-16	802.207	0.00124656
PF12784	PF12784 [PD-(D/E)XK nuclease family transposase]	1177.71	9.6437	6.55085e-37	7.58776e-34	799.913	0.00125014
PF09603	PF09603 [Fibrobacter succinogenes major domain (Fib_succ_major)]	263.266	9.57466	6.53177e-11	1.57618e-09	762.537	0.00131141
PF01985	PF01985 [CRS1 / YhbY (CRM) domain]	61.5887	9.56403	8.54345e-08	1.09087e-06	756.936	0.00132111
PF19474	PF19474 []	65.4751	9.54571	1.67705e-06	1.55935e-05	747.387	0.001338
PF11982	PF11982 [Domain of unknown function (DUF3483)]	58.9507	9.53424	1.14564e-07	1.4074e-06	741.469	0.00134867
PF14213	PF14213 [STAS-like domain of unknown function (DUF4325)]	56.9691	9.48449	1.89036e-12	6.25593e-11	716.336	0.00139599
PF07157	PF07157 [DNA circularisation protein N-terminus]	58.5358	9.47458	2.11668e-05	0.00014606	711.43	0.00140562
PF14273	PF14273 [Domain of unknown function (DUF4360)]	59.109	9.45902	1.93022e-06	1.76839e-05	703.8	0.00142086
PF05367	PF05367 [Phage endonuclease I]	153.827	9.42023	1.70367e-10	3.77415e-09	685.126	0.00145958
PF09952	PF09952 [Transcriptional regulator, AbiEi antitoxin, Type IV TA system]	144.691	9.36723	3.47828e-14	1.55811e-12	660.417	0.00151419
PF18823	PF18823 []	145.577	9.36223	3.01999e-12	9.56487e-11	658.13	0.00151946
PF18421	PF18421 []	52.8	9.36095	1.69893e-16	1.102e-14	657.546	0.00152081
PF09831	PF09831 [Uncharacterized protein conserved in bacteria (DUF2058)]	51.3173	9.33417	2.15089e-17	1.57112e-15	645.455	0.00154929
PF17786	PF17786 []	55.7563	9.31563	3.80654e-13	1.43551e-11	637.213	0.00156933
PF13252	PF13252 [Protein of unknown function (DUF4043)]	49.777	9.29016	6.08799e-09	9.99389e-08	626.063	0.00159728
PF09225	PF09225 [Restriction endonuclease PvuII]	51.0012	9.28611	0.00751398	0.0217895	624.308	0.00160177
PF15604	PF15604 [Novel toxin 15]	47.8259	9.23237	2.31547e-10	4.99305e-09	601.477	0.00166257
PF14737	PF14737 [Domain of unknown function (DUF4470)]	46.887	9.20405	4.01311e-13	1.49258e-11	589.787	0.00169553
PF12966	PF12966 [N-ATPase, AtpR subunit ]	135.791	9.18515	3.33471e-13	1.29368e-11	582.111	0.00171789
PF06693	PF06693 [Protein of unknown function (DUF1190)]	77.0142	9.15924	5.66172e-12	1.69392e-10	571.752	0.00174901
PF05830	PF05830 [Nodulation protein Z (NodZ)]	127.736	9.14598	2.89029e-09	5.07495e-08	566.52	0.00176516
PF19830	PF19830 []	45.8891	9.14351	5.4541e-07	5.72821e-06	565.548	0.0017682
PF14113	PF14113 [Type VI secretion system (T6SS), amidase effector protein 4]	73.9473	9.13295	3.55343e-10	7.44534e-09	561.424	0.00178119
PF13803	PF13803 [Domain of unknown function (DUF4184)]	77.8668	9.13128	1.83638e-16	1.17239e-14	560.775	0.00178325
PF14214	PF14214 [Helitron helicase-like domain at N-terminus]	48.8462	9.11277	9.10716e-08	1.14763e-06	553.627	0.00180627
PF02315	PF02315 [Methanol dehydrogenase beta subunit]	70.5479	9.06979	6.46095e-15	3.29468e-13	537.377	0.00186089
PF18981	PF18981 []	1203.18	9.05517	2.99451e-36	2.69772e-33	531.959	0.00187984
PF11041	PF11041 [Protein of unknown function (DUF2612)]	41.933	9.04222	1.41694e-07	1.70453e-06	527.206	0.00189679
PF04587	PF04587 [ADP-specific Phosphofructokinase/Glucokinase conserved region]	80.2869	9.03183	5.43778e-08	7.21597e-07	523.422	0.0019105
PF04213	PF04213 [Htaa]	163.419	9.02438	8.08786e-11	1.90077e-09	520.726	0.00192039
PF08887	PF08887 [GAD-like domain]	113.869	9.01577	1.69999e-12	5.64898e-11	517.626	0.0019319
PF14060	PF14060 [Domain of unknown function (DUF4252)]	111.391	8.98466	7.88319e-16	4.43867e-14	506.583	0.00197401
PF11393	PF11393 [Type-IV b secretion system, inner-membrane complex component]	39.8883	8.97035	1.04678e-10	2.41116e-09	501.585	0.00199368
PF08906	PF08906 [Domain of unknown function (DUF1851)]	112.517	8.95492	3.6787e-09	6.34615e-08	496.247	0.00201512
PF18185	PF18185 []	39.9893	8.9456	3.7531e-07	4.09558e-06	493.054	0.00202818
PF09327	PF09327 [Domain of unknown function (DUF1983)]	38.5872	8.92231	1.15754e-07	1.41987e-06	485.157	0.00206119
PF11807	PF11807 [Domain of unknown function (DUF3328)]	37.9705	8.89954	2.95337e-10	6.28501e-09	477.559	0.00209398
PF18763	PF18763 []	37.4357	8.87897	3.92254e-06	3.31291e-05	470.799	0.00212405
PF07866	PF07866 [Protein of unknown function (DUF1653)]	37.1003	8.86591	9.15645e-10	1.78463e-08	466.557	0.00214336
PF06059	PF06059 [Domain of Unknown Function (DUF930)]	108.933	8.84261	2.82455e-17	2.02668e-15	459.082	0.00217826
PF19779	PF19779 []	339	8.83901	1.59892e-10	3.58123e-09	457.94	0.00218369
PF11735	PF11735 [Cryptococcal mannosyltransferase 1 ]	61.3513	8.83065	1.27383e-12	4.32143e-11	455.292	0.00219639
PF14083	PF14083 [PGDYG protein]	59.2672	8.79501	1.23939e-08	1.89246e-07	444.184	0.00225132
PF11808	PF11808 [Domain of unknown function (DUF3329)]	35.1987	8.78234	1.28002e-12	4.32434e-11	440.298	0.00227119
PF18937	PF18937 []	63.4578	8.77807	1.13062e-06	1.10714e-05	438.999	0.00227791
PF03215	PF03215 [Rad17 cell cycle checkpoint protein]	34.7456	8.77185	3.11772e-11	7.97427e-10	437.109	0.00228776
PF07791	PF07791 [Protein of unknown function (DUF1629)]	244.802	8.74129	1.65684e-26	4.33344e-24	427.948	0.00233673
PF05117	PF05117 [Family of unknown function (DUF695) ]	57.6868	8.73872	9.01729e-08	1.1406e-06	427.185	0.0023409
PF18928	PF18928 []	35.8825	8.72542	3.04341e-08	4.29894e-07	423.266	0.00236258
PF18743	PF18743 []	33.8062	8.71789	2.24574e-07	2.57182e-06	421.062	0.00237495
PF01412	PF01412 [Putative GTPase activating protein for Arf]	33.6864	8.69659	3.0077e-07	3.36365e-06	414.891	0.00241027
PF13009	PF13009 [Putative phage integrase]	91.1727	8.69313	1.40824e-11	3.81873e-10	413.898	0.00241605
PF11374	PF11374 [Protein of unknown function (DUF3176)]	32.2383	8.66314	5.77604e-08	7.60589e-07	405.384	0.0024668
PF17243	PF17243 [POTRA domain TamA domain 1]	83.7346	8.61978	6.28698e-16	3.61524e-14	393.381	0.00254206
PF19502	PF19502 []	30.8141	8.59767	2.37899e-09	4.23931e-08	387.398	0.00258133
PF02883	PF02883 [Adaptin C-terminal domain]	50.8349	8.59543	1.83859e-13	7.56714e-12	386.797	0.00258534
PF10386	PF10386 [Protein of unknown function (DUF2441)]	30.74	8.59436	8.81169e-05	0.000496147	386.508	0.00258727
PF08578	PF08578 [Protein of unknown function (DUF1765)]	30.496	8.58383	1.55459e-09	2.87776e-08	383.698	0.00260621
PF07779	PF07779 [10 TM Acyl Transferase domain found in Cas1p]	29.8005	8.55027	1.20316e-09	2.26339e-08	374.876	0.00266755
PF14284	PF14284 [PcfJ-like protein]	84.8536	8.52336	1.6261e-09	2.98966e-08	367.949	0.00271777
PF10313	PF10313 [Uncharacterised protein domain (DUF2415)]	29.2543	8.52306	2.92209e-12	9.36453e-11	367.872	0.00271834
PF12224	PF12224 [Putative amidoligase enzyme]	311.695	8.51667	1.94132e-07	2.26153e-06	366.247	0.0027304
PF14803	PF14803 [Nudix N-terminal]	30.2912	8.46979	2.98478e-05	0.000195956	354.537	0.00282058
PF08881	PF08881 [CVNH domain]	30.1389	8.45595	1.38271e-07	1.66831e-06	351.151	0.00284778
PF12899	PF12899 [Alkaline and neutral invertase]	63.5015	8.45075	1.33934e-07	1.6208e-06	349.888	0.00285806
PF02204	PF02204 [Vacuolar sorting protein 9 (VPS9) domain]	46.2078	8.43872	2.22814e-09	3.98803e-08	346.983	0.00288198
PF16282	PF16282 [SANT/Myb-like domain of DAMP1]	27.458	8.43208	4.90329e-12	1.48899e-10	345.39	0.00289528
PF18961	PF18961 []	26.9623	8.38428	1.50592e-10	3.42017e-09	334.134	0.00299281
PF09407	PF09407 [AbiEi antitoxin C-terminal domain]	841.846	8.3824	6.85105e-33	3.47177e-30	333.697	0.00299673
PF18826	PF18826 []	27.1282	8.37959	7.85615e-07	7.92448e-06	333.049	0.00300256
PF06920	PF06920 [Dock homology region 2]	26.2863	8.36916	3.23694e-11	8.25317e-10	330.651	0.00302434
PF15277	PF15277 [Exocyst complex component SEC3 N-terminal PIP2 binding PH]	25.9026	8.34806	1.00732e-09	1.93082e-08	325.849	0.0030689
PF11649	PF11649 [Virus neck protein]	25.7662	8.33968	0.000433998	0.00197025	323.963	0.00308677
PF10112	PF10112 [5-bromo-4-chloroindolyl phosphate hydrolysis protein]	70.2162	8.33008	9.43834e-13	3.29854e-11	321.813	0.00310739
PF13346	PF13346 [ABC-2 family transporter protein]	284.708	8.32326	1.90949e-23	3.22544e-21	320.296	0.00312212
PF13423	PF13423 [Ubiquitin carboxyl-terminal hydrolase]	41.9901	8.31984	1.14844e-12	3.94557e-11	319.537	0.00312953
PF00412	PF00412 [LIM domain]	69.8711	8.31614	3.56253e-08	4.89576e-07	318.719	0.00313756
PF16068	PF16068 [Domain of unknown function (DUF4810)]	25.21	8.30836	4.53715e-09	7.69607e-08	317.004	0.00315453
PF16332	PF16332 [Domain of unknown function (DUF4962)]	25.1806	8.30711	1.66018e-08	2.48353e-07	316.731	0.00315726
PF10411	PF10411 [Disulfide bond isomerase protein N-terminus]	24.7555	8.28191	5.45216e-09	9.05955e-08	311.245	0.0032129
PF10100	PF10100 [Staphylopine dehydrogenase]	24.6265	8.27495	0.0026126	0.00902171	309.747	0.00322844
PF13283	PF13283 [Bacteriophage N adsorption protein A C-term]	68.8409	8.2719	2.60633e-10	5.59052e-09	309.094	0.00323526
PF07409	PF07409 [Phage protein GP46]	27.3074	8.26713	0.000524097	0.00230829	308.073	0.00324598
PF12322	PF12322 [T4 bacteriophage base plate protein]	24.6114	8.25655	0.000437238	0.00197941	305.823	0.00326987
PF14499	PF14499 [Domain of unknown function (DUF4437)]	48.1547	8.2495	1.38959e-06	1.32395e-05	304.331	0.0032859
PF09820	PF09820 [Predicted AAA-ATPase]	99.3396	8.23832	5.75163e-09	9.51718e-08	301.983	0.00331145
PF14856	PF14856 [Pathogen effector; putative necrosis-inducing factor]	23.9544	8.23481	3.14156e-08	4.40688e-07	301.249	0.00331951
PF04359	PF04359 [Protein of unknown function (DUF493)]	41.2253	8.22969	1.55973e-07	1.85702e-06	300.181	0.00333132
PF14616	PF14616 [Domain of unknown function (DUF4451)]	23.8525	8.22921	1.52116e-09	2.82233e-08	300.082	0.00333242
PF07247	PF07247 [Alcohol acetyltransferase]	23.6723	8.21787	2.42024e-09	4.29394e-08	297.732	0.00335873
PF14814	PF14814 [Bifunctional transglycosylase second domain]	38.9852	8.21085	9.26969e-13	3.25362e-11	296.286	0.00337512
PF12330	PF12330 [Haspin like kinase domain]	23.3056	8.1957	4.51867e-09	7.6808e-08	293.192	0.00341074
PF07173	PF07173 [Glycine-rich domain-containing protein-like ]	23.2346	8.19086	4.40627e-09	7.52127e-08	292.21	0.0034222
PF12311	PF12311 [Protein of unknown function (DUF3632)]	22.912	8.17099	1.59464e-09	2.94518e-08	288.214	0.00346965
PF07720	PF07720 [Tetratricopeptide repeat]	71.043	8.16919	2.28862e-14	1.05433e-12	287.854	0.00347399
PF09938	PF09938 [Uncharacterized protein conserved in bacteria (DUF2170)]	62.2748	8.15804	9.19876e-14	3.94622e-12	285.636	0.00350095
PF11902	PF11902 [Protein of unknown function (DUF3422)]	181.318	8.15046	4.68739e-32	2.11141e-29	284.14	0.0035194
PF19839	PF19839 []	22.3784	8.13622	1.84086e-08	2.72865e-07	281.349	0.0035543
PF16724	PF16724 [T4-like virus Myoviridae tail sheath stabiliser]	22.3436	8.13402	0.000785063	0.0032552	280.922	0.00355971
PF11816	PF11816 [Domain of unknown function (DUF3337)]	22.1294	8.12062	1.30184e-09	2.4321e-08	278.324	0.00359294
PF20025	PF20025 []	21.7337	8.09405	0.000400545	0.00184839	273.246	0.00365971
PF12584	PF12584 [Trafficking protein particle complex subunit 10, TRAPPC10]	21.6416	8.08877	2.99724e-09	5.23741e-08	272.247	0.00367314
PF08492	PF08492 [SRP72 RNA-binding domain]	21.4539	8.07619	2.42793e-09	4.29819e-08	269.883	0.00370531
PF09571	PF09571 [XcyI restriction endonuclease]	21.4342	8.07469	0.00690018	0.0202852	269.603	0.00370915
PF03542	PF03542 [Tuberin]	21.3922	8.07218	6.80505e-10	1.359e-08	269.133	0.00371563
PF08856	PF08856 [Protein of unknown function (DUF1826)]	21.3576	8.06965	4.2559e-05	0.00026688	268.663	0.00372214
PF13503	PF13503 [Domain of unknown function (DUF4123)]	23.2194	8.06891	0.00861325	0.0244268	268.525	0.00372405
PF10516	PF10516 [SHNi-TPR]	65.6692	8.06143	1.42426e-11	3.84931e-10	267.135	0.00374342
PF16962	PF16962 [Putative ABC exporter]	146.641	8.04737	3.94079e-25	7.79315e-23	264.545	0.00378008
PF03977	PF03977 [Na+-transporting oxaloacetate decarboxylase beta subunit]	22.0246	8.0423	3.38921e-09	5.89693e-08	263.617	0.00379339
PF11681	PF11681 [Protein of unknown function (DUF3277)]	20.8241	8.03222	0.000211316	0.00107826	261.782	0.00381997
PF13226	PF13226 [Domain of unknown function (DUF4034)]	20.7184	8.02584	2.2531e-09	4.02382e-08	260.626	0.00383691
PF10348	PF10348 [Domain of unknown function (DUF2427)]	21.397	8.00545	8.26518e-11	1.93682e-09	256.969	0.00389153
PF02752	PF02752 [Arrestin (or S-antigen), C-terminal domain]	20.2638	7.9939	9.27655e-09	1.46783e-07	254.92	0.0039228
PF03420	PF03420 [Prohead core protein serine protease]	33.3545	7.98699	9.11535e-08	1.14763e-06	253.701	0.00394165
PF09950	PF09950 [Uncharacterized protein conserved in bacteria (DUF2184)]	57.3323	7.98628	6.30981e-06	5.04039e-05	253.577	0.00394358
PF06977	PF06977 [SdiA-regulated]	795.871	7.97977	4.63915e-19	4.32348e-17	252.435	0.00396141
PF10102	PF10102 [Domain of unknown function (DUF2341)]	352.826	7.95203	7.50755e-17	5.0726e-15	247.629	0.0040383
PF08011	PF08011 [PD-(D/E)XK nuclease superfamily]	32.3898	7.94438	2.31066e-07	2.635e-06	246.319	0.00405977
PF18558	PF18558 []	19.5555	7.94209	0.000947784	0.00384809	245.928	0.00406623
PF03864	PF03864 [Phage major capsid protein E]	32.2253	7.93462	2.76502e-10	5.91525e-09	244.657	0.00408736
PF00209	PF00209 [Sodium:neurotransmitter symporter family]	19.1603	7.91312	0.000293849	0.00141902	241.038	0.00414873
PF19835	PF19835 []	19.0179	7.89582	0.000282912	0.00137274	238.165	0.00419877
PF16075	PF16075 [Domain of unknown function (DUF4815)]	127.937	7.88635	1.37729e-05	0.000101611	236.608	0.00422641
PF18296	PF18296 []	18.697	7.87811	5.25682e-08	6.98726e-07	235.259	0.00425063
PF11880	PF11880 [Domain of unknown function (DUF3400)]	50.6929	7.87039	2.13863e-13	8.50003e-12	234.005	0.00427342
PF01710	PF01710 [Transposase]	18.5697	7.86821	6.60536e-06	5.26093e-05	233.65	0.0042799
PF16010	PF16010 [Cytochrome domain of cellobiose dehydrogenase]	96.171	7.86572	1.1015e-11	3.04811e-10	233.248	0.00428728
PF10259	PF10259 [Rogdi leucine zipper containing protein]	19.3493	7.84564	1.22433e-09	2.29789e-08	230.023	0.00434739
PF12545	PF12545 [Filamentous haemagglutinin family outer membrane protein]	3004.28	7.83559	2.31283e-25	4.80831e-23	228.427	0.00437776
PF18909	PF18909 []	337.62	7.82148	1.71012e-05	0.000122814	226.203	0.0044208
PF14262	PF14262 [Carbohydrate-binding domain-containing protein Cthe_2159]	17.7597	7.8028	5.41319e-05	0.000325112	223.293	0.00447842
PF04424	PF04424 [MINDY deubiquitinase]	29.8573	7.78873	6.08903e-09	9.99389e-08	221.126	0.0045223
PF12928	PF12928 [tRNA-splicing endonuclease subunit sen54 N-term]	18.2908	7.78776	4.61752e-08	6.19849e-07	220.978	0.00452534
PF19418	PF19418 []	17.4985	7.7824	3.55535e-08	4.89419e-07	220.158	0.00454219
PF19791	PF19791 []	17.3777	7.77115	0.000149267	0.000785881	218.449	0.00457773
PF06280	PF06280 [Fn3-like domain]	17.3431	7.76956	1.23532e-07	1.50843e-06	218.208	0.00458279
PF18952	PF18952 []	17.2488	7.76168	6.82506e-07	7.02253e-06	217.019	0.00460789
PF18798	PF18798 []	62.5538	7.75468	1.61505e-06	1.50343e-05	215.968	0.00463031
PF16679	PF16679 [DNA replication factor Cdt1 C-terminal domain]	17.0323	7.74338	2.9477e-08	4.18563e-07	214.284	0.00466669
PF08493	PF08493 [Aflatoxin regulatory protein]	17.0325	7.74316	6.6448e-08	8.6064e-07	214.251	0.00466743
PF10617	PF10617 [Protein of unknown function (DUF2474)]	16.8631	7.72868	0.00047731	0.00213342	212.112	0.00471449
PF02260	PF02260 [FATC domain]	16.8238	7.72509	3.67076e-09	6.34595e-08	211.585	0.00472623
PF14253	PF14253 [Bacteriophage abortive infection AbiH]	16.7649	7.72032	0.00917612	0.0257439	210.886	0.00474189
PF12009	PF12009 [Telomerase ribonucleoprotein complex - RNA binding domain]	16.761	7.72023	3.23588e-08	4.52318e-07	210.873	0.00474218
PF07759	PF07759 [Protein of unknown function (DUF1615)]	110.438	7.71908	9.11064e-23	1.42056e-20	210.705	0.00474598
PF09804	PF09804 [Uncharacterized conserved protein (DUF2347)]	18.4102	7.71135	9.70993e-07	9.57763e-06	209.579	0.00477148
PF12854	PF12854 [PPR repeat]	16.57	7.70375	1.37993e-08	2.09516e-07	208.477	0.00479668
PF12869	PF12869 [tRNA_anti-like]	16.1068	7.66231	0.00883811	0.0249424	202.575	0.00493644
PF09619	PF09619 [Type III secretion system lipoprotein chaperone (YscW)]	27.8871	7.65691	5.53899e-07	5.80235e-06	201.818	0.00495497
PF01818	PF01818 [Bacteriophage translational regulator]	16.0269	7.65437	0.000531417	0.00233486	201.463	0.00496368
PF18137	PF18137 []	16.742	7.653	2.76451e-05	0.000183745	201.271	0.00496841
PF08509	PF08509 [Adenylate cyclase G-alpha binding domain]	15.8099	7.63581	1.70257e-08	2.54226e-07	198.888	0.00502795
PF09018	PF09018 [P3 major capsid protein]	15.7296	7.62802	0.00884911	0.0249647	197.817	0.00505518
PF11651	PF11651 [P22 coat protein - gene protein 5]	1196.67	7.62484	2.2921e-17	1.65932e-15	197.381	0.00506635
PF10275	PF10275 [Peptidase C65 Otubain]	15.5869	7.61528	1.8278e-07	2.15091e-06	196.077	0.00510003
PF13895	PF13895 [Immunoglobulin domain]	15.5172	7.60811	2.8695e-05	0.000189375	195.105	0.00512544
PF03226	PF03226 [Yippee zinc-binding/DNA-binding /Mis18, centromere assembly]	15.3936	7.59714	1.3962e-06	1.32712e-05	193.627	0.00516457
PF13634	PF13634 [Nucleoporin FG repeat region]	25.4284	7.59191	2.97909e-09	5.21694e-08	192.927	0.0051833
PF03522	PF03522 [Solute carrier family 12]	15.269	7.5849	0.000206938	0.00105992	191.991	0.00520857
PF19715	PF19715 []	25.8178	7.57889	1.96494e-05	0.000136988	191.194	0.00523029
PF20078	PF20078 []	15.0223	7.5617	0.000133921	0.000716722	188.929	0.00529299
PF03443	PF03443 [Glycosyl hydrolase family 61]	128.843	7.56069	1.71779e-17	1.27066e-15	188.797	0.00529668
PF03959	PF03959 [Serine hydrolase (FSH1)]	42.2285	7.55859	1.02715e-11	2.86191e-10	188.522	0.00530442
PF08174	PF08174 [Cell division protein anillin]	14.9778	7.55731	1.89057e-07	2.21514e-06	188.355	0.00530912
PF13163	PF13163 [Protein of unknown function (DUF3999)]	386.951	7.54816	5.36399e-41	1.44971e-37	187.164	0.0053429
PF05699	PF05699 [hAT family C-terminal dimerisation region]	57.6637	7.5379	4.2687e-07	4.59972e-06	185.838	0.00538104
PF14773	PF14773 [Helicase-associated putative binding domain, C-terminal]	14.7683	7.53763	1.98256e-08	2.91735e-07	185.803	0.00538204
PF15575	PF15575 [Immunity protein 49]	470.653	7.53484	3.00519e-13	1.17145e-11	185.444	0.00539246
PF04938	PF04938 [Survival motor neuron (SMN) interacting protein 1 (SIP1)]	15.0293	7.52663	3.30421e-06	2.83198e-05	184.392	0.00542324
PF13665	PF13665 [Domain of unknown function (DUF4150)]	14.5778	7.51744	1.95942e-05	0.000136721	183.22	0.00545791
PF04192	PF04192 [Utp21 specific WD40 associated putative domain ]	14.5157	7.51277	3.48527e-06	2.97459e-05	182.628	0.0054756
PF15613	PF15613 [Williams-Beuren syndrome DDT (WSD), D-TOX E motif]	14.4261	7.50359	6.50336e-08	8.46377e-07	181.471	0.00551053
PF13257	PF13257 [Domain of unknown function (DUF4048)]	14.3135	7.49236	8.54325e-08	1.09087e-06	180.063	0.00555362
PF00339	PF00339 [Arrestin (or S-antigen), N-terminal domain]	14.2883	7.49017	1.15039e-06	1.12513e-05	179.791	0.00556203
PF03908	PF03908 [Sec20]	14.1935	7.4806	1.34793e-05	9.98084e-05	178.601	0.00559907
PF14423	PF14423 [Immunity protein Imm5]	40.8545	7.46573	2.19165e-05	0.000150465	176.77	0.00565708
PF08648	PF08648 [Protein of unknown function (DUF1777)]	14.0254	7.46296	1.13065e-07	1.39321e-06	176.43	0.00566796
PF03906	PF03906 [Phage T7 tail fibre protein]	85.3932	7.46275	2.51192e-06	2.23563e-05	176.405	0.00566878
PF05895	PF05895 [Siphovirus protein of unknown function (DUF859)]	13.9305	7.45259	0.0152886	0.0392277	175.168	0.00570881
PF11859	PF11859 [Protein of unknown function (DUF3379)]	74.4349	7.4169	3.53921e-13	1.34723e-11	170.887	0.00585181
PF04896	PF04896 [Ammonia monooxygenase/methane monooxygenase, subunit C]	13.5783	7.41585	0.0122124	0.0326361	170.762	0.00585609
PF08861	PF08861 [Domain of unknown function DUF1828]	19.0135	7.41529	0.00139782	0.00533846	170.696	0.00585837
PF10419	PF10419 [TFIIIC subunit]	13.5553	7.41357	7.94307e-07	8.0003e-06	170.494	0.00586532
PF19616	PF19616 []	77.021	7.4126	1.28931e-11	3.55468e-10	170.378	0.0058693
PF07549	PF07549 [SecD/SecF GG Motif]	63.4339	7.40761	5.53268e-10	1.12711e-08	169.79	0.00588963
PF09615	PF09615 [CRISPR-associated protein (Cas_Csy3)]	13.2049	7.37521	0.00203876	0.00735007	166.02	0.00602337
PF00569	PF00569 [Zinc finger, ZZ type]	13.1652	7.37161	5.69353e-07	5.9531e-06	165.605	0.00603845
PF19055	PF19055 []	13.0828	7.36276	0.000559892	0.00243541	164.593	0.00607559
PF17107	PF17107 [N-terminal domain on NACHT_NTPase and P-loop NTPases]	13.0165	7.35543	2.70741e-06	2.38605e-05	163.759	0.00610655
PF08975	PF08975 [Domain of unknown function (DUF1868)]	12.9164	7.34341	0.000603918	0.00260041	162.4	0.00615763
PF16589	PF16589 [BRCT domain, a BRCA1 C-terminus domain]	21.1842	7.32885	9.28705e-09	1.46783e-07	160.769	0.00622009
PF04233	PF04233 [Phage Mu protein F like protein]	63.9944	7.3223	1.98203e-07	2.30433e-06	160.041	0.0062484
PF11710	PF11710 [G protein-coupled glucose receptor regulating Gpa2]	13.3798	7.29941	2.30444e-08	3.33316e-07	157.523	0.0063483
PF11327	PF11327 [Protein of unknown function (DUF3129)]	20.7018	7.29866	2.76492e-08	3.94683e-07	157.44	0.00635163
PF09439	PF09439 [Signal recognition particle receptor beta subunit]	12.4771	7.29437	1.3351e-05	9.9221e-05	156.973	0.00637053
PF08302	PF08302 [Fungal tRNA ligase phosphodiesterase domain]	14.581	7.29433	0.000713488	0.00300206	156.968	0.00637072
PF11750	PF11750 [Protein of unknown function (DUF3307)]	67.6014	7.29219	8.02983e-18	6.26018e-16	156.736	0.00638015
PF09248	PF09248 [Domain of unknown function (DUF1965)]	12.4419	7.29031	1.16523e-06	1.1369e-05	156.532	0.00638848
PF19775	PF19775 []	12.4455	7.29012	0.00039372	0.00182208	156.511	0.00638933
PF04847	PF04847 [Calcipressin]	12.4397	7.29008	1.24607e-06	1.20562e-05	156.507	0.00638951
PF13264	PF13264 [Domain of unknown function (DUF4055)]	168.066	7.28134	3.58409e-05	0.000229178	155.561	0.00642835
PF05631	PF05631 [Sugar-tranasporters, 12 TM]	12.2551	7.26776	4.11592e-05	0.0002593	154.104	0.00648912
PF16816	PF16816 [DotD protein]	34.4107	7.26552	6.67329e-07	6.89262e-06	153.865	0.0064992
PF11970	PF11970 [G protein-coupled glucose receptor regulating Gpa2 C-term]	13.3002	7.25369	0.000415701	0.00190747	152.609	0.00655271
PF12253	PF12253 [Chromatin assembly factor 1 subunit A]	12.0985	7.24939	2.05854e-06	1.87958e-05	152.154	0.00657229
PF09747	PF09747 [Coiled-coil domain containing protein (DUF2052)]	12.0623	7.24555	2.83694e-06	2.48669e-05	151.749	0.00658982
PF05730	PF05730 [CFEM domain]	12.037	7.24239	3.0402e-06	2.63918e-05	151.417	0.00660426
PF17212	PF17212 [Tail tubular protein]	50.0949	7.24007	0.00019192	0.000986116	151.175	0.00661486
PF03613	PF03613 [PTS system mannose/fructose/sorbose family IID component]	38.8902	7.23816	0.000678393	0.00287514	150.975	0.00662363
PF15140	PF15140 [Domain of unknown function (DUF4573)]	112.405	7.23245	1.08951e-08	1.69228e-07	150.378	0.00664992
PF08617	PF08617 [Kinase binding protein CGI-121]	11.8177	7.21583	2.29575e-06	2.06487e-05	148.655	0.00672696
PF08726	PF08726 [Ca2+ insensitive EF hand]	11.809	7.21401	2.77605e-07	3.12614e-06	148.468	0.00673545
PF12511	PF12511 [Protein of unknown function (DUF3716) ]	11.7456	7.20641	4.69535e-06	3.89262e-05	147.689	0.00677101
PF17242	PF17242 [Disordered region of unknown function (DUF5315)]	13.3324	7.19905	2.61319e-06	2.3156e-05	146.937	0.00680565
PF06058	PF06058 [Dcp1-like decapping family]	11.6228	7.19201	1.55096e-06	1.4521e-05	146.221	0.00683896
PF11861	PF11861 [Domain of unknown function (DUF3381)]	12.5589	7.18997	3.98386e-08	5.40152e-07	146.015	0.00684861
PF14734	PF14734 [Domain of unknown function (DUF4469) with IG-like fold]	11.5943	7.18877	0.000377292	0.00175607	145.893	0.00685433
PF15985	PF15985 [KH domain]	11.5435	7.18125	7.46829e-06	5.87892e-05	145.135	0.00689015
PF02501	PF02501 [Type II secretion system (T2SS), protein I]	65.1776	7.1767	5.45567e-08	7.22787e-07	144.678	0.00691191
PF09797	PF09797 [N-acetyltransferase B complex (NatB) non catalytic subunit]	11.5662	7.17601	9.07855e-07	9.04286e-06	144.608	0.00691523
PF18977	PF18977 []	59.4615	7.17584	0.00045597	0.00205161	144.592	0.00691603
PF08606	PF08606 [Prp19/Pso4-like]	14.43	7.17312	3.1509e-06	2.71493e-05	144.319	0.0069291
PF07743	PF07743 [HSCB C-terminal oligomerisation domain]	14.9172	7.15919	6.42274e-05	0.000378182	142.932	0.00699633
PF14090	PF14090 [Helix-turn-helix domain]	11.9619	7.15857	0.000110126	0.000604946	142.871	0.00699931
PF16787	PF16787 [Centromere DNA-binding protein complex CBF3 subunit, domain 2]	11.3525	7.15809	1.01457e-06	9.99526e-06	142.823	0.00700165
PF11736	PF11736 [Protein of unknown function (DUF3299)]	25.1096	7.15507	7.94295e-06	6.21636e-05	142.524	0.00701634
PF07661	PF07661 [MORN repeat variant]	11.3288	7.15446	0.0179891	0.0449317	142.465	0.00701927
PF04821	PF04821 [Timeless protein]	30.845	7.15071	8.80413e-09	1.40243e-07	142.095	0.00703754
PF18541	PF18541 []	13.1126	7.14387	0.0145938	0.0378042	141.423	0.007071
PF10645	PF10645 [Carbohydrate binding]	11.0788	7.12315	1.49601e-05	0.000109276	139.406	0.00717328
PF17050	PF17050 [Altered inheritance of mitochondria 5]	10.9618	7.10773	1.25653e-05	9.41584e-05	137.924	0.00725039
PF01394	PF01394 [Clathrin propeller repeat]	11.3413	7.087	1.92172e-05	0.000134554	135.956	0.0073553
PF06775	PF06775 [Putative adipose-regulatory protein (Seipin)]	10.7918	7.085	5.73991e-05	0.000342704	135.768	0.00736549
PF08588	PF08588 [Protein of unknown function (DUF1769)]	10.7719	7.08251	6.14543e-06	4.92363e-05	135.534	0.00737824
PF14420	PF14420 [Clr5 domain]	17.8225	7.07779	2.77464e-07	3.12614e-06	135.091	0.00740243
PF09479	PF09479 [Listeria-Bacteroides repeat domain (List_Bact_rpt)]	612.427	7.07612	1.04246e-19	1.04349e-17	134.935	0.00741098
PF07956	PF07956 [Protein of Unknown function (DUF1690) ]	10.6978	7.07167	1.38347e-05	0.000101881	134.519	0.00743388
PF08122	PF08122 [NADH-ubiquinone oxidoreductase B12 subunit family]	10.9009	7.06922	1.98375e-07	2.30433e-06	134.291	0.00744653
PF04181	PF04181 [Rtr1/RPAP2 family]	10.6656	7.06788	5.42036e-06	4.40805e-05	134.166	0.00745344
PF16727	PF16727 [DNA repair protein REV1 C-terminal domain]	11.2531	7.06228	4.27182e-07	4.59972e-06	133.647	0.00748239
PF19543	PF19543 []	13.0257	7.05996	0.000150879	0.000792822	133.432	0.00749444
PF13726	PF13726 [Na+-H+ antiporter family]	10.5904	7.05751	0.00107946	0.00430508	133.205	0.00750721
PF03676	PF03676 [Uncharacterised protein family (UPF0183)]	30.9583	7.05378	9.86785e-11	2.28596e-09	132.861	0.00752664
PF10304	PF10304 [Required for nuclear transport of RNA pol II C-terminus 2]	10.4325	7.03634	1.446e-05	0.000106101	131.266	0.00761815
PF16979	PF16979 [SAPK-interacting protein 1 (Sin1), Pleckstrin-homology]	17.7562	7.0312	1.46412e-07	1.75489e-06	130.798	0.00764536
PF14511	PF14511 [Type II restriction endonuclease EcoO109I]	10.3757	7.02728	0.000764581	0.00318235	130.443	0.00766616
PF15523	PF15523 [Novel toxin 16]	171.441	7.0223	4.62519e-21	5.85954e-19	129.994	0.00769266
PF15611	PF15611 [EH_Signature domain]	238.335	7.01812	3.55268e-18	2.88052e-16	129.618	0.00771498
PF03941	PF03941 [Inner centromere protein, ARK binding region]	10.2721	7.01394	1.28175e-05	9.58428e-05	129.243	0.00773738
PF14819	PF14819 [Nitrile reductase, 7-cyano-7-deazaguanine-reductase N-term]	11.8137	7.0121	0.00548417	0.0168049	129.078	0.00774722
PF04985	PF04985 [Phage tail tube protein FII]	10.2572	7.01104	0.00193342	0.00705498	128.984	0.00775293
PF18647	PF18647 []	10.1623	6.998	0.0199802	0.0488833	127.823	0.00782334
PF14806	PF14806 [Coatomer beta subunit appendage platform]	10.2497	6.99793	9.72178e-08	1.21455e-06	127.817	0.00782371
PF17004	PF17004 [Putative TPR-like repeat]	14.5281	6.9875	1.6079e-07	1.91157e-06	126.896	0.00788048
PF12293	PF12293 [Putative outer membrane core complex of type IVb secretion]	92.4774	6.98718	5.5947e-11	1.37045e-09	126.867	0.00788225
PF17177	PF17177 [Pentacotripeptide-repeat region of PRORP]	10.04	6.98093	6.94726e-06	5.51158e-05	126.32	0.00791643
PF13664	PF13664 [Domain of unknown function (DUF4149)]	10.5232	6.9734	5.18241e-06	4.24006e-05	125.661	0.00795789
PF19570	PF19570 []	399.294	6.95229	8.5145e-20	8.62945e-18	123.836	0.00807519
PF14529	PF14529 [Endonuclease-reverse transcriptase ]	95.7157	6.95054	6.15653e-07	6.39144e-06	123.686	0.00808498
PF08287	PF08287 [Spc19]	9.82637	6.95008	1.59947e-05	0.000115584	123.647	0.00808753
PF07230	PF07230 [Bacteriophage T4-like capsid assembly protein (Gp20)]	81.6297	6.93743	9.54942e-06	7.35296e-05	122.567	0.00815877
PF16013	PF16013 [Domain of unknown function (DUF4781)]	712.053	6.93204	4.48907e-06	3.74074e-05	122.11	0.00818933
PF02253	PF02253 [Phospholipase A1]	113.465	6.93191	1.99934e-11	5.24616e-10	122.099	0.00819004
PF05859	PF05859 [Mis12 protein]	17.0143	6.93189	2.82944e-08	4.03183e-07	122.097	0.00819018
PF04751	PF04751 [Protein of unknown function (DUF615)]	67.0457	6.91298	4.27311e-13	1.57484e-11	120.508	0.00829824
PF08620	PF08620 [RPAP1-like, C-terminal]	9.49957	6.90092	1.5004e-05	0.000109498	119.505	0.00836788
PF06853	PF06853 [Protein of unknown function (DUF1249)]	61.2315	6.89661	8.97887e-08	1.13751e-06	119.148	0.00839294
PF18132	PF18132 []	9.44417	6.89225	2.7353e-05	0.000182084	118.789	0.00841831
PF10546	PF10546 [P63C domain]	10.4668	6.88512	0.00042146	0.00192844	118.203	0.00846005
PF05131	PF05131 [Pep3/Vps18/deep orange family]	37.654	6.88168	3.7526e-12	1.16575e-10	117.921	0.00848023
PF10558	PF10558 [Mitochondrial 18 KDa protein (MTP18) ]	9.37141	6.88125	3.13846e-05	0.000204884	117.886	0.00848278
PF13731	PF13731 [WxL domain surface cell wall-binding]	9.86051	6.87936	0.0170791	0.0430723	117.732	0.00849389
PF20093	PF20093 []	9.34704	6.87654	1.40002e-05	0.000103007	117.502	0.00851052
PF01900	PF01900 [Rpp14/Pop5 family]	9.34298	6.87638	2.13752e-05	0.000147122	117.489	0.00851142
PF06984	PF06984 [Mitochondrial 39-S ribosomal protein L47 (MRP-L47)]	10.2008	6.87521	2.11038e-05	0.000145749	117.394	0.00851835
PF12937	PF12937 [F-box-like]	25.0581	6.86948	1.63325e-08	2.44776e-07	116.928	0.00855226
PF17517	PF17517 [IgGFc binding protein]	215.816	6.86865	0.000342379	0.00161866	116.861	0.00855715
PF13821	PF13821 [Domain of unknown function (DUF4187)]	17.0512	6.86563	2.13529e-09	3.85589e-08	116.617	0.00857508
PF09416	PF09416 [RNA helicase (UPF2 interacting domain)]	9.26984	6.86551	1.16381e-05	8.77784e-05	116.607	0.0085758
PF12447	PF12447 [Protein of unknown function (DUF3683)]	81.8745	6.85314	2.19292e-09	3.93368e-08	115.612	0.00864966
PF16485	PF16485 [Protealysin propeptide]	10.6344	6.84862	3.78334e-07	4.11749e-06	115.25	0.00867682
PF08303	PF08303 [tRNA ligase kinase domain]	9.11965	6.84214	3.90679e-05	0.000246892	114.733	0.00871586
PF20005	PF20005 []	57.0927	6.83846	0.000153537	0.000805226	114.441	0.00873811
PF08566	PF08566 [Mitochondrial import protein Pam17]	9.35256	6.83817	3.44212e-06	2.94396e-05	114.418	0.00873987
PF13862	PF13862 [p21-C-terminal region-binding protein]	15.4826	6.83052	1.89752e-07	2.21687e-06	113.813	0.00878634
PF13262	PF13262 [Protein of unknown function (DUF4054)]	25.5674	6.82542	1.35836e-05	0.000100489	113.411	0.00881749
PF05585	PF05585 [Putative peptidase (DUF1758)]	22.0992	6.81901	2.30124e-05	0.000157182	112.909	0.0088567
PF18553	PF18553 []	9.60808	6.80765	0.000486685	0.00216317	112.023	0.00892673
PF11767	PF11767 [Histone lysine methyltransferase SET associated]	14.725	6.8008	3.38875e-08	4.68873e-07	111.493	0.0089692
PF04000	PF04000 [Sas10/Utp3/C1D family]	15.8762	6.79702	3.08076e-06	2.66868e-05	111.201	0.00899276
PF04032	PF04032 [RNAse P Rpr2/Rpp21/SNM1 subunit domain]	8.79898	6.7895	7.76153e-05	0.000445053	110.623	0.00903973
PF15932	PF15932 [Domain of unknown function (DUF4748)]	8.76099	6.7843	7.55714e-05	0.000435179	110.225	0.00907239
PF10469	PF10469 [AKAP7 2'5' RNA ligase-like domain]	8.70785	6.77556	0.000250157	0.00124053	109.559	0.00912752
PF08519	PF08519 [Replication factor RFC1 C terminal domain]	15.8678	6.76923	7.85802e-07	7.92448e-06	109.079	0.00916765
PF04511	PF04511 [Der1-like family]	8.62036	6.76029	0.00105012	0.00420463	108.405	0.00922467
PF09233	PF09233 [Restriction endonuclease EcoRV]	8.55424	6.74996	0.000470992	0.00210867	107.632	0.00929094
PF18121	PF18121 []	15.1291	6.74985	2.89749e-06	2.53601e-05	107.623	0.00929167
PF01328	PF01328 [Peroxidase, family 2]	8.52811	6.74572	0.00026472	0.00129689	107.316	0.00931829
PF11522	PF11522 [Yeast phosphatidylinositol-4-OH kinase Pik1]	8.53505	6.74556	0.0018846	0.00690168	107.304	0.00931931
PF07741	PF07741 [Brf1-like TBP-binding domain]	14.9317	6.74448	9.1544e-07	9.10722e-06	107.223	0.00932631
PF11740	PF11740 [Plasmid replication region DNA-binding N-term]	167.661	6.74199	2.03651e-10	4.42683e-09	107.038	0.00934244
PF15731	PF15731 [Antitoxin component of bacterial toxin-antitoxin system, MqsA]	133.158	6.74134	2.37455e-05	0.000161246	106.99	0.00934663
PF13859	PF13859 [BNR repeat-like domain]	8.44539	6.73119	3.39886e-05	0.000219236	106.24	0.00941261
PF10447	PF10447 [Exosome component EXOSC1/CSL4]	8.43686	6.72952	7.13573e-05	0.000413261	106.118	0.0094235
PF02664	PF02664 [S-Ribosylhomocysteinase (LuxS)]	259.897	6.72873	1.62278e-09	2.98966e-08	106.059	0.0094287
PF10076	PF10076 [Uncharacterised protein conserved in bacteria (DUF2313)]	10.7078	6.7241	0.000125782	0.000678991	105.72	0.00945895
PF08538	PF08538 [Protein of unknown function (DUF1749)]	8.40296	6.72397	0.00207195	0.00744984	105.71	0.00945983
PF16654	PF16654 [Diaminopimelic acid dehydrogenase C-terminal domain]	13.9361	6.72377	0.000261296	0.00128555	105.696	0.00946113
PF10274	PF10274 [Parkin co-regulated protein]	8.39063	6.72215	6.95301e-05	0.000403832	105.577	0.00947174
PF17903	PF17903 []	14.9424	6.72081	1.01438e-05	7.75904e-05	105.479	0.0094806
PF08825	PF08825 [E2 binding domain]	8.31432	6.70815	0.000114962	0.000628105	104.557	0.00956416
PF04513	PF04513 [Baculovirus polyhedron envelope protein, PEP, C terminus ]	28.4605	6.70444	0.00272825	0.00939705	104.289	0.00958873
PF19566	PF19566 []	14.5682	6.7017	7.21042e-07	7.34448e-06	104.091	0.00960696
PF12634	PF12634 [Inheritance of peroxisomes protein 1]	14.9395	6.69652	0.000119339	0.000648525	103.718	0.00964157
PF09631	PF09631 [Sen15 protein]	8.24243	6.69606	0.00011356	0.000620865	103.685	0.00964459
PF08646	PF08646 [Replication factor-A C terminal domain]	8.18745	6.68615	6.7097e-05	0.00039223	102.975	0.0097111
PF06097	PF06097 [Bacterial protein of unknown function (DUF945)]	13.5496	6.67898	6.88696e-05	0.000401146	102.465	0.00975947
PF09260	PF09260 [Domain of unknown function (DUF1966)]	8.08554	6.6686	0.000112916	0.000618179	101.73	0.00982995
PF19038	PF19038 []	8.04677	6.66116	3.0848e-05	0.000201543	101.207	0.00988079
PF04428	PF04428 [Choline kinase N terminus]	8.0415	6.66049	5.88082e-05	0.000349573	101.159	0.00988539
PF01294	PF01294 [Ribosomal protein L13e]	8.02106	6.65595	0.000132616	0.000710672	100.842	0.00991651
PF12013	PF12013 [Orsellinic acid/F9775 biosynthesis cluster protein D]	67.641	6.65583	4.45731e-05	0.000277572	100.833	0.00991736
PF02508	PF02508 [Rnf-Nqr subunit, membrane protein]	7.98222	6.65005	0.00018752	0.00096657	100.431	0.00995713
PF16837	PF16837 [Pre-mRNA-splicing factor SF3A3, of SF3a complex, Prp9]	7.96722	6.64726	0.000225412	0.00113801	100.236	0.00997641
PF09355	PF09355 [Phage protein Gp19/Gp15/Gp42]	11.1244	6.64372	0.00105006	0.00420463	99.9903	0.010001
PF05655	PF05655 [Pseudomonas avirulence D protein (AvrD)]	155.222	6.64344	0.00146368	0.00555594	99.9709	0.0100029
PF08236	PF08236 [SRI (Set2 Rpb1 interacting) domain]	7.92057	6.63882	7.14177e-05	0.000413315	99.6517	0.010035
PF07335	PF07335 [Fungal chitosanase of glycosyl hydrolase group 75]	12.7193	6.63441	4.9352e-06	4.0748e-05	99.3475	0.0100657
PF04809	PF04809 [HupH hydrogenase expression protein, C-terminal conserved region]	30.9476	6.63351	1.275e-08	1.94317e-07	99.2853	0.010072
PF17216	PF17216 [Rrp44-like cold shock domain]	7.82024	6.62006	8.73306e-05	0.00049309	98.3638	0.0101663
PF05536	PF05536 [Neurochondrin]	21.5248	6.6026	1.7283e-07	2.03975e-06	97.1809	0.0102901
PF12745	PF12745 [Anticodon binding domain of tRNAs]	8.64952	6.60124	0.00116532	0.00459553	97.0896	0.0102998
PF12921	PF12921 [Mitochondrial ATPase expression]	21.4982	6.59885	2.79637e-07	3.14466e-06	96.9286	0.0103169
PF04457	PF04457 [Protein of unknown function (DUF504)]	7.64283	6.58758	0.000138748	0.000740599	96.1741	0.0103978
PF17753	PF17753 []	95.5485	6.58558	1.70455e-13	7.08744e-12	96.0413	0.0104122
PF17411	PF17411 [Type II site-specific deoxyribonuclease ]	7.63356	6.58428	0.000291912	0.0014105	95.9548	0.0104216
PF13651	PF13651 [Adenine-specific methyltransferase EcoRI]	56.0455	6.58133	4.46912e-11	1.11494e-09	95.7588	0.0104429
PF12167	PF12167 [Arm DNA-binding domain]	12.6659	6.57752	0.00735769	0.0214051	95.5059	0.0104706
PF14204	PF14204 [Ribosomal L18 C-terminal region]	7.55116	6.56952	0.000453114	0.00203989	94.9777	0.0105288
PF06726	PF06726 [Bladder cancer-related protein BC10]	7.54646	6.56864	0.00048682	0.00216317	94.9202	0.0105352
PF12829	PF12829 [Transcriptional regulation of mitochondrial recombination]	8.43766	6.56739	0.000302841	0.00145231	94.8381	0.0105443
PF18498	PF18498 []	12.5408	6.5643	0.00049174	0.00217989	94.6349	0.0105669
PF09956	PF09956 [Uncharacterized conserved protein (DUF2190)]	7.51702	6.56204	0.0007489	0.00313249	94.487	0.0105835
PF08577	PF08577 [PI31 proteasome regulator ]	7.47097	6.55468	0.00075565	0.00315755	94.0057	0.0106376
PF13095	PF13095 [Kinetochore Sim4 complex subunit FTA2]	7.44763	6.5504	0.000762786	0.00317815	93.7275	0.0106692
PF12073	PF12073 [Protein of unknown function (DUF3553)]	12.388	6.54953	1.77586e-05	0.000126749	93.6711	0.0106757
PF02924	PF02924 [Bacteriophage lambda head decoration protein D]	7.44548	6.54894	0.00108126	0.00431015	93.6328	0.01068
PF05189	PF05189 [RNA 3'-terminal phosphate cyclase (RTC), insert domain]	12.8242	6.54606	7.23574e-07	7.3565e-06	93.4461	0.0107014
PF07566	PF07566 [Domain of Unknown Function (DUF1543)]	12.3026	6.53965	3.71477e-05	0.000236787	93.0314	0.0107491
PF09320	PF09320 [Domain of unknown function (DUF1977)]	7.36933	6.53474	0.000249514	0.0012381	92.7156	0.0107857
PF09945	PF09945 [Predicted membrane protein (DUF2177)]	179.803	6.53207	8.28214e-16	4.59943e-14	92.544	0.0108057
PF11942	PF11942 [Spt5 transcription elongation factor, acidic N-terminal]	7.34445	6.53006	0.000541653	0.00237006	92.4152	0.0108207
PF05860	PF05860 [haemagglutination activity domain]	5992	6.52932	1.78237e-14	8.30543e-13	92.3677	0.0108263
PF12223	PF12223 [Protein of unknown function (DUF3602)]	7.765	6.50579	0.00319847	0.0107384	90.8736	0.0110043
PF18883	PF18883 []	1486.61	6.49718	7.40892e-14	3.22965e-12	90.3327	0.0110702
PF10153	PF10153 [rRNA-processing protein Efg1]	7.172	6.49447	0.000155826	0.000816173	90.1634	0.011091
PF14040	PF14040 [Deoxyribonuclease NucA/NucB]	89.9205	6.48875	1.01381e-05	7.75904e-05	89.8069	0.011135
PF19116	PF19116 []	9.9332	6.47947	0.000449845	0.00202743	89.2309	0.0112069
PF08746	PF08746 [RING-like domain]	7.06175	6.47315	0.000481913	0.00214805	88.841	0.0112561
PF12254	PF12254 [DNA polymerase alpha subunit p180 N terminal]	8.3532	6.46622	5.38009e-05	0.000323364	88.4149	0.0113103
PF18701	PF18701 []	26.2545	6.46237	0.000996629	0.00401225	88.1791	0.0113405
PF01749	PF01749 [Importin beta binding domain]	6.99299	6.45883	0.000257224	0.00126937	87.9635	0.0113683
PF13306	PF13306 [Leucine rich repeats (6 copies)]	87.5046	6.44976	2.59843e-06	2.30504e-05	87.4118	0.0114401
PF16541	PF16541 [Alternaria alternata allergen 1]	6.94417	6.44906	0.000674706	0.00286115	87.3697	0.0114456
PF01535	PF01535 [PPR repeat]	20.2925	6.44735	5.12723e-07	5.41297e-06	87.2661	0.0114592
PF03248	PF03248 [Rer1 family]	6.92157	6.44427	0.000238684	0.00119386	87.0799	0.0114837
PF12668	PF12668 [Protein of unknown function (DUF3791)]	6.89915	6.4399	0.00464867	0.0146431	86.8164	0.0115186
PF01086	PF01086 [Clathrin light chain]	7.7303	6.43331	1.52518e-05	0.000111106	86.4213	0.0115712
PF10097	PF10097 [Predicted membrane protein (DUF2335)]	6.86226	6.43031	0.00373356	0.0122409	86.2412	0.0115954
PF17835	PF17835 []	6.83371	6.42488	0.000470366	0.00210703	85.9175	0.0116391
PF03876	PF03876 [SHS2 domain found in N terminus of Rpb7p/Rpc25p/MJ0397]	6.78423	6.41515	0.00012044	0.000654069	85.3403	0.0117178
PF08518	PF08518 [Spa2 homology domain (SHD) of GIT]	49.5853	6.40742	8.67069e-06	6.72103e-05	84.8839	0.0117808
PF08265	PF08265 [YL1 nuclear protein C-terminal domain]	18.8107	6.40303	6.96918e-07	7.14363e-06	84.626	0.0118167
PF09202	PF09202 [Rio2, N-terminal]	6.68955	6.3944	0.000431945	0.00196202	84.1216	0.0118876
PF02840	PF02840 [Prp18 domain]	6.67723	6.39161	0.0064122	0.0191281	83.9588	0.0119106
PF10445	PF10445 [Protein of unknown function (DUF2456)]	6.65558	6.38785	0.00132575	0.00509925	83.7404	0.0119417
PF07904	PF07904 [Chromatin modification-related protein EAF7]	6.63795	6.38454	0.00626713	0.0187757	83.5485	0.0119691
PF19789	PF19789 []	6.63204	6.38241	0.00374258	0.0122556	83.4252	0.0119868
PF17852	PF17852 []	6.62865	6.38118	0.000391908	0.00181473	83.3538	0.0119971
PF15723	PF15723 [Motility quorum-sensing regulator, toxin of MqsA]	30.5331	6.37034	0.000726931	0.0030507	82.7303	0.0120875
PF11398	PF11398 [Protein of unknown function (DUF2813)]	6.56848	6.36754	0.00593796	0.0179713	82.5697	0.012111
PF03540	PF03540 [Transcription initiation factor TFIID 23-30kDa subunit]	6.50864	6.35501	0.000208638	0.00106795	81.8555	0.0122166
PF04564	PF04564 [U-box domain]	7.5538	6.35482	8.60064e-05	0.000486629	81.8447	0.0122183
PF05837	PF05837 [Centromere protein H (CENP-H)]	6.50318	6.35413	0.000541395	0.00237006	81.8059	0.0122241
PF05728	PF05728 [Uncharacterised protein family (UPF0227)]	6.88186	6.34415	0.00503385	0.0156497	81.2415	0.012309
PF16891	PF16891 [Serine-threonine protein phosphatase N-terminal domain]	7.46741	6.34246	0.000105448	0.000582009	81.1468	0.0123233
PF10203	PF10203 [Cytochrome c oxidase assembly protein PET191]	6.44983	6.34185	0.000356658	0.00167932	81.1124	0.0123286
PF14848	PF14848 [DNA-binding domain]	6.44206	6.34103	0.0106718	0.0291337	81.0661	0.0123356
PF17109	PF17109 [fungal STAND N-terminal Goodbye domain ]	8.17454	6.34027	0.00119223	0.00468341	81.0233	0.0123421
PF10487	PF10487 [Nucleoporin subcomplex protein binding to Pom34]	51.9063	6.33329	7.1425e-12	2.08314e-10	80.6323	0.012402
PF02015	PF02015 [Glycosyl hydrolase family 45]	6.41255	6.33298	0.000233585	0.00117125	80.6153	0.0124046
PF08670	PF08670 [MEKHLA domain]	34.6709	6.33254	0.00398051	0.0129096	80.5908	0.0124084
PF08294	PF08294 [TIM21]	6.35263	6.3195	0.000486901	0.00216317	79.8655	0.012521
PF18323	PF18323 []	7.65495	6.31545	3.51122e-07	3.84715e-06	79.6417	0.0125562
PF01251	PF01251 [Ribosomal protein S7e]	6.33065	6.29445	1.21663e-05	9.15919e-05	78.4906	0.0127404
PF19870	PF19870 []	22.6194	6.29246	0.000273083	0.00132982	78.3823	0.012758
PF04571	PF04571 [lipin, N-terminal conserved region]	6.23067	6.29209	0.000264115	0.00129491	78.3622	0.0127613
PF08622	PF08622 [Svf1-like N-terminal lipocalin domain]	6.15884	6.2762	0.00109028	0.00434186	77.5042	0.0129025
PF20112	PF20112 []	159.165	6.27499	1.95864e-10	4.29206e-09	77.4388	0.0129134
PF08718	PF08718 [Glycolipid transfer protein (GLTP)]	6.13958	6.27166	0.00180816	0.00665178	77.2606	0.0129432
PF17541	PF17541 [Family of unknown function (DUF5458)]	6.11241	6.26383	0.00570148	0.0173788	76.8421	0.0130137
PF13151	PF13151 [Protein of unknown function (DUF3990)]	13.7159	6.26166	0.00318032	0.0106907	76.7271	0.0130332
PF05873	PF05873 [ATP synthase D chain, mitochondrial (ATP5H)]	6.09919	6.261	0.000838437	0.00344903	76.6918	0.0130392
PF02149	PF02149 [Kinase associated domain 1]	30.1494	6.25691	4.63097e-07	4.92755e-06	76.4746	0.0130762
PF12635	PF12635 [Protein of unknown function (DUF3780)]	41.8712	6.25101	3.33005e-05	0.000215311	76.1626	0.0131298
PF01896	PF01896 [DNA primase small subunit]	10.0967	6.24713	8.00541e-06	6.25317e-05	75.9579	0.0131652
PF13894	PF13894 [C2H2-type zinc finger]	7.83849	6.24488	0.000396087	0.00183067	75.8397	0.0131857
PF06417	PF06417 [Protein of unknown function (DUF1077)]	7.20987	6.22176	0.000626507	0.00268626	74.634	0.0133987
PF18178	PF18178 []	5.92771	6.22096	0.000749124	0.00313249	74.5926	0.0134062
PF02256	PF02256 [Iron hydrogenase small subunit]	5.91657	6.21755	0.00171922	0.00637084	74.4166	0.0134379
PF10004	PF10004 [Uncharacterized protein conserved in bacteria (DUF2247)]	5.89072	6.21066	0.00692462	0.020335	74.0617	0.0135022
PF13787	PF13787 [Protein of unknown function with HXXEE motif]	165.342	6.20937	9.28871e-10	1.80098e-08	73.9955	0.0135143
PF08173	PF08173 [Membrane bound YbgT-like protein]	26.1336	6.20822	1.53401e-07	1.82908e-06	73.937	0.013525
PF10618	PF10618 [Phage tail tube protein]	7.91489	6.20556	0.00787082	0.022638	73.8007	0.01355
PF12755	PF12755 [Vacuolar 14 Fab1-binding region]	5.85827	6.2041	0.00477722	0.014984	73.7258	0.0135638
PF17865	PF17865 []	5.86072	6.20333	0.001201	0.00470328	73.6866	0.013571
PF18271	PF18271 []	32.6509	6.19943	6.12882e-06	4.91518e-05	73.4874	0.0136078
PF08569	PF08569 [Mo25-like]	16.2789	6.19179	1.56022e-06	1.45908e-05	73.0996	0.01368
PF13902	PF13902 [R3H-associated N-terminal domain]	5.75897	6.17812	0.00609919	0.0183564	72.41	0.0138102
PF11093	PF11093 [Mitochondrial export protein Som1]	5.72072	6.16875	0.000885578	0.00362271	71.9412	0.0139002
PF13986	PF13986 [Domain of unknown function (DUF4224)]	5.7035	6.16416	0.00167837	0.00625377	71.7128	0.0139445
PF10241	PF10241 [Uncharacterized conserved protein]	5.70368	6.16409	0.000560333	0.00243594	71.7096	0.0139451
PF13639	PF13639 [Ring finger domain]	15.5885	6.16179	1.1232e-07	1.38614e-06	71.5953	0.0139674
PF05856	PF05856 [ARP2/3 complex 20 kDa subunit (ARPC4)]	5.68318	6.16	0.00243736	0.00854025	71.5065	0.0139847
PF00332	PF00332 [Glycosyl hydrolases family 17]	6.5918	6.15487	0.00730897	0.0212787	71.2526	0.0140346
PF05020	PF05020 [NPL4 family, putative zinc binding region]	5.77741	6.15485	0.00102494	0.00411397	71.2514	0.0140348
PF09567	PF09567 [MamI restriction endonuclease]	9.44274	6.15339	0.0134372	0.0353695	71.1796	0.014049
PF11935	PF11935 [Domain of unknown function (DUF3453)]	5.64789	6.15062	0.00185076	0.00679311	71.0431	0.014076
PF15738	PF15738 [Bacterial toxin of type II toxin-antitoxin system, YafQ ]	28.4877	6.11463	0.000495283	0.002192	69.2929	0.0144315
PF12998	PF12998 [Inhibitor of growth proteins N-terminal histone-binding]	22.763	6.10916	4.63108e-09	7.839e-08	69.0303	0.0144864
PF20033	PF20033 []	419.295	6.10633	1.87464e-13	7.63796e-12	68.8951	0.0145148
PF04344	PF04344 [Chemotaxis phosphatase, CheZ]	8.4716	6.1058	0.000945583	0.00384108	68.87	0.0145201
PF12815	PF12815 [Spt5 C-terminal nonapeptide repeat binding Spt4]	6.26981	6.09739	0.00789961	0.0227128	68.4695	0.014605
PF11860	PF11860 [N-acetylmuramidase]	52.2442	6.09706	0.000690326	0.00291671	68.4537	0.0146084
PF08321	PF08321 [PPP5 TPR repeat region]	5.43502	6.09541	0.00586088	0.0177645	68.3754	0.0146251
PF15377	PF15377 [Domain of unknown function (DUF4604)]	5.37752	6.08004	0.00659985	0.0195655	67.6512	0.0147817
PF01111	PF01111 [Cyclin-dependent kinase regulatory subunit]	5.36605	6.0771	0.00234303	0.00825609	67.5133	0.0148119
PF13166	PF13166 [AAA domain]	307.568	6.07273	2.80191e-13	1.09878e-11	67.3092	0.0148568
PF08229	PF08229 [ER membrane protein SH3 ]	8.92313	6.07096	1.91843e-05	0.000134439	67.2264	0.0148751
PF12658	PF12658 [Telomere capping, CST complex subunit]	5.3084	6.06121	0.00242154	0.00849584	66.7738	0.0149759
PF17194	PF17194 [Transcriptional regulator, AbiEi antitoxin N-terminal domain]	160.558	6.0587	1.5981e-11	4.29052e-10	66.6575	0.0150021
PF08804	PF08804 [gp32 DNA binding protein like]	78.2811	6.05864	0.000142069	0.000754351	66.6549	0.0150026
PF05922	PF05922 [Peptidase inhibitor I9]	5.29136	6.05629	0.00115499	0.00457036	66.5464	0.0150271
PF04922	PF04922 [DIE2/ALG10 family]	25.362	6.05585	5.90485e-06	4.74966e-05	66.526	0.0150317
PF03830	PF03830 [PTS system sorbose subfamily IIB component]	20.1937	6.04826	0.00435916	0.0138986	66.177	0.015111
PF03063	PF03063 [Prismane/CO dehydrogenase family]	5.2485	6.04515	0.00129519	0.0049959	66.0347	0.0151436
PF19443	PF19443 []	866.891	6.03518	4.57669e-12	1.39503e-10	65.5797	0.0152486
PF12281	PF12281 [Nucleotidyltransferase]	1315.3	6.03256	1.18522e-24	2.13551e-22	65.4608	0.0152763
PF03639	PF03639 [Glycosyl hydrolase family 81 ]	27.8377	6.0199	8.74417e-11	2.03729e-09	64.8889	0.0154109
PF01851	PF01851 [Proteasome/cyclosome repeat]	34.3354	6.01249	8.98956e-09	1.42637e-07	64.5563	0.0154903
PF07749	PF07749 [Endoplasmic reticulum protein ERp29, C-terminal domain]	9.95368	6.00615	1.95212e-05	0.000136329	64.2735	0.0155585
PF08316	PF08316 [Pal1 cell morphology protein]	16.0982	5.99896	3.41652e-08	4.71911e-07	63.9541	0.0156362
PF10086	PF10086 [Putative membrane peptidase family (DUF2324)]	28.9406	5.99767	3.49925e-05	0.000224722	63.8969	0.0156502
PF03188	PF03188 [Eukaryotic cytochrome b561]	5.07089	5.99571	0.00236801	0.008326	63.8102	0.0156715
PF03382	PF03382 [Mycoplasma protein of unknown function, DUF285]	27.0276	5.99329	2.97205e-06	2.58833e-05	63.7031	0.0156978
PF13695	PF13695 [Zinc-binding domain]	5.04664	5.98883	0.00469842	0.0147769	63.5065	0.0157464
PF19822	PF19822 []	16.0672	5.98036	0.00012725	0.000686458	63.1349	0.0158391
PF18018	PF18018 []	6.54869	5.97103	0.000298011	0.00143487	62.7277	0.0159419
PF09495	PF09495 [Protein of unknown function (DUF2462)]	4.97712	5.96823	0.00166817	0.00622724	62.6063	0.0159728
PF04818	PF04818 [RNA polymerase II-binding domain.]	9.24044	5.95818	1.54109e-05	0.000112165	62.1713	0.0160846
PF18151	PF18151 []	20.4158	5.95048	5.04436e-07	5.33242e-06	61.8405	0.0161706
PF01355	PF01355 [High potential iron-sulfur protein]	86.816	5.94894	8.23961e-05	0.000468162	61.7743	0.016188
PF10187	PF10187 [N-terminal domain of NEFA-interacting nuclear protein NIP30]	4.90649	5.94861	0.00413146	0.0133192	61.7602	0.0161917
PF14057	PF14057 [GGGtGRT protein]	4.88196	5.94052	0.0137441	0.0360405	61.4148	0.0162827
PF03645	PF03645 [Tctex-1 family]	4.84455	5.92957	0.00564604	0.0172357	60.9508	0.0164067
PF03874	PF03874 [RNA polymerase Rpb4]	5.37835	5.92712	0.00213196	0.00763674	60.8471	0.0164346
PF14441	PF14441 [OTT_1508-like deaminase]	106.976	5.92438	1.57671e-05	0.000114301	60.7316	0.0164659
PF06090	PF06090 [Inositol-pentakisphosphate 2-kinase]	5.63099	5.90293	0.0101386	0.0279415	59.8357	0.0167124
PF11605	PF11605 [Vacuolar protein sorting protein 36 Vps36]	4.74933	5.90077	0.00407618	0.013162	59.746	0.0167375
PF03311	PF03311 [Cornichon protein]	4.73044	5.8952	0.00220422	0.00784886	59.5159	0.0168022
PF19762	PF19762 []	5.87272	5.88774	0.020339	0.0495668	59.2087	0.0168894
PF12955	PF12955 [Domain of unknown function (DUF3844)]	14.5701	5.8651	4.82753e-05	0.000296527	58.2868	0.0171565
PF18352	PF18352 []	26.1089	5.86224	0.00481709	0.0150861	58.1716	0.0171905
PF04057	PF04057 [Replication factor-A protein 1, N-terminal domain]	4.61464	5.85923	0.00965833	0.0267817	58.0503	0.0172265
PF15574	PF15574 [Immunity protein 48]	8.48897	5.8492	0.00070415	0.00296738	57.6482	0.0173466
PF06030	PF06030 [Bacterial protein of unknown function (DUF916)]	4.5631	5.84383	0.019379	0.0476668	57.4338	0.0174113
PF11917	PF11917 [Protein of unknown function (DUF3435)]	98.7523	5.84189	2.47465e-05	0.000167064	57.3565	0.0174348
PF13170	PF13170 [Protein of unknown function (DUF4003)]	111.416	5.83119	1.00448e-08	1.57226e-07	56.9329	0.0175645
PF11906	PF11906 [Protein of unknown function (DUF3426)]	164.041	5.82868	3.78235e-05	0.000240412	56.8338	0.0175952
PF18906	PF18906 []	482.458	5.82224	5.28373e-05	0.000318753	56.581	0.0176738
PF16162	PF16162 [Domain of unknown function (DUF4868)]	20.6223	5.81492	0.00184734	0.00678362	56.2944	0.0177638
PF00428	PF00428 [60s Acidic ribosomal protein]	4.46947	5.81327	0.00402496	0.0130225	56.2302	0.017784
PF04446	PF04446 [tRNAHis guanylyltransferase]	436.622	5.81267	2.97824e-36	2.69772e-33	56.2065	0.0177915
PF11719	PF11719 [DNA replication and checkpoint protein]	20.0567	5.80307	1.45195e-05	0.000106441	55.8341	0.0179102
PF10639	PF10639 [Putative transmembrane family 234]	5.20743	5.79935	0.00037285	0.00173939	55.69	0.0179566
PF03609	PF03609 [PTS system sorbose-specific iic component]	36.494	5.79412	0.00428497	0.0137052	55.4887	0.0180217
PF14255	PF14255 [Cysteine-rich CPXCG]	50.541	5.78949	0.000124341	0.000671654	55.3107	0.0180797
PF18130	PF18130 []	26.203	5.78865	0.00184709	0.00678362	55.2786	0.0180902
PF08621	PF08621 [RPAP1-like, N-terminal]	4.94108	5.7754	0.0125104	0.0332973	54.7734	0.018257
PF14472	PF14472 [Domain of unknown function (DUF4429)]	8.3387	5.77246	0.0050133	0.0155918	54.6618	0.0182943
PF13513	PF13513 [HEAT-like repeat]	535.555	5.76986	5.42072e-14	2.4149e-12	54.5632	0.0183274
PF06985	PF06985 [Heterokaryon incompatibility protein (HET)]	1189.96	5.76671	8.05046e-10	1.57664e-08	54.4444	0.0183673
PF09500	PF09500 [Putative thioesterase (yiiD_Cterm)]	62.7785	5.76192	7.45689e-06	5.87892e-05	54.2639	0.0184285
PF08783	PF08783 [DWNN domain]	4.29514	5.75569	0.00691872	0.020325	54.0301	0.0185082
PF12331	PF12331 [Protein of unknown function (DUF3636) ]	36.3275	5.75492	2.12505e-08	3.09335e-07	54.0012	0.0185181
PF13036	PF13036 [Peptidoglycan-synthase activator LpoB]	6.15434	5.7541	7.74427e-05	0.000444692	53.9704	0.0185287
PF02150	PF02150 [RNA polymerases M/15 Kd subunit]	4.28485	5.75271	0.0194283	0.0477493	53.9186	0.0185465
PF04614	PF04614 [Pex19 protein family]	9.9248	5.74867	7.80311e-06	6.12465e-05	53.7679	0.0185985
PF03168	PF03168 [Late embryogenesis abundant protein]	59.808	5.73834	0.000209048	0.0010687	53.3842	0.0187321
PF13536	PF13536 [Putative multidrug resistance efflux transporter]	6.2761	5.73686	0.0156404	0.0400166	53.3294	0.0187514
PF05557	PF05557 [Mitotic checkpoint protein]	35.7218	5.7343	7.89169e-05	0.000450707	53.2347	0.0187847
PF06940	PF06940 [Domain of unknown function (DUF1287)]	45.3735	5.73298	1.43426e-09	2.6672e-08	53.1862	0.0188019
PF11459	PF11459 [Transcriptional regulator, AbiEi antitoxin, Type IV TA system]	177.927	5.72448	2.01295e-10	4.38736e-09	52.8739	0.0189129
PF00940	PF00940 [DNA-dependent RNA polymerase]	1268.09	5.72341	3.6e-12	1.12265e-10	52.8347	0.018927
PF14847	PF14847 [Ras-binding domain of Byr2]	8.00911	5.7158	0.000142633	0.000755369	52.5567	0.0190271
PF14533	PF14533 [Ubiquitin-specific protease C-terminal]	11.5084	5.70554	7.48861e-05	0.000431665	52.1841	0.0191629
PF10256	PF10256 [Golgin subfamily A member 7/ERF4 family]	15.4977	5.70008	4.33409e-06	3.63025e-05	51.9869	0.0192356
PF19921	PF19921 []	120.034	5.69844	6.8342e-13	2.46274e-11	51.9281	0.0192574
PF13912	PF13912 [C2H2-type zinc finger]	4.48327	5.69728	0.00330065	0.0110133	51.8862	0.0192729
PF09609	PF09609 [CRISPR-associated protein, GSU0054 family (Cas_GSU0054)]	663.086	5.69035	7.12965e-07	7.28969e-06	51.6375	0.0193658
PF04612	PF04612 [Type II secretion system (T2SS), protein M]	71.5867	5.68803	1.07644e-07	1.33248e-06	51.5546	0.0193969
PF05359	PF05359 [Domain of Unknown Function (DUF748)]	541.798	5.67075	7.33367e-13	2.61945e-11	50.941	0.0196306
PF03943	PF03943 [TAP C-terminal domain]	15.1445	5.65399	0.000104946	0.000580031	50.3526	0.01986
PF13886	PF13886 [Domain of unknown function (DUF4203)]	52.1869	5.64625	5.51661e-05	0.000330833	50.0829	0.0199669
PF13274	PF13274 [Protein of unknown function (DUF4065)]	554.96	5.64242	1.29776e-10	2.96402e-09	49.9504	0.0200199
PF11915	PF11915 [Protein of unknown function (DUF3433)]	176.881	5.63916	1.58198e-10	3.56297e-09	49.8374	0.0200653
PF13303	PF13303 [Phosphotransferase system, EIIC]	3.9521	5.63654	0.00947161	0.0263451	49.7471	0.0201017
PF16932	PF16932 [Type IV secretory system, conjugal DNA-protein transfer]	88.2831	5.63552	4.29322e-05	0.000268798	49.712	0.0201159
PF11848	PF11848 [Domain of unknown function (DUF3368)]	6.59796	5.62804	0.00499635	0.015557	49.4549	0.0202205
PF12236	PF12236 [Bacteriophage head to tail connecting protein]	161.928	5.615	5.15547e-10	1.05824e-08	49.01	0.020404
PF19273	PF19273 []	26.8603	5.61251	1.64414e-09	3.00918e-08	48.9252	0.0204394
PF04247	PF04247 [Invasion gene expression up-regulator, SirB]	3.8817	5.61022	0.00875993	0.024763	48.8477	0.0204718
PF18454	PF18454 []	138.016	5.6047	0.0196561	0.0482359	48.6612	0.0205502
PF05176	PF05176 [ATP10 protein]	14.1373	5.59183	4.75156e-06	3.93119e-05	48.2289	0.0207345
PF14617	PF14617 [U3-containing 90S pre-ribosomal complex subunit]	4.10407	5.57993	0.0187239	0.0463552	47.833	0.0209061
PF02290	PF02290 [Signal recognition particle 14kD protein]	3.80145	5.57969	0.0150857	0.0387808	47.8249	0.0209096
PF02069	PF02069 [Prokaryotic metallothionein]	3.79816	5.57936	0.0138429	0.0362761	47.8139	0.0209144
PF05839	PF05839 [Apc13p protein]	7.10378	5.55974	0.000245509	0.00122177	47.1682	0.0212007
PF16004	PF16004 [116 kDa U5 small nuclear ribonucleoprotein component N-terminus]	14.8658	5.5488	2.47437e-06	2.20463e-05	46.8118	0.0213621
PF04670	PF04670 [Gtr1/RagA G protein conserved region]	32.3231	5.52964	2.96215e-08	4.19147e-07	46.1941	0.0216478
PF13098	PF13098 [Thioredoxin-like domain]	84.1275	5.52	8.24526e-09	1.31859e-07	45.8866	0.0217928
PF06732	PF06732 [Pescadillo N-terminus]	26.0067	5.51171	2.74338e-07	3.09796e-06	45.6235	0.0219185
PF16278	PF16278 [C2HE / C2H2 / C2HC zinc-binding finger]	3.59546	5.4983	0.0148361	0.0382972	45.2017	0.0221231
PF10138	PF10138 [vWA found in TerF C terminus ]	127.224	5.49195	8.82512e-05	0.000496559	45.0029	0.0222208
PF18262	PF18262 []	3.5525	5.48278	0.0192088	0.0473102	44.718	0.0223624
PF12090	PF12090 [Spt20 family]	39.794	5.47168	3.22551e-07	3.55816e-06	44.3752	0.0225351
PF11663	PF11663 [Toxin with endonuclease activity, of toxin-antitoxin system]	4.51811	5.46566	0.00303507	0.0103007	44.1903	0.0226294
PF09494	PF09494 [Slx4 endonuclease]	33.7575	5.45659	1.39313e-07	1.67839e-06	43.9135	0.022772
PF04488	PF04488 [Glycosyltransferase sugar-binding region containing DXD motif ]	27.431	5.45225	5.65895e-06	4.56999e-05	43.7815	0.0228407
PF12333	PF12333 [Rix1 complex component involved in 60S ribosome maturation]	14.8492	5.4476	1.48201e-05	0.000108449	43.6405	0.0229145
PF00379	PF00379 [Insect cuticle protein]	3.59346	5.43848	0.0035418	0.0116973	43.3655	0.0230598
PF02792	PF02792 [Mago nashi protein]	3.44434	5.43762	0.0140852	0.0367565	43.3398	0.0230735
PF16565	PF16565 [Phospholipase D-like domain at C-terminus of MIT]	92.3607	5.43504	7.22756e-10	1.43279e-08	43.2623	0.0231148
PF03691	PF03691 [Uncharacterised protein family (UPF0167)]	170.605	5.43274	2.65259e-16	1.66723e-14	43.1934	0.0231517
PF16930	PF16930 [Putative porin]	848.655	5.42631	3.80411e-07	4.13455e-06	43.0013	0.0232551
PF02847	PF02847 [MA3 domain]	33.5166	5.41698	5.04418e-05	0.000306583	42.7242	0.0234059
PF09745	PF09745 [Coiled-coil domain-containing protein 55 (DUF2040)]	17.573	5.40455	5.35361e-05	0.00032225	42.3576	0.0236085
PF13552	PF13552 [Protein of unknown function (DUF4127)]	38.0825	5.40451	0.00802944	0.0230019	42.3565	0.0236091
PF12936	PF12936 [KRI1-like family C-terminal]	13.3829	5.40209	5.10462e-06	4.18909e-05	42.2854	0.0236488
PF20150	PF20150 []	100.158	5.40164	5.20668e-05	0.000314808	42.2723	0.0236561
PF13465	PF13465 [Zinc-finger double domain]	15.7586	5.39957	0.00353046	0.0116741	42.2116	0.0236902
PF04795	PF04795 [PAPA-1-like conserved region]	6.13719	5.39633	0.000313287	0.00149684	42.1171	0.0237433
PF08030	PF08030 [Ferric reductase NAD binding domain]	81.0627	5.39507	1.2828e-06	1.23527e-05	42.0803	0.0237641
PF15406	PF15406 [Pleckstrin homology domain]	9.86104	5.39496	0.00118785	0.00466849	42.0771	0.0237659
PF09441	PF09441 [ARS binding protein 2]	30.3415	5.39322	2.43126e-05	0.000164684	42.0261	0.0237947
PF13429	PF13429 [Tetratricopeptide repeat]	158.511	5.39109	1.01385e-18	8.93513e-17	41.9642	0.0238298
PF06777	PF06777 [Helical and beta-bridge domain]	6.84505	5.38421	0.00207951	0.0074737	41.7646	0.0239437
PF14905	PF14905 [Outer membrane protein beta-barrel family]	234	5.38354	2.09751e-06	1.90871e-05	41.7452	0.0239549
PF11841	PF11841 [Domain of unknown function (DUF3361)]	8.12681	5.37621	0.00213519	0.00764333	41.5336	0.0240769
PF08990	PF08990 [Erythronolide synthase docking]	20.0395	5.36914	0.00110106	0.00437867	41.3307	0.0241951
PF11369	PF11369 [Protein of unknown function (DUF3160)]	81.5683	5.35992	0.00168631	0.0062734	41.0673	0.0243503
PF19773	PF19773 []	196.56	5.33769	1.2537e-07	1.52628e-06	40.4395	0.0247283
PF13422	PF13422 [Domain of unknown function (DUF4110)]	3.21254	5.33682	0.0170109	0.042967	40.4151	0.0247432
PF17923	PF17923 []	67.7588	5.32352	4.22358e-05	0.000265464	40.0442	0.0249724
PF09979	PF09979 [Uncharacterized protein conserved in bacteria (DUF2213)]	86.9867	5.32179	5.15878e-06	4.22499e-05	39.9961	0.0250024
PF10559	PF10559 [Plug domain of Sec61p]	8.14109	5.31913	0.000560614	0.00243594	39.9225	0.0250486
PF00413	PF00413 [Matrixin]	96.6124	5.31673	0.000250395	0.00124065	39.8563	0.0250902
PF12754	PF12754 [Blt1 N-terminal domain]	3.15426	5.31033	0.0182696	0.0454387	39.6797	0.0252018
PF17183	PF17183 [Get5 carboxyl domain]	3.15426	5.31033	0.0182696	0.0454387	39.6797	0.0252018
PF18138	PF18138 []	43.6955	5.3039	0.00129316	0.00499046	39.5033	0.0253143
PF02203	PF02203 [Tar ligand binding domain homologue]	4.59686	5.30004	0.0116811	0.0314652	39.3977	0.0253822
PF10703	PF10703 [MoaF N-terminal domain]	137.743	5.29916	3.97694e-06	3.35536e-05	39.3737	0.0253976
PF20101	PF20101 []	109.114	5.29228	0.000129946	0.000699139	39.1864	0.0255191
PF04750	PF04750 [FAR-17a/AIG1-like protein]	9.03121	5.28994	0.00212304	0.00760991	39.1228	0.0255605
PF07024	PF07024 [ImpE protein]	141.544	5.28849	6.32754e-15	3.24707e-13	39.0834	0.0255863
PF01249	PF01249 [Ribosomal protein S21e ]	4.24726	5.27896	0.00493201	0.0153981	38.8262	0.0257558
PF08161	PF08161 [NUC173 domain]	40.786	5.27806	1.89696e-05	0.000133512	38.802	0.0257719
PF14399	PF14399 [Butirosin biosynthesis protein H, N-terminal]	43.02	5.27714	0.0026278	0.00907031	38.7774	0.0257882
PF11839	PF11839 [Alanine-zipper, major outer membrane lipoprotein]	40.4166	5.2673	9.14479e-06	7.06152e-05	38.5136	0.0259648
PF11925	PF11925 [Protein of unknown function (DUF3443)]	359.878	5.26448	2.16124e-07	2.48912e-06	38.4385	0.0260156
PF17111	PF17111 [Fungal N-terminal domain of STAND proteins]	76.7561	5.23985	4.47264e-05	0.000278313	37.7878	0.0264636
PF01282	PF01282 [Ribosomal protein S24e]	5.62279	5.23757	0.00921358	0.0258044	37.7283	0.0265053
PF09406	PF09406 [Protein of unknown function (DUF2004)]	127.596	5.22654	0.000174708	0.00090687	37.4409	0.0267088
PF04258	PF04258 [Signal peptide peptidase]	75.4838	5.21997	0.00116052	0.00458589	37.2707	0.0268307
PF12768	PF12768 [Cortical protein marker for cell polarity]	28.1851	5.21979	2.51442e-05	0.000169327	37.2661	0.0268341
PF19922	PF19922 []	163.055	5.2164	1.10527e-24	2.03671e-22	37.1785	0.0268973
PF07757	PF07757 [Predicted AdoMet-dependent methyltransferase]	25.5741	5.20369	0.000397296	0.00183444	36.8525	0.0271352
PF08355	PF08355 [EF hand associated]	10.4483	5.19777	1.61369e-05	0.000116508	36.7016	0.0272468
PF12812	PF12812 [PDZ-like domain]	110.915	5.19752	6.206e-11	1.50204e-09	36.6952	0.0272515
PF08633	PF08633 [Rox3 mediator complex subunit]	13.8278	5.19502	2.29105e-05	0.000156626	36.6316	0.0272989
PF16762	PF16762 [Ribbon-helix-helix domain]	24.8191	5.19495	0.00259211	0.00896622	36.6299	0.0273001
PF00191	PF00191 [Annexin]	65.812	5.19352	1.75612e-08	2.6174e-07	36.5937	0.0273271
PF11612	PF11612 [Type II secretion system (T2SS), protein J]	67.4006	5.18389	2.10311e-06	1.90985e-05	36.35	0.0275103
PF11356	PF11356 [Type II secretion system protein C]	168.191	5.18212	0.000218815	0.00110954	36.3057	0.0275439
PF04093	PF04093 [rod shape-determining protein MreD]	64.1559	5.17545	1.22742e-06	1.19185e-05	36.1381	0.0276716
PF07613	PF07613 [Protein of unknown function (DUF1576)]	25.2971	5.17106	0.00361054	0.0118905	36.0284	0.0277559
PF14479	PF14479 [Prion-inhibition and propagation]	112.622	5.15943	6.1663e-09	1.00799e-07	35.7391	0.0279805
PF17285	PF17285 [PRMT5 TIM barrel domain]	15.9482	5.15317	0.000538313	0.00236054	35.5844	0.0281022
PF07249	PF07249 [Cerato-platanin]	5.17817	5.14727	0.00027089	0.00132153	35.4392	0.0282173
PF03370	PF03370 [Carbohydrate/starch-binding module (family 21)]	32.9789	5.13961	6.58531e-05	0.000385793	35.2515	0.0283676
PF05970	PF05970 [PIF1-like helicase]	650.616	5.13799	6.00484e-17	4.09137e-15	35.2119	0.0283995
PF09805	PF09805 [Nucleolar protein 12 (25kDa)]	5.50256	5.13023	0.00121192	0.0047287	35.023	0.0285527
PF16417	PF16417 [CCR4-NOT transcription complex subunit 1 TTP binding domain]	14.0096	5.12879	0.000106361	0.000586651	34.9881	0.0285812
PF08787	PF08787 [Alginate lyase]	186.806	5.1282	9.01206e-05	0.000505673	34.9738	0.0285928
PF10685	PF10685 [Stress-induced bacterial acidophilic repeat motif]	116.143	5.12303	3.42411e-07	3.7568e-06	34.8486	0.0286956
PF09835	PF09835 [Uncharacterized protein conserved in bacteria (DUF2062)]	60.5818	5.11398	4.95646e-06	4.08404e-05	34.6306	0.0288762
PF12542	PF12542 [Pre-mRNA splicing factor]	8.29542	5.11353	7.6468e-05	0.000439596	34.6199	0.0288851
PF08164	PF08164 [Apoptosis-antagonizing transcription factor, C-terminal]	11.1473	5.11071	0.000139387	0.000743029	34.5522	0.0289417
PF08539	PF08539 [HbrB-like]	40.9157	5.10174	8.27716e-10	1.61714e-08	34.3382	0.0291221
PF10193	PF10193 [Telomere length regulation protein]	22.8134	5.09366	0.000261529	0.00128592	34.1463	0.0292858
PF14537	PF14537 [Cytochrome c3]	183.231	5.0931	1.25376e-06	1.21017e-05	34.133	0.0292971
PF05346	PF05346 [Eukaryotic membrane protein family]	31.4531	5.08801	7.44844e-08	9.58603e-07	34.0129	0.0294006
PF03550	PF03550 [Outer membrane lipoprotein LolB]	68.7525	5.07976	3.02857e-05	0.00019867	33.8189	0.0295693
PF14930	PF14930 [Quinohemoprotein amine dehydrogenase, alpha subunit domain II]	47.2918	5.07791	3.35182e-07	3.68246e-06	33.7755	0.0296073
PF07751	PF07751 [Abi-like protein]	208.325	5.07191	9.00477e-07	8.99146e-06	33.6353	0.0297306
PF07522	PF07522 [DNA repair metallo-beta-lactamase]	30.7022	5.06132	2.34247e-06	2.10096e-05	33.3894	0.0299496
PF12520	PF12520 [Protein of unknown function (DUF3723) ]	62.5345	5.05497	0.00421648	0.0135386	33.2428	0.0300817
PF03693	PF03693 [Bacterial antitoxin of ParD toxin-antitoxin type II system and RHH]	550.774	5.04677	4.53315e-75	3.67548e-71	33.0545	0.0302531
PF01822	PF01822 [WSC domain]	45.8687	5.04219	0.00259139	0.00896622	32.9496	0.0303494
PF09100	PF09100 [Quinohemoprotein amine dehydrogenase, alpha subunit domain IV]	41.3524	5.03457	1.31262e-08	1.99676e-07	32.7761	0.03051
PF07715	PF07715 [TonB-dependent Receptor Plug Domain]	12741.1	5.01254	1.6135e-11	4.31758e-10	32.2794	0.0309795
PF06452	PF06452 [Carbohydrate family 9 binding domain-like]	2321.83	5.01153	7.89374e-21	9.84653e-19	32.2568	0.0310012
PF10135	PF10135 [Rod binding protein]	4.32834	5.00653	0.00932554	0.0260729	32.1451	0.031109
PF12830	PF12830 [Sister chromatid cohesion C-terminus]	66.144	5.00496	1.85827e-11	4.92381e-10	32.1102	0.0311428
PF09368	PF09368 [Sas10 C-terminal domain]	27.4513	5.00148	0.000917311	0.00373184	32.0329	0.0312179
PF06221	PF06221 [Putative zinc finger motif, C2HC5-type]	23.0884	4.99926	1.2356e-06	1.19692e-05	31.9836	0.031266
PF09935	PF09935 [Protein of unknown function (DUF2167)]	467.948	4.99771	1.09058e-15	5.97463e-14	31.9493	0.0312996
PF10680	PF10680 [RNA polymerase I specific transcription initiation factor]	30.7535	4.99499	0.000258033	0.00127181	31.8892	0.0313586
PF03170	PF03170 [Bacterial cellulose synthase subunit]	234.711	4.99198	1.78954e-09	3.24599e-08	31.8225	0.0314243
PF05577	PF05577 [Serine carboxypeptidase S28]	50.7802	4.98408	0.000239818	0.00119732	31.6489	0.0315967
PF16944	PF16944 [Fungal potassium channel]	30.7332	4.97396	5.01383e-05	0.000305759	31.4277	0.0318191
PF00617	PF00617 [RasGEF domain]	111.891	4.97384	2.57822e-06	2.28962e-05	31.425	0.0318218
PF08920	PF08920 [Splicing factor 3B subunit 1]	29.7484	4.97159	3.3254e-06	2.84713e-05	31.3761	0.0318714
PF00840	PF00840 [Glycosyl hydrolase family 7]	171.418	4.96718	0.000140351	0.000747677	31.2802	0.0319691
PF13116	PF13116 [Protein of unknown function]	92.043	4.94399	5.31927e-05	0.000320659	30.7815	0.032487
PF04773	PF04773 [FecR protein]	852.165	4.93391	2.15666e-06	1.95377e-05	30.5671	0.0327149
PF12717	PF12717 [non-SMC mitotic condensation complex subunit 1]	237.657	4.92793	6.56334e-08	8.51449e-07	30.4408	0.0328507
PF05773	PF05773 [RWD domain]	11.2646	4.92505	3.46886e-06	2.9637e-05	30.3801	0.0329163
PF11219	PF11219 [Protein of unknown function (DUF3014)]	90.5635	4.9213	3.02023e-07	3.36837e-06	30.3012	0.033002
PF04515	PF04515 [Plasma-membrane choline transporter]	39.4116	4.91732	1.33089e-06	1.27251e-05	30.2176	0.0330933
PF18331	PF18331 []	272.642	4.91039	1.32718e-06	1.27046e-05	30.0728	0.0332527
PF02677	PF02677 [Uncharacterized BCR, COG1636]	70.2567	4.90553	6.2363e-06	4.9915e-05	29.9717	0.0333648
PF06381	PF06381 [Protein of unknown function (DUF1073)]	88.3682	4.90088	0.00104083	0.00417568	29.8754	0.0334724
PF14751	PF14751 [Domain of unknown function (DUF4474)]	83.9282	4.89855	1.43328e-06	1.3576e-05	29.827	0.0335267
PF12842	PF12842 [Domain of unknown function (DUF3819)]	13.6327	4.89225	0.00303299	0.0102979	29.697	0.0336734
PF13876	PF13876 [Phage protein (N4 Gp49/phage Sf6 gene 66) family]	11.7809	4.88493	0.0126888	0.0336983	29.5468	0.0338447
PF07928	PF07928 [Vps54-like protein]	47.9724	4.88082	0.000124179	0.000671227	29.4628	0.0339411
PF15458	PF15458 [Nineteen complex-related protein 2]	22.6135	4.86744	2.64256e-05	0.000176781	29.1907	0.0342575
PF01371	PF01371 [Trp repressor protein]	45.135	4.86571	2.88512e-07	3.23996e-06	29.1558	0.0342985
PF04176	PF04176 [TIP41-like family ]	16.9601	4.86388	2.72779e-05	0.000181733	29.1188	0.034342
PF01388	PF01388 [ARID/BRIGHT DNA binding domain]	104.208	4.86201	1.30268e-06	1.25124e-05	29.0812	0.0343865
PF08774	PF08774 [VRR-NUC domain]	29.8824	4.85841	0.000671821	0.00285339	29.0085	0.0344726
PF09098	PF09098 [Quinohemoprotein amine dehydrogenase A, alpha subunit, haem binding]	46.3797	4.85462	0.000633789	0.00271175	28.9325	0.0345632
PF03683	PF03683 [Uncharacterised protein family (UPF0175)]	56.0978	4.84311	7.1215e-10	1.41522e-08	28.7025	0.0348401
PF05643	PF05643 [Putative bacterial lipoprotein (DUF799)]	42.5533	4.83152	1.10606e-07	1.36706e-06	28.473	0.035121
PF16746	PF16746 [BAR domain of APPL family]	48.6087	4.83025	3.34753e-05	0.000216097	28.448	0.0351519
PF18173	PF18173 []	40.1209	4.82659	0.0019855	0.0072126	28.3759	0.0352412
PF05185	PF05185 [PRMT5 arginine-N-methyltransferase]	11.1797	4.81652	1.79912e-05	0.000127623	28.1785	0.035488
PF10087	PF10087 [Uncharacterized protein conserved in bacteria (DUF2325)]	546.876	4.81508	5.36152e-10	1.09776e-08	28.1503	0.0355236
PF13329	PF13329 [Autophagy-related protein 2 CAD motif]	46.6596	4.81134	4.60059e-07	4.91457e-06	28.0775	0.0356157
PF13449	PF13449 [Esterase-like activity of phytase]	3495.46	4.81088	4.54188e-16	2.64932e-14	28.0686	0.035627
PF12513	PF12513 [Mitochondrial degradasome RNA helicase subunit C terminal]	24.1376	4.80826	6.73073e-05	0.000393175	28.0175	0.035692
PF05675	PF05675 [Protein of unknown function (DUF817)]	629.29	4.80641	1.18477e-14	5.85738e-13	27.9817	0.0357377
PF11137	PF11137 [Protein of unknown function (DUF2909)]	60.249	4.79829	0.00613664	0.0184486	27.8246	0.0359394
PF09774	PF09774 [Caffeine-induced death protein 2]	4.61375	4.79356	0.0127532	0.0338472	27.7335	0.0360574
PF19895	PF19895 []	55.1442	4.79186	8.1998e-09	1.31391e-07	27.7009	0.0360999
PF10545	PF10545 [Alcohol dehydrogenase transcription factor Myb/SANT-like]	3.22776	4.7814	0.00813155	0.023256	27.5007	0.0363627
PF01159	PF01159 [Ribosomal protein L6e ]	4.31369	4.77755	0.00137228	0.00525823	27.4275	0.0364597
PF05134	PF05134 [Type II secretion system (T2SS), protein L]	114.786	4.77366	2.51876e-05	0.000169478	27.3537	0.0365581
PF00319	PF00319 [SRF-type transcription factor (DNA-binding and dimerisation domain)]	14.3446	4.77205	0.0049781	0.015524	27.3231	0.0365991
PF04122	PF04122 [Putative cell wall binding repeat 2]	1373.19	4.76327	1.16497e-06	1.1369e-05	27.1574	0.0368224
PF03847	PF03847 [Transcription initiation factor TFIID subunit A]	19.8897	4.74491	0.00125635	0.00486872	26.8138	0.0372942
PF14661	PF14661 [HAUS augmin-like complex subunit 6 N-terminus]	35.8167	4.74472	6.16026e-05	0.000363783	26.8104	0.037299
PF04479	PF04479 [RTA1 like protein]	118.08	4.74289	1.62517e-05	0.000117216	26.7764	0.0373463
PF03223	PF03223 [V-ATPase subunit C]	19.5224	4.74235	0.000140527	0.000747915	26.7664	0.0373603
PF12738	PF12738 [twin BRCT domain]	13.399	4.73958	1.89392e-05	0.000133413	26.715	0.0374321
PF12859	PF12859 [Anaphase-promoting complex subunit 1]	33.6086	4.73607	0.00425623	0.0136455	26.6501	0.0375234
PF12874	PF12874 [Zinc-finger of C2H2 type]	2.25911	4.73346	0.0138307	0.0362559	26.6019	0.0375913
PF03828	PF03828 [Cid1 family poly A polymerase]	44.9744	4.73327	0.000833292	0.00342961	26.5984	0.0375963
PF14357	PF14357 [Domain of unknown function (DUF4404)]	32.5375	4.73242	1.67658e-09	3.06165e-08	26.5829	0.0376182
PF09414	PF09414 [RNA ligase]	688.325	4.73172	1.1908e-08	1.8286e-07	26.5699	0.0376366
PF00867	PF00867 [XPG I-region]	71.5152	4.71495	7.02795e-05	0.000407893	26.2628	0.0380767
PF04388	PF04388 [Hamartin protein]	30.9424	4.71201	0.0044329	0.0140893	26.2093	0.0381544
PF14488	PF14488 [Domain of unknown function (DUF4434)]	287.16	4.70133	1.24993e-06	1.20792e-05	26.0161	0.0384377
PF00787	PF00787 [PX domain]	57.4004	4.70121	1.65306e-05	0.000118926	26.0139	0.038441
PF09444	PF09444 [MRC1-like domain]	63.5586	4.69962	0.00303967	0.0103077	25.9852	0.0384835
PF06229	PF06229 [FRG1-like domain]	9.75281	4.69474	0.000319779	0.00152606	25.8975	0.0386138
PF06644	PF06644 [ATP11 protein]	19.4708	4.6922	0.000365837	0.00171556	25.852	0.0386818
PF16686	PF16686 [ssDNA-binding domain of telomere protection protein]	15.4906	4.68835	7.58642e-06	5.96612e-05	25.783	0.0387853
PF16154	PF16154 [Domain of unknown function (DUF4862)]	171.589	4.67926	0.000717959	0.0030193	25.6211	0.0390303
PF06672	PF06672 [Protein of unknown function (DUF1175)]	18.7452	4.67877	0.000522261	0.0023026	25.6125	0.0390435
PF04062	PF04062 [ARP2/3 complex ARPC3 (21 kDa) subunit]	8.2567	4.67504	0.000551515	0.00240413	25.5462	0.0391447
PF08665	PF08665 [PglZ domain]	238.994	4.66744	3.10634e-07	3.45489e-06	25.4121	0.0393513
PF00786	PF00786 [P21-Rho-binding domain]	22.2692	4.66423	0.00161921	0.0060668	25.3556	0.039439
PF08170	PF08170 [POPLD (NUC188) domain]	22.0964	4.66079	0.00106345	0.00424795	25.2952	0.0395333
PF00612	PF00612 [IQ calmodulin-binding motif]	24.1646	4.65865	1.0474e-05	7.97337e-05	25.2577	0.0395918
PF00620	PF00620 [RhoGAP domain]	126.649	4.65775	6.78969e-05	0.000396334	25.2419	0.0396167
PF07574	PF07574 [Nse1 non-SMC component of SMC5-6 complex]	7.93172	4.65656	0.000787403	0.00326227	25.2211	0.0396493
PF08623	PF08623 [TATA-binding protein interacting (TIP20)]	43.8236	4.64954	7.30231e-06	5.7763e-05	25.0988	0.0398426
PF12451	PF12451 [Vacuolar protein sorting protein 11 C terminal]	19.5163	4.64818	0.003087	0.0104463	25.075	0.0398804
PF06833	PF06833 [Malonate decarboxylase gamma subunit (MdcE)]	110.993	4.64787	3.45416e-05	0.000222449	25.0697	0.0398889
PF05662	PF05662 [Coiled stalk of trimeric autotransporter adhesin]	23.641	4.64555	0.00247606	0.00863852	25.0294	0.0399531
PF08568	PF08568 [Uncharacterised protein family, YAP/Alf4/glomulin]	25.1809	4.64409	0.00116833	0.00460518	25.0041	0.0399934
PF07277	PF07277 [SapC]	403.122	4.64343	1.54803e-05	0.000112468	24.9925	0.0400119
PF14196	PF14196 [L-2-amino-thiazoline-4-carboxylic acid hydrolase]	287.211	4.64054	3.14427e-07	3.478e-06	24.9426	0.040092
PF09333	PF09333 [Autophagy-related protein C terminal domain]	28.2415	4.63107	6.92713e-05	0.000402618	24.7794	0.040356
PF10406	PF10406 [Transcription factor TFIID complex subunit 8 C-term ]	11.2956	4.62998	0.00397762	0.0129054	24.7608	0.0403865
PF12231	PF12231 [Rap1-interacting factor 1 N terminal]	35.7136	4.62767	7.15593e-05	0.000413839	24.7211	0.0404514
PF14666	PF14666 [Rapamycin-insensitive companion of mTOR, middle domain]	6.94694	4.62316	0.00392003	0.0127594	24.644	0.0405779
PF13584	PF13584 [Oxygen tolerance]	210.174	4.61481	0.000321415	0.00153296	24.5017	0.0408135
PF13723	PF13723 [Beta-ketoacyl synthase, N-terminal domain]	204.882	4.60931	7.26206e-09	1.16827e-07	24.4084	0.0409695
PF18914	PF18914 []	460.219	4.6047	0.00137499	0.00526612	24.3306	0.0411005
PF09324	PF09324 [Domain of unknown function (DUF1981)]	59.3669	4.60191	0.00181018	0.00665622	24.2837	0.0411799
PF14493	PF14493 [Helix-turn-helix domain]	102.232	4.59882	4.44564e-11	1.11251e-09	24.2316	0.0412685
PF12932	PF12932 [Vesicle coat trafficking protein Sec16 mid-region]	39.3295	4.59167	0.00125681	0.00486872	24.1118	0.0414734
PF12719	PF12719 [Nuclear condensing complex subunits, C-term domain]	33.6101	4.5915	4.29729e-07	4.62101e-06	24.1091	0.0414782
PF11753	PF11753 [Protein of unknwon function (DUF3310)]	212.892	4.58882	0.00134009	0.00515196	24.0642	0.0415555
PF14613	PF14613 [Protein of unknown function (DUF4449)]	14.6362	4.58094	0.00198159	0.00720651	23.9331	0.0417831
PF00932	PF00932 [Lamin Tail Domain]	5981.58	4.57932	1.0128e-21	1.41582e-19	23.9063	0.0418299
PF08558	PF08558 [Telomere repeat binding factor (TRF)]	13.4539	4.576	0.000699246	0.00294825	23.8513	0.0419264
PF11640	PF11640 [Telomere-length maintenance and DNA damage repair]	12.3614	4.56635	0.00357105	0.0117652	23.6924	0.0422076
PF05670	PF05670 [Domain of unknown function (DUF814)]	21.4653	4.56465	0.000515432	0.00227373	23.6645	0.0422574
PF10293	PF10293 [Domain of unknown function (DUF2405)]	24.3668	4.5587	4.56191e-05	0.000282999	23.5671	0.042432
PF05019	PF05019 [Coenzyme Q (ubiquinone) biosynthesis protein Coq4]	256.039	4.55269	9.07438e-19	8.08517e-17	23.4691	0.0426093
PF00114	PF00114 [Pilin (bacterial filament)]	51.2911	4.54044	0.00135639	0.00520475	23.2707	0.0429726
PF06835	PF06835 [Lipopolysaccharide-assembly, LptC-related]	78.3987	4.52702	9.42895e-05	0.000526878	23.0552	0.0433742
PF11005	PF11005 [Protein of unknown function (DUF2844)]	111.943	4.52302	0.0080067	0.0229556	22.9914	0.0434946
PF04187	PF04187 [Haem-binding uptake, Tiki superfamily, ChaN]	478.268	4.52203	5.39704e-23	8.58023e-21	22.9756	0.0435245
PF04221	PF04221 [RelB antitoxin]	54.4884	4.51941	0.000828893	0.00341497	22.9339	0.0436036
PF15648	PF15648 [Restriction endonuclease fold toxin 5]	226.633	4.51822	6.7828e-06	5.39166e-05	22.915	0.0436395
PF19586	PF19586 []	52.7075	4.51265	0.00752537	0.0217991	22.8266	0.0438084
PF18583	PF18583 []	67.1453	4.5121	2.67574e-06	2.36328e-05	22.818	0.0438251
PF02982	PF02982 [Scytalone dehydratase]	21.1654	4.50772	0.0004892	0.0021722	22.7489	0.0439582
PF02902	PF02902 [Ulp1 protease family, C-terminal catalytic domain]	50.097	4.50666	5.49299e-11	1.35784e-09	22.7321	0.0439907
PF06206	PF06206 [CpeT/CpcT family (DUF1001)]	91.487	4.50445	0.00164725	0.00615558	22.6974	0.044058
PF07072	PF07072 [Cell division protein]	98.3619	4.49647	0.000298193	0.00143487	22.5721	0.0443025
PF11326	PF11326 [Protein of unknown function (DUF3128)]	7.68818	4.48095	0.0172308	0.0433875	22.3306	0.0447816
PF17278	PF17278 [Family of unknown function (DUF5343)]	137.524	4.47936	1.28225e-06	1.23527e-05	22.306	0.0448311
PF10679	PF10679 [Protein of unknown function (DUF2491)]	155.199	4.47065	2.28341e-07	2.61127e-06	22.1718	0.0451023
PF05869	PF05869 [DNA N-6-adenine-methyltransferase (Dam)]	192.266	4.46984	0.00220623	0.00785254	22.1593	0.0451278
PF18053	PF18053 []	76.4127	4.46897	1.46529e-07	1.75489e-06	22.1459	0.045155
PF06744	PF06744 [Type VI secretion protein IcmF C-terminal]	286.232	4.46595	7.99671e-10	1.56991e-08	22.0996	0.0452498
PF12412	PF12412 [Protein of unknown function (DUF3667)]	69.1124	4.46244	0.00577815	0.0175675	22.0459	0.0453599
PF11785	PF11785 [Aft1 osmotic stress response (OSM) domain]	6.77696	4.45763	0.00120381	0.00470611	21.9726	0.0455113
PF08786	PF08786 [DcrB]	40.4887	4.45695	0.000874845	0.00358607	21.9622	0.0455329
PF19460	PF19460 []	303.711	4.45568	2.4344e-06	2.17141e-05	21.9429	0.0455728
PF10088	PF10088 [Uncharacterised protein conserved in bacteria (DUF2326)]	294.822	4.44438	0.000566791	0.00246014	21.7717	0.0459311
PF12927	PF12927 [Domain of unknown function (DUF3835)]	13.0291	4.43147	0.000153419	0.000805129	21.5778	0.046344
PF01142	PF01142 [tRNA pseudouridine synthase D (TruD)]	147.226	4.42985	1.113e-39	2.25605e-36	21.5536	0.046396
PF14033	PF14033 [Protein of unknown function (DUF4246)]	394.488	4.42676	7.40755e-06	5.85384e-05	21.5075	0.0464955
PF00179	PF00179 [Ubiquitin-conjugating enzyme]	117.315	4.42581	1.88888e-06	1.73247e-05	21.4933	0.0465262
PF16989	PF16989 [Type VI secretion, EvfE, EvfF, ImpA, BimE, VC_A0119, VasJ]	29.021	4.42535	2.08365e-08	3.03853e-07	21.4863	0.0465413
PF12751	PF12751 [Vacuolar segregation subunit 7]	42.9439	4.41971	0.00416102	0.0134039	21.4025	0.0467235
PF08212	PF08212 [Lipocalin-like domain]	70.1768	4.41795	0.00436558	0.0139026	21.3764	0.0467805
PF10391	PF10391 [Fingers domain of DNA polymerase lambda]	12.6576	4.41394	5.41935e-06	4.40805e-05	21.317	0.0469108
PF14793	PF14793 [Domain of unknown function (DUF4478)]	56.1675	4.4134	0.000671372	0.00285298	21.3091	0.0469283
PF17388	PF17388 [Tail assembly protein Gp24 and Gp25]	19.0272	4.41162	0.00500293	0.0155655	21.2829	0.0469861
PF05920	PF05920 [Homeobox KN domain]	30.1975	4.40949	1.78532e-10	3.93353e-09	21.2515	0.0470555
PF17951	PF17951 []	35.6206	4.40717	3.3111e-05	0.000214257	21.2173	0.0471313
PF13208	PF13208 [TerB N-terminal domain]	270.427	4.40374	0.00051516	0.00227373	21.1669	0.0472436
PF15432	PF15432 [Accessory Sec secretory system ASP3]	870.99	4.39228	0.0002099	0.00107238	20.9994	0.0476203
PF00788	PF00788 [Ras association (RalGDS/AF-6) domain]	7.21686	4.39138	0.00781984	0.0225154	20.9863	0.0476501
PF01239	PF01239 [Protein prenyltransferase alpha subunit repeat]	122.388	4.38967	3.07926e-07	3.42948e-06	20.9615	0.0477065
PF19866	PF19866 []	93.8459	4.38142	0.000161788	0.000844674	20.842	0.0479801
PF09586	PF09586 [Bacterial membrane protein YfhO]	675.818	4.37971	5.79506e-06	4.66597e-05	20.8172	0.0480371
PF04669	PF04669 [Polysaccharide biosynthesis]	7.59349	4.37927	0.000466337	0.00209245	20.8109	0.0480518
PF05508	PF05508 [RanGTP-binding protein]	27.2143	4.37785	8.54702e-07	8.56604e-06	20.7904	0.0480991
PF04130	PF04130 [Spc97 / Spc98 family]	101.122	4.37743	9.38658e-07	9.2926e-06	20.7844	0.048113
PF12455	PF12455 [Dynein associated protein ]	48.0045	4.37045	0.000557641	0.00242785	20.684	0.0483465
PF16331	PF16331 [TolA binding protein trimerisation]	59.0266	4.36933	0.00610592	0.0183699	20.6681	0.0483838
PF03378	PF03378 [CAS/CSE protein, C-terminus]	30.9752	4.36493	0.004046	0.0130749	20.6051	0.0485317
PF04841	PF04841 [Vps16, N-terminal region]	12.9853	4.35512	9.52195e-05	0.000531708	20.4654	0.0488629
PF11931	PF11931 [Domain of unknown function (DUF3449)]	9.72275	4.34896	0.0134296	0.0353644	20.3783	0.0490717
PF14635	PF14635 [Helix-hairpin-helix motif ]	10.8638	4.34777	0.00770629	0.0222279	20.3615	0.0491123
PF16016	PF16016 [Domain of unknown function (DUF4782)]	38.8565	4.34697	0.000888863	0.00362945	20.3502	0.0491396
PF03658	PF03658 [RnfH family Ubiquitin]	42.7701	4.34577	7.18855e-06	5.69188e-05	20.3333	0.0491803
PF04004	PF04004 [Leo1-like protein]	19.0677	4.34509	0.00117768	0.00463302	20.3237	0.0492037
PF04354	PF04354 [ZipA, C-terminal FtsZ-binding domain]	82.9689	4.34375	0.000129521	0.000697313	20.3048	0.0492494
PF16291	PF16291 [Domain of unknown function (DUF4937]	136.722	4.34071	0.000659534	0.00280856	20.2621	0.0493533
PF08208	PF08208 [DNA-directed RNA polymerase I subunit RPA34.5]	26.051	4.34001	0.000622597	0.00267091	20.2522	0.0493773
PF16993	PF16993 [Accessory Sec system protein Asp1]	2892.57	4.33922	6.84642e-05	0.000399358	20.2411	0.0494044
PF14410	PF14410 [HNH/ENDO VII superfamily nuclease with conserved GHE residues]	186.294	4.33781	0.00396567	0.0128718	20.2213	0.0494528
PF05285	PF05285 [SDA1]	31.7714	4.33531	2.21975e-06	2.00197e-05	20.1864	0.0495384
PF12170	PF12170 [DNA polymerase III tau subunit V interacting with alpha]	74.7853	4.33441	0.00351015	0.0116212	20.1738	0.0495692
PF00307	PF00307 [Calponin homology (CH) domain]	45.1932	4.33188	4.58215e-06	3.80657e-05	20.1384	0.0496564
PF00651	PF00651 [BTB/POZ domain]	26.4474	4.32843	0.000643417	0.00274714	20.0903	0.0497753
PF01991	PF01991 [ATP synthase (E/31 kDa) subunit]	10.5639	4.3219	0.0149355	0.038481	19.9996	0.050001
PF04117	PF04117 [Mpv17 / PMP22 family ]	31.09	4.32161	4.26419e-05	0.000267187	19.9956	0.0500111
PF06218	PF06218 [Nitrogen permease regulator 2]	24.4612	4.31832	5.99054e-05	0.000355053	19.9501	0.0501252
PF00957	PF00957 [Synaptobrevin]	15.817	4.31312	0.00330072	0.0110133	19.8782	0.0503063
PF14639	PF14639 [Holliday-junction resolvase-like of SPT6 ]	10.5727	4.30763	0.00856087	0.0242953	19.8028	0.050498
PF16200	PF16200 [C-terminal region of band_7]	76.093	4.30545	2.90705e-05	0.000191629	19.7728	0.0505745
PF02138	PF02138 [Beige/BEACH domain]	46.4892	4.2993	7.44532e-06	5.87796e-05	19.6887	0.0507904
PF02386	PF02386 [Cation transport protein]	1002.78	4.29868	2.30306e-05	0.000157182	19.6803	0.0508122
PF06657	PF06657 [Centrosome microtubule-binding domain of Cep57]	14.4141	4.29769	2.32312e-06	2.08592e-05	19.6668	0.0508472
PF01769	PF01769 [Divalent cation transporter]	681.14	4.29382	3.55371e-10	7.44534e-09	19.6141	0.0509838
PF05506	PF05506 [Domain of unknown function (DUF756)]	5759.78	4.28964	2.12006e-34	1.56268e-31	19.5573	0.0511318
PF17761	PF17761 []	1453.64	4.28789	3.83917e-08	5.24041e-07	19.5337	0.0511936
PF09937	PF09937 [Uncharacterized protein conserved in bacteria (DUF2169)]	55.9346	4.28704	3.08956e-06	2.67344e-05	19.5222	0.0512238
PF05871	PF05871 [ESCRT-II complex subunit]	12.0055	4.28532	0.010517	0.028817	19.4989	0.0512851
PF10384	PF10384 [Centromere protein Scm3]	35.0389	4.28115	5.80041e-07	6.04495e-06	19.4426	0.0514335
PF08101	PF08101 [Domain of unknown function (DUF1708)]	49.1913	4.27877	0.000462799	0.00207888	19.4105	0.0515185
PF12862	PF12862 [Anaphase-promoting complex subunit 5]	20.155	4.27349	0.00467821	0.0147247	19.3396	0.0517073
PF17843	PF17843 []	176.025	4.27238	3.14389e-05	0.000205074	19.3248	0.051747
PF20055	PF20055 []	221.379	4.27011	0.000120853	0.000654998	19.2944	0.0518286
PF03865	PF03865 [Haemolysin secretion/activation protein ShlB/FhaC/HecB]	652.428	4.26294	2.5538e-07	2.89597e-06	19.1987	0.0520869
PF17188	PF17188 [MucB/RseB C-terminal domain]	57.222	4.25687	0.00900848	0.0253614	19.1182	0.0523062
PF03074	PF03074 [Glutamate-cysteine ligase]	33.1091	4.24852	8.5765e-05	0.000485602	19.0077	0.0526101
PF12813	PF12813 [XPG domain containing]	20.1497	4.24739	0.0059153	0.0179094	18.993	0.0526511
PF03850	PF03850 [Transcription factor Tfb4]	18.2776	4.24651	0.00427842	0.0136896	18.9814	0.0526832
PF14264	PF14264 [Glucosyl transferase GtrII]	46.0712	4.2459	0.0141972	0.0370013	18.9734	0.0527054
PF01608	PF01608 [I/LWEQ domain]	22.8417	4.24406	0.00206791	0.00743862	18.9491	0.052773
PF10531	PF10531 [SLBB domain]	606.166	4.24334	6.1547e-12	1.81739e-10	18.9397	0.0527993
PF00833	PF00833 [Ribosomal S17]	6.55118	4.24315	0.0128754	0.0341156	18.9372	0.052806
PF07120	PF07120 [Protein of unknown function (DUF1376)]	46.6654	4.24188	0.00124771	0.00484041	18.9206	0.0528525
PF14543	PF14543 [Xylanase inhibitor N-terminal]	32.7286	4.23627	0.00281461	0.00963313	18.8471	0.0530584
PF02018	PF02018 [Carbohydrate binding domain]	922.091	4.22334	4.89451e-08	6.54863e-07	18.679	0.0535362
PF06057	PF06057 [Bacterial virulence protein (VirJ)]	237.359	4.21841	3.5023e-05	0.000224722	18.6152	0.0537197
PF09814	PF09814 [HECT-like Ubiquitin-conjugating enzyme (E2)-binding]	28.296	4.21634	0.0176427	0.0442644	18.5886	0.0537965
PF07774	PF07774 [Protein of unknown function (DUF1620)]	22.1518	4.2131	0.0146558	0.0378798	18.5468	0.0539176
PF13704	PF13704 [Glycosyl transferase family 2]	832.855	4.21048	6.15062e-08	8.04342e-07	18.5132	0.0540156
PF12790	PF12790 [Type VI secretion lipoprotein, VasD, EvfM, TssJ, VC_A0113]	54.1178	4.20822	8.05635e-06	6.28086e-05	18.4843	0.0541001
PF08573	PF08573 [DNA repair protein endonuclease SAE2/CtIP C-terminus]	17.3881	4.20021	0.0167648	0.0424249	18.3819	0.0544013
PF13812	PF13812 [Pentatricopeptide repeat domain]	17.4294	4.19879	0.0123477	0.0329218	18.3638	0.054455
PF10075	PF10075 [CSN8/PSMD8/EIF3K family]	12.6591	4.19598	0.00346434	0.011493	18.3281	0.0545611
PF13934	PF13934 [Nuclear pore complex assembly]	12.8399	4.19496	0.0118768	0.0318758	18.3151	0.0545998
PF09462	PF09462 [Mus7/MMS22 family]	54.3505	4.19419	1.66324e-07	1.96582e-06	18.3053	0.0546291
PF08639	PF08639 [DNA replication regulator SLD3]	24.2934	4.19405	0.00245688	0.00858875	18.3035	0.0546344
PF06293	PF06293 [Lipopolysaccharide kinase (Kdo/WaaP) family]	113.635	4.19255	0.000647388	0.00276119	18.2846	0.054691
PF13569	PF13569 [Domain of unknown function (DUF4132)]	4812.68	4.19141	1.1823e-12	4.04478e-11	18.2701	0.0547343
PF05653	PF05653 [Magnesium transporter NIPA]	506.195	4.18993	1.15142e-05	8.6925e-05	18.2513	0.0547907
PF04114	PF04114 [Gaa1-like, GPI transamidase component ]	23.6978	4.18334	1.27654e-07	1.55175e-06	18.1681	0.0550415
PF08849	PF08849 [Putative inner membrane protein (DUF1819)]	80.7695	4.17988	1.60491e-10	3.58475e-09	18.1247	0.0551734
PF19987	PF19987 []	48.9151	4.17724	0.0113046	0.030624	18.0916	0.0552744
PF00207	PF00207 [Alpha-2-macroglobulin family]	164.889	4.17197	7.87832e-06	6.17173e-05	18.0255	0.0554769
PF14599	PF14599 [Zinc-ribbon]	14.6616	4.17053	4.44515e-05	0.000277027	18.0076	0.0555321
PF07989	PF07989 [Centrosomin N-terminal motif 1]	123.535	4.16575	0.000706746	0.00297523	17.948	0.0557166
PF12783	PF12783 [Guanine nucleotide exchange factor in Golgi transport N-terminal]	69.4462	4.1638	3.25407e-06	2.80085e-05	17.9237	0.0557919
PF01369	PF01369 [Sec7 domain]	152.254	4.16148	8.98527e-09	1.42637e-07	17.8949	0.0558819
PF13324	PF13324 [Grap2 and cyclin-D-interacting]	13.4077	4.1574	0.000887979	0.0036289	17.8444	0.05604
PF00328	PF00328 [Histidine phosphatase superfamily (branch 2)]	653.035	4.15622	0.00112479	0.00446176	17.8298	0.056086
PF06011	PF06011 [Transient receptor potential (TRP) ion channel]	129.286	4.15551	1.7124e-05	0.000122869	17.8211	0.0561134
PF09928	PF09928 [Predicted small integral membrane protein (DUF2160)]	131.945	4.15145	2.12664e-05	0.000146622	17.771	0.0562715
PF08632	PF08632 [Activator of mitotic machinery Cdc14 phosphatase activation C-term]	35.5772	4.15085	1.78814e-05	0.000127289	17.7635	0.0562951
PF12949	PF12949 [HeH/LEM domain]	12.3358	4.15012	0.000723544	0.00303963	17.7546	0.0563235
PF06687	PF06687 [SUR7/PalI family]	56.622	4.14993	4.24156e-07	4.57931e-06	17.7523	0.0563307
PF13721	PF13721 [SecD export protein N-terminal TM region]	149.289	4.14748	0.00321345	0.0107708	17.7222	0.0564266
PF00249	PF00249 [Myb-like DNA-binding domain]	48.011	4.14643	2.43652e-05	0.000164902	17.7092	0.0564677
PF00959	PF00959 [Phage lysozyme]	171.397	4.14537	0.00284599	0.00971999	17.6962	0.0565092
PF04086	PF04086 [Signal recognition particle, alpha subunit, N-terminal]	19.0426	4.1439	0.000375218	0.00174843	17.6782	0.0565667
PF08618	PF08618 [Transcription factor Opi1]	18.6078	4.14301	0.0018755	0.00687458	17.6673	0.0566019
PF06250	PF06250 [Protein of unknown function (DUF1016)]	1349.67	4.13529	8.59071e-08	1.09346e-06	17.573	0.0569054
PF03637	PF03637 [Mob1/phocein family]	33.1534	4.12422	0.000104331	0.000577022	17.4387	0.0573437
PF11911	PF11911 [Protein of unknown function (DUF3429)]	127.616	4.12196	8.90624e-06	6.89044e-05	17.4114	0.0574336
PF18076	PF18076 []	114.455	4.1155	2.44332e-05	0.000165225	17.3336	0.0576914
PF06812	PF06812 [ImpA, N-terminal, type VI secretion system]	255.713	4.11363	5.03974e-05	0.000306543	17.3112	0.057766
PF08167	PF08167 [rRNA processing/ribosome biogenesis]	22.7071	4.1096	0.000305779	0.00146441	17.2629	0.0579276
PF05380	PF05380 [Pao retrotransposon peptidase ]	64.3166	4.10827	0.00122286	0.00475993	17.2469	0.0579813
PF09262	PF09262 [Peroxisome biogenesis factor 1, N-terminal ]	17.4072	4.10743	5.37909e-06	4.38328e-05	17.2369	0.0580151
PF18998	PF18998 []	432.258	4.1059	1.74804e-11	4.6622e-10	17.2187	0.0580766
PF05602	PF05602 [Cleft lip and palate transmembrane protein 1 (CLPTM1)]	31.9962	4.10221	0.000921365	0.00374645	17.1746	0.0582254
PF19310	PF19310 []	112.168	4.09316	0.000284402	0.0013775	17.0673	0.0585916
PF12624	PF12624 [N-terminal region of Chorein or VPS13]	11.0501	4.09235	0.00010764	0.000593301	17.0577	0.0586247
PF08743	PF08743 [Nse4 C-terminal]	9.08299	4.08669	0.0171544	0.0432352	16.9909	0.0588549
PF14604	PF14604 [Variant SH3 domain]	32.4057	4.08655	2.29713e-06	2.06487e-05	16.9893	0.0588606
PF07766	PF07766 [LETM1-like protein]	28.236	4.0845	1.03098e-05	7.86985e-05	16.9651	0.0589446
PF19576	PF19576 []	46.164	4.08302	0.000257904	0.00127181	16.9477	0.0590051
PF13254	PF13254 [Domain of unknown function (DUF4045)]	61.9116	4.07789	0.0017249	0.00638607	16.8876	0.0592151
PF13959	PF13959 [Domain of unknown function (DUF4217)]	39.6349	4.07646	0.000107811	0.000593837	16.8708	0.0592739
PF11842	PF11842 [Domain of unknown function (DUF3362)]	379.153	4.07555	1.00946e-08	1.57701e-07	16.8602	0.0593112
PF19778	PF19778 []	90.7005	4.07505	1.53098e-13	6.43172e-12	16.8544	0.0593317
PF08033	PF08033 [Sec23/Sec24 beta-sandwich domain]	26.9288	4.07389	0.00235276	0.00828679	16.8408	0.0593795
PF11854	PF11854 [Putative outer membrane beta-barrel porin, MtrB/PioB]	412.628	4.07145	0.000357319	0.00168054	16.8124	0.05948
PF05255	PF05255 [Uncharacterised protein family (UPF0220)]	8.73963	4.06899	0.000269169	0.00131471	16.7837	0.0595817
PF16929	PF16929 [Accessory Sec system GspB-transporter]	2718.41	4.06892	0.000301557	0.00144847	16.7829	0.0595846
PF10366	PF10366 [Vacuolar sorting protein 39 domain 1]	25.7469	4.06537	0.0015222	0.00575118	16.7417	0.0597312
PF13777	PF13777 [Domain of unknown function (DUF4173)]	420.559	4.06068	0.000327569	0.00155864	16.6874	0.0599256
PF18325	PF18325 []	56.8867	4.0588	0.000357333	0.00168054	16.6656	0.0600039
PF10104	PF10104 [Di-sulfide bridge nucleocytoplasmic transport domain]	13.0712	4.05838	0.0200066	0.0489184	16.6608	0.0600212
PF04516	PF04516 [CP2 transcription factor]	33.4034	4.05623	6.61598e-05	0.00038731	16.636	0.0601107
PF08332	PF08332 [Calcium/calmodulin dependent protein kinase II association domain]	55.9634	4.04665	0.000142183	0.000754465	16.5258	0.0605114
PF09825	PF09825 [Biotin-protein ligase, N terminal]	34.3975	4.04539	0.000232377	0.00116808	16.5114	0.0605641
PF00130	PF00130 [Phorbol esters/diacylglycerol binding domain (C1 domain)]	38.3975	4.0419	0.00034053	0.0016118	16.4715	0.060711
PF01483	PF01483 [Proprotein convertase P-domain]	10.7186	4.03371	0.0128885	0.0341285	16.3782	0.0610567
PF18864	PF18864 []	165.835	4.0325	0.000174334	0.000905509	16.3646	0.0611076
PF07996	PF07996 [Type IV secretion system proteins]	125.201	4.02521	4.69746e-05	0.000290076	16.2821	0.0614172
PF14636	PF14636 [Folliculin-interacting protein N-terminus]	39.8985	4.02209	0.00014058	0.000747915	16.2469	0.0615503
PF09998	PF09998 [Uncharacterized protein conserved in bacteria (DUF2239)]	228.418	4.02082	4.67989e-05	0.000289432	16.2325	0.0616047
PF06911	PF06911 [Senescence-associated protein]	13.648	4.02001	0.00538024	0.0165364	16.2235	0.0616391
PF00626	PF00626 [Gelsolin repeat]	20.2567	4.0197	0.00504071	0.015665	16.22	0.0616525
PF08235	PF08235 [LNS2 (Lipin/Ned1/Smp2)]	21.9684	4.01792	0.00097765	0.00394957	16.2	0.0617284
PF10433	PF10433 [Mono-functional DNA-alkylating methyl methanesulfonate N-term]	133.299	4.01489	7.65707e-07	7.74109e-06	16.166	0.0618582
PF10033	PF10033 [Autophagy-related protein 13]	32.1249	4.01334	0.000464587	0.00208576	16.1486	0.0619247
PF08972	PF08972 [Domain of unknown function (DUF1902)]	72.8682	4.01248	0.00300032	0.0101913	16.139	0.0619617
PF00397	PF00397 [WW domain]	33.4935	4.01053	0.00275561	0.00947518	16.1172	0.0620455
PF03104	PF03104 [DNA polymerase family B, exonuclease domain]	206.612	4.00351	7.82811e-05	0.000448237	16.039	0.0623481
PF17937	PF17937 []	52.9059	4.00286	0.00955065	0.0265285	16.0318	0.0623761
PF10403	PF10403 [Rad4 beta-hairpin domain 1]	10.7973	3.99463	0.00284314	0.00971436	15.9405	0.0627331
PF12358	PF12358 [Protein of unknown function (DUF3644) ]	48.0108	3.99258	0.00203232	0.00733661	15.9179	0.0628223
PF14316	PF14316 [Domain of unknown function (DUF4381)]	77.0548	3.9922	0.000346111	0.0016344	15.9137	0.0628388
PF06505	PF06505 [Activator of aromatic catabolism]	30.3882	3.99051	0.00529437	0.016322	15.8951	0.0629124
PF17875	PF17875 []	25.7576	3.99014	0.00903455	0.0254121	15.8911	0.0629284
PF10513	PF10513 [Enhancer of polycomb-like]	21.4581	3.98687	0.00429904	0.0137339	15.8551	0.0630713
PF05282	PF05282 [AAR2 protein]	33.7855	3.98579	0.0171846	0.0432979	15.8431	0.0631188
PF12353	PF12353 [Eukaryotic translation initiation factor 3 subunit G ]	13.3017	3.98511	2.1541e-06	1.95363e-05	15.8357	0.0631485
PF18314	PF18314 []	54.0505	3.97865	0.000505253	0.00223247	15.765	0.0634318
PF06175	PF06175 [tRNA-(MS[2]IO[6]A)-hydroxylase (MiaE)]	103.921	3.97682	0.00709847	0.0207478	15.745	0.0635122	2]IO	6]A)-hydroxylase (MiaE)]
PF13687	PF13687 [Domain of unknown function (DUF4153)]	69.3336	3.97385	4.60102e-05	0.000285207	15.7126	0.0636432
PF06881	PF06881 [RNA polymerase II transcription factor SIII (Elongin) subunit A]	18.9652	3.97033	0.000403575	0.00185919	15.6743	0.0637986
PF08740	PF08740 [BCS1 N terminal]	79.0513	3.96805	1.354e-10	3.08377e-09	15.6496	0.0638996
PF10253	PF10253 [Mitotic checkpoint regulator, MAD2B-interacting]	20.6511	3.96659	0.00138194	0.00528775	15.6338	0.0639641
PF08631	PF08631 [Meiosis protein SPO22/ZIP4 like]	16.7404	3.96582	0.000548476	0.00239217	15.6254	0.0639982
PF12763	PF12763 [Cytoskeletal-regulatory complex EF hand]	106.286	3.96579	0.0032946	0.0110102	15.625	0.0639999
PF10521	PF10521 [Tti2 family ]	15.2809	3.96038	0.000132485	0.000710672	15.5666	0.0642403
PF04910	PF04910 [Transcriptional repressor TCF25]	18.5426	3.95898	0.00160059	0.00600258	15.5515	0.0643024
PF02906	PF02906 [Iron only hydrogenase large subunit, C-terminal domain]	45.2764	3.95873	6.91766e-11	1.65453e-09	15.5488	0.0643136
PF10186	PF10186 [Vacuolar sorting 38 and autophagy-related subunit 14]	54.1218	3.95661	0.000208852	0.00106838	15.526	0.0644082
PF05154	PF05154 [TM2 domain]	535.133	3.94746	0.00199975	0.00725456	15.4277	0.0648183
PF18995	PF18995 []	78.3559	3.94728	5.25474e-05	0.000317241	15.4258	0.0648264
PF01735	PF01735 [Lysophospholipase catalytic domain]	65.8503	3.94718	6.49318e-05	0.000381498	15.4248	0.0648305
PF14288	PF14288 [1,3-beta-glucan synthase subunit FKS1, domain-1]	29.3622	3.94384	1.46869e-06	1.38441e-05	15.3892	0.0649807
PF09314	PF09314 [Domain of unknown function (DUF1972)]	568.342	3.94068	4.14478e-06	3.47887e-05	15.3555	0.0651234
PF17921	PF17921 []	193.732	3.93356	0.00700187	0.0205172	15.2799	0.0654455
PF12537	PF12537 [The Golgi pH Regulator (GPHR) Family N-terminal]	13.104	3.92862	2.95319e-05	0.000194197	15.2277	0.06567
PF06027	PF06027 [Solute carrier family 35]	21.74	3.92774	0.00611815	0.0183998	15.2184	0.0657099
PF17828	PF17828 []	21.5645	3.92409	0.0106005	0.0289684	15.1799	0.0658765
PF06715	PF06715 [Gp5 C-terminal repeat (3 copies)]	18.8714	3.91971	0.00276006	0.00948647	15.1338	0.0660771
PF10347	PF10347 [RNA pol II promoter Fmp27 protein domain]	24.4369	3.91923	9.60065e-05	0.000535733	15.1288	0.066099
PF10263	PF10263 [SprT-like family]	38.0708	3.91856	0.00722571	0.0210514	15.1218	0.0661297
PF04060	PF04060 [Putative Fe-S cluster]	21.4559	3.91815	0.0177667	0.0445292	15.1175	0.0661486
PF10232	PF10232 [Mediator of RNA polymerase II transcription complex subunit 8]	9.66965	3.91734	0.000154668	0.00081063	15.109	0.0661855
PF04194	PF04194 [Programmed cell death protein 2, C-terminal putative domain ]	21.1532	3.91522	7.93926e-05	0.000453002	15.0869	0.0662829
PF07064	PF07064 [RIC1]	45.0149	3.91507	0.00110288	0.00438128	15.0853	0.0662897
PF07627	PF07627 [Protein of unknown function (DUF1588)]	921.724	3.91326	4.40264e-11	1.10516e-09	15.0664	0.0663728
PF10305	PF10305 [RNA pol II promoter Fmp27 protein domain]	24.0499	3.90896	1.25785e-05	9.41705e-05	15.0215	0.0665712
PF11875	PF11875 [Domain of unknown function (DUF3395)]	41.8877	3.90844	0.00670537	0.0198131	15.0162	0.066595
PF02259	PF02259 [FAT domain]	114.677	3.90827	2.76478e-05	0.000183745	15.0143	0.0666031
PF03031	PF03031 [NLI interacting factor-like phosphatase]	60.3071	3.89571	5.196e-06	4.24689e-05	14.8842	0.0671855
PF03399	PF03399 [SAC3/GANP family]	66.3423	3.8857	0.00658265	0.0195288	14.7813	0.0676529
PF11905	PF11905 [Domain of unknown function (DUF3425)]	34.3949	3.88555	1.0259e-05	7.83979e-05	14.7798	0.06766
PF08690	PF08690 [GET complex subunit GET2]	13.7103	3.88508	0.0117006	0.0314863	14.7749	0.0676823
PF00593	PF00593 [TonB dependent receptor]	23225.8	3.87693	1.4855e-07	1.77385e-06	14.6917	0.0680658
PF00439	PF00439 [Bromodomain]	91.3101	3.87466	0.000564303	0.00245065	14.6686	0.068173
PF04937	PF04937 [Protein of unknown function (DUF 659)]	22.534	3.87256	0.0191918	0.0472827	14.6472	0.0682723
PF10345	PF10345 [Cohesin loading factor]	42.6064	3.87255	0.00545568	0.0167302	14.6471	0.0682728
PF13741	PF13741 [Mitochondrial ribosomal protein S25]	13.9905	3.87242	0.00244695	0.00856584	14.6458	0.0682789
PF00098	PF00098 [Zinc knuckle]	17.4489	3.8586	0.000298035	0.00143487	14.5062	0.068936
PF03432	PF03432 [Relaxase/Mobilisation nuclease domain ]	140.486	3.85812	0.00642889	0.0191708	14.5014	0.0689591
PF02179	PF02179 [BAG domain]	18.5996	3.85756	0.00708347	0.0207114	14.4958	0.0689857
PF08580	PF08580 [Yeast cortical protein KAR9]	53.2037	3.85378	0.00475857	0.0149429	14.4578	0.0691668
PF01793	PF01793 [Glycolipid 2-alpha-mannosyltransferase]	86.599	3.85079	0.00116347	0.0045927	14.4279	0.0693101
PF10300	PF10300 [Protein of unknown function (DUF3808)]	30.2165	3.85012	0.000120772	0.000654996	14.4212	0.0693424
PF13838	PF13838 [Clathrin-H-link]	21.7928	3.84757	0.000287888	0.00139272	14.3958	0.0694648
PF01136	PF01136 [Peptidase family U32]	36.7585	3.84202	0.00116277	0.00459219	14.3404	0.0697329
PF09497	PF09497 [Transcription mediator complex subunit Med12]	24.8457	3.84181	0.000424933	0.00193807	14.3384	0.0697429
PF17975	PF17975 []	474.845	3.83981	0.00449531	0.0142653	14.3185	0.0698395
PF04253	PF04253 [Transferrin receptor-like dimerisation domain]	383.663	3.83701	3.24678e-08	4.52318e-07	14.2907	0.0699755
PF08490	PF08490 [Domain of unknown function (DUF1744)]	35.7347	3.83652	5.0665e-05	0.000307709	14.2859	0.0699989
PF11892	PF11892 [Domain of unknown function (DUF3412)]	54.9734	3.83451	0.00186045	0.00682557	14.266	0.0700966
PF00621	PF00621 [RhoGEF domain]	146.458	3.83233	0.000101873	0.000564969	14.2445	0.0702025
PF04082	PF04082 [Fungal specific transcription factor domain ]	745.733	3.82833	3.76034e-07	4.09796e-06	14.205	0.0703977
PF04161	PF04161 [Arv1-like family ]	17.5634	3.82781	4.54565e-05	0.000282422	14.1999	0.0704228
PF03929	PF03929 [PepSY-associated TM region]	526.354	3.82217	1.09273e-24	2.03671e-22	14.1445	0.0706987
PF02020	PF02020 [eIF4-gamma/eIF5/eIF2-epsilon]	29.9632	3.82138	0.0166438	0.0421897	14.1368	0.0707374
PF12961	PF12961 [Domain of Unknown Function with PDB structure (DUF3850)]	19.7617	3.82119	0.0028094	0.00962342	14.1349	0.0707471
PF07651	PF07651 [ANTH domain]	29.166	3.81821	0.00197407	0.00718391	14.1058	0.0708931
PF08929	PF08929 [Domain of unknown function (DUF1911)]	64.806	3.81784	0.000771173	0.00320321	14.1021	0.0709114
PF14326	PF14326 [Domain of unknown function (DUF4384)]	304.458	3.81551	3.90294e-08	5.31849e-07	14.0794	0.0710257
PF05328	PF05328 [CybS, succinate dehydrogenase cytochrome B small subunit]	6.58211	3.8134	0.0028483	0.00972141	14.0588	0.07113
PF00388	PF00388 [Phosphatidylinositol-specific phospholipase C, X domain]	57.2079	3.81143	0.00255997	0.00888918	14.0396	0.0712269
PF09783	PF09783 [Vacuolar import and degradation protein]	11.0381	3.80703	0.0163409	0.0415031	13.9968	0.0714447
PF10494	PF10494 [Serine-threonine protein kinase 19]	23.2248	3.79757	0.00312232	0.0105307	13.9054	0.0719147
PF12569	PF12569 [NMDA receptor-regulated protein 1 ]	157.013	3.79526	2.3538e-06	2.10879e-05	13.8831	0.0720298
PF09850	PF09850 [Type VI secretion system protein DotU]	441.727	3.79198	9.06144e-08	1.1444e-06	13.8516	0.0721937
PF16879	PF16879 [C-terminal domain of Sin3a protein]	30.9493	3.7879	0.000175877	0.000910605	13.8125	0.0723983
PF11711	PF11711 [Inner membrane protein import complex subunit Tim54]	22.4767	3.78784	0.000443481	0.00200209	13.8119	0.0724015
PF07814	PF07814 [Wings apart-like protein regulation of heterochromatin]	32.5971	3.78745	0.00221917	0.00788478	13.8082	0.0724207
PF13026	PF13026 [Protein of unknown function (DUF3887)]	240.813	3.78161	3.28843e-05	0.00021313	13.7524	0.0727148
PF10597	PF10597 [U5-snRNA binding site 2 of PrP8]	14.2856	3.77771	0.000627829	0.0026905	13.7152	0.0729116
PF18145	PF18145 []	74.9437	3.77644	2.66727e-05	0.000178287	13.7032	0.0729757
PF00792	PF00792 [Phosphoinositide 3-kinase C2]	12.5273	3.7729	0.00043591	0.00197561	13.6696	0.0731552
PF16508	PF16508 [Second BRCT domain on Nijmegen syndrome breakage protein]	28.4746	3.77136	0.000682274	0.00288569	13.655	0.073233
PF07481	PF07481 [Domain of Unknown Function (DUF1521)]	47.5947	3.76356	0.0149096	0.03845	13.5814	0.0736302
PF02141	PF02141 [DENN (AEX-3) domain]	33.8191	3.76319	7.70042e-06	6.0499e-05	13.5779	0.0736489
PF07624	PF07624 [Protein of unknown function (DUF1585)]	689.004	3.76317	3.5072e-09	6.08916e-08	13.5777	0.07365
PF08145	PF08145 [BOP1NT (NUC169) domain]	21.5156	3.76168	3.46447e-05	0.000222936	13.5637	0.0737259
PF08867	PF08867 [FRG domain]	131.05	3.75988	1.6875e-06	1.56727e-05	13.5468	0.0738182
PF06201	PF06201 [PITH domain]	16.26	3.75959	0.016824	0.0425582	13.5441	0.073833
PF03102	PF03102 [NeuB family]	1063.11	3.75605	9.20083e-12	2.6084e-10	13.5108	0.0740146
PF12243	PF12243 [CTD kinase subunit gamma CTK3]	11.2845	3.75553	0.0105203	0.028817	13.506	0.0740412
PF02375	PF02375 [jmjN domain]	11.0071	3.75082	0.00130414	0.00502563	13.462	0.0742832
PF00262	PF00262 [Calreticulin family]	12.0972	3.74997	0.0131845	0.0347754	13.4541	0.074327
PF12054	PF12054 [Domain of unknown function (DUF3535)]	26.8749	3.7498	1.01519e-07	1.26407e-06	13.4525	0.0743355
PF14024	PF14024 [Protein of unknown function (DUF4240)]	388.739	3.74704	2.98997e-12	9.50693e-11	13.4267	0.0744782
PF01603	PF01603 [Protein phosphatase 2A regulatory B subunit (B56 family)]	21.1004	3.74695	0.00138494	0.00529676	13.4259	0.0744827
PF08601	PF08601 [Transcription factor PAP1]	20.5373	3.74613	0.00403503	0.0130447	13.4183	0.0745253
PF12951	PF12951 [Passenger-associated-transport-repeat]	1584.79	3.74588	8.71783e-05	0.000492573	13.416	0.0745381
PF05224	PF05224 [NDT80 / PhoG like DNA-binding family]	55.5767	3.74034	9.53774e-08	1.19709e-06	13.3645	0.0748248
PF02854	PF02854 [MIF4G domain]	82.3673	3.73902	3.06832e-05	0.00020079	13.3523	0.0748933
PF10602	PF10602 [26S proteasome subunit RPN7]	24.2724	3.73776	0.000160986	0.000841026	13.3407	0.0749587
PF13892	PF13892 [DNA-binding domain]	26.6232	3.73638	5.97827e-06	4.80394e-05	13.3279	0.0750306
PF17803	PF17803 []	762.17	3.73068	0.000406294	0.0018696	13.2754	0.0753274
PF05739	PF05739 [SNARE domain]	22.4365	3.72737	0.0104647	0.0286938	13.2449	0.0755007
PF10337	PF10337 [Putative ER transporter, 6TM, N-terminal]	14.2778	3.71852	0.00903791	0.0254121	13.1639	0.0759652
PF10607	PF10607 [CTLH/CRA C-terminal to LisH motif domain]	39.5033	3.71847	0.000194961	0.00100111	13.1635	0.0759676
PF02045	PF02045 [CCAAT-binding transcription factor (CBF-B/NF-YA) subunit B]	18.7535	3.71615	0.00421126	0.0135386	13.1423	0.0760902
PF07093	PF07093 [SGT1 protein]	24.1164	3.70483	0.00945921	0.0263196	13.0397	0.0766891
PF12626	PF12626 [Polymerase A arginine-rich C-terminus]	46.591	3.70351	0.00279682	0.00958498	13.0277	0.0767593
PF04987	PF04987 [Phosphatidylinositolglycan class N (PIG-N)]	38.3553	3.7033	0.00120192	0.00470328	13.0258	0.0767706
PF06858	PF06858 [Nucleolar GTP-binding protein 1 (NOG1)]	11.4701	3.70195	0.00194504	0.00709099	13.0136	0.0768425
PF08364	PF08364 [Bacterial translation initiation factor IF-2 associated region]	70.1697	3.69974	0.00282777	0.00966998	12.9937	0.0769602
PF08992	PF08992 [Quinohemoprotein amine dehydrogenase, gamma subunit]	46.084	3.6979	0.0134402	0.0353695	12.9772	0.0770584
PF06433	PF06433 [Methylamine dehydrogenase heavy chain (MADH)]	172.343	3.69488	9.61667e-06	7.39071e-05	12.95	0.0772203
PF08153	PF08153 [NGP1NT (NUC091) domain]	14.691	3.69103	0.0157388	0.0402301	12.9154	0.0774267
PF03081	PF03081 [Exo70 exocyst complex subunit]	22.8764	3.69089	0.00186313	0.00683232	12.9142	0.0774339
PF12814	PF12814 [Meiotic cell cortex C-terminal pleckstrin homology]	107.857	3.68909	0.00159757	0.00599681	12.8981	0.0775306
PF13921	PF13921 [Myb-like DNA-binding domain]	86.9233	3.68473	0.000938855	0.00381566	12.8592	0.0777653
PF08696	PF08696 [DNA replication factor Dna2]	38.9548	3.68351	0.00261054	0.00901843	12.8484	0.0778309
PF07539	PF07539 [Down-regulated in metastasis]	69.4605	3.68116	0.00045228	0.00203727	12.8274	0.0779582
PF00644	PF00644 [Poly(ADP-ribose) polymerase catalytic domain]	23.3759	3.67867	0.00373765	0.0122493	12.8053	0.0780924
PF09431	PF09431 [Protein of unknown function (DUF2013)]	16.4874	3.67611	0.00156885	0.00590814	12.7826	0.0782311
PF02953	PF02953 [Tim10/DDP family zinc finger]	8.15511	3.67273	0.0161707	0.0411395	12.7527	0.0784146
PF07721	PF07721 [Tetratricopeptide repeat]	636.115	3.6721	1.03436e-09	1.97797e-08	12.7471	0.0784492
PF04262	PF04262 [Glutamate-cysteine ligase ]	191.269	3.66565	1.89306e-05	0.000133413	12.6903	0.0788004
PF03232	PF03232 [Ubiquinone biosynthesis protein COQ7]	344.837	3.6518	1.21202e-07	1.48221e-06	12.569	0.0795606
PF02194	PF02194 [PXA domain]	78.4361	3.64839	0.00468953	0.0147546	12.5394	0.0797489
PF16221	PF16221 [winged helix-turn-helix]	151.26	3.6437	1.79725e-05	0.000127623	12.4986	0.0800089
PF00250	PF00250 [Forkhead domain]	105.092	3.64166	0.000148668	0.000783238	12.481	0.080122
PF10023	PF10023 [Putative aminopeptidase]	159.954	3.64129	0.0112596	0.0305328	12.4777	0.0801427
PF12612	PF12612 [Tubulin folding cofactor D C terminal]	12.801	3.63972	0.00933675	0.0260897	12.4642	0.0802298
PF00566	PF00566 [Rab-GTPase-TBC domain]	251.21	3.63509	0.000150147	0.000789491	12.4243	0.0804875
PF19649	PF19649 []	2902.42	3.63423	4.42416e-10	9.1742e-09	12.4169	0.0805356
PF09302	PF09302 [XLF-Cernunnos, XRcc4-like factor, NHEJ component]	24.3	3.63393	0.0100957	0.0278517	12.4143	0.0805525
PF07540	PF07540 [Nucleolar complex-associated protein]	18.7266	3.63335	0.00248298	0.00865892	12.4093	0.0805848
PF09195	PF09195 [Restriction endonuclease BglII]	25.2225	3.63312	0.0094307	0.0262763	12.4074	0.0805973
PF12456	PF12456 [Inositol phosphatase ]	16.3553	3.63155	0.0066141	0.0195934	12.3938	0.0806853
PF13103	PF13103 [TonB C terminal]	196.776	3.62898	0.000556735	0.00242558	12.3718	0.0808292
PF01233	PF01233 [Myristoyl-CoA:protein N-myristoyltransferase, N-terminal domain]	32.0981	3.62713	0.000587873	0.00254484	12.3559	0.0809328
PF10162	PF10162 [G8 domain]	496.552	3.6269	4.90086e-05	0.000299896	12.3539	0.0809459
PF08638	PF08638 [Mediator complex subunit MED14]	32.8876	3.62308	8.79641e-05	0.000495976	12.3213	0.0811605
PF09346	PF09346 [SMI1 / KNR4 family (SUKH-1)]	357.112	3.62112	7.84121e-10	1.54312e-08	12.3046	0.0812707
PF02460	PF02460 [Patched family]	21.1825	3.61985	3.92169e-07	4.25664e-06	12.2938	0.0813421
PF01873	PF01873 [Domain found in IF2B/IF5]	23.3994	3.61809	0.00644769	0.0192057	12.2787	0.0814417
PF08231	PF08231 [SYF2 splicing factor]	15.6163	3.61732	0.0104289	0.0286053	12.2722	0.081485
PF00647	PF00647 [Elongation factor 1 gamma, conserved domain]	8.92759	3.61246	0.00229141	0.00809886	12.2309	0.08176
PF00804	PF00804 [Syntaxin]	19.0511	3.61232	0.00219082	0.00780457	12.2297	0.0817679
PF14377	PF14377 [Domain of unknown function (DUF4414)]	45.1357	3.61202	0.000275329	0.00133915	12.2272	0.0817847
PF08514	PF08514 [STAG domain ]	42.0588	3.60849	3.49219e-05	0.000224541	12.1973	0.0819855
PF00127	PF00127 [Copper binding proteins, plastocyanin/azurin family]	189.157	3.60808	6.21655e-05	0.000366573	12.1938	0.0820087
PF10197	PF10197 [N-terminal domain of CBF1 interacting co-repressor CIR]	8.67265	3.60807	0.00116061	0.00458589	12.1938	0.0820092
PF08771	PF08771 [FKBP12-rapamycin binding domain ]	23.043	3.60782	0.00113027	0.00447689	12.1916	0.0820234
PF11701	PF11701 [Myosin-binding striated muscle assembly central]	14.5099	3.60659	0.00964548	0.0267552	12.1812	0.0820936
PF12325	PF12325 [TATA element modulatory factor 1 TATA binding]	20.5659	3.60586	0.00571526	0.0174062	12.1751	0.0821349
PF04252	PF04252 [Predicted SAM-dependent RNA methyltransferase]	8.24016	3.60237	0.00542309	0.0166555	12.1457	0.0823337
PF09329	PF09329 [Primase zinc finger]	40.3988	3.59911	0.0113858	0.0307925	12.1183	0.0825199
PF03368	PF03368 [Dicer dimerisation domain]	44.7485	3.59256	0.002284	0.00808378	12.0633	0.0828958
PF02985	PF02985 [HEAT repeat]	1021.09	3.59253	3.45784e-12	1.08248e-10	12.0631	0.0828974
PF13776	PF13776 [Domain of unknown function (DUF4172)]	171.817	3.59207	5.72246e-05	0.000341914	12.0592	0.082924
PF18149	PF18149 []	24.3076	3.58885	0.00100391	0.00403954	12.0324	0.0831091
PF09090	PF09090 [MIF4G like]	10.7987	3.58625	0.00680063	0.0200434	12.0107	0.0832588
PF06391	PF06391 [CDK-activating kinase assembly factor MAT1]	10.4693	3.58591	0.00605762	0.018272	12.0079	0.0832786
PF12008	PF12008 [Type I restriction and modification enzyme - subunit R C terminal]	209.603	3.58315	2.45745e-05	0.000166042	11.9849	0.0834381
PF01755	PF01755 [Glycosyltransferase family 25 (LPS biosynthesis protein)]	955.343	3.58133	5.74086e-14	2.54355e-12	11.9698	0.0835433
PF04083	PF04083 [Partial alpha/beta-hydrolase lipase region]	39.3216	3.58069	3.04079e-05	0.00019915	11.9645	0.0835806
PF04791	PF04791 [LMBR1-like membrane protein]	61.5043	3.57945	4.73618e-08	6.34726e-07	11.9542	0.0836524
PF03619	PF03619 [Organic solute transporter Ostalpha]	40.0349	3.57591	0.011619	0.0313291	11.925	0.0838577
PF18818	PF18818 []	364.757	3.56925	2.85006e-11	7.33595e-10	11.87	0.0842461
PF05845	PF05845 [Bacterial phosphonate metabolism protein (PhnH)]	2013.96	3.56825	4.08806e-16	2.41942e-14	11.8618	0.0843041
PF08216	PF08216 [Catenin-beta-like, Arm-motif containing nuclear]	10.0156	3.56425	0.0117389	0.0315789	11.8289	0.0845386
PF12328	PF12328 [Rpp20 subunit of nuclear RNase MRP and P]	9.8197	3.56349	0.00035821	0.00168369	11.8228	0.0845826
PF06017	PF06017 [Unconventional myosin tail, actin- and lipid-binding]	30.6478	3.55458	0.00466546	0.0146903	11.7499	0.0851072
PF10605	PF10605 [3HB-oligomer hydrolase (3HBOH) ]	106.667	3.55349	0.00629441	0.0188252	11.7411	0.0851712
PF16909	PF16909 [Vacuolar-sorting-associated 13 protein C-terminal]	17.4366	3.55291	0.00666536	0.0197236	11.7363	0.0852055
PF12430	PF12430 [Abscisic acid G-protein coupled receptor ]	17.466	3.5507	0.00493011	0.015398	11.7184	0.0853359
PF00046	PF00046 [Homeobox domain]	12.6029	3.55058	0.000650306	0.00277218	11.7174	0.0853431
PF19117	PF19117 []	8.12049	3.55049	0.000148355	0.000782605	11.7167	0.0853485
PF04733	PF04733 [Coatomer epsilon subunit]	31.106	3.55002	1.6264e-05	0.000117216	11.7128	0.0853765
PF15519	PF15519 [linker between RRM2 and RRM3 domains in RBM39 protein]	7.2293	3.54863	0.00450507	0.0142796	11.7016	0.0854587
PF07281	PF07281 [Insulin-induced protein (INSIG)]	23.0804	3.54489	0.0197437	0.0483923	11.6712	0.0856806
PF12726	PF12726 [SEN1 N terminal]	54.019	3.53812	0.000469103	0.00210253	11.6166	0.0860834
PF06081	PF06081 [Aromatic acid exporter family member 1]	67.4929	3.53604	0.00626504	0.0187757	11.5999	0.0862079
PF03291	PF03291 [mRNA capping enzyme]	25.0233	3.53033	0.00120351	0.00470611	11.554	0.0865498
PF10404	PF10404 [Rad4 beta-hairpin domain 2]	10.7959	3.53	0.0146312	0.0378405	11.5515	0.0865691
PF12807	PF12807 [Translation initiation factor eIF3 subunit 135]	14.8899	3.52886	0.00577854	0.0175675	11.5423	0.0866379
PF09375	PF09375 [Imelysin]	2892.54	3.52858	1.58288e-20	1.88735e-18	11.5401	0.0866544
PF13566	PF13566 [Domain of unknown function (DUF4130]	71.3329	3.52799	0.00104297	0.0041822	11.5353	0.0866901
PF16896	PF16896 [Phosphogluconate dehydrogenase (decarboxylating) C-term]	165.082	3.52725	0.00203505	0.0073432	11.5294	0.0867344
PF04676	PF04676 [Protein similar to CwfJ C-terminus 2]	15.8123	3.52683	0.00229426	0.00810537	11.5261	0.0867596
PF12400	PF12400 [STIMATE family]	12.1256	3.52542	0.00767795	0.0221619	11.5148	0.0868447
PF00752	PF00752 [XPG N-terminal domain]	38.471	3.52465	5.93648e-05	0.000352365	11.5087	0.086891
PF05569	PF05569 [BlaR1 peptidase M56]	2266.89	3.52305	7.9901e-05	0.000455262	11.4959	0.0869872
PF08407	PF08407 [Chitin synthase N-terminal]	36.5662	3.52128	0.00378618	0.0123751	11.4818	0.0870944
PF02100	PF02100 [Ornithine decarboxylase antizyme]	13.6064	3.5208	0.0177204	0.044427	11.478	0.087123
PF13339	PF13339 [Apoptosis antagonizing transcription factor]	11.8404	3.52066	0.000147956	0.000781009	11.4769	0.0871316
PF16842	PF16842 [Occluded RNA-recognition motif]	29.1548	3.51999	0.000839355	0.00345106	11.4715	0.0871722
PF13761	PF13761 [Domain of unknown function (DUF4166)]	312.358	3.51852	2.40628e-06	2.15106e-05	11.4599	0.0872609
PF14897	PF14897 [EpsG family]	85.3288	3.51819	0.00146659	0.00556438	11.4573	0.0872809
PF16796	PF16796 [Microtubule binding]	96.697	3.51559	2.24459e-06	2.02212e-05	11.4366	0.0874382
PF04340	PF04340 [Protein of unknown function, DUF484]	112.124	3.51556	0.012346	0.0329218	11.4364	0.0874399
PF04433	PF04433 [SWIRM domain]	39.1158	3.51422	2.94817e-06	2.57583e-05	11.4258	0.0875212
PF04048	PF04048 [Sec8 exocyst complex component specific domain]	25.8788	3.51368	0.00917129	0.0257439	11.4215	0.087554
PF07631	PF07631 [Protein of unknown function (DUF1592)]	1065.36	3.51256	2.5289e-07	2.87176e-06	11.4126	0.0876222
PF10165	PF10165 [Guanine nucleotide exchange factor synembryn]	25.2778	3.50409	0.00478418	0.015	11.3459	0.0881378
PF05705	PF05705 [Eukaryotic protein of unknown function (DUF829)]	14.2125	3.50308	0.00571692	0.0174062	11.3379	0.0881997
PF03919	PF03919 [mRNA capping enzyme, C-terminal domain]	9.63366	3.50119	0.0114761	0.0309954	11.323	0.0883157
PF04707	PF04707 [PRELI-like family]	28.9756	3.49822	0.00437981	0.0139425	11.2998	0.0884975
PF19050	PF19050 []	121.1	3.49668	0.000110461	0.000606377	11.2877	0.088592
PF15901	PF15901 [Sortilin, neurotensin receptor 3, C-terminal]	31.4542	3.49507	0.00140793	0.00537453	11.2751	0.0886908
PF07626	PF07626 [Protein of unknown function (DUF1587)]	1007.27	3.49367	2.35046e-08	3.39102e-07	11.2642	0.088777
PF04273	PF04273 [Putative phosphatase (DUF442)]	259.86	3.49246	6.40214e-09	1.04025e-07	11.2547	0.0888514
PF11923	PF11923 [Domain of unknown function (DUF3441)]	21.2703	3.48916	0.00236903	0.008326	11.229	0.0890548
PF07556	PF07556 [Protein of unknown function (DUF1538)]	12.1129	3.48908	0.0184738	0.0458479	11.2284	0.08906
PF11764	PF11764 [COMPASS (Complex proteins associated with Set1p) component N]	17.2741	3.48137	0.000792456	0.00328153	11.1686	0.089537
PF04628	PF04628 [Sedlin, N-terminal conserved region]	7.60426	3.48032	0.00813768	0.0232653	11.1604	0.0896022
PF10361	PF10361 [Protein of unknown function (DUF2434)]	26.4835	3.4797	0.0129051	0.0341371	11.1556	0.0896407
PF03914	PF03914 [CBF/Mak21 family]	37.2807	3.47936	0.0172281	0.0433875	11.153	0.0896617
PF09867	PF09867 [Uncharacterized protein conserved in bacteria (DUF2094)]	186.681	3.47449	7.7723e-08	9.98698e-07	11.1155	0.0899648
PF17963	PF17963 []	3551.51	3.47102	6.42724e-10	1.2931e-08	11.0887	0.0901817
PF11015	PF11015 [Protein of unknown function (DUF2853)]	60.9424	3.47076	0.00306482	0.0103799	11.0867	0.0901982
PF01504	PF01504 [Phosphatidylinositol-4-phosphate 5-Kinase]	62.2238	3.46928	0.00458563	0.0144522	11.0754	0.0902905
PF03552	PF03552 [Cellulose synthase]	125.731	3.46755	0.00277598	0.00952908	11.0621	0.0903987
PF18310	PF18310 []	177.09	3.46723	2.80825e-05	0.000186176	11.0597	0.0904187
PF13784	PF13784 [Fic/DOC family N-terminal]	805.551	3.46153	3.32614e-10	7.0221e-09	11.016	0.0907768
PF00632	PF00632 [HECT-domain (ubiquitin-transferase)]	223.824	3.45984	0.000326076	0.00155336	11.0031	0.0908832
PF13001	PF13001 [Proteasome stabiliser]	66.8663	3.45864	0.00238242	0.00836582	10.9939	0.0909592
PF16898	PF16898 [C-terminal associated domain of TOPRIM]	15.1408	3.45621	0.00421698	0.0135386	10.9755	0.091112
PF12256	PF12256 [Insecticide toxin TcdB middle/N-terminal region]	826.051	3.45601	0.00451586	0.0143082	10.9739	0.0911249
PF04410	PF04410 [Gar1/Naf1 RNA binding region]	22.5585	3.45587	0.0190009	0.0469122	10.9728	0.0911341
PF14623	PF14623 [Hint-domain]	14.9401	3.4528	0.0204561	0.0497623	10.9495	0.091328
PF05021	PF05021 [NPL4 family]	15.2708	3.45087	0.00344338	0.0114328	10.9349	0.0914503
PF11390	PF11390 [NADH-dependant formate dehydrogenase delta subunit FdsD]	447.736	3.44347	7.78268e-24	1.3426e-21	10.879	0.0919205
PF06739	PF06739 [Beta-propeller repeat]	727.726	3.43895	2.60566e-05	0.000174745	10.845	0.0922087
PF12844	PF12844 [Helix-turn-helix domain]	279.305	3.4379	1.38987e-19	1.37427e-17	10.837	0.0922762
PF13915	PF13915 [Domain of unknown function (DUF4210)]	17.3738	3.4339	0.0172529	0.043416	10.807	0.0925324
PF08497	PF08497 [Radical SAM N-terminal]	693.168	3.43011	1.25316e-07	1.52628e-06	10.7787	0.0927758
PF01346	PF01346 [Domain amino terminal to FKBP-type peptidyl-prolyl isomerase]	119.387	3.42998	0.00259324	0.0089663	10.7777	0.0927841
PF18950	PF18950 []	97.1885	3.42996	0.019332	0.0475846	10.7776	0.0927851
PF14052	PF14052 [Capsule assembly protein Wzi]	282.43	3.42941	0.0155626	0.0398301	10.7735	0.0928207
PF02458	PF02458 [Transferase family]	217.777	3.4273	2.5116e-09	4.43661e-08	10.7577	0.0929566
PF10077	PF10077 [Uncharacterized protein conserved in bacteria (DUF2314)]	164.947	3.42609	0.00803138	0.0230019	10.7487	0.0930344
PF13588	PF13588 [Type I restriction enzyme R protein N terminus (HSDR_N)]	56.0645	3.42602	0.0170897	0.0430856	10.7482	0.0930391
PF05460	PF05460 [Origin recognition complex subunit 6 (ORC6)]	5.38944	3.42601	0.00378323	0.0123737	10.7481	0.0930398
PF10181	PF10181 [GPI-GlcNAc transferase complex, PIG-H component]	10.9944	3.42506	0.0187705	0.0464423	10.7411	0.0931008
PF14334	PF14334 [Domain of unknown function (DUF4390)]	74.7079	3.42396	0.00974867	0.0269859	10.7329	0.0931718
PF00618	PF00618 [RasGEF N-terminal motif]	85.7076	3.42246	0.000489885	0.00217405	10.7217	0.0932687
PF01644	PF01644 [Chitin synthase]	45.298	3.41844	0.00506846	0.0157332	10.6919	0.093529
PF18495	PF18495 []	200.898	3.41816	1.91723e-08	2.83149e-07	10.6898	0.0935473
PF07637	PF07637 [Protein of unknown function (DUF1595)]	719.346	3.41637	1.53038e-06	1.43448e-05	10.6765	0.0936636
PF03097	PF03097 [BRO1-like domain]	49.5757	3.41549	0.00323128	0.0108261	10.67	0.0937203
PF13689	PF13689 [Domain of unknown function (DUF4154)]	90.1136	3.41119	0.00258968	0.00896546	10.6382	0.0940006
PF13967	PF13967 [Late exocytosis, associated with Golgi transport ]	30.4101	3.40904	0.0141379	0.0368586	10.6224	0.0941407
PF03152	PF03152 [Ubiquitin fusion degradation protein UFD1]	36.9739	3.40865	0.00601655	0.0181752	10.6196	0.0941659
PF09965	PF09965 [Uncharacterized protein conserved in bacteria (DUF2199)]	299.148	3.40786	2.53569e-05	0.000170476	10.6137	0.0942174
PF05686	PF05686 [Glycosyl transferase family 90]	89.3903	3.40458	9.32004e-07	9.24931e-06	10.5896	0.0944323
PF12969	PF12969 [Domain of Unknown Function with PDB structure (DUF3857)]	517.336	3.40001	5.75736e-06	4.64023e-05	10.5562	0.0947315
PF14082	PF14082 [Domain of unknown function (DUF4263)]	265.136	3.39915	0.0136049	0.0357332	10.5498	0.0947881
PF04931	PF04931 [DNA polymerase phi]	42.6404	3.39767	0.0188206	0.0465095	10.539	0.0948853
PF12257	PF12257 [Vacuolar membrane-associated protein Iml1 ]	35.5116	3.39685	0.00311158	0.0105092	10.533	0.0949394
PF04880	PF04880 [NUDE protein, C-terminal conserved region]	25.3538	3.3966	0.0114418	0.030913	10.5312	0.0949561
PF08689	PF08689 [Mediator complex subunit Med5]	37.5405	3.39408	0.00306379	0.0103799	10.5128	0.0951217
PF19574	PF19574 []	92.3167	3.39251	0.00834982	0.0237963	10.5014	0.0952254
PF06761	PF06761 [Intracellular multiplication and human macrophage-killing]	411.537	3.39166	1.34411e-05	9.97076e-05	10.4952	0.0952817
PF01843	PF01843 [DIL domain]	37.1936	3.38414	0.00514287	0.0159398	10.4406	0.0957796
PF07926	PF07926 [TPR/MLP1/MLP2-like protein]	93.2773	3.38238	0.0108707	0.0296267	10.4279	0.0958962
PF18101	PF18101 []	22.2789	3.38107	0.00169394	0.00629442	10.4184	0.0959837
PF16183	PF16183 [Kinesin-associated]	25.904	3.37892	0.00365576	0.0120198	10.4029	0.0961268
PF04696	PF04696 [pinin/SDK/memA/ protein conserved region]	6.37854	3.37858	0.00656427	0.0194894	10.4005	0.0961495
PF11704	PF11704 [Vesicle coat protein involved in Golgi to plasma membrane transport]	27.7163	3.37612	1.76751e-05	0.000126264	10.3827	0.0963136
PF06733	PF06733 [DEAD_2]	18.063	3.3759	0.00814195	0.0232675	10.3812	0.0963283
PF16575	PF16575 [mRNA cleavage and polyadenylation factor CLP1 P-loop]	37.2324	3.37235	0.00424288	0.0136081	10.3557	0.0965652
PF18120	PF18120 []	273.496	3.37173	0.000423811	0.00193558	10.3512	0.0966067
PF13759	PF13759 [Putative 2OG-Fe(II) oxygenase]	570.962	3.35983	8.81338e-18	6.80561e-16	10.2662	0.0974067
PF13857	PF13857 [Ankyrin repeats (many copies)]	1942.37	3.35874	4.38287e-63	1.77682e-59	10.2585	0.0974804
PF12268	PF12268 [Protein of unknown function (DUF3612)]	114.28	3.35817	0.0115146	0.0310816	10.2544	0.0975189
PF04502	PF04502 [Family of unknown function (DUF572) ]	35.4422	3.358	0.0152704	0.0391936	10.2532	0.0975309
PF04727	PF04727 [ELMO/CED-12 family]	16.2697	3.35231	0.0129088	0.0341371	10.2128	0.0979159
PF12134	PF12134 [PRP8 domain IV core]	21.527	3.35221	0.00561341	0.0171442	10.2121	0.0979226
PF13590	PF13590 [Domain of unknown function (DUF4136)]	153.456	3.35219	6.44531e-05	0.000379235	10.212	0.0979244
PF09992	PF09992 [Phosphodiester glycosidase]	5817.91	3.35147	5.2494e-18	4.21408e-16	10.2069	0.0979733
PF17131	PF17131 [Outer membrane lipoprotein-sorting protein]	89.1702	3.35074	0.002015	0.00728384	10.2017	0.098023
PF17179	PF17179 [4Fe-4S dicluster domain]	1030.08	3.35067	1.63413e-20	1.92022e-18	10.2012	0.0980274
PF00806	PF00806 [Pumilio-family RNA binding repeat]	118.929	3.34764	0.000877649	0.00359393	10.1798	0.0982335
PF14697	PF14697 [4Fe-4S dicluster domain]	301.937	3.34718	6.5648e-07	6.79788e-06	10.1766	0.0982651
PF07495	PF07495 [Y_Y_Y domain]	327.302	3.34609	0.000524119	0.00230829	10.1689	0.0983389
PF04051	PF04051 [Transport protein particle (TRAPP) component]	21.8619	3.34579	0.00417929	0.013452	10.1668	0.0983597
PF05035	PF05035 [2-keto-3-deoxy-galactonokinase]	613.836	3.34546	6.00976e-05	0.000355932	10.1644	0.0983822
PF18945	PF18945 []	282.412	3.34367	1.80404e-06	1.66407e-05	10.1518	0.0985043
PF07586	PF07586 [Protein of unknown function (DUF1552)]	2561.26	3.34325	1.40066e-06	1.32981e-05	10.1489	0.0985327
PF05751	PF05751 [FixH]	176.937	3.34228	0.00216502	0.00772963	10.1421	0.0985992
PF20102	PF20102 []	175.254	3.34215	2.71291e-05	0.000181039	10.1412	0.0986078
PF15605	PF15605 [Bacterial toxin 28]	42.9876	3.33356	0.0102062	0.0280609	10.0809	0.0991973
PF03178	PF03178 [CPSF A subunit region]	64.4454	3.33151	0.00528319	0.0162999	10.0667	0.0993378
PF08899	PF08899 [Domain of unknown function (DUF1844)]	276.135	3.32461	0.00100847	0.00405388	10.0186	0.0998144
PF13832	PF13832 [PHD-zinc-finger like domain]	37.6695	3.32302	0.000326949	0.00155661	10.0076	0.0999245
PF16157	PF16157 [Domain of unknown function (DUF4865)]	84.1423	3.32108	0.0177903	0.0445748	9.9941	0.100059
PF06007	PF06007 [Phosphonate metabolism protein PhnJ]	3007.76	3.31935	2.13269e-13	8.50003e-12	9.98216	0.100179
PF08521	PF08521 [Two-component sensor kinase N-terminal]	125.494	3.31899	0.00901315	0.0253657	9.97968	0.100204
PF13758	PF13758 [Prefoldin subunit]	13.3394	3.31843	0.00653335	0.0194323	9.97577	0.100243
PF03116	PF03116 [NQR2, RnfD, RnfE family]	112.146	3.31582	0.00458137	0.014448	9.95778	0.100424
PF03457	PF03457 [Helicase associated domain]	2445.47	3.31532	2.56656e-06	2.28176e-05	9.95433	0.100459
PF14671	PF14671 [Dual specificity protein phosphatase, N-terminal half]	13.9848	3.31356	0.00890091	0.0250847	9.94214	0.100582
PF04495	PF04495 [GRASP55/65 PDZ-like domain ]	14.4566	3.3133	0.00419503	0.0134973	9.94038	0.1006
PF01417	PF01417 [ENTH domain]	24.5762	3.31281	0.0132366	0.0349016	9.93702	0.100634
PF04926	PF04926 [Poly(A) polymerase predicted RNA binding domain]	11.4119	3.31273	0.019945	0.048812	9.93647	0.100639
PF06754	PF06754 [Phosphonate metabolism protein PhnG]	1508.63	3.30962	2.95455e-12	9.43129e-11	9.91505	0.100857
PF01712	PF01712 [Deoxynucleoside kinase]	66.8466	3.30659	0.00175475	0.00647882	9.89428	0.101069
PF04768	PF04768 [NAT, N-acetyltransferase, of N-acetylglutamate synthase]	52.7071	3.30398	0.000119326	0.000648525	9.87634	0.101252
PF13204	PF13204 [Protein of unknown function (DUF4038)]	1867.12	3.30218	4.88876e-05	0.000299666	9.86403	0.101378
PF00349	PF00349 [Hexokinase]	46.3389	3.30128	0.00277103	0.00951609	9.8579	0.101442
PF05488	PF05488 [PAAR motif]	259.087	3.29403	7.89188e-20	8.09967e-18	9.80849	0.101952
PF02893	PF02893 [GRAM domain]	33.4751	3.29365	0.0161479	0.0410945	9.80592	0.101979
PF12152	PF12152 [Eukaryotic translation initiation factor 4G1]	27.469	3.29335	0.00420322	0.0135183	9.80385	0.102001
PF18829	PF18829 []	15.7029	3.29299	0.00737385	0.0214391	9.80142	0.102026
PF10408	PF10408 [Ubiquitin elongating factor core]	32.7948	3.29074	0.0016172	0.00606208	9.78616	0.102185
PF14197	PF14197 [Centrosome localisation domain of PPC89 ]	15.0456	3.28943	0.0113556	0.0307315	9.77725	0.102278
PF08083	PF08083 [PROCN (NUC071) domain]	15.523	3.28702	0.00733932	0.0213594	9.76097	0.102449
PF07385	PF07385 [D-lyxose isomerase]	13.5218	3.2861	0.00321077	0.0107663	9.75474	0.102514
PF08596	PF08596 [Lethal giant larvae(Lgl) like, C-terminal]	53.0625	3.28423	0.00246621	0.00861157	9.74211	0.102647
PF13609	PF13609 [Gram-negative porin]	1086.69	3.28175	2.57915e-07	2.92063e-06	9.72537	0.102824
PF18595	PF18595 []	13.4764	3.2807	0.00648629	0.0193065	9.71827	0.102899
PF03783	PF03783 [Curli production assembly/transport component CsgG]	57.9873	3.2799	4.23327e-05	0.000265866	9.71292	0.102956
PF12044	PF12044 [Putative peptidase family]	31.2505	3.27937	0.000442699	0.00200105	9.70931	0.102994
PF02373	PF02373 [JmjC domain, hydroxylase]	49.4362	3.27917	0.00500154	0.0155655	9.70794	0.103008
PF06371	PF06371 [Diaphanous GTPase-binding Domain]	25.3003	3.27864	0.00296787	0.0100895	9.70439	0.103046
PF16212	PF16212 [Phospholipid-translocating P-type ATPase C-terminal]	169.788	3.27374	0.00153413	0.00578816	9.6715	0.103397
PF18884	PF18884 []	362.278	3.2717	0.00100781	0.00405323	9.65781	0.103543
PF00102	PF00102 [Protein-tyrosine phosphatase]	70.8995	3.27084	0.00625633	0.0187597	9.65207	0.103605
PF06544	PF06544 [Protein of unknown function (DUF1115)]	10.1886	3.26976	0.00181289	0.00666317	9.64485	0.103682
PF11899	PF11899 [Protein of unknown function (DUF3419)]	768.348	3.26963	8.90368e-14	3.83995e-12	9.64397	0.103692
PF11907	PF11907 [Domain of unknown function (DUF3427)]	589.493	3.26581	0.00234006	0.00824922	9.61849	0.103966
PF06423	PF06423 [GWT1]	23.4581	3.26535	0.00210462	0.00755726	9.61542	0.104
PF18538	PF18538 []	189.397	3.26522	0.00880383	0.0248629	9.61452	0.104009
PF12449	PF12449 [Protein of unknown function (DUF3684) ]	98.4812	3.26204	0.000446597	0.00201503	9.59335	0.104239
PF16414	PF16414 [Niemann-Pick C1 N terminus]	20.0666	3.26122	0.000482173	0.00214805	9.58793	0.104298
PF13725	PF13725 [Possible tRNA binding domain]	10.2503	3.26057	0.0151711	0.0389634	9.58358	0.104345
PF18476	PF18476 []	311.621	3.26015	0.000108142	0.000595257	9.58083	0.104375
PF15410	PF15410 [Pleckstrin homology domain]	41.8383	3.25534	0.00317134	0.010665	9.54893	0.104724
PF03765	PF03765 [CRAL/TRIO, N-terminal domain]	22.7713	3.24806	0.00792433	0.0227596	9.50084	0.105254
PF07217	PF07217 [Heterokaryon incompatibility protein Het-C]	61.9248	3.24794	0.000620661	0.00266401	9.5001	0.105262
PF05159	PF05159 [Capsule polysaccharide biosynthesis protein]	280.755	3.23562	0.0186201	0.0461545	9.41933	0.106165
PF14222	PF14222 [Cell morphogenesis N-terminal]	33.2138	3.23401	0.00490815	0.0153354	9.40881	0.106283
PF08479	PF08479 [POTRA domain, ShlB-type]	193.336	3.22907	0.000483143	0.00215119	9.37664	0.106648
PF05618	PF05618 [Putative ATP-dependant zinc protease]	446.991	3.22772	0.000233417	0.00117113	9.36787	0.106748
PF10377	PF10377 [Autophagy-related protein 11]	31.9753	3.22712	0.00820053	0.0233955	9.36396	0.106792
PF02799	PF02799 [Myristoyl-CoA:protein N-myristoyltransferase, C-terminal domain]	20.0903	3.22674	0.0123574	0.0329367	9.36147	0.106821
PF00026	PF00026 [Eukaryotic aspartyl protease]	344.738	3.22611	0.000539827	0.0023659	9.35738	0.106867
PF09559	PF09559 [Cas6 Crispr]	8.77817	3.22266	0.0123921	0.0330184	9.33504	0.107123
PF09163	PF09163 [Formate dehydrogenase N, transmembrane]	99.6368	3.22217	0.000280956	0.00136407	9.33188	0.10716
PF07970	PF07970 [Endoplasmic reticulum vesicle transporter ]	23.3433	3.22193	0.018346	0.0456006	9.33033	0.107177
PF06398	PF06398 [Integral peroxisomal membrane peroxin]	45.4659	3.22112	0.000748127	0.00313155	9.32507	0.107238
PF18090	PF18090 []	105.195	3.22077	0.00175032	0.00646541	9.32285	0.107263
PF05861	PF05861 [Bacterial phosphonate metabolism protein (PhnI)]	3537.74	3.21767	4.90114e-13	1.79812e-11	9.30285	0.107494
PF18600	PF18600 []	17.0631	3.2167	0.0064445	0.0192032	9.29656	0.107567
PF18601	PF18601 []	17.0631	3.2167	0.0064445	0.0192032	9.29656	0.107567
PF01963	PF01963 [TraB family]	482.092	3.21605	0.00367769	0.0120772	9.29242	0.107615
PF00168	PF00168 [C2 domain]	112.021	3.21257	0.00206244	0.0074222	9.27003	0.107875
PF00096	PF00096 [Zinc finger, C2H2 type]	23.8685	3.21198	0.0109721	0.0298631	9.2662	0.107919
PF13236	PF13236 [Clustered mitochondria]	18.5581	3.21183	0.00275538	0.00947518	9.26525	0.10793
PF05101	PF05101 [Type IV secretory pathway, VirB3-like protein]	127.515	3.21144	2.98247e-07	3.34003e-06	9.26275	0.107959
PF19343	PF19343 []	52.2533	3.21108	0.00504435	0.0156703	9.26041	0.107987
PF09768	PF09768 [Peptidase M76 family]	16.1169	3.21028	0.0139841	0.0365634	9.25527	0.108046
PF00503	PF00503 [G-protein alpha subunit]	48.4056	3.21016	0.00609913	0.0183564	9.2545	0.108056
PF08424	PF08424 [NRDE-2, necessary for RNA interference]	34.8164	3.2079	0.00740544	0.0215209	9.24003	0.108225
PF01541	PF01541 [GIY-YIG catalytic domain]	206.363	3.20684	0.000101443	0.000563359	9.23324	0.108304
PF19492	PF19492 []	45.2612	3.20453	0.00487361	0.015251	9.21846	0.108478
PF09139	PF09139 [Mitochondrial matrix Mmp37]	29.1777	3.20447	0.00374212	0.0122556	9.21808	0.108482
PF07576	PF07576 [BRCA1-associated protein 2]	19.6857	3.2032	0.000672517	0.00285485	9.20997	0.108578
PF02731	PF02731 [SKIP/SNW domain]	32.2428	3.20287	0.00258761	0.00896212	9.2079	0.108602
PF08628	PF08628 [Sorting nexin C terminal]	40.6348	3.19966	0.00179409	0.00660304	9.18743	0.108844
PF18141	PF18141 []	12.5301	3.19249	0.00741059	0.0215217	9.14187	0.109387
PF12014	PF12014 [Domain of unknown function (DUF3506)]	23.2376	3.19151	0.0158988	0.0405752	9.1357	0.109461
PF16495	PF16495 [SWIRM-associated region 1]	24.253	3.18824	0.0197142	0.0483492	9.11499	0.109709
PF09949	PF09949 [Uncharacterized conserved protein (DUF2183)]	548.895	3.18454	0.000174826	0.000906901	9.09163	0.109991
PF07930	PF07930 [D-aminopeptidase, domain B]	84.8609	3.18164	0.0014262	0.00543149	9.07341	0.110212
PF13514	PF13514 [AAA domain]	1640.77	3.17684	1.10124e-09	2.08617e-08	9.04322	0.11058
PF04255	PF04255 [Protein of unknown function (DUF433)]	3054.89	3.17318	2.66679e-28	8.00827e-26	9.02034	0.110861
PF12718	PF12718 [Tropomyosin like]	8.04123	3.1709	0.0136968	0.0359398	9.00606	0.111036
PF03770	PF03770 [Inositol polyphosphate kinase ]	55.61	3.17072	0.00226386	0.00802247	9.00495	0.11105
PF02330	PF02330 [Mitochondrial glycoprotein]	11.8316	3.17001	0.0132482	0.0349209	9.0005	0.111105
PF05841	PF05841 [Apc15p protein]	19.1472	3.16965	0.00582973	0.0176899	8.99828	0.111132
PF03798	PF03798 [TLC domain]	42.6296	3.16618	0.00706812	0.0206889	8.9767	0.1114
PF09940	PF09940 [Domain of unknown function (DUF2172)]	175.98	3.16003	4.94347e-06	4.07748e-05	8.9385	0.111876
PF04003	PF04003 [Dip2/Utp12 Family]	50.8916	3.15928	0.0186701	0.0462361	8.93382	0.111934
PF03534	PF03534 [Salmonella virulence plasmid 65kDa B protein]	1118.85	3.1566	0.00168801	0.0062753	8.91724	0.112142
PF04157	PF04157 [EAP30/Vps36 family]	33.4543	3.15652	0.00199229	0.00723075	8.91677	0.112148
PF12756	PF12756 [C2H2 type zinc-finger (2 copies)]	41.7992	3.15547	0.0186268	0.046157	8.91027	0.11223
PF06087	PF06087 [Tyrosyl-DNA phosphodiesterase]	19.4864	3.15405	0.0120298	0.0322225	8.90148	0.112341
PF07500	PF07500 [Transcription factor S-II (TFIIS), central domain]	29.2859	3.15276	0.00268176	0.00924479	8.89358	0.112441
PF08784	PF08784 [Replication protein A C terminal]	10.4616	3.15143	0.0178314	0.0446501	8.88537	0.112545
PF10371	PF10371 [Domain of unknown function]	905.482	3.15117	6.16405e-12	1.81739e-10	8.88376	0.112565
PF08610	PF08610 [Peroxisomal membrane protein (Pex16)]	19.3846	3.14937	0.0174584	0.0438651	8.87268	0.112706
PF03915	PF03915 [Actin interacting protein 3]	48.3479	3.14882	0.00378015	0.0123686	8.8693	0.112748
PF01031	PF01031 [Dynamin central region]	87.7156	3.14642	0.000367189	0.00171892	8.85457	0.112936
PF00225	PF00225 [Kinesin motor domain]	231.791	3.1422	4.96156e-05	0.000302924	8.82872	0.113267
PF06481	PF06481 [COX Aromatic Rich Motif]	135.863	3.14	0.00126993	0.00491251	8.81526	0.11344
PF12799	PF12799 [Leucine Rich repeats (2 copies)]	1607.42	3.13458	4.9962e-11	1.23881e-09	8.7822	0.113867
PF09451	PF09451 [Autophagy-related protein 27]	16.36	3.12829	0.00260708	0.0090103	8.74399	0.114364
PF11754	PF11754 [Velvet factor]	90.9198	3.12326	0.0143297	0.0372867	8.71357	0.114764
PF14514	PF14514 [Transcriptional regulator, TetR, C-terminal]	245.195	3.12009	0.000847536	0.00348293	8.69445	0.115016
PF05983	PF05983 [MED7 protein]	17.7181	3.11716	0.0170165	0.0429678	8.67676	0.11525
PF04108	PF04108 [Autophagy protein Apg17 ]	65.9117	3.11626	0.000110737	0.00060748	8.67135	0.115322
PF06296	PF06296 [RelE toxin of RelE / RelB toxin-antitoxin system]	132.416	3.11501	0.000795042	0.00329056	8.66389	0.115422
PF12735	PF12735 [TRAPP trafficking subunit Trs65]	29.8485	3.11407	0.00448901	0.0142509	8.65823	0.115497
PF08433	PF08433 [Chromatin associated protein KTI12 ]	18.0221	3.10459	0.00248961	0.00867459	8.60152	0.116259
PF02145	PF02145 [Rap/ran-GAP]	24.7307	3.10082	0.00213241	0.00763674	8.57908	0.116563
PF16910	PF16910 [Repeating coiled region of VPS13]	43.0954	3.0931	0.0121619	0.0325124	8.5333	0.117188
PF08733	PF08733 [PalH/RIM21]	38.4877	3.0929	0.00352548	0.0116672	8.53212	0.117204
PF18013	PF18013 []	2351.26	3.08926	4.19213e-10	8.71532e-09	8.51062	0.1175
PF11882	PF11882 [Domain of unknown function (DUF3402)]	32.1113	3.0859	0.00584814	0.0177325	8.49078	0.117775
PF17781	PF17781 []	11.8175	3.08545	0.0112993	0.0306198	8.48818	0.117811
PF13813	PF13813 [Membrane bound O-acyl transferase family]	25.6793	3.08364	0.0114194	0.0308627	8.4775	0.117959
PF13041	PF13041 [PPR repeat family ]	79.0707	3.08309	0.00221261	0.00786834	8.47429	0.118004
PF03133	PF03133 [Tubulin-tyrosine ligase family]	21.2757	3.07886	0.0105904	0.0289504	8.44947	0.118351
PF06428	PF06428 [GDP/GTP exchange factor Sec2p]	28.2022	3.07739	0.00290429	0.0098858	8.44088	0.118471
PF14560	PF14560 [Ubiquitin-like domain]	7.37041	3.07566	0.00121853	0.00474779	8.43074	0.118614
PF05495	PF05495 [CHY zinc finger]	87.8437	3.07355	0.000706739	0.00297523	8.41844	0.118787
PF00780	PF00780 [CNH domain]	31.3084	3.07202	0.000329295	0.00156594	8.40953	0.118913
PF16209	PF16209 [Phospholipid-translocating ATPase N-terminal]	101.961	3.06676	0.00256846	0.00891102	8.3789	0.119347
PF14238	PF14238 [Domain of unknown function (DUF4340)]	651.198	3.06589	5.49867e-10	1.123e-08	8.37385	0.119419
PF14206	PF14206 [Cysteine-rich CPCC]	71.1348	3.06222	0.00897131	0.0252655	8.35259	0.119723
PF05866	PF05866 [Endodeoxyribonuclease RusA]	234.328	3.06126	0.0109129	0.0297317	8.34702	0.119803
PF04115	PF04115 [Ureidoglycolate lyase]	226.727	3.06035	0.000224496	0.00113483	8.34175	0.119879
PF14715	PF14715 [N-terminal domain of cytochrome oxidase-cbb3, FixP ]	123.017	3.05631	0.00254652	0.00885385	8.31842	0.120215
PF10058	PF10058 [Predicted integral membrane zinc-ribbon metal-binding protein]	16.9222	3.05587	0.00555348	0.016998	8.3159	0.120252
PF01724	PF01724 [Domain of unknown function DUF29]	375.075	3.05195	0.00021421	0.00108891	8.29331	0.120579
PF02516	PF02516 [Oligosaccharyl transferase STT3 subunit]	32.1767	3.04669	0.000246305	0.00122443	8.26315	0.121019
PF07642	PF07642 [Putative beta-barrel porin-2, OmpL-like. bbp2]	1311.57	3.04524	3.53927e-05	0.00022667	8.25485	0.121141
PF00136	PF00136 [DNA polymerase family B]	311.465	3.03634	2.07193e-05	0.000143338	8.20408	0.121891
PF19673	PF19673 []	188.979	3.03017	0.00581607	0.0176601	8.16906	0.122413
PF16334	PF16334 [Domain of unknown function (DUF4964)]	253.991	3.02922	4.74862e-07	5.03951e-06	8.16367	0.122494
PF13691	PF13691 [tRNase Z endonuclease]	31.7163	3.02513	0.0103917	0.0285129	8.1406	0.122841
PF09668	PF09668 [Aspartyl protease]	11.0375	3.01556	0.0195379	0.0479894	8.08673	0.123659
PF14429	PF14429 [C2 domain in Dock180 and Zizimin proteins]	29.2851	3.01545	0.00202696	0.00732053	8.08615	0.123668
PF03666	PF03666 [Nitrogen Permease regulator of amino acid transport activity 3]	42.2109	3.01202	0.0184365	0.0457696	8.06691	0.123963
PF00025	PF00025 [ADP-ribosylation factor family]	49.2459	3.00842	0.0115968	0.0312798	8.04684	0.124272
PF04869	PF04869 [Uso1 / p115 like vesicle tethering protein, head region]	23.1584	3.00799	0.00392266	0.0127628	8.04443	0.12431
PF04567	PF04567 [RNA polymerase Rpb2, domain 5]	8.34533	3.00408	0.000738609	0.00309331	8.02267	0.124647
PF12780	PF12780 [P-loop containing dynein motor region D4]	21.8587	3.00157	0.0012101	0.00472387	8.00869	0.124864
PF08551	PF08551 [Eukaryotic integral membrane protein (DUF1751)]	7.60932	3.0007	0.011847	0.0318063	8.0039	0.124939
PF03736	PF03736 [EPTP domain]	161.609	2.99857	0.012628	0.0335587	7.9921	0.125124
PF01443	PF01443 [Viral (Superfamily 1) RNA helicase]	42.6442	2.9981	0.0146176	0.03784	7.98945	0.125165
PF08766	PF08766 [DEK C terminal domain]	32.5041	2.99523	0.0193642	0.0476496	7.97362	0.125414
PF07571	PF07571 [TAF6 C-terminal HEAT repeat domain]	18.7515	2.99356	0.0204219	0.0497091	7.96435	0.12556
PF06978	PF06978 [Ribonucleases P/MRP protein subunit POP1]	23.4176	2.98834	0.00488544	0.0152821	7.93562	0.126014
PF10823	PF10823 [Protein of unknown function (DUF2568)]	700.389	2.98488	5.55291e-11	1.36848e-09	7.91662	0.126316
PF08328	PF08328 [Adenylosuccinate lyase C-terminal]	445.474	2.97835	7.85657e-05	0.000449549	7.88085	0.12689
PF13930	PF13930 [DNA/RNA non-specific endonuclease]	523.91	2.9762	0.010678	0.0291406	7.86909	0.12708
PF16313	PF16313 [Met-zincin]	585.362	2.97576	1.77887e-05	0.000126847	7.86672	0.127118
PF02862	PF02862 [DDHD domain]	39.641	2.9752	0.0137083	0.0359582	7.86366	0.127167
PF00023	PF00023 [Ankyrin repeat]	1763.03	2.97429	2.78072e-26	6.83213e-24	7.8587	0.127248
PF05045	PF05045 [Rhamnan synthesis protein F]	474.943	2.96877	0.000339778	0.00161012	7.82871	0.127735
PF04840	PF04840 [Vps16, C-terminal region]	12.9623	2.96866	0.00412131	0.0132918	7.82807	0.127745
PF12824	PF12824 [Mitochondrial ribosomal protein subunit L20]	12.2706	2.9667	0.00670521	0.0198131	7.81748	0.127918
PF05954	PF05954 [Phage late control gene D protein (GPD)]	1038.28	2.95792	0.00011605	0.000633626	7.77005	0.128699
PF14633	PF14633 [SH2 domain]	11.9723	2.95734	0.0161168	0.0410411	7.76688	0.128752
PF07819	PF07819 [PGAP1-like protein]	40.21	2.95271	0.00144911	0.00550839	7.74203	0.129165
PF01237	PF01237 [Oxysterol-binding protein ]	86.8046	2.95068	5.42287e-05	0.000325452	7.73113	0.129347
PF00443	PF00443 [Ubiquitin carboxyl-terminal hydrolase]	291.778	2.94825	0.00436259	0.0138986	7.71814	0.129565
PF13949	PF13949 [ALIX V-shaped domain binding to HIV ]	48.8183	2.94757	0.00192006	0.00701888	7.71449	0.129626
PF06877	PF06877 [Regulator of ribonuclease activity B]	143.396	2.94726	0.00851174	0.0241897	7.71282	0.129654
PF14280	PF14280 [Domain of unknown function (DUF4365)]	574.049	2.94498	5.9033e-05	0.000350652	7.70063	0.12986
PF04811	PF04811 [Sec23/Sec24 trunk domain]	34.9881	2.9378	0.0180666	0.045063	7.66244	0.130507
PF01088	PF01088 [Ubiquitin carboxyl-terminal hydrolase, family 1]	48.5241	2.93709	0.0145808	0.0377945	7.65863	0.130572
PF11614	PF11614 [IG-like fold at C-terminal of FixG, putative oxidoreductase]	142.775	2.92668	0.0197347	0.0483849	7.60358	0.131517
PF08996	PF08996 [DNA Polymerase alpha zinc finger]	18.5417	2.92537	0.0128974	0.0341324	7.59666	0.131637
PF02975	PF02975 [Methylamine dehydrogenase, L chain]	90.8064	2.92465	0.0102958	0.0282689	7.59291	0.131702
PF01151	PF01151 [GNS1/SUR4 family]	27.2541	2.92222	0.0159687	0.040728	7.58011	0.131924
PF03909	PF03909 [BSD domain ]	31.5213	2.92084	0.00367343	0.0120681	7.57285	0.132051
PF03124	PF03124 [EXS family]	50.409	2.91306	0.00176067	0.00649772	7.53216	0.132764
PF03028	PF03028 [Dynein heavy chain and region D6 of dynein motor]	16.8807	2.91179	0.0174889	0.0439145	7.52553	0.132881
PF11787	PF11787 [Aft1 HRR domain]	7.0241	2.9102	0.0178631	0.0446741	7.51723	0.133028
PF13771	PF13771 [PHD-like zinc-binding domain]	23.2069	2.90925	0.00106356	0.00424795	7.51228	0.133115
PF14522	PF14522 [Cytochrome c7 and related cytochrome c]	1054.9	2.90874	5.18658e-05	0.000313827	7.50961	0.133163
PF01585	PF01585 [G-patch domain]	20.7225	2.90363	0.00863518	0.0244551	7.48308	0.133635
PF18787	PF18787 []	6.38859	2.90225	0.0203598	0.0496025	7.4759	0.133763
PF08681	PF08681 [Protein of unknown function (DUF1778)]	1332.75	2.90078	3.68152e-22	5.33031e-20	7.4683	0.133899
PF11718	PF11718 [Pre-mRNA 3'-end-processing endonuclease polyadenylation factor C-term]	17.727	2.8971	0.0048637	0.0152258	7.44929	0.134241
PF06299	PF06299 [Protein of unknown function (DUF1045)]	1242.13	2.89693	7.0169e-10	1.39786e-08	7.44839	0.134257
PF12157	PF12157 [Protein of unknown function (DUF3591)]	61.6049	2.89257	0.00331952	0.0110632	7.42592	0.134663
PF03357	PF03357 [Snf7]	61.9833	2.89168	0.0176446	0.0442644	7.42132	0.134747
PF13744	PF13744 [Helix-turn-helix domain]	632.345	2.88517	5.47757e-06	4.44566e-05	7.38794	0.135356
PF16586	PF16586 [Domain of unknown function (DUF5060)]	421.15	2.88465	1.87905e-06	1.72541e-05	7.38526	0.135405
PF04137	PF04137 [Endoplasmic Reticulum Oxidoreductin 1 (ERO1)]	27.456	2.87982	0.0040131	0.0129997	7.36059	0.135859
PF03544	PF03544 [Gram-negative bacterial TonB protein C-terminal]	2541.43	2.8794	0.000223057	0.00112963	7.35844	0.135898
PF04976	PF04976 [DMSO reductase anchor subunit (DmsC)]	127.1	2.87831	0.000632717	0.00270859	7.3529	0.136001
PF02714	PF02714 [Calcium-dependent channel, 7TM region, putative phosphate]	88.4675	2.87061	0.00838286	0.0238736	7.31372	0.136729
PF19326	PF19326 []	40.1846	2.86988	0.000826701	0.00340941	7.31002	0.136799
PF10310	PF10310 [Family of unknown function (DUF5427)]	33.8455	2.86956	0.00451965	0.0143146	7.30844	0.136828
PF14510	PF14510 [ABC-transporter extracellular N-terminal]	29.3545	2.86429	0.0125506	0.0333859	7.28176	0.137329
PF19686	PF19686 []	450.275	2.86303	9.05205e-07	9.02755e-06	7.27543	0.137449
PF08498	PF08498 [Sterol methyltransferase C-terminal]	6.85069	2.86122	0.0201527	0.0491937	7.26632	0.137621
PF03486	PF03486 [HI0933-like protein]	657.308	2.85957	1.82156e-05	0.000128876	7.258	0.137779
PF06480	PF06480 [FtsH Extracellular]	272.507	2.85724	0.000127945	0.000689286	7.2463	0.138002
PF02635	PF02635 [DsrE/DsrF-like family]	67.2112	2.85163	0.000405691	0.00186788	7.21814	0.13854
PF04065	PF04065 [Not1 N-terminal domain, CCR4-Not complex component ]	24.884	2.85159	0.00926689	0.0259358	7.21794	0.138544
PF08144	PF08144 [CPL (NUC119) domain]	27.2511	2.85041	0.0178539	0.0446651	7.21205	0.138657
PF08390	PF08390 [TRAM1-like protein]	20.1799	2.84653	0.00945103	0.0263058	7.19271	0.13903
PF03151	PF03151 [Triose-phosphate Transporter family]	43.5937	2.84587	0.020127	0.0491684	7.18938	0.139094
PF05876	PF05876 [Phage terminase large subunit (GpA)]	179.739	2.843	0.0160286	0.040855	7.17508	0.139371
PF03080	PF03080 [Neprosin]	108.284	2.83617	0.0124902	0.033269	7.14121	0.140032
PF12781	PF12781 [ATP-binding dynein motor region D5]	27.9772	2.83593	0.00607096	0.0183006	7.14002	0.140056
PF06719	PF06719 [AraC-type transcriptional regulator N-terminus]	458.315	2.83372	3.09962e-16	1.90392e-14	7.12909	0.14027
PF04148	PF04148 [Transmembrane adaptor Erv26]	13.0128	2.83326	0.0120263	0.0322225	7.12682	0.140315
PF13020	PF13020 [Domain of unknown function (DUF3883)]	720.387	2.8293	0.00620926	0.0186255	7.10728	0.140701
PF13606	PF13606 [Ankyrin repeat]	2137.75	2.82643	3.73349e-23	6.05423e-21	7.09316	0.140981
PF12671	PF12671 [Putative amidase domain]	424.262	2.82494	0.0001116	0.000611389	7.08585	0.141126
PF18107	PF18107 []	19.0677	2.81954	3.00851e-06	2.61447e-05	7.05939	0.141655
PF05502	PF05502 [Dynactin p62 family]	30.0335	2.81428	0.0190873	0.0470853	7.03366	0.142173
PF11885	PF11885 [Protein of unknown function (DUF3405)]	106.936	2.81215	0.0045506	0.0143901	7.02329	0.142383
PF12397	PF12397 [U3 small nucleolar RNA-associated protein 10 ]	36.3355	2.81047	0.0165423	0.0419534	7.01513	0.142549
PF19614	PF19614 []	174.022	2.807	0.016828	0.0425582	6.99826	0.142893
PF05183	PF05183 [RNA dependent RNA polymerase]	113.069	2.80682	0.00033766	0.00160196	6.99741	0.14291
PF12110	PF12110 [Nuclear protein 96]	30.7392	2.80519	0.0191701	0.0472434	6.9895	0.143072
PF17772	PF17772 []	26.6972	2.80386	0.00356992	0.0117652	6.98309	0.143203
PF03022	PF03022 [Major royal jelly protein]	350.263	2.79716	0.0109613	0.0298436	6.95069	0.143871
PF04348	PF04348 [LppC putative lipoprotein]	495.314	2.79613	0.000228143	0.00114965	6.94575	0.143973
PF17148	PF17148 [Domain of unknown function (DUF5117)]	170.421	2.79562	0.000250486	0.00124065	6.94328	0.144024
PF05299	PF05299 [M61 glycyl aminopeptidase]	484.504	2.79123	0.00111866	0.00443959	6.9222	0.144463
PF00385	PF00385 [Chromo (CHRromatin Organisation MOdifier) domain]	55.2234	2.79064	0.00387857	0.0126397	6.91936	0.144522
PF16036	PF16036 [Chalcone isomerase-like]	130.369	2.78847	0.00215754	0.00771224	6.90899	0.144739
PF04411	PF04411 [PD-(D/E)XK nuclease superfamily]	26.1511	2.78801	0.00836646	0.0238353	6.90677	0.144785
PF09517	PF09517 [Eco29kI restriction endonuclease]	73.6846	2.78244	0.0125113	0.0332973	6.88015	0.145346
PF08506	PF08506 [Cse1]	18.0444	2.77884	0.00072919	0.00305702	6.86299	0.145709
PF03198	PF03198 [Glucanosyltransferase]	56.6675	2.77772	0.0013591	0.0052102	6.8577	0.145822
PF05545	PF05545 [Cbb3-type cytochrome oxidase component FixQ]	94.3904	2.76949	0.010625	0.0290253	6.81865	0.146657
PF12246	PF12246 [Temperature dependent protein affecting M2 dsRNA replication]	14.0541	2.7666	0.00404929	0.0130803	6.80505	0.14695
PF00134	PF00134 [Cyclin, N-terminal domain]	49.0693	2.7565	0.00453527	0.0143485	6.75754	0.147983
PF02945	PF02945 [Recombination endonuclease VII]	2232.94	2.7544	0.00617857	0.0185471	6.74772	0.148198
PF13718	PF13718 [GNAT acetyltransferase 2]	17.0848	2.75338	0.012594	0.0334794	6.74296	0.148303
PF13621	PF13621 [Cupin-like domain]	616.836	2.75335	0.00047431	0.00212235	6.7428	0.148306
PF05016	PF05016 [ParE toxin of type II toxin-antitoxin system, parDE]	542.075	2.75179	6.0695e-11	1.47782e-09	6.73554	0.148466
PF06969	PF06969 [HemN C-terminal domain]	125.285	2.7498	0.00178233	0.00656274	6.72626	0.148671
PF06957	PF06957 [Coatomer (COPI) alpha subunit C-terminus]	16.4899	2.74822	0.00544044	0.0166898	6.71886	0.148835
PF07393	PF07393 [Exocyst complex component Sec10]	85.5428	2.74802	0.00311342	0.0105092	6.71793	0.148855
PF07494	PF07494 [Two component regulator propeller]	638.999	2.74662	0.00204035	0.00735252	6.71141	0.149
PF02984	PF02984 [Cyclin, C-terminal domain]	16.9483	2.7404	0.00363912	0.01197	6.68257	0.149643
PF17849	PF17849 []	41.8325	2.73727	0.00862873	0.0244551	6.66806	0.149969
PF19607	PF19607 []	574.596	2.73568	2.62975e-05	0.000176215	6.66073	0.150134
PF00137	PF00137 [ATP synthase subunit C]	299.94	2.73369	7.37189e-08	9.50259e-07	6.65155	0.150341
PF08647	PF08647 [BRE1 E3 ubiquitin ligase]	25.7573	2.72684	0.00590202	0.0178758	6.62004	0.151057
PF05272	PF05272 [Virulence-associated protein E]	610.773	2.71593	0.000981934	0.00396096	6.57016	0.152203
PF11815	PF11815 [Domain of unknown function (DUF3336)]	53.7568	2.7133	0.00440692	0.0140233	6.55819	0.152481
PF04100	PF04100 [Vps53-like, N-terminal ]	25.8634	2.7119	0.0147565	0.0381038	6.55182	0.152629
PF06602	PF06602 [Myotubularin-like phosphatase domain]	32.9588	2.71003	0.0152558	0.0391684	6.54335	0.152827
PF18557	PF18557 []	102.687	2.7089	0.00019824	0.00101665	6.53823	0.152947
PF04109	PF04109 [Autophagy protein Apg9 ]	34.6266	2.70702	0.014999	0.0385946	6.52971	0.153146
PF00790	PF00790 [VHS domain]	33.6026	2.70473	0.00245756	0.00858875	6.51937	0.153389
PF01150	PF01150 [GDA1/CD39 (nucleoside phosphatase) family]	50.7163	2.69792	0.00759506	0.0219696	6.48864	0.154116
PF03199	PF03199 [Eukaryotic glutathione synthase]	11.2454	2.69362	0.00299499	0.0101775	6.46936	0.154575
PF07553	PF07553 [Host cell surface-exposed lipoprotein]	517.554	2.68927	1.94697e-13	7.85373e-12	6.44988	0.155042
PF05794	PF05794 [T-complex protein 11]	86.5642	2.68717	0.00694267	0.0203732	6.44051	0.155267
PF01223	PF01223 [DNA/RNA non-specific endonuclease]	337.938	2.68617	0.00310233	0.0104894	6.43602	0.155375
PF09419	PF09419 [Mitochondrial PGP phosphatase]	11.8019	2.68471	0.00559213	0.0171034	6.42953	0.155532
PF11233	PF11233 [Protein of unknown function (DUF3035)]	114.906	2.6824	0.00380472	0.012419	6.41921	0.155782
PF08418	PF08418 [DNA polymerase alpha subunit B N-terminal]	24.4946	2.68121	0.00498395	0.0155363	6.41394	0.15591
PF17168	PF17168 [Domain of unknown function (DUF5127)]	1146.12	2.67411	1.03178e-05	7.86985e-05	6.38244	0.15668
PF05693	PF05693 [Glycogen synthase]	35.0898	2.67386	0.00890505	0.0250876	6.38135	0.156707
PF09337	PF09337 [His(2)-Cys(2) zinc finger]	21.627	2.6735	0.00246016	0.00859412	6.37976	0.156746
PF03114	PF03114 [BAR domain]	48.364	2.6681	0.0111713	0.0303236	6.3559	0.157334
PF04995	PF04995 [Heme exporter protein D (CcmD)]	57.2915	2.66504	0.00316147	0.010645	6.34243	0.157668
PF13371	PF13371 [Tetratricopeptide repeat]	1934.04	2.66283	2.11407e-07	2.43825e-06	6.33273	0.15791
PF10130	PF10130 [PIN domain]	170.186	2.66181	0.00903903	0.0254121	6.32827	0.158021
PF01214	PF01214 [Casein kinase II regulatory subunit]	34.8308	2.66094	0.00766246	0.022133	6.32445	0.158116
PF05238	PF05238 [Kinetochore protein CHL4 like]	25.8443	2.65823	0.00935142	0.0261183	6.31259	0.158414
PF05148	PF05148 [Hypothetical methyltransferase]	28.3409	2.65561	0.00242948	0.00851631	6.30112	0.158702
PF08658	PF08658 [Rad54 N terminal]	10.2687	2.65522	0.0144088	0.0374445	6.29942	0.158745
PF06996	PF06996 [Type VI secretion, TssG]	335.487	2.64663	0.0001331	0.000712795	6.26201	0.159693
PF14871	PF14871 [Hypothetical glycosyl hydrolase 6]	1688.22	2.64533	4.79449e-05	0.000294915	6.25637	0.159837
PF16418	PF16418 [CCR4-NOT transcription complex subunit 1 HEAT repeat]	22.2889	2.63879	0.00777764	0.0224098	6.22809	0.160563
PF09729	PF09729 [Gti1/Pac2 family]	38.1236	2.63543	0.0160884	0.0409816	6.21359	0.160938
PF07804	PF07804 [HipA-like C-terminal domain]	8347.42	2.63487	1.72424e-10	3.8093e-09	6.21117	0.161
PF01652	PF01652 [Eukaryotic initiation factor 4E]	23.0782	2.63481	0.00173176	0.0064056	6.21094	0.161006
PF08760	PF08760 [Domain of unknown function (DUF1793)]	1047.5	2.63381	9.74995e-06	7.48604e-05	6.20664	0.161118
PF03886	PF03886 [ABC-type transport auxiliary lipoprotein component]	433.788	2.63297	0.00326031	0.0109099	6.20301	0.161212
PF09280	PF09280 [XPC-binding domain]	9.80733	2.63232	0.00481721	0.0150861	6.20023	0.161284
PF12739	PF12739 [ER-Golgi trafficking TRAPP I complex 85 kDa subunit]	51.0818	2.63085	0.000619402	0.00266142	6.19389	0.161449
PF18982	PF18982 []	49.1781	2.62894	0.0153221	0.0392888	6.18571	0.161663
PF05685	PF05685 [Putative restriction endonuclease]	13124.9	2.6279	4.63434e-10	9.58551e-09	6.18125	0.16178
PF08367	PF08367 [Peptidase M16C associated]	802.602	2.62559	2.18072e-06	1.97116e-05	6.17135	0.162039
PF14664	PF14664 [Rapamycin-insensitive companion of mTOR, N-term]	28.0644	2.62287	0.0122923	0.032828	6.15972	0.162345
PF14870	PF14870 [Photosynthesis system II assembly factor YCF48]	298.315	2.6225	6.39016e-06	5.09955e-05	6.15817	0.162386
PF01284	PF01284 [Membrane-associating domain]	12.4164	2.62014	0.00192507	0.00703084	6.14809	0.162652
PF04366	PF04366 [Las17-binding protein actin regulator]	550.994	2.61057	1.19561e-06	1.16235e-05	6.10746	0.163734
PF07603	PF07603 [Protein of unknown function (DUF1566)]	141.722	2.60492	0.000916656	0.00373105	6.08358	0.164377
PF01302	PF01302 [CAP-Gly domain]	23.7814	2.60122	0.010093	0.0278517	6.068	0.164799
PF02661	PF02661 [Fic/DOC family]	10312.6	2.60101	1.05785e-09	2.01338e-08	6.06711	0.164823
PF09699	PF09699 [Doubled CXXCH motif (Paired_CXXCH_1)]	201.181	2.60051	0.00172734	0.00639217	6.06501	0.16488
PF05947	PF05947 [Type VI secretion system, TssF]	568.524	2.59881	0.000679264	0.00287514	6.05785	0.165075
PF04499	PF04499 [SIT4 phosphatase-associated protein]	64.7762	2.59701	0.00712048	0.0208046	6.05033	0.16528
PF00735	PF00735 [Septin]	84.0361	2.59635	0.00151359	0.00572132	6.04753	0.165357
PF16254	PF16254 [Domain of unknown function (DUF4910)]	304.867	2.59598	0.000443152	0.00200171	6.046	0.165399
PF09822	PF09822 [ABC-type uncharacterized transport system]	1080.32	2.59467	4.00309e-16	2.38655e-14	6.04051	0.165549
PF08269	PF08269 [Cache domain]	586.828	2.59371	0.0131299	0.034654	6.0365	0.165659
PF14234	PF14234 [Domain of unknown function (DUF4336)]	160.539	2.58531	0.00105832	0.00423118	6.00146	0.166626
PF04427	PF04427 [Brix domain]	65.7679	2.58487	0.000618403	0.00265854	5.99963	0.166677
PF04855	PF04855 [SNF5 / SMARCB1 / INI1]	67.3213	2.58306	0.00799342	0.0229337	5.99209	0.166887
PF01778	PF01778 [Ribosomal L28e protein family]	8.08514	2.58293	0.0101998	0.0280529	5.99156	0.166901
PF04874	PF04874 [Mak16 protein C-terminal region]	8.08514	2.58293	0.0101998	0.0280529	5.99156	0.166901
PF04900	PF04900 [Fcf1]	20.3744	2.57414	0.00211215	0.00757861	5.95515	0.167922
PF14804	PF14804 [Jag N-terminus]	238.814	2.57351	0.00123802	0.00480603	5.95257	0.167995
PF13746	PF13746 [4Fe-4S dicluster domain]	161.612	2.57175	0.0178436	0.0446531	5.94529	0.1682
PF13805	PF13805 [Eisosome component PIL1]	21.061	2.57102	0.000423975	0.00193558	5.94229	0.168285
PF11645	PF11645 [PD-(D/E)XK endonuclease]	531.813	2.56303	6.71196e-06	5.34058e-05	5.90949	0.169219
PF12801	PF12801 [4Fe-4S binding domain]	640.079	2.56102	0.000233062	0.00117028	5.90126	0.169455
PF00616	PF00616 [GTPase-activator protein for Ras-like GTPase]	74.5846	2.55594	0.00168673	0.0062734	5.8805	0.170054
PF05936	PF05936 [Bacterial Type VI secretion, VC_A0110, EvfL, ImpJ, VasE ]	451.074	2.55248	0.000380426	0.0017661	5.86643	0.170462
PF12436	PF12436 [ICP0-binding domain of Ubiquitin-specific protease 7]	24.4587	2.55085	0.00601466	0.0181752	5.8598	0.170654
PF12348	PF12348 [CLASP N terminal]	25.2553	2.54604	0.0203893	0.0496446	5.8403	0.171224
PF17134	PF17134 [Domain of unknown function (DUF5109)]	60.2168	2.54369	0.0117005	0.0314863	5.83078	0.171504
PF10672	PF10672 [S-adenosylmethionine-dependent methyltransferase]	326.699	2.54043	0.00211244	0.00757861	5.81764	0.171891
PF03571	PF03571 [Peptidase family M49]	36.2936	2.54038	0.0113542	0.0307315	5.81743	0.171897
PF19316	PF19316 []	26.2463	2.53837	0.00368099	0.0120832	5.80932	0.172137
PF04912	PF04912 [Dynamitin ]	22.3306	2.53741	0.000509447	0.00224978	5.80547	0.172251
PF13657	PF13657 [HipA N-terminal domain]	2327.73	2.53721	2.24287e-05	0.000153721	5.80464	0.172276
PF13347	PF13347 [MFS/sugar transport protein]	3574.18	2.5337	9.33959e-07	9.25738e-06	5.79054	0.172695
PF19403	PF19403 []	905.976	2.53125	0.00614267	0.0184599	5.78072	0.172989
PF04494	PF04494 [WD40 associated region in TFIID subunit, NTD2 domain]	18.0032	2.5254	0.0202494	0.049378	5.75734	0.173691
PF13911	PF13911 [AhpC/TSA antioxidant enzyme]	16.0135	2.521	0.0118288	0.0317787	5.73981	0.174222
PF17899	PF17899 []	398.301	2.51977	0.00117828	0.0046331	5.73491	0.174371
PF03159	PF03159 [XRN 5'-3' exonuclease N-terminus]	45.5424	2.51429	0.00147791	0.00559164	5.71315	0.175035
PF17778	PF17778 []	86.0615	2.51248	0.000144718	0.000765847	5.70599	0.175254
PF13848	PF13848 [Thioredoxin-like domain]	16.5441	2.51136	0.0186591	0.0462229	5.70158	0.17539
PF18030	PF18030 []	254.314	2.50883	0.00421462	0.0135386	5.69157	0.175698
PF04095	PF04095 [Nicotinate phosphoribosyltransferase (NAPRTase) family]	471.195	2.50647	5.76176e-05	0.000343755	5.6823	0.175985
PF10101	PF10101 [Predicted membrane protein (DUF2339)]	1575.9	2.50484	7.6501e-05	0.000439596	5.67586	0.176185
PF07488	PF07488 [Glycosyl hydrolase family 67 middle domain]	1378.72	2.49768	5.85348e-10	1.1865e-08	5.64775	0.177062
PF12825	PF12825 [Domain of unknown function in PX-proteins (DUF3818)]	40.2485	2.49286	0.0153286	0.0392933	5.62891	0.177654
PF16335	PF16335 [Domain of unknown function (DUF4965)]	1147.52	2.48905	2.86431e-05	0.000189273	5.61409	0.178123
PF16073	PF16073 [Starter unit:ACP transacylase in aflatoxin biosynthesis]	136.875	2.48716	0.00401936	0.0130096	5.60673	0.178357
PF00816	PF00816 [H-NS histone family]	328.606	2.48526	0.000214169	0.00108891	5.59935	0.178592
PF15402	PF15402 [N-terminus of kinetochore NMS complex subunit Spc7]	29.9058	2.47998	0.0140508	0.0366904	5.57892	0.179246
PF05591	PF05591 [Type VI secretion system, VipA, VC_A0107 or Hcp2]	175.048	2.47363	0.00228416	0.00808378	5.55439	0.180038
PF03150	PF03150 [Di-haem cytochrome c peroxidase]	2967.66	2.47085	0.00164746	0.00615558	5.54371	0.180385
PF14583	PF14583 [Oligogalacturonate lyase]	112.454	2.46669	0.0149406	0.038481	5.52773	0.180906
PF03367	PF03367 [ZPR1 zinc-finger domain]	26.8432	2.46652	0.0184362	0.0457696	5.52707	0.180928
PF11843	PF11843 [Protein of unknown function (DUF3363)]	2727.82	2.46271	0.000660655	0.00281038	5.51252	0.181405
PF08747	PF08747 [Domain of unknown function (DUF1788)]	93.8628	2.46183	0.000152721	0.000801983	5.50916	0.181516
PF02364	PF02364 [1,3-beta-glucan synthase component ]	54.614	2.46052	0.00167828	0.00625377	5.50414	0.181681
PF05943	PF05943 [Type VI secretion protein, EvpB/VC_A0108, tail sheath]	457.019	2.46022	0.000338631	0.00160563	5.50301	0.181719
PF08937	PF08937 [MTH538 TIR-like domain (DUF1863)]	160.253	2.45796	0.00911068	0.0255958	5.49441	0.182003
PF12722	PF12722 [High-temperature-induced dauer-formation protein]	30.7805	2.45504	0.0201617	0.0491937	5.48329	0.182372
PF12247	PF12247 [Temperature dependent protein affecting M2 dsRNA replication]	14.8038	2.45246	0.0139453	0.0364973	5.47349	0.182699
PF10946	PF10946 [Protein of unknown function DUF2625]	234.123	2.45148	0.0150039	0.0385949	5.46978	0.182823
PF03907	PF03907 [Spo7-like protein]	26.0121	2.4485	0.00784217	0.0225716	5.4585	0.183201
PF12895	PF12895 [Anaphase-promoting complex, cyclosome, subunit 3]	227.447	2.44703	0.00168648	0.0062734	5.45292	0.183388
PF16262	PF16262 [Domain of unknown function (DUF4916)]	740.155	2.44272	0.00595946	0.0180247	5.43667	0.183936
PF11455	PF11455 [Protein of unknown function (DUF3018)]	398.146	2.44088	1.79049e-05	0.000127345	5.42972	0.184172
PF01930	PF01930 [Domain of unknown function DUF83]	643.54	2.43775	0.0037867	0.0123751	5.41796	0.184571
PF02181	PF02181 [Formin Homology 2 Domain]	28.1752	2.43065	0.000817562	0.00337515	5.39136	0.185482
PF10030	PF10030 [Uncharacterized protein conserved in bacteria (DUF2272)]	317.955	2.42982	0.00138828	0.00530703	5.38828	0.185588
PF17928	PF17928 []	697.785	2.42704	1.98824e-09	3.59837e-08	5.37788	0.185947
PF10387	PF10387 [Protein of unknown function (DUF2442)]	589.33	2.42613	3.08044e-05	0.000201421	5.3745	0.186064
PF11951	PF11951 [Fungal specific transcription factor domain]	221.635	2.42512	0.0146217	0.03784	5.37075	0.186194
PF14538	PF14538 [Raptor N-terminal CASPase like domain]	33.6684	2.42383	0.0106996	0.02919	5.36595	0.18636
PF08314	PF08314 [Secretory pathway protein Sec39]	55.4786	2.41994	0.000136954	0.000731506	5.35148	0.186864
PF03731	PF03731 [Ku70/Ku80 N-terminal alpha/beta domain]	14.448	2.41925	0.020536	0.0499119	5.34894	0.186953
PF02077	PF02077 [SURF4 family]	9.29983	2.41762	0.00554598	0.0169814	5.34289	0.187165
PF12551	PF12551 [Poly-beta-hydroxybutyrate polymerase N terminal]	138.247	2.41621	0.0075198	0.0217986	5.33769	0.187347
PF02990	PF02990 [Endomembrane protein 70]	71.2821	2.41423	0.00523088	0.0161631	5.33035	0.187605
PF09234	PF09234 [Domain of unknown function (DUF1963)]	552.434	2.41326	0.00200585	0.0072582	5.32676	0.187731
PF03836	PF03836 [RasGAP C-terminus]	33.3156	2.40642	0.00227019	0.00804138	5.30157	0.188624
PF13431	PF13431 [Tetratricopeptide repeat]	3430.27	2.40434	1.84653e-05	0.000130415	5.29394	0.188895
PF15409	PF15409 [Pleckstrin homology domain]	24.0187	2.40332	0.0179937	0.0449317	5.29019	0.189029
PF06114	PF06114 [IrrE N-terminal-like domain]	4343.12	2.4015	2.82576e-10	6.02929e-09	5.28351	0.189268
PF14331	PF14331 [ImcF-related N-terminal domain]	463.669	2.39445	0.00123776	0.00480603	5.25775	0.190195
PF13637	PF13637 [Ankyrin repeats (many copies)]	2790.09	2.39059	2.01254e-30	7.23533e-28	5.2437	0.190705
PF09819	PF09819 [ABC-type cobalt transport system, permease component]	832.261	2.38906	9.85253e-05	0.00054828	5.23815	0.190907
PF09362	PF09362 [Domain of unknown function (DUF1996)]	292.514	2.38663	6.33175e-05	0.000373095	5.22936	0.191228
PF08082	PF08082 [PRO8NT (NUC069), PrP8 N-terminal domain]	13.582	2.38592	0.0179509	0.0448662	5.22678	0.191322
PF00013	PF00013 [KH domain]	112.008	2.38213	0.00236746	0.008326	5.21304	0.191827
PF09359	PF09359 [VTC domain]	59.1331	2.38185	0.0183713	0.0456496	5.21203	0.191864
PF01602	PF01602 [Adaptin N terminal region]	232.107	2.38145	0.00154539	0.0058252	5.21059	0.191917
PF09827	PF09827 [CRISPR associated protein Cas2]	418.96	2.38077	0.000477249	0.00213342	5.20815	0.192007
PF16507	PF16507 [Proteasome-substrate-size regulator, mid region]	60.8033	2.37958	0.00635494	0.0189852	5.20385	0.192165
PF04131	PF04131 [Putative N-acetylmannosamine-6-phosphate epimerase]	397.92	2.36958	1.49746e-06	1.40644e-05	5.1679	0.193502
PF07510	PF07510 [Protein of unknown function (DUF1524)]	769.191	2.36859	7.24036e-07	7.3565e-06	5.16437	0.193635
PF18431	PF18431 []	527.424	2.36591	0.00533303	0.0164224	5.15476	0.193995
PF07705	PF07705 [CARDB]	190.047	2.36362	0.013564	0.0356373	5.14661	0.194303
PF07704	PF07704 [Rv0623-like transcription factor]	874.14	2.36265	2.67163e-14	1.22382e-12	5.14315	0.194433
PF03815	PF03815 [LCCL domain]	29.0388	2.36251	0.00481181	0.0150809	5.14266	0.194452
PF00928	PF00928 [Adaptor complexes medium subunit family]	62.0108	2.3622	0.00850366	0.0241752	5.14154	0.194494
PF10510	PF10510 [Phosphatidylinositol-glycan biosynthesis class S protein]	26.2383	2.35912	0.0149783	0.0385659	5.13056	0.194911
PF06883	PF06883 [RNA polymerase I, Rpa2 specific domain ]	11.8124	2.35395	0.015388	0.039433	5.11223	0.19561
PF05610	PF05610 [Protein of unknown function (DUF779)]	650.848	2.35098	3.22771e-05	0.000209866	5.10171	0.196013
PF08619	PF08619 [Alkali metal cation/H+ antiporter Nha1 C terminus]	39.8359	2.33597	0.0101551	0.0279604	5.0489	0.198063
PF04610	PF04610 [TrbL/VirB6 plasmid conjugal transfer protein]	1158.11	2.33261	0.000256368	0.00126591	5.03714	0.198525
PF12100	PF12100 [Domain of unknown function (DUF3576)]	99.0555	2.32921	0.0190885	0.0470853	5.02531	0.198993
PF08843	PF08843 [Nucleotidyl transferase AbiEii toxin, Type IV TA system]	4357.78	2.32444	0.000268636	0.0013129	5.0087	0.199653
PF05879	PF05879 [Root hair defective 3 GTP-binding protein (RHD3)]	44.0201	2.32323	0.00537431	0.0165244	5.00452	0.199819
PF19875	PF19875 []	63.7212	2.32211	0.00250237	0.00871528	5.00064	0.199974
PF09617	PF09617 [CRISPR-associated protein GSU0053 (Cas_GSU0053)]	981.507	2.32173	3.54015e-06	3.01825e-05	4.99932	0.200027
PF18402	PF18402 []	11.1526	2.32137	0.0143867	0.037399	4.99806	0.200078
PF04956	PF04956 [TrbC/VIRB2 family]	560.438	2.31465	0.000862084	0.00353913	4.97486	0.201011
PF00888	PF00888 [Cullin family]	127.921	2.31348	0.010279	0.0282324	4.97082	0.201174
PF00153	PF00153 [Mitochondrial carrier protein]	457.924	2.31004	0.0160616	0.0409263	4.95898	0.201654
PF03135	PF03135 [CagE, TrbE, VirB family, component of type IV transporter system]	351.998	2.30588	0.012819	0.0339996	4.94468	0.202238
PF06821	PF06821 [Serine hydrolase]	670.687	2.3025	2.63188e-06	2.32962e-05	4.93313	0.202711
PF13174	PF13174 [Tetratricopeptide repeat]	1113.57	2.30112	0.000414856	0.00190575	4.92839	0.202906
PF08808	PF08808 [RES domain]	2122.57	2.2964	4.256e-05	0.00026688	4.91231	0.20357
PF17785	PF17785 []	176.766	2.29281	0.00282769	0.00966998	4.9001	0.204077
PF12632	PF12632 [Mysoin-binding motif of peroxisomes]	16.9042	2.2859	0.0199029	0.0487236	4.87668	0.205057
PF04335	PF04335 [VirB8 protein]	1336.09	2.28181	0.000785294	0.0032552	4.86289	0.205639
PF07946	PF07946 [Protein of unknown function (DUF1682)]	29.0291	2.27943	0.00393843	0.0127957	4.85487	0.205979
PF04815	PF04815 [Sec23/Sec24 helical domain]	34.11	2.27412	0.0101383	0.0279415	4.83702	0.206739
PF02200	PF02200 [STE like transcription factor]	32.2159	2.27403	0.0110688	0.030096	4.83671	0.206752
PF01972	PF01972 [Serine dehydrogenase proteinase]	645.126	2.27277	0.00819113	0.0233851	4.8325	0.206932
PF03234	PF03234 [Cdc37 N terminal kinase binding]	11.6915	2.26636	0.0143181	0.0372685	4.81107	0.207854
PF04950	PF04950 [40S ribosome biogenesis protein Tsr1 and BMS1 C-terminal]	46.6666	2.26544	0.0204457	0.0497521	4.80801	0.207986
PF17207	PF17207 [MCM OB domain]	78.4405	2.26401	0.00868769	0.0245777	4.80324	0.208193
PF13768	PF13768 [von Willebrand factor type A domain]	875.668	2.26262	9.35214e-08	1.17561e-06	4.79863	0.208393
PF17947	PF17947 []	17.3249	2.25487	0.0149904	0.0385847	4.77291	0.209516
PF13369	PF13369 [Transglutaminase-like superfamily]	511.918	2.25058	2.87052e-05	0.000189375	4.75873	0.21014
PF00996	PF00996 [GDP dissociation inhibitor]	31.9945	2.24831	0.0161229	0.0410437	4.75125	0.210471
PF03743	PF03743 [Bacterial conjugation TrbI-like protein ]	1355.27	2.2471	0.000132611	0.000710672	4.74727	0.210647
PF13337	PF13337 [Putative ATP-dependent Lon protease]	191.888	2.2441	5.0371e-05	0.000306543	4.73742	0.211085
PF00995	PF00995 [Sec1 family]	126.901	2.24406	0.00576979	0.0175606	4.73729	0.211091
PF01496	PF01496 [V-type ATPase 116kDa subunit family ]	96.5286	2.24371	0.000435709	0.00197561	4.73615	0.211142
PF00656	PF00656 [Caspase domain]	8090.67	2.24259	1.37778e-14	6.64943e-13	4.73247	0.211306
PF04326	PF04326 [Putative DNA-binding domain]	292.231	2.23783	0.00126353	0.00489006	4.71687	0.212005
PF01867	PF01867 [CRISPR associated protein Cas1]	1894.16	2.23673	0.00264714	0.0091332	4.71326	0.212167
PF07477	PF07477 [Glycosyl hydrolase family 67 C-terminus]	1162.97	2.23465	5.11473e-06	4.19315e-05	4.70648	0.212473
PF14248	PF14248 [Domain of unknown function (DUF4345)]	358.535	2.23343	4.60956e-07	4.91767e-06	4.70252	0.212652
PF08511	PF08511 [COQ9]	114.938	2.23313	0.0021734	0.00775273	4.70154	0.212696
PF02889	PF02889 [Sec63 Brl domain]	117.824	2.22468	0.00796651	0.0228646	4.67408	0.213946
PF01228	PF01228 [Glycine radical]	596.079	2.2217	0.0151287	0.0388791	4.66442	0.214389
PF03953	PF03953 [Tubulin C-terminal domain]	38.8819	2.21601	0.00215825	0.00771224	4.64608	0.215235
PF03169	PF03169 [OPT oligopeptide transporter protein]	1383.75	2.21583	2.3865e-06	2.13574e-05	4.6455	0.215262
PF01222	PF01222 [Ergosterol biosynthesis ERG4/ERG24 family]	66.9012	2.21239	0.00453565	0.0143485	4.63444	0.215776
PF12708	PF12708 [Pectate lyase superfamily protein]	3606.8	2.20921	2.89946e-06	2.53601e-05	4.62422	0.216253
PF03901	PF03901 [Alg9-like mannosyltransferase family]	89.956	2.20537	0.0105688	0.028908	4.61193	0.216829
PF14236	PF14236 [Domain of unknown function (DUF4338)]	1363.04	2.19198	0.000189051	0.000972889	4.56931	0.218851
PF13635	PF13635 [Domain of unknown function (DUF4143)]	8741.91	2.19045	6.48174e-10	1.30084e-08	4.56448	0.219083
PF04810	PF04810 [Sec23/Sec24 zinc finger]	15.1393	2.17613	0.00119646	0.00469322	4.5194	0.221269
PF08637	PF08637 [ATP synthase regulation protein NCA2]	27.0999	2.17405	0.019383	0.0476668	4.51289	0.221588
PF03142	PF03142 [Chitin synthase]	233.867	2.1735	0.000832267	0.00342713	4.51117	0.221672
PF13428	PF13428 [Tetratricopeptide repeat]	3722.81	2.17213	1.86514e-06	1.71458e-05	4.50687	0.221883
PF05962	PF05962 [HutD]	61.6191	2.16953	0.0105686	0.028908	4.49876	0.222283
PF12974	PF12974 [ABC transporter, phosphonate, periplasmic substrate-binding protein ]	3818.08	2.16798	1.01835e-12	3.52855e-11	4.49395	0.222521
PF01798	PF01798 [snoRNA binding domain, fibrillarin]	70.2051	2.16392	0.00353326	0.0116786	4.4813	0.223149
PF10974	PF10974 [Protein of unknown function (DUF2804)]	2592.96	2.16286	1.38247e-08	2.09516e-07	4.47802	0.223313
PF14239	PF14239 [RRXRR protein]	1766.58	2.1585	0.00630891	0.0188616	4.4645	0.223989
PF03934	PF03934 [Type II secretion system (T2SS), protein K]	1270.06	2.15228	0.01423	0.037063	4.4453	0.224957
PF10817	PF10817 [Protein of unknown function (DUF2563)]	70.8163	2.15226	0.0052006	0.0160879	4.44525	0.224959
PF02815	PF02815 [MIR domain]	33.7788	2.14244	0.0146304	0.0378405	4.41507	0.226497
PF06258	PF06258 [Mitochondrial fission ELM1]	171.78	2.12399	0.00335051	0.0111564	4.35897	0.229412
PF04204	PF04204 [Homoserine O-succinyltransferase ]	1190.73	2.11503	0.00849416	0.0241567	4.33199	0.230841
PF14124	PF14124 [Domain of unknown function (DUF4291)]	667.324	2.10365	0.000479179	0.00213824	4.29794	0.23267
PF17926	PF17926 []	858.481	2.0902	1.18382e-06	1.15366e-05	4.25807	0.234848
PF13477	PF13477 [Glycosyl transferase 4-like]	190.178	2.0892	0.00149831	0.00566618	4.25513	0.23501
PF08487	PF08487 [Vault protein inter-alpha-trypsin domain]	762.619	2.0887	0.00268879	0.00926506	4.25363	0.235093
PF09402	PF09402 [Man1-Src1p-C-terminal domain]	14.9669	2.08645	0.00389409	0.01268	4.24701	0.23546
PF01934	PF01934 [Protein of unknown function DUF86]	1187.6	2.08447	0.000423399	0.0019353	4.24118	0.235783
PF03547	PF03547 [Membrane transport protein]	673.657	2.08375	0.00425803	0.0136459	4.23909	0.2359
PF05987	PF05987 [Bacterial protein of unknown function (DUF898)]	208.838	2.07916	0.000395675	0.00183008	4.22561	0.236652
PF11894	PF11894 [Nuclear pore complex scaffold, nucleoporins 186/192/205]	76.045	2.07822	0.0136303	0.0357798	4.22285	0.236807
PF04608	PF04608 [Phosphatidylglycerophosphatase A]	118.031	2.07558	0.0198306	0.0485759	4.21514	0.23724
PF00658	PF00658 [Poly-adenylate binding protein, unique domain]	15.065	2.06922	0.0140226	0.0366287	4.19661	0.238288
PF14307	PF14307 [Glycosyltransferase WbsX]	1256.74	2.06873	0.00107123	0.00427649	4.19518	0.238369
PF18480	PF18480 []	2157.14	2.061	1.61646e-14	7.60091e-13	4.17275	0.23965
PF02265	PF02265 [S1/P1 Nuclease]	706.49	2.04941	0.00311428	0.0105092	4.13937	0.241583
PF12796	PF12796 [Ankyrin repeats (3 copies)]	3686.21	2.04799	1.12725e-20	1.36415e-18	4.13529	0.241821
PF07475	PF07475 [HPr Serine kinase C-terminal domain]	191.628	2.03851	0.0154575	0.0395986	4.10822	0.243414
PF03389	PF03389 [MobA/MobL family]	560.483	2.03822	0.00558694	0.0170939	4.10739	0.243464
PF02639	PF02639 [Uncharacterized BCR, YaiI/YqxD family COG1671]	186.972	2.03408	0.0117558	0.0316035	4.09561	0.244164
PF06181	PF06181 [Urate oxidase N-terminal]	636.66	2.02554	0.0140039	0.0365916	4.07145	0.245613
PF03938	PF03938 [Outer membrane protein (OmpH-like)]	255.038	2.01853	0.0091739	0.0257439	4.05171	0.246809
PF17939	PF17939 []	313.403	2.01633	0.0123368	0.0329144	4.04553	0.247186
PF04365	PF04365 [Ribonuclease toxin, BrnT, of type II toxin-antitoxin system]	370.489	2.01591	1.76258e-08	2.6222e-07	4.04434	0.247259
PF18676	PF18676 []	491.448	2.01446	0.00515746	0.0159728	4.0403	0.247506
PF03982	PF03982 [Diacylglycerol acyltransferase ]	22.221	2.01404	0.000640673	0.00273757	4.0391	0.24758
PF01885	PF01885 [RNA 2'-phosphotransferase, Tpt1 / KptA family]	590.212	2.00598	0.00201	0.00726899	4.01661	0.248966
PF10014	PF10014 [2OG-Fe dioxygenase]	381.704	2.00461	0.00841618	0.0239517	4.01279	0.249203
PF00782	PF00782 [Dual specificity phosphatase, catalytic domain]	98.7433	2.00181	0.00190308	0.00696309	4.00502	0.249687
PF02086	PF02086 [D12 class N6 adenine-specific DNA methyltransferase]	1304.88	1.9973	0.000134741	0.000720631	3.99253	0.250468
PF08660	PF08660 [Oligosaccharide biosynthesis protein Alg14 like]	74.7165	1.9967	0.018789	0.0464597	3.99085	0.250573
PF10127	PF10127 [Predicted nucleotidyltransferase]	1123.01	1.99597	1.77284e-06	1.63715e-05	3.98885	0.250699
PF10092	PF10092 [Uncharacterized protein conserved in bacteria (DUF2330)]	331.936	1.99108	0.00952888	0.0264862	3.97534	0.251551
PF02321	PF02321 [Outer membrane efflux protein]	14277.1	1.98313	0.00617345	0.0185386	3.9535	0.25294
PF09980	PF09980 [Predicted membrane protein (DUF2214)]	364.452	1.9678	0.0119047	0.0319402	3.91172	0.255642
PF04216	PF04216 [Protein involved in formate dehydrogenase formation]	410.352	1.96352	0.000370153	0.0017308	3.90011	0.256403
PF07920	PF07920 [Protein of unknown function (DUF1684)]	2745.29	1.95888	2.2049e-22	3.37307e-20	3.88761	0.257227
PF00639	PF00639 [PPIC-type PPIASE domain]	838.008	1.95183	0.00145923	0.00554166	3.86866	0.258488
PF18312	PF18312 []	144.942	1.94655	0.00774504	0.0223238	3.85452	0.259435
PF03235	PF03235 [Protein of unknown function DUF262]	2904.33	1.94533	0.000307582	0.00147218	3.85125	0.259656
PF13620	PF13620 [Carboxypeptidase regulatory-like domain]	17914.6	1.94152	9.51758e-10	1.83298e-08	3.84111	0.260341
PF13148	PF13148 [Protein of unknown function (DUF3987)]	2180.25	1.93573	0.000142324	0.000754716	3.82572	0.261389
PF04566	PF04566 [RNA polymerase Rpb2, domain 4]	17.9547	1.93382	0.0120199	0.0322174	3.82066	0.261735
PF18731	PF18731 []	399.492	1.93263	0.00274374	0.00944639	3.8175	0.261951
PF03727	PF03727 [Hexokinase]	67.7684	1.93107	0.00453269	0.0143485	3.81338	0.262234
PF13181	PF13181 [Tetratricopeptide repeat]	5123.95	1.91554	4.22725e-11	1.06774e-09	3.77255	0.265073
PF14347	PF14347 [Domain of unknown function (DUF4399)]	990.09	1.90564	0.00661223	0.0195934	3.74676	0.266897
PF18317	PF18317 []	206.489	1.89958	0.00819494	0.0233877	3.73104	0.268022
PF15469	PF15469 [Exocyst complex component Sec5]	56.4599	1.89873	0.0128277	0.0340104	3.72884	0.26818
PF09899	PF09899 [Putative amidoligase enzyme (DUF2126)]	3966.17	1.89102	0.00580695	0.0176472	3.70898	0.269616
PF13941	PF13941 [MutL protein]	434.624	1.88627	0.0012585	0.00487293	3.69679	0.270505
PF03524	PF03524 [Conjugal transfer protein]	1197.84	1.88464	0.0067938	0.0200306	3.69261	0.270811
PF01835	PF01835 [MG2 domain]	329.684	1.8775	0.00823027	0.023472	3.67438	0.272155
PF05731	PF05731 [TROVE domain]	1565.6	1.87742	1.32125e-06	1.26628e-05	3.67418	0.272169
PF04235	PF04235 [Protein of unknown function (DUF418)]	216.802	1.87003	0.0138506	0.0362845	3.65541	0.273567
PF07519	PF07519 [Tannase and feruloyl esterase]	11334.5	1.85653	2.96086e-06	2.58136e-05	3.62136	0.276139
PF06824	PF06824 [Metal-independent alpha-mannosidase (GH125)]	475.575	1.85364	0.00773173	0.0222933	3.6141	0.276694
PF01839	PF01839 [FG-GAP repeat]	977.664	1.85154	1.18763e-06	1.15598e-05	3.60884	0.277097
PF05990	PF05990 [Alpha/beta hydrolase of unknown function (DUF900)]	1156.47	1.85067	0.0120457	0.0322439	3.60667	0.277264
PF12215	PF12215 [beta-glucosidase 2, glycosyl-hydrolase family 116 N-term]	1501.67	1.84711	4.39858e-05	0.000274336	3.59778	0.27795
PF14107	PF14107 [Domain of unknown function (DUF4280)]	121.57	1.84171	0.0182469	0.04541	3.58435	0.278991
PF03738	PF03738 [Glutathionylspermidine synthase preATP-grasp]	1288.25	1.83695	7.20953e-07	7.34448e-06	3.57254	0.279913
PF13589	PF13589 [Histidine kinase-, DNA gyrase B-, and HSP90-like ATPase]	2471.62	1.83008	0.0163443	0.0415031	3.55557	0.281249
PF09976	PF09976 [Tetratricopeptide repeat-like domain]	708.903	1.82835	0.015784	0.0403329	3.55132	0.281586
PF18099	PF18099 []	123.095	1.82612	0.00336237	0.0111913	3.54582	0.282023
PF00092	PF00092 [von Willebrand factor type A domain]	2623.51	1.81888	7.87334e-05	0.00045019	3.52807	0.283441
PF02368	PF02368 [Bacterial Ig-like domain (group 2)]	477.936	1.81697	0.00403298	0.0130433	3.5234	0.283817
PF17132	PF17132 [alpha-L-rhamnosidase]	1829.94	1.81125	0.00350838	0.0116201	3.50946	0.284944
PF00076	PF00076 [RNA recognition motif. (a.k.a. RRM, RBD, or RNP domain)]	614.384	1.80545	0.00678471	0.0200111	3.49539	0.286091
PF08753	PF08753 [NikR C terminal nickel binding domain]	448.349	1.79806	0.00953648	0.0264982	3.47752	0.287561
PF12147	PF12147 [Putative methyltransferase]	141.113	1.79635	0.00912837	0.0256366	3.4734	0.287902
PF05090	PF05090 [Vitamin K-dependent gamma-carboxylase]	68.9002	1.79214	0.00490349	0.0153267	3.46329	0.288743
PF06012	PF06012 [Domain of Unknown Function (DUF908)]	32.1061	1.78652	0.00566	0.0172718	3.44982	0.28987
PF02452	PF02452 [PemK-like, MazF-like toxin of type II toxin-antitoxin system]	3183.53	1.78379	1.47012e-06	1.38441e-05	3.4433	0.290419
PF13176	PF13176 [Tetratricopeptide repeat]	4707.56	1.78137	2.43805e-08	3.50492e-07	3.43752	0.290907
PF13855	PF13855 [Leucine rich repeat]	723.391	1.77951	0.00708001	0.0207088	3.43308	0.291283
PF04168	PF04168 [A predicted alpha-helical domain with a conserved ER motif.]	5521.99	1.76142	0.00444235	0.0141139	3.39032	0.294957
PF17384	PF17384 [RimP C-terminal SH3 domain]	490.91	1.75924	0.00963083	0.0267237	3.3852	0.295404
PF07739	PF07739 [TipAS antibiotic-recognition domain]	1544.17	1.75903	7.96066e-06	6.22421e-05	3.38471	0.295447
PF13175	PF13175 [AAA ATPase domain]	2177.19	1.7582	0.00520694	0.0161014	3.38276	0.295617
PF09374	PF09374 [Predicted Peptidoglycan domain]	250.879	1.75075	0.00995932	0.0275222	3.36533	0.297147
PF04403	PF04403 [Paraquat-inducible protein A]	384.745	1.7471	0.0201589	0.0491937	3.35684	0.297899
PF04820	PF04820 [Tryptophan halogenase]	3351.56	1.73198	0.001939	0.00707216	3.32184	0.301038
PF14338	PF14338 [Mrr N-terminal domain]	125.443	1.73125	2.4285e-05	0.000164634	3.32016	0.30119
PF08379	PF08379 [Bacterial transglutaminase-like N-terminal region]	3555.1	1.72945	9.38296e-05	0.000525031	3.31601	0.301567
PF13650	PF13650 [Aspartyl protease]	1179.17	1.72926	0.000632194	0.00270778	3.31558	0.301606
PF00520	PF00520 [Ion transport protein]	403.746	1.72795	0.00311466	0.0105092	3.31257	0.301881
PF07826	PF07826 [IMP cyclohydrolase-like protein]	535.679	1.72392	0.00432723	0.0138076	3.30333	0.302725
PF14100	PF14100 [Methane oxygenase PmoA]	2444.47	1.71215	1.32453e-05	9.86163e-05	3.27649	0.305204
PF14062	PF14062 [Domain of unknown function (DUF4253)]	1469.26	1.71194	0.0185408	0.0460003	3.27601	0.305249
PF11829	PF11829 [Protein of unknown function (DUF3349)]	1273.02	1.71065	6.73646e-10	1.34862e-08	3.27308	0.305523
PF09913	PF09913 [Predicted membrane protein (DUF2142)]	1677.73	1.70749	0.00720301	0.0210004	3.26593	0.306192
PF04174	PF04174 [A circularly permuted ATPgrasp ]	4152.33	1.70041	0.0038666	0.0126108	3.24994	0.307698
PF13454	PF13454 [FAD-NAD(P)-binding]	2217.23	1.69125	0.00607261	0.0183006	3.22937	0.309658
PF07976	PF07976 [Phenol hydroxylase, C-terminal dimerisation domain ]	1504.26	1.67649	0.00105443	0.00421771	3.1965	0.312842
PF13000	PF13000 [Acetyl-coenzyme A transporter 1]	47.8714	1.67335	0.000342665	0.00161907	3.18955	0.313524
PF11700	PF11700 [Vacuole effluxer Atg22 like]	2413.96	1.66563	9.57427e-07	9.45532e-06	3.17252	0.315207
PF09243	PF09243 [Mitochondrial small ribosomal subunit Rsm22]	1078.47	1.6638	3.37568e-13	1.30169e-11	3.16849	0.315608
PF01436	PF01436 [NHL repeat]	14983.9	1.65298	1.21419e-16	8.06942e-15	3.14482	0.317983
PF02156	PF02156 [Glycosyl hydrolase family 26]	1114.1	1.65118	0.00687373	0.0202345	3.14091	0.318379
PF14559	PF14559 [Tetratricopeptide repeat]	4324.81	1.65053	4.95058e-05	0.000302482	3.1395	0.318523
PF05270	PF05270 [Alpha-L-arabinofuranosidase B (ABFB) domain]	1468.47	1.64895	0.00802159	0.0229901	3.13606	0.318871
PF13414	PF13414 [TPR repeat]	4447.95	1.64736	0.00393245	0.0127844	3.13259	0.319225
PF14018	PF14018 [Domain of unknown function (DUF4234)]	273.465	1.64602	0.000102588	0.000568545	3.12968	0.319521
PF14403	PF14403 [Circularly permuted ATP-grasp type 2 ]	4557.79	1.64007	0.00687544	0.0202345	3.1168	0.320842
PF13432	PF13432 [Tetratricopeptide repeat]	6493.76	1.6377	1.58102e-11	4.25878e-10	3.1117	0.321367
PF17042	PF17042 [Putative nucleotide-binding of sugar-metabolising enzyme]	1684.99	1.63535	0.000499093	0.00220646	3.10664	0.321892
PF03594	PF03594 [Benzoate membrane transport protein]	2194.36	1.6292	0.0135203	0.0355424	3.09342	0.323266
PF07745	PF07745 [Glycosyl hydrolase family 53]	3694.53	1.61732	0.00145313	0.00552107	3.06804	0.325941
PF02632	PF02632 [BioY family]	1617.64	1.61254	5.51662e-08	7.2967e-07	3.0579	0.327022
PF19305	PF19305 []	18554.9	1.61208	5.69759e-07	5.9531e-06	3.05693	0.327126
PF13749	PF13749 [Putative ATP-dependent DNA helicase recG C-terminal]	4673.71	1.60842	0.0128315	0.0340104	3.04917	0.327958
PF14532	PF14532 [Sigma-54 interaction domain]	2357.04	1.60718	0.0186074	0.0461515	3.04656	0.328239
PF05534	PF05534 [HicB family]	345.84	1.60054	4.66825e-05	0.000289047	3.03257	0.329753
PF00856	PF00856 [SET domain]	902.885	1.59867	0.000526423	0.00231718	3.02864	0.330181
PF04459	PF04459 [Protein of unknown function (DUF512)]	358.197	1.59688	0.000974369	0.00393913	3.02488	0.330592
PF14237	PF14237 [Domain of unknown function (DUF4339)]	474.346	1.59468	0.000266497	0.0013048	3.02029	0.331095
PF14487	PF14487 [Domain of unknown function (DUF4433)]	384.501	1.59086	0.0138629	0.036305	3.01229	0.331973
PF17855	PF17855 []	63.2651	1.58839	0.00918549	0.0257613	3.00715	0.332541
PF13711	PF13711 [Domain of unknown function (DUF4160)]	349.497	1.58442	0.00233059	0.00822552	2.99886	0.33346
PF04261	PF04261 [Dyp-type peroxidase family ]	12467.8	1.58333	5.286e-07	5.55988e-06	2.99661	0.33371
PF05360	PF05360 [yiaA/B two helix domain]	264.383	1.58197	0.00194923	0.00710309	2.99378	0.334026
PF17248	PF17248 [Family of unknown function (DUF5317)]	307.371	1.57182	0.00247368	0.00863391	2.9728	0.336383
PF07110	PF07110 [EthD domain]	720.518	1.57166	3.2608e-05	0.000211509	2.97246	0.336421
PF04230	PF04230 [Polysaccharide pyruvyl transferase]	2645.72	1.5676	0.00752348	0.0217991	2.96411	0.33737
PF06127	PF06127 [Protein of unknown function (DUF962)]	595.63	1.56729	0.0148893	0.0384101	2.96347	0.337442
PF09685	PF09685 [Domain of unknown function (DUF4870) ]	785.555	1.55754	0.00414362	0.0133531	2.94352	0.33973
PF13770	PF13770 [Domain of unknown function (DUF4169)]	195.33	1.55651	0.0201452	0.0491937	2.94142	0.339971
PF14099	PF14099 [Polysaccharide lyase]	345.537	1.55625	0.0191025	0.0471055	2.94089	0.340033
PF02669	PF02669 [K+-transporting ATPase, c chain]	6869.21	1.5546	1.08015e-06	1.06028e-05	2.93753	0.340422
PF13646	PF13646 [HEAT repeats]	3018.47	1.54966	1.23479e-06	1.19692e-05	2.92748	0.34159
PF07987	PF07987 [Domain of unkown function (DUF1775)]	1555.91	1.54599	0.00143237	0.00544731	2.92004	0.342462
PF13444	PF13444 [Acetyltransferase (GNAT) domain]	1056.72	1.5371	1.48301e-16	9.69698e-15	2.90211	0.344577
PF06966	PF06966 [Protein of unknown function (DUF1295)]	2265.69	1.53386	3.04631e-06	2.64165e-05	2.89559	0.345353
PF19501	PF19501 []	632.146	1.5331	0.0182177	0.0453514	2.89408	0.345533
PF06769	PF06769 [YoeB-like toxin of bacterial type II toxin-antitoxin system]	1358.38	1.53025	3.03448e-05	0.000198897	2.88835	0.346218
PF10074	PF10074 [Uncharacterized conserved protein (DUF2285)]	440.599	1.52956	0.0154823	0.0396496	2.88697	0.346383
PF11790	PF11790 [Glycosyl hydrolase catalytic core]	379.714	1.52379	0.00321011	0.0107663	2.87546	0.347771
PF16656	PF16656 [Purple acid Phosphatase, N-terminal domain]	4055.93	1.52297	4.74734e-05	0.00029271	2.87382	0.347969
PF02348	PF02348 [Cytidylyltransferase]	1443.66	1.52135	0.00426161	0.013652	2.8706	0.34836
PF04371	PF04371 [Porphyromonas-type peptidyl-arginine deiminase]	1431.6	1.51516	0.0139528	0.036505	2.85831	0.349858
PF12811	PF12811 [Bax inhibitor 1 like ]	1732.61	1.51156	4.89652e-05	0.000299857	2.85119	0.350731
PF13415	PF13415 [Galactose oxidase, central domain]	691.094	1.51146	0.00705896	0.020677	2.85099	0.350755
PF14330	PF14330 [Domain of unknown function (DUF4387)]	420.064	1.50635	0.00108393	0.00431866	2.8409	0.352001
PF06564	PF06564 [Cellulose biosynthesis protein BcsQ]	126.075	1.50398	0.000379882	0.00176509	2.83625	0.352579
PF07221	PF07221 [N-acylglucosamine 2-epimerase (GlcNAc 2-epimerase)]	1333.43	1.49685	0.0103431	0.0283893	2.82225	0.354327
PF16353	PF16353 [Domain of unknown function(DUF4981)]	839.117	1.49509	0.00706194	0.0206783	2.81881	0.35476
PF20030	PF20030 []	1153.49	1.49502	4.07691e-08	5.50927e-07	2.81868	0.354776
PF05014	PF05014 [Nucleoside 2-deoxyribosyltransferase]	486.218	1.49294	3.23235e-05	0.000209999	2.81461	0.355289
PF04945	PF04945 [YHS domain]	1148.17	1.49135	2.05499e-05	0.000142653	2.81153	0.355679
PF00058	PF00058 [Low-density lipoprotein receptor repeat class B]	833.108	1.48182	0.0123119	0.0328696	2.79302	0.358036
PF00331	PF00331 [Glycosyl hydrolase family 10]	5830.58	1.46482	0.000591954	0.00255704	2.76029	0.36228
PF00657	PF00657 [GDSL-like Lipase/Acylhydrolase]	1546.49	1.4607	1.97902e-05	0.000137852	2.75242	0.363317
PF03972	PF03972 [MmgE/PrpD family]	23135.9	1.45092	7.00098e-06	5.54877e-05	2.73382	0.365789
PF06803	PF06803 [Protein of unknown function (DUF1232)]	469.365	1.4488	0.0105401	0.0288615	2.7298	0.366327
PF08421	PF08421 [Putative zinc binding domain]	1590.68	1.44743	9.68164e-05	0.000539882	2.72722	0.366674
PF01774	PF01774 [UreD urease accessory protein]	1362.3	1.43992	0.00401608	0.0130041	2.71305	0.368589
PF13091	PF13091 [PLD-like domain]	6321.41	1.43904	5.0062e-07	5.29899e-06	2.71141	0.368812
PF08309	PF08309 [LVIVD repeat]	868.621	1.43785	0.0199936	0.0489014	2.70917	0.369117
PF13484	PF13484 [4Fe-4S double cluster binding domain]	937.016	1.43608	0.00938831	0.0261672	2.70584	0.369571
PF11203	PF11203 [Putative type VII ESX secretion system translocon, EccE]	1519.83	1.42972	0.00198551	0.0072126	2.69395	0.371202
PF07907	PF07907 [YibE/F-like protein]	773.316	1.42843	0.00225915	0.00800926	2.69153	0.371536
PF14524	PF14524 [Wzt C-terminal domain]	880.02	1.42013	0.000223366	0.00113049	2.6761	0.373677
PF00173	PF00173 [Cytochrome b5-like Heme/Steroid binding domain]	177.266	1.41912	0.00217905	0.00776946	2.67422	0.373941
PF14219	PF14219 [Domain of unknown function (DUF4328)]	966.727	1.41338	6.32806e-07	6.56112e-06	2.66361	0.37543
PF01850	PF01850 [PIN domain]	5558.3	1.41132	0.00307651	0.0104152	2.6598	0.375968
PF19303	PF19303 []	407.177	1.39868	1.959e-06	1.79272e-05	2.63661	0.379275
PF13313	PF13313 [Domain of unknown function (DUF4082)]	3325.56	1.39636	0.00147627	0.0055912	2.63237	0.379886
PF02449	PF02449 [Beta-galactosidase]	4467.75	1.3958	0.00512038	0.0158822	2.63135	0.380033
PF02104	PF02104 [SURF1 family]	2515.75	1.39278	2.91185e-05	0.000191789	2.62584	0.38083
PF14216	PF14216 [Domain of unknown function (DUF4326)]	501.869	1.37669	0.00667225	0.0197368	2.59673	0.3851
PF03994	PF03994 [Domain of Unknown Function (DUF350) ]	325.596	1.3751	2.30597e-05	0.000157248	2.59387	0.385525
PF17991	PF17991 []	3671.98	1.37253	0.00154834	0.00583363	2.58924	0.386214
PF07470	PF07470 [Glycosyl Hydrolase Family 88]	735.051	1.36321	0.00754644	0.0218523	2.57256	0.388717
PF05649	PF05649 [Peptidase family M13]	3789.5	1.35644	0.00218552	0.00778909	2.56053	0.390545
PF14279	PF14279 [HNH endonuclease]	1496.29	1.35094	9.40284e-05	0.000525781	2.55078	0.392036
PF01418	PF01418 [Helix-turn-helix domain, rpiR family]	3764.9	1.34898	1.43689e-06	1.35943e-05	2.54731	0.392571
PF03814	PF03814 [Potassium-transporting ATPase A subunit]	16999.1	1.33777	0.000380534	0.0017661	2.52761	0.395631
PF00468	PF00468 [Ribosomal protein L34]	668.894	1.33525	0.000189106	0.000972889	2.52319	0.396323
PF14742	PF14742 [N-terminal domain of (some) glycogen debranching enzymes]	7332.9	1.31909	7.83854e-10	1.54312e-08	2.49509	0.400786
PF02560	PF02560 [Cyanate lyase C-terminal domain]	1329.97	1.31363	0.00159969	0.00600197	2.48566	0.402308
PF13661	PF13661 [2OG-Fe(II) oxygenase superfamily]	30.1676	1.30894	0.0128887	0.0341285	2.47759	0.403618
PF13223	PF13223 [Protein of unknown function (DUF4031)]	906.938	1.30668	0.000818602	0.00337772	2.47371	0.404251
PF16875	PF16875 [Glycosyl hydrolase family 36 N-terminal domain]	1444.58	1.30648	0.00153714	0.00579682	2.47338	0.404305
PF05187	PF05187 [Electron transfer flavoprotein-ubiquinone oxidoreductase, 4Fe-4S]	1521.66	1.29558	0.0121599	0.0325124	2.45476	0.407372
PF01555	PF01555 [DNA methylase]	7502.07	1.29357	8.37788e-05	0.000475685	2.45134	0.407939
PF07837	PF07837 [Formiminotransferase domain, N-terminal subdomain]	964.431	1.29149	1.04311e-05	7.94884e-05	2.4478	0.40853
PF02929	PF02929 [Beta galactosidase small chain]	981.053	1.27987	0.00281297	0.00963156	2.42817	0.411832
PF02469	PF02469 [Fasciclin domain]	1992.24	1.27603	0.002797	0.00958498	2.42172	0.412929
PF14155	PF14155 [Domain of unknown function (DUF4307)]	659.719	1.26866	0.00681052	0.0200653	2.40938	0.415045
PF12688	PF12688 [Tetratrico peptide repeat]	644.262	1.26368	0.0173008	0.0435095	2.40108	0.41648
PF13173	PF13173 [AAA domain]	5391.53	1.25214	0.0031508	0.0106179	2.38195	0.419825
PF12897	PF12897 [Alanine-glyoxylate amino-transferase]	2116.44	1.2516	0.000373214	0.00174009	2.38105	0.419983
PF00801	PF00801 [PKD domain]	1670.86	1.2474	0.00770553	0.0222279	2.37413	0.421207
PF01011	PF01011 [PQQ enzyme repeat]	13417.7	1.2403	1.89901e-05	0.00013354	2.36247	0.423285
PF01311	PF01311 [Bacterial export proteins, family 1]	838.393	1.23139	0.000457216	0.00205608	2.34793	0.425907
PF19301	PF19301 []	17699	1.22085	0.000765687	0.00318532	2.33084	0.429029
PF01313	PF01313 [Bacterial export proteins, family 3]	385.941	1.2208	0.00456572	0.014421	2.33076	0.429045
PF20091	PF20091 []	7050.04	1.21883	0.0065394	0.019436	2.32757	0.429632
PF12704	PF12704 [MacB-like periplasmic core domain]	18299.1	1.21145	5.71129e-12	1.70247e-10	2.3157	0.431836
PF00691	PF00691 [OmpA family]	6851.03	1.21083	0.000763268	0.00317852	2.31471	0.43202
PF05711	PF05711 [Macrocin-O-methyltransferase (TylF)]	1508.43	1.20767	0.00519391	0.0160734	2.30964	0.432968
PF13672	PF13672 [Protein phosphatase 2C]	7154.18	1.20227	0.0140573	0.0366957	2.30101	0.434592
PF12911	PF12911 [N-terminal TM domain of oligopeptide transport permease C]	907.355	1.19501	4.44875e-06	3.71478e-05	2.28947	0.436782
PF05063	PF05063 [MT-A70 ]	558.341	1.19484	0.0143416	0.0373056	2.2892	0.436833
PF03932	PF03932 [CutC family]	515.685	1.19389	0.0121621	0.0325124	2.28768	0.437124
PF01127	PF01127 [Succinate dehydrogenase/Fumarate reductase transmembrane subunit]	1624.65	1.19283	0.00868167	0.0245693	2.28601	0.437443
PF07947	PF07947 [YhhN family]	1939.37	1.18702	7.94131e-08	1.0188e-06	2.27683	0.439208
PF01817	PF01817 [Chorismate mutase type II]	1456.71	1.18622	0.00645405	0.0192176	2.27556	0.439452
PF12849	PF12849 [PBP superfamily domain]	21034.7	1.18619	3.58161e-13	1.357e-11	2.27551	0.439462
PF06684	PF06684 [Amino acid synthesis]	962.505	1.18276	0.00143148	0.00544646	2.2701	0.440509
PF01341	PF01341 [Glycosyl hydrolases family 6]	5300.35	1.17962	0.000120606	0.000654535	2.26516	0.441469
PF01514	PF01514 [Secretory protein of YscJ/FliF family]	818.119	1.17723	0.00398726	0.0129263	2.26142	0.4422
PF02065	PF02065 [Melibiase]	3413.96	1.17532	0.00767059	0.0221485	2.25842	0.442787
PF08267	PF08267 [Cobalamin-independent synthase, N-terminal domain]	1416.27	1.17467	0.000557855	0.00242785	2.25741	0.442985
PF14030	PF14030 [Protein of unknown function (DUF4245)]	1177.01	1.17176	0.00581244	0.0176573	2.25286	0.44388
PF00022	PF00022 [Actin]	295.853	1.16186	0.0141283	0.0368507	2.23745	0.446937
PF13188	PF13188 [PAS domain]	1878.17	1.14995	0.000248129	0.00123198	2.21906	0.450642
PF09587	PF09587 [Bacterial capsule synthesis protein PGA_cap]	5605.16	1.14947	6.18614e-05	0.000365046	2.21833	0.450789
PF00149	PF00149 [Calcineurin-like phosphoesterase]	7210.76	1.1446	3.01408e-18	2.47551e-16	2.21085	0.452315
PF05015	PF05015 [RelE-like toxin of type II toxin-antitoxin system HigB]	766.121	1.14162	0.00279396	0.00958265	2.20629	0.45325
PF15979	PF15979 [Glycosyl hydrolase family 115]	1484.25	1.14019	0.0145939	0.0378042	2.20409	0.453701
PF01431	PF01431 [Peptidase family M13]	2279.77	1.1371	0.0173766	0.043682	2.19939	0.454671
PF13360	PF13360 [PQQ-like domain]	16879.4	1.12924	0.000233103	0.00117028	2.18743	0.457158
PF00186	PF00186 [Dihydrofolate reductase]	1604.21	1.12852	0.00174372	0.00644399	2.18634	0.457385
PF17270	PF17270 [Family of unknown function (DUF5336)]	489.092	1.12542	0.00191547	0.00700525	2.18166	0.458367
PF05425	PF05425 [Copper resistance protein D]	4108.59	1.12369	0.00157524	0.0059267	2.17903	0.45892
PF13521	PF13521 [AAA domain]	1401.4	1.11755	0.00097163	0.00393403	2.16978	0.460877
PF00515	PF00515 [Tetratricopeptide repeat]	11071	1.11292	0.000135607	0.000724786	2.16282	0.462359
PF13519	PF13519 [von Willebrand factor type A domain]	5837.14	1.09548	5.05953e-06	4.16052e-05	2.13684	0.467982
PF05816	PF05816 [Toxic anion resistance protein (TelA)]	1063.97	1.08754	0.0111088	0.0301769	2.12511	0.470564
PF06964	PF06964 [Alpha-L-arabinofuranosidase C-terminal domain]	4496.55	1.08744	0.002001	0.00725587	2.12496	0.470596
PF13482	PF13482 [RNase_H superfamily]	1562.14	1.08288	0.0201099	0.0491414	2.11826	0.472086
PF16640	PF16640 [Bacterial Ig-like domain (group 3)]	7142.53	1.08258	0.000102872	0.000569729	2.11782	0.472183
PF01476	PF01476 [LysM domain]	3372.85	1.03659	0.011108	0.0301769	2.05137	0.487479
PF00081	PF00081 [Iron/manganese superoxide dismutases, alpha-hairpin domain]	1463.56	1.03405	0.00344283	0.0114328	2.04777	0.488337
PF02668	PF02668 [Taurine catabolism dioxygenase TauD, TfdA family]	23145.6	1.0329	1.4458e-05	0.000106101	2.04613	0.488726
PF08482	PF08482 [ATP-dependent helicase C-terminal]	1274.18	1.03074	0.00476853	0.0149626	2.04307	0.489461
PF07077	PF07077 [Protein of unknown function (DUF1345)]	2100.67	1.02037	0.0170318	0.0429796	2.02844	0.49299
PF04932	PF04932 [O-Antigen ligase]	2495.63	1.01976	0.000886018	0.00362271	2.02758	0.493198
PF05050	PF05050 [Methyltransferase FkbM domain]	3497.53	1.01705	0.000418942	0.001918	2.02377	0.494126
PF04977	PF04977 [Septum formation initiator]	1471.34	1.01509	9.84026e-05	0.000547972	2.02103	0.494796
PF09348	PF09348 [Domain of unknown function (DUF1990)]	1443.63	1.00401	0.0039391	0.0127957	2.00556	0.498613
PF19609	PF19609 []	1768.41	-1.00316	0.0101964	0.0280529	0.498907	2.00438
PF13376	PF13376 [Bacteriocin-protection, YdeI or OmpD-Associated]	3043.68	-1.01066	0.000167183	0.000871157	0.496319	2.01483
PF19568	PF19568 []	135.62	-1.01157	0.0195982	0.0481231	0.496005	2.01611
PF01740	PF01740 [STAS domain]	6435.47	-1.01355	4.62708e-07	4.92755e-06	0.495326	2.01887
PF00403	PF00403 [Heavy-metal-associated domain]	1385.66	-1.01538	3.14288e-06	2.7109e-05	0.494698	2.02143
PF01903	PF01903 [CbiX]	3546.93	-1.01852	0.00128372	0.00496111	0.493623	2.02584
PF11271	PF11271 [Protein of unknown function (DUF3068)]	2509.94	-1.02313	0.0105662	0.028908	0.492047	2.03233
PF09365	PF09365 [Conserved hypothetical protein (DUF2461)]	2250.96	-1.02334	6.76679e-09	1.09511e-07	0.491976	2.03262
PF14805	PF14805 [Tetrahydrodipicolinate N-succinyltransferase N-terminal]	1963.31	-1.02457	0.00445047	0.0141341	0.491558	2.03435
PF09534	PF09534 [Tryptophan-associated transmembrane protein (Trp_oprn_chp)]	2345.44	-1.02752	0.000951817	0.00386253	0.490551	2.03852
PF09594	PF09594 [Glycosyltransferase family 87]	12575.8	-1.02838	0.000158247	0.000828321	0.490261	2.03973
PF03176	PF03176 [MMPL family]	64364.7	-1.03318	3.83883e-05	0.000243166	0.48863	2.04654
PF06772	PF06772 [Bacterial low temperature requirement A protein (LtrA)]	4539.15	-1.0349	0.0134947	0.0354897	0.488049	2.04897
PF03729	PF03729 [Short repeat of unknown function (DUF308)]	5425.72	-1.03564	3.55666e-09	6.16184e-08	0.487799	2.05003
PF07746	PF07746 [Aromatic-ring-opening dioxygenase LigAB, LigA subunit]	1955.16	-1.03635	0.00714473	0.020853	0.487558	2.05104
PF03591	PF03591 [AzlC protein]	2157.83	-1.03987	0.000302892	0.00145231	0.486371	2.05604
PF10432	PF10432 [Bacterial phospho-glucose isomerase C-terminal SIS domain]	3053.5	-1.04324	0.00014262	0.000755369	0.485235	2.06086
PF00781	PF00781 [Diacylglycerol kinase catalytic domain]	8606.92	-1.04501	1.80485e-05	0.000127917	0.484642	2.06338
PF11382	PF11382 [Copper transport outer membrane protein, MctB]	3631.84	-1.0464	2.0603e-05	0.000142777	0.484174	2.06537
PF00115	PF00115 [Cytochrome C and Quinol oxidase polypeptide I]	26237.6	-1.04672	7.6573e-26	1.77387e-23	0.484068	2.06583
PF00384	PF00384 [Molybdopterin oxidoreductase]	36096.3	-1.04815	5.79634e-07	6.04495e-06	0.483587	2.06788
PF09142	PF09142 [tRNA Pseudouridine synthase II, C terminal]	945.63	-1.06183	0.00354817	0.0117041	0.479025	2.08758
PF07366	PF07366 [SnoaL-like polyketide cyclase]	4746.44	-1.06563	0.001735	0.00641467	0.477763	2.09309
PF00723	PF00723 [Glycosyl hydrolases family 15]	24272.1	-1.06711	8.17397e-12	2.35016e-10	0.477272	2.09524
PF03460	PF03460 [Nitrite/Sulfite reductase ferredoxin-like half domain]	6393.75	-1.06856	1.424e-12	4.75134e-11	0.476795	2.09734
PF01068	PF01068 [ATP dependent DNA ligase domain]	14463	-1.06892	1.83614e-16	1.17239e-14	0.476677	2.09786
PF01569	PF01569 [PAP2 superfamily]	6057.43	-1.07208	0.000418522	0.00191716	0.475632	2.10246
PF01894	PF01894 [Uncharacterised protein family UPF0047]	2751.25	-1.07504	3.01535e-07	3.36755e-06	0.474659	2.10677
PF19291	PF19291 []	12150.6	-1.0752	9.61435e-13	3.34563e-11	0.474605	2.10702
PF13685	PF13685 [Iron-containing alcohol dehydrogenase]	3222.77	-1.0776	0.00743509	0.0215839	0.473817	2.11052
PF13581	PF13581 [Histidine kinase-like ATPase domain]	6844.41	-1.07791	4.90477e-05	0.000299908	0.473715	2.11098
PF00589	PF00589 [Phage integrase family]	55685.8	-1.07829	5.60808e-05	0.000335574	0.473591	2.11153
PF13424	PF13424 [Tetratricopeptide repeat]	40059.9	-1.07911	1.31984e-05	9.83571e-05	0.473319	2.11274
PF17674	PF17674 []	851.304	-1.08022	0.00037258	0.00173939	0.472957	2.11436
PF19461	PF19461 []	2101.94	-1.08071	0.000416798	0.00191041	0.472797	2.11507
PF11258	PF11258 [Protein of unknown function (DUF3048) N-terminal domain]	2656.46	-1.08324	0.00726204	0.0211496	0.471968	2.11879
PF00111	PF00111 [2Fe-2S iron-sulfur cluster binding domain]	3593.49	-1.08384	0.000979595	0.00395479	0.471772	2.11967
PF01424	PF01424 [R3H domain]	2108.34	-1.09107	0.000439789	0.00198985	0.469413	2.13032
PF10105	PF10105 [Uncharacterized protein conserved in bacteria (DUF2344)]	2474.34	-1.10742	0.000218147	0.00110754	0.464122	2.15461
PF14584	PF14584 [Protein of unknown function (DUF4446)]	1520.48	-1.1142	0.00037266	0.00173939	0.461948	2.16474
PF09900	PF09900 [Predicted membrane protein (DUF2127)]	2415.05	-1.11444	2.81328e-06	2.46862e-05	0.461871	2.16511
PF07210	PF07210 [Protein of unknown function (DUF1416)]	1307.58	-1.11671	0.000122264	0.000661759	0.461144	2.16852
PF00282	PF00282 [Pyridoxal-dependent decarboxylase conserved domain]	14144.2	-1.117	6.87314e-07	7.06305e-06	0.461052	2.16896
PF07736	PF07736 [Chorismate mutase type I]	1689.97	-1.11984	4.77399e-05	0.00029413	0.460145	2.17323
PF13189	PF13189 [Cytidylate kinase-like family]	1628.03	-1.12413	2.03975e-05	0.000141717	0.458779	2.1797
PF08278	PF08278 [DNA primase DnaG DnaB-binding ]	1581.69	-1.12608	0.00167967	0.00625575	0.45816	2.18265
PF01797	PF01797 [Transposase IS200 like]	1352.1	-1.13204	0.00745315	0.0216208	0.456271	2.19168
PF09967	PF09967 [VWA-like domain (DUF2201)]	972.377	-1.13454	0.00455273	0.0143912	0.455479	2.19549
PF02812	PF02812 [Glu/Leu/Phe/Val dehydrogenase, dimerisation domain]	3091.01	-1.14151	0.00122577	0.00476899	0.453283	2.20612
PF17754	PF17754 []	3856.7	-1.14677	0.00975194	0.0269859	0.451636	2.21417
PF05694	PF05694 [56kDa selenium binding protein (SBP56)]	5104.67	-1.14904	3.56494e-05	0.000228133	0.450924	2.21767
PF07332	PF07332 [Putative Actinobacterial Holin-X, holin superfamily III]	3877.6	-1.15107	0.00443036	0.0140868	0.45029	2.22079
PF13312	PF13312 [Domain of unknown function (DUF4081)]	2918.42	-1.15145	1.22658e-05	9.22554e-05	0.450172	2.22137
PF12555	PF12555 [Thiamine pyrophosphokinase C terminal]	1502.24	-1.15149	0.000973754	0.00393913	0.450161	2.22143
PF02406	PF02406 [MmoB/DmpM family ]	1291.33	-1.15176	0.00471188	0.0148135	0.450077	2.22184
PF04675	PF04675 [DNA ligase N terminus]	1097.04	-1.15303	0.0149214	0.0384682	0.44968	2.2238
PF01568	PF01568 [Molydopterin dinucleotide binding domain]	14123.9	-1.15398	9.91166e-09	1.56046e-07	0.449384	2.22527
PF14026	PF14026 [Protein of unknown function (DUF4242)]	905.791	-1.1549	0.00077519	0.00321825	0.449098	2.22669
PF09278	PF09278 [MerR, DNA binding]	1354.86	-1.15576	0.000380848	0.00176654	0.448831	2.22801
PF14333	PF14333 [Domain of unknown function (DUF4389)]	2265.89	-1.16594	0.00329108	0.0110037	0.445675	2.24379
PF13580	PF13580 [SIS domain]	5887.92	-1.16734	0.00527409	0.016278	0.445241	2.24597
PF10724	PF10724 [Protein of unknown function (DUF2516)]	1413.61	-1.16974	0.000205194	0.00105165	0.444501	2.24971
PF14535	PF14535 [AMP-binding enzyme C-terminal domain]	3357.27	-1.17762	0.00122192	0.00475858	0.442079	2.26204
PF14791	PF14791 [DNA polymerase beta thumb ]	1652.5	-1.17865	0.000640837	0.00273757	0.441765	2.26365
PF00390	PF00390 [Malic enzyme, N-terminal domain]	6364.85	-1.1804	1.16277e-29	3.92823e-27	0.441229	2.2664
PF10118	PF10118 [Predicted metal-dependent hydrolase]	2276.66	-1.18221	0.00236677	0.008326	0.440676	2.26924
PF00672	PF00672 [HAMP domain]	10072.6	-1.18414	2.75634e-12	8.93935e-11	0.440087	2.27228
PF07784	PF07784 [Protein of unknown function (DUF1622)]	867.567	-1.1844	0.00607386	0.0183006	0.440007	2.27269
PF06738	PF06738 [Putative threonine/serine exporter]	1943.32	-1.19075	0.0144205	0.0374628	0.438076	2.28271
PF17964	PF17964 []	6216.81	-1.19819	0.000250744	0.00124117	0.43582	2.29452
PF06745	PF06745 [KaiC]	3332.99	-1.19852	1.00189e-08	1.57124e-07	0.435723	2.29504
PF06897	PF06897 [Protein of unknown function (DUF1269)]	3597.02	-1.20593	4.38874e-05	0.000274144	0.43349	2.30686
PF01566	PF01566 [Natural resistance-associated macrophage protein]	16939.4	-1.20872	3.38748e-13	1.30169e-11	0.432653	2.31132
PF09055	PF09055 [Nickel-containing superoxide dismutase]	1433.69	-1.21594	1.35972e-07	1.64301e-06	0.430494	2.32291
PF05191	PF05191 [Adenylate kinase, active site lid]	576.888	-1.22072	3.65583e-06	3.11033e-05	0.42907	2.33062
PF02583	PF02583 [Metal-sensitive transcriptional repressor]	3946.58	-1.22178	4.91275e-28	1.42259e-25	0.428754	2.33234
PF00239	PF00239 [Resolvase, N terminal domain]	18435.5	-1.22285	0.00969059	0.0268528	0.428435	2.33407
PF00196	PF00196 [Bacterial regulatory proteins, luxR family]	110688	-1.22289	5.21095e-20	5.55926e-18	0.428423	2.33414
PF02424	PF02424 [ApbE family]	6976.95	-1.22381	7.76398e-11	1.83618e-09	0.42815	2.33563
PF17874	PF17874 []	10048.1	-1.22693	0.000425578	0.00193807	0.427227	2.34068
PF14344	PF14344 [Domain of unknown function (DUF4397)]	761.686	-1.22751	0.0166822	0.0422553	0.427055	2.34162
PF02055	PF02055 [Glycosyl hydrolase family 30 TIM-barrel domain]	1970.71	-1.22818	0.00658081	0.0195288	0.426855	2.34272
PF12890	PF12890 [Dihydro-orotase-like]	1127.06	-1.24791	8.22726e-05	0.000467788	0.421058	2.37497
PF18859	PF18859 []	1054.27	-1.25738	0.00416579	0.0134139	0.418303	2.39061
PF02261	PF02261 [Aspartate decarboxylase]	864.662	-1.25839	0.000176145	0.000911413	0.418009	2.39229
PF13964	PF13964 [Kelch motif]	2118.19	-1.26499	1.91835e-05	0.000134439	0.416103	2.40325
PF02274	PF02274 [Amidinotransferase]	7556.8	-1.26652	1.54408e-10	3.49703e-09	0.41566	2.40581
PF14527	PF14527 [WhiA LAGLIDADG-like domain]	1285.05	-1.26746	3.11267e-06	2.6877e-05	0.41539	2.40738
PF01270	PF01270 [Glycosyl hydrolases family 8]	565.85	-1.26785	0.0178686	0.0446741	0.415277	2.40803
PF03060	PF03060 [Nitronate monooxygenase]	17563.4	-1.27648	6.6033e-07	6.82903e-06	0.412802	2.42247
PF12727	PF12727 [PBP superfamily domain]	3958.82	-1.27926	0.000213489	0.00108661	0.412008	2.42714
[truncated: 827 more rows]

## Sheet: B) Cub vs Ban
PFAM_ID	PFAM_ID_long	baseMean	log2FoldChange	pvalue	padj	Fold Change	1/Fold Change
PF03945	PF03945 [delta endotoxin, N-terminal domain]	124.14	23.9607	4.37334e-10	1.55066e-07	1.63267e+07	6.12495e-08
PF14470	PF14470 [Bacterial PH domain]	74.5312	22.4072	7.1813e-19	1.3368e-15	5.5621e+06	1.79788e-07
PF18742	PF18742 []	85.5239	9.12221	5.07243e-10	1.71679e-07	557.261	0.00179449
PF04018	PF04018 [Domain of unknown function (DUF368)]	53.8486	9.11279	4.43593e-06	0.000393213	553.636	0.00180624
PF05572	PF05572 [Pregnancy-associated plasma protein-A]	34.4904	8.99831	1.67461e-07	2.44493e-05	511.401	0.00195541
PF04705	PF04705 [Thiostrepton-resistance methylase, N terminus]	30.7273	8.8305	7.28825e-05	0.00304878	455.245	0.00219662
PF14281	PF14281 [PD-(D/E)XK nuclease superfamily]	90.1921	8.28043	1.97123e-09	5.4362e-07	310.926	0.00321619
PF04724	PF04724 [Glycosyltransferase family 17]	40.9949	8.11987	4.57745e-06	0.000396322	278.179	0.0035948
PF18914	PF18914 []	460.219	8.07129	3.47399e-05	0.0017018	268.968	0.00371792
PF07581	PF07581 [The GLUG motif]	23.9685	8.07082	1.8892e-05	0.00107605	268.881	0.00371912
PF06923	PF06923 [Glucitol operon activator protein (GutM)]	27.8165	8.00933	0.000147336	0.00496408	257.66	0.00388108
PF04991	PF04991 [LicD family]	28.8168	7.87875	8.81395e-10	2.73453e-07	235.364	0.00424874
PF16268	PF16268 [Domain of unknown function (DUF4921)]	15.9182	7.64011	6.3124e-05	0.00274866	199.482	0.00501299
PF14885	PF14885 [Hypothetical glycosyl hydrolase family 15]	29.1284	7.527	5.8053e-07	7.32648e-05	184.439	0.00542185
PF18915	PF18915 []	144.432	7.27919	3.04977e-05	0.00152407	155.33	0.00643792
PF13712	PF13712 [Glycosyltransferase like family]	97.2762	7.2657	5.93884e-11	2.76379e-08	153.884	0.00649839
PF18884	PF18884 []	362.278	7.25604	1.51124e-06	0.000170495	152.857	0.00654207
PF09430	PF09430 [Protein of unknown function (DUF2012)]	42.0734	7.2334	5.93311e-05	0.00263311	150.477	0.00664551
PF19364	PF19364 []	57.9244	7.21275	9.80471e-06	0.000623982	148.338	0.00674134
PF09338	PF09338 [Glycine/sarcosine/betaine reductase component B subunits]	65.5205	7.21227	5.72393e-05	0.00261475	148.289	0.00674358
PF07450	PF07450 [Formate hydrogenlyase maturation protein HycH]	28.3811	7.17879	0.000659587	0.0147045	144.887	0.00690191
PF16582	PF16582 [Middle domain of thiamine pyrophosphate]	101.007	7.08328	2.70876e-10	1.06155e-07	135.606	0.00737431
PF03388	PF03388 [Legume-like lectin family]	35.6556	7.07455	0.00251731	0.0384097	134.788	0.00741905
PF15541	PF15541 [Bacterial toxin 4]	50.9434	7.06439	0.00156077	0.0270267	133.842	0.00747148
PF07355	PF07355 [Glycine/sarcosine/betaine reductase selenoprotein B (GRDB)]	41.0284	7.06166	1.22064e-05	0.000744991	133.589	0.00748564
PF09056	PF09056 [Prokaryotic phospholipase A2]	14.3939	7.00142	0.000740078	0.0161129	128.126	0.00780483
PF04723	PF04723 [Glycine reductase complex selenoprotein A]	17.5542	6.9501	0.000260555	0.00760819	123.648	0.00808746
PF11071	PF11071 [Nucleoside 2-deoxyribosyltransferase YtoQ]	8.21122	6.92143	0.00268853	0.0401984	121.215	0.00824979
PF10551	PF10551 [MULE transposase domain]	36.0155	6.91328	0.000536419	0.0128844	120.533	0.00829648
PF00887	PF00887 [Acyl CoA binding protein]	18.7531	6.87203	0.000217383	0.00665052	117.135	0.00853716
PF10069	PF10069 [Sensory domain in DIguanylate Cyclases and Two-component system]	75.3791	6.74138	1.1284e-07	1.75043e-05	106.994	0.00934633
PF03848	PF03848 [Tellurite resistance protein TehB]	9.06467	6.68323	0.00101877	0.0203227	102.766	0.0097308
PF14897	PF14897 [EpsG family]	85.3288	6.66409	6.95685e-05	0.00296004	101.412	0.00986073
PF03425	PF03425 [Carbohydrate binding domain (family 11)]	53.6542	6.64424	0.000112158	0.00408266	100.027	0.00999731
PF03983	PF03983 [SLA1 homology domain 1, SHD1 ]	20.8172	6.56631	0.000975991	0.0199649	94.7669	0.0105522
PF11738	PF11738 [Protein of unknown function (DUF3298)]	57.9524	6.53363	5.04147e-05	0.00236093	92.6446	0.0107939
PF08624	PF08624 [Chromatin remodelling complex Rsc7/Swp82 subunit]	43.5891	6.46801	0.00146971	0.025871	88.5248	0.0112963
PF06728	PF06728 [GPI transamidase subunit PIG-U]	21.9464	6.29151	0.000125261	0.00446266	78.3311	0.0127663
PF12663	PF12663 [Protein of unknown function (DUF3788)]	7.66481	6.29051	0.00188246	0.0310017	78.2764	0.0127752
PF04147	PF04147 [Nop14-like family ]	35.8414	6.08011	0.0010997	0.0212221	67.6544	0.014781
PF15402	PF15402 [N-terminus of kinetochore NMS complex subunit Spc7]	29.9058	6.07609	0.000147107	0.00496408	67.4658	0.0148223
PF16910	PF16910 [Repeating coiled region of VPS13]	43.0954	6.06665	0.000630603	0.0143617	67.0262	0.0149195
PF05291	PF05291 [Bystin]	17.2946	6.05994	0.000131169	0.00457333	66.7151	0.0149891
PF00960	PF00960 [Neocarzinostatin family]	16.0263	6.00405	0.00329834	0.0463385	64.18	0.0155812
PF08929	PF08929 [Domain of unknown function (DUF1911)]	64.806	5.99094	0.000414814	0.010762	63.5993	0.0157234
PF09021	PF09021 [HutP]	13.1003	5.91314	0.00242804	0.037665	60.2605	0.0165946
PF01735	PF01735 [Lysophospholipase catalytic domain]	65.8503	5.89329	0.000202168	0.00627225	59.4372	0.0168245
PF10281	PF10281 [Putative stress-responsive nuclear envelope protein]	6.26131	5.86975	0.00201358	0.0323204	58.4753	0.0171012
PF01036	PF01036 [Bacteriorhodopsin-like protein]	14.9765	5.69708	0.000467492	0.011642	51.8791	0.0192756
PF02516	PF02516 [Oligosaccharyl transferase STT3 subunit]	32.1767	5.68796	0.000115548	0.00417655	51.5523	0.0193978
PF09732	PF09732 [Cactus-binding C-terminus of cactin protein]	13.9969	5.68466	0.000275576	0.00789208	51.4345	0.0194422
PF13254	PF13254 [Domain of unknown function (DUF4045)]	61.9116	5.68041	0.00190922	0.0311074	51.283	0.0194996
PF19673	PF19673 []	188.979	5.62012	7.55529e-05	0.00311282	49.1839	0.0203318
PF07986	PF07986 [Tubulin binding cofactor C]	18.4126	5.60502	0.00041906	0.0107728	48.6721	0.0205456
PF19570	PF19570 []	399.294	5.56506	0.000103672	0.00393849	47.3424	0.0211227
PF00810	PF00810 [ER lumen protein retaining receptor]	9.95813	5.54622	0.00214691	0.0340125	46.7282	0.0214003
PF02893	PF02893 [GRAM domain]	33.4751	5.52135	0.00341585	0.0474523	45.9296	0.0217725
PF10377	PF10377 [Autophagy-related protein 11]	31.9753	5.51684	0.00175168	0.0293761	45.7862	0.0218406
PF14479	PF14479 [Prion-inhibition and propagation]	112.622	5.50491	0.000277551	0.00789942	45.4091	0.022022
PF05168	PF05168 [HEPN domain]	95.8909	5.46561	0.00146158	0.025871	44.1887	0.0226302
PF08785	PF08785 [Ku C terminal domain like]	16.8211	5.45289	0.00135018	0.0246408	43.8008	0.0228306
PF01805	PF01805 [Surp module]	13.2536	5.45231	0.00286326	0.041742	43.7834	0.0228397
PF15609	PF15609 [Phosphoribosyl transferase]	186.126	5.44046	1.1073e-07	1.75043e-05	43.4252	0.0230281
PF10744	PF10744 [Mediator of RNA polymerase II transcription subunit 1]	20.3256	5.42756	0.00301305	0.0433111	43.0385	0.023235
PF00959	PF00959 [Phage lysozyme]	171.397	5.40554	0.00335511	0.046852	42.3868	0.0235922
PF09462	PF09462 [Mus7/MMS22 family]	54.3505	5.38352	0.000217933	0.00665052	41.7446	0.0239552
PF19407	PF19407 []	174.21	5.34607	3.59929e-08	6.38103e-06	40.6749	0.0245852
PF14751	PF14751 [Domain of unknown function (DUF4474)]	83.9282	5.33259	0.000892844	0.0188867	40.2968	0.0248159
PF12500	PF12500 [TRSP domain C terminus to PRTase_2 ]	172.27	5.3073	6.55487e-05	0.00281572	39.5963	0.0252549
PF07382	PF07382 [Histone H1-like nucleoprotein HC2]	62.7042	5.2571	0.00111416	0.0213711	38.2423	0.0261491
PF11204	PF11204 [Protein of unknown function (DUF2985)]	16.2708	5.18808	0.00336005	0.046852	36.4558	0.0274304
PF13287	PF13287 [Fn3 associated]	122.429	5.16097	3.22026e-08	5.8483e-06	35.7773	0.0279507
PF13911	PF13911 [AhpC/TSA antioxidant enzyme]	16.0135	5.14083	0.00122815	0.0228746	35.2811	0.0283437
PF08660	PF08660 [Oligosaccharide biosynthesis protein Alg14 like]	74.7165	5.10071	1.89313e-05	0.00107605	34.3137	0.0291429
PF06333	PF06333 [Mediator complex subunit 13 C-terminal]	25.4517	5.06715	0.00201406	0.0323204	33.5246	0.0298289
PF06044	PF06044 [Dam-replacing family]	44.4894	4.9845	0.00361412	0.0494682	31.658	0.0315876
PF09088	PF09088 [MIF4G like]	18.9985	4.97067	0.00105995	0.0206607	31.356	0.0318918
PF07194	PF07194 [P2 response regulator binding domain]	18.7352	4.9357	0.00033019	0.0089343	30.6051	0.0326743
PF12684	PF12684 [PDDEXK-like domain of unknown function (DUF3799)]	338.458	4.9244	0.000166355	0.00546295	30.3664	0.0329312
PF07967	PF07967 [C3HC zinc finger-like ]	10.8157	4.91619	0.00157007	0.0271246	30.194	0.0331191
PF08211	PF08211 [Cytidine and deoxycytidylate deaminase zinc-binding region ]	33.1063	4.87839	0.000631341	0.0143617	29.4132	0.0339984
PF17653	PF17653 []	35.9973	4.84813	0.000371317	0.00984236	28.8027	0.034719
PF13170	PF13170 [Protein of unknown function (DUF4003)]	111.416	4.83141	0.00260298	0.0392344	28.4708	0.0351237
PF04516	PF04516 [CP2 transcription factor]	33.4034	4.81146	0.00267871	0.0401322	28.0798	0.0356128
PF11534	PF11534 [Hexameric tyrosine-coordinated heme protein (HTHP)]	11.057	4.74915	0.00050673	0.0124116	26.8928	0.0371847
PF14377	PF14377 [Domain of unknown function (DUF4414)]	45.1357	4.69565	0.003113	0.0443201	25.9138	0.0385895
PF01523	PF01523 [Putative modulator of DNA gyrase]	15.0164	4.66411	0.000154955	0.00517397	25.3534	0.0394424
PF17144	PF17144 [Ribosomal large subunit proteins 60S L5, and 50S L18]	10.9018	4.6504	0.0029788	0.042945	25.1137	0.0398189
PF04663	PF04663 [Phenol hydroxylase conserved region]	78.5344	4.64931	0.000673858	0.0148448	25.0948	0.0398489
PF11272	PF11272 [Protein of unknown function (DUF3072)]	67.4958	4.5547	0.000525584	0.0127062	23.5019	0.0425498
PF10145	PF10145 [Phage-related minor tail protein]	1845.34	4.52517	5.28962e-05	0.00245313	23.0256	0.0434299
PF04188	PF04188 [Mannosyltransferase (PIG-V)]	90.2264	4.48702	0.000128509	0.00453498	22.4248	0.0445934
PF16420	PF16420 [Ubiquitin-like modifier-activating enzyme ATG7 N-terminus]	15.7754	4.47489	0.00333051	0.0466146	22.237	0.0449701
PF02077	PF02077 [SURF4 family]	9.29983	4.44702	0.00288472	0.0418706	21.8116	0.0458472
PF17048	PF17048 [Neutral/alkaline non-lysosomal ceramidase, C-terminal]	54.8161	4.44612	0.000167673	0.00547585	21.7979	0.045876
PF14721	PF14721 [Apoptosis-inducing factor, mitochondrion-associated, C-term]	25.6973	4.41462	0.00117257	0.0221597	21.3272	0.0468884
PF11202	PF11202 [Phosphoribosyl transferase (PRTase)]	214.702	4.31463	5.30423e-05	0.00245313	19.8991	0.0502535
PF19326	PF19326 []	40.1846	4.30458	0.00170449	0.0288368	19.7609	0.050605
PF15523	PF15523 [Novel toxin 16]	171.441	4.27522	0.00254381	0.03857	19.3629	0.0516452
PF03865	PF03865 [Haemolysin secretion/activation protein ShlB/FhaC/HecB]	652.428	4.22	1.42603e-05	0.000842714	18.6357	0.0536604
PF15608	PF15608 [PELOTA RNA binding domain]	154.958	4.20667	0.000106683	0.00399178	18.4644	0.0541583
PF04499	PF04499 [SIT4 phosphatase-associated protein]	64.7762	4.02469	0.0011562	0.0219618	16.2761	0.0614396
PF13290	PF13290 [Chitobiase/beta-hexosaminidase C-terminal domain]	313.063	3.9627	7.10613e-07	8.53423e-05	15.5916	0.064137
PF18780	PF18780 []	166.272	3.929	0.00302039	0.043333	15.2317	0.0656527
PF10130	PF10130 [PIN domain]	170.186	3.8412	0.00103327	0.0204077	14.3323	0.0697726
PF01902	PF01902 [Diphthamide synthase]	220.161	3.6369	1.3512e-05	0.000811374	12.4398	0.0803869
PF00382	PF00382 [Transcription factor TFIIB repeat]	142.865	3.58217	0.00149384	0.0261162	11.9768	0.083495
PF10712	PF10712 [NAD-specific glutamate dehydrogenase]	17.8467	3.54078	0.00149416	0.0261162	11.6381	0.0859249
PF09941	PF09941 [Uncharacterized conserved protein (DUF2173)]	34.2794	3.51865	0.000998238	0.020075	11.4609	0.0872533
PF04722	PF04722 [Ssu72-like protein]	15.844	3.47479	0.00272425	0.0405696	11.1177	0.0899466
PF08937	PF08937 [MTH538 TIR-like domain (DUF1863)]	160.253	3.46594	0.0012319	0.0228746	11.0497	0.0905
PF13263	PF13263 [PHP-associated]	384.427	3.45232	5.56822e-06	0.000445817	10.9459	0.0913586
PF01845	PF01845 [CcdB protein]	45.4584	3.43475	0.00101206	0.0202575	10.8134	0.0924778
PF18905	PF18905 []	191.456	3.41627	5.96952e-08	1.01021e-05	10.6758	0.0936696
PF18413	PF18413 []	106.764	3.4104	0.00102077	0.0203227	10.6324	0.094052
PF06153	PF06153 [Cyclic-di-AMP receptor]	87.2381	3.38773	0.000449556	0.0114245	10.4667	0.0955414
PF20084	PF20084 []	104.489	3.31363	0.00107515	0.0209022	9.94266	0.100577
PF18478	PF18478 []	566.076	3.26227	0.000574095	0.013585	9.59491	0.104222
PF09586	PF09586 [Bacterial membrane protein YfhO]	675.818	3.24005	0.00269962	0.0402834	9.44828	0.105839
PF18462	PF18462 []	127.116	3.21109	0.000109976	0.00405386	9.26052	0.107985
PF18083	PF18083 []	175.363	3.20363	0.000224103	0.00677776	9.21275	0.108545
PF07837	PF07837 [Formiminotransferase domain, N-terminal subdomain]	964.431	3.18599	3.7336e-22	1.39002e-18	9.10078	0.109881
PF05704	PF05704 [Capsular polysaccharide synthesis protein]	148.12	3.16403	0.000634569	0.0143617	8.96333	0.111566
PF07098	PF07098 [Protein of unknown function (DUF1360)]	553.541	3.13075	0.00204438	0.0325962	8.75893	0.114169
PF04007	PF04007 [Protein of unknown function (DUF354)]	804.084	3.10019	7.07521e-05	0.0029933	8.57533	0.116614
PF04422	PF04422 [Coenzyme F420 hydrogenase/dehydrogenase, beta subunit N-term]	177.974	3.06497	2.95586e-05	0.00150749	8.36848	0.119496
PF14524	PF14524 [Wzt C-terminal domain]	880.02	2.90448	8.22634e-12	4.08355e-09	7.48749	0.133556
PF03837	PF03837 [RecT family]	496.863	2.84934	0.00248791	0.0381172	7.20668	0.13876
PF12647	PF12647 [RNHCP domain]	60.5345	2.80489	0.000175687	0.00566307	6.98807	0.143101
PF19922	PF19922 []	163.055	2.79894	0.000850838	0.018205	6.95928	0.143693
PF04297	PF04297 [Putative helix-turn-helix protein, YlxM / p13 like]	76.0813	2.77508	0.0036562	0.0496789	6.84513	0.146089
PF11867	PF11867 [Domain of unknown function (DUF3387)]	692.429	2.66971	0.000986504	0.0200697	6.36301	0.157158
PF04432	PF04432 [Coenzyme F420 hydrogenase/dehydrogenase, beta subunit C terminus]	266.307	2.66583	0.000672138	0.0148448	6.34592	0.157582
PF17648	PF17648 []	246.34	2.59976	0.000291623	0.00819405	6.06185	0.164966
PF11950	PF11950 [Protein of unknown function (DUF3467)]	135.678	2.54263	0.000213266	0.0065619	5.82651	0.171629
PF18143	PF18143 []	295.974	2.5226	0.00116756	0.0221212	5.74617	0.174029
PF05974	PF05974 [Domain of unknown function (DUF892)]	1491.3	2.45062	0.000834976	0.0179689	5.46651	0.182932
PF09588	PF09588 [YqaJ-like viral recombinase domain]	448.842	2.42372	0.00209185	0.0332109	5.36552	0.186375
PF04313	PF04313 [Type I restriction enzyme R protein N terminus (HSDR_N)]	1189.47	2.39463	0.000637973	0.014395	5.25842	0.190171
PF19980	PF19980 []	241.199	2.38049	0.00298181	0.042945	5.20715	0.192044
PF09106	PF09106 [Elongation factor SelB, winged helix ]	175.763	2.33025	0.00244275	0.0377618	5.02893	0.19885
PF13196	PF13196 [Protein of unknown function (DUF4012)]	1779.01	2.29815	0.000122351	0.0044011	4.91825	0.203324
PF02342	PF02342 [TerD domain]	975.643	2.25259	0.00365552	0.0496789	4.76537	0.209847
PF19607	PF19607 []	574.596	2.13465	0.00276676	0.0409569	4.39129	0.227723
PF01028	PF01028 [Eukaryotic DNA topoisomerase I, catalytic core]	1201.5	2.06311	0.000324279	0.00884462	4.17886	0.239299
PF10343	PF10343 [Potential Queuosine, Q, salvage protein family]	616.685	2.04395	2.47363e-05	0.00132509	4.12373	0.242499
PF13342	PF13342 [C-terminal repeat of topoisomerase]	346.399	2.01373	0.00146792	0.025871	4.03825	0.247632
PF17805	PF17805 []	660.945	2.01108	0.001807	0.0299665	4.03084	0.248087
PF11455	PF11455 [Protein of unknown function (DUF3018)]	398.146	1.99224	0.00149891	0.0261378	3.97853	0.251349
PF02110	PF02110 [Hydroxyethylthiazole kinase family]	672.775	1.97225	6.7452e-06	0.00050292	3.9238	0.254855
PF17248	PF17248 [Family of unknown function (DUF5317)]	307.371	1.95492	0.000629518	0.0143617	3.87694	0.257936
PF04459	PF04459 [Protein of unknown function (DUF512)]	358.197	1.94544	0.000263061	0.00765137	3.85156	0.259635
PF13240	PF13240 [zinc-ribbon domain]	161.063	1.93497	2.3015e-08	4.39409e-06	3.82371	0.261526
PF08668	PF08668 [HDOD domain]	597.589	1.93125	0.00120966	0.0227449	3.81385	0.262203
PF06863	PF06863 [Protein of unknown function (DUF1254)]	5210.38	1.90783	0.000228294	0.00682855	3.75244	0.266493
PF14907	PF14907 [Uncharacterised nucleotidyltransferase]	1224.5	1.87256	0.000996394	0.020075	3.66181	0.273089
PF14667	PF14667 [Polysaccharide biosynthesis C-terminal domain]	821.738	1.83878	7.47575e-05	0.00310975	3.57708	0.279558
PF14863	PF14863 [Alkyl sulfatase dimerisation]	2224.8	1.81024	0.00361252	0.0494682	3.50701	0.285143
PF13155	PF13155 [Toprim-like]	492.317	1.79012	1.62122e-08	3.26259e-06	3.45843	0.289148
PF12161	PF12161 [HsdM N-terminal domain]	1696.3	1.7544	0.00349759	0.0484072	3.37386	0.296396
PF06742	PF06742 [Protein of unknown function (DUF1214)]	5311.07	1.74476	0.00252929	0.0385135	3.3514	0.298383
PF02649	PF02649 [Type I GTP cyclohydrolase folE2]	772.971	1.60818	0.00194417	0.0316077	3.04867	0.328011
PF04337	PF04337 [Protein of unknown function, DUF480]	905.954	1.60286	0.00237337	0.0369709	3.03745	0.329223
PF14864	PF14864 [Alkyl sulfatase C-terminal]	766.861	1.56482	0.00184707	0.030495	2.9584	0.338021
PF14269	PF14269 [Arylsulfotransferase (ASST)]	4385.81	1.54168	1.63259e-05	0.000957185	2.91132	0.343486
PF19568	PF19568 []	135.62	1.48384	0.00170615	0.0288368	2.79691	0.357537
PF08837	PF08837 [Protein of unknown function (DUF1810)]	1028.36	1.42429	0.000307601	0.00847261	2.68383	0.372602
PF11139	PF11139 [Sap, sulfolipid-1-addressing protein]	4461.93	1.38792	0.00127562	0.0235864	2.61701	0.382116
PF12730	PF12730 [ABC-2 family transporter protein]	492.533	1.34905	0.00358487	0.04934	2.54744	0.39255
PF03364	PF03364 [Polyketide cyclase / dehydrase and lipid transport]	1598.67	1.3455	0.000508586	0.0124162	2.54118	0.393518
PF02457	PF02457 [DisA bacterial checkpoint controller nucleotide-binding]	1554.35	1.31522	0.00174564	0.029341	2.4884	0.401864
PF00351	PF00351 [Biopterin-dependent aromatic amino acid hydroxylase]	505.372	1.21245	0.00274848	0.0408487	2.31731	0.431536
PF14378	PF14378 [PAP2 superfamily]	3882.72	1.20025	0.000166544	0.00546295	2.29779	0.435201
PF10412	PF10412 [Type IV secretion-system coupling protein DNA-binding domain]	1063.54	1.19836	0.00284647	0.041742	2.29479	0.43577
PF07689	PF07689 [KaiB domain]	246.865	1.1973	0.00100024	0.020075	2.2931	0.436091
PF13030	PF13030 [Protein of unknown function (DUF3891)]	1092.68	1.19352	2.0818e-05	0.00113979	2.2871	0.437235
PF01112	PF01112 [Asparaginase]	1840.73	1.18903	0.00130266	0.0239497	2.27999	0.438599
PF01865	PF01865 [Protein of unknown function DUF47]	1242.6	1.1559	0.00139804	0.0250204	2.22823	0.448786
PF00264	PF00264 [Common central domain of tyrosinase]	1142.67	1.15342	0.001396	0.0250204	2.22441	0.449557
PF01226	PF01226 [Formate/nitrite transporter]	1088.6	1.07093	6.03287e-06	0.000459191	2.10079	0.476011
PF13246	PF13246 [Cation transport ATPase (P-type)]	3058.52	1.03718	2.60938e-05	0.00137798	2.05221	0.487279
PF01739	PF01739 [CheR methyltransferase, SAM binding domain]	2890.01	1.0312	0.000516969	0.0125527	2.04372	0.489304
PF01833	PF01833 [IPT/TIG domain]	1433.8	1.03026	0.00286465	0.041742	2.04239	0.489622
PF13684	PF13684 [Dihydroxyacetone kinase family]	2186.58	1.02598	1.13037e-05	0.000707287	2.03634	0.491077
PF01074	PF01074 [Glycosyl hydrolases family 38 N-terminal domain]	8863.4	-1.00595	0.000998761	0.020075	0.497943	2.00826
PF13374	PF13374 [Tetratricopeptide repeat]	15401.6	-1.0265	0.000367117	0.00980679	0.490899	2.03708
PF12849	PF12849 [PBP superfamily domain]	21034.7	-1.06096	1.74119e-09	5.18596e-07	0.479312	2.08632
PF01915	PF01915 [Glycosyl hydrolase family 3 C-terminal domain]	19768.9	-1.07056	0.00315661	0.0447697	0.476133	2.10025
PF04261	PF04261 [Dyp-type peroxidase family ]	12467.8	-1.11653	0.00105891	0.0206607	0.461201	2.16825
PF14525	PF14525 [AraC-binding-like domain]	4890.13	-1.11678	1.74724e-06	0.000185857	0.461123	2.16862
PF13646	PF13646 [HEAT repeats]	3018.47	-1.12628	0.001103	0.0212221	0.458095	2.18295
PF00400	PF00400 [WD domain, G-beta repeat]	16214.6	-1.12741	1.69842e-05	0.000980342	0.457736	2.18466
PF13181	PF13181 [Tetratricopeptide repeat]	5123.95	-1.13279	0.000305678	0.00846126	0.456032	2.19283
PF07719	PF07719 [Tetratricopeptide repeat]	15011.2	-1.13329	1.96235e-05	0.00110215	0.455874	2.19359
PF07704	PF07704 [Rv0623-like transcription factor]	874.14	-1.14512	0.000649808	0.0145299	0.452153	2.21164
PF17938	PF17938 []	598.147	-1.16923	0.00264578	0.039799	0.444657	2.24892
PF13857	PF13857 [Ankyrin repeats (many copies)]	1942.37	-1.17833	5.88813e-08	1.01021e-05	0.441861	2.26315
PF08681	PF08681 [Protein of unknown function (DUF1778)]	1332.75	-1.17986	0.000274913	0.00789208	0.441395	2.26555
PF14765	PF14765 [Polyketide synthase dehydratase]	10618.6	-1.18862	0.00248719	0.0381172	0.438723	2.27934
PF14310	PF14310 [Fibronectin type III-like domain]	12775	-1.20359	0.000608962	0.0141581	0.434194	2.30312
PF00975	PF00975 [Thioesterase domain]	5189.97	-1.21146	0.00309002	0.0441618	0.431832	2.31571
PF04471	PF04471 [Restriction endonuclease]	1814.96	-1.24	0.0017079	0.0288368	0.423374	2.36198
PF00656	PF00656 [Caspase domain]	8090.67	-1.24482	7.63503e-05	0.00311282	0.42196	2.36989
PF11700	PF11700 [Vacuole effluxer Atg22 like]	2413.96	-1.25614	0.00062437	0.0143617	0.418663	2.38856
PF17874	PF17874 []	10048.1	-1.28458	0.000633511	0.0143617	0.410492	2.4361
PF11829	PF11829 [Protein of unknown function (DUF3349)]	1273.02	-1.30113	1.39635e-05	0.000831776	0.405809	2.46421
PF12844	PF12844 [Helix-turn-helix domain]	279.305	-1.32344	0.00135926	0.0246754	0.399581	2.50262
PF00515	PF00515 [Tetratricopeptide repeat]	11071	-1.32361	2.64642e-05	0.00138769	0.399534	2.50292
PF00722	PF00722 [Glycosyl hydrolases family 16]	3139.27	-1.3367	0.000454943	0.0114289	0.395926	2.52572
PF14200	PF14200 [Ricin-type beta-trefoil lectin domain-like]	7764.93	-1.42261	0.00293249	0.0423986	0.373038	2.68069
PF08376	PF08376 [Nitrate and nitrite sensing]	12391.1	-1.42753	0.00189835	0.0310661	0.371767	2.68986
PF06769	PF06769 [YoeB-like toxin of bacterial type II toxin-antitoxin system]	1358.38	-1.46044	0.000228352	0.00682855	0.363383	2.75192
PF12974	PF12974 [ABC transporter, phosphonate, periplasmic substrate-binding protein ]	3818.08	-1.47018	7.66274e-06	0.000543398	0.360938	2.77056
PF01469	PF01469 [Pentapeptide repeats (8 copies)]	215.821	-1.49899	0.00188799	0.0310017	0.353802	2.82644
PF09375	PF09375 [Imelysin]	2892.54	-1.50201	0.000254283	0.0074543	0.353061	2.83237
PF06719	PF06719 [AraC-type transcriptional regulator N-terminus]	458.315	-1.51503	5.4764e-05	0.00251712	0.349889	2.85805
PF00657	PF00657 [GDSL-like Lipase/Acylhydrolase]	1546.49	-1.53371	3.34391e-05	0.00165992	0.345389	2.89529
PF13521	PF13521 [AAA domain]	1401.4	-1.55213	2.20432e-05	0.00118938	0.341006	2.9325
PF02055	PF02055 [Glycosyl hydrolase family 30 TIM-barrel domain]	1970.71	-1.57616	0.00122558	0.0228746	0.335374	2.98175
PF16197	PF16197 [Ketoacyl-synthetase C-terminal extension]	4941.95	-1.59397	0.00104561	0.0204885	0.331258	3.0188
PF11899	PF11899 [Protein of unknown function (DUF3419)]	768.348	-1.62566	0.000606794	0.0141581	0.324061	3.08584
PF05016	PF05016 [ParE toxin of type II toxin-antitoxin system, parDE]	542.075	-1.64311	0.000302408	0.00840196	0.320165	3.12339
PF18845	PF18845 []	899.036	-1.68046	2.6406e-07	3.78114e-05	0.311983	3.2053
PF05685	PF05685 [Putative restriction endonuclease]	13124.9	-1.70258	0.000185908	0.00589051	0.307236	3.25483
PF06821	PF06821 [Serine hydrolase]	670.687	-1.70563	0.00127657	0.0235864	0.306587	3.26171
PF17167	PF17167 [Glycosyl hydrolase 36 superfamily, catalytic domain]	774.629	-1.71879	0.000928074	0.019357	0.303803	3.29161
PF00704	PF00704 [Glycosyl hydrolases family 18]	2857.73	-1.72406	0.000416813	0.0107728	0.302695	3.30366
PF18565	PF18565 []	1733.28	-1.73243	0.00360677	0.0494682	0.300944	3.32288
PF05488	PF05488 [PAAR motif]	259.087	-1.76181	6.88931e-06	0.00050292	0.294877	3.39124
PF00317	PF00317 [Ribonucleotide reductase, all-alpha domain]	792.628	-1.77204	2.74002e-05	0.00142672	0.292795	3.41536
PF03738	PF03738 [Glutathionylspermidine synthase preATP-grasp]	1288.25	-1.7928	7.51599e-06	0.000539865	0.288611	3.46487
PF13363	PF13363 [Beta-galactosidase, domain 3]	1199.42	-1.81663	0.00154728	0.0268556	0.283884	3.52256
PF03929	PF03929 [PepSY-associated TM region]	526.354	-1.83992	5.09511e-06	0.000416903	0.279337	3.57991
PF13449	PF13449 [Esterase-like activity of phytase]	3495.46	-1.86163	0.00362231	0.0494894	0.275165	3.63419
PF07745	PF07745 [Glycosyl hydrolase family 53]	3694.53	-1.86258	0.000686433	0.0150772	0.274983	3.63658
PF05345	PF05345 [Putative Ig domain]	8167.61	-1.87193	5.90936e-05	0.00263311	0.273207	3.66023
PF07477	PF07477 [Glycosyl hydrolase family 67 C-terminus]	1162.97	-1.88556	0.000367458	0.00980679	0.270639	3.69496
PF07646	PF07646 [Kelch motif]	656.042	-1.89314	0.000599918	0.0140471	0.269221	3.71443
PF06299	PF06299 [Protein of unknown function (DUF1045)]	1242.13	-1.91146	0.000165931	0.00546295	0.265824	3.76189
PF07610	PF07610 [Protein of unknown function (DUF1573)]	421.111	-1.93249	0.000527373	0.0127082	0.261977	3.81713
PF13415	PF13415 [Galactose oxidase, central domain]	691.094	-1.94825	0.00129877	0.0239373	0.25913	3.85907
PF17189	PF17189 [Glycosyl hydrolase family 30 beta sandwich domain]	627.214	-1.95623	4.93859e-06	0.000413423	0.257702	3.88045
PF08760	PF08760 [Domain of unknown function (DUF1793)]	1047.5	-1.98894	0.00198792	0.0321086	0.251924	3.96945
PF13434	PF13434 [L-lysine 6-monooxygenase (NADPH-requiring)]	919.967	-2.01378	2.86013e-05	0.00147612	0.247624	4.03838
PF13176	PF13176 [Tetratricopeptide repeat]	4707.56	-2.0182	4.87752e-09	1.25234e-06	0.246866	4.05077
PF13661	PF13661 [2OG-Fe(II) oxygenase superfamily]	30.1676	-2.03692	0.000279015	0.00789942	0.243683	4.10369
PF07693	PF07693 [KAP family P-loop domain]	1383.64	-2.03806	0.000927652	0.019357	0.243491	4.10693
PF07488	PF07488 [Glycosyl hydrolase family 67 middle domain]	1378.72	-2.04007	2.80587e-06	0.000271331	0.243152	4.11266
PF10000	PF10000 [ACT domain]	71.4018	-2.0406	0.000130344	0.00457333	0.243063	4.11416
PF10127	PF10127 [Predicted nucleotidyltransferase]	1123.01	-2.04118	6.04361e-06	0.000459191	0.242965	4.11582
PF12708	PF12708 [Pectate lyase superfamily protein]	3606.8	-2.04988	5.85227e-05	0.00263311	0.241504	4.14071
PF17829	PF17829 []	826.911	-2.06889	3.35669e-10	1.24969e-07	0.238343	4.19564
PF13672	PF13672 [Protein phosphatase 2C]	7154.18	-2.07514	8.68626e-05	0.00351428	0.237313	4.21384
PF16335	PF16335 [Domain of unknown function (DUF4965)]	1147.52	-2.10709	0.00104009	0.0204882	0.232115	4.30821
PF06165	PF06165 [Glycosyltransferase family 36]	687.554	-2.12909	0.00200455	0.032307	0.228602	4.37441
PF06754	PF06754 [Phosphonate metabolism protein PhnG]	1508.63	-2.13827	2.98338e-05	0.00151117	0.227152	4.40235
PF10096	PF10096 [Uncharacterized protein conserved in bacteria (DUF2334)]	998.204	-2.14452	0.000610363	0.0141581	0.22617	4.42145
PF05861	PF05861 [Bacterial phosphonate metabolism protein (PhnI)]	3537.74	-2.21113	4.25492e-06	0.000381713	0.215965	4.63038
PF04273	PF04273 [Putative phosphatase (DUF442)]	259.86	-2.26518	0.000490185	0.012126	0.208024	4.80714
PF06259	PF06259 [Alpha/beta hydrolase]	4925.44	-2.2787	5.79514e-06	0.000449485	0.206084	4.85239
PF17168	PF17168 [Domain of unknown function (DUF5127)]	1146.12	-2.28088	0.000495401	0.0121741	0.205772	4.85975
PF04555	PF04555 [Restriction endonuclease XhoI]	257.827	-2.28431	0.000718222	0.0157291	0.205284	4.8713
PF13941	PF13941 [MutL protein]	434.624	-2.29621	0.000275137	0.00789208	0.203597	4.91166
PF01978	PF01978 [Sugar-specific transcriptional regulator TrmB]	910.605	-2.30946	0.000479977	0.011913	0.201736	4.95697
PF06007	PF06007 [Phosphonate metabolism protein PhnJ]	3007.76	-2.33698	1.71263e-06	0.000184815	0.197924	5.05244
PF17926	PF17926 []	858.481	-2.34974	4.19876e-07	5.63374e-05	0.196181	5.09733
PF05845	PF05845 [Bacterial phosphonate metabolism protein (PhnH)]	2013.96	-2.35053	6.97746e-07	8.51708e-05	0.196073	5.10013
PF04187	PF04187 [Haem-binding uptake, Tiki superfamily, ChaN]	478.268	-2.35149	2.02821e-06	0.000212705	0.195943	5.10352
PF14280	PF14280 [Domain of unknown function (DUF4365)]	574.049	-2.36248	0.00284836	0.041742	0.194457	5.14253
PF14099	PF14099 [Polysaccharide lyase]	345.537	-2.36569	0.000962041	0.0197883	0.194025	5.15398
PF10371	PF10371 [Domain of unknown function]	905.482	-2.38189	1.48829e-06	0.000170489	0.191857	5.21221
PF16656	PF16656 [Purple acid Phosphatase, N-terminal domain]	4055.93	-2.42695	1.93616e-09	5.4362e-07	0.185958	5.37757
PF07721	PF07721 [Tetratricopeptide repeat]	636.115	-2.42968	0.000184334	0.00589051	0.185607	5.38773
PF19800	PF19800 []	122.435	-2.4905	0.000641809	0.0144378	0.177945	5.61971
PF12904	PF12904 [Putative collagen-binding domain of a collagenase ]	65.727	-2.49761	0.000625744	0.0143617	0.177069	5.6475
PF16355	PF16355 [Domain of unknown function (DUF4982)]	923.353	-2.51485	3.50592e-06	0.000330444	0.174966	5.71538
PF10566	PF10566 [Glycoside hydrolase 97 ]	440.864	-2.55157	0.00358216	0.04934	0.17057	5.8627
PF15979	PF15979 [Glycosyl hydrolase family 115]	1484.25	-2.56346	3.63272e-07	5.10363e-05	0.16917	5.91122
PF18013	PF18013 []	2351.26	-2.565	1.56647e-06	0.000173023	0.168989	5.91756
PF15892	PF15892 [BNR repeat-containing family member]	840.969	-2.56586	0.000643792	0.0144388	0.168888	5.92109
PF00295	PF00295 [Glycosyl hydrolases family 28]	4301.1	-2.56637	4.49024e-06	0.000393345	0.168828	5.92319
PF05970	PF05970 [PIF1-like helicase]	650.616	-2.58228	9.93353e-05	0.0038149	0.166977	5.98884
PF00686	PF00686 [Starch binding domain]	152.204	-2.59971	9.8675e-05	0.0038149	0.164972	6.06165
PF09709	PF09709 [CRISPR-associated protein (Cas_Csd1)]	554.686	-2.63895	0.000617996	0.0142907	0.160545	6.22878
PF05107	PF05107 [CRISPR-associated protein Cas7]	322.815	-2.6682	0.00339666	0.0472739	0.157323	6.35637
PF13732	PF13732 [Domain of unknown function (DUF4162)]	191.164	-2.70527	0.000308364	0.00847261	0.153332	6.52179
PF13513	PF13513 [HEAT-like repeat]	535.555	-2.71857	0.00103282	0.0204077	0.151925	6.58218
PF17179	PF17179 [4Fe-4S dicluster domain]	1030.08	-2.74101	1.96391e-12	1.12487e-09	0.14958	6.68539
PF18476	PF18476 []	311.621	-2.80465	0.0020333	0.0325186	0.143125	6.98691
PF16586	PF16586 [Domain of unknown function (DUF5060)]	421.15	-2.8774	1.05431e-05	0.000665286	0.136087	7.34827
PF07024	PF07024 [ImpE protein]	141.544	-2.89134	7.64504e-05	0.00311282	0.134779	7.41958
PF16334	PF16334 [Domain of unknown function (DUF4964)]	253.991	-2.89995	7.78604e-06	0.000544337	0.133976	7.46402
PF02018	PF02018 [Carbohydrate binding domain]	922.091	-2.93059	0.000455868	0.0114289	0.131161	7.62424
PF13768	PF13768 [von Willebrand factor type A domain]	875.668	-2.94324	1.21327e-10	5.01891e-08	0.130015	7.69139
PF09407	PF09407 [AbiEi antitoxin C-terminal domain]	841.846	-3.03153	6.09706e-05	0.00267786	0.122298	8.17677
PF04041	PF04041 [beta-1,4-mannooligosaccharide phosphorylase]	686.675	-3.04333	0.000455137	0.0114289	0.121302	8.24391
PF00457	PF00457 [Glycosyl hydrolases family 11]	1111.51	-3.05445	2.57291e-05	0.00136842	0.12037	8.30772
PF16989	PF16989 [Type VI secretion, EvfE, EvfF, ImpA, BimE, VC_A0119, VasJ]	29.021	-3.15252	0.000185179	0.00589051	0.112459	8.89209
PF00553	PF00553 [Cellulose binding domain]	7223.2	-3.17294	2.71566e-06	0.000266063	0.110879	9.01883
PF03130	PF03130 [PBS lyase HEAT-like repeat]	142.456	-3.21075	0.000222352	0.0067577	0.108011	9.25831
PF03534	PF03534 [Salmonella virulence plasmid 65kDa B protein]	1118.85	-3.23229	0.00290526	0.0420867	0.106411	9.39757
PF13687	PF13687 [Domain of unknown function (DUF4153)]	69.3336	-3.27376	0.00181642	0.0300557	0.103395	9.67166
PF18495	PF18495 []	200.898	-3.30042	4.69286e-07	6.13036e-05	0.101502	9.85202
PF12236	PF12236 [Bacteriophage head to tail connecting protein]	161.928	-3.31161	0.000666737	0.0148195	0.100718	9.92874
PF09992	PF09992 [Phosphodiester glycosidase]	5817.91	-3.36104	9.63839e-16	1.19612e-12	0.0973254	10.2748
PF05090	PF05090 [Vitamin K-dependent gamma-carboxylase]	68.9002	-3.37867	6.7779e-07	8.41137e-05	0.0961435	10.4011
PF07591	PF07591 [Pretoxin HINT domain]	1043.03	-3.3986	0.00284125	0.041742	0.0948245	10.5458
PF10092	PF10092 [Uncharacterized protein conserved in bacteria (DUF2330)]	331.936	-3.40142	4.01314e-05	0.00194038	0.0946394	10.5664
PF14686	PF14686 [Polysaccharide lyase family 4, domain II]	281.594	-3.41651	3.40847e-05	0.00168076	0.0936546	10.6775
PF13098	PF13098 [Thioredoxin-like domain]	84.1275	-3.43512	0.000842484	0.0180782	0.092454	10.8162
PF14196	PF14196 [L-2-amino-thiazoline-4-carboxylic acid hydrolase]	287.211	-3.4427	0.000435635	0.0111469	0.0919694	10.8732
PF14024	PF14024 [Protein of unknown function (DUF4240)]	388.739	-3.46184	2.19257e-09	5.83068e-07	0.0907576	11.0184
PF18310	PF18310 []	177.09	-3.49613	8.90286e-05	0.00354496	0.0886257	11.2834
PF05506	PF05506 [Domain of unknown function (DUF756)]	5759.78	-3.56223	5.06871e-21	1.25806e-17	0.0846571	11.8124
PF16296	PF16296 [N-terminal of TM subunit in PBP-dependent ABC transporters]	185.695	-3.56318	0.00161029	0.027691	0.0846013	11.8201
PF11740	PF11740 [Plasmid replication region DNA-binding N-term]	167.661	-3.62587	0.00146413	0.025871	0.0810038	12.3451
PF19443	PF19443 []	866.891	-3.63559	0.000112402	0.00408266	0.0804596	12.4286
PF09945	PF09945 [Predicted membrane protein (DUF2177)]	179.803	-3.64062	2.87453e-05	0.00147612	0.0801797	12.472
PF08316	PF08316 [Pal1 cell morphology protein]	16.0982	-3.68491	0.00123008	0.0228746	0.0777555	12.8608
PF03959	PF03959 [Serine hydrolase (FSH1)]	42.2285	-3.69908	0.0015739	0.0271279	0.0769958	12.9877
PF10391	PF10391 [Fingers domain of DNA polymerase lambda]	12.6576	-3.75078	0.000224833	0.00677776	0.0742854	13.4616
PF20129	PF20129 []	509.053	-3.75424	0.000181257	0.00581742	0.0741072	13.494
PF06940	PF06940 [Domain of unknown function (DUF1287)]	45.3735	-3.79151	0.000168756	0.00548715	0.0722172	13.8471
PF08355	PF08355 [EF hand associated]	10.4483	-3.79916	0.00267139	0.0401031	0.0718354	13.9207
PF13020	PF13020 [Domain of unknown function (DUF3883)]	720.387	-3.84467	0.000572456	0.013585	0.0696047	14.3668
PF13274	PF13274 [Protein of unknown function (DUF4065)]	554.96	-3.85833	4.59985e-05	0.00216775	0.0689488	14.5035
PF16257	PF16257 [tagaturonate epimerase]	459.07	-3.88259	0.000105807	0.00399178	0.0677992	14.7494
PF00942	PF00942 [Cellulose binding domain]	571.952	-3.90524	7.32563e-07	8.6582e-05	0.0667431	14.9828
PF00544	PF00544 [Pectate lyase]	354.892	-3.98328	0.000266482	0.00772071	0.0632284	15.8157
PF10348	PF10348 [Domain of unknown function (DUF2427)]	21.397	-3.99281	0.00286134	0.041742	0.0628122	15.9205
PF14428	PF14428 [SCP1.201-like deaminase]	277.777	-4.00051	0.00137513	0.0248525	0.0624778	16.0057
PF13821	PF13821 [Domain of unknown function (DUF4187)]	17.0512	-4.04014	0.000855861	0.01826	0.0607849	16.4515
PF11735	PF11735 [Cryptococcal mannosyltransferase 1 ]	61.3513	-4.04323	0.00223337	0.0352324	0.0606549	16.4867
PF09284	PF09284 [Rhamnogalacturonan lyase B, N-terminal]	270.849	-4.0975	0.00138106	0.0248993	0.0584156	17.1187
PF10259	PF10259 [Rogdi leucine zipper containing protein]	19.3493	-4.19576	0.00258049	0.0389743	0.0545697	18.3252
PF10946	PF10946 [Protein of unknown function DUF2625]	234.123	-4.20644	0.000108096	0.00400855	0.0541673	18.4613
PF03676	PF03676 [Uncharacterised protein family (UPF0183)]	30.9583	-4.26027	0.000171113	0.0055396	0.0521831	19.1633
PF06693	PF06693 [Protein of unknown function (DUF1190)]	77.0142	-4.29707	0.00230309	0.036179	0.0508689	19.6584
PF12738	PF12738 [twin BRCT domain]	13.399	-4.31734	0.000187373	0.00591179	0.0501593	19.9365
PF07751	PF07751 [Abi-like protein]	208.325	-4.3223	0.000101519	0.00387647	0.0499871	20.0052
PF13163	PF13163 [Protein of unknown function (DUF3999)]	386.951	-4.32346	4.41055e-13	3.2841e-10	0.0499469	20.0213
PF14353	PF14353 [CpXC protein]	23.9794	-4.34177	0.00140122	0.0250204	0.0493171	20.2769
PF04488	PF04488 [Glycosyltransferase sugar-binding region containing DXD motif ]	27.431	-4.39153	0.000559971	0.0133639	0.0476449	20.9886
PF09414	PF09414 [RNA ligase]	688.325	-4.39689	9.068e-07	0.000105501	0.0474683	21.0667
PF09825	PF09825 [Biotin-protein ligase, N terminal]	34.3975	-4.41894	0.000163655	0.00544007	0.0467485	21.3911
PF03059	PF03059 [Nicotianamine synthase protein]	265.404	-4.43031	2.91926e-08	5.4342e-06	0.0463816	21.5603
PF18323	PF18323 []	7.65495	-4.45711	0.000729433	0.0159277	0.0455278	21.9646
PF19773	PF19773 []	196.56	-4.46421	3.98759e-05	0.00194038	0.0453044	22.0729
PF13569	PF13569 [Domain of unknown function (DUF4132)]	4812.68	-4.52381	1.20813e-12	7.49642e-10	0.0434708	23.0039
PF18369	PF18369 []	361.65	-4.53659	0.00276114	0.040955	0.0430875	23.2086
PF05176	PF05176 [ATP10 protein]	14.1373	-4.56437	0.000332623	0.00894119	0.0422655	23.6599
PF16485	PF16485 [Protealysin propeptide]	10.6344	-4.59979	0.00136202	0.0246754	0.0412407	24.2479
PF17921	PF17921 []	193.732	-4.65812	0.00306814	0.0439334	0.0396065	25.2484
PF08696	PF08696 [DNA replication factor Dna2]	38.9548	-4.69834	0.000329637	0.0089343	0.0385174	25.9623
PF09479	PF09479 [Listeria-Bacteroides repeat domain (List_Bact_rpt)]	612.427	-4.72705	1.61854e-08	3.26259e-06	0.0377585	26.4841
PF04614	PF04614 [Pex19 protein family]	9.9248	-4.78072	0.000371435	0.00984236	0.0363798	27.4878
PF17242	PF17242 [Disordered region of unknown function (DUF5315)]	13.3324	-4.81513	0.00318824	0.0451324	0.0355223	28.1513
PF10054	PF10054 [Predicted periplasmic lipoprotein (DUF2291)]	116.38	-4.82208	3.70783e-06	0.000345107	0.0353516	28.2872
PF06560	PF06560 [Glucose-6-phosphate isomerase (GPI)]	169.365	-4.832	0.000139593	0.00481073	0.0351093	28.4825
PF14033	PF14033 [Protein of unknown function (DUF4246)]	394.488	-4.83291	5.67746e-06	0.000449485	0.0350871	28.5005
PF09346	PF09346 [SMI1 / KNR4 family (SUKH-1)]	357.112	-4.83895	2.07938e-14	1.93538e-11	0.0349407	28.6199
PF09971	PF09971 [Predicted membrane protein (DUF2206)]	372.247	-4.85996	6.82902e-06	0.00050292	0.0344356	29.0397
PF15611	PF15611 [EH_Signature domain]	238.335	-4.9293	1.02409e-08	2.17867e-06	0.0328197	30.4695
PF13036	PF13036 [Peptidoglycan-synthase activator LpoB]	6.15434	-4.94199	0.00131595	0.0241344	0.0325322	30.7387
PF08787	PF08787 [Alginate lyase]	186.806	-4.94256	0.000458965	0.011468	0.0325192	30.7511
PF19779	PF19779 []	339	-4.95395	0.000806069	0.0174476	0.0322636	30.9947
PF19501	PF19501 []	632.146	-5.00877	7.48445e-13	5.06629e-10	0.0310605	32.1952
PF12635	PF12635 [Protein of unknown function (DUF3780)]	41.8712	-5.02309	0.00172912	0.0291291	0.0307538	32.5163
PF07549	PF07549 [SecD/SecF GG Motif]	63.4339	-5.03918	5.78898e-05	0.00262834	0.0304128	32.8808
PF19895	PF19895 []	55.1442	-5.05415	8.72503e-09	1.96868e-06	0.0300988	33.2239
PF02368	PF02368 [Bacterial Ig-like domain (group 2)]	477.936	-5.12216	4.49816e-14	3.72148e-11	0.0287128	34.8277
PF08881	PF08881 [CVNH domain]	30.1389	-5.21368	0.00225981	0.0355742	0.0269479	37.1086
PF18928	PF18928 []	35.8825	-5.23476	0.00176864	0.029566	0.0265571	37.6547
PF18456	PF18456 []	250.871	-5.23972	6.52801e-05	0.00281572	0.0264659	37.7845
PF05420	PF05420 [Cellulose synthase operon protein C C-terminus (BCSC_C)]	156.839	-5.25895	9.66741e-05	0.00376877	0.0261155	38.2914
PF00412	PF00412 [LIM domain]	69.8711	-5.27572	0.000898503	0.0189166	0.0258137	38.7391
PF19403	PF19403 []	905.976	-5.29801	1.05999e-07	1.71581e-05	0.0254179	39.3424
PF03787	PF03787 [RAMP superfamily]	605.324	-5.31801	0.00080854	0.0174504	0.0250679	39.8916
PF19999	PF19999 []	10.9374	-5.35947	0.00280245	0.0414029	0.0243579	41.0544
PF19956	PF19956 []	25.4109	-5.37007	0.0020855	0.0331808	0.0241795	41.3573
PF13803	PF13803 [Domain of unknown function (DUF4184)]	77.8668	-5.39624	2.34093e-06	0.000238775	0.0237448	42.1145
PF14891	PF14891 [Effector protein]	149.943	-5.44971	0.00356103	0.0491938	0.022881	43.7044
PF04381	PF04381 [Putative exonuclease, RdgC]	116.958	-5.45172	0.000451785	0.0114289	0.022849	43.7656
PF10516	PF10516 [SHNi-TPR]	65.6692	-5.4657	9.71645e-06	0.000623696	0.0226287	44.1917
PF12966	PF12966 [N-ATPase, AtpR subunit ]	135.791	-5.58218	2.10037e-05	0.00114156	0.0208735	47.9076
PF08606	PF08606 [Prp19/Pso4-like]	14.43	-5.64139	0.00051755	0.0125527	0.0200342	49.9147
PF07720	PF07720 [Tetratricopeptide repeat]	71.043	-5.77477	1.29934e-07	1.97447e-05	0.018265	54.7495
PF04446	PF04446 [tRNAHis guanylyltransferase]	436.622	-5.7782	6.00278e-32	4.46967e-28	0.0182217	54.8798
PF18991	PF18991 []	607.735	-5.88452	8.73142e-05	0.00351428	0.0169272	59.0766
PF07743	PF07743 [HSCB C-terminal oligomerisation domain]	14.9172	-5.88637	0.00194904	0.0316178	0.0169054	59.1527
PF06059	PF06059 [Domain of Unknown Function (DUF930)]	108.933	-5.97578	2.0358e-08	3.9891e-06	0.0158895	62.9346
PF11736	PF11736 [Protein of unknown function (DUF3299)]	25.1096	-5.99118	0.000379965	0.0100327	0.0157208	63.6101
PF19685	PF19685 []	44.2838	-6.01939	0.00041957	0.0107728	0.0154164	64.8661
PF14040	PF14040 [Deoxyribonuclease NucA/NucB]	89.9205	-6.06522	0.000111845	0.00408266	0.0149344	66.9595
PF19892	PF19892 []	503.833	-6.08792	1.6573e-07	2.44493e-05	0.0147012	68.0217
PF15650	PF15650 [Restriction endonuclease fold toxin 9]	170.824	-6.10463	0.00287594	0.0418247	0.014532	68.8138
PF00874	PF00874 [PRD domain]	22.8528	-6.11619	7.26664e-05	0.00304878	0.0144159	69.3677
PF14457	PF14457 [Prokaryotic E2 family A]	103.86	-6.12308	0.00114652	0.0218337	0.0143472	69.6999
PF14413	PF14413 [Thg1 C terminal domain]	142.821	-6.13542	7.52726e-11	3.29694e-08	0.014225	70.2986
PF05380	PF05380 [Pao retrotransposon peptidase ]	64.3166	-6.19574	4.74061e-06	0.00040573	0.0136426	73.2999
PF17004	PF17004 [Putative TPR-like repeat]	14.5281	-6.21851	7.54041e-06	0.000539865	0.013429	74.4658
PF13876	PF13876 [Phage protein (N4 Gp49/phage Sf6 gene 66) family]	11.7809	-6.30794	0.00232344	0.0363453	0.0126218	79.228
PF07335	PF07335 [Fungal chitosanase of glycosyl hydrolase group 75]	12.7193	-6.33756	3.01561e-05	0.00151718	0.0123653	80.8716
PF14214	PF14214 [Helitron helicase-like domain at N-terminus]	48.8462	-6.33851	0.000443466	0.0113084	0.0123571	80.925
PF17843	PF17843 []	176.025	-6.36486	7.05725e-09	1.69511e-06	0.0121335	82.4163
PF14499	PF14499 [Domain of unknown function (DUF4437)]	48.1547	-6.37634	0.000408538	0.0106736	0.0120373	83.0751
PF17786	PF17786 []	55.7563	-6.40744	1.58012e-06	0.000173023	0.0117806	84.8854
PF07938	PF07938 [Fungal fucose-specific lectin]	47.1984	-6.50004	7.8222e-06	0.000544337	0.0110483	90.512
PF19748	PF19748 []	34.5015	-6.56145	0.000296274	0.00829343	0.0105878	94.448
PF18857	PF18857 []	87.2957	-6.60354	6.11383e-05	0.00267786	0.0102834	97.2445
PF05573	PF05573 [NosL]	9.95086	-6.64397	0.00165605	0.028326	0.00999923	100.008
PF19474	PF19474 []	65.4751	-6.66944	0.00164921	0.028295	0.00982424	101.789
PF19465	PF19465 []	110.871	-6.78699	5.79237e-06	0.000449485	0.00905551	110.43
PF14529	PF14529 [Endonuclease-reverse transcriptase ]	95.7157	-6.96423	2.43173e-06	0.000244685	0.00800862	124.865
PF16937	PF16937 [Type III secretion system translocator protein, HrpF]	371.505	-7.0874	2.05046e-05	0.00113094	0.00735325	135.994
PF03609	PF03609 [PTS system sorbose-specific iic component]	36.494	-7.11676	0.000952968	0.0197423	0.0072051	138.79
PF16760	PF16760 [Starch/carbohydrate-binding module (family 53)]	16.641	-7.29464	0.000961004	0.0197883	0.00636933	157.003
PF19987	PF19987 []	48.9151	-7.43287	1.98346e-05	0.00110215	0.00578738	172.79
PF12899	PF12899 [Alkaline and neutral invertase]	63.5015	-7.47526	8.85281e-06	0.000588554	0.00561982	177.942
PF19715	PF19715 []	25.8178	-7.47849	6.57984e-05	0.00281572	0.00560726	178.34
PF19707	PF19707 []	53.4361	-7.70567	5.73007e-07	7.32648e-05	0.0047903	208.755
PF04258	PF04258 [Signal peptide peptidase]	75.4838	-7.77716	4.99706e-06	0.000413423	0.00455871	219.36
PF05585	PF05585 [Putative peptidase (DUF1758)]	22.0992	-7.78528	3.99156e-06	0.000366928	0.00453311	220.599
PF03830	PF03830 [PTS system sorbose subfamily IIB component]	20.1937	-7.96892	0.00039557	0.0103712	0.00399132	250.544
PF19870	PF19870 []	22.6194	-8.10179	8.1745e-06	0.000558416	0.00364014	274.715
PF08990	PF08990 [Erythronolide synthase docking]	20.0395	-8.13203	2.15752e-06	0.000223124	0.00356462	280.534
PF19142	PF19142 []	52.3478	-8.24092	4.22012e-05	0.00200146	0.00330549	302.527
PF18793	PF18793 []	18.4863	-8.2755	0.000991205	0.020075	0.0032272	309.866
PF20011	PF20011 []	32.1405	-8.31647	0.000145004	0.00493015	0.00313686	318.791
PF18701	PF18701 []	26.2545	-8.33582	5.94094e-05	0.00263311	0.00309504	323.097
PF16396	PF16396 [Domain of unknown function (DUF5005)]	20.1461	-8.39928	0.000138907	0.00481069	0.00296187	337.625
PF11918	PF11918 [N-terminal domain of Peptidase_S41 in eukaryotic IRBP]	20.7504	-8.44275	0.00119575	0.0225407	0.00287395	347.953
PF07827	PF07827 [KNTase C-terminal domain]	21.768	-8.5117	0.00324188	0.0457179	0.00273982	364.987
PF10086	PF10086 [Putative membrane peptidase family (DUF2324)]	28.9406	-8.64478	8.41801e-09	1.95877e-06	0.00249841	400.255
PF01881	PF01881 [CRISPR associated protein Cas6]	24.4666	-8.68096	0.000574709	0.013585	0.00243653	410.42
PF19998	PF19998 []	27.7545	-8.78482	0.000203728	0.00629443	0.00226729	441.055
PF03613	PF03613 [PTS system mannose/fructose/sorbose family IID component]	38.8902	-8.81672	9.65401e-05	0.00376877	0.0022177	450.918
PF08670	PF08670 [MEKHLA domain]	34.6709	-8.88871	0.0001402	0.00481073	0.00210976	473.988
PF18937	PF18937 []	63.4578	-8.90389	2.89924e-06	0.000276766	0.00208766	479.004
PF08897	PF08897 [Domain of unknown function (DUF1841)]	96.1259	-9.08057	2.13569e-15	2.27176e-12	0.00184704	541.406
PF18678	PF18678 []	34.6133	-9.18082	8.00213e-06	0.000551702	0.00172305	580.367
PF13552	PF13552 [Protein of unknown function (DUF4127)]	38.0825	-9.18521	1.97503e-05	0.00110215	0.00171781	582.135
PF03175	PF03175 [DNA polymerase type B, organellar and viral]	111.533	-9.27403	9.82945e-09	2.15265e-06	0.00161525	619.101
PF04587	PF04587 [ADP-specific Phosphofructokinase/Glucokinase conserved region]	80.2869	-9.34226	8.73112e-08	1.44471e-05	0.00154063	649.084
PF18977	PF18977 []	59.4615	-9.65108	8.61626e-06	0.000577988	0.00124376	804.013
PF20005	PF20005 []	57.0927	-9.65264	3.9103e-07	5.39187e-05	0.00124241	804.888
PF04213	PF04213 [Htaa]	163.419	-9.91513	5.90147e-12	3.13874e-09	0.00103574	965.495
PF08341	PF08341 [Thioester domain]	60.6896	-9.9606	0.000194122	0.00609886	0.0010036	996.412
PF02183	PF02183 [Homeobox associated leucine zipper]	345.265	-11.7772	6.11233e-17	9.10248e-14	0.000284907	3509.92

## Sheet: C) Nas vs Ban
PFAM_ID	PFAM_ID_long	baseMean	log2FoldChange	pvalue	padj	Fold Change	1/Fold Change
PF19190	PF19190 []	96.3276	-25.4657	2.09389e-19	3.97092e-17	2.15802e-08	4.63387e+07
PF20052	PF20052 []	25.2947	-23.471	6.24775e-10	1.77122e-08	8.60081e-08	1.16268e+07
PF11070	PF11070 [Protein of unknown function (DUF2871)]	22.3296	-22.7731	1.98647e-09	5.01754e-08	1.39512e-07	7.16782e+06
PF10002	PF10002 [Predicted membrane protein (DUF2243)]	18.8849	-21.9097	7.97225e-09	1.7565e-07	2.53821e-07	3.93978e+06
PF19398	PF19398 []	14.1991	-21.3208	4.7277e-10	1.40953e-08	3.81777e-07	2.61933e+06
PF19593	PF19593 []	270.451	-17.1654	1.25306e-05	0.000105393	6.80297e-06	146995
PF19892	PF19892 []	503.833	-13.6822	6.22589e-19	1.00746e-16	7.60769e-05	13144.6
PF09971	PF09971 [Predicted membrane protein (DUF2206)]	372.247	-13.2087	4.73011e-19	8.04449e-17	0.00010563	9467.01
PF02183	PF02183 [Homeobox associated leucine zipper]	345.265	-13.1643	8.92895e-21	2.19382e-18	0.000108928	9180.42
PF07610	PF07610 [Protein of unknown function (DUF1573)]	421.111	-13.0196	3.718e-29	2.7405e-26	0.000120421	8304.19
PF01951	PF01951 [Archease protein family (MTH1598/TM1083)]	396.135	-12.9904	1.44603e-22	3.90813e-20	0.000122885	8137.68
PF20120	PF20120 []	609.459	-12.8224	2.94987e-28	1.83981e-25	0.000138063	7243.08
PF11149	PF11149 [Protein of unknown function (DUF2924)]	506.651	-12.8103	1.50389e-12	7.52043e-11	0.000139222	7182.78
PF09284	PF09284 [Rhamnogalacturonan lyase B, N-terminal]	270.849	-12.7065	7.46774e-15	6.116e-13	0.000149606	6684.2
PF02613	PF02613 [Nitrate reductase delta subunit]	439.47	-12.6819	2.16197e-28	1.46077e-25	0.000152181	6571.13
PF12588	PF12588 [Phophatidylserine decarboxylase ]	453.879	-12.5171	6.15453e-19	1.00746e-16	0.000170595	5861.84
PF11994	PF11994 [Protein of unknown function (DUF3489)]	438.521	-12.4868	2.28489e-11	8.82184e-10	0.000174226	5739.68
PF10898	PF10898 [Protein of unknown function (DUF2716)]	158.138	-11.6465	3.01607e-15	2.74767e-13	0.000311918	3205.97
PF16525	PF16525 [Haemophore, haem-binding]	274.585	-11.543	5.68043e-14	3.83808e-12	0.00033513	2983.92
PF14832	PF14832 [Putative oxalocrotonate tautomerase enzyme]	245.219	-11.5381	2.68053e-20	6.20964e-18	0.000336269	2973.81
PF19465	PF19465 []	110.871	-11.509	6.69465e-11	2.38071e-09	0.000343122	2914.42
PF19800	PF19800 []	122.435	-11.3626	1.01045e-19	2.21425e-17	0.000379764	2633.21
PF03492	PF03492 [SAM dependent carboxyl methyltransferase]	169.354	-11.3367	4.75864e-14	3.2977e-12	0.00038664	2586.38
PF19371	PF19371 []	165.137	-11.3284	1.89208e-12	9.24156e-11	0.00038888	2571.49
PF12810	PF12810 [Glycine rich protein]	110.617	-11.255	6.52289e-11	2.32985e-09	0.000409162	2444.02
PF06675	PF06675 [Protein of unknown function (DUF1177)]	156.379	-11.2028	5.53173e-13	3.27382e-11	0.000424235	2357.18
PF01950	PF01950 [Fructose-1,6-bisphosphatase]	143.897	-11.1821	4.80255e-13	2.9059e-11	0.000430366	2323.6
PF03644	PF03644 [Glycosyl hydrolase family 85 ]	92.1478	-10.8539	1.38282e-11	5.72038e-10	0.000540321	1850.75
PF06411	PF06411 [HdeA/HdeB family]	170.085	-10.8035	5.88024e-11	2.11898e-09	0.000559527	1787.22
PF19879	PF19879 []	233.69	-10.7422	6.74984e-13	3.82711e-11	0.000583804	1712.9
PF04486	PF04486 [SchA/CurD like domain]	104.524	-10.7192	2.6659e-08	5.06209e-07	0.000593217	1685.72
PF02210	PF02210 [Laminin G domain]	144.091	-10.6735	8.19662e-07	1.01e-05	0.000612307	1633.17
PF05120	PF05120 [Gas vesicle protein G ]	226.203	-10.5991	1.51551e-14	1.18151e-12	0.000644676	1551.17
PF18899	PF18899 []	310.702	-10.5148	9.43886e-16	9.56628e-14	0.000683483	1463.09
PF11749	PF11749 [Protein of unknown function (DUF3305)]	180.493	-10.5095	6.68558e-12	2.96212e-10	0.000686	1457.73
PF11748	PF11748 [Protein of unknown function (DUF3306)]	180.226	-10.4464	6.93211e-12	3.05465e-10	0.000716681	1395.32
PF10060	PF10060 [Uncharacterized membrane protein (DUF2298)]	66.0297	-10.4078	6.66918e-06	6.17746e-05	0.000736117	1358.48
PF11379	PF11379 [Protein of unknown function (DUF3182)]	225.975	-10.4071	5.67397e-10	1.65484e-08	0.000736439	1357.89
PF07760	PF07760 [Protein of unknown function (DUF1616)]	72.4152	-10.3905	5.36685e-07	6.99588e-06	0.00074496	1342.35
PF19817	PF19817 []	54.1929	-10.3613	2.53409e-06	2.6649e-05	0.000760206	1315.43
PF19728	PF19728 []	126.367	-10.3524	1.08497e-08	2.28491e-07	0.000764897	1307.37
PF19583	PF19583 []	116.714	-10.3288	1.32236e-19	2.74916e-17	0.000777553	1286.09
PF16684	PF16684 [Telomere resolvase]	58.9522	-10.293	8.32928e-06	7.47056e-05	0.000797053	1254.62
PF16917	PF16917 [Biotin/lipoate A/B protein ligase family]	177.839	-10.2904	1.53436e-11	6.25154e-10	0.000798527	1252.31
PF15657	PF15657 [HNH/Endo VII superfamily nuclease toxins]	46.9048	-10.2847	0.00663893	0.0194038	0.000801681	1247.38
PF15610	PF15610 [PRTase ComF-like]	63.7096	-10.2324	4.02759e-07	5.47915e-06	0.000831242	1203.02
PF10028	PF10028 [Predicted integral membrane protein (DUF2270)]	102.998	-10.1975	4.19491e-07	5.65929e-06	0.000851635	1174.21
PF20080	PF20080 []	103.164	-10.1941	1.70698e-07	2.64126e-06	0.000853606	1171.5
PF12570	PF12570 [Protein of unknown function (DUF3750)]	128.535	-10.1897	2.95647e-09	7.13424e-08	0.00085621	1167.94
PF19625	PF19625 []	64.5041	-10.1862	1.8908e-13	1.21671e-11	0.000858333	1165.05
PF07098	PF07098 [Protein of unknown function (DUF1360)]	553.541	-10.1817	1.49311e-12	7.52043e-11	0.000860985	1161.46
PF03924	PF03924 [CHASE domain]	74.0205	-10.1688	2.0436e-09	5.14582e-08	0.000868715	1151.13
PF12083	PF12083 [Domain of unknown function (DUF3560)]	130.07	-10.1156	2.61197e-17	3.25813e-15	0.000901339	1109.46
PF07237	PF07237 [Protein of unknown function (DUF1428)]	79.5224	-10.1014	8.07232e-10	2.21866e-08	0.000910256	1098.59
PF10851	PF10851 [Protein of unknown function (DUF2652) ]	155.628	-10.0772	2.90579e-11	1.09233e-09	0.000925671	1080.3
PF05753	PF05753 [Translocon-associated protein beta (TRAPB)]	51.094	-10.0208	1.18787e-12	6.21373e-11	0.000962552	1038.91
PF19655	PF19655 []	77.0369	-10.0048	1.30433e-13	8.52866e-12	0.000973312	1027.42
PF02128	PF02128 [Fungalysin metallopeptidase (M36)]	177.792	-9.99385	1.79194e-06	1.98924e-05	0.000980736	1019.64
PF19749	PF19749 []	46.024	-9.98303	8.95811e-05	0.00055871	0.000988116	1012.03
PF19850	PF19850 []	182.754	-9.96027	8.02089e-14	5.3306e-12	0.00100383	996.182
PF11225	PF11225 [Protein of unknown function (DUF3024)]	93.3903	-9.92377	6.46078e-17	7.70353e-15	0.00102955	971.301
PF18563	PF18563 []	37.1601	-9.90957	1.21973e-05	0.000102909	0.00103973	961.784
PF19832	PF19832 []	43.6763	-9.87854	0.000122456	0.000720517	0.00106234	941.322
PF17882	PF17882 []	101.353	-9.87717	6.71975e-08	1.16418e-06	0.00106335	940.425
PF18678	PF18678 []	34.6133	-9.8466	1.67674e-06	1.88036e-05	0.00108612	920.706
PF19078	PF19078 []	54.9057	-9.65604	2.42471e-08	4.70325e-07	0.00123949	806.785
PF16911	PF16911 [Phthiocerol/phthiodiolone dimycocerosyl transferase C-terminus]	67.8949	-9.62808	2.22887e-07	3.28576e-06	0.00126374	791.299
PF19928	PF19928 []	31.8463	-9.61224	0.000410547	0.00196483	0.00127769	782.662
PF04399	PF04399 [Glutaredoxin 2, C terminal domain]	68.9753	-9.58081	1.00053e-10	3.40853e-09	0.00130584	765.791
PF04173	PF04173 [TQO small subunit DoxD]	47.8804	-9.5756	3.11267e-13	1.92653e-11	0.00131056	763.03
PF09376	PF09376 [NurA domain]	32.1181	-9.56343	0.000671908	0.00291796	0.00132167	756.621
PF17103	PF17103 [Stealth protein CR4, conserved region 4]	70.0201	-9.53147	8.35949e-11	2.90896e-09	0.00135126	740.047
PF02411	PF02411 [MerT mercuric transport protein]	34.2032	-9.53145	1.95307e-06	2.14865e-05	0.00135128	740.036
PF19680	PF19680 []	30.7973	-9.53089	0.00105202	0.00419771	0.00135181	739.747
PF10006	PF10006 [Uncharacterized conserved protein (DUF2249)]	1051.72	-9.38786	7.15539e-19	1.11569e-16	0.0014927	669.929
PF17660	PF17660 []	49.1075	-9.37826	6.06005e-10	1.73621e-08	0.00150267	665.484
PF19457	PF19457 []	97.3197	-9.35072	1.23544e-15	1.23666e-13	0.00153163	652.899
PF01881	PF01881 [CRISPR associated protein Cas6]	24.4666	-9.34673	0.000209435	0.00113358	0.00153587	651.098
PF19801	PF19801 []	107.671	-9.33559	4.41454e-08	7.99791e-07	0.00154778	646.088
PF19220	PF19220 []	102.949	-9.32272	3.4532e-07	4.82734e-06	0.00156165	640.35
PF07485	PF07485 [Domain of Unknown Function (DUF1259)]	1048.24	-9.29828	3.80444e-15	3.31682e-13	0.00158833	629.594
PF09129	PF09129 [Cholesterol oxidase, substrate-binding]	162.238	-9.29521	2.60431e-09	6.36017e-08	0.0015917	628.258
PF07700	PF07700 [Haem-NO-binding]	31.9987	-9.29484	4.89983e-06	4.77498e-05	0.00159212	628.094
PF20114	PF20114 []	426.731	-9.25213	2.79885e-25	1.0315e-22	0.00163995	609.773
PF18171	PF18171 []	96.2031	-9.2275	8.06692e-12	3.46066e-10	0.00166819	599.451
PF00874	PF00874 [PRD domain]	22.8528	-9.21861	5.93777e-08	1.03982e-06	0.0016785	595.771
PF18932	PF18932 []	132.88	-9.21545	9.8093e-10	2.63555e-08	0.00168219	594.465
PF11742	PF11742 [Protein of unknown function (DUF3302)]	84.328	-9.2004	2.46112e-06	2.60166e-05	0.00169982	588.298
PF14711	PF14711 [Respiratory nitrate reductase beta C-terminal]	1879.72	-9.1947	2.49376e-32	2.52742e-29	0.00170656	585.975
PF14042	PF14042 [Domain of unknown function (DUF4247)]	55.2834	-9.18666	9.74104e-08	1.59556e-06	0.00171609	582.719
PF18065	PF18065 []	52.8685	-9.18343	8.24208e-13	4.51532e-11	0.00171994	581.415
PF07827	PF07827 [KNTase C-terminal domain]	21.768	-9.17748	0.00150311	0.00565777	0.00172705	579.022
PF09858	PF09858 [Predicted membrane protein (DUF2085)]	23.937	-9.1394	0.00106893	0.00425471	0.00177324	563.939
PF12263	PF12263 [Protein of unknown function (DUF3611)]	50.927	-9.13627	9.29378e-08	1.52848e-06	0.00177708	562.72
PF11918	PF11918 [N-terminal domain of Peptidase_S41 in eukaryotic IRBP]	20.7504	-9.10852	0.000473387	0.00220968	0.0018116	551.999
PF12345	PF12345 [Protein of unknown function (DUF3641) ]	68.7891	-9.09209	2.55412e-08	4.89689e-07	0.00183234	545.749
PF09095	PF09095 [Domain of unknown function (DUF1926)]	23.4455	-9.08913	0.00130878	0.00504843	0.00183611	544.629
PF16396	PF16396 [Domain of unknown function (DUF5005)]	20.1461	-9.06505	3.92047e-05	0.000279816	0.00186702	535.614
PF08735	PF08735 [Putative pyruvate format-lyase activating enzyme (DUF1786)]	23.5755	-9.05413	0.0170542	0.0416855	0.00188121	531.573
PF20092	PF20092 []	22.1434	-9.01773	0.00143524	0.00544365	0.00192927	518.331
PF09094	PF09094 [Domain of unknown function (DUF1925)]	20.8562	-9.01486	0.000645166	0.00282604	0.00193311	517.302
PF14158	PF14158 [YndJ-like protein]	21.2764	-9.01231	0.00011027	0.000663253	0.00193653	516.388
PF11013	PF11013 [Protein of unknown function (DUF2851)]	38.2636	-9.00458	0.00071827	0.00307971	0.00194694	513.627
PF18047	PF18047 []	53.1103	-9.00082	2.9341e-12	1.36723e-10	0.00195201	512.292
PF02494	PF02494 [HYR domain]	74.5023	-8.98468	2.7618e-08	5.21975e-07	0.00197397	506.593
PF18793	PF18793 []	18.4863	-8.94128	0.000373778	0.00183117	0.00203427	491.578
PF10547	PF10547 [P22_AR N-terminal domain]	19.9601	-8.91589	0.0171534	0.0418662	0.00207037	483.005
PF19362	PF19362 []	479.984	-8.91455	6.63324e-10	1.87395e-08	0.0020723	482.555
PF17338	PF17338 [Gene 88 protein]	29.2079	-8.89676	0.00416554	0.0132344	0.00209802	476.641
PF10517	PF10517 [Electron transfer DM13]	18.1786	-8.85711	3.43521e-05	0.00024913	0.00215648	463.719
PF19538	PF19538 []	34.5674	-8.85012	7.48098e-09	1.67096e-07	0.00216695	461.477
PF04405	PF04405 [Domain of Unknown function (DUF542) ]	33.3136	-8.82589	4.72514e-05	0.000330842	0.00220365	453.793
PF14447	PF14447 [Prokaryotic RING finger family 4]	16.842	-8.8077	0.0203157	0.0480653	0.0022316	448.108
PF08960	PF08960 [Domain of unknown function (DUF1874)]	16.7205	-8.7964	0.0204776	0.0482932	0.00224915	444.611
PF16817	PF16817 [Domain of unknown function (DUF5073)]	21.6444	-8.78732	9.34542e-06	8.17396e-05	0.00226336	441.821
PF19490	PF19490 []	16.4919	-8.77697	0.0207585	0.0487995	0.00227965	438.664
PF03892	PF03892 [Nitrate reductase cytochrome c-type subunit (NapB)]	36.3305	-8.77126	2.36534e-07	3.45553e-06	0.0022887	436.929
PF09313	PF09313 [Domain of unknown function (DUF1971)]	27.2745	-8.73804	0.000347638	0.0017263	0.002342	426.986
PF07399	PF07399 [Putative Na+/H+ antiporter]	19.9643	-8.73577	0.000422659	0.00201228	0.0023457	426.312
PF15916	PF15916 [Domain of unknown function (DUF4743)]	24.6599	-8.73361	1.0573e-07	1.72834e-06	0.00234921	425.674
PF07087	PF07087 [Protein of unknown function (DUF1353)]	35.6521	-8.72951	7.67385e-06	6.93334e-05	0.0023559	424.467
PF02796	PF02796 [Helix-turn-helix domain of resolvase]	30.6956	-8.70689	1.45589e-06	1.66964e-05	0.00239312	417.864
PF19969	PF19969 []	15.772	-8.6769	0.00985529	0.0266622	0.00244339	409.268
PF11376	PF11376 [Protein of unknown function (DUF3179)]	36.745	-8.66357	3.47888e-08	6.46943e-07	0.00246607	405.503
PF11535	PF11535 [Calcium binding]	27.9878	-8.66183	8.7443e-10	2.37915e-08	0.00246905	405.014
PF13160	PF13160 [Protein of unknown function (DUF3995)]	107.356	-8.61029	4.45228e-10	1.34698e-08	0.00255884	390.801
PF04224	PF04224 [Protein of unknown function, DUF417]	296.317	-8.60692	7.41025e-16	7.60535e-14	0.00256484	389.889
PF10768	PF10768 [Class II flagellar assembly regulator]	38.3918	-8.5788	4.35862e-07	5.85095e-06	0.00261532	382.363
PF14690	PF14690 [zinc-finger of transposase IS204/IS1001/IS1096/IS1165]	20.5161	-8.57618	0.000230497	0.00122871	0.00262007	381.669
PF15650	PF15650 [Restriction endonuclease fold toxin 9]	170.824	-8.54497	4.29183e-05	0.000302593	0.00267737	373.501
PF17149	PF17149 [Periplasmic sensor domain found in signal transduction proteins]	14.4858	-8.53065	0.000977611	0.00396094	0.00270408	369.812
PF12088	PF12088 [Protein of unknown function (DUF3565)]	47.2176	-8.52685	2.58554e-09	6.35259e-08	0.0027112	368.841
PF14108	PF14108 [Domain of unknown function (DUF4281)]	20.2384	-8.48782	0.00049756	0.00230527	0.00278554	358.996
PF09471	PF09471 [IgA Peptidase M64]	27.2938	-8.48316	0.00840327	0.0234378	0.00279457	357.836
PF13427	PF13427 [Domain of unknown function (DUF4111)]	66.6101	-8.46958	3.14968e-06	3.24493e-05	0.00282099	354.486
PF04392	PF04392 [ABC transporter substrate binding protein]	29610.9	-8.43588	2.54982e-18	3.62701e-16	0.00288767	346.3
PF03845	PF03845 [Spore germination protein]	26.331	-8.39592	0.0003355	0.00167518	0.00296877	336.84
PF18905	PF18905 []	191.456	-8.38475	2.64792e-12	1.25551e-10	0.00299184	334.242
PF01744	PF01744 [GLTT repeat (6 copies)]	27.0772	-8.37766	9.86563e-05	0.000607831	0.00300659	332.602
PF13308	PF13308 [YARHG domain]	23.8146	-8.33998	1.35112e-08	2.79461e-07	0.00308614	324.03
PF19694	PF19694 []	296.325	-8.32738	1.39817e-06	1.61087e-05	0.00311321	321.212
PF05419	PF05419 [GUN4-like ]	27.589	-8.3097	0.000791579	0.003355	0.00315159	317.3
PF01905	PF01905 [CRISPR-associated negative auto-regulator DevR/Csa2]	15.8699	-8.28954	6.45308e-05	0.000422289	0.00319595	312.896
PF03927	PF03927 [NapD protein]	30.4204	-8.26763	2.35919e-05	0.000181139	0.00324486	308.18
PF07585	PF07585 [Putative beta barrel porin-7 (BBP7)]	27.1433	-8.25613	0.00172778	0.00636767	0.00327082	305.734
PF02276	PF02276 [Photosynthetic reaction centre cytochrome C subunit]	18.4694	-8.25433	5.80903e-05	0.000388291	0.0032749	305.353
PF18015	PF18015 []	14.6655	-8.23179	0.00804086	0.0225978	0.00332647	300.619
PF10755	PF10755 [Protein of unknown function (DUF2585)]	12.8734	-8.22327	0.00647428	0.0190401	0.00334618	298.848
PF19911	PF19911 []	11.1651	-8.21358	0.00375747	0.0121341	0.00336873	296.848
PF17158	PF17158 [Membrane-associated sensor, integral membrane domain]	550.003	-8.21054	2.49825e-08	4.82281e-07	0.00337582	296.224
PF18092	PF18092 []	40.4974	-8.20436	0.00049692	0.00230362	0.00339033	294.956
PF19559	PF19559 []	34.1018	-8.20231	4.42905e-07	5.92586e-06	0.00339515	294.538
PF04784	PF04784 [Protein of unknown function, DUF547]	14.1231	-8.17723	0.000857382	0.00356678	0.00345468	289.463
PF09459	PF09459 [Ethylbenzene dehydrogenase]	60.1663	-8.09531	3.70058e-06	3.74585e-05	0.00365653	273.483
PF11160	PF11160 [Protein of unknown function (DUF2945)]	276.485	-8.06734	1.01375e-11	4.2588e-10	0.00372811	268.232
PF12315	PF12315 [Protein DA1]	13.4311	-8.0651	0.00879173	0.0242873	0.00373391	267.816
PF14242	PF14242 [Domain of unknown function (DUF4342)]	13.3209	-8.03956	2.19554e-05	0.000170023	0.00380059	263.117
PF05573	PF05573 [NosL]	9.95086	-8.03109	0.000143164	0.000823828	0.00382298	261.576
PF17957	PF17957 []	412.162	-8.01028	6.14024e-13	3.55607e-11	0.00387853	257.83
PF18551	PF18551 []	38.7092	-7.99596	1.07971e-06	1.27459e-05	0.00391721	255.284
PF03475	PF03475 [3-alpha domain]	413.315	-7.98734	4.7624e-19	8.04449e-17	0.00394067	253.764
PF19906	PF19906 []	93.1099	-7.98271	3.05359e-07	4.3405e-06	0.00395335	252.95
PF12968	PF12968 [Domain of Unknown Function (DUF3856)]	9.61073	-7.97578	0.000676469	0.00292992	0.00397237	251.739
PF07632	PF07632 [Protein of unknown function (DUF1593)]	164.466	-7.96759	3.80537e-07	5.24727e-06	0.00399501	250.313
PF00839	PF00839 [Cysteine rich repeat]	107.728	-7.96431	4.54306e-05	0.000319196	0.00400409	249.745
PF04347	PF04347 [Flagellar biosynthesis protein, FliO]	12.7516	-7.96086	0.0118657	0.0309944	0.00401367	249.149
PF14252	PF14252 [Domain of unknown function (DUF4347)]	25.6285	-7.9575	1.72438e-07	2.6631e-06	0.00402303	248.569
PF20132	PF20132 []	42.197	-7.93551	2.55933e-06	2.68448e-05	0.00408482	244.809
PF13485	PF13485 [Peptidase MA superfamily]	10.8725	-7.92673	0.00684281	0.0198615	0.00410976	243.323
PF20125	PF20125 []	13.3326	-7.89069	0.001003	0.0040379	0.00421371	237.321
PF03266	PF03266 [NTPase]	33.0057	-7.88816	5.3476e-05	0.000365585	0.00422113	236.903
PF14517	PF14517 [Tachylectin]	22.6427	-7.87931	0.0135847	0.0346149	0.0042471	235.455
PF20115	PF20115 []	85.7762	-7.86057	2.1981e-06	2.36998e-05	0.00430263	232.416
PF02983	PF02983 [Alpha-lytic protease prodomain]	31.2322	-7.85447	0.000705527	0.0030347	0.00432084	231.437
PF12692	PF12692 [S-adenosyl-L-methionine methyltransferase]	12.2449	-7.81153	0.00229211	0.0080872	0.00445139	224.649
PF19467	PF19467 []	8.37173	-7.80012	0.0119792	0.0312207	0.00448674	222.879
PF07467	PF07467 [Beta-lactamase inhibitor (BLIP)]	46.9716	-7.77393	0.00439339	0.0138713	0.00456893	218.87
PF18895	PF18895 []	415.189	-7.76884	7.51142e-08	1.26617e-06	0.00458508	218.099
PF16371	PF16371 [N terminal of Calcineurin-like phosphoesterase]	11.397	-7.76719	0.00156101	0.00582183	0.00459032	217.85
PF18320	PF18320 []	8.0678	-7.74568	0.00894404	0.0246409	0.00465926	214.626
PF04964	PF04964 [Flp/Fap pilin component]	289.496	-7.7238	4.39751e-08	7.9944e-07	0.00473048	211.395
PF18886	PF18886 []	9.52228	-7.71917	0.0169527	0.041539	0.00474568	210.718
PF00030	PF00030 [Beta/Gamma crystallin]	7.89445	-7.71373	0.00411074	0.0130962	0.00476361	209.925
PF11150	PF11150 [Protein of unknown function (DUF2927)]	80.2189	-7.70724	1.63629e-06	1.84009e-05	0.00478508	208.983
PF11322	PF11322 [Protein of unknown function (DUF3124)]	23.086	-7.70424	0.000510115	0.00235134	0.00479505	208.549
PF06884	PF06884 [Protein of unknown function (DUF1264)]	43.909	-7.69742	4.46768e-08	8.05358e-07	0.00481775	207.566
PF08962	PF08962 [Domain of unknown function (DUF1876)]	300.91	-7.69544	1.35088e-12	6.93225e-11	0.00482439	207.28
PF09701	PF09701 [CRISPR-associated protein (Cas_Cmr5)]	8.36946	-7.68669	0.0119759	0.0312207	0.00485372	206.028
PF13938	PF13938 [Putative heavy-metal chelation]	13.3257	-7.67934	0.000554425	0.00251133	0.00487852	204.98
PF04940	PF04940 [Sensors of blue-light using FAD]	26.3842	-7.59642	5.1097e-06	4.93208e-05	0.00516712	193.531
PF11066	PF11066 [Protein of unknown function (DUF2867)]	789.186	-7.58628	3.46489e-14	2.46433e-12	0.00520356	192.176
PF20072	PF20072 []	28.515	-7.58577	9.23873e-05	0.000574886	0.00520542	192.108
PF20032	PF20032 []	11.2999	-7.56945	0.000336736	0.00168016	0.00526464	189.947
PF04832	PF04832 [SOUL heme-binding protein]	26.2471	-7.54336	1.90809e-06	2.10201e-05	0.0053607	186.543
PF13610	PF13610 [DDE domain]	1486.14	-7.54069	1.81119e-14	1.39565e-12	0.00537066	186.197
PF09712	PF09712 [Poly(R)-hydroxyalkanoic acid synthase subunit (PHA_synth_III_E)]	54.4082	-7.53837	6.60156e-05	0.000430269	0.00537929	185.898
PF14066	PF14066 [Protein of unknown function (DUF4256)]	9.97424	-7.5033	2.42468e-05	0.000185325	0.00551165	181.434
PF10931	PF10931 [Protein of unknown function (DUF2735)]	12.8429	-7.48121	0.00112838	0.0044542	0.00559671	178.676
PF13281	PF13281 [Domain of unknown function (DUF4071)]	21.2666	-7.44566	0.000443084	0.00209599	0.00573631	174.328
PF09343	PF09343 [Conserved hypothetical protein 2217 (DUF2460)]	14.1588	-7.39825	0.000476342	0.00221965	0.00592795	168.692
PF17782	PF17782 []	97.3771	-7.37574	1.10674e-06	1.3005e-05	0.00602116	166.081
PF12324	PF12324 [Helix-turn-helix domain of alkylmercury lyase]	6.81572	-7.34671	0.00965902	0.0262451	0.00614358	162.772
PF01927	PF01927 [Mut7-C RNAse domain]	637.251	-7.30778	4.30744e-19	7.59233e-17	0.00631161	158.438
PF12647	PF12647 [RNHCP domain]	60.5345	-7.28902	7.89536e-09	1.74429e-07	0.00639418	156.392
PF05028	PF05028 [Poly (ADP-ribose) glycohydrolase (PARG)]	5.92136	-7.24291	0.0065117	0.0191293	0.00660186	151.473
PF09476	PF09476 [Pilus biogenesis CpaD protein (pilus_cpaD)]	132.162	-7.241	2.67259e-05	0.000201575	0.00661064	151.271
PF12000	PF12000 [Gkycosyl transferase family 4 group]	12.6774	-7.23555	0.00056328	0.00253867	0.00663563	150.702
PF12666	PF12666 [PrgI family protein]	689.029	-7.23132	3.52226e-09	8.25963e-08	0.00665512	150.26
PF02884	PF02884 [Polysaccharide lyase family 8, C-terminal beta-sandwich domain]	280.341	-7.22128	1.54552e-05	0.000126961	0.00670158	149.218
PF11997	PF11997 [Domain of unknown function (DUF3492)]	623.855	-7.21666	3.76523e-18	5.26353e-16	0.00672308	148.741
PF07274	PF07274 [Protein of unknown function (DUF1440)]	101.158	-7.21274	6.64501e-06	6.17156e-05	0.00674139	148.337
PF02182	PF02182 [SAD/SRA domain]	8.25326	-7.1931	0.00463786	0.0145076	0.00683379	146.332
PF10865	PF10865 [Domain of unknown function (DUF2703)]	6.27261	-7.18867	0.0140394	0.0355242	0.00685478	145.884
PF10706	PF10706 [Aminoglycoside-2''-adenylyltransferase]	8.73506	-7.10152	0.010382	0.0277357	0.00728165	137.331
PF17036	PF17036 [Cellulose biosynthesis protein BcsS]	21.4948	-7.06469	0.00105364	0.0042021	0.00746995	133.87
PF05626	PF05626 [Protein of unknown function (DUF790)]	86.0678	-7.04328	1.69403e-11	6.81583e-10	0.00758159	131.898
PF18299	PF18299 []	8.61238	-7.00593	0.00564502	0.0170401	0.00778043	128.528
PF07853	PF07853 [Protein of unknown function (DUF1648)]	31.9752	-6.99179	0.000905036	0.00373437	0.00785711	127.273
PF16949	PF16949 [Putative ATP-binding cassette]	11.7761	-6.98547	0.00776057	0.0219549	0.0078916	126.717
PF13528	PF13528 [Glycosyl transferase family 1]	12.0071	-6.89677	0.00292429	0.00991228	0.008392	119.161
PF13547	PF13547 [GTA TIM-barrel-like domain]	8.44866	-6.87538	0.000933154	0.00382508	0.00851734	117.408
PF19299	PF19299 []	167.507	-6.84889	2.6042e-09	6.36017e-08	0.0086752	115.271
PF03269	PF03269 [Caenorhabditis protein of unknown function, DUF268]	4.59463	-6.83978	0.00992227	0.026772	0.00873013	114.546
PF01946	PF01946 [Thi4 family]	18.4837	-6.83803	2.98472e-06	3.09069e-05	0.00874074	114.407
PF19851	PF19851 []	5.60301	-6.83362	0.00580684	0.0174313	0.00876752	114.057
PF01931	PF01931 [Protein of unknown function DUF84]	16.0807	-6.82298	0.0130181	0.0333494	0.00883238	113.22
PF07882	PF07882 [L-fucose isomerase, second N-terminal domain]	145.79	-6.81893	2.35499e-06	2.50722e-05	0.0088572	112.903
PF06796	PF06796 [Periplasmic nitrate reductase protein NapE]	10.9392	-6.79484	0.000166606	0.000938084	0.00900633	111.033
PF13700	PF13700 [Domain of unknown function (DUF4158)]	1130.6	-6.77075	1.71691e-08	3.43721e-07	0.00915799	109.194
PF01947	PF01947 [Protein of unknown function (DUF98)]	20.2083	-6.75757	0.00202533	0.0072822	0.00924206	108.201
PF11339	PF11339 [Protein of unknown function (DUF3141)]	1789.95	-6.74236	2.00421e-10	6.47416e-09	0.00934001	107.066
PF03013	PF03013 [Pyrimidine dimer DNA glycosylase]	27.3555	-6.73834	0.00236839	0.00828784	0.00936605	106.769
PF14451	PF14451 [Mut7-C ubiquitin]	481.277	-6.72668	1.15979e-16	1.32445e-14	0.00944205	105.909
PF19825	PF19825 []	6.44226	-6.70476	0.00220322	0.00781097	0.00958662	104.312
PF03577	PF03577 [Peptidase family C69]	19.1082	-6.7038	0.00213201	0.00761512	0.009593	104.243
PF19458	PF19458 []	1142.45	-6.6939	2.64638e-09	6.44351e-08	0.00965909	103.529
PF04208	PF04208 [Tetrahydromethanopterin S-methyltransferase, subunit A ]	89.6196	-6.69233	0.00118806	0.00463116	0.00966959	103.417
PF12779	PF12779 [YXWGXW repeat (2 copies)]	8.19971	-6.67923	0.000754011	0.00322273	0.0097578	102.482
PF04509	PF04509 [CheC-like family]	67.8329	-6.66225	1.94948e-07	2.94346e-06	0.00987334	101.283
PF17203	PF17203 [Single cache domain 3]	1068.38	-6.65173	4.85824e-12	2.18837e-10	0.00994558	100.547
PF01526	PF01526 [Tn3 transposase DDE domain]	1745.96	-6.64791	1.53982e-13	9.98791e-12	0.00997195	100.281
PF18912	PF18912 []	83.3408	-6.57795	0.000240928	0.00127676	0.0104674	95.5344
PF09991	PF09991 [Predicted membrane protein (DUF2232)]	13.5692	-6.57007	0.0127401	0.0327718	0.0105248	95.0138
PF00182	PF00182 [Chitinase class I]	95.0028	-6.56216	4.27654e-05	0.00030204	0.0105826	94.4948
PF09818	PF09818 [Predicted ATPase of the ABC class]	259.403	-6.54589	7.47041e-06	6.78276e-05	0.0107027	93.4347
PF16173	PF16173 [Domain of unknown function (DUF4874)]	177.636	-6.51472	8.39859e-08	1.39541e-06	0.0109364	91.4381
PF16258	PF16258 [Domain of unknown function (DUF4912)]	5.55064	-6.51454	0.00340891	0.0112128	0.0109377	91.4266
PF06988	PF06988 [NifT/FixU protein]	3.65112	-6.51049	0.0124029	0.0321286	0.0109685	91.1704
PF03860	PF03860 [Domain of Unknown Function (DUF326) ]	12.3422	-6.50935	0.000955044	0.00389342	0.0109772	91.0979
PF07538	PF07538 [Clostridial hydrophobic W]	22.7243	-6.49294	0.00827329	0.023115	0.0111027	90.068
PF19596	PF19596 []	175.933	-6.48042	7.98196e-05	0.000504818	0.0111995	89.2895
PF12599	PF12599 [Protein of unknown function (DUF3768)]	14.0166	-6.47502	0.00369629	0.0119783	0.0112415	88.956
PF19142	PF19142 []	52.3478	-6.37001	0.000438411	0.00207874	0.0120903	82.7109
PF13567	PF13567 [Domain of unknown function (DUF4131)]	91.8544	-6.36044	5.82447e-08	1.02218e-06	0.0121707	82.1644
PF14947	PF14947 [Winged helix-turn-helix]	44.1946	-6.33867	0.0152875	0.0381857	0.0123558	80.9339
PF03067	PF03067 [Lytic polysaccharide mono-oxygenase, cellulose-degrading]	183.889	-6.33178	0.000141578	0.00081569	0.0124149	80.5484
PF11844	PF11844 [Domain of unknown function (DUF3364)]	3.43545	-6.33175	0.00479418	0.0148647	0.0124152	80.5467
PF11171	PF11171 [Protein of unknown function (DUF2958)]	10.8653	-6.31202	0.000401297	0.00193214	0.0125861	79.4527
PF15492	PF15492 [Neuroblastoma-amplified sequence, N terminal]	79.4301	-6.30561	1.56302e-05	0.000128139	0.0126422	79.1003
PF12229	PF12229 [Putative peptidoglycan binding domain]	110.939	-6.26623	5.69064e-05	0.0003819	0.012992	76.9705
PF11563	PF11563 [Protoglobin]	89.5755	-6.26091	5.40707e-08	9.55131e-07	0.01304	76.6871
PF00124	PF00124 [Photosynthetic reaction centre protein]	11.0676	-6.25399	0.00230308	0.00811885	0.0131027	76.3203
PF16804	PF16804 [Domain of unknown function (DUF5071)]	4.7232	-6.24653	0.0134015	0.0341911	0.0131706	75.9265
PF10708	PF10708 [Protein of unknown function (DUF2510)]	547.431	-6.24054	1.70896e-08	3.42977e-07	0.0132255	75.6118
PF07310	PF07310 [PAS domain]	107.285	-6.21959	0.000122398	0.000720517	0.0134189	74.5219
PF05834	PF05834 [Lycopene cyclase protein]	130.721	-6.20747	1.01711e-06	1.21813e-05	0.0135321	73.8982
PF16116	PF16116 [Domain of unknown function (DUF4832)]	172.012	-6.19648	2.91175e-05	0.000216791	0.0136356	73.3375
PF10335	PF10335 [Putative nucleotidyltransferase substrate binding domain]	414.935	-6.19475	2.04135e-07	3.04812e-06	0.0136519	73.2497
PF12740	PF12740 [Chlorophyllase enzyme]	23.397	-6.19447	0.000856166	0.00356355	0.0136546	73.2354
PF00720	PF00720 [Subtilisin inhibitor-like]	254.132	-6.17385	2.08176e-05	0.000162454	0.0138512	72.1961
PF08485	PF08485 [Polysaccharide biosynthesis protein C-terminal]	13.6014	-6.17324	0.000101221	0.000620801	0.013857	72.1655
PF20068	PF20068 []	10.826	-6.15914	0.00912715	0.0250433	0.0139931	71.4635
PF10040	PF10040 [CRISPR-associated endoribonuclease Cas6]	119.781	-6.15438	0.0162039	0.0400186	0.0140393	71.2285
PF02011	PF02011 [Glycosyl hydrolase family 48]	1175.68	-6.13598	4.37009e-09	1.00661e-07	0.0142196	70.3256
PF13814	PF13814 [Replication-relaxation]	1194.24	-6.12234	1.73496e-07	2.67435e-06	0.0143547	69.6638
PF16841	PF16841 [Ca-dependent carbohydrate-binding module xylan-binding]	6.4344	-6.11075	0.0185766	0.0446677	0.0144705	69.1063
PF02870	PF02870 [6-O-methylguanine DNA methyltransferase, ribonuclease-like domain]	6.49424	-6.07748	0.000701355	0.00301996	0.014808	67.5311
PF11392	PF11392 [Protein of unknown function (DUF2877)]	628.54	-6.05559	1.01651e-26	4.33782e-24	0.0150343	66.5144
PF09865	PF09865 [Predicted periplasmic protein (DUF2092)]	324.189	-6.04242	1.03296e-08	2.19248e-07	0.0151723	65.9097
PF19916	PF19916 []	110.57	-6.00915	0.00116699	0.00456657	0.0155263	64.407
PF16155	PF16155 [Domain of unknown function (DUF4863)]	41.8851	-5.97451	0.000552964	0.00250611	0.0159035	62.8791
PF06993	PF06993 [Protein of unknown function (DUF1304)]	85.3012	-5.97224	2.31572e-05	0.000178139	0.0159285	62.7804
PF20016	PF20016 []	654.976	-5.97175	9.53669e-09	2.04559e-07	0.015934	62.759
PF08341	PF08341 [Thioester domain]	60.6896	-5.96101	0.0168034	0.0412355	0.016053	62.2935
PF01816	PF01816 [Leucine rich repeat variant]	323.752	-5.93494	0.00110012	0.0043639	0.0163458	61.1778
PF04663	PF04663 [Phenol hydroxylase conserved region]	78.5344	-5.9215	0.000515249	0.00237097	0.0164987	60.6108
PF11805	PF11805 [Protein of unknown function (DUF3326)]	32.094	-5.90759	0.000693338	0.0029918	0.0166585	60.0293
PF20011	PF20011 []	32.1405	-5.90385	0.00298868	0.0100968	0.0167018	59.8736
PF20089	PF20089 []	101.954	-5.86539	5.75916e-10	1.66175e-08	0.0171531	58.2985
PF07812	PF07812 [TfuA-like protein]	526.436	-5.80596	1.12189e-08	2.35046e-07	0.0178744	55.9458
PF09941	PF09941 [Uncharacterized conserved protein (DUF2173)]	34.2794	-5.80504	8.32965e-05	0.000523135	0.0178858	55.9103
PF19276	PF19276 []	80.7321	-5.79306	0.00054761	0.0024902	0.018035	55.4477
PF06722	PF06722 [Protein of unknown function (DUF1205)]	1229.35	-5.79052	9.81958e-06	8.5152e-05	0.0180668	55.3503
PF02665	PF02665 [Nitrate reductase gamma subunit]	2287.04	-5.78976	2.6589e-23	7.98457e-21	0.0180763	55.3211
PF04955	PF04955 [HupE / UreJ protein]	231.051	-5.75582	1.38813e-05	0.000115435	0.0185065	54.035
PF19656	PF19656 []	137.981	-5.73932	0.000859439	0.0035735	0.0187194	53.4205
PF18566	PF18566 []	197.305	-5.71981	1.24153e-05	0.000104639	0.0189743	52.7029
PF03599	PF03599 [CO dehydrogenase/acetyl-CoA synthase delta subunit]	201.568	-5.71331	0.0102167	0.0274204	0.01906	52.4659
PF00942	PF00942 [Cellulose binding domain]	571.952	-5.71102	5.65304e-13	3.32137e-11	0.0190903	52.3827
PF03596	PF03596 [Cadmium resistance transporter]	848.726	-5.70225	4.16167e-09	9.64081e-08	0.0192066	52.0654
PF18919	PF18919 []	6.36459	-5.70032	0.017434	0.0424235	0.0192324	51.9956
PF15633	PF15633 [HYD1 signature containing ADP-ribosyltransferase]	53.7067	-5.65891	0.000215455	0.00116228	0.0197923	50.5246
PF02579	PF02579 [Dinitrogenase iron-molybdenum cofactor]	10.3201	-5.6466	0.00838442	0.0234013	0.0199621	50.095
PF05981	PF05981 [CreA protein]	99.5025	-5.63095	8.71805e-06	7.73369e-05	0.0201797	49.5547
PF11380	PF11380 [Stealth protein CR2, conserved region 2]	117.225	-5.61991	1.51253e-05	0.00012463	0.0203347	49.1771
PF11017	PF11017 [Protein of unknown function (DUF2855)]	201.063	-5.61392	3.16672e-06	3.25835e-05	0.0204194	48.9731
PF19744	PF19744 []	39.2015	-5.60969	0.00118674	0.00462823	0.0204792	48.8299
PF19451	PF19451 []	42.3733	-5.59505	4.57176e-06	4.49852e-05	0.0206882	48.3368
PF19974	PF19974 []	210.801	-5.58954	0.00099617	0.00401347	0.0207673	48.1526
PF04244	PF04244 [Deoxyribodipyrimidine photo-lyase-related protein]	43.8738	-5.57864	0.000314332	0.00158594	0.0209248	47.7902
PF14844	PF14844 [PH domain associated with Beige/BEACH]	2.61559	-5.55079	0.00648807	0.0190737	0.0213327	46.8764
PF05239	PF05239 [PRC-barrel domain]	177.221	-5.54928	5.32624e-07	6.96534e-06	0.021355	46.8274
PF10000	PF10000 [ACT domain]	71.4018	-5.53531	4.76134e-20	1.07236e-17	0.0215628	46.3762
PF09488	PF09488 [Mannosyl-3-phosphoglycerate synthase (osmo_MPGsynth)]	31.6364	-5.52657	0.00320207	0.0106709	0.0216938	46.096
PF19953	PF19953 []	660.922	-5.52629	1.60682e-06	1.81197e-05	0.021698	46.0871
PF07396	PF07396 [Phosphate-selective porin O and P]	159.141	-5.5178	0.000242313	0.00128326	0.0218261	45.8167
PF19956	PF19956 []	25.4109	-5.48835	0.00139354	0.00530975	0.0222763	44.8909
PF07483	PF07483 [Tryptophan-rich Synechocystis species C-terminal domain]	48.7384	-5.47405	0.0117623	0.030794	0.0224981	44.4481
PF00553	PF00553 [Cellulose binding domain]	7223.2	-5.47353	6.06128e-16	6.30063e-14	0.0225062	44.4321
PF05547	PF05547 [Immune inhibitor A peptidase M6]	292.797	-5.46454	0.000101659	0.000623017	0.022647	44.156
PF18844	PF18844 []	954.736	-5.46304	1.73195e-05	0.000139312	0.0226704	44.1103
PF02278	PF02278 [Polysaccharide lyase family 8, super-sandwich domain]	548.094	-5.44816	5.87822e-05	0.000391302	0.0229055	43.6576
PF11266	PF11266 [Long-chain fatty aldehyde decarbonylase ]	8.70983	-5.43411	0.00891255	0.0245779	0.0231296	43.2346
PF03445	PF03445 [Putative nucleotidyltransferase DUF294]	379.494	-5.4179	6.63897e-06	6.17156e-05	0.0233911	42.7514
PF11760	PF11760 [Cobalamin synthesis G N-terminal]	584.953	-5.37175	6.4536e-22	1.63518e-19	0.0241513	41.4056
PF03059	PF03059 [Nicotianamine synthase protein]	265.404	-5.34966	2.33752e-11	8.98229e-10	0.0245241	40.7763
PF13495	PF13495 [Phage integrase, N-terminal SAM-like domain]	1176.89	-5.34202	7.79383e-08	1.30833e-06	0.0246543	40.5609
PF09000	PF09000 [Cytotoxic]	93.0503	-5.33715	0.00319251	0.0106522	0.0247376	40.4243
PF03606	PF03606 [C4-dicarboxylate anaerobic carrier]	411.962	-5.33109	1.77527e-05	0.000142373	0.0248417	40.2549
PF08124	PF08124 [Polysaccharide lyase family 8, N terminal alpha-helical domain]	500.856	-5.32757	7.10316e-05	0.000457809	0.0249024	40.1568
PF07040	PF07040 [Protein of unknown function (DUF1326)]	1629.67	-5.30916	2.72236e-15	2.50828e-13	0.0252222	39.6476
PF14319	PF14319 [Transposase zinc-binding domain]	2322.58	-5.30801	8.97325e-07	1.09078e-05	0.0252423	39.616
PF12367	PF12367 [Pyruvate ferredoxin oxidoreductase beta subunit C terminal]	6.5884	-5.30438	0.00180927	0.00662881	0.025306	39.5163
PF09826	PF09826 [Beta propeller domain]	726.569	-5.30123	1.50373e-12	7.52043e-11	0.0253612	39.4303
PF06055	PF06055 [Exopolysaccharide synthesis, ExoD]	98.5167	-5.29197	0.000562111	0.00253623	0.0255246	39.1779
PF19707	PF19707 []	53.4361	-5.28866	7.01737e-05	0.000453	0.0255833	39.088
PF14659	PF14659 [Phage integrase, N-terminal SAM-like domain]	92.3466	-5.24404	5.56958e-06	5.32526e-05	0.0263868	37.8977
PF07596	PF07596 [Protein of unknown function (DUF1559)]	248.351	-5.24141	4.55343e-06	4.49139e-05	0.0264349	37.8287
PF17164	PF17164 [Domain of unknown function (DUF5122) beta-propeller]	458.831	-5.23543	1.25177e-06	1.45824e-05	0.0265447	37.6723
PF03616	PF03616 [Sodium/glutamate symporter]	84.7842	-5.18282	0.00243208	0.00847048	0.0275305	36.3233
PF13737	PF13737 [Transposase DDE domain]	168.578	-5.15541	0.000393674	0.00190908	0.0280587	35.6395
PF00536	PF00536 [SAM domain (Sterile alpha motif)]	1634.32	-5.12104	1.87082e-07	2.85662e-06	0.0287352	34.8005
PF10935	PF10935 [Protein of unknown function (DUF2637)]	2031.99	-5.10615	6.16169e-09	1.3955e-07	0.0290333	34.4432
PF19938	PF19938 []	73.1982	-5.08034	4.29026e-05	0.000302593	0.0295574	33.8325
PF19540	PF19540 []	6.677	-5.0746	0.0152732	0.0381736	0.0296751	33.6982
PF16370	PF16370 [C terminal of Calcineurin-like phosphoesterase]	67.1102	-5.06503	8.65326e-06	7.69305e-05	0.0298727	33.4753
PF11806	PF11806 [Domain of unknown function (DUF3327)]	47.8845	-5.0401	0.0177953	0.0431215	0.0303933	32.902
PF06353	PF06353 [Protein of unknown function (DUF1062)]	167.261	-5.03052	0.00133199	0.00511724	0.0305958	32.6842
PF13535	PF13535 [ATP-grasp domain]	1170.58	-5.02939	3.96364e-07	5.4103e-06	0.0306198	32.6586
PF07309	PF07309 [Flagellar protein FlaF]	22.5304	-5.01541	0.0103884	0.0277409	0.0309181	32.3436
PF01955	PF01955 [Adenosylcobinamide amidohydrolase]	419.137	-5.01259	1.93691e-09	4.90766e-08	0.0309784	32.2805
PF05141	PF05141 [Pyoverdine/dityrosine biosynthesis protein]	151.637	-4.99249	0.00746506	0.0212822	0.0314131	31.8339
PF13400	PF13400 [Putative Flp pilus-assembly TadE/G-like]	12.5966	-4.98354	0.00446006	0.0140545	0.0316087	31.6369
PF12746	PF12746 [GNAT acetyltransferase]	168.328	-4.97794	3.8073e-05	0.000272218	0.0317315	31.5145
PF15646	PF15646 [Restriction endonuclease fold toxin 2]	649.359	-4.97088	9.65464e-06	8.41718e-05	0.0318871	31.3606
PF00194	PF00194 [Eukaryotic-type carbonic anhydrase]	497.595	-4.95485	9.52298e-09	2.04559e-07	0.0322435	31.014
PF14232	PF14232 [Domain of unknown function (DUF4334)]	63.5207	-4.95032	0.00013033	0.000759134	0.0323449	30.9168
PF17102	PF17102 [Stealth protein CR3, conserved region 3]	53.9004	-4.94601	0.000130017	0.000757857	0.0324416	30.8246
PF13438	PF13438 [Domain of unknown function (DUF4113)]	67.003	-4.91538	0.00281007	0.00957311	0.0331378	30.177
PF10139	PF10139 [Putative bacterial virulence factor]	23.3983	-4.8831	0.0123365	0.0319874	0.0338876	29.5093
PF15532	PF15532 [Bacterial toxin 30]	221.229	-4.88038	0.00891792	0.0245779	0.0339515	29.4538
PF16095	PF16095 [C-terminal of Roc, COR, domain]	263.862	-4.8604	5.20073e-06	5.00296e-05	0.0344251	29.0486
PF13318	PF13318 [Protein of unknown function (DUF4089)]	56.1272	-4.84433	0.000602184	0.00267431	0.0348106	28.7269
PF01890	PF01890 [Cobalamin synthesis G C-terminus]	711.273	-4.80306	1.09966e-17	1.486e-15	0.0358208	27.9167
PF11316	PF11316 [Putative rhamnosyl transferase ]	223.842	-4.76879	0.00866072	0.0239908	0.0366819	27.2614
PF19449	PF19449 []	262.917	-4.76805	0.00233897	0.00822392	0.0367008	27.2474
PF19999	PF19999 []	10.9374	-4.76722	0.00448964	0.0141312	0.0367217	27.2319
PF17189	PF17189 [Glycosyl hydrolase family 30 beta sandwich domain]	627.214	-4.76049	5.4533e-28	2.94769e-25	0.0368934	27.1051
PF14028	PF14028 [Lantibiotic biosynthesis dehydratase C-term]	3208.09	-4.73988	5.99167e-08	1.04699e-06	0.0374243	26.7206
PF18417	PF18417 []	105.032	-4.71224	0.0142792	0.0360449	0.0381482	26.2135
PF12902	PF12902 [Ferritin-like]	2565.23	-4.70678	4.38111e-14	3.06225e-12	0.0382929	26.1145
PF03253	PF03253 [Urea transporter]	121.953	-4.70627	6.26979e-05	0.000412291	0.0383063	26.1054
PF19344	PF19344 []	294.54	-4.69131	6.20655e-09	1.39814e-07	0.0387056	25.8361
PF03779	PF03779 [SPW repeat]	433.562	-4.67059	1.65763e-09	4.25317e-08	0.0392656	25.4676
PF04986	PF04986 [Putative transposase]	4296.7	-4.6632	3.35998e-06	3.43107e-05	0.0394672	25.3375
PF19630	PF19630 []	86.7082	-4.62789	6.28481e-05	0.000412944	0.0404452	24.7248
PF04738	PF04738 [Lantibiotic dehydratase, C terminus]	5402.65	-4.61405	2.12646e-10	6.78792e-09	0.0408351	24.4887
PF01339	PF01339 [CheB methylesterase]	4175.39	-4.61108	2.10594e-19	3.97092e-17	0.0409191	24.4384
PF17990	PF17990 []	126.26	-4.60268	0.00560127	0.016927	0.0411582	24.2965
PF14231	PF14231 [GXWXG protein]	59.8362	-4.59977	5.3537e-07	6.98998e-06	0.0412411	24.2477
PF07015	PF07015 [VirC1 protein]	57.4692	-4.5662	0.0124652	0.0322694	0.0422119	23.69
PF17723	PF17723 []	113.142	-4.55703	0.000865722	0.00359416	0.0424814	23.5397
PF06827	PF06827 [Zinc finger found in FPG and IleRS]	19.8405	-4.5435	0.002373	0.0082968	0.0428816	23.32
PF00875	PF00875 [DNA photolyase]	645.731	-4.54118	8.01762e-14	5.3306e-12	0.0429506	23.2825
PF09828	PF09828 [Chromate resistance exported protein]	633.788	-4.53758	3.09442e-09	7.42295e-08	0.0430578	23.2246
PF06149	PF06149 [Protein of unknown function (DUF969)]	77.2316	-4.53738	0.00143544	0.00544365	0.0430638	23.2214
PF14721	PF14721 [Apoptosis-inducing factor, mitochondrion-associated, C-term]	25.6973	-4.53685	0.0075268	0.0214056	0.0430798	23.2127
PF01959	PF01959 [3-dehydroquinate synthase (EC 4.6.1.3)]	324.02	-4.51553	0.000106215	0.000642681	0.0437209	22.8724
PF07869	PF07869 [Protein of unknown function (DUF1656)]	191.022	-4.50517	6.03027e-05	0.000399783	0.044036	22.7087
PF12439	PF12439 [Glycogen debranching enzyme N terminal]	215.953	-4.49991	5.46558e-05	0.000370171	0.044197	22.6259
PF09265	PF09265 [Cytokinin dehydrogenase 1, FAD and cytokinin binding]	501.472	-4.48986	5.45145e-06	5.22462e-05	0.044506	22.4689
PF08446	PF08446 [PAS fold]	31.9472	-4.4833	0.00531393	0.0162464	0.0447087	22.367
PF12822	PF12822 [ECF transporter, substrate-specific component]	55.6611	-4.47673	0.00236825	0.00828784	0.0449129	22.2653
PF08031	PF08031 [Berberine and berberine like ]	1703.55	-4.47286	3.09726e-15	2.79029e-13	0.0450333	22.2058
PF03777	PF03777 [Small secreted domain (DUF320) ]	136.132	-4.44163	0.00408529	0.0130356	0.0460188	21.7303
PF17967	PF17967 []	44.0011	-4.42388	0.0122479	0.0318085	0.0465885	21.4645
PF03390	PF03390 [2-hydroxycarboxylate transporter family]	161.429	-4.41273	0.005086	0.0156558	0.0469502	21.2992
PF00652	PF00652 [Ricin-type beta-trefoil lectin domain]	7073.71	-4.39192	1.72817e-19	3.41756e-17	0.0476322	20.9942
PF16296	PF16296 [N-terminal of TM subunit in PBP-dependent ABC transporters]	185.695	-4.38222	0.00010567	0.000639858	0.0479536	20.8535
PF03537	PF03537 [Glycoside-hydrolase family GH114]	909.018	-4.3786	2.2898e-07	3.36335e-06	0.048074	20.8013
PF13785	PF13785 [Domain of unknown function (DUF4178)]	80.9487	-4.36924	0.00145506	0.00550519	0.0483869	20.6668
PF20066	PF20066 []	47.8516	-4.36517	0.00167692	0.00619995	0.0485237	20.6085
PF11272	PF11272 [Protein of unknown function (DUF3072)]	67.4958	-4.35585	0.0081853	0.0229087	0.0488382	20.4758
PF15892	PF15892 [BNR repeat-containing family member]	840.969	-4.33679	8.47115e-09	1.85633e-07	0.0494875	20.2071
PF17074	PF17074 [Darcynin, domain of unknown function]	34.3037	-4.26116	0.00626517	0.0184989	0.052151	19.1751
PF19361	PF19361 []	707.954	-4.24337	7.05634e-12	3.09259e-10	0.052798	18.9401
PF06100	PF06100 [MCRA family]	439.332	-4.22452	2.17273e-06	2.34574e-05	0.0534927	18.6942
PF13732	PF13732 [Domain of unknown function (DUF4162)]	191.164	-4.2153	2.22333e-08	4.37542e-07	0.0538354	18.5751
PF16952	PF16952 [Glutamine synthetase N-terminal domain]	637.178	-4.18866	5.07175e-13	3.04606e-11	0.0548388	18.2353
PF13239	PF13239 [2TM domain]	25.4275	-4.16825	0.0051443	0.0158112	0.05562	17.9791
PF09948	PF09948 [Predicted metal-binding integral membrane protein (DUF2182)]	2914.44	-4.1671	9.24697e-27	4.16525e-24	0.0556645	17.9648
PF03605	PF03605 [Anaerobic c4-dicarboxylate membrane transporter]	183.998	-4.16018	0.0103573	0.027706	0.0559322	17.8788
PF18456	PF18456 []	250.871	-4.14224	0.00149595	0.00563885	0.0566318	17.6579
PF02730	PF02730 [Aldehyde ferredoxin oxidoreductase, N-terminal domain]	1395.82	-4.12091	7.76651e-10	2.15654e-08	0.0574756	17.3987
PF00447	PF00447 [HSF-type DNA-binding]	6.57157	-4.11019	0.0114576	0.0301518	0.0579041	17.2699
PF14413	PF14413 [Thg1 C terminal domain]	142.821	-4.0971	5.30704e-06	5.09828e-05	0.058432	17.1139
PF17935	PF17935 []	212.067	-4.0952	0.00012369	0.00072683	0.0585091	17.0914
PF10442	PF10442 [FIST C domain]	785.067	-4.08837	4.30174e-16	4.58928e-14	0.0587865	17.0107
PF03649	PF03649 [Uncharacterised protein family (UPF0014)]	663.511	-4.08597	1.13351e-06	1.32619e-05	0.0588845	16.9824
PF02287	PF02287 [Dehydratase small subunit]	99.9801	-4.07367	1.1366e-08	2.37515e-07	0.0593885	16.8383
PF18427	PF18427 []	115.747	-4.07199	1.06764e-08	2.25427e-07	0.059458	16.8186
PF13564	PF13564 [DoxX-like family]	2326.76	-4.06769	5.22886e-23	1.46192e-20	0.0596355	16.7685
PF07647	PF07647 [SAM domain (Sterile alpha motif)]	1115.57	-4.06756	2.03179e-05	0.000159189	0.0596409	16.767
PF19493	PF19493 []	723.894	-4.04784	4.84279e-07	6.43694e-06	0.0604616	16.5394
PF07091	PF07091 [Ribosomal RNA methyltransferase (FmrO)]	130.156	-4.04442	0.0185061	0.0445245	0.060605	16.5003
PF12450	PF12450 [von Willebrand factor ]	14.5974	-4.02718	0.00954354	0.0259836	0.0613337	16.3043
PF01314	PF01314 [Aldehyde ferredoxin oxidoreductase, domains 2 & 3]	1951.99	-4.02615	2.47704e-10	7.81473e-09	0.0613774	16.2926
PF18989	PF18989 []	609.629	-4.02566	0.000955109	0.00389342	0.0613984	16.2871
PF14081	PF14081 [Domain of unknown function (DUF4262)]	1327.16	-4.02173	2.12334e-09	5.31486e-08	0.0615657	16.2428
PF15891	PF15891 [Nucleoside 2-deoxyribosyltransferase like]	220.65	-4.0199	5.22696e-05	0.00035885	0.0616438	16.2222
PF15780	PF15780 [Abnormal spindle-like microcephaly-assoc'd, ASPM-SPD-2-Hydin]	1232.84	-4.00621	1.31813e-08	2.73335e-07	0.0622316	16.069
PF18603	PF18603 []	478.722	-3.99016	9.45308e-07	1.14396e-05	0.0629276	15.8913
PF04027	PF04027 [Domain of unknown function (DUF371)]	112.509	-3.97825	0.00331512	0.0109621	0.0634494	15.7606
PF12724	PF12724 [Flavodoxin domain]	343.291	-3.97525	1.19631e-05	0.000101039	0.0635816	15.7278
PF19560	PF19560 []	637.724	-3.97476	0.000172062	0.000963234	0.0636032	15.7225
PF13453	PF13453 [Transcription factor zinc-finger]	44.6449	-3.9708	0.0194026	0.0462218	0.0637779	15.6794
PF16702	PF16702 [Domain of unknown function (DUF5063)]	876.405	-3.9572	4.88704e-05	0.000339538	0.0643818	15.5323
PF17868	PF17868 []	88.1273	-3.94349	0.0107826	0.0286359	0.0649966	15.3854
PF17210	PF17210 [SdrD B-like domain]	1676.17	-3.92649	1.34267e-09	3.48923e-08	0.0657669	15.2052
PF07063	PF07063 [Domain of unknown function (DUF1338)]	269.826	-3.89736	5.40698e-15	4.56664e-13	0.0671084	14.9013
PF03664	PF03664 [Glycosyl hydrolase family 62 ]	529.72	-3.87419	0.000256674	0.001347	0.0681951	14.6638
PF00931	PF00931 [NB-ARC domain]	2329.6	-3.84798	6.0567e-07	7.69714e-06	0.0694454	14.3998
PF01186	PF01186 [Lysyl oxidase ]	17.1243	-3.84349	0.012253	0.0318098	0.0696619	14.355
PF19991	PF19991 []	88.6332	-3.81684	0.00128169	0.00495797	0.0709604	14.0924
PF09933	PF09933 [Predicted small integral membrane protein (DUF2165)]	182.615	-3.80982	0.00414674	0.0131902	0.0713066	14.0239
PF19347	PF19347 []	1140.78	-3.80476	2.11719e-12	1.02179e-10	0.071557	13.9749
PF10069	PF10069 [Sensory domain in DIguanylate Cyclases and Two-component system]	75.3791	-3.80205	0.0195729	0.0465387	0.0716918	13.9486
PF12228	PF12228 [Protein of unknown function (DUF3604)]	297.777	-3.78522	4.22145e-05	0.000298409	0.0725328	13.7869
PF00060	PF00060 [Ligand-gated ion channel]	45.1206	-3.75069	7.25941e-05	0.000466397	0.0742899	13.4608
PF17197	PF17197 [Domain of unknown function (DUF5134)]	886.188	-3.73148	2.41115e-07	3.5098e-06	0.0752855	13.2828
PF00112	PF00112 [Papain family cysteine protease]	170.257	-3.71508	2.23384e-05	0.00017266	0.0761466	13.1326
PF02288	PF02288 [Dehydratase medium subunit]	190.319	-3.71296	6.62175e-13	3.78093e-11	0.0762584	13.1133
PF20028	PF20028 []	640.705	-3.69217	2.92762e-06	3.04323e-05	0.0773653	12.9257
PF04298	PF04298 [Putative neutral zinc metallopeptidase]	45.2483	-3.68914	0.00231541	0.00815401	0.0775278	12.8986
PF19086	PF19086 []	1483.64	-3.67704	3.38887e-09	8.05776e-08	0.078181	12.7908
PF05552	PF05552 [Conserved TM helix]	1279.97	-3.67463	1.0611e-06	1.25933e-05	0.0783113	12.7695
PF02050	PF02050 [Flagellar FliJ protein]	25.5877	-3.66806	0.00348548	0.0114137	0.0786691	12.7115
PF03705	PF03705 [CheR methyltransferase, all-alpha domain]	1197.93	-3.66242	0.000556576	0.00251826	0.0789772	12.6619
PF03441	PF03441 [FAD binding domain of DNA photolyase]	797.027	-3.65466	2.11626e-07	3.14837e-06	0.0794033	12.5939
PF14200	PF14200 [Ricin-type beta-trefoil lectin domain-like]	7764.93	-3.65142	2.30719e-14	1.68529e-12	0.0795815	12.5657
PF04406	PF04406 [Type IIB DNA topoisomerase]	17.7173	-3.64338	0.0129907	0.0333001	0.0800267	12.4958
PF02286	PF02286 [Dehydratase large subunit]	442.585	-3.64138	7.64944e-11	2.68492e-09	0.0801375	12.4785
PF12648	PF12648 [TcpE family]	2668.17	-3.63213	3.95745e-09	9.19398e-08	0.0806528	12.3988
PF03479	PF03479 [Domain of unknown function (DUF296)]	452.017	-3.63054	8.36406e-09	1.83783e-07	0.0807418	12.3852
PF15420	PF15420 [Alpha/beta-hydrolase family N-terminus]	1961.4	-3.62665	2.14797e-14	1.58325e-12	0.0809596	12.3518
PF16925	PF16925 [Bacterial transcriptional repressor C-terminal]	265.993	-3.61734	3.35618e-06	3.43107e-05	0.0814842	12.2723
PF18991	PF18991 []	607.735	-3.60975	0.0157081	0.0390439	0.0819137	12.208
PF10994	PF10994 [Protein of unknown function (DUF2817)]	98.3727	-3.60853	0.00060228	0.00267431	0.0819831	12.1976
PF16927	PF16927 [N-terminal 7TM region of histidine kinase]	67.9379	-3.606	8.80673e-05	0.000550539	0.0821272	12.1762
PF07506	PF07506 [RepB plasmid partitioning protein]	129.656	-3.60391	0.00291753	0.00990583	0.0822458	12.1587
PF06724	PF06724 [Domain of Unknown Function (DUF1206)]	2082.07	-3.59561	1.84695e-11	7.34071e-10	0.0827204	12.0889
PF14430	PF14430 [Immunity protein Imm1]	291.457	-3.58923	0.00827294	0.023115	0.0830871	12.0356
PF07302	PF07302 [AroM protein]	338.797	-3.5644	0.000451109	0.00212774	0.0845298	11.8301
PF12536	PF12536 [Patatin phospholipase ]	798.654	-3.56177	0.00100955	0.00406224	0.084684	11.8086
PF04341	PF04341 [Protein of unknown function, DUF485]	760.638	-3.54608	5.00827e-05	0.000345886	0.0856097	11.6809
PF19760	PF19760 []	336.805	-3.54351	0.000117554	0.000696731	0.0857626	11.6601
PF00837	PF00837 [Iodothyronine deiodinase]	25.8118	-3.52545	0.0150578	0.03767	0.0868429	11.515
PF10988	PF10988 [Putative auto-transporter adhesin, head GIN domain]	55.226	-3.52503	0.000816393	0.00342437	0.0868683	11.5117
PF06545	PF06545 [Protein of unknown function (DUF1116)]	1577.25	-3.52433	7.43437e-13	4.15709e-11	0.0869103	11.5061
PF16914	PF16914 [Bacterial transcriptional repressor C-terminal]	39.7356	-3.51416	0.00546097	0.0165914	0.0875254	11.4253
PF11249	PF11249 [Protein of unknown function (DUF3047)]	41.0398	-3.51106	0.00413135	0.0131515	0.0877136	11.4007
PF03756	PF03756 [A-factor biosynthesis hotdog domain]	134.076	-3.50875	0.0163815	0.0403835	0.0878539	11.3825
PF04525	PF04525 [LURP-one-related]	967.067	-3.49775	2.38316e-05	0.000182634	0.0885266	11.296
PF06568	PF06568 [Domain of unknown function (DUF1127)]	123.33	-3.49255	0.00151463	0.00568021	0.0888458	11.2555
PF19306	PF19306 []	276.062	-3.48592	0.000236547	0.00125848	0.0892554	11.2038
PF02302	PF02302 [PTS system, Lactose/Cellobiose specific IIB subunit]	142.636	-3.47695	0.00180767	0.00662594	0.089812	11.1344
PF19501	PF19501 []	632.146	-3.47567	5.25192e-07	6.91276e-06	0.0898916	11.1245
PF07238	PF07238 [PilZ domain]	151.069	-3.46259	0.00428716	0.0135676	0.09071	11.0241
PF07938	PF07938 [Fungal fucose-specific lectin]	47.1984	-3.45928	0.00936879	0.0255851	0.0909184	10.9989
PF11849	PF11849 [Domain of unknown function (DUF3369)]	312.831	-3.43648	0.000476245	0.00221965	0.0923671	10.8264
PF13006	PF13006 [Insertion element 4 transposase N-terminal]	7525.39	-3.4346	3.4996e-07	4.86702e-06	0.0924873	10.8123
PF14505	PF14505 [Domain of unknown function (DUF4438)]	413.99	-3.42983	0.00470859	0.014661	0.0927936	10.7766
PF17885	PF17885 []	4475.11	-3.42137	0.000650626	0.00284535	0.0933394	10.7136
PF13194	PF13194 [Domain of unknown function (DUF4010)]	113.034	-3.41056	0.01251	0.0322926	0.0940411	10.6336
PF06165	PF06165 [Glycosyltransferase family 36]	687.554	-3.40241	8.08788e-07	9.99734e-06	0.0945741	10.5737
PF09118	PF09118 [Domain of unknown function (DUF1929)]	319.699	-3.40237	0.00488383	0.0151022	0.0945768	10.5734
PF05089	PF05089 [Alpha-N-acetylglucosaminidase (NAGLU) tim-barrel domain]	843.427	-3.40155	0.00527161	0.0161474	0.0946308	10.5674
PF03788	PF03788 [LrgA family]	66.245	-3.38243	0.000786796	0.00333997	0.0958928	10.4283
PF19944	PF19944 []	59.895	-3.36126	0.00604944	0.0180062	0.0973105	10.2764
PF19319	PF19319 []	90.296	-3.35595	0.00449615	0.0141462	0.0976693	10.2386
PF04672	PF04672 [S-adenosyl methyltransferase]	48007.6	-3.35551	0.000494207	0.00229366	0.0976992	10.2355
PF13655	PF13655 [N-terminal domain of reverse transcriptase]	1158.91	-3.34673	1.26289e-06	1.46909e-05	0.0982956	10.1734
PF19045	PF19045 []	277.688	-3.34506	2.14634e-07	3.18145e-06	0.0984095	10.1616
PF16529	PF16529 [WD40 region of Ge1, enhancer of mRNA-decapping protein]	2388.68	-3.33489	4.04123e-07	5.48849e-06	0.0991057	10.0902
PF16864	PF16864 [Dimerisation domain]	254.053	-3.33014	2.86374e-07	4.0951e-06	0.0994323	10.0571
PF10054	PF10054 [Predicted periplasmic lipoprotein (DUF2291)]	116.38	-3.32582	0.00115662	0.00453256	0.0997308	10.027
PF13434	PF13434 [L-lysine 6-monooxygenase (NADPH-requiring)]	919.967	-3.32409	5.26983e-12	2.36065e-10	0.0998503	10.015
PF14587	PF14587 [O-Glycosyl hydrolase family 30]	760.545	-3.32272	0.000684439	0.00295654	0.0999449	10.0055
PF00457	PF00457 [Glycosyl hydrolases family 11]	1111.51	-3.31676	4.84097e-06	4.73469e-05	0.100359	9.96424
PF01861	PF01861 [Protein of unknown function DUF43]	1983.19	-3.30532	2.09729e-06	2.29069e-05	0.101158	9.88554
PF02368	PF02368 [Bacterial Ig-like domain (group 2)]	477.936	-3.3052	8.04195e-07	9.97005e-06	0.101167	9.88469
PF06276	PF06276 [Ferric iron reductase FhuF-like transporter]	1078.85	-3.27407	0.00119301	0.00464598	0.103373	9.67372
PF06386	PF06386 [Gas vesicle synthesis protein GvpL/GvpF]	3983.85	-3.27268	3.99502e-05	0.000284386	0.103473	9.66439
PF07166	PF07166 [Protein of unknown function (DUF1398)]	28.6436	-3.26882	0.00393843	0.0126167	0.10375	9.63859
PF19776	PF19776 []	135.561	-3.26149	0.00114507	0.00450678	0.104279	9.5897
PF05257	PF05257 [CHAP domain]	422.575	-3.25497	1.45189e-05	0.000119999	0.104751	9.54648
PF08940	PF08940 [Domain of unknown function (DUF1918)]	1203.2	-3.2433	1.19446e-10	3.98548e-09	0.105601	9.46958
PF04149	PF04149 [Domain of unknown function (DUF397)]	15524.3	-3.23174	0.000402109	0.00193375	0.106451	9.39403
PF04358	PF04358 [DsrC like protein]	18.7125	-3.23032	0.00566406	0.0170849	0.106556	9.38477
PF06259	PF06259 [Alpha/beta hydrolase]	4925.44	-3.20154	1.89887e-10	6.18315e-09	0.108703	9.19942
PF13359	PF13359 [DDE superfamily endonuclease]	3115.73	-3.20025	2.15969e-06	2.33477e-05	0.1088	9.1912
PF13238	PF13238 [AAA domain]	47.9399	-3.1946	0.0128413	0.0329797	0.109227	9.15524
PF13586	PF13586 [Transposase DDE domain]	342.166	-3.19083	1.15365e-08	2.40458e-07	0.109513	9.13136
PF03458	PF03458 [UPF0126 domain]	1409.68	-3.1858	0.000117414	0.000696731	0.109895	9.09959
PF14417	PF14417 [MEDS: MEthanogen/methylotroph, DcmR Sensory domain]	5053.94	-3.17532	3.74158e-15	3.31682e-13	0.110696	9.03372
PF13230	PF13230 [Glutamine amidotransferases class-II]	1295.38	-3.17517	3.51388e-11	1.3069e-09	0.110708	9.03281
PF03098	PF03098 [Animal haem peroxidase]	1285.03	-3.16993	2.42908e-06	2.57115e-05	0.111111	9.00004
PF04505	PF04505 [Interferon-induced transmembrane protein]	246.122	-3.15961	0.00235014	0.0082489	0.111908	8.9359
PF02667	PF02667 [Short chain fatty acid transporter]	359.137	-3.15708	0.000818826	0.00343103	0.112104	8.92025
PF01670	PF01670 [Glycosyl hydrolase family 12]	3798.43	-3.15406	6.64688e-07	8.33288e-06	0.11234	8.90157
PF12972	PF12972 [Alpha-N-acetylglucosaminidase (NAGLU) C-terminal domain]	865.975	-3.14893	0.0128531	0.0329997	0.11274	8.86999
PF01899	PF01899 [Na+/H+ ion antiporter subunit]	270.023	-3.13983	0.000593808	0.00264829	0.113453	8.81419
PF00529	PF00529 [HlyD membrane-fusion protein of T1SS]	59.7131	-3.13687	0.0192807	0.0460194	0.113686	8.79612
PF13529	PF13529 [Peptidase_C39 like family]	1169.76	-3.1332	0.000522328	0.00239268	0.113976	8.77381
PF08841	PF08841 [Diol dehydratase reactivase ATPase-like domain]	125.563	-3.12676	1.23176e-08	2.56081e-07	0.114486	8.7347
PF09015	PF09015 [NgoMIV restriction enzyme]	222.44	-3.10733	0.00142636	0.00541427	0.116038	8.61784
PF15943	PF15943 [Putative antitoxin of bacterial toxin-antitoxin system, YdaS/YdaT]	69.8336	-3.09993	0.0106254	0.0282832	0.116635	8.57375
PF19545	PF19545 []	1108.7	-3.08269	1.0206e-05	8.8126e-05	0.118037	8.47195
PF04041	PF04041 [beta-1,4-mannooligosaccharide phosphorylase]	686.675	-3.07464	0.000393683	0.00190908	0.118698	8.42476
PF04039	PF04039 [Domain related to MnhB subunit of Na+/H+ antiporter]	797.954	-3.06997	0.00183813	0.00669774	0.119082	8.39758
PF17651	PF17651 []	571.26	-3.06896	4.48646e-06	4.43612e-05	0.119166	8.39167
PF19939	PF19939 []	386.852	-3.06595	0.000240402	0.00127564	0.119415	8.37418
PF01832	PF01832 [Mannosyl-glycoprotein endo-beta-N-acetylglucosaminidase]	3150.41	-3.04445	1.43379e-07	2.26612e-06	0.121207	8.25032
PF20062	PF20062 []	1047.64	-3.02643	0.00186169	0.00676796	0.122731	8.1479
PF17167	PF17167 [Glycosyl hydrolase 36 superfamily, catalytic domain]	774.629	-3.02114	6.09814e-09	1.38887e-07	0.123182	8.11806
PF07796	PF07796 [Protein of unknown function (DUF1638)]	339.484	-3.01643	0.000107479	0.000648393	0.123585	8.09162
PF19054	PF19054 []	56808.5	-3.00896	8.90936e-05	0.000556097	0.124226	8.04986
PF06560	PF06560 [Glucose-6-phosphate isomerase (GPI)]	169.365	-2.99436	0.0172213	0.0420067	0.12549	7.96879
PF09043	PF09043 [D-Lysine 5,6-aminomutase TIM-barrel domain of alpha subunit]	1907.87	-2.98146	0.000261672	0.00136528	0.126617	7.89783
PF04183	PF04183 [IucA / IucC family]	1309.09	-2.98143	0.00106605	0.00424597	0.126619	7.89771
PF11721	PF11721 [Di-glucose binding within endoplasmic reticulum]	449.572	-2.98086	2.55474e-08	4.89689e-07	0.12667	7.89455
PF08376	PF08376 [Nitrate and nitrite sensing]	12391.1	-2.9805	8.96224e-11	3.09216e-09	0.126701	7.89258
PF05833	PF05833 [Fibronectin-binding protein A N-terminus (FbpA)]	66.6483	-2.97688	0.00470209	0.0146464	0.127019	7.87281
PF14433	PF14433 [SUKH-3 immunity protein]	71.6251	-2.97611	0.00518695	0.0159363	0.127087	7.86861
PF14294	PF14294 [Domain of unknown function (DUF4372)]	456.105	-2.96203	0.0109995	0.0291356	0.128334	7.79217
PF03422	PF03422 [Carbohydrate binding module (family 6)]	2027.23	-2.95521	0.000534126	0.00243845	0.128941	7.75546
PF17128	PF17128 [Domain of unknown function (DUF5107)]	958.377	-2.94518	0.000871739	0.00361168	0.129841	7.70171
PF05406	PF05406 [WGR domain]	286.652	-2.93205	0.0125902	0.0324686	0.131028	7.63194
PF00142	PF00142 [4Fe-4S iron sulfur cluster binding proteins, NifH/frxC family]	61.1948	-2.92812	0.00288351	0.0097986	0.131385	7.61119
PF02638	PF02638 [Glycosyl hydrolase-like 10]	712.274	-2.92788	0.0120432	0.0313472	0.131407	7.60992
PF05167	PF05167 [Uncharacterised ACR (DUF711)]	196.139	-2.92442	0.00569762	0.017167	0.131723	7.59168
PF07043	PF07043 [Protein of unknown function (DUF1328)]	103.427	-2.92339	0.00313942	0.010514	0.131817	7.58629
PF17342	PF17342 [Family of unknown function (DUF5372)]	191.207	-2.92003	0.000452278	0.00213202	0.132124	7.56864
PF16257	PF16257 [tagaturonate epimerase]	459.07	-2.90777	0.00360872	0.0117603	0.133252	7.50459
PF18276	PF18276 []	246.703	-2.90642	0.00367357	0.0119284	0.133376	7.49758
PF09834	PF09834 [Predicted membrane protein (DUF2061)]	195.59	-2.90359	0.00118365	0.00461839	0.133639	7.48284
PF14574	PF14574 [Domain of unknown function (DUF4445)]	810.04	-2.89873	1.57437e-05	0.000128939	0.13409	7.45768
PF01028	PF01028 [Eukaryotic DNA topoisomerase I, catalytic core]	1201.5	-2.87087	6.64945e-07	8.33288e-06	0.136704	7.31507
PF03417	PF03417 [Acyl-coenzyme A:6-aminopenicillanic acid acyl-transferase]	1242.82	-2.84421	2.47672e-10	7.81473e-09	0.139254	7.18113
PF00201	PF00201 [UDP-glucoronosyl and UDP-glucosyl transferase]	1873.45	-2.83696	3.49958e-12	1.61219e-10	0.139956	7.14511
PF18313	PF18313 []	1420.37	-2.83113	7.65748e-07	9.50794e-06	0.140522	7.11632
PF08378	PF08378 [Nuclease-related domain]	831.752	-2.82885	6.20782e-09	1.39814e-07	0.140744	7.1051
PF18483	PF18483 []	190.999	-2.82592	0.00384326	0.012351	0.14103	7.09068
PF13247	PF13247 [4Fe-4S dicluster domain]	4569.69	-2.82338	1.14424e-16	1.32445e-14	0.141279	7.07818
PF05800	PF05800 [Gas vesicle synthesis protein GvpO]	853.391	-2.81293	0.000505684	0.0023349	0.142306	7.02713
PF10081	PF10081 [Alpha/beta-hydrolase family]	2492.25	-2.81056	9.13545e-09	1.96995e-07	0.14254	7.01556
PF02055	PF02055 [Glycosyl hydrolase family 30 TIM-barrel domain]	1970.71	-2.80434	8.94299e-09	1.93876e-07	0.143156	6.98539
PF12872	PF12872 [OST-HTH/LOTUS domain]	915.797	-2.79776	1.31122e-07	2.09692e-06	0.14381	6.9536
PF13677	PF13677 [Membrane MotB of proton-channel complex MotA/MotB ]	171.445	-2.79404	0.000114696	0.000684471	0.144182	6.9357
PF10905	PF10905 [Protein of unknown function (DUF2695)]	173.429	-2.79333	5.38503e-05	0.000366906	0.144252	6.9323
PF13340	PF13340 [Putative transposase of IS4/5 family (DUF4096)]	5834.54	-2.79219	1.67891e-07	2.60279e-06	0.144367	6.92679
PF19684	PF19684 []	131.667	-2.78546	0.00175391	0.00645224	0.145042	6.89458
PF02895	PF02895 [Signal transducing histidine kinase, homodimeric domain]	82.1392	-2.78036	0.0175955	0.0427396	0.145556	6.87022
PF07881	PF07881 [L-fucose isomerase, first N-terminal domain]	296.4	-2.77924	0.000713297	0.00306163	0.145668	6.86492
PF13244	PF13244 [Domain of unknown function (DUF4040)]	540.036	-2.7689	8.14511e-06	7.31346e-05	0.146716	6.81589
PF11104	PF11104 [Type IV pilus assembly protein PilM;]	240.374	-2.76869	0.000264375	0.00137761	0.146737	6.81491
PF19403	PF19403 []	905.976	-2.76676	0.00530697	0.0162312	0.146934	6.80579
PF05121	PF05121 [Gas vesicle protein K ]	852.949	-2.76011	0.0139924	0.0354421	0.147613	6.77447
PF17851	PF17851 []	1055.08	-2.74813	0.00060568	0.00268499	0.148844	6.71844
PF02543	PF02543 [Carbamoyltransferase N-terminus]	2273.9	-2.74709	9.6307e-05	0.000594712	0.148951	6.71362
PF00211	PF00211 [Adenylate and Guanylate cyclase catalytic domain]	20251	-2.74708	6.39936e-05	0.000419111	0.148952	6.71355
PF20139	PF20139 []	305.519	-2.74661	0.00538964	0.0164345	0.149001	6.71136
PF06253	PF06253 [Trimethylamine methyltransferase (MTTB)]	1935.1	-2.73885	3.55074e-05	0.000256362	0.149805	6.67536
PF13596	PF13596 [PAS domain]	546.943	-2.73859	0.00224479	0.00793753	0.149831	6.67418
PF14087	PF14087 [Domain of unknown function (DUF4267)]	417.256	-2.73145	2.7344e-05	0.000205093	0.150574	6.64124
PF19690	PF19690 []	228.738	-2.72802	0.000386991	0.00188339	0.150933	6.62547
PF09709	PF09709 [CRISPR-associated protein (Cas_Csd1)]	554.686	-2.72566	0.000401829	0.00193355	0.15118	6.61464
PF13757	PF13757 [Vault protein inter-alpha-trypsin domain]	87.2129	-2.72461	0.0063817	0.0188019	0.15129	6.60981
PF10418	PF10418 [Iron-sulfur cluster binding domain of dihydroorotate dehydrogenase B]	847.346	-2.72254	7.61375e-08	1.28075e-06	0.151508	6.60032
PF14686	PF14686 [Polysaccharide lyase family 4, domain II]	281.594	-2.71315	0.000952473	0.00388841	0.152497	6.5575
PF03350	PF03350 [Uncharacterized protein family, UPF0114]	481.161	-2.70887	1.16106e-05	9.85743e-05	0.15295	6.5381
PF00741	PF00741 [Gas vesicle protein]	2111.28	-2.70836	0.00962193	0.0261706	0.153003	6.5358
PF07905	PF07905 [Purine catabolism regulatory protein-like family]	3423.32	-2.69805	2.41393e-08	4.70325e-07	0.154102	6.48923
PF02275	PF02275 [Linear amide C-N hydrolases, choloylglycine hydrolase family]	182.375	-2.69747	0.0122405	0.0317994	0.154163	6.48664
PF03334	PF03334 [Na+/H+ antiporter subunit]	223.749	-2.69691	0.000862169	0.00358302	0.154223	6.4841
PF03561	PF03561 [Allantoicase repeat]	1575.54	-2.68965	5.70655e-05	0.000382386	0.155001	6.45158
PF08477	PF08477 [Ras of Complex, Roc, domain of DAPkinase]	388.877	-2.68747	0.000660024	0.00287868	0.155235	6.44184
PF03243	PF03243 [Alkylmercury lyase]	1408.74	-2.68193	0.00052798	0.00241584	0.155833	6.41713
PF02225	PF02225 [PA domain]	529.03	-2.68032	0.000132873	0.000772835	0.156006	6.40999
PF03264	PF03264 [NapC/NirT cytochrome c family, N-terminal region]	84.4996	-2.67558	0.0123539	0.0320221	0.156521	6.38894
PF03704	PF03704 [Bacterial transcriptional activator domain]	37879.3	-2.66446	1.81669e-15	1.77467e-13	0.157732	6.33988
PF18565	PF18565 []	1733.28	-2.66327	7.67901e-06	6.93334e-05	0.157861	6.33469
PF00893	PF00893 [Small Multidrug Resistance protein]	588.681	-2.66171	9.388e-15	7.53643e-13	0.158032	6.32783
PF06516	PF06516 [Purine nucleoside permease (NUP)]	192.383	-2.65979	4.43649e-07	5.92604e-06	0.158242	6.31943
PF17801	PF17801 []	4768.91	-2.65682	0.000648204	0.00283782	0.158569	6.30641
PF05658	PF05658 [Head domain of trimeric autotransporter adhesin]	136.337	-2.65447	0.00783795	0.0221352	0.158827	6.29614
PF10086	PF10086 [Putative membrane peptidase family (DUF2324)]	28.9406	-2.6471	0.0174444	0.0424359	0.15964	6.26408
PF17650	PF17650 []	483.228	-2.64662	0.000222576	0.00119434	0.159693	6.26201
PF14863	PF14863 [Alkyl sulfatase dimerisation]	2224.8	-2.64384	2.22257e-05	0.000171953	0.160002	6.24991
PF14014	PF14014 [Protein of unknown function (DUF4230)]	449.295	-2.63921	0.000460285	0.00216222	0.160516	6.2299
PF05598	PF05598 [Transposase domain (DUF772)]	11085.2	-2.63679	9.99261e-07	1.19852e-05	0.160786	6.21945
PF16554	PF16554 [Dimerisation domain of d-ornithine 4,5-aminomutase]	558.19	-2.63262	0.00129022	0.0049886	0.161251	6.2015
PF07555	PF07555 [beta-N-acetylglucosaminidase ]	1199.55	-2.62821	0.0151948	0.0379894	0.161745	6.18258
PF10143	PF10143 [2,3-bisphosphoglycerate-independent phosphoglycerate mutase]	29.1631	-2.58373	0.00967255	0.0262643	0.166809	5.99488
PF10969	PF10969 [Protein of unknown function (DUF2771)]	183.08	-2.58135	0.0114225	0.0300988	0.167085	5.98498
PF18181	PF18181 []	186.303	-2.57039	0.00150329	0.00565777	0.168359	5.93969
PF18854	PF18854 []	1174.82	-2.57019	5.68855e-06	5.4326e-05	0.168382	5.93887
PF08734	PF08734 [GYD domain]	2132.05	-2.55943	8.37278e-15	6.78865e-13	0.169643	5.89474
PF17389	PF17389 [Bacterial alpha-L-rhamnosidase 6 hairpin glycosidase domain]	6818.59	-2.54594	0.00144568	0.00547739	0.171236	5.83989
PF09656	PF09656 [Putative transmembrane protein (PGPGW)]	331.445	-2.54027	0.0120147	0.0312952	0.171911	5.81698
PF13613	PF13613 [Helix-turn-helix of DDE superfamily endonuclease]	544.405	-2.52049	0.00299341	0.0101085	0.174284	5.73776
PF08388	PF08388 [Group II intron, maturase-specific domain]	8728.74	-2.51953	5.86307e-07	7.5218e-06	0.174399	5.73396
PF14342	PF14342 [Domain of unknown function (DUF4396)]	255.83	-2.5166	0.00493676	0.0152369	0.174754	5.72232
PF20129	PF20129 []	509.053	-2.51601	0.0119158	0.0310953	0.174826	5.71996
PF08893	PF08893 [Domain of unknown function (DUF1839)]	103.038	-2.51409	0.00781636	0.0220819	0.175059	5.71235
PF17874	PF17874 []	10048.1	-2.5115	2.39663e-11	9.16597e-10	0.175373	5.70213
PF02656	PF02656 [Domain of unknown function (DUF202)]	1120.57	-2.49245	1.66063e-16	1.84443e-14	0.177705	5.62731
PF06863	PF06863 [Protein of unknown function (DUF1254)]	5210.38	-2.49222	1.52159e-06	1.72462e-05	0.177733	5.62642
PF03806	PF03806 [AbgT putative transporter family]	310.257	-2.48843	0.0040313	0.0128786	0.1782	5.61169
PF00754	PF00754 [F5/8 type C domain]	10181.8	-2.48331	0.00353201	0.0115474	0.178834	5.59177
PF03625	PF03625 [Domain of unknown function DUF302 ]	2113.14	-2.46031	1.45212e-29	1.17738e-26	0.181708	5.50335
PF04087	PF04087 [Domain of unknown function (DUF389) ]	1198.19	-2.45813	1.6527e-06	1.85597e-05	0.181983	5.49502
PF07848	PF07848 [PaaX-like protein]	2269.14	-2.45395	7.53195e-10	2.11312e-08	0.182511	5.47912
PF05107	PF05107 [CRISPR-associated protein Cas7]	322.815	-2.45332	0.00699292	0.0202278	0.18259	5.47675
PF13683	PF13683 [Integrase core domain]	10531.9	-2.4509	9.74007e-12	4.15645e-10	0.182896	5.46758
PF09140	PF09140 [ATPase MipZ]	633.464	-2.44821	0.00234778	0.00824417	0.183238	5.45738
PF19452	PF19452 []	722.894	-2.44277	0.00237001	0.00828992	0.18393	5.43684
PF06197	PF06197 [Protein of unknown function (DUF998)]	2857.64	-2.43698	2.36448e-07	3.45553e-06	0.184669	5.41508
PF19631	PF19631 []	274.855	-2.43531	6.10591e-05	0.000402821	0.184884	5.4088
PF01875	PF01875 [Memo-like protein]	332.536	-2.43029	0.00750005	0.021352	0.185528	5.39001
PF16197	PF16197 [Ketoacyl-synthetase C-terminal extension]	4941.95	-2.4283	5.92854e-07	7.59378e-06	0.185784	5.3826
PF19985	PF19985 []	217.165	-2.42771	0.0109695	0.0290656	0.18586	5.38039
PF03313	PF03313 [Serine dehydratase alpha chain]	1655.98	-2.42324	3.7482e-07	5.17724e-06	0.186437	5.36375
PF14106	PF14106 [Domain of unknown function (DUF4279)]	156.154	-2.42311	0.00409301	0.0130449	0.186453	5.36327
PF07508	PF07508 [Recombinase]	4749	-2.41374	3.72179e-05	0.000266811	0.187669	5.32854
PF19053	PF19053 []	1186.3	-2.40754	9.87533e-05	0.000607966	0.188476	5.30571
PF16355	PF16355 [Domain of unknown function (DUF4982)]	923.353	-2.40284	9.11359e-06	8.02313e-05	0.189093	5.28842
PF01590	PF01590 [GAF domain]	9361.22	-2.40264	6.93263e-31	6.24553e-28	0.189118	5.2877
PF13276	PF13276 [HTH-like domain]	3403.81	-2.40124	3.49378e-08	6.48228e-07	0.189301	5.28259
PF13701	PF13701 [Transposase DDE domain group 1]	11336.2	-2.39689	1.47569e-06	1.68519e-05	0.189873	5.26667
PF16983	PF16983 [Molybdate transporter of MFS superfamily]	155.922	-2.37443	0.0004572	0.00215022	0.192853	5.1853
PF14325	PF14325 [Domain of unknown function (DUF4383)]	105.909	-2.37319	0.00609251	0.0181094	0.193018	5.18087
PF08531	PF08531 [Alpha-L-rhamnosidase N-terminal domain]	3065.13	-2.36304	0.0019273	0.00696993	0.19438	5.14455
PF01469	PF01469 [Pentapeptide repeats (8 copies)]	215.821	-2.35925	1.03215e-06	1.22888e-05	0.194893	5.13103
PF18152	PF18152 []	864.944	-2.35233	1.70399e-08	3.42828e-07	0.19583	5.10648
PF05147	PF05147 [Lanthionine synthetase C-like protein]	3778.86	-2.34898	4.90394e-05	0.000340421	0.196284	5.09466
PF04555	PF04555 [Restriction endonuclease XhoI]	257.827	-2.34005	0.000516881	0.00237712	0.197504	5.0632
PF12138	PF12138 [Spherulation-specific family 4]	1978.44	-2.33694	0.000221639	0.0011901	0.19793	5.05228
PF02120	PF02120 [Flagellar hook-length control protein FliK]	168.068	-2.33587	0.00104752	0.00418184	0.198076	5.04856
PF07646	PF07646 [Kelch motif]	656.042	-2.33548	2.28331e-05	0.000176148	0.19813	5.04719
PF09848	PF09848 [Uncharacterized conserved protein (DUF2075)]	349.237	-2.32399	0.00603054	0.0179631	0.199714	5.00716
PF17648	PF17648 []	246.34	-2.30839	0.00158407	0.00589969	0.201885	4.95331
PF05729	PF05729 [NACHT domain]	1850.17	-2.30826	0.000550619	0.00249968	0.201903	4.95287
PF04960	PF04960 [Glutaminase]	1519.46	-2.30283	3.52467e-05	0.000255161	0.202665	4.93424
PF13398	PF13398 [Peptidase M50B-like]	2566.26	-2.30112	1.29069e-05	0.000107886	0.202906	4.92839
PF17802	PF17802 []	1004.24	-2.29738	0.00149453	0.00563612	0.203432	4.91565
PF01928	PF01928 [CYTH domain]	2048.45	-2.29656	2.1493e-17	2.76611e-15	0.203548	4.91286
PF07081	PF07081 [Protein of unknown function (DUF1349)]	1387.33	-2.29065	8.92306e-13	4.79127e-11	0.204383	4.89277
PF14606	PF14606 [GDSL-like Lipase/Acylhydrolase family]	558.403	-2.28731	0.00792207	0.0223106	0.204857	4.88146
PF19585	PF19585 []	156.635	-2.26579	0.000631769	0.00277636	0.207936	4.80917
PF14021	PF14021 [Tuberculosis necrotizing toxin]	916.195	-2.26534	0.00189325	0.00686823	0.208	4.80769
PF11856	PF11856 [Protein of unknown function (DUF3376)]	326.456	-2.26365	0.00551624	0.0167136	0.208244	4.80205
PF00703	PF00703 [Glycosyl hydrolases family 2]	2875.03	-2.25818	0.000192836	0.00106362	0.209035	4.78389
PF07521	PF07521 [Zn-dependent metallo-hydrolase RNA specificity domain]	511.477	-2.25631	2.58454e-07	3.7155e-06	0.209307	4.77766
PF08345	PF08345 [Flagellar M-ring protein C-terminal]	225.66	-2.25292	0.018864	0.0452378	0.2098	4.76645
PF08305	PF08305 [NPCBM/NEW2 domain]	2570.16	-2.25156	0.0106655	0.0283714	0.209997	4.76197
PF13191	PF13191 [AAA ATPase domain]	52043.8	-2.24745	2.49775e-19	4.60267e-17	0.210595	4.74844
PF07398	PF07398 [MDMPI C-terminal domain]	777.575	-2.24541	6.52633e-06	6.09626e-05	0.210893	4.74173
PF14117	PF14117 [Domain of unknown function (DUF4287)]	1185.01	-2.23407	5.63025e-08	9.92392e-07	0.212558	4.70459
PF18335	PF18335 []	714.271	-2.22979	2.95938e-06	3.06837e-05	0.213189	4.69067
PF13515	PF13515 [Fusaric acid resistance protein-like]	8362.55	-2.22652	8.4688e-13	4.60839e-11	0.213674	4.68004
PF11528	PF11528 [Protein of unknown function (DUF3224)]	1379.68	-2.21104	1.95722e-05	0.00015467	0.215979	4.63008
PF13751	PF13751 [Transposase DDE domain]	6055.54	-2.20691	0.000109614	0.0006598	0.216597	4.61687
PF13592	PF13592 [Winged helix-turn helix]	2222.96	-2.2056	0.000360086	0.00177569	0.216795	4.61265
PF11175	PF11175 [Protein of unknown function (DUF2961)]	7277.78	-2.18945	0.00527531	0.0161526	0.219235	4.56132
PF05139	PF05139 [Erythromycin esterase]	735.79	-2.16559	9.34635e-05	0.000579252	0.22289	4.48651
PF02371	PF02371 [Transposase IS116/IS110/IS902 family]	26741.7	-2.16114	2.12023e-06	2.30749e-05	0.223579	4.47268
PF05719	PF05719 [Golgi phosphoprotein 3 (GPP34)]	1149.34	-2.16038	1.38951e-07	2.20905e-06	0.223698	4.47032
PF17678	PF17678 []	8880.87	-2.14884	0.00089053	0.00368013	0.225493	4.43472
PF06609	PF06609 [Fungal trichothecene efflux pump (TRI12)]	2224.9	-2.14561	4.47411e-08	8.05358e-07	0.225999	4.4248
PF06999	PF06999 [Sucrase/ferredoxin-like]	1105.65	-2.14242	5.06236e-06	4.89805e-05	0.226499	4.41503
PF01739	PF01739 [CheR methyltransferase, SAM binding domain]	2890.01	-2.13467	7.76894e-13	4.31442e-11	0.22772	4.39135
PF03315	PF03315 [Serine dehydratase beta chain]	1232.41	-2.13442	5.03761e-06	4.87993e-05	0.227759	4.39061
PF06736	PF06736 [Protein of unknown function (DUF1211)]	4906.66	-2.11843	1.26947e-13	8.3682e-12	0.230298	4.3422
PF00970	PF00970 [Oxidoreductase FAD-binding domain]	1835.67	-2.11207	8.70044e-06	7.72653e-05	0.231316	4.3231
PF19840	PF19840 []	208.168	-2.11163	0.000196431	0.00107904	0.231386	4.32178
PF03319	PF03319 [Ethanolamine utilisation protein EutN/carboxysome]	291.079	-2.10736	0.000200235	0.00109548	0.232072	4.30902
PF06032	PF06032 [Protein of unknown function (DUF917)]	2097.11	-2.10394	0.000118367	0.000700016	0.232621	4.29883
PF05592	PF05592 [Bacterial alpha-L-rhamnosidase concanavalin-like domain]	2076.25	-2.10352	0.009773	0.0265015	0.23269	4.29756
PF05724	PF05724 [Thiopurine S-methyltransferase (TPMT)]	228.813	-2.09788	1.02233e-09	2.71772e-08	0.233601	4.28081
PF12894	PF12894 [Anaphase-promoting complex subunit 4 WD40 domain]	5878.19	-2.09384	3.07623e-06	3.17918e-05	0.234257	4.26882
PF17853	PF17853 []	3065.12	-2.08734	4.37689e-07	5.86576e-06	0.235314	4.24965
PF08223	PF08223 [PaaX-like protein C-terminal domain]	3171.86	-2.07587	2.10412e-06	2.29304e-05	0.237192	4.216
PF16499	PF16499 [Alpha galactosidase A]	9484.5	-2.07463	0.00380888	0.0122647	0.237397	4.21235
PF16861	PF16861 [Carbamoyltransferase C-terminus]	2082.75	-2.07054	0.00196319	0.00708706	0.23807	4.20044
PF12625	PF12625 [Arabinose-binding domain of AraC transcription regulator, N-term]	2051.12	-2.06422	0.000311047	0.00157328	0.239115	4.18208
PF12249	PF12249 [Arabinofuranosyltransferase A C terminal]	399.81	-2.06235	0.000110675	0.000664706	0.239425	4.17667
PF01548	PF01548 [Transposase]	21606.8	-2.05371	9.66994e-10	2.61346e-08	0.240863	4.15173
PF19365	PF19365 []	1239.12	-2.05076	0.0120868	0.0314505	0.241357	4.14325
PF10633	PF10633 [NPCBM-associated, NEW3 domain of alpha-galactosidase]	9332.55	-2.03929	0.00182514	0.00666819	0.243284	4.11042
PF13715	PF13715 [CarboxypepD_reg-like domain]	2681.21	-2.01659	0.000205438	0.00111641	0.247142	4.04626
PF14085	PF14085 [Domain of unknown function (DUF4265)]	149.269	-2.00941	0.0166895	0.041018	0.248375	4.02617
PF13487	PF13487 [HD domain]	2465.62	-2.00716	2.30309e-09	5.71052e-08	0.248762	4.01991
PF09967	PF09967 [VWA-like domain (DUF2201)]	972.377	-2.00607	3.30599e-06	3.38447e-05	0.24895	4.01688
PF14841	PF14841 [FliG middle domain]	149.623	-1.99622	0.0170667	0.0416892	0.250655	3.98954
PF13492	PF13492 [GAF domain]	4770.44	-1.99035	1.36317e-17	1.78268e-15	0.251678	3.97333
PF13727	PF13727 [CoA-binding domain]	868.332	-1.98944	0.000428857	0.00203701	0.251837	3.97082
PF04324	PF04324 [BFD-like [2Fe-2S] binding domain]	826.732	-1.98878	2.91e-11	1.09233e-09	0.251952	3.96901	2Fe-2S] binding domain]
PF03029	PF03029 [Conserved hypothetical ATP binding protein]	7636.87	-1.98789	0.000126061	0.000739046	0.252107	3.96656
PF12890	PF12890 [Dihydro-orotase-like]	1127.06	-1.98724	6.04926e-09	1.38162e-07	0.252222	3.96477
PF02426	PF02426 [Muconolactone delta-isomerase]	840.762	-1.98479	9.59766e-07	1.15464e-05	0.25265	3.95805
PF00704	PF00704 [Glycosyl hydrolases family 18]	2857.73	-1.95855	6.07223e-05	0.000401891	0.257288	3.8867
PF17390	PF17390 [Bacterial alpha-L-rhamnosidase C-terminal domain]	2141.74	-1.94843	0.0157081	0.0390439	0.259098	3.85954
PF12773	PF12773 [Double zinc ribbon]	145.353	-1.94479	0.00139412	0.00530975	0.259752	3.84983
PF03259	PF03259 [Roadblock/LC7 domain]	8491.24	-1.93705	0.000327546	0.00164239	0.26115	3.82922
PF18571	PF18571 []	2305.47	-1.93015	0.000355817	0.00175912	0.262401	3.81096
PF03595	PF03595 [Voltage-dependent anion channel]	3555.69	-1.92295	0.00264004	0.00907779	0.263715	3.79197
PF00665	PF00665 [Integrase core domain]	11306.5	-1.91716	6.14872e-06	5.81139e-05	0.264774	3.7768
Unmapped	Unmapped	1.43011e+07	-1.91595	0.010605	0.0282382	0.264998	3.77362
PF00078	PF00078 [Reverse transcriptase (RNA-dependent DNA polymerase)]	24163.2	-1.91468	1.78498e-05	0.000142869	0.26523	3.77031
PF06629	PF06629 [MltA-interacting protein MipA]	299.611	-1.91373	0.018692	0.0449052	0.265406	3.76781
PF13424	PF13424 [Tetratricopeptide repeat]	40059.9	-1.90629	1.0326e-12	5.47208e-11	0.266778	3.74844
PF13598	PF13598 [Domain of unknown function (DUF4139)]	277.659	-1.90144	0.00165633	0.00613501	0.267676	3.73586
PF05331	PF05331 [Protein of unknown function (DUF742)]	7052.08	-1.88901	0.000334102	0.00167319	0.269992	3.70382
PF00686	PF00686 [Starch binding domain]	152.204	-1.88196	0.00450586	0.0141658	0.271314	3.68576
PF02568	PF02568 [Thiamine biosynthesis protein (ThiI)]	2124.07	-1.88048	0.000112077	0.000671005	0.271593	3.68199
PF13086	PF13086 [AAA domain]	2718.11	-1.88005	0.000370835	0.00182116	0.271675	3.68087
PF12323	PF12323 [Helix-turn-helix domain]	1193.99	-1.87837	4.72856e-10	1.40953e-08	0.27199	3.67661
PF12982	PF12982 [Protein of unknown function (DUF3866)]	2641.48	-1.87553	5.12362e-06	4.93963e-05	0.272527	3.66937
PF01135	PF01135 [Protein-L-isoaspartate(D-aspartate) O-methyltransferase (PCMT)]	11882.9	-1.86874	2.98109e-08	5.58215e-07	0.273813	3.65213
PF16874	PF16874 [Glycosyl hydrolase family 36 C-terminal domain]	115.446	-1.86362	0.017637	0.042789	0.274787	3.63919
PF10435	PF10435 [Beta-galactosidase, domain 2]	1984.27	-1.85181	0.00177255	0.00650899	0.277045	3.60952
PF01871	PF01871 [AMMECR1]	120.958	-1.84937	0.0193758	0.0461784	0.277514	3.60343
PF17227	PF17227 [Family of unknown function (DUF5302)]	533.13	-1.84454	0.000279716	0.00144547	0.278444	3.59139
PF07228	PF07228 [Stage II sporulation protein E (SpoIIE)]	37688.8	-1.842	3.29696e-14	2.36564e-12	0.278934	3.58507
PF18368	PF18368 []	3342.99	-1.84192	0.0155754	0.0387974	0.278951	3.58486
PF10011	PF10011 [Predicted membrane protein (DUF2254)]	4086.72	-1.84147	0.0045369	0.0142435	0.279037	3.58375
PF19307	PF19307 []	1081.02	-1.8365	0.00861521	0.0239138	0.28	3.57143
PF04686	PF04686 [Streptomyces sporulation and cell division protein, SsgA]	4150.66	-1.83647	0.0122145	0.0317437	0.280005	3.57136
PF01978	PF01978 [Sugar-specific transcriptional regulator TrmB]	910.605	-1.83487	0.00548863	0.0166486	0.280317	3.56739
PF12821	PF12821 [Threonine/Serine exporter, ThrE]	1051.48	-1.83403	0.0149734	0.0374798	0.280479	3.56533
PF05227	PF05227 [CHASE3 domain]	1626.37	-1.83296	8.13845e-05	0.000512716	0.280688	3.56267
PF17674	PF17674 []	851.304	-1.8274	2.30426e-08	4.51278e-07	0.281772	3.54897
PF00755	PF00755 [Choline/Carnitine o-acyltransferase]	1940.26	-1.81417	0.0207135	0.0487081	0.284367	3.51658
PF00872	PF00872 [Transposase, Mutator family]	20959	-1.81356	2.64691e-05	0.000200477	0.284488	3.51509
PF12250	PF12250 [Arabinofuranosyltransferase N terminal]	743.968	-1.80958	0.000349295	0.00173205	0.285274	3.5054
PF18947	PF18947 []	3653.45	-1.80463	2.53262e-13	1.60426e-11	0.286254	3.4934
PF01258	PF01258 [Prokaryotic dksA/traR C4-type zinc finger]	1156.18	-1.7998	0.000206903	0.00112212	0.287213	3.48173
PF14864	PF14864 [Alkyl sulfatase C-terminal]	766.861	-1.79545	0.00037449	0.00183355	0.288081	3.47124
PF14535	PF14535 [AMP-binding enzyme C-terminal domain]	3357.27	-1.795	4.99218e-06	4.84465e-05	0.288172	3.47015
PF18859	PF18859 []	1054.27	-1.78857	0.000159134	0.00090102	0.289459	3.45472
PF00759	PF00759 [Glycosyl hydrolase family 9]	2556.02	-1.78785	0.00251275	0.00869913	0.289603	3.45301
PF17925	PF17925 []	1061.2	-1.7792	3.46232e-09	8.1606e-08	0.291345	3.43235
PF17866	PF17866 []	3553.7	-1.77864	1.53949e-05	0.000126594	0.291457	3.43103
PF02838	PF02838 [Glycosyl hydrolase family 20, domain 2]	3988.82	-1.77336	0.0115138	0.0302733	0.292527	3.41848
PF11941	PF11941 [Domain of unknown function (DUF3459)]	2060.84	-1.77211	7.57448e-10	2.11772e-08	0.29278	3.41554
PF08544	PF08544 [GHMP kinases C terminal ]	650.883	-1.76844	0.00335176	0.0110607	0.293526	3.40685
PF13363	PF13363 [Beta-galactosidase, domain 3]	1199.42	-1.76821	0.00204942	0.00736231	0.293573	3.4063
PF07282	PF07282 [Putative transposase DNA-binding domain]	10434.2	-1.76658	2.28613e-06	2.4486e-05	0.293905	3.40246
PF00936	PF00936 [BMC domain]	475.025	-1.76205	0.00378778	0.0122064	0.294828	3.3918
PF05988	PF05988 [Bacterial protein of unknown function (DUF899)]	10837.3	-1.75666	1.98161e-10	6.42675e-09	0.295932	3.37915
PF10096	PF10096 [Uncharacterized protein conserved in bacteria (DUF2334)]	998.204	-1.75339	0.00504124	0.0155298	0.296604	3.3715
PF13924	PF13924 [Lipocalin-like domain]	1047.64	-1.75304	0.00730022	0.0209079	0.296677	3.37067
PF02623	PF02623 [FliW protein]	113.805	-1.74434	0.0184424	0.0443975	0.29847	3.35042
PF00485	PF00485 [Phosphoribulokinase / Uridine kinase family]	2366.75	-1.74376	3.15452e-07	4.46368e-06	0.29859	3.34908
PF00733	PF00733 [Asparagine synthase]	11240.9	-1.74242	3.54465e-11	1.31233e-09	0.298867	3.34597
PF09360	PF09360 [Iron-binding zinc finger CDGSH type]	1856.29	-1.74228	7.67762e-10	2.13918e-08	0.298896	3.34564
PF18896	PF18896 []	1502.3	-1.73547	0.00678193	0.0197462	0.300312	3.32988
PF00990	PF00990 [Diguanylate cyclase, GGDEF domain]	23529.4	-1.7346	1.0505e-19	2.24144e-17	0.300492	3.32787
PF01014	PF01014 [Uricase]	1670.34	-1.73311	5.20229e-05	0.000357459	0.300803	3.32443
PF13530	PF13530 [Sterol carrier protein domain]	1771.35	-1.72822	2.78662e-06	2.9041e-05	0.301824	3.31318
PF06912	PF06912 [Protein of unknown function (DUF1275)]	3767.11	-1.72433	7.59813e-27	3.62386e-24	0.302638	3.30427
PF07350	PF07350 [Protein of unknown function (DUF1479)]	2432.87	-1.72269	0.000425282	0.0020224	0.302983	3.30051
PF19459	PF19459 []	3763.97	-1.722	1.41909e-19	2.8765e-17	0.303129	3.29893
PF19864	PF19864 []	3106.7	-1.71641	1.17903e-07	1.9043e-06	0.304305	3.28617
PF13471	PF13471 [Transglutaminase-like superfamily]	279.715	-1.71582	0.01249	0.0322926	0.304429	3.28484
PF04972	PF04972 [BON domain]	1132.67	-1.71431	0.00966944	0.0262643	0.304748	3.2814
PF14765	PF14765 [Polyketide synthase dehydratase]	10618.6	-1.70759	1.38804e-05	0.000115435	0.30617	3.26616
PF00295	PF00295 [Glycosyl hydrolases family 28]	4301.1	-1.70361	0.00231607	0.00815401	0.307016	3.25716
PF02293	PF02293 [AmiS/UreI family transporter]	274.775	-1.70226	0.012144	0.0315893	0.307305	3.25409
PF19609	PF19609 []	1768.41	-1.70169	5.40266e-05	0.000367453	0.307426	3.25282
PF12642	PF12642 [Conjugative transposon protein TcpC]	2093.6	-1.6979	0.00384617	0.012351	0.308234	3.24429
PF09924	PF09924 [Uncharacterised conserved protein (DUF2156)]	8095.91	-1.69729	1.22024e-12	6.3421e-11	0.308364	3.24292
PF13556	PF13556 [PucR C-terminal helix-turn-helix domain]	19336.2	-1.69002	1.35521e-06	1.56525e-05	0.309923	3.22661
PF13699	PF13699 [Domain of unknown function (DUF4157)]	3264.33	-1.68973	0.00596336	0.0178219	0.309985	3.22596
PF02979	PF02979 [Nitrile hydratase, alpha chain]	3512.24	-1.68969	8.0137e-24	2.49904e-21	0.309993	3.22588
PF04343	PF04343 [Protein of unknown function, DUF488]	4935.22	-1.68768	1.00001e-10	3.40853e-09	0.310426	3.22138
PF00685	PF00685 [Sulfotransferase domain]	2148.1	-1.68289	7.75008e-37	1.57094e-33	0.311458	3.2107
PF06738	PF06738 [Putative threonine/serine exporter]	1943.32	-1.67925	0.0013963	0.00531512	0.312245	3.20262
PF10979	PF10979 [Protein of unknown function (DUF2786)]	2686.24	-1.67693	0.00301455	0.010163	0.312747	3.19748
PF17931	PF17931 []	374.251	-1.67338	0.0168733	0.0413694	0.313518	3.18961
PF13518	PF13518 [Helix-turn-helix domain]	1051.75	-1.6694	7.37573e-05	0.000472746	0.314385	3.18081
PF10944	PF10944 [Protein of unknown function (DUF2630)]	1091.33	-1.66757	1.97377e-07	2.9705e-06	0.314783	3.17679
PF01903	PF01903 [CbiX]	3546.93	-1.66547	1.07998e-06	1.27459e-05	0.315242	3.17216
PF04468	PF04468 [PSP1 C-terminal conserved region]	1856.96	-1.66535	1.56149e-06	1.76331e-05	0.315268	3.17191
PF12051	PF12051 [Protein of unknown function (DUF3533)]	466.144	-1.66226	0.000829411	0.00346501	0.315943	3.16513
PF13936	PF13936 [Helix-turn-helix domain]	4959.21	-1.661	0.000256842	0.00134701	0.316219	3.16236
PF02311	PF02311 [AraC-like ligand binding domain]	1258.08	-1.65379	0.000457589	0.0021508	0.317804	3.14659
PF13600	PF13600 [N-terminal domain of unknown function (DUF4140)]	152.042	-1.65376	0.00891814	0.0245779	0.31781	3.14654
PF12077	PF12077 [Transmembrane protein of unknown function (DUF3556)]	2267.13	-1.65312	0.00117409	0.00458993	0.317951	3.14514
PF12730	PF12730 [ABC-2 family transporter protein]	492.533	-1.64932	0.000401211	0.00193214	0.31879	3.13686
PF07971	PF07971 [Glycosyl hydrolase family 92]	13502	-1.6456	0.00861946	0.0239174	0.319613	3.12878
PF03861	PF03861 [ANTAR domain]	9720.99	-1.64071	2.27761e-06	2.44271e-05	0.320698	3.1182
PF18364	PF18364 []	467.794	-1.63797	0.000100632	0.000618125	0.321309	3.11227
PF01989	PF01989 [Protein of unknown function DUF126]	924.508	-1.63713	0.00115078	0.00451843	0.321495	3.11047
PF01344	PF01344 [Kelch motif]	2261.91	-1.63163	0.000395805	0.00191401	0.322723	3.09863
PF11716	PF11716 [Mycothiol maleylpyruvate isomerase N-terminal domain]	14993.7	-1.62916	1.39018e-05	0.000115488	0.323277	3.09333
PF06902	PF06902 [Divergent 4Fe-4S mono-cluster]	1186.34	-1.62806	0.00104749	0.00418184	0.323523	3.09097
PF09137	PF09137 [Glucodextranase, domain N]	2772.28	-1.62721	5.43259e-10	1.59016e-08	0.323713	3.08916
PF19599	PF19599 []	1010.39	-1.62549	5.9152e-05	0.000393441	0.324101	3.08546
PF13413	PF13413 [Helix-turn-helix domain]	4909.46	-1.62548	1.97886e-05	0.000155772	0.324103	3.08544
PF02659	PF02659 [Putative manganese efflux pump]	2144.24	-1.621	0.000136797	0.000792248	0.32511	3.07588
PF06094	PF06094 [Gamma-glutamyl cyclotransferase, AIG2-like]	139.097	-1.61601	0.0070689	0.0203935	0.326237	3.06526
PF01888	PF01888 [CbiD]	1547.19	-1.61109	0.00320653	0.0106749	0.327352	3.05482
PF17754	PF17754 []	3856.7	-1.60564	0.000805574	0.00339783	0.328589	3.04331
PF19462	PF19462 []	1208.55	-1.59048	5.78135e-08	1.01681e-06	0.33206	3.0115
PF10739	PF10739 [Protein of unknown function (DUF2550)]	1733.86	-1.58843	1.06636e-05	9.16863e-05	0.332533	3.00722
PF00196	PF00196 [Bacterial regulatory proteins, luxR family]	110688	-1.58693	3.60568e-28	2.08821e-25	0.332878	3.0041
PF05090	PF05090 [Vitamin K-dependent gamma-carboxylase]	68.9002	-1.58653	0.0154698	0.0385698	0.332972	3.00325
PF07730	PF07730 [Histidine kinase]	48385.8	-1.57921	4.87003e-08	8.6974e-07	0.334664	2.98807
PF10996	PF10996 [Beta-Casp domain]	191.235	-1.57412	0.016563	0.0407689	0.335849	2.97753
PF17964	PF17964 []	6216.81	-1.57292	8.55177e-06	7.63632e-05	0.336129	2.97505
PF03745	PF03745 [Domain of unknown function (DUF309)]	1286.09	-1.57196	0.0157501	0.0391124	0.336351	2.97308
PF00027	PF00027 [Cyclic nucleotide-binding domain]	13278.2	-1.56966	1.2648e-05	0.00010616	0.336887	2.96835
PF13565	PF13565 [Homeodomain-like domain]	4965.29	-1.56775	6.61064e-08	1.15019e-06	0.337334	2.96442
PF02836	PF02836 [Glycosyl hydrolases family 2, TIM barrel domain]	11932.8	-1.55712	0.00752296	0.0214056	0.33983	2.94265
PF06475	PF06475 [Putative glycolipid-binding]	797.972	-1.55442	1.6749e-05	0.000135937	0.340466	2.93715
PF06172	PF06172 [Cupin superfamily (DUF985)]	1455.19	-1.53557	6.13221e-05	0.000404227	0.344943	2.89903
PF00756	PF00756 [Putative esterase]	9347.03	-1.53354	1.23174e-09	3.21124e-08	0.345428	2.89496
PF09278	PF09278 [MerR, DNA binding]	1354.86	-1.53184	1.2789e-05	0.000107121	0.345835	2.89155
PF07784	PF07784 [Protein of unknown function (DUF1622)]	867.567	-1.5316	0.00101136	0.00406753	0.345894	2.89106
PF13810	PF13810 [Domain of unknown function (DUF4185)]	2406.87	-1.52273	4.46128e-06	4.41661e-05	0.348027	2.87334
PF02211	PF02211 [Nitrile hydratase beta subunit]	3741.9	-1.51882	1.69807e-11	6.81583e-10	0.348971	2.86557
PF00403	PF00403 [Heavy-metal-associated domain]	1385.66	-1.51742	1.02283e-10	3.46992e-09	0.34931	2.86278
PF02624	PF02624 [YcaO cyclodehydratase, ATP-ad Mg2+-binding]	4072.23	-1.51566	0.000292561	0.00149847	0.349736	2.8593
PF19354	PF19354 []	972.648	-1.5095	0.00813584	0.0228035	0.351233	2.84712
PF16918	PF16918 [Protein kinase G tetratricopeptide repeat]	2829.88	-1.50848	8.8426e-05	0.000552356	0.351481	2.84511
PF01385	PF01385 [Probable transposase]	8154.12	-1.502	0.000195776	0.00107617	0.353063	2.83236
PF04951	PF04951 [D-aminopeptidase]	3447.73	-1.502	0.000228386	0.00121906	0.353064	2.83235
PF09837	PF09837 [Uncharacterized protein conserved in bacteria (DUF2064)]	1994.67	-1.49953	1.7146e-06	1.91751e-05	0.353667	2.82752
PF20148	PF20148 []	8414.1	-1.49567	0.00597266	0.0178346	0.354616	2.81996
PF04397	PF04397 [LytTr DNA-binding domain]	2906.38	-1.49065	0.000193327	0.0010656	0.355852	2.81016
PF18096	PF18096 []	2293.75	-1.48892	0.000147333	0.000844221	0.356278	2.8068
PF04602	PF04602 [Mycobacterial cell wall arabinan synthesis protein]	1947.04	-1.48677	0.000114965	0.000684471	0.356811	2.80261
PF05593	PF05593 [RHS Repeat]	25023.3	-1.48249	0.00131544	0.0050668	0.35787	2.79431
PF11583	PF11583 [P-aminobenzoate N-oxygenase AurF]	6965.83	-1.48093	0.000267834	0.00139027	0.358259	2.79128
PF08278	PF08278 [DNA primase DnaG DnaB-binding ]	1581.69	-1.47953	0.000131353	0.000764546	0.358605	2.78859
PF07858	PF07858 [Limonene-1,2-epoxide hydrolase catalytic domain]	272.276	-1.47905	0.005542	0.0167729	0.358725	2.78765
PF16259	PF16259 [Domain of unknown function (DUF4913)]	655.808	-1.47781	0.0206846	0.0486541	0.359034	2.78525
PF16921	PF16921 [Tex protein YqgF-like domain]	1533.5	-1.46834	7.81336e-09	1.73089e-07	0.361397	2.76704
PF03454	PF03454 [MoeA C-terminal region (domain IV)]	2866.57	-1.45768	5.91983e-11	2.1238e-09	0.364079	2.74666
PF10728	PF10728 [Domain of unknown function (DUF2520)]	1801.59	-1.44475	1.00471e-11	4.24283e-10	0.367357	2.72215
PF09180	PF09180 [Prolyl-tRNA synthetase, C-terminal]	913.852	-1.44463	0.0179927	0.0435218	0.367387	2.72193
PF03301	PF03301 [Tryptophan 2,3-dioxygenase]	2803.37	-1.43955	5.19802e-17	6.29038e-15	0.368683	2.71236
PF19814	PF19814 []	1284.93	-1.4347	0.0140423	0.0355242	0.369923	2.70327
PF01869	PF01869 [BadF/BadG/BcrA/BcrD ATPase family]	4101.34	-1.43456	8.75429e-06	7.75735e-05	0.36996	2.703
PF09142	PF09142 [tRNA Pseudouridine synthase II, C terminal]	945.63	-1.4283	0.00027831	0.00143912	0.371568	2.6913
PF13358	PF13358 [DDE superfamily endonuclease]	15046.7	-1.42655	0.0126015	0.0324695	0.37202	2.68803
PF12277	PF12277 [Protein of unknown function (DUF3618)]	1062.7	-1.42588	0.00130507	0.00503881	0.372192	2.68678
PF00474	PF00474 [Sodium:solute symporter family]	10907.5	-1.42504	0.000172325	0.000963234	0.372409	2.68522
PF06742	PF06742 [Protein of unknown function (DUF1214)]	5311.07	-1.42374	0.01377	0.035021	0.372746	2.68279
PF15979	PF15979 [Glycosyl hydrolase family 115]	1484.25	-1.42327	0.00466542	0.0145601	0.372866	2.68193
PF05402	PF05402 [Coenzyme PQQ synthesis protein D (PqqD)]	470.158	-1.42113	2.78571e-09	6.7552e-08	0.37342	2.67795
PF13185	PF13185 [GAF domain]	19821.6	-1.41429	5.40458e-26	2.08668e-23	0.375194	2.66529
PF16884	PF16884 [N-terminal domain of oxidoreductase]	2193.86	-1.40604	0.000416134	0.00198822	0.377347	2.65008
PF19298	PF19298 []	2575.81	-1.40477	0.000321371	0.00161542	0.377679	2.64775
PF02788	PF02788 [Ribulose bisphosphate carboxylase large chain, N-terminal domain]	1190.66	-1.40188	0.000599744	0.00267036	0.378436	2.64245
PF14110	PF14110 [Domain of unknown function (DUF4282)]	1074.56	-1.40075	4.28594e-07	5.76292e-06	0.378732	2.64039
PF09594	PF09594 [Glycosyltransferase family 87]	12575.8	-1.39102	2.22876e-06	2.39666e-05	0.381294	2.62265
PF03707	PF03707 [Bacterial signalling protein N terminal repeat]	2895.1	-1.39063	0.000685445	0.00295931	0.381397	2.62194
PF17240	PF17240 [Family of unknown function (DUF5313)]	1336.13	-1.38576	0.00161861	0.00601454	0.382688	2.6131
PF12846	PF12846 [AAA-like domain]	5974.85	-1.38561	0.002292	0.0080872	0.382727	2.61283
PF01361	PF01361 [Tautomerase enzyme]	538.732	-1.38536	0.000903973	0.00373188	0.382793	2.61238
PF11847	PF11847 [Domain of unknown function (DUF3367)]	6453.85	-1.38456	9.37384e-05	0.000580177	0.383007	2.61092
PF14527	PF14527 [WhiA LAGLIDADG-like domain]	1285.05	-1.38355	2.39532e-06	2.54205e-05	0.383274	2.6091
PF02801	PF02801 [Beta-ketoacyl synthase, C-terminal domain]	20324.2	-1.37987	1.83941e-06	2.03743e-05	0.384254	2.60244
PF10724	PF10724 [Protein of unknown function (DUF2516)]	1413.61	-1.37704	5.14332e-05	0.000354308	0.385009	2.59734
PF14333	PF14333 [Domain of unknown function (DUF4389)]	2265.89	-1.37676	0.00130881	0.00504843	0.385082	2.59685
PF13537	PF13537 [Glutamine amidotransferase domain]	9625.08	-1.37286	8.4908e-10	2.31796e-08	0.386126	2.58983
PF01566	PF01566 [Natural resistance-associated macrophage protein]	16939.4	-1.3723	1.986e-14	1.49097e-12	0.386274	2.58884
PF00390	PF00390 [Malic enzyme, N-terminal domain]	6364.85	-1.36814	5.50578e-34	7.44014e-31	0.387389	2.58138
PF09055	PF09055 [Nickel-containing superoxide dismutase]	1433.69	-1.36799	3.88258e-08	7.13832e-07	0.387431	2.5811
PF03591	PF03591 [AzlC protein]	2157.83	-1.36566	1.10493e-05	9.43028e-05	0.388057	2.57694
PF07931	PF07931 [Chloramphenicol phosphotransferase-like protein]	1142.15	-1.36272	0.0124983	0.0322926	0.388849	2.57169
PF18944	PF18944 []	1335	-1.35973	0.00722936	0.0207489	0.389656	2.56636
PF03795	PF03795 [YCII-related domain]	10649.1	-1.35393	1.12444e-09	2.95047e-08	0.391225	2.55608
PF00067	PF00067 [Cytochrome P450]	94997.6	-1.35342	1.023e-06	1.21978e-05	0.391362	2.55518
PF01987	PF01987 [Mitochondrial biogenesis AIM24]	3084.26	-1.35318	3.28217e-07	4.6121e-06	0.391429	2.55474
PF09350	PF09350 [Domain of unknown function (DUF1992)]	1197.8	-1.34802	5.48681e-07	7.11793e-06	0.392831	2.54562
PF06974	PF06974 [Protein of unknown function (DUF1298)]	4620.61	-1.34528	0.00266072	0.00913728	0.393576	2.5408
PF03949	PF03949 [Malic enzyme, NAD binding domain]	6222.92	-1.34351	8.59634e-19	1.31508e-16	0.394059	2.53769
PF12222	PF12222 [Peptide N-acetyl-beta-D-glucosaminyl asparaginase amidase A]	1285.64	-1.34093	0.0114336	0.0301182	0.394766	2.53314
PF00400	PF00400 [WD domain, G-beta repeat]	16214.6	-1.32982	3.89531e-07	5.34403e-06	0.397817	2.51372
PF18726	PF18726 []	1448.79	-1.32759	1.95268e-05	0.000154462	0.398433	2.50983
PF12072	PF12072 [Domain of unknown function (DUF3552)]	2602.05	-1.32618	0.000112908	0.000674619	0.398824	2.50737
PF00698	PF00698 [Acyl transferase domain]	19722	-1.3174	3.08379e-09	7.41941e-08	0.401258	2.49217
PF00140	PF00140 [Sigma-70 factor, region 1.2]	5495.43	-1.31695	4.34396e-09	1.00344e-07	0.401383	2.49138
PF11139	PF11139 [Sap, sulfolipid-1-addressing protein]	4461.93	-1.31208	0.00233807	0.00822392	0.40274	2.48299
PF07210	PF07210 [Protein of unknown function (DUF1416)]	1307.58	-1.30631	3.12903e-05	0.000230429	0.404354	2.47308
PF18085	PF18085 []	3975.88	-1.30622	1.62041e-07	2.52609e-06	0.404378	2.47293
PF03575	PF03575 [Peptidase family S51]	4503.29	-1.30486	2.62445e-05	0.000199242	0.40476	2.4706
PF03060	PF03060 [Nitronate monooxygenase]	17563.4	-1.30285	2.61197e-06	2.73263e-05	0.405325	2.46716
PF01609	PF01609 [Transposase DDE domain]	14786.5	-1.30262	0.0159197	0.0395093	0.405389	2.46677
PF13551	PF13551 [Winged helix-turn helix]	3139.12	-1.29839	0.00575133	0.0173095	0.406579	2.45955
PF03621	PF03621 [MbtH-like protein]	668.8	-1.29333	0.0041135	0.0130999	0.408009	2.45092
PF02424	PF02424 [ApbE family]	6976.95	-1.29177	2.03233e-10	6.53896e-09	0.408448	2.44829
PF04412	PF04412 [Protein of unknown function (DUF521)]	2594.83	-1.28341	0.00274589	0.00938999	0.410822	2.43414
PF07731	PF07731 [Multicopper oxidase]	4450.21	-1.28328	0.0178928	0.0433188	0.41086	2.43392
PF03663	PF03663 [Glycosyl hydrolase family 76 ]	4818.26	-1.28297	0.00303221	0.0102098	0.410948	2.4334
PF03841	PF03841 [L-seryl-tRNA selenium transferase]	4478.33	-1.27915	4.31714e-11	1.57673e-09	0.412038	2.42696
PF17940	PF17940 []	709.548	-1.27576	0.0160286	0.0397066	0.413008	2.42126
PF10801	PF10801 [Protein of unknown function (DUF2537)]	200.733	-1.27172	0.00594738	0.0177873	0.414166	2.41449
PF09985	PF09985 [C-terminal binding-module, SLH-like, of glucodextranase]	1171.81	-1.27122	0.000667314	0.00290112	0.414309	2.41366
PF00376	PF00376 [MerR family regulatory protein]	5026.1	-1.27088	0.000707144	0.00304005	0.414406	2.41309
PF01424	PF01424 [R3H domain]	2108.34	-1.27062	0.000149777	0.000856411	0.414481	2.41266
PF12555	PF12555 [Thiamine pyrophosphokinase C terminal]	1502.24	-1.26575	0.000785675	0.00333696	0.415883	2.40452
PF01074	PF01074 [Glycosyl hydrolases family 38 N-terminal domain]	8863.4	-1.25836	3.83617e-05	0.000274041	0.418018	2.39224
PF00805	PF00805 [Pentapeptide repeats (8 copies)]	5895.35	-1.25657	1.77455e-11	7.0877e-10	0.418538	2.38927
PF11271	PF11271 [Protein of unknown function (DUF3068)]	2509.94	-1.25121	0.00378632	0.0122064	0.420095	2.38041
PF11887	PF11887 [Cholesterol uptake porter CUP1 of Mce4, putative]	16510.5	-1.25075	0.00460418	0.014419	0.420229	2.37965
PF09206	PF09206 [Alpha-L-arabinofuranosidase B, catalytic]	3855.97	-1.24919	0.0025553	0.00882759	0.420685	2.37708
PF10745	PF10745 [Protein of unknown function (DUF2530)]	160.916	-1.24811	2.03278e-05	0.000159189	0.420999	2.37531
PF14019	PF14019 [Protein of unknown function (DUF4235)]	1347.72	-1.24668	1.18386e-05	0.000100196	0.421417	2.37295
PF09371	PF09371 [Tex-like protein N-terminal domain]	1862.06	-1.24663	0.000903302	0.00373101	0.42143	2.37287
PF05096	PF05096 [Glutamine cyclotransferase]	1397.52	-1.24319	0.00457981	0.0143537	0.422438	2.36721
PF01814	PF01814 [Hemerythrin HHE cation binding domain]	4963.01	-1.24078	0.00223419	0.00790349	0.423143	2.36327
PF13546	PF13546 [DDE superfamily endonuclease]	15330.5	-1.2391	0.00098951	0.0039935	0.423636	2.36052
PF09534	PF09534 [Tryptophan-associated transmembrane protein (Trp_oprn_chp)]	2345.44	-1.23805	0.000226392	0.00121081	0.423947	2.35879
PF07746	PF07746 [Aromatic-ring-opening dioxygenase LigAB, LigA subunit]	1955.16	-1.23587	0.00296961	0.0100407	0.424587	2.35523
PF12698	PF12698 [ABC-2 family transporter protein]	12705.7	-1.22842	1.86132e-09	4.74579e-08	0.426783	2.34311
PF13312	PF13312 [Domain of unknown function (DUF4081)]	2918.42	-1.2243	1.66168e-05	0.000135134	0.428005	2.33642
PF01226	PF01226 [Formate/nitrite transporter]	1088.6	-1.21707	3.18262e-07	4.48925e-06	0.430157	2.32473
PF13964	PF13964 [Kelch motif]	2118.19	-1.21304	0.000147232	0.000844221	0.431358	2.31826
PF13685	PF13685 [Iron-containing alcohol dehydrogenase]	3222.77	-1.20892	0.00542629	0.0165276	0.432592	2.31165
PF06210	PF06210 [Protein of unknown function (DUF1003)]	3319.62	-1.20542	2.42842e-05	0.000185325	0.433644	2.30604
PF01169	PF01169 [Uncharacterized protein family UPF0016]	3601.54	-1.20542	0.00182663	0.0066683	0.433644	2.30604
PF00384	PF00384 [Molybdopterin oxidoreductase]	36096.3	-1.19956	1.18496e-07	1.91007e-06	0.435409	2.29669
PF10105	PF10105 [Uncharacterized protein conserved in bacteria (DUF2344)]	2474.34	-1.19863	0.000210647	0.00113862	0.435689	2.29521
PF00432	PF00432 [Prenyltransferase and squalene oxidase repeat]	2517.95	-1.19816	5.00343e-05	0.000345847	0.43583	2.29447
PF02812	PF02812 [Glu/Leu/Phe/Val dehydrogenase, dimerisation domain]	3091.01	-1.1951	0.00172417	0.00635725	0.436758	2.2896
PF03473	PF03473 [MOSC domain]	6390.43	-1.19213	4.59307e-06	4.51401e-05	0.437658	2.28489
PF18029	PF18029 []	21066.6	-1.19115	1.19501e-05	0.000101033	0.437955	2.28334
PF13459	PF13459 [4Fe-4S single cluster domain]	2526.46	-1.19066	0.000413708	0.0019778	0.438103	2.28257
PF19575	PF19575 []	1080.42	-1.18802	0.000852914	0.00355184	0.438906	2.27839
PF10825	PF10825 [Protein of unknown function (DUF2752)]	987.61	-1.17858	0.00906476	0.0249143	0.441785	2.26354
PF06441	PF06441 [Epoxide hydrolase N terminus]	9881.24	-1.17041	0.000981867	0.00397056	0.444294	2.25076
PF01568	PF01568 [Molydopterin dinucleotide binding domain]	14123.9	-1.15938	9.69076e-08	1.59054e-06	0.447703	2.23362
PF02274	PF02274 [Amidinotransferase]	7556.8	-1.15728	6.10419e-08	1.06436e-06	0.448357	2.23036
PF02332	PF02332 [Methane/Phenol/Toluene Hydroxylase]	6188.85	-1.15704	0.00591894	0.0177153	0.448432	2.22999
PF02514	PF02514 [CobN/Magnesium Chelatase]	10803.8	-1.15523	2.68128e-05	0.000201855	0.448995	2.2272
PF00550	PF00550 [Phosphopantetheine attachment site]	12749.5	-1.14785	0.00611695	0.0181538	0.451298	2.21583
PF13379	PF13379 [NMT1-like family]	9450.58	-1.14732	3.57581e-06	3.63878e-05	0.451464	2.21502
PF09365	PF09365 [Conserved hypothetical protein (DUF2461)]	2250.96	-1.13476	2.56434e-09	6.31967e-08	0.455411	2.19582
PF19289	PF19289 []	8828.94	-1.13186	1.01747e-09	2.71369e-08	0.456328	2.19141
PF17829	PF17829 []	826.911	-1.12994	0.000563163	0.00253867	0.456935	2.1885
PF00109	PF00109 [Beta-ketoacyl synthase, N-terminal domain]	26016	-1.12771	2.0533e-05	0.000160387	0.45764	2.18512
PF10756	PF10756 [Bacterial PH domain]	795.959	-1.12749	5.43119e-07	7.05706e-06	0.45771	2.18479
PF00672	PF00672 [HAMP domain]	10072.6	-1.1271	7.25497e-10	2.04248e-08	0.457836	2.18419
PF13472	PF13472 [GDSL-like Lipase/Acylhydrolase family]	29466	-1.12673	0.000375056	0.00183411	0.457953	2.18363
PF08659	PF08659 [KR domain]	24908.8	-1.11812	1.33301e-06	1.54181e-05	0.460694	2.17064
PF02909	PF02909 [Tetracyclin repressor, C-terminal all-alpha domain]	8968.76	-1.11024	0.0175061	0.0425478	0.463216	2.15882
PF14805	PF14805 [Tetrahydrodipicolinate N-succinyltransferase N-terminal]	1963.31	-1.10988	0.00432522	0.0136774	0.463331	2.15828
PF01758	PF01758 [Sodium Bile acid symporter family]	2303.68	-1.1081	0.00663756	0.0194038	0.463906	2.15561
PF09107	PF09107 [Elongation factor SelB, winged helix ]	2253.76	-1.10776	0.00112581	0.00444621	0.464013	2.15511
PF13464	PF13464 [Domain of unknown function (DUF4115)]	886.296	-1.10713	0.000707956	0.00304192	0.464217	2.15416
PF13560	PF13560 [Helix-turn-helix domain]	20632.4	-1.10155	0.00268104	0.00918348	0.466015	2.14585
PF19461	PF19461 []	2101.94	-1.10003	0.0008783	0.00363515	0.466505	2.1436
PF03988	PF03988 [Repeat of Unknown Function (DUF347) ]	6926.15	-1.09949	6.79888e-05	0.00044087	0.466683	2.14278
PF01139	PF01139 [tRNA-splicing ligase RtcB]	4683.03	-1.09509	0.000286119	0.00146943	0.468106	2.13627
PF17764	PF17764 []	4790.88	-1.08524	3.64108e-06	3.69201e-05	0.471314	2.12173
PF10939	PF10939 [Protein of unknown function (DUF2631) ]	164.499	-1.08511	0.00561072	0.0169492	0.471357	2.12153
PF17147	PF17147 [Pyruvate:ferredoxin oxidoreductase core domain II]	1546.05	-1.08351	0.0132445	0.0338271	0.471879	2.11919
PF05345	PF05345 [Putative Ig domain]	8167.61	-1.08308	0.0201054	0.0476373	0.47202	2.11855
PF09900	PF09900 [Predicted membrane protein (DUF2127)]	2415.05	-1.07935	2.65061e-05	0.000200477	0.47324	2.11309
PF04107	PF04107 [Glutamate-cysteine ligase family 2(GCS2)]	10387.8	-1.07234	6.84933e-08	1.1841e-06	0.475548	2.10284
PF11706	PF11706 [CGNR zinc finger]	5187.64	-1.07084	3.35786e-05	0.000244614	0.476041	2.10066
PF02610	PF02610 [L-arabinose isomerase]	3010.04	-1.06988	0.000128975	0.000753406	0.476357	2.09926
PF14896	PF14896 [EmbC C-terminal domain]	1692.16	-1.06809	0.00748805	0.0213289	0.476949	2.09666
PF11382	PF11382 [Copper transport outer membrane protein, MctB]	3631.84	-1.06236	6.23953e-05	0.000410968	0.478848	2.08835
PF01872	PF01872 [RibD C-terminal domain]	28755.9	-1.06155	0.000273297	0.001415	0.479116	2.08718
PF17920	PF17920 []	2585.98	-1.05933	0.00107991	0.00429421	0.479855	2.08396
PF13545	PF13545 [Crp-like helix-turn-helix domain]	6174.04	-1.05292	3.88774e-07	5.34268e-06	0.481992	2.07472
PF02817	PF02817 [e3 binding domain]	4271.81	-1.05222	1.10193e-06	1.29861e-05	0.482227	2.07371
PF14306	PF14306 [PUA-like domain]	1930.3	-1.05128	0.00267911	0.00918099	0.48254	2.07237
PF17689	PF17689 []	945.475	-1.04712	0.00384636	0.012351	0.483932	2.06641
PF01510	PF01510 [N-acetylmuramoyl-L-alanine amidase]	5201.4	-1.04464	0.00731049	0.0209299	0.484765	2.06285
PF00111	PF00111 [2Fe-2S iron-sulfur cluster binding domain]	3593.49	-1.03407	0.00359088	0.0117115	0.48833	2.0478
PF14791	PF14791 [DNA polymerase beta thumb ]	1652.5	-1.03316	0.00559157	0.016904	0.488637	2.04651
PF02261	PF02261 [Aspartate decarboxylase]	864.662	-1.02509	0.00466359	0.01456	0.491381	2.03508
PF00481	PF00481 [Protein phosphatase 2C]	1195.47	-1.02051	0.0133212	0.0340077	0.492941	2.02864
PF16919	PF16919 [Protein kinase G rubredoxin domain]	1652.27	-1.01774	0.00375786	0.0121341	0.493888	2.02475
PF14310	PF14310 [Fibronectin type III-like domain]	12775	-1.01512	0.00383716	0.012341	0.494787	2.02107
PF02583	PF02583 [Metal-sensitive transcriptional repressor]	3946.58	-1.01465	3.07343e-17	3.77567e-15	0.49495	2.02041
PF17938	PF17938 []	598.147	-1.0102	0.00924466	0.0253143	0.496477	2.01419
PF13520	PF13520 [Amino acid permease]	41493.5	-1.01005	0.000198662	0.00108761	0.496531	2.01397
PF02056	PF02056 [Family 4 glycosyl hydrolase]	5417.81	-1.00641	0.000396116	0.00191401	0.497784	2.0089
PF08267	PF08267 [Cobalamin-independent synthase, N-terminal domain]	1416.27	1.04088	0.00461667	0.0144469	2.05748	0.486032
PF13854	PF13854 [Kelch motif]	247.48	1.04892	0.0173133	0.0421676	2.06899	0.483329
PF06966	PF06966 [Protein of unknown function (DUF1295)]	2265.69	1.0533	0.00297956	0.0100701	2.07527	0.481866
PF03814	PF03814 [Potassium-transporting ATPase A subunit]	16999.1	1.05541	0.00944732	0.0257648	2.0783	0.481161
PF06559	PF06559 [2'-deoxycytidine 5'-triphosphate deaminase (DCD)]	2599.69	1.08904	0.0120155	0.0312952	2.12732	0.470074
PF03994	PF03994 [Domain of Unknown Function (DUF350) ]	325.596	1.09323	0.00176693	0.00649127	2.13351	0.468712
PF02734	PF02734 [DAK2 domain]	4754.19	1.1055	9.21701e-06	8.0804e-05	2.15173	0.464742
PF05016	PF05016 [ParE toxin of type II toxin-antitoxin system, parDE]	542.075	1.10868	0.0138479	0.0351856	2.15648	0.463718
PF09587	PF09587 [Bacterial capsule synthesis protein PGA_cap]	5605.16	1.11147	0.000335532	0.00167518	2.16066	0.462822
PF01478	PF01478 [Type IV leader peptidase family]	1228	1.13655	3.58829e-08	6.64243e-07	2.19854	0.454847
PF08482	PF08482 [ATP-dependent helicase C-terminal]	1274.18	1.13958	0.00386666	0.0124089	2.20317	0.453891
PF02599	PF02599 [Global regulator protein family]	406.237	1.15449	0.00980952	0.0265762	2.22606	0.449224
PF07920	PF07920 [Protein of unknown function (DUF1684)]	2745.29	1.16901	6.9331e-08	1.19349e-06	2.24858	0.444725
PF00186	PF00186 [Dihydrofolate reductase]	1604.21	1.17401	0.00256459	0.00885591	2.25638	0.443187
PF14378	PF14378 [PAP2 superfamily]	3882.72	1.17854	0.000217429	0.00117215	2.26348	0.441797
PF13618	PF13618 [Gluconate 2-dehydrogenase subunit 3]	3068.56	1.17962	0.00408963	0.0130444	2.26517	0.441467
PF01075	PF01075 [Glycosyltransferase family 9 (heptosyltransferase)]	5317.96	1.18634	0.00805883	0.022625	2.27575	0.439416
PF00908	PF00908 [dTDP-4-dehydrorhamnose 3,5-epimerase]	4991.53	1.18976	8.46996e-07	1.03603e-05	2.28115	0.438375
PF02669	PF02669 [K+-transporting ATPase, c chain]	6869.21	1.19509	0.000517726	0.00237966	2.28959	0.43676
PF01127	PF01127 [Succinate dehydrogenase/Fumarate reductase transmembrane subunit]	1624.65	1.19537	0.0148892	0.0373404	2.29003	0.436675
PF19303	PF19303 []	407.177	1.20696	0.000138238	0.000799453	2.30851	0.43318
PF01418	PF01418 [Helix-turn-helix domain, rpiR family]	3764.9	1.21497	5.81835e-05	0.000388593	2.32136	0.430781
PF07704	PF07704 [Rv0623-like transcription factor]	874.14	1.21754	0.000257285	0.00134846	2.32549	0.430016
PF05845	PF05845 [Bacterial phosphonate metabolism protein (PhnH)]	2013.96	1.21772	0.00985102	0.0266616	2.32579	0.429962
PF02645	PF02645 [Uncharacterised protein, DegV family COG1307]	2463.54	1.22313	5.0681e-05	0.00034972	2.33452	0.428353
PF02643	PF02643 [Uncharacterized ACR, COG1430]	709.53	1.23189	0.010031	0.0269844	2.34874	0.425761
PF01713	PF01713 [Smr domain]	849.575	1.24651	0.000548286	0.00249187	2.37267	0.421467
PF05935	PF05935 [Arylsulfotransferase (ASST)]	1910.18	1.24832	0.000105213	0.000637568	2.37565	0.420938
PF01833	PF01833 [IPT/TIG domain]	1433.8	1.24881	0.000297654	0.00152072	2.37645	0.420795
PF07739	PF07739 [TipAS antibiotic-recognition domain]	1544.17	1.25441	0.00316347	0.0105727	2.3857	0.419164
PF10635	PF10635 [DisA bacterial checkpoint controller linker region ]	1479.7	1.26042	0.00679024	0.0197614	2.39565	0.417423
PF14330	PF14330 [Domain of unknown function (DUF4387)]	420.064	1.26732	0.0108163	0.028716	2.40713	0.415432
PF01464	PF01464 [Transglycosylase SLT domain]	6996.29	1.26776	0.00647206	0.0190401	2.40787	0.415305
PF14667	PF14667 [Polysaccharide biosynthesis C-terminal domain]	821.738	1.27549	0.00600341	0.0178889	2.4208	0.413086
PF10974	PF10974 [Protein of unknown function (DUF2804)]	2592.96	1.28423	0.00178911	0.00656384	2.43551	0.410591
PF00856	PF00856 [SET domain]	902.885	1.28425	0.0098687	0.0266683	2.43555	0.410585
PF01207	PF01207 [Dihydrouridine synthase (Dus)]	4888.82	1.28502	0.00139006	0.00530381	2.43686	0.410364
PF04932	PF04932 [O-Antigen ligase]	2495.63	1.28581	0.000104468	0.00063543	2.43819	0.41014
PF07470	PF07470 [Glycosyl Hydrolase Family 88]	735.051	1.28872	0.0193314	0.0460861	2.44311	0.409314
PF20030	PF20030 []	1153.49	1.29212	1.10174e-05	9.413e-05	2.44887	0.408351
PF13620	PF13620 [Carboxypeptidase regulatory-like domain]	17914.6	1.29647	0.000155299	0.000883766	2.45626	0.407122
PF00264	PF00264 [Common central domain of tyrosinase]	1142.67	1.31295	0.000272111	0.00140976	2.48448	0.402498
PF00771	PF00771 [FHIPEP family]	2164.9	1.31442	0.00775675	0.0219518	2.48702	0.402088
PF05050	PF05050 [Methyltransferase FkbM domain]	3497.53	1.31472	2.42971e-05	0.000185325	2.48755	0.402002
PF06719	PF06719 [AraC-type transcriptional regulator N-terminus]	458.315	1.31869	0.000355116	0.00175673	2.49439	0.4009
PF12796	PF12796 [Ankyrin repeats (3 copies)]	3686.21	1.31923	2.54355e-08	4.89689e-07	2.49533	0.400749
PF14907	PF14907 [Uncharacterised nucleotidyltransferase]	1224.5	1.32045	0.0202779	0.0479933	2.49743	0.400411
PF01312	PF01312 [FlhB HrpN YscU SpaS Family]	1173.32	1.33618	0.00303883	0.0102267	2.52482	0.396068
PF02104	PF02104 [SURF1 family]	2515.75	1.34616	0.00018309	0.00101887	2.54235	0.393338
PF02086	PF02086 [D12 class N6 adenine-specific DNA methyltransferase]	1304.88	1.34803	0.0169679	0.041551	2.54564	0.392828
PF18851	PF18851 []	565.945	1.35103	6.37346e-06	5.97265e-05	2.55094	0.392012
PF06155	PF06155 [Protein of unknown function (DUF971)]	558.491	1.35419	0.0108666	0.0288307	2.55653	0.391156
PF05014	PF05014 [Nucleoside 2-deoxyribosyltransferase]	486.218	1.35433	0.000473381	0.00220968	2.55679	0.391116
PF05063	PF05063 [MT-A70 ]	558.341	1.36709	0.00950618	0.0258905	2.5795	0.387673
PF04280	PF04280 [Tim44-like domain]	2054.05	1.37773	0.00150593	0.00566088	2.59858	0.384825
PF02457	PF02457 [DisA bacterial checkpoint controller nucleotide-binding]	1554.35	1.38268	0.00099373	0.00400854	2.60752	0.383506
PF19301	PF19301 []	17699	1.38479	0.00040993	0.00196437	2.61135	0.382944
PF02632	PF02632 [BioY family]	1617.64	1.3908	1.40941e-05	0.000116845	2.62224	0.381353
PF13428	PF13428 [Tetratricopeptide repeat]	3722.81	1.39145	0.00467245	0.0145765	2.62342	0.381182
PF05187	PF05187 [Electron transfer flavoprotein-ubiquinone oxidoreductase, 4Fe-4S]	1521.66	1.39241	0.0125967	0.0324695	2.62517	0.380927
PF02127	PF02127 [Aminopeptidase I zinc metalloprotease (M18)]	3138.66	1.39281	0.0208882	0.0490618	2.62589	0.380823
PF02649	PF02649 [Type I GTP cyclohydrolase folE2]	772.971	1.4051	0.00676408	0.0197065	2.64836	0.377592
PF03379	PF03379 [CcmB protein]	1712.72	1.41329	0.000663243	0.00288962	2.66344	0.375455
PF05610	PF05610 [Protein of unknown function (DUF779)]	650.848	1.42806	0.0191504	0.0457757	2.69084	0.371631
PF01052	PF01052 [Type III flagellar switch regulator (C-ring) FliN C-term]	907.404	1.43154	0.0203879	0.0481799	2.69734	0.370736
PF00813	PF00813 [FliP family]	770.794	1.43693	0.000393053	0.00190831	2.70744	0.369353
PF00022	PF00022 [Actin]	295.853	1.44483	0.00476221	0.0147963	2.72231	0.367335
PF01436	PF01436 [NHL repeat]	14983.9	1.44618	1.95493e-11	7.7084e-10	2.72485	0.366993
PF18855	PF18855 []	612.179	1.44642	5.65723e-07	7.28077e-06	2.72531	0.366931
PF17191	PF17191 [RecG wedge domain]	1267.92	1.46455	0.000477121	0.002222	2.75978	0.362347
PF01975	PF01975 [Survival protein SurE]	1959.03	1.47215	0.000135566	0.000786246	2.77436	0.360444
PF03100	PF03100 [CcmE]	1416.81	1.48212	0.000394719	0.00191291	2.79359	0.357963
PF02733	PF02733 [Dak1 domain]	5782.37	1.48485	1.43186e-06	1.64674e-05	2.79889	0.357284
PF14279	PF14279 [HNH endonuclease]	1496.29	1.48843	6.79161e-05	0.00044087	2.80584	0.356399
PF14248	PF14248 [Domain of unknown function (DUF4345)]	358.535	1.48886	0.00176344	0.00648141	2.80667	0.356294
PF01432	PF01432 [Peptidase family M3]	7040.2	1.50238	0.000204884	0.0011149	2.8331	0.35297
PF00081	PF00081 [Iron/manganese superoxide dismutases, alpha-hairpin domain]	1463.56	1.50264	8.3975e-05	0.000526989	2.8336	0.352908
PF13145	PF13145 [PPIC-type PPIASE domain]	1727.4	1.50909	0.0167487	0.041126	2.84629	0.351334
PF13431	PF13431 [Tetratricopeptide repeat]	3430.27	1.5117	0.0126328	0.0325268	2.85146	0.350697
PF02073	PF02073 [Thermophilic metalloprotease (M29)]	2630.72	1.51858	0.00572021	0.0172286	2.86509	0.349029
PF08484	PF08484 [C-methyltransferase C-terminal domain]	2761.92	1.52392	0.000784067	0.00333486	2.87571	0.34774
PF05488	PF05488 [PAAR motif]	259.087	1.53222	4.91802e-05	0.000341106	2.8923	0.345746
PF13148	PF13148 [Protein of unknown function (DUF3987)]	2180.25	1.5329	0.00527156	0.0161474	2.89367	0.345582
PF00697	PF00697 [N-(5'phosphoribosyl)anthranilate (PRA) isomerase]	2017.14	1.53821	8.61434e-06	7.66686e-05	2.90433	0.344313
PF00639	PF00639 [PPIC-type PPIASE domain]	838.008	1.54452	0.0196406	0.0466587	2.91706	0.34281
PF16327	PF16327 [Cytochrome c-type biogenesis protein CcmF C-terminal]	3331.34	1.54843	0.000157141	0.00089262	2.925	0.341881
PF02074	PF02074 [Carboxypeptidase Taq (M32) metallopeptidase]	2773.44	1.55562	0.000218489	0.0011763	2.93959	0.340183
PF08443	PF08443 [RimK-like ATP-grasp domain]	1414.99	1.55746	0.0100832	0.0270891	2.94336	0.339748
PF01702	PF01702 [Queuine tRNA-ribosyltransferase]	3721.2	1.55925	6.19097e-06	5.83001e-05	2.94701	0.339327
PF12911	PF12911 [N-terminal TM domain of oligopeptide transport permease C]	907.355	1.56727	2.6403e-08	5.03707e-07	2.96344	0.337445
PF05711	PF05711 [Macrocin-O-methyltransferase (TylF)]	1508.43	1.56985	0.000772883	0.00329642	2.96875	0.336842
PF13347	PF13347 [MFS/sugar transport protein]	3574.18	1.57335	0.00478133	0.0148419	2.97595	0.336027
PF02661	PF02661 [Fic/DOC family]	10312.6	1.58233	0.000588434	0.00263302	2.99453	0.333942
PF08379	PF08379 [Bacterial transglutaminase-like N-terminal region]	3555.1	1.58301	0.000931295	0.00381939	2.99595	0.333784
PF07949	PF07949 [YbbR-like protein]	106.109	1.60737	0.00259446	0.0089354	3.04695	0.328197
PF03588	PF03588 [Leucyl/phenylalanyl-tRNA protein transferase]	1683.78	1.61913	0.00770451	0.0218268	3.0719	0.325531
PF03918	PF03918 [Cytochrome C biogenesis protein]	1283.68	1.62001	0.000922238	0.00378992	3.07377	0.325334
PF04131	PF04131 [Putative N-acetylmannosamine-6-phosphate epimerase]	397.92	1.62316	0.00218857	0.00777351	3.0805	0.324623
PF17805	PF17805 []	660.945	1.62793	0.0115312	0.0303063	3.09069	0.323552
PF14237	PF14237 [Domain of unknown function (DUF4339)]	474.346	1.6294	0.000561245	0.00253395	3.09385	0.323222
PF04216	PF04216 [Protein involved in formate dehydrogenase formation]	410.352	1.62967	0.00615005	0.0182121	3.09442	0.323163
PF02110	PF02110 [Hydroxyethylthiazole kinase family]	672.775	1.62981	0.000198137	0.00108601	3.09473	0.32313
PF10823	PF10823 [Protein of unknown function (DUF2568)]	700.389	1.63629	0.000822472	0.00344275	3.10866	0.321682
PF01514	PF01514 [Secretory protein of YscJ/FliF family]	818.119	1.64009	0.000207141	0.00112266	3.11685	0.320836
PF13196	PF13196 [Protein of unknown function (DUF4012)]	1779.01	1.64238	0.00604614	0.018003	3.1218	0.320328
PF11899	PF11899 [Protein of unknown function (DUF3419)]	768.348	1.64396	0.000473262	0.00220968	3.12523	0.319977
PF04266	PF04266 [ASCH domain]	470.186	1.65391	0.00396758	0.012694	3.14686	0.317777
PF10111	PF10111 [Glycosyltransferase like family 2]	904.876	1.66137	0.00346747	0.0113685	3.16317	0.316139
PF13539	PF13539 [D-alanyl-D-alanine carboxypeptidase]	1289.65	1.66557	0.00660631	0.0193511	3.17239	0.31522
PF04289	PF04289 [Protein of unknown function (DUF447)]	620.486	1.66811	0.00989615	0.0267193	3.17798	0.314666
PF04945	PF04945 [YHS domain]	1148.17	1.67309	9.76401e-06	8.47608e-05	3.18898	0.31358
PF05649	PF05649 [Peptidase family M13]	3789.5	1.67439	0.000463479	0.00217417	3.19185	0.313298
PF11927	PF11927 [Protein of unknown function (DUF3445)]	158.525	1.68973	0.0136009	0.0346345	3.22596	0.309985
PF12811	PF12811 [Bax inhibitor 1 like ]	1732.61	1.70129	2.3317e-05	0.000179198	3.25192	0.30751
PF01817	PF01817 [Chorismate mutase type II]	1456.71	1.70419	0.000293629	0.00150205	3.25845	0.306894
PF08681	PF08681 [Protein of unknown function (DUF1778)]	1332.75	1.72092	8.93569e-08	1.47557e-06	3.29647	0.303355
PF02833	PF02833 [DHHA2 domain]	268.54	1.73727	0.00591317	0.0177102	3.33403	0.299938
PF13657	PF13657 [HipA N-terminal domain]	2327.73	1.74305	0.00698233	0.0202116	3.34743	0.298736
PF03160	PF03160 [Calx-beta domain]	168.042	1.75405	0.0209392	0.049139	3.37304	0.296469
PF12161	PF12161 [HsdM N-terminal domain]	1696.3	1.75901	0.00340728	0.0112119	3.38466	0.29545
PF06325	PF06325 [Ribosomal protein L11 methyltransferase (PrmA)]	2077.11	1.76314	0.00537794	0.0164104	3.39437	0.294605
PF02348	PF02348 [Cytidylyltransferase]	1443.66	1.76515	0.00214269	0.00764991	3.3991	0.294195
PF07689	PF07689 [KaiB domain]	246.865	1.78333	8.22955e-07	1.01252e-05	3.4422	0.290512
PF01311	PF01311 [Bacterial export proteins, family 1]	838.393	1.78376	2.6992e-06	2.81662e-05	3.44322	0.290426
PF13484	PF13484 [4Fe-4S double cluster binding domain]	937.016	1.79221	0.00269788	0.00923362	3.46344	0.28873
PF13637	PF13637 [Ankyrin repeats (many copies)]	2790.09	1.79618	1.29315e-15	1.27864e-13	3.473	0.287935
PF00450	PF00450 [Serine carboxypeptidase]	1497.72	1.80097	0.000198236	0.00108601	3.48453	0.286982
PF12437	PF12437 [Glutamine synthetase type III N terminal ]	740.604	1.81149	0.0111377	0.0294534	3.51004	0.284897
PF06114	PF06114 [IrrE N-terminal-like domain]	4343.12	1.82347	9.13679e-06	8.03483e-05	3.53932	0.28254
PF08497	PF08497 [Radical SAM N-terminal]	693.168	1.82481	0.00896644	0.0246775	3.54261	0.282278
PF01337	PF01337 [Barstar (barnase inhibitor)]	409.282	1.82755	0.00057147	0.00256277	3.54933	0.281744
PF14072	PF14072 [DNA-sulfur modification-associated]	614.428	1.84497	0.0205855	0.0485055	3.59247	0.27836
PF12215	PF12215 [beta-glucosidase 2, glycosyl-hydrolase family 116 N-term]	1501.67	1.8486	0.000153154	0.000873256	3.6015	0.277662
PF09822	PF09822 [ABC-type uncharacterized transport system]	1080.32	1.84958	6.9856e-08	1.19745e-06	3.60394	0.277474
PF03486	PF03486 [HI0933-like protein]	657.308	1.85698	0.00982576	0.026609	3.62249	0.276053
PF15617	PF15617 [C-C_Bond_Lyase of the TIM-Barrel fold]	591.696	1.86949	0.00328784	0.0108896	3.65403	0.27367
PF01313	PF01313 [Bacterial export proteins, family 3]	385.941	1.87166	5.97228e-05	0.000396587	3.65954	0.273259
PF08747	PF08747 [Domain of unknown function (DUF1788)]	93.8628	1.8786	0.00699164	0.0202278	3.67718	0.271947
PF03073	PF03073 [TspO/MBR family]	404.22	1.88103	0.00658244	0.0192921	3.68338	0.27149
PF03169	PF03169 [OPT oligopeptide transporter protein]	1383.75	1.89202	0.000190225	0.00105081	3.71156	0.269429
PF12671	PF12671 [Putative amidase domain]	424.262	1.9024	0.0157402	0.0391118	3.73836	0.267497
PF11976	PF11976 [Ubiquitin-2 like Rad60 SUMO-like]	41.1201	1.90694	0.0100553	0.027041	3.75012	0.266658
PF04453	PF04453 [Organic solvent tolerance protein]	2386.22	1.90811	0.0189334	0.0453774	3.75317	0.266441
PF02592	PF02592 [Putative vitamin uptake transporter]	160.077	1.91185	0.00769731	0.021814	3.7629	0.265752
PF08367	PF08367 [Peptidase M16C associated]	802.602	1.91236	0.00137967	0.00527908	3.76425	0.265657
PF13173	PF13173 [AAA domain]	5391.53	1.91266	2.9842e-05	0.000221169	3.76502	0.265603
PF06824	PF06824 [Metal-independent alpha-mannosidase (GH125)]	475.575	1.91427	0.0108729	0.0288379	3.76924	0.265305
PF13371	PF13371 [Tetratricopeptide repeat]	1934.04	1.91466	0.000545738	0.00248308	3.77025	0.265234
PF00092	PF00092 [von Willebrand factor type A domain]	2623.51	1.91879	0.000115221	0.000684908	3.78106	0.264476
PF09976	PF09976 [Tetratricopeptide repeat-like domain]	708.903	1.91965	0.0189563	0.0454055	3.78332	0.264318
PF05816	PF05816 [Toxic anion resistance protein (TelA)]	1063.97	1.92467	3.25955e-05	0.000238523	3.79649	0.263401
PF02005	PF02005 [N2,N2-dimethylguanosine tRNA methyltransferase]	46.9895	1.92584	0.0100679	0.0270659	3.79957	0.263188
PF09402	PF09402 [Man1-Src1p-C-terminal domain]	14.9669	1.92933	0.0122674	0.0318184	3.80878	0.262551
PF07110	PF07110 [EthD domain]	720.518	1.92988	2.38328e-06	2.53258e-05	3.81022	0.262452
PF08511	PF08511 [COQ9]	114.938	1.93495	0.0136543	0.0347595	3.82365	0.26153
PF04432	PF04432 [Coenzyme F420 hydrogenase/dehydrogenase, beta subunit C terminus]	266.307	1.93709	0.0134739	0.0343542	3.82932	0.261143
PF06940	PF06940 [Domain of unknown function (DUF1287)]	45.3735	1.94147	0.0202794	0.0479933	3.84096	0.260352
PF13650	PF13650 [Aspartyl protease]	1179.17	1.94731	0.000367757	0.00180933	3.85656	0.259298
PF13482	PF13482 [RNase_H superfamily]	1562.14	1.94893	0.00010904	0.000657323	3.86089	0.259008
PF07642	PF07642 [Putative beta-barrel porin-2, OmpL-like. bbp2]	1311.57	1.94966	0.0141366	0.0357403	3.86283	0.258878
PF03938	PF03938 [Outer membrane protein (OmpH-like)]	255.038	1.95305	0.019545	0.046486	3.87192	0.25827
PF02321	PF02321 [Outer membrane efflux protein]	14277.1	1.95356	0.0125071	0.0322926	3.8733	0.258178
PF19833	PF19833 []	498.567	1.95702	0.0111247	0.0294289	3.8826	0.25756
PF00076	PF00076 [RNA recognition motif. (a.k.a. RRM, RBD, or RNP domain)]	614.384	1.95857	0.00655456	0.0192392	3.88675	0.257284
PF13589	PF13589 [Histidine kinase-, DNA gyrase B-, and HSP90-like ATPase]	2471.62	1.96073	0.0172333	0.0420106	3.8926	0.256898
PF00058	PF00058 [Low-density lipoprotein receptor repeat class B]	833.108	1.96088	0.00217718	0.00774916	3.893	0.256871
PF18731	PF18731 []	399.492	1.96257	0.00485896	0.0150311	3.89755	0.256572
PF09243	PF09243 [Mitochondrial small ribosomal subunit Rsm22]	1078.47	1.96305	2.05467e-15	1.93712e-13	3.89886	0.256485
PF18318	PF18318 []	661.359	1.9655	0.00418888	0.0132981	3.90548	0.25605
PF06761	PF06761 [Intracellular multiplication and human macrophage-killing]	411.537	1.9661	0.0189987	0.0454879	3.90712	0.255943
PF14522	PF14522 [Cytochrome c7 and related cytochrome c]	1054.9	1.97037	0.0110596	0.0292756	3.91869	0.255187
PF03929	PF03929 [PepSY-associated TM region]	526.354	1.98225	4.91573e-07	6.5232e-06	3.95109	0.253095
PF02265	PF02265 [S1/P1 Nuclease]	706.49	1.98424	0.00803934	0.0225978	3.95654	0.252746
PF18480	PF18480 []	2157.14	1.98467	7.47554e-12	3.24127e-10	3.95772	0.252671
PF06803	PF06803 [Protein of unknown function (DUF1232)]	469.365	2.00314	0.0010764	0.00428235	4.00872	0.249456
PF03137	PF03137 [Organic Anion Transporter Polypeptide (OATP) family]	225.653	2.00364	0.0034305	0.0112609	4.01011	0.24937
PF04989	PF04989 [Cephalosporin hydroxylase]	447.737	2.00486	0.0116618	0.0305801	4.01351	0.249159
PF07946	PF07946 [Protein of unknown function (DUF1682)]	29.0291	2.0233	0.0168394	0.0412987	4.06512	0.245995
PF09375	PF09375 [Imelysin]	2892.54	2.02657	7.35954e-07	9.2029e-06	4.07436	0.245437
PF14269	PF14269 [Arylsulfotransferase (ASST)]	4385.81	2.02732	1.43288e-08	2.93378e-07	4.07647	0.24531
PF04268	PF04268 [Sarcosine oxidase, gamma subunit family ]	461.227	2.03498	0.0210927	0.049442	4.09816	0.244012
PF07804	PF07804 [HipA-like C-terminal domain]	8347.42	2.03814	4.80553e-06	4.7114e-05	4.10716	0.243477
PF02364	PF02364 [1,3-beta-glucan synthase component ]	54.614	2.04726	0.014753	0.0370947	4.13319	0.241944
PF04253	PF04253 [Transferrin receptor-like dimerisation domain]	383.663	2.04775	0.00589714	0.0176827	4.1346	0.241861
PF05773	PF05773 [RWD domain]	11.2646	2.05045	0.00702177	0.0202823	4.14234	0.241409
PF19290	PF19290 []	1105.02	2.05721	0.00661166	0.0193598	4.1618	0.240281
PF18945	PF18945 []	282.412	2.07483	0.00576554	0.0173294	4.21294	0.237364
PF07077	PF07077 [Protein of unknown function (DUF1345)]	2100.67	2.07864	6.93451e-06	6.37472e-05	4.2241	0.236737
PF06433	PF06433 [Methylamine dehydrogenase heavy chain (MADH)]	172.343	2.08682	0.0193216	0.0460764	4.2481	0.235399
PF13342	PF13342 [C-terminal repeat of topoisomerase]	346.399	2.08828	0.000962603	0.00391807	4.25241	0.235161
PF10412	PF10412 [Type IV secretion-system coupling protein DNA-binding domain]	1063.54	2.08863	1.90923e-07	2.89801e-06	4.25344	0.235104
PF15611	PF15611 [EH_Signature domain]	238.335	2.08883	0.0068087	0.0197867	4.25402	0.235072
PF13030	PF13030 [Protein of unknown function (DUF3891)]	1092.68	2.10346	5.38073e-14	3.66613e-12	4.29739	0.232699
PF01983	PF01983 [Guanylyl transferase CofC like]	1107.75	2.10554	7.69519e-05	0.000488998	4.30359	0.232364
PF04108	PF04108 [Autophagy protein Apg17 ]	65.9117	2.10673	0.0139476	0.0353841	4.30714	0.232172
PF13155	PF13155 [Toprim-like]	492.317	2.11013	2.4356e-11	9.27128e-10	4.31729	0.231627
PF00468	PF00468 [Ribosomal protein L34]	668.894	2.11305	4.99585e-08	8.88298e-07	4.32606	0.231157
PF12844	PF12844 [Helix-turn-helix domain]	279.305	2.11446	1.26326e-07	2.02822e-06	4.33027	0.230932
PF11645	PF11645 [PD-(D/E)XK endonuclease]	531.813	2.11573	0.000567526	0.00255355	4.3341	0.230728
PF04337	PF04337 [Protein of unknown function, DUF480]	905.954	2.11616	5.94404e-05	0.000395035	4.33538	0.23066
PF03727	PF03727 [Hexokinase]	67.7684	2.12015	0.00396884	0.012694	4.34739	0.230023
PF10679	PF10679 [Protein of unknown function (DUF2491)]	155.199	2.12276	0.0200263	0.0474775	4.35525	0.229608
PF09850	PF09850 [Type VI secretion system protein DotU]	441.727	2.14977	0.00476159	0.0147963	4.43756	0.225349
PF00013	PF00013 [KH domain]	112.008	2.15328	0.0107818	0.0286359	4.44839	0.2248
PF06221	PF06221 [Putative zinc finger motif, C2HC5-type]	23.0884	2.15403	0.0203627	0.0481344	4.4507	0.224684
PF17991	PF17991 []	3671.98	2.16257	3.91991e-06	3.94325e-05	4.47711	0.223358
PF10108	PF10108 [Predicted 3'-5' exonuclease related to the exonuclease domain of PolB]	350.713	2.16442	0.00764742	0.0217029	4.48285	0.223072
PF03198	PF03198 [Glucanosyltransferase]	56.6675	2.1651	0.0196496	0.0466628	4.48496	0.222967
PF13606	PF13606 [Ankyrin repeat]	2137.75	2.16524	1.83413e-12	9.01281e-11	4.48542	0.222945
PF13223	PF13223 [Protein of unknown function (DUF4031)]	906.938	2.16598	2.9955e-07	4.27597e-06	4.48771	0.222831
PF04733	PF04733 [Coatomer epsilon subunit]	31.106	2.16756	0.0102149	0.0274204	4.49264	0.222586
PF02550	PF02550 [Acetyl-CoA hydrolase/transferase N-terminal domain]	489.737	2.16854	0.00216405	0.00770579	4.49569	0.222435
PF04180	PF04180 [Low temperature viability protein ]	23.8115	2.17012	0.016156	0.039949	4.50062	0.222191
PF04187	PF04187 [Haem-binding uptake, Tiki superfamily, ChaN]	478.268	2.17054	6.61482e-06	6.16471e-05	4.50191	0.222128
PF13857	PF13857 [Ankyrin repeats (many copies)]	1942.37	2.18041	2.20828e-24	7.4603e-22	4.53282	0.220613
PF09106	PF09106 [Elongation factor SelB, winged helix ]	175.763	2.18091	0.00453761	0.0142435	4.53439	0.220537
PF00493	PF00493 [MCM2/3/5 family]	105.399	2.18918	0.0189266	0.0453747	4.56045	0.219277
PF12353	PF12353 [Eukaryotic translation initiation factor 3 subunit G ]	13.3017	2.19589	0.00313665	0.0105091	4.58171	0.218259
PF09919	PF09919 [Uncharacterized conserved protein (DUF2149)]	46.4011	2.21491	0.00728727	0.0208781	4.64253	0.2154
PF10672	PF10672 [S-adenosylmethionine-dependent methyltransferase]	326.699	2.2203	0.0127858	0.032858	4.65989	0.214597
PF07626	PF07626 [Protein of unknown function (DUF1587)]	1007.27	2.22351	0.000972103	0.00394516	4.67029	0.21412
PF15469	PF15469 [Exocyst complex component Sec5]	56.4599	2.22758	0.00707299	0.020394	4.68348	0.213516
PF04371	PF04371 [Porphyromonas-type peptidyl-arginine deiminase]	1431.6	2.23119	0.000808029	0.00340514	4.6952	0.212984
PF14478	PF14478 [Domain of unknown function (DUF4430)]	116.196	2.23571	0.0176706	0.0428454	4.70995	0.212317
PF00173	PF00173 [Cytochrome b5-like Heme/Steroid binding domain]	177.266	2.24129	8.82759e-06	7.81376e-05	4.72819	0.211498
PF04042	PF04042 [DNA polymerase alpha/epsilon subunit B]	72.8047	2.24311	0.00674121	0.0196616	4.73416	0.211231
PF05879	PF05879 [Root hair defective 3 GTP-binding protein (RHD3)]	44.0201	2.24572	0.0125063	0.0322926	4.74274	0.210848
PF01541	PF01541 [GIY-YIG catalytic domain]	206.363	2.25212	0.0110921	0.0293521	4.76383	0.209915
PF03934	PF03934 [Type II secretion system (T2SS), protein K]	1270.06	2.26197	0.0170706	0.0416892	4.79646	0.208487
PF14560	PF14560 [Ubiquitin-like domain]	7.37041	2.26221	0.0160839	0.0397949	4.79726	0.208452
PF13805	PF13805 [Eisosome component PIL1]	21.061	2.28811	0.00312357	0.0104782	4.88415	0.204744
PF12236	PF12236 [Bacteriophage head to tail connecting protein]	161.928	2.30339	0.013372	0.0341267	4.93617	0.202586
PF08421	PF08421 [Putative zinc binding domain]	1590.68	2.30402	9.67893e-09	2.06518e-07	4.93833	0.202498
PF01154	PF01154 [Hydroxymethylglutaryl-coenzyme A synthase N terminal]	22.6133	2.31272	0.0204123	0.0482093	4.96818	0.201281
PF08316	PF08316 [Pal1 cell morphology protein]	16.0982	2.31405	0.000109422	0.000659134	4.97278	0.201095
PF04115	PF04115 [Ureidoglycolate lyase]	226.727	2.32224	0.00929842	0.0254358	5.00109	0.199956
PF00658	PF00658 [Poly-adenylate binding protein, unique domain]	15.065	2.32537	0.011249	0.0297187	5.01193	0.199524
PF10384	PF10384 [Centromere protein Scm3]	35.0389	2.32959	0.00617274	0.0182659	5.02661	0.198941
PF02460	PF02460 [Patched family]	21.1825	2.33132	0.000774516	0.0032982	5.03264	0.198703
PF13883	PF13883 [Pyridoxamine 5'-phosphate oxidase]	711.727	2.33268	0.00880948	0.0243281	5.0374	0.198515
PF00137	PF00137 [ATP synthase subunit C]	299.94	2.33284	1.978e-05	0.000155772	5.03797	0.198492
PF17946	PF17946 []	1787.13	2.33335	0.000936739	0.00383784	5.03974	0.198423
PF00736	PF00736 [EF-1 guanine nucleotide exchange domain]	11.2116	2.33399	0.00836149	0.0233454	5.04197	0.198335
PF09819	PF09819 [ABC-type cobalt transport system, permease component]	832.261	2.33445	0.000425578	0.00202262	5.0436	0.198271
PF03547	PF03547 [Membrane transport protein]	673.657	2.33493	0.00303066	0.0102088	5.04526	0.198206
PF09479	PF09479 [Listeria-Bacteroides repeat domain (List_Bact_rpt)]	612.427	2.34907	0.0033836	0.0111521	5.09494	0.196273
PF04257	PF04257 [Exodeoxyribonuclease V, gamma subunit ]	3847.54	2.35419	1.67902e-05	0.000136135	5.11307	0.195577
PF16134	PF16134 [THO complex subunit 2 N-terminus]	47.5165	2.35708	0.0147683	0.0370994	5.12332	0.195186
PF09972	PF09972 [Predicted membrane protein (DUF2207)]	2146.53	2.35736	0.00963339	0.026193	5.12433	0.195147
PF19051	PF19051 []	159.498	2.36091	0.016963	0.041551	5.13694	0.194668
PF00928	PF00928 [Adaptor complexes medium subunit family]	62.0108	2.36247	0.0147546	0.0370947	5.14249	0.194458
PF17278	PF17278 [Family of unknown function (DUF5343)]	137.524	2.3662	0.0156295	0.0389202	5.15581	0.193956
PF07549	PF07549 [SecD/SecF GG Motif]	63.4339	2.36843	0.0118331	0.0309194	5.1638	0.193656
PF00127	PF00127 [Copper binding proteins, plastocyanin/azurin family]	189.157	2.37303	0.0140977	0.0356533	5.18026	0.19304
PF00023	PF00023 [Ankyrin repeat]	1763.03	2.37385	3.79245e-15	3.31682e-13	5.18321	0.192931
PF18462	PF18462 []	127.116	2.37453	0.00424661	0.0134551	5.18566	0.192839
PF03825	PF03825 [Nucleoside H+ symporter]	78.2529	2.37524	0.0113543	0.0299579	5.18824	0.192744
PF06662	PF06662 [D-glucuronyl C5-epimerase C-terminus]	675.785	2.38256	0.000551558	0.00250254	5.21463	0.191768
PF07637	PF07637 [Protein of unknown function (DUF1595)]	719.346	2.38526	0.0018436	0.00671213	5.22437	0.19141
PF04995	PF04995 [Heme exporter protein D (CcmD)]	57.2915	2.38644	0.0139815	0.0354368	5.22866	0.191253
PF08172	PF08172 [CASP C terminal]	31.235	2.38999	0.0176175	0.0427545	5.24155	0.190783
PF04194	PF04194 [Programmed cell death protein 2, C-terminal putative domain ]	21.1532	2.39403	0.0165163	0.0406787	5.25624	0.19025
PF07495	PF07495 [Y_Y_Y domain]	327.302	2.39424	0.0212757	0.049842	5.257	0.190223
PF07720	PF07720 [Tetratricopeptide repeat]	71.043	2.39442	1.39869e-06	1.61087e-05	5.25765	0.190199
PF07024	PF07024 [ImpE protein]	141.544	2.39715	0.000421591	0.00201074	5.26761	0.189839
PF05299	PF05299 [M61 glycyl aminopeptidase]	484.504	2.39901	0.00945351	0.025773	5.27439	0.189595
PF19443	PF19443 []	866.891	2.39959	0.00993031	0.0267847	5.27651	0.189519
PF14234	PF14234 [Domain of unknown function (DUF4336)]	160.539	2.40081	0.00481087	0.0149067	5.281	0.189358
PF12399	PF12399 [Branched-chain amino acid ATP-binding cassette transporter]	238.206	2.40734	0.000981198	0.00397056	5.30494	0.188504
PF14384	PF14384 [BrnA antitoxin of type II toxin-antitoxin system]	685.881	2.41424	0.003422	0.0112421	5.33038	0.187604
PF17777	PF17777 []	17.6936	2.41498	0.0128847	0.0330494	5.33314	0.187507
PF04365	PF04365 [Ribonuclease toxin, BrnT, of type II toxin-antitoxin system]	370.489	2.4164	4.64843e-10	1.39591e-08	5.33836	0.187324
PF03783	PF03783 [Curli production assembly/transport component CsgG]	57.9873	2.41843	0.0044308	0.0139731	5.34588	0.18706
PF11790	PF11790 [Glycosyl hydrolase catalytic core]	379.714	2.42179	1.56043e-05	0.000128056	5.35837	0.186624
PF01248	PF01248 [Ribosomal protein L7Ae/L30e/S12e/Gadd45 family]	26.3802	2.42306	0.00674501	0.0196645	5.36306	0.186461
PF01724	PF01724 [Domain of unknown function DUF29]	375.075	2.42549	0.00636147	0.0187491	5.37213	0.186146
PF11390	PF11390 [NADH-dependant formate dehydrogenase delta subunit FdsD]	447.736	2.43282	2.26061e-11	8.76989e-10	5.39948	0.185203
PF11842	PF11842 [Domain of unknown function (DUF3362)]	379.153	2.43578	0.00138858	0.00530371	5.41058	0.184823
PF08753	PF08753 [NikR C terminal nickel binding domain]	448.349	2.44038	0.0011417	0.004498	5.42784	0.184235
PF13156	PF13156 [Restriction endonuclease]	255.783	2.44595	0.0159782	0.0396424	5.44885	0.183525
PF10087	PF10087 [Uncharacterized protein conserved in bacteria (DUF2325)]	546.876	2.4465	0.00319663	0.0106616	5.45091	0.183455
PF04114	PF04114 [Gaa1-like, GPI transamidase component ]	23.6978	2.44735	0.00108718	0.0043189	5.45415	0.183347
PF13640	PF13640 [2OG-Fe(II) oxygenase superfamily]	569.547	2.47494	0.0153228	0.0382623	5.55943	0.179875
PF10343	PF10343 [Potential Queuosine, Q, salvage protein family]	616.685	2.47506	3.18367e-07	4.48925e-06	5.55991	0.179859
PF13339	PF13339 [Apoptosis antagonizing transcription factor]	11.8404	2.47733	0.00685166	0.0198641	5.56866	0.179577
PF18593	PF18593 []	114.616	2.47817	0.00681984	0.019812	5.57192	0.179471
PF14238	PF14238 [Domain of unknown function (DUF4340)]	651.198	2.48193	3.11902e-06	3.21743e-05	5.58646	0.179004
PF09867	PF09867 [Uncharacterized protein conserved in bacteria (DUF2094)]	186.681	2.48243	0.000329125	0.00164929	5.58839	0.178942
PF13287	PF13287 [Fn3 associated]	122.429	2.49111	0.00784119	0.0221366	5.6221	0.17787
PF17772	PF17772 []	26.6972	2.49125	0.0155189	0.0386805	5.62266	0.177852
PF02724	PF02724 [CDC45-like protein]	47.5614	2.50442	0.0137899	0.0350497	5.67421	0.176236
PF01237	PF01237 [Oxysterol-binding protein ]	86.8046	2.5064	0.00138597	0.00529817	5.68199	0.175995
PF02985	PF02985 [HEAT repeat]	1021.09	2.5128	6.15544e-06	5.81139e-05	5.70727	0.175215
PF04815	PF04815 [Sec23/Sec24 helical domain]	34.11	2.51641	0.00867098	0.0240028	5.72155	0.174778
PF12799	PF12799 [Leucine Rich repeats (2 copies)]	1607.42	2.52219	9.51421e-07	1.14965e-05	5.74454	0.174078
PF05618	PF05618 [Putative ATP-dependant zinc protease]	446.991	2.52494	0.00759995	0.0215909	5.75548	0.173747
PF04255	PF04255 [Protein of unknown function (DUF433)]	3054.89	2.52537	3.79044e-16	4.09772e-14	5.75722	0.173695
PF17928	PF17928 []	697.785	2.52831	7.26755e-09	1.62777e-07	5.76896	0.173341
PF10255	PF10255 [RNA polymerase I-associated factor PAF67]	18.1718	2.52881	0.00772069	0.021865	5.77095	0.173282
PF13776	PF13776 [Domain of unknown function (DUF4172)]	171.817	2.53416	0.00814678	0.0228166	5.79239	0.17264
PF04818	PF04818 [RNA polymerase II-binding domain.]	9.24044	2.53735	0.0196392	0.0466587	5.80523	0.172258
PF05838	PF05838 [Glycosyl hydrolase 108]	176.174	2.54511	0.0147021	0.0369972	5.83652	0.171335
PF01652	PF01652 [Eukaryotic initiation factor 4E]	23.0782	2.5495	0.0047694	0.0148105	5.85433	0.170814
PF17899	PF17899 []	398.301	2.55057	0.0023623	0.00827723	5.85865	0.170688
PF07624	PF07624 [Protein of unknown function (DUF1585)]	689.004	2.55517	0.000193539	0.00106604	5.87735	0.170145
PF05970	PF05970 [PIF1-like helicase]	650.616	2.55572	9.02535e-05	0.000562471	5.87959	0.17008
PF00900	PF00900 [Ribosomal family S4e]	11.0152	2.56437	0.00926612	0.0253645	5.91497	0.169063
PF01866	PF01866 [Putative diphthamide synthesis protein]	59.7323	2.56659	0.0123859	0.0320948	5.92406	0.168803
PF12624	PF12624 [N-terminal region of Chorein or VPS13]	11.0501	2.5683	0.00973257	0.0264085	5.9311	0.168603
PF07586	PF07586 [Protein of unknown function (DUF1552)]	2561.26	2.56928	0.000593336	0.00264764	5.93512	0.168489
PF12411	PF12411 [Choline sulfatase enzyme C terminal ]	116.385	2.57056	0.00930426	0.0254432	5.94038	0.168339
PF14078	PF14078 [Domain of unknown function (DUF4259)]	280.138	2.57442	0.00115655	0.00453256	5.95632	0.167889
PF10597	PF10597 [U5-snRNA binding site 2 of PrP8]	14.2856	2.57865	0.0209967	0.0492312	5.97381	0.167397
PF13635	PF13635 [Domain of unknown function (DUF4143)]	8741.91	2.5799	1.62973e-11	6.60692e-10	5.979	0.167252
PF11951	PF11951 [Fungal specific transcription factor domain]	221.635	2.58083	0.0161687	0.0399586	5.98283	0.167145
PF08706	PF08706 [D5 N terminal like]	654.862	2.58257	0.00152109	0.00570179	5.99007	0.166943
PF08514	PF08514 [STAG domain ]	42.0588	2.58802	0.00469103	0.0146176	6.01272	0.166314
PF13621	PF13621 [Cupin-like domain]	616.836	2.59182	0.00231168	0.00814565	6.0286	0.165876
PF13759	PF13759 [Putative 2OG-Fe(II) oxygenase]	570.962	2.59558	6.11331e-10	1.74531e-08	6.04432	0.165445
PF10516	PF10516 [SHNi-TPR]	65.6692	2.59572	0.000636682	0.00279341	6.04492	0.165428
PF04366	PF04366 [Las17-binding protein actin regulator]	550.994	2.60101	7.42918e-06	6.75289e-05	6.06713	0.164823
PF01633	PF01633 [Choline/ethanolamine kinase]	471.576	2.61485	1.42246e-05	0.000117807	6.12559	0.16325
PF07631	PF07631 [Protein of unknown function (DUF1592)]	1065.36	2.61586	0.000370576	0.00182099	6.12989	0.163135
PF14326	PF14326 [Domain of unknown function (DUF4384)]	304.458	2.62271	0.000424845	0.0020215	6.15904	0.162363
PF16262	PF16262 [Domain of unknown function (DUF4916)]	740.155	2.62414	0.00624196	0.0184377	6.16519	0.162201
PF04433	PF04433 [SWIRM domain]	39.1158	2.62569	0.000808495	0.00340534	6.1718	0.162027
PF00996	PF00996 [GDP dissociation inhibitor]	31.9945	2.62824	0.00965311	0.0262378	6.18271	0.161741
PF19649	PF19649 []	2902.42	2.62948	2.88189e-05	0.000214962	6.18803	0.161602
PF06153	PF06153 [Cyclic-di-AMP receptor]	87.2381	2.63534	0.00634306	0.0187016	6.2132	0.160948
PF16036	PF16036 [Chalcone isomerase-like]	130.369	2.63748	0.00714874	0.0205745	6.22243	0.160709
PF08637	PF08637 [ATP synthase regulation protein NCA2]	27.0999	2.64406	0.00910463	0.0249984	6.2509	0.159977
PF13609	PF13609 [Gram-negative porin]	1086.69	2.64616	0.000117855	0.000697498	6.26	0.159744
PF19316	PF19316 []	26.2463	2.64764	0.00509411	0.0156748	6.2664	0.159581
PF09722	PF09722 [Protein of unknown function (DUF2384)]	122.821	2.65075	0.00672135	0.0196172	6.27993	0.159238
PF02919	PF02919 [Eukaryotic DNA topoisomerase I, DNA binding fragment]	18.1961	2.65453	0.00994465	0.0268145	6.29642	0.15882
PF03114	PF03114 [BAR domain]	48.364	2.65488	0.0193017	0.046056	6.29792	0.158783
PF07627	PF07627 [Protein of unknown function (DUF1588)]	921.724	2.6564	3.22032e-05	0.000236316	6.30459	0.158615
PF12717	PF12717 [non-SMC mitotic condensation complex subunit 1]	237.657	2.6573	0.00610118	0.0181256	6.30852	0.158516
PF01712	PF01712 [Deoxynucleoside kinase]	66.8466	2.66302	0.0187739	0.0450617	6.33359	0.157888
PF03524	PF03524 [Conjugal transfer protein]	1197.84	2.67021	0.000387796	0.00188617	6.36524	0.157103
PF04313	PF04313 [Type I restriction enzyme R protein N terminus (HSDR_N)]	1189.47	2.67027	0.000139599	0.000806176	6.36547	0.157097
PF04869	PF04869 [Uso1 / p115 like vesicle tethering protein, head region]	23.1584	2.67991	0.0161697	0.0399586	6.40814	0.156052
PF01769	PF01769 [Divalent cation transporter]	681.14	2.67992	0.000267173	0.00138772	6.40821	0.15605
PF14493	PF14493 [Helix-turn-helix domain]	102.232	2.68476	0.000180799	0.0010075	6.42972	0.155528
PF12542	PF12542 [Pre-mRNA splicing factor]	8.29542	2.68767	0.00875084	0.0241909	6.44273	0.155214
PF10197	PF10197 [N-terminal domain of CBF1 interacting co-repressor CIR]	8.67265	2.69309	0.0149433	0.0374298	6.46699	0.154632
PF06218	PF06218 [Nitrogen permease regulator 2]	24.4612	2.69367	0.0130737	0.0334601	6.46957	0.15457
PF01755	PF01755 [Glycosyltransferase family 25 (LPS biosynthesis protein)]	955.343	2.70019	1.40784e-07	2.22944e-06	6.49885	0.153873
PF08147	PF08147 [DBP10CT (NUC160) domain]	14.5729	2.70231	0.0173795	0.0423036	6.50844	0.153647
PF01798	PF01798 [snoRNA binding domain, fibrillarin]	70.2051	2.70548	0.000797926	0.00337837	6.52276	0.153309
PF14373	PF14373 [Superinfection immunity protein]	121.036	2.70634	0.000604718	0.0026822	6.52663	0.153218
PF03982	PF03982 [Diacylglycerol acyltransferase ]	22.221	2.71051	4.53376e-05	0.000319082	6.54554	0.152776
PF00780	PF00780 [CNH domain]	31.3084	2.71239	0.00293259	0.00993625	6.55408	0.152577
PF09314	PF09314 [Domain of unknown function (DUF1972)]	568.342	2.7131	0.0032465	0.0107835	6.55729	0.152502
PF01172	PF01172 [Shwachman-Bodian-Diamond syndrome (SBDS) protein ]	10.466	2.71658	0.0172692	0.0420855	6.57312	0.152135
PF13392	PF13392 [HNH endonuclease]	303.498	2.71758	0.019156	0.0457757	6.57768	0.152029
PF01902	PF01902 [Diphthamide synthase]	220.161	2.71834	0.00114634	0.00450753	6.58115	0.151949
PF03567	PF03567 [Sulfotransferase family]	443.156	2.72317	0.00590333	0.0176947	6.60322	0.151441
PF08619	PF08619 [Alkali metal cation/H+ antiporter Nha1 C terminus]	39.8359	2.72357	0.00579821	0.0174118	6.60507	0.151399
[truncated: 1,603 more rows]
[truncated: 1 more columns]
