# Supplementary material for: The tropical cookbook: Termite diet and phylogenetics—Over geographical origin—Drive the microbiome and functional genetic structure of nests
Source: Front Microbiol. 2023 Mar 14;14:1089525. doi: 10.3389/fmicb.2023.1089525 (PMC10043212; doi:10.3389/fmicb.2023.1089525)
Supplement: Supplementary file 22 [file Table_3.XLSX]

## Sheet: AromaDeg Nas_Ban
ID_ORF	Bit_score	baseMean	log2FoldChange	lfcSE	stat	pvalue	padj	Comparison	DB	Gene_Description	Identity	Alignment_length	Mismatches	Gap_open	Query_end	Query_start	Subject_start	Subject_end	e_value
Merged2_2904114_1-831	497.3	21.8585	-22.6303	3.40887	-6.63866	3.16536e-11	7.95877e-08	Nas_Ban	AromaDeg	ZP_05485171|Streptomyces_sp_SPB78|Non	77.9	276	59	1	1	828	19	292	7.2e-142
Merged2_4297466_1331-2197	503.4	218.279	-11.2595	2.74639	-4.09975	4.13603e-05	0.00568949	Nas_Ban	AromaDeg	WP_020512649|Actinoplanes_globisporus|Non	82.7	283	49	0	1	849	1	283	1e-143
Merged2_9284_3-857	393.7	152.149	-10.7511	2.65748	-4.04559	5.21912e-05	0.00667251	Nas_Ban	AromaDeg	WP_020511473|Actinoplanes_globisporus|Non	66.4	283	95	0	1	849	17	299	1.1e-110
Merged2_4370622_615-1943	589.3	192.756	-10.2413	2.48739	-4.11727	3.83388e-05	0.00568949	Nas_Ban	AromaDeg	YP_004331506|Pseudonocardia_dioxanivorans_CB1190|Non	63.2	437	157	3	16	1314	1	437	2.2e-169
Merged2_3874858_1428-2258	357.5	72.5959	-9.70226	2.85128	-3.40278	0.000667052	0.0282673	Nas_Ban	AromaDeg	WP_010204521|Salinibacterium_sp_PAMC_21357|Non	60	275	109	1	1	822	1	275	8.9e-100
Merged2_5433507_237-959	291.6	66.9609	-9.55837	2.88933	-3.30817	0.000939087	0.035067	Nas_Ban	AromaDeg	YP_002523623|Thermomicrobium_roseum_DSM_5159|Non	55.1	234	105	0	4	705	195	428	5.2e-80
Merged2_5524711_18906-19829	471.5	61.8582	-9.45868	2.55501	-3.70201	0.000213898	0.0134453	Nas_Ban	AromaDeg	ZP_04691178|Streptomyces_ghanaensis_ATCC_14672|Non	74.3	304	77	1	1	912	1	303	4.7e-134
Merged2_4344130_373-933	273.5	63.0114	-9.43242	2.76917	-3.40622	0.000658688	0.0280705	Nas_Ban	AromaDeg	WP_017183325|Sphingobium_xenophagum|Non	68.5	181	57	0	4	546	99	279	1.1e-74
Merged2_5228169_723-1589	512.3	65.6825	-9.35991	2.65406	-3.52664	0.000420862	0.0213058	Nas_Ban	AromaDeg	WP_020545991|Nonomuraea_coxensis|Non	82.1	285	51	0	1	855	1	285	2.2e-146
Merged2_4992258_3-503	254.6	51.3583	-9.15514	2.82874	-3.23648	0.00121015	0.0418722	Nas_Ban	AromaDeg	CAB87561|Sphingomonas_sp_LB126|Non	64.1	167	60	0	1	501	24	190	4.9e-69
Merged2_4180458_720-1151	222.2	36.6746	-8.65342	2.7328	-3.1665	0.00154285	0.0495222	Nas_Ban	AromaDeg	WP_010337697|Sphingobium_yanoikuyae|Non	66.7	144	48	0	1	432	1	144	2.3e-59
Merged2_5430661_32-883	427.6	28.5533	-7.99324	2.52208	-3.1693	0.00152805	0.0495222	Nas_Ban	AromaDeg	WP_009739265|Frankia_sp_QA3|Non	71.9	278	78	0	16	849	3	280	7.2e-121
Merged2_4080326_3-1049	586.3	352.307	7.54242	2.05014	3.67898	0.000234164	0.0142444	Nas_Ban	AromaDeg	YP_005043863|Burkholderia_sp_YI23|Non	75.1	350	86	1	1	1047	30	379	1.5e-168
Merged2_455301_241-594	224.9	38.1876	7.61869	2.40417	3.16895	0.00152993	0.0495222	Nas_Ban	AromaDeg	WP_017131349|Pseudomonas_agarici|Non	81.4	118	22	0	1	354	1	118	2.9e-60
Merged2_521037_243-1151	582.4	196.16	7.64732	2.07985	3.67687	0.000236112	0.014248	Nas_Ban	AromaDeg	WP_003923186|Mycobacterium_xenopi|Non	90	301	30	0	1	903	1	301	1.9e-167
Merged2_304988_1-1365	341.3	15.9468	8.42995	2.66152	3.16735	0.00153837	0.0495222	Nas_Ban	AromaDeg	NP_887278|Bordetella_bronchiseptica_RB50|Non	40.8	446	241	12	10	1326	12	441	1.1e-94
Merged2_710582_450-821	158.7	19.945	8.7735	2.76877	3.16873	0.00153104	0.0495222	Nas_Ban	AromaDeg	WP_017934574|Nocardioides_sp_Iso805N|Non	58.5	123	51	0	1	369	207	329	2.7e-40
Merged2_463952_980-2341	519.6	528.735	8.87748	2.6271	3.37919	0.000727001	0.0297524	Nas_Ban	AromaDeg	EPZ52966|Alicyclobacillus_acidoterrestris_ATCC_49025|Non	56	450	182	2	1	1341	1	437	2.2e-148
Merged2_358908_532-1878	478.4	21.8959	8.90215	2.77613	3.20667	0.00134279	0.0452174	Nas_Ban	AromaDeg	EPZ52966|Alicyclobacillus_acidoterrestris_ATCC_49025|Non	51.1	440	188	4	1	1260	1	433	5.6e-136
Merged2_218740_1-435	274.2	22.8531	8.95576	2.72158	3.29065	0.000999575	0.036601	Nas_Ban	AromaDeg	WP_004558689|Amycolatopsis_vancoresmycina|Non	85.3	143	21	0	4	432	176	318	5.2e-75
Merged2_360_3-731	342.8	130.607	9.08756	2.33799	3.88692	0.000101525	0.00823444	Nas_Ban	AromaDeg	WP_019655772|Variovorax_paradoxus|Non	61.5	244	93	1	1	729	1	244	2e-95
Merged2_1907205_24-1241	552.7	30.7765	9.10301	2.68147	3.39478	0.000686834	0.0288411	Nas_Ban	AromaDeg	YP_004331506|Pseudonocardia_dioxanivorans_CB1190|Non	63.1	406	146	3	1	1209	1	405	2.1e-158
Merged2_67105_1254-2303	52.4	26.7428	9.18374	2.66231	3.44954	0.000561535	0.0252052	Nas_Ban	AromaDeg	WP_019998387|Aureimonas_ureilytica|Non	41.4	58	33	1	190	360	281	338	7.7e-08
Merged2_283194_2516-3016	67	239.693	9.19051	2.66052	3.4544	0.000551522	0.025061	Nas_Ban	AromaDeg	ZP_01013505|Rhodobacterales_bacterium_HTCC2654|Non	55.4	56	25	0	187	20	150	205	1.4e-12
Merged2_687544_3-404	240.7	26.9257	9.19725	2.8399	3.23859	0.00120124	0.0417804	Nas_Ban	AromaDeg	WP_020512649|Actinoplanes_globisporus|Non	82.1	134	23	1	1	399	154	287	5.9e-65
Merged2_566377_1970-2947	69.7	28.2127	9.26812	2.80887	3.29958	0.000968283	0.0359791	Nas_Ban	AromaDeg	WP_020681586|Marinobacterium_rhizophilum|Non	42.4	85	45	2	451	693	127	211	4.3e-13
Merged2_818304_1-384	158.3	54.6279	9.32909	2.80455	3.32641	0.000879708	0.0333449	Nas_Ban	AromaDeg	YP_004980400|Burkholderia_sp_YI23|Non	54.4	125	56	1	10	381	191	315	3.6e-40
Merged2_526219_13-282	97.4	55.6711	9.35599	2.80964	3.32997	0.000868567	0.0330889	Nas_Ban	AromaDeg	YP_004333941|Pseudonocardia_dioxanivorans_CB1190|Non	54.4	90	39	2	1	264	366	455	5.4e-22
Merged2_60049_1-903	180.3	276.46	9.37697	2.7883	3.36297	0.000771084	0.0307889	Nas_Ban	AromaDeg	EPZ52963|Alicyclobacillus_acidoterrestris_ATCC_49025|Non	40.4	228	128	2	7	669	40	266	2.1e-46
Merged2_790771_1820-3133	499.6	101.399	9.38505	2.77262	3.38491	0.000712021	0.0293485	Nas_Ban	AromaDeg	WP_008973084|Bradyrhizobium_sp_STM_3843|Non	54.3	431	194	2	1	1284	1	431	2.3e-142
Merged2_353562_1-780	38.1	30.9284	9.39711	2.70429	3.47489	0.000511069	0.0241196	Nas_Ban	AromaDeg	ZP_06464170|Burkholderia_sp_CCGE1003|Non	43.1	51	28	1	403	555	299	348	0.0011
Merged2_706972_2-1156	51.6	103.403	9.41481	2.40576	3.91344	9.09894e-05	0.00779924	Nas_Ban	AromaDeg	NP_959629|Mycobacterium_avium_subsp_paratuberculosis_K-10|Non	82.1	28	5	0	1070	1153	1	28	1.4e-07
Merged2_827626_123-1019	36.2	32.0945	9.42886	2.8062	3.36001	0.000779392	0.0307889	Nas_Ban	AromaDeg	YP_001207911|Bradyrhizobium_sp_ORS278|Non	40.7	54	28	2	523	678	137	188	0.0049
Merged2_733022_3-233	102.8	32.4767	9.46992	2.90679	3.25787	0.00112253	0.0397525	Nas_Ban	AromaDeg	WP_018273384|Bradyrhizobium_elkanii|Non	62.9	70	26	0	1	210	260	329	1.1e-23
Merged2_513636_4735-6144	371.3	34.6002	9.49671	2.88373	3.2932	0.000990537	0.0365005	Nas_Ban	AromaDeg	YP_004416765|Pusillimonas_sp_T7-7|Non	42.8	456	235	12	40	1377	2	441	1e-103
Merged2_458172_2-1129	492.7	34.3846	9.55665	3.01112	3.17379	0.00150464	0.0495222	Nas_Ban	AromaDeg	YP_004331506|Pseudonocardia_dioxanivorans_CB1190|Non	61.3	375	137	5	1	1101	62	436	2.4e-140
Merged2_557722_867-1139	147.9	34.8506	9.56124	2.99458	3.19285	0.00140877	0.0472282	Nas_Ban	AromaDeg	ZP_05063893|Octadecabacter_antarcticus_238|Non	75.8	91	21	1	1	270	325	415	3.5e-37
Merged2_2763851_3-1082	425.2	41.2662	9.61728	2.47147	3.89132	9.97013e-05	0.00817443	Nas_Ban	AromaDeg	YP_004331506|Pseudonocardia_dioxanivorans_CB1190|Non	56.7	365	153	4	1	1080	52	416	4.5e-120
Merged2_207846_1-318	171.8	36.2261	9.63287	2.97456	3.23842	0.00120196	0.0417804	Nas_Ban	AromaDeg	WP_017727780|Bacillus_sp_L1|Non	69.4	98	30	0	25	318	1	98	2.6e-44
Merged2_715390_2016-3329	702.2	36.5583	9.6445	2.87267	3.35733	0.000787001	0.0307889	Nas_Ban	AromaDeg	WP_017181781|Sphingobium_xenophagum|Non	73.8	431	113	0	1	1293	1	431	2.3e-203
Merged2_353835_882-1355	42.4	75.7902	9.64632	2.41238	3.99867	6.36987e-05	0.00715128	Nas_Ban	AromaDeg	WP_018535059|Streptomyces_sp_HmicA12|Non	70.4	27	8	0	10	90	133	159	3.6e-05
Merged2_460230_647-934	113.2	36.7846	9.64861	2.7769	3.4746	0.000511619	0.0241196	Nas_Ban	AromaDeg	YP_002781826|Rhodococcus_opacus_B4|Non	55.6	90	40	0	19	288	3	92	1e-26
Merged2_694522_1-1095	422.9	37.203	9.67041	3.03235	3.18908	0.00142727	0.0476368	Nas_Ban	AromaDeg	EPZ52966|Alicyclobacillus_acidoterrestris_ATCC_49025|Non	54.4	373	157	3	1	1089	39	408	2.3e-119
Merged2_835082_876-1454	213.4	108.304	9.67529	2.73684	3.5352	0.000407461	0.0207667	Nas_Ban	AromaDeg	WP_007577919|Burkholderia_terrae|Non	53.9	193	85	2	7	579	2	192	1.4e-56
Merged2_689890_2423-2908	230.7	38.2514	9.71127	2.98529	3.25304	0.00114176	0.0402445	Nas_Ban	AromaDeg	YP_005043863|Burkholderia_sp_YI23|Non	68.5	162	50	1	1	483	267	428	7.3e-62
Merged2_536054_1-615	243.8	71.5618	9.71254	2.49361	3.89497	9.82099e-05	0.00814063	Nas_Ban	AromaDeg	YP_004331506|Pseudonocardia_dioxanivorans_CB1190|Non	54.6	196	87	1	19	606	114	307	1.1e-65
Merged2_357128_125-862	432.2	38.9198	9.72853	2.62438	3.70698	0.000209744	0.0132949	Nas_Ban	AromaDeg	WP_020512649|Actinoplanes_globisporus|Non	79.7	246	50	0	1	738	1	246	2.5e-122
Merged2_534825_563-1888	486.5	40.0068	9.77042	2.83363	3.44802	0.00056472	0.0252052	Nas_Ban	AromaDeg	EPZ52966|Alicyclobacillus_acidoterrestris_ATCC_49025|Non	52.7	440	200	4	1	1302	1	438	2e-138
Merged2_563243_1-303	78.6	40.2473	9.78054	3.04888	3.20791	0.00133701	0.0452174	Nas_Ban	AromaDeg	WP_017934576|Nocardioides_sp_Iso805N|Non	47.9	96	48	1	1	282	307	402	2.9e-16
Merged2_525293_1-135	73.2	40.1629	9.78134	3.01572	3.24345	0.00118092	0.0414312	Nas_Ban	AromaDeg	ZP_03542810|Comamonas_testosteroni_KF-1|Non	63.6	44	16	0	4	135	1	44	5.4e-15
Merged2_862927_1-207	92	41.053	9.81261	3.07852	3.18745	0.00143534	0.047695	Nas_Ban	AromaDeg	WP_017934574|Nocardioides_sp_Iso805N|Non	62.7	67	25	0	1	201	262	328	1.7e-20
Merged2_694158_2868-3110	122.1	41.8656	9.84021	2.90693	3.38508	0.000711564	0.0293485	Nas_Ban	AromaDeg	YP_004333721|Pseudonocardia_dioxanivorans|Non	65.4	81	28	0	1	243	1	81	1.8e-29
Merged2_863566_3-101	47	42.9643	9.87846	3.02481	3.26581	0.00109152	0.0390206	Nas_Ban	AromaDeg	YP_005043848|Burkholderia_sp_YI23|Non	62.1	29	11	0	1	87	1	29	3.1e-07
Merged2_313538_4206-4859	258.5	43.5451	9.89996	3.00656	3.29279	0.000991992	0.0365005	Nas_Ban	AromaDeg	YP_004618786|Ramlibacter_tataouinensis_TTB310|Non	57.8	218	90	1	1	648	191	408	4.4e-70
Merged2_64448_3-665	375.6	44.0291	9.91182	2.93912	3.37238	0.000745221	0.0302215	Nas_Ban	AromaDeg	YP_005000937|Mycobacterium_rhodesiae_NBB3|Non	79.6	216	43	1	1	645	254	469	2.5e-105
Merged2_1384701_1-810	364.4	47.112	9.93828	2.63693	3.76888	0.000163983	0.011348	Nas_Ban	AromaDeg	YP_004331506|Pseudonocardia_dioxanivorans_CB1190|Non	61	272	104	1	1	810	32	303	7.1e-102
Merged2_345129_1-771	297.4	47.1691	10.0133	3.05758	3.27493	0.00105689	0.0380186	Nas_Ban	AromaDeg	YP_004331506|Pseudonocardia_dioxanivorans_CB1190|Non	58.5	258	103	4	1	762	183	440	1e-81
Merged2_282253_838-1107	63.9	48.0466	10.0401	3.02496	3.31908	0.000903144	0.0340621	Nas_Ban	AromaDeg	YP_004331506|Pseudonocardia_dioxanivorans_CB1190|Non	63.6	55	18	2	7	165	385	439	6.6e-12
Merged2_284084_460-924	243.4	49.1114	10.0596	2.97784	3.37817	0.000729709	0.0297524	Nas_Ban	AromaDeg	YP_004333721|Pseudonocardia_dioxanivorans|Non	69.9	153	43	2	1	450	1	153	1e-65
Merged2_697123_662-856	93.2	48.7245	10.0604	3.00901	3.34341	0.000827555	0.0316865	Nas_Ban	AromaDeg	YP_004333721|Pseudonocardia_dioxanivorans|Non	61.5	65	25	0	1	195	1	65	7.3e-21
Merged2_883057_372-797	241.9	48.796	10.0632	3.11698	3.22853	0.0012443	0.0428572	Nas_Ban	AromaDeg	YP_008040246|Burkholderia_sp_RPE64|Non	75.9	145	32	2	1	426	1	145	2.8e-65
Merged2_86903_92-391	40.4	49.0665	10.0713	3.06949	3.28111	0.001034	0.0374972	Nas_Ban	AromaDeg	WP_007832536|Variovorax_sp_CF313|Non	54.3	35	14	1	22	120	13	47	8.7e-05
Merged2_55187_2-637	143.3	50.141	10.0823	2.70792	3.72325	0.000196677	0.0127891	Nas_Ban	AromaDeg	WP_017523647|Pusillimonas_noertemannii|Non	43.2	155	81	2	103	567	44	191	2e-35
Merged2_347891_3-464	99	49.6113	10.0861	3.0802	3.27451	0.00105845	0.0380186	Nas_Ban	AromaDeg	AAT99362|Sphingomonas_sp_tfd44|Non	40	150	62	4	1	441	104	228	3.2e-22
Merged2_684778_1099-1797	350.9	49.9172	10.0958	3.00828	3.35601	0.000790767	0.0307889	Nas_Ban	AromaDeg	YP_004333941|Pseudonocardia_dioxanivorans_CB1190|Non	64.4	247	74	2	1	699	1	247	7e-98
Merged2_848782_1-342	140.2	51.2676	10.1347	3.20293	3.16419	0.00155518	0.0497063	Nas_Ban	AromaDeg	WP_020514290|Actinoplanes_globisporus|Non	63.1	111	31	1	10	342	2	102	9.2e-35
Merged2_723912_261-413	94	51.5353	10.1419	3.15326	3.21632	0.00129845	0.0441181	Nas_Ban	AromaDeg	WP_018171784|Microbacterium_sp_292MF|Non	84.9	53	5	1	1	150	336	388	3.4e-21
Merged2_791632_1111-1920	402.5	51.9562	10.153	3.08887	3.28696	0.00101274	0.036904	Nas_Ban	AromaDeg	YP_005043863|Burkholderia_sp_YI23|Non	69	268	83	0	4	807	161	428	2.3e-113
Merged2_216946_2-1048	402.9	52.8991	10.1771	2.84476	3.57749	0.000346911	0.018629	Nas_Ban	AromaDeg	YP_004331506|Pseudonocardia_dioxanivorans_CB1190|Non	55.4	345	146	6	1	1011	96	440	2.3e-113
Merged2_856578_619-1944	478.8	52.845	10.1777	3.03384	3.35473	0.00079442	0.0307889	Nas_Ban	AromaDeg	EPZ52966|Alicyclobacillus_acidoterrestris_ATCC_49025|Non	51.6	446	196	5	1	1302	1	438	4.2e-136
Merged2_347181_3-146	71.6	53.6635	10.1786	3.04433	3.34346	0.000827421	0.0316865	Nas_Ban	AromaDeg	YP_004333941|Pseudonocardia_dioxanivorans_CB1190|Non	62.5	48	18	0	1	144	1	48	1.7e-14
Merged2_524302_2416-3714	395.6	157.712	10.2128	2.90579	3.51465	0.000440329	0.0218513	Nas_Ban	AromaDeg	ZP_06845157|Burkholderia_sp_Ch1-1|Non	44.8	429	229	3	7	1287	4	426	4.6e-111
Merged2_793176_212-1066	409.1	54.9242	10.235	2.95177	3.46742	0.000525475	0.024302	Nas_Ban	AromaDeg	ZP_04691178|Streptomyces_ghanaensis_ATCC_14672|Non	67.6	275	89	0	1	825	29	303	2.6e-115
Merged2_286554_3-851	315.8	55.4227	10.2435	2.88303	3.55303	0.000380814	0.019999	Nas_Ban	AromaDeg	YP_004333941|Pseudonocardia_dioxanivorans_CB1190|Non	50.3	290	133	5	1	849	106	391	3e-87
Merged2_294593_2-253	87	56.1001	10.2647	3.14857	3.26011	0.0011137	0.0396256	Nas_Ban	AromaDeg	WP_020514290|Actinoplanes_globisporus|Non	71.4	56	15	1	4	171	287	341	6.8e-19
Merged2_890710_3-332	135.2	56.1984	10.2668	3.06089	3.3542	0.000795948	0.0307889	Nas_Ban	AromaDeg	YP_007910108|Bacillus_sp_1NLA3E|Non	62	92	35	0	55	330	3	94	2.8e-33
Merged2_357403_209-1204	291.6	57.8931	10.3026	2.79307	3.68865	0.00022545	0.0139391	Nas_Ban	AromaDeg	WP_019122681|Brevibacillus_sp_phR|Non	48.2	303	155	1	1	909	17	317	7.2e-80
Merged2_796927_54-674	228.4	57.71	10.3057	3.03624	3.39422	0.000688241	0.0288411	Nas_Ban	AromaDeg	WP_019546596|Streptomyces_sulphureus|Non	49.8	203	100	1	19	621	15	217	4.6e-61
Merged2_685134_1328-1813	274.6	387.11	10.3166	2.81689	3.6624	0.000249868	0.0147351	Nas_Ban	AromaDeg	WP_020656379|Massilia_niastensis|Non	73.9	161	42	0	4	486	1	161	4.4e-75
Merged2_882337_3-395	154.8	58.2518	10.319	3.06164	3.37042	0.000750534	0.0302742	Nas_Ban	AromaDeg	WP_018273384|Bradyrhizobium_elkanii|Non	56.2	121	52	1	1	363	207	326	4.1e-39
Merged2_339362_2923-3345	63.9	59.4175	10.348	3.21347	3.22018	0.0012811	0.0438501	Nas_Ban	AromaDeg	YP_004833890|Sphingobium_sp_SYK-6|Non	42.6	101	54	4	55	351	316	414	1e-11
Merged2_705997_94-1119	275	60.543	10.3659	2.57784	4.02116	5.79124e-05	0.00703869	Nas_Ban	AromaDeg	WP_017727527|Bacillus_sp_L1|Non	40.6	355	185	5	1	1026	2	343	7.1e-75
Merged2_695745_705-872	80.1	60.4311	10.3717	3.03695	3.41518	0.000637403	0.0276318	Nas_Ban	AromaDeg	WP_006725899|Agrobacterium_albertimagni|Non	69.6	56	16	1	1	168	1	55	5.5e-17
Merged2_525962_2-226	92.8	60.4814	10.372	2.85286	3.63566	0.000277267	0.0156572	Nas_Ban	AromaDeg	WP_007577919|Burkholderia_terrae|Non	62	71	27	0	1	213	1	71	1.1e-20
Merged2_312679_1977-2258	45.4	62.3145	10.4161	3.0528	3.41199	0.000644899	0.027797	Nas_Ban	AromaDeg	YP_005043848|Burkholderia_sp_YI23|Non	40.4	52	30	1	1	153	337	388	2.5e-06
Merged2_345708_1652-2797	457.2	552.166	10.4224	2.51864	4.1381	3.50192e-05	0.00562021	Nas_Ban	AromaDeg	WP_019655772|Variovorax_paradoxus|Non	54.6	370	163	3	10	1113	5	371	1.1e-129
Merged2_79901_1-609	316.6	63.4862	10.443	3.00229	3.47835	0.000504519	0.024086	Nas_Ban	AromaDeg	WP_008250902|gamma_proteobacterium_BDW918|Non	71	200	58	0	1	600	79	278	1.3e-87
Merged2_706756_2-1123	408.7	63.6777	10.447	3.03935	3.43725	0.000587655	0.0260746	Nas_Ban	AromaDeg	YP_004333941|Pseudonocardia_dioxanivorans_CB1190|Non	52.6	382	165	5	1	1122	1	374	4.5e-115
Merged2_738612_145-1128	333.6	63.7108	10.4477	3.04386	3.43238	0.000598304	0.0262384	Nas_Ban	AromaDeg	WP_019122681|Brevibacillus_sp_phR|Non	50.8	313	152	1	28	966	6	316	1.6e-92
Merged2_359921_368-751	109.8	68.9553	10.5625	3.04894	3.46431	0.000531597	0.024302	Nas_Ban	AromaDeg	WP_008250902|gamma_proteobacterium_BDW918|Non	67.1	73	24	0	4	222	206	278	1.5e-25
Merged2_847483_1684-2970	652.5	331.247	10.566	2.6951	3.92045	8.83836e-05	0.00779924	Nas_Ban	AromaDeg	YP_005043863|Burkholderia_sp_YI23|Non	68.9	428	133	0	1	1284	1	428	2.1e-188
Merged2_860817_2218-2745	105.1	69.3664	10.5713	3.14395	3.36243	0.000772597	0.0307889	Nas_Ban	AromaDeg	YP_005043848|Burkholderia_sp_YI23|Non	43.8	128	56	3	109	465	256	376	5e-24
Merged2_341476_11238-11927	376.7	73.0895	10.6467	2.96148	3.59507	0.000324301	0.0177261	Nas_Ban	AromaDeg	WP_004263690|Thauera_sp_63|Non	74.8	230	58	0	1	690	1	230	1.2e-105
Merged2_517304_445-1305	437.6	74.3591	10.6713	3.07333	3.47222	0.000516181	0.0241836	Nas_Ban	AromaDeg	WP_006725899|Agrobacterium_albertimagni|Non	72	282	79	0	1	846	1	282	7e-124
Merged2_731030_3-572	313.2	218.993	10.6785	2.93107	3.64321	0.000269255	0.0153863	Nas_Ban	AromaDeg	WP_019526840|Streptomyces_sp_FxanaD5|Non	77.8	189	41	1	1	567	239	426	1.3e-86
Merged2_285849_1364-2728	320.1	75.6887	10.6956	2.83021	3.77908	0.000157408	0.0110965	Nas_Ban	AromaDeg	WP_017727780|Bacillus_sp_L1|Non	41.4	418	222	7	1	1212	1	409	2.6e-88
Merged2_688650_3995-4843	443.4	75.9808	10.7022	3.02669	3.53594	0.000406321	0.0207667	Nas_Ban	AromaDeg	BAA82122|Rhodopseudomonas_palustris|Cmt	73.6	277	73	0	1	831	1	277	1.3e-125
Merged2_829353_713-1255	148.3	76.5564	10.7135	3.05096	3.51154	0.000445525	0.0219647	Nas_Ban	AromaDeg	WP_017727780|Bacillus_sp_L1|Non	45.8	166	87	1	1	489	247	412	5.3e-37
Merged2_80846_185-646	186.8	76.6325	10.7151	3.04173	3.52271	0.000427166	0.0214807	Nas_Ban	AromaDeg	WP_018273384|Bradyrhizobium_elkanii|Non	60.1	153	61	0	1	459	1	153	1.2e-48
Merged2_306019_638-1162	112.5	76.8678	10.7194	3.07752	3.48313	0.000495594	0.0238106	Nas_Ban	AromaDeg	WP_017501640|alpha_proteobacterium_LLX12A|Non	41	166	94	3	13	501	3	167	3.1e-26
Merged2_840368_79-474	159.8	78.0193	10.741	3.09993	3.46492	0.000530382	0.024302	Nas_Ban	AromaDeg	WP_019618785|Pseudoclavibacter_faecalis|Non	63.6	132	46	1	1	396	1	130	1.3e-40
Merged2_514216_1-378	146	78.3504	10.7449	2.84135	3.78161	0.000155816	0.0110965	Nas_Ban	AromaDeg	YP_001268212|Pseudomonas_putida_F1|Cum	55.7	122	52	1	1	366	297	416	1.8e-36
Merged2_310683_1953-2618	245.7	78.5007	10.75	3.05777	3.51563	0.000438711	0.0218513	Nas_Ban	AromaDeg	YP_004618786|Ramlibacter_tataouinensis_TTB310|Non	50.2	207	103	0	46	666	6	212	3e-66
Merged2_362947_2867-3403	37.7	79.6001	10.7649	2.68269	4.01274	6.00172e-05	0.00703869	Nas_Ban	AromaDeg	WP_017337765|Pseudomonas_fluorescens|Non	44.9	49	22	3	25	165	15	60	0.001
Merged2_688650_4875-5762	233.8	80.0478	10.7775	3.07432	3.50567	0.000455467	0.022309	Nas_Ban	AromaDeg	YP_002540402|Agrobacterium_radiobacter_K84|Non	46.6	281	143	5	43	870	4	282	1.6e-62
Merged2_724844_380-655	105.5	80.0721	10.7779	3.13819	3.43443	0.000593812	0.0261937	Nas_Ban	AromaDeg	WP_020514290|Actinoplanes_globisporus|Non	66.2	80	24	1	37	276	4	80	2e-24
Merged2_338760_424-879	206.5	81.0751	10.7893	2.94611	3.66221	0.000250045	0.0147351	Nas_Ban	AromaDeg	YP_003543669|Sphingobium_japonicum_UT26S|Non	62.7	150	56	0	1	450	166	315	1.4e-54
Merged2_890584_1294-1587	123.2	82.4336	10.8203	2.98379	3.62636	0.000287449	0.0159429	Nas_Ban	AromaDeg	YP_004333721|Pseudonocardia_dioxanivorans|Non	64	89	32	0	1	267	346	434	1e-29
Merged2_713831_189-1136	412.1	753.897	10.8347	2.70176	4.01025	6.06542e-05	0.00703869	Nas_Ban	AromaDeg	YP_001580641|Burkholderia_multivorans_ATCC_17616|Non	60.2	314	125	0	1	942	1	314	3.5e-116
Merged2_698415_378-761	220.7	84.7645	10.8539	3.37145	3.21936	0.00128475	0.0438501	Nas_Ban	AromaDeg	YP_004336475|Pseudonocardia_dioxanivorans_CB1190|Non	75.8	128	31	0	1	384	1	128	6e-59
Merged2_559192_1335-1829	168.3	85.7255	10.8769	3.10594	3.50198	0.000461817	0.0224741	Nas_Ban	AromaDeg	WP_018273384|Bradyrhizobium_elkanii|Non	60.1	138	55	0	82	495	6	143	4.5e-43
Merged2_531676_335-1051	332	85.9814	10.8812	2.98039	3.65092	0.000261299	0.0152789	Nas_Ban	AromaDeg	WP_006299270|Hylemonella_gracilis|Non	67.9	234	75	0	1	702	191	424	3.4e-92
Merged2_70795_820-1308	153.3	87.1629	10.9009	3.04793	3.5765	0.000348228	0.018629	Nas_Ban	AromaDeg	ADI21944|uncultured_nuHF2_cluster_bacterium_HF0130_29D04|Non	47.4	137	71	1	61	468	8	144	1.5e-38
Merged2_286079_1510-2484	519.6	834.825	10.9089	2.40178	4.542	5.5724e-06	0.00200155	Nas_Ban	AromaDeg	WP_009570204|Celeribacter_baekdonensis|Non	73.5	324	85	1	1	969	1	324	1.6e-148
Merged2_82394_2-421	39.7	88.4026	10.9213	3.00972	3.62867	0.000284884	0.0159176	Nas_Ban	AromaDeg	YP_004409048|Metallosphaera_cuprina_Ar-4|Non	51.4	37	17	1	43	150	7	43	0.00021
Merged2_355813_463-1650	300.1	91.7199	10.9745	3.20508	3.42411	0.000616811	0.0268937	Nas_Ban	AromaDeg	YP_951845|Mycobacterium_vanbaalenii_PYR-1|Non	43.4	366	194	8	67	1152	8	364	2.4e-82
Merged2_723673_3-590	350.5	91.7764	10.9757	3.24174	3.38574	0.000709873	0.0293485	Nas_Ban	AromaDeg	YP_004336475|Pseudonocardia_dioxanivorans_CB1190|Non	81.6	196	36	0	1	588	1	196	7.7e-98
Merged2_856385_1-378	170.6	92.1873	10.9817	2.98008	3.68503	0.000228679	0.0140238	Nas_Ban	AromaDeg	WP_020514290|Actinoplanes_globisporus|Non	65.1	126	42	2	1	375	105	229	7e-44
Merged2_525712_1376-2428	668.7	95.3828	11.0308	3.48132	3.16857	0.00153189	0.0495222	Nas_Ban	AromaDeg	WP_008973084|Bradyrhizobium_sp_STM_3843|Non	86.6	351	47	0	1	1053	1	351	2.3e-193
Merged2_295192_2600-3730	87.4	178.24	11.0353	2.62938	4.19693	2.70558e-05	0.00537844	Nas_Ban	AromaDeg	YP_006668060|Gordonia_sp_KTR9|Non	50	92	43	2	154	420	52	143	2.3e-18
Merged2_709676_1-153	72.4	95.7042	11.0356	3.02595	3.647	0.00026532	0.0153863	Nas_Ban	AromaDeg	WP_018272981|Bradyrhizobium_elkanii|Non	62.7	51	19	0	1	153	3	53	1e-14
Merged2_688650_8086-9381	724.2	99.0151	11.0847	3.04144	3.64456	0.00026785	0.0153863	Nas_Ban	AromaDeg	BAA82116|Rhodopseudomonas_palustris|Cum	78.1	424	92	1	22	1293	7	429	5.6e-210
Merged2_80050_1993-2340	37	99.8805	11.0964	2.81751	3.93835	8.20434e-05	0.00773567	Nas_Ban	AromaDeg	WP_018192972|Aigarchaeota_archaeon_SCGC_AAA471-A16|Non	42.5	40	23	0	223	342	40	79	0.0011
Merged2_892575_231-581	156.8	108.83	11.22	2.86558	3.91544	9.024e-05	0.00779924	Nas_Ban	AromaDeg	YP_004333721|Pseudonocardia_dioxanivorans|Non	60.2	118	46	1	1	351	1	118	9.7e-40
Merged2_366571_959-2278	220.7	109.412	11.2292	3.52938	3.18163	0.0014645	0.0484505	Nas_Ban	AromaDeg	ZP_03542810|Comamonas_testosteroni_KF-1|Non	49.2	189	95	1	1	564	1	189	2.1e-58
Merged2_221240_2-484	236.5	109.666	11.2313	2.78412	4.03406	5.48221e-05	0.00689205	Nas_Ban	AromaDeg	YP_004333721|Pseudonocardia_dioxanivorans|Non	66.7	165	51	2	1	483	23	187	1.3e-63
Merged2_464751_518-760	110.9	112.533	11.265	2.92629	3.8496	0.000118313	0.00920035	Nas_Ban	AromaDeg	WP_006447594|Alicyclobacillus_hesperidum|Non	63.6	77	28	0	7	237	224	300	4.2e-26
Merged2_292082_182-700	45.1	113.531	11.2815	2.87531	3.92358	8.72432e-05	0.00779924	Nas_Ban	AromaDeg	WP_017833814|Kocuria_sp_UCD-OTCP|Non	40	60	33	1	181	360	276	332	6.1e-06
Merged2_311298_106-957	433.7	114.306	11.2922	3.02543	3.73244	0.000189636	0.0125476	Nas_Ban	AromaDeg	WP_020560691|Thiothrix_flexilis|Non	71.4	280	80	0	1	840	1	280	1e-122
Merged2_72880_1153-1626	36.2	115.765	11.3108	3.1911	3.54447	0.000393408	0.0204538	Nas_Ban	AromaDeg	ZP_01742881|Rhodobacterales_bacterium_HTCC2150|Non	41.2	51	28	1	19	171	17	65	0.0026
Merged2_863846_2-331	213.4	117.244	11.3239	2.98013	3.79981	0.00014481	0.010678	Nas_Ban	AromaDeg	YP_007511744|Bradyrhizobium_oligotrophicum_S58|Non	86.4	110	15	0	1	330	1	110	8.2e-57
Merged2_55878_550-1821	695.3	452.642	11.3294	2.92814	3.86916	0.000109212	0.0086714	Nas_Ban	AromaDeg	WP_017934576|Nocardioides_sp_Iso805N|Non	81.6	396	72	1	55	1242	1	395	2.7e-201
Merged2_853980_33-545	304.3	342.32	11.3347	2.83968	3.99153	6.56483e-05	0.00715128	Nas_Ban	AromaDeg	YP_001856055|Kocuria_rhizophila_DC2201|Non	85.1	175	21	2	1	513	22	195	5.5e-84
Merged2_348061_817-1728	368.2	119.277	11.3491	3.09021	3.6726	0.000240099	0.0143736	Nas_Ban	AromaDeg	WP_007773140|Rhizobium_sp_CF080|Non	56.2	299	131	0	13	909	4	302	5.5e-103
Merged2_558920_235-543	172.6	120.759	11.3525	3.20438	3.5428	0.000395898	0.0204538	Nas_Ban	AromaDeg	WP_010143950|Citricoccus_sp_CH26A|Non	83.2	101	17	0	7	309	5	105	1.5e-44
Merged2_717356_3-941	350.1	122.605	11.3935	3.0332	3.75627	0.000172464	0.0117198	Nas_Ban	AromaDeg	WP_020656210|Massilia_niastensis|Non	55.9	306	133	2	28	939	7	312	1.6e-97
Merged2_841164_305-607	204.1	124.615	11.4112	2.70459	4.21919	2.45185e-05	0.00515507	Nas_Ban	AromaDeg	WP_018171784|Microbacterium_sp_292MF|Non	89.3	103	8	1	1	300	286	388	4.6e-54
Merged2_679997_4294-5286	305.8	125.134	11.4231	3.44973	3.31129	0.000928669	0.0348505	Nas_Ban	AromaDeg	YP_005000896|Mycobacterium_rhodesiae_NBB3|Non	45.5	336	165	5	10	969	8	341	3.7e-84
Merged2_837010_428-637	63.5	126.89	11.4427	3.08633	3.70755	0.000209275	0.0132949	Nas_Ban	AromaDeg	WP_020514299|Actinoplanes_globisporus|Non	53.6	69	26	2	1	207	315	377	6.7e-12
Merged2_364578_1-585	276.6	128.43	11.4559	2.96463	3.86418	0.000111465	0.00875813	Nas_Ban	AromaDeg	YP_004331506|Pseudonocardia_dioxanivorans_CB1190|Non	63.2	193	69	1	13	585	40	232	1.4e-75
Merged2_893375_4361-5611	419.9	128.544	11.4565	3.06086	3.74292	0.000181895	0.0121419	Nas_Ban	AromaDeg	YP_004618786|Ramlibacter_tataouinensis_TTB310|Non	47.6	414	210	3	1	1242	1	407	2.2e-118
Merged2_336502_3-155	63.2	128.245	11.4582	3.0305	3.78095	0.000156231	0.0110965	Nas_Ban	AromaDeg	YP_004980400|Burkholderia_sp_YI23|Non	49	49	25	0	4	150	267	315	6.4e-12
Merged2_456473_1903-2922	305.4	130.131	11.4762	3.00083	3.82432	0.000131131	0.00989121	Nas_Ban	AromaDeg	YP_003608176|Burkholderia_sp_CCGE1002|Non	44.8	344	170	5	1	1017	1	329	4.9e-84
Merged2_846270_1345-1722	35.4	130.351	11.4815	3.20529	3.58204	0.000340922	0.0185005	Nas_Ban	AromaDeg	WP_020006750|Salinicoccus_albus|Non	41	39	23	0	64	180	52	90	0.0035
Merged2_61579_1-291	36.2	131.689	11.4964	3.00246	3.82901	0.000128662	0.009803	Nas_Ban	AromaDeg	WP_006682301|Candidatus_Glomeribacter_gigasporarum|Non	42.9	49	27	1	7	153	301	348	0.0016
Merged2_684047_2-202	100.9	133.471	11.5158	3.01671	3.81733	0.000134901	0.0100749	Nas_Ban	AromaDeg	YP_004555986|Sphingobium_chlorophenolicum_L-1|Non	71	62	18	0	1	186	216	277	3.6e-23
Merged2_724639_738-1172	38.1	136.692	11.5475	2.97979	3.87528	0.000106503	0.00854627	Nas_Ban	AromaDeg	WP_005258061|Rhodococcus_wratislaviensis|Non	63	27	10	0	34	114	18	44	0.00062
Merged2_286004_422-784	174.5	136.875	11.552	3.20011	3.60987	0.000306347	0.016867	Nas_Ban	AromaDeg	WP_006865122|Gordonia_namibiensis|Non	66.4	110	37	0	25	354	13	122	4.7e-45
Merged2_838231_4540-5367	229.9	137.537	11.5593	3.069	3.76649	0.000165559	0.0113528	Nas_Ban	AromaDeg	ZP_01011465|Maritimibacter_alkaliphilus_HTCC2654|Non	45.7	256	116	6	1	756	1	237	2.1e-61
Merged2_73244_1-384	171.4	138.701	11.5713	3.06069	3.7806	0.000156448	0.0110965	Nas_Ban	AromaDeg	YP_004331506|Pseudonocardia_dioxanivorans_CB1190|Non	59.8	127	51	0	1	381	1	127	4.2e-44
Merged2_848543_1-303	167.9	140.628	11.59	2.84438	4.0747	4.60738e-05	0.00620597	Nas_Ban	AromaDeg	YP_004333721|Pseudonocardia_dioxanivorans|Non	72.5	102	27	1	1	303	1	102	3.6e-43
Merged2_351099_4832-5827	40.8	140.59	11.5911	3.45297	3.35686	0.000788336	0.0307889	Nas_Ban	AromaDeg	YP_004368116|Marinithermus_hydrothermalis_DSM_14884|Non	55.2	29	13	0	634	720	3	31	0.00022
Merged2_693118_1-426	231.1	141.59	11.601	3.0779	3.76912	0.000163826	0.011348	Nas_Ban	AromaDeg	YP_004331506|Pseudonocardia_dioxanivorans_CB1190|Non	70.8	144	40	1	1	426	1	144	4.9e-62
Merged2_719679_3-227	121.3	142.662	11.6122	3.11549	3.72726	0.000193575	0.0126968	Nas_Ban	AromaDeg	WP_010143950|Citricoccus_sp_CH26A|Non	79.5	73	15	0	7	225	5	77	2.9e-29
Merged2_72913_328-879	46.6	145.719	11.6424	3.14749	3.69894	0.000216506	0.0134968	Nas_Ban	AromaDeg	CAA06026|Rhodococcus_rhodochrous|Dhb	65.5	29	10	0	16	102	142	170	2.2e-06
Merged2_886421_2-538	268.1	147.404	11.6439	3.20342	3.63485	0.000278147	0.0156572	Nas_Ban	AromaDeg	WP_019618785|Pseudoclavibacter_faecalis|Non	71.3	178	49	1	4	537	45	220	4.6e-73
Merged2_303271_2-262	120.9	146.803	11.6494	2.95611	3.94078	8.12183e-05	0.00773567	Nas_Ban	AromaDeg	YP_485884|Rhodopseudomonas_palustris_HaA2|Non	78.1	73	16	0	1	219	362	434	4.4e-29
Merged2_299643_1-504	285.8	147.009	11.6552	3.28097	3.55236	0.000381791	0.019999	Nas_Ban	AromaDeg	WP_006865122|Gordonia_namibiensis|Non	78.4	167	36	0	1	501	224	390	2e-78
Merged2_566292_6760-7251	230.7	147.396	11.6593	2.96767	3.92875	8.53871e-05	0.00779924	Nas_Ban	AromaDeg	WP_020514290|Actinoplanes_globisporus|Non	70.8	144	42	0	61	492	8	151	7.4e-62
Merged2_565192_437-976	114.4	149.071	11.6756	2.99189	3.90243	9.52308e-05	0.00806562	Nas_Ban	AromaDeg	YP_003543669|Sphingobium_japonicum_UT26S|Non	42.2	166	94	2	43	540	1	164	8.5e-27
Merged2_362588_3-716	283.5	149.754	11.6821	2.98342	3.91567	9.01534e-05	0.00779924	Nas_Ban	AromaDeg	WP_017727651|Bacillus_sp_L1|Non	51.9	237	112	2	1	708	16	251	1.4e-77
Merged2_56049_3-617	259.6	150.7	11.6842	2.70003	4.32743	1.50858e-05	0.003556	Nas_Ban	AromaDeg	YP_005043863|Burkholderia_sp_YI23|Non	60.8	186	73	0	1	558	1	186	1.9e-70
Merged2_845895_3-539	174.9	151.842	11.702	3.0006	3.89989	9.62356e-05	0.00806562	Nas_Ban	AromaDeg	YP_001263547|Sphingomonas_wittichii_RW1|Non	49.7	173	82	1	10	528	175	342	5.3e-45
Merged2_690724_10067-11389	739.2	153.007	11.713	3.15668	3.71053	0.000206825	0.0132949	Nas_Ban	AromaDeg	YP_718166|Sphingomonas_sp_KA1|Non	79.4	428	88	0	1	1284	1	428	1.7e-214
Merged2_56501_3472-4422	325.1	154.872	11.7281	2.8264	4.14949	3.33221e-05	0.00558552	Nas_Ban	AromaDeg	WP_006157664|Cupriavidus_basilensis_OR16|Non	50	312	154	2	7	939	4	314	5.6e-90
Merged2_564506_2660-3985	443.7	155.328	11.7311	3.06223	3.83091	0.000127672	0.009803	Nas_Ban	AromaDeg	WP_008973084|Bradyrhizobium_sp_STM_3843|Non	49.9	443	216	5	1	1323	1	439	1.5e-125
Merged2_786257_1030-1431	38.1	157.718	11.7558	2.89644	4.05871	4.93449e-05	0.00652997	Nas_Ban	AromaDeg	WP_006330050|Gordonia_rhizosphera_NBRC_16068|Non	41	39	23	0	19	135	151	189	0.00058
Merged2_73466_7003-8301	332.8	160.575	11.783	3.45513	3.41029	0.000648941	0.0278123	Nas_Ban	AromaDeg	NP_890824|Bordetella_bronchiseptica_RB50|Non	40	412	235	5	37	1254	11	416	3.7e-92
Merged2_532092_14661-15917	617.5	163.328	11.8065	3.31272	3.56398	0.000365272	0.0194032	Nas_Ban	AromaDeg	WP_009516078|Hydrogenophaga_sp_PBC|Non	68.8	410	128	0	22	1251	19	428	7.2e-178
Merged2_307186_1086-1424	189.1	163.554	11.8093	2.99278	3.94592	7.94925e-05	0.00773567	Nas_Ban	AromaDeg	YP_004333721|Pseudonocardia_dioxanivorans|Non	75.2	109	27	0	1	327	1	109	1.7e-49
Merged2_349300_2-613	138.3	164.917	11.8138	2.80028	4.21879	2.45618e-05	0.00515507	Nas_Ban	AromaDeg	ZP_06845157|Burkholderia_sp_Ch1-1|Non	42.2	173	99	1	79	597	254	425	6.2e-34
Merged2_83672_403-906	200.3	164.211	11.8151	2.98779	3.95448	7.67017e-05	0.00771415	Nas_Ban	AromaDeg	YP_004333721|Pseudonocardia_dioxanivorans|Non	52.4	168	80	0	1	504	1	168	1.1e-52
Merged2_841256_3-422	181	164.702	11.8193	2.99924	3.94077	8.12204e-05	0.00773567	Nas_Ban	AromaDeg	YP_004333941|Pseudonocardia_dioxanivorans_CB1190|Non	61.4	140	35	2	1	420	1	121	5.8e-47
Merged2_514316_1736-2686	318.9	164.968	11.8196	2.71935	4.34647	1.38349e-05	0.00340743	Nas_Ban	AromaDeg	WP_017454069|Herbaspirillum_seropedicae|Non	49.4	314	157	2	1	939	1	313	4e-88
Merged2_706509_1307-1930	418.7	167.681	11.8277	2.63295	4.4922	7.04906e-06	0.00217127	Nas_Ban	AromaDeg	ZP_04748451|Mycobacterium_kansasii_ATCC_12478|Non	93.2	207	14	0	1	621	94	300	2.4e-118
Merged2_94068_759-1331	258.5	166.035	11.8312	3.1605	3.74347	0.0001815	0.0121419	Nas_Ban	AromaDeg	WP_019618785|Pseudoclavibacter_faecalis|Non	67	191	61	1	1	573	1	189	3.9e-70
Merged2_464734_1-348	185.3	166.643	11.8362	3.0004	3.94489	7.98363e-05	0.00773567	Nas_Ban	AromaDeg	YP_004333721|Pseudonocardia_dioxanivorans|Non	75.2	109	27	0	1	327	1	109	2.5e-48
Merged2_366628_1-630	168.7	167.798	11.8463	2.98563	3.96777	7.25495e-05	0.00739515	Nas_Ban	AromaDeg	AAT99362|Sphingomonas_sp_tfd44|Non	43.7	215	91	6	1	630	60	249	4.4e-43
Merged2_726522_4341-4979	323.6	559.044	11.8517	2.47148	4.7954	1.62355e-06	0.00113743	Nas_Ban	AromaDeg	WP_019521462|Streptomyces_sp_FxanaD5|Non	76.3	207	49	0	1	621	210	416	1.1e-89
Merged2_300858_3175-3858	274.2	169.668	11.8599	2.69517	4.40042	1.08043e-05	0.00291059	Nas_Ban	AromaDeg	WP_016846197|Bradyrhizobium_elkanii|Non	55.4	224	99	1	1	669	106	329	8.1e-75
Merged2_456473_421-1686	421.4	170.029	11.8645	2.95644	4.01309	5.99285e-05	0.00703869	Nas_Ban	AromaDeg	WP_017727527|Bacillus_sp_L1|Non	51.3	427	201	7	1	1263	2	427	7.6e-119
Merged2_350991_1923-2363	172.9	170.735	11.8713	2.98972	3.9707	7.16608e-05	0.00739515	Nas_Ban	AromaDeg	WP_017727651|Bacillus_sp_L1|Non	58.9	124	50	1	70	441	1	123	1.6e-44
Merged2_348061_2100-2993	93.2	171.513	11.876	2.97347	3.99399	6.49708e-05	0.00715128	Nas_Ban	AromaDeg	WP_018706724|Bacillus_fordii|Non	40	120	68	3	31	378	27	146	3.4e-20
Merged2_708813_6720-7976	315.1	172.265	11.8843	3.0229	3.93142	8.44471e-05	0.00779924	Nas_Ban	AromaDeg	WP_019509842|Mycobacterium_sp_VKM_Ac-1815D|Non	41	412	232	6	28	1245	17	423	7.6e-87
Merged2_795749_1674-1925	55.5	173.094	11.8905	2.81872	4.21841	2.46033e-05	0.00515507	Nas_Ban	AromaDeg	CAA73203|Pseudomonas_putida|Odm	46.3	54	27	1	4	159	65	118	2.2e-09
Merged2_738236_3-599	270	543.616	11.9039	2.58029	4.61339	3.96152e-06	0.00174004	Nas_Ban	AromaDeg	WP_018913363|Thiomonas_sp_FB-6|Non	62.8	199	73	1	1	597	1	198	1.3e-73
Merged2_289580_1563-2834	686	178.392	11.9349	3.45811	3.45127	0.000557963	0.0252019	Nas_Ban	AromaDeg	YP_005043848|Burkholderia_sp_YI23|Non	73.3	412	110	0	1	1236	1	412	1.7e-198
Merged2_719163_227-712	159.1	178.597	11.9362	3.00259	3.97532	7.02863e-05	0.00736346	Nas_Ban	AromaDeg	YP_004333721|Pseudonocardia_dioxanivorans|Non	56.3	151	59	1	1	453	291	434	2.7e-40
Merged2_732003_934-2082	473	421.632	11.943	2.62897	4.54286	5.54964e-06	0.00200155	Nas_Ban	AromaDeg	EPZ52966|Alicyclobacillus_acidoterrestris_ATCC_49025|Non	58.5	395	151	4	1	1149	1	394	2e-134
Merged2_828158_1191-1691	37	182.866	11.9703	3.0034	3.98559	6.73129e-05	0.00715128	Nas_Ban	AromaDeg	YP_001191854|Metallosphaera_sedula_DSM_5348|Non	58.6	29	12	0	10	96	1	29	0.0016
Merged2_360931_2896-3720	271.6	184.55	11.9831	2.85799	4.19286	2.75461e-05	0.00537844	Nas_Ban	AromaDeg	YP_004302839|Polymorphum_gilvum_SL003B-26A1|Non	47.8	272	141	1	1	813	1	272	6.4e-74
Merged2_556956_1280-1654	70.9	186.263	11.9969	2.99956	3.99956	6.34611e-05	0.00715128	Nas_Ban	AromaDeg	WP_003934503|Rhodococcus_ruber_BKS_20-38|Non	40.8	103	51	2	58	366	140	232	7.5e-14
Merged2_93039_4294-5646	444.5	191.114	12.0295	2.87652	4.18198	2.88981e-05	0.00544946	Nas_Ban	AromaDeg	YP_005000943|Mycobacterium_rhodesiae_NBB3|Non	51.5	437	195	9	37	1338	12	434	9e-126
Merged2_684679_9351-10382	282.3	197.286	12.0794	2.91814	4.13941	3.48194e-05	0.00562021	Nas_Ban	AromaDeg	WP_017727651|Bacillus_sp_L1|Non	43.1	339	173	8	1	999	1	325	4.5e-77
Merged2_786104_1307-2596	408.7	198.424	12.0884	3.4668	3.48689	0.000488669	0.0236284	Nas_Ban	AromaDeg	WP_019521458|Streptomyces_sp_FxanaD5|Non	50	416	194	7	16	1248	7	413	5.2e-115
Merged2_364486_2108-3259	637.9	495.225	12.1335	2.96008	4.09905	4.1485e-05	0.00568949	Nas_Ban	AromaDeg	ZP_05543276|Streptomyces_griseoflavus_Tu4000|Non	80.1	371	74	0	37	1149	16	386	4.7e-184
Merged2_681043_167-994	256.5	205.706	12.1366	2.68804	4.51505	6.33006e-06	0.00217035	Nas_Ban	AromaDeg	YP_675812|Mesorhizobium_sp_BNC1|Non	51.7	263	122	3	43	828	15	273	2.1e-69
Merged2_721427_1-867	391.3	206.988	12.1437	3.02402	4.01574	5.92601e-05	0.00703869	Nas_Ban	AromaDeg	YP_004331506|Pseudonocardia_dioxanivorans_CB1190|Non	59.9	287	110	2	10	855	1	287	5.8e-110
Merged2_695936_33-1394	384.8	210.201	12.1715	3.10153	3.92437	8.6958e-05	0.00779924	Nas_Ban	AromaDeg	NP_890824|Bordetella_bronchiseptica_RB50|Non	43.9	437	243	2	37	1347	10	444	8.5e-108
Merged2_890492_230-1306	346.7	210.497	12.1725	3.05371	3.98614	6.71561e-05	0.00715128	Nas_Ban	AromaDeg	WP_017953351|SAR202_cluster_bacterium_SCGC_AAA240-N13|Non	48.6	358	175	4	1	1074	1	349	2e-96
Merged2_817484_332-1639	561.2	215.72	12.2086	3.2144	3.7981	0.000145809	0.010678	Nas_Ban	AromaDeg	EPZ52966|Alicyclobacillus_acidoterrestris_ATCC_49025|Non	59.9	444	157	3	1	1287	1	438	6.4e-161
Merged2_336631_859-2208	566.2	991.462	12.24	2.50207	4.89195	9.98415e-07	0.00107586	Nas_Ban	AromaDeg	YP_004333941|Pseudonocardia_dioxanivorans_CB1190|Non	59.4	466	157	8	1	1344	1	452	2e-162
Merged2_857623_2-808	464.2	420.327	12.2715	2.94525	4.16653	3.09278e-05	0.00558552	Nas_Ban	AromaDeg	YP_001208476|Bradyrhizobium_sp_ORS278|Non	79.6	269	55	0	1	807	1	269	6.5e-132
Merged2_218220_1032-1382	186.8	227.137	12.2832	3.03362	4.04903	5.14304e-05	0.00667251	Nas_Ban	AromaDeg	YP_003705546|Truepera_radiovictrix_DSM_17093|Non	72.4	116	32	0	1	348	211	326	8.8e-49
Merged2_793144_1659-2984	142.9	233.123	12.3204	2.88144	4.27578	1.90471e-05	0.0043537	Nas_Ban	AromaDeg	WP_009519476|Hydrogenophaga_sp_PBC|Non	41	195	99	5	25	576	22	211	5.5e-35
Merged2_714180_2-334	37	236.076	12.339	3.00777	4.10236	4.08949e-05	0.00568949	Nas_Ban	AromaDeg	CAB99201|Pseudomonas_putida_01G3|Ipc	55.2	29	11	1	40	120	153	181	0.0011
Merged2_563500_3-542	44.7	239.852	12.3594	2.99078	4.13249	3.58854e-05	0.00563925	Nas_Ban	AromaDeg	WP_007270117|Arthrobacter_gangotriensis|Non	43.3	60	32	1	7	186	15	72	8.3e-06
Merged2_840796_3047-4297	422.9	242.462	12.3776	3.56683	3.4702	0.000520062	0.024215	Nas_Ban	AromaDeg	WP_017934576|Nocardioides_sp_Iso805N|Non	52.6	399	177	5	55	1221	1	397	2.6e-119
Merged2_702608_245-1135	389	249.165	12.4169	2.98484	4.15999	3.18256e-05	0.00558552	Nas_Ban	AromaDeg	YP_004331506|Pseudonocardia_dioxanivorans_CB1190|Non	60.3	287	109	2	1	846	1	287	2.9e-109
Merged2_348063_3-773	233	270.879	12.5333	3.01686	4.1544	3.2614e-05	0.00558552	Nas_Ban	AromaDeg	YP_004331506|Pseudonocardia_dioxanivorans_CB1190|Non	44.3	262	119	3	1	765	1	242	2.3e-62
Merged2_288951_498-1850	539.7	271.242	12.5388	3.04358	4.11976	3.79267e-05	0.00568949	Nas_Ban	AromaDeg	YP_004331506|Pseudonocardia_dioxanivorans_CB1190|Non	57.7	440	174	5	1	1302	1	434	2.1e-154
Merged2_288523_1-1368	174.1	902.667	12.5409	2.60199	4.81972	1.43757e-06	0.00113743	Nas_Ban	AromaDeg	YP_003543669|Sphingobium_japonicum_UT26S|Non	45.2	208	113	1	745	1368	1	207	2.3e-44
Merged2_66924_81-629	182.6	275.525	12.5578	3.01977	4.15855	3.20276e-05	0.00558552	Nas_Ban	AromaDeg	WP_020514290|Actinoplanes_globisporus|Non	63.3	158	53	4	10	480	188	341	2.6e-47
Merged2_525293_269-1201	326.6	652.73	12.5673	2.67856	4.69181	2.70798e-06	0.00136175	Nas_Ban	AromaDeg	YP_004333941|Pseudonocardia_dioxanivorans_CB1190|Non	51.6	306	140	3	1	909	149	449	1.9e-90
Merged2_352850_147-554	37	288.394	12.6275	2.81375	4.4878	7.19631e-06	0.00217127	Nas_Ban	AromaDeg	WP_018076071|Novosphingobium_nitrogenifigens|Non	56.7	30	13	0	13	102	3	32	0.0013
Merged2_531187_3-641	387.1	293.271	12.6521	3.01908	4.19071	2.78085e-05	0.00537844	Nas_Ban	AromaDeg	YP_001208476|Bradyrhizobium_sp_ORS278|Non	80.8	213	41	0	1	639	89	301	8e-109
Merged2_384788_379-1443	330.9	301.163	12.6902	3.08473	4.11389	3.89045e-05	0.00568949	Nas_Ban	AromaDeg	WP_020419096|Amycolatopsis_sp_ATCC_39116|Non	46.4	360	182	4	1	1062	1	355	1.1e-91
Merged2_351545_322-795	38.1	308.558	12.7245	2.87136	4.43151	9.35741e-06	0.00263877	Nas_Ban	AromaDeg	ZP_05343607|Thalassiobium_sp_R2A62|Non	41.2	51	28	1	19	171	17	65	0.00068
Merged2_735201_403-1755	684.1	321.96	12.7866	3.11353	4.10678	4.0122e-05	0.00568949	Nas_Ban	AromaDeg	WP_018272981|Bradyrhizobium_elkanii|Non	68.8	443	137	1	22	1350	8	449	6.7e-198
Merged2_459602_936-1727	366.7	329.367	12.8193	2.82031	4.54533	5.4848e-06	0.00200155	Nas_Ban	AromaDeg	EPZ52966|Alicyclobacillus_acidoterrestris_ATCC_49025|Non	62	266	99	2	1	792	1	266	1.4e-102
Merged2_719586_199-1008	272.7	369.969	12.986	2.70804	4.79534	1.62396e-06	0.00113743	Nas_Ban	AromaDeg	WP_020514299|Actinoplanes_globisporus|Non	48.7	273	128	4	1	807	1	265	2.8e-74
Merged2_835378_628-1692	295	393.523	13.0763	2.99466	4.36655	1.26227e-05	0.0032832	Nas_Ban	AromaDeg	WP_007296704|Rhodococcus_imtechensis|Non	40.4	374	192	9	1	1065	1	362	6.9e-81
Merged2_517636_2815-3789	384	400.449	13.095	2.8378	4.61448	3.94088e-06	0.00174004	Nas_Ban	AromaDeg	BAE53398|Paenibacillus_sp_YK5|Non	57.1	319	134	3	19	972	4	320	1e-107
Merged2_345535_197-1573	309.7	413.53	13.1479	3.02683	4.3438	1.40038e-05	0.00340743	Nas_Ban	AromaDeg	WP_017727780|Bacillus_sp_L1|Non	42	393	210	6	1	1137	1	389	3.5e-85
Merged2_345424_181-1185	635.2	421.572	13.1753	2.86194	4.60361	4.15229e-06	0.00174004	Nas_Ban	AromaDeg	WP_019526840|Streptomyces_sp_FxanaD5|Non	83.9	335	54	0	1	1005	1	335	2.7e-183
Merged2_292253_1-1122	264.2	444.476	13.252	2.99177	4.42949	9.44543e-06	0.00263877	Nas_Ban	AromaDeg	WP_017727651|Bacillus_sp_L1|Non	40.4	376	205	10	1	1113	55	416	1.4e-71
Merged2_80050_2-889	276.9	486.166	13.3809	2.85183	4.69204	2.70497e-06	0.00136175	Nas_Ban	AromaDeg	YP_004331506|Pseudonocardia_dioxanivorans_CB1190|Non	47.7	283	138	4	4	840	160	436	1.6e-75
Merged2_367852_494-1618	458.4	493.299	13.4022	2.81196	4.76613	1.878e-06	0.00118048	Nas_Ban	AromaDeg	YP_004333941|Pseudonocardia_dioxanivorans_CB1190|Non	56.2	390	156	3	1	1125	1	390	5e-130
Merged2_464734_376-1311	302	506.997	13.4419	2.995	4.48813	7.185e-06	0.00217127	Nas_Ban	AromaDeg	YP_004333941|Pseudonocardia_dioxanivorans_CB1190|Non	49.2	309	148	6	1	921	148	449	5e-83
Merged2_696712_630-1328	253.4	561.186	13.5841	2.87622	4.7229	2.32506e-06	0.00134907	Nas_Ban	AromaDeg	YP_004978866|Burkholderia_sp_YI23|Non	54	224	98	2	28	699	9	227	1.5e-68
Merged2_55299_4711-5784	42.7	636.488	13.7682	2.8737	4.7911	1.65872e-06	0.00113743	Nas_Ban	AromaDeg	YP_005022825|Vibrio_sp_EJY3|Non	50	34	17	0	229	330	35	68	6.3e-05
Merged2_79161_68-1423	268.5	824.919	14.1438	2.64522	5.34692	8.94622e-08	0.000112469	Nas_Ban	AromaDeg	ZP_01011465|Maritimibacter_alkaliphilus_HTCC2654|Non	40.7	413	206	11	1	1194	1	389	8.8e-73
Merged2_534212_2705-3736	491.5	106.009	24.2299	3.56742	6.792	1.10586e-11	6.75111e-08	Nas_Ban	AromaDeg	WP_009739265|Frankia_sp_QA3|Non	68.5	330	103	1	16	1005	3	331	4.9e-140
Merged2_817923_3-584	91.3	95.9026	24.3342	3.8402	6.33671	2.34729e-10	3.54112e-07	Nas_Ban	AromaDeg	YP_005043863|Burkholderia_sp_YI23|Non	41.9	124	68	4	73	435	264	386	8.3e-20
Merged2_840796_5933-7240	555.8	258.434	24.6891	3.8398	6.42977	1.27794e-10	2.40987e-07	Nas_Ban	AromaDeg	EPZ52966|Alicyclobacillus_acidoterrestris_ATCC_49025|Non	59.7	444	158	4	1	1287	1	438	2.7e-159
Merged2_840796_7419-8720	566.2	253.927	25.8119	3.83981	6.7222	1.79003e-11	6.75111e-08	Nas_Ban	AromaDeg	YP_004331506|Pseudonocardia_dioxanivorans_CB1190|Non	63.8	437	149	7	1	1287	1	436	2e-162

## Sheet: AromaDeg Nas_Cub
ID_ORF	Bit_score	baseMean	log2FoldChange	lfcSE	stat	pvalue	padj	Comparison	DB	Gene_Description	Identity	Alignment_length	Mismatches	Gap_open	Query_end	Query_start	Subject_start	Subject_end	e_value
Merged2_1077050_827-1954	523.5	64.8563	-33.6712	3.53451	-9.52642	1.62803e-21	5.66961e-19	Nas_Cub	AromaDeg	WP_018158791|Smaragdicoccus_niigatensis|Non	69.4	366	111	1	25	1119	2	367	1.3e-149
Merged2_2904114_1-831	497.3	21.8585	-20.096	3.18963	-6.30042	2.96839e-10	6.89161e-08	Nas_Cub	AromaDeg	ZP_05485171|Streptomyces_sp_SPB78|Non	77.9	276	59	1	1	828	19	292	7.2e-142
Merged2_2735439_1653-2972	617.5	54.5397	-8.87706	2.79128	-3.18028	0.00147134	0.00940869	Nas_Cub	AromaDeg	WP_007578261|Patulibacter_sp_I11|Non	68	416	126	1	1	1227	1	416	7.6e-178
Merged2_3691947_1-483	198	49.8221	-8.7516	3.35551	-2.60813	0.00910394	0.0321058	Nas_Cub	AromaDeg	WP_020525640|Catelliglobosispora_koreensis|Non	59.7	159	64	0	4	480	4	162	5.2e-52
Merged2_1201268_350-709	154.1	47.8296	-8.69006	3.27656	-2.65219	0.00799716	0.0298661	Nas_Cub	AromaDeg	WP_006898981|Gordonia_paraffinivorans|Non	63	119	44	0	4	360	6	124	6.5e-39
Merged2_3165233_642-1268	202.2	41.5335	-8.49002	3.09908	-2.73953	0.00615266	0.0254322	Nas_Cub	AromaDeg	WP_017525099|Pusillimonas_noertemannii|Non	50.8	197	93	1	1	591	224	416	3.6e-53
Merged2_1902147_49-894	422.5	66.5856	-8.48402	2.53742	-3.34356	0.000827111	0.00636954	Nas_Cub	AromaDeg	WP_017183325|Sphingobium_xenophagum|Non	68.5	279	88	0	1	837	1	279	2.3e-119
Merged2_6415_3-515	251.5	38.498	-8.37074	2.68905	-3.11291	0.00185256	0.0112201	Nas_Cub	AromaDeg	WP_017183325|Sphingobium_xenophagum|Non	68.3	167	53	0	1	501	113	279	4.2e-68
Merged2_1840541_1722-3050	647.5	37.4957	-8.33362	3.06663	-2.71752	0.00657741	0.0267485	Nas_Cub	AromaDeg	WP_005444914|Saccharomonospora_azurea|Non	67.5	440	141	2	1	1314	1	440	6.9e-187
Merged2_1171440_1124-2401	548.9	62.8106	-8.25956	2.28851	-3.60915	0.000307207	0.00330698	Nas_Cub	AromaDeg	YP_001263550|Sphingomonas_wittichii_RW1|Non	59.4	414	149	6	1	1185	1	414	3.2e-157
Merged2_3557047_234-1322	558.1	34.5578	-8.22011	3.24416	-2.53382	0.0112827	0.0367215	Nas_Cub	AromaDeg	WP_005444914|Saccharomonospora_azurea|Non	70.8	360	103	1	1	1074	81	440	4.5e-160
Merged2_2229966_1218-2348	604	32.9188	-8.14958	3.29029	-2.47686	0.0132544	0.0404943	Nas_Cub	AromaDeg	ZP_06847647|Mycobacterium_parascrofulaceum_ATCC_BAA-614|Non	77.4	376	85	0	1	1128	1	376	7.4e-174
Merged2_2489813_31-1152	607.8	29.8557	-8.00827	2.91158	-2.75049	0.00595063	0.0251162	Nas_Cub	AromaDeg	WP_016432947|Streptomyces_sp_HGB0020|Non	78.4	371	70	2	1	1113	21	381	5.1e-175
Merged2_2764328_341-1240	381.3	28.4955	-7.9238	2.60914	-3.03694	0.00238993	0.0133167	Nas_Cub	AromaDeg	WP_018273384|Bradyrhizobium_elkanii|Non	62.3	292	109	1	4	879	39	329	6.2e-107
Merged2_2980402_262-1533	793.1	28.1544	-7.92286	3.27311	-2.42059	0.0154955	0.0443228	Nas_Cub	AromaDeg	ZP_06848099|Mycobacterium_parascrofulaceum_ATCC_BAA-614|Non	88.2	423	50	0	1	1269	1	423	9.7e-231
Merged2_3491689_1-699	293.9	27.6232	-7.89778	3.16038	-2.499	0.0124545	0.039163	Nas_Cub	AromaDeg	WP_020511473|Actinoplanes_globisporus|Non	61.4	233	88	2	1	696	65	296	1e-80
Merged2_1382060_427-807	191.8	26.1258	-7.81881	2.88095	-2.71396	0.00664832	0.0267662	Nas_Cub	AromaDeg	WP_017183325|Sphingobium_xenophagum|Non	69.4	124	38	0	1	372	156	279	3e-50
Merged2_2481469_587-1771	792.3	26.2548	-7.79399	2.67237	-2.91651	0.00353971	0.0173935	Nas_Cub	AromaDeg	ZP_05223998|Mycobacterium_intracellulare_ATCC_13950|Non	93.8	388	24	0	22	1185	8	395	1.5e-230
Merged2_1952322_513-1196	253.4	26.3396	-7.78338	2.70465	-2.87777	0.00400494	0.0189954	Nas_Cub	AromaDeg	YP_675812|Mesorhizobium_sp_BNC1|Non	59.9	207	78	1	40	660	15	216	1.5e-68
Merged2_2774148_147-443	132.1	25.2207	-7.76361	3.29491	-2.35624	0.018461	0.0481575	Nas_Cub	AromaDeg	WP_006865122|Gordonia_namibiensis|Non	62.6	91	34	0	25	297	13	103	2.2e-32
Merged2_2171664_741-1550	47.4	24.978	-7.7496	3.27905	-2.36337	0.0181097	0.047996	Nas_Cub	AromaDeg	WP_009070864|Metallosphaera_yellowstonensis|Non	40	50	29	1	139	285	86	135	1.9e-06
Merged2_1037395_509-1453	545.8	23.8136	-7.58672	2.97874	-2.54696	0.0108667	0.0357856	Nas_Cub	AromaDeg	WP_019629784|Actinomadura_atramentaria|Non	81.3	310	58	0	13	942	7	316	2e-156
Merged2_2806330_1-603	237.7	20.8469	-7.49686	3.09666	-2.42095	0.0154798	0.0443228	Nas_Cub	AromaDeg	WP_007296704|Rhodococcus_imtechensis|Non	53.7	205	82	4	1	603	73	268	7.4e-64
Merged2_3176786_357-896	275.4	20.8916	-7.459	2.77922	-2.68385	0.00727796	0.0282662	Nas_Cub	AromaDeg	WP_019629784|Actinomadura_atramentaria|Non	77	161	37	0	58	540	7	167	2.9e-75
Merged2_1911394_1-594	351.7	22.2237	-7.42183	2.99749	-2.47602	0.0132857	0.0404968	Nas_Cub	AromaDeg	WP_020422912|Amycolatopsis_sp_ATCC_39116|Non	80.7	197	38	0	1	591	123	319	3.5e-98
Merged2_2495439_4530-4826	127.5	19.3854	-7.38487	3.15458	-2.341	0.019232	0.0492046	Nas_Cub	AromaDeg	WP_006865122|Gordonia_namibiensis|Non	57.3	103	40	1	1	297	1	103	5.3e-31
Merged2_3654251_3-1280	559.3	19.2721	-7.3763	3.01868	-2.44355	0.0145436	0.0428215	Nas_Cub	AromaDeg	WP_007759357|Rhizobium_sp_CF080|Non	60.3	421	165	2	1	1257	1	421	2.4e-160
Merged2_2219544_200-766	43.1	17.6234	-7.21428	2.54858	-2.83071	0.00464453	0.020938	Nas_Cub	AromaDeg	WP_016693476|Rhodococcus_rhodochrous|Non	45	40	20	1	19	132	135	174	2.5e-05
Merged2_1557288_349-1272	470.3	20.7303	-7.19904	2.57054	-2.80059	0.00510091	0.0224016	Nas_Cub	AromaDeg	WP_020670137|Amycolatopsis_nigrescens|Non	70.6	306	90	0	1	918	1	306	1e-133
Merged2_1083616_1-915	355.1	16.4906	-7.14833	2.77275	-2.57806	0.00993558	0.0337057	Nas_Cub	AromaDeg	YP_004978866|Burkholderia_sp_YI23|Non	52.5	303	143	1	1	906	44	346	4.8e-99
Merged2_3575058_1737-2336	84	16.0331	-7.08974	2.67422	-2.65114	0.008022	0.0298787	Nas_Cub	AromaDeg	BAD34447|Sphingomonas_sp_A4|Pap	41.9	93	51	2	82	354	17	108	1.4e-17
Merged2_3166481_2780-4162	740	15.5229	-7.06151	2.73412	-2.58274	0.00980206	0.0335288	Nas_Cub	AromaDeg	WP_006865122|Gordonia_namibiensis|Non	73.3	460	116	2	13	1371	4	463	1.1e-214
Merged2_3262961_337-780	184.1	15.4079	-7.04709	2.98504	-2.3608	0.0182356	0.0480193	Nas_Cub	AromaDeg	YP_004978866|Burkholderia_sp_YI23|Non	56.7	141	61	0	22	444	2	142	7.2e-48
Merged2_2167148_402-1688	753.1	23.036	-6.93002	2.44089	-2.83914	0.00452354	0.0205254	Nas_Cub	AromaDeg	WP_019521458|Streptomyces_sp_FxanaD5|Non	80.6	428	83	0	1	1284	1	428	1.1e-218
Merged2_1036998_256-894	48.9	14.5115	-6.92929	2.91011	-2.38111	0.0172607	0.0469686	Nas_Cub	AromaDeg	ZP_04690630|Streptomyces_ghanaensis_ATCC_14672|Non	40	50	28	1	400	543	137	186	5.2e-07
Merged2_4713829_3-1235	531.9	21.9054	-6.88094	2.47447	-2.78077	0.005423	0.0234604	Nas_Cub	AromaDeg	YP_004333721|Pseudonocardia_dioxanivorans|Non	65.6	416	136	3	1	1233	1	414	3.9e-152
Merged2_2107_3-968	54.3	13.9326	-6.80125	2.66644	-2.55069	0.010751	0.0355111	Nas_Cub	AromaDeg	NP_959629|Mycobacterium_avium_subsp_paratuberculosis_K-10|Non	85.7	28	4	0	881	964	1	28	1.9e-08
Merged2_2564162_3-479	39.3	12.7533	-6.7836	2.76462	-2.45372	0.0141387	0.0419783	Nas_Cub	AromaDeg	WP_020418776|Amycolatopsis_sp_ATCC_39116|Non	47.7	44	19	2	37	168	133	172	0.00031
Merged2_2753233_2-862	388.7	12.8716	-6.75369	2.58202	-2.61566	0.0089054	0.0317269	Nas_Cub	AromaDeg	YP_002546777|Agrobacterium_radiobacter_K84|Non	60.6	287	110	1	10	861	6	292	3.7e-109
Merged2_2478516_397-1329	455.7	40.3403	-6.74751	2.53414	-2.66265	0.00775282	0.0293469	Nas_Cub	AromaDeg	ZP_05520124|Streptomyces_hygroscopicus_ATCC_53653|Non	69.4	310	95	0	1	930	1	310	2.7e-129
Merged2_1637798_379-1410	433.3	12.5173	-6.73833	2.72056	-2.47682	0.0132558	0.0404943	Nas_Cub	AromaDeg	WP_004558689|Amycolatopsis_vancoresmycina|Non	63.8	309	112	0	43	969	9	317	1.6e-122
Merged2_2466682_1-540	221.1	12.5524	-6.72672	2.87284	-2.34149	0.0192069	0.0492046	Nas_Cub	AromaDeg	ADI04647|Streptomyces_bingchenggensis_BCW-1|Non	58.1	179	74	1	4	540	89	266	6.4e-59
Merged2_2163007_1236-2117	352.8	47.0547	-6.68673	2.76469	-2.41861	0.0155797	0.0443815	Nas_Cub	AromaDeg	YP_955195|Mycobacterium_vanbaalenii_PYR-1|Non	55.9	288	127	0	13	876	4	291	2.3e-98
Merged2_4109215_1-762	439.1	13.5473	-6.68273	2.55295	-2.61766	0.0088536	0.0316806	Nas_Cub	AromaDeg	YP_004332584|Pseudonocardia_dioxanivorans_CB1190|Non	78	250	55	0	7	756	55	304	2.1e-124
Merged2_5721_236-1141	414.8	21.6344	-6.66857	2.45607	-2.71514	0.00662471	0.0267485	Nas_Cub	AromaDeg	WP_020511473|Actinoplanes_globisporus|Non	66	300	102	0	1	900	1	300	5.1e-117
Merged2_4364943_1-984	412.9	13.6878	-6.66335	2.4509	-2.71873	0.00655332	0.0267485	Nas_Cub	AromaDeg	WP_008973084|Bradyrhizobium_sp_STM_3843|Non	57.8	325	135	2	4	978	22	344	2.1e-116
Merged2_3200990_321-1607	557.4	47.0842	-6.60933	2.83111	-2.33454	0.0195676	0.0497464	Nas_Cub	AromaDeg	WP_017934576|Nocardioides_sp_Iso805N|Non	67.4	396	126	3	55	1242	1	393	9e-160
Merged2_3195434_1-324	202.6	11.7732	-6.59351	2.51752	-2.61905	0.00881737	0.0316562	Nas_Cub	AromaDeg	YP_004336475|Pseudonocardia_dioxanivorans_CB1190|Non	86.1	108	15	0	1	324	1	108	1.4e-53
Merged2_2615107_153-1163	424.1	11.3124	-6.58939	2.65687	-2.48014	0.0131332	0.0403854	Nas_Cub	AromaDeg	WP_018273384|Bradyrhizobium_elkanii|Non	59.5	326	131	1	1	978	1	325	9.4e-120
Merged2_2845574_1-1122	592	76.4893	-6.58663	2.22042	-2.96639	0.00301322	0.015662	Nas_Cub	AromaDeg	WP_007512588|Frankia_sp_CN3|Non	76.6	372	84	2	1	1110	50	420	2.9e-170
Merged2_2170384_1641-2066	106.7	11.2304	-6.54146	2.72864	-2.39733	0.0165148	0.045827	Nas_Cub	AromaDeg	EHR76951|uncultured_marine_group_II_euryarchaeote|Non	44.3	131	68	4	34	414	346	475	1.4e-24
Merged2_4782971_1-693	417.2	35.1407	-6.50068	2.32094	-2.80088	0.00509631	0.0224016	Nas_Cub	AromaDeg	WP_017981459|Amycolatopsis_methanolica|Non	83.5	231	38	0	1	693	1	231	7.9e-118
Merged2_3183193_427-915	37.4	10.5262	-6.45949	2.75972	-2.34064	0.0192509	0.0492046	Nas_Cub	AromaDeg	YP_611701|Ruegeria_sp_TM1040|Non	43.1	51	25	2	7	147	275	325	0.0012
Merged2_3400436_172-969	60.1	10.9895	-6.42965	2.62334	-2.45094	0.0142484	0.04214	Nas_Cub	AromaDeg	WP_009070864|Metallosphaera_yellowstonensis|Non	43.1	58	32	1	118	288	78	135	2.8e-10
Merged2_3653108_1-705	187.6	10.4894	-6.41824	2.74931	-2.33449	0.01957	0.0497464	Nas_Cub	AromaDeg	WP_006160361|Cupriavidus_basilensis|Non	42	205	112	3	94	690	2	205	1e-48
Merged2_2816502_2-313	67.4	9.9253	-6.40157	2.7452	-2.33191	0.0197054	0.0499085	Nas_Cub	AromaDeg	WP_018130670|Alicyclobacillus_pohliae|Non	40	70	38	1	91	300	38	103	6.9e-13
Merged2_4391940_1-894	585.1	16.6313	-6.38039	2.52091	-2.53098	0.0113743	0.0369334	Nas_Cub	AromaDeg	ZP_06847237|Mycobacterium_parascrofulaceum_ATCC_BAA-614|Non	93.6	298	19	0	1	894	1	298	2.8e-168
Merged2_5501781_2-823	389.8	12.6317	-6.34232	2.53967	-2.4973	0.0125142	0.039262	Nas_Cub	AromaDeg	WP_020540907|Nonomuraea_coxensis|Non	71.6	261	71	2	1	777	168	427	1.6e-109
Merged2_946976_337-1029	458.4	9.40333	-6.3226	2.66676	-2.37089	0.0177454	0.0476288	Nas_Cub	AromaDeg	ZP_05215066|Mycobacterium_avium_ATCC_25291|Non	91.7	230	19	0	1	690	74	303	3.1e-130
Merged2_4523629_653-1273	341.3	10.0789	-6.26889	2.35075	-2.66676	0.00765854	0.0291485	Nas_Cub	AromaDeg	WP_009739265|Frankia_sp_QA3|Non	77.7	202	44	1	10	612	130	331	4.9e-95
Merged2_1560149_34-786	429.1	9.71945	-6.23381	2.47191	-2.52186	0.0116737	0.0374688	Nas_Cub	AromaDeg	WP_019735208|Mycobacterium_avium|Non	80	245	42	1	1	735	214	451	2.2e-121
Merged2_4068200_470-1378	515	14.3612	-6.22953	2.59347	-2.402	0.0163055	0.0457014	Nas_Cub	AromaDeg	WP_020510748|Actinoplanes_globisporus|Non	81.2	298	55	1	1	891	1	298	3.6e-147
Merged2_4456644_2-427	271.6	10.8393	-6.2026	2.62982	-2.35856	0.0183459	0.0480395	Nas_Cub	AromaDeg	WP_020422912|Amycolatopsis_sp_ATCC_39116|Non	85.9	142	20	0	1	426	173	314	3.3e-74
Merged2_5228169_723-1589	512.3	65.6825	-6.20002	2.49377	-2.4862	0.0129114	0.0400883	Nas_Cub	AromaDeg	WP_020545991|Nonomuraea_coxensis|Non	82.1	285	51	0	1	855	1	285	2.2e-146
Merged2_4503754_2-829	299.3	11.7116	-6.17989	2.61856	-2.36003	0.0182732	0.0480275	Nas_Cub	AromaDeg	YP_718182|Sphingomonas_sp_KA1|Non	54.4	270	121	2	4	807	181	450	2.9e-82
Merged2_2550351_237-1277	362.1	16.7435	-6.08222	2.42321	-2.50998	0.0120736	0.0383657	Nas_Cub	AromaDeg	WP_020673320|Amycolatopsis_nigrescens|Non	54.9	324	142	2	43	1014	1	320	4.5e-101
Merged2_4824183_2-607	382.9	14.9791	-6.06188	2.23799	-2.70863	0.00675618	0.0269667	Nas_Cub	AromaDeg	YP_004336475|Pseudonocardia_dioxanivorans_CB1190|Non	87.1	202	26	0	1	606	1	202	1.4e-107
Merged2_12860_479-967	263.1	11.2719	-6.04207	2.50402	-2.41295	0.015824	0.0448938	Nas_Cub	AromaDeg	BAN29794|Mycobacterium_avium_subsp_hominissuis_TH135|Non	75.5	163	40	0	1	489	8	170	1.3e-71
Merged2_1176378_1-444	49.3	7.88344	-6.01758	2.52271	-2.38536	0.0170624	0.0469686	Nas_Cub	AromaDeg	YP_717942|Sphingomonas_sp_KA1|Car	40.2	82	44	4	142	372	61	142	2.8e-07
Merged2_12860_1-531	51.2	9.72585	-5.99805	2.5139	-2.38595	0.017035	0.0469686	Nas_Cub	AromaDeg	YP_001133667|Mycobacterium_gilvum_PYR-GCK|Non	85.2	27	4	0	449	529	1	27	8.7e-08
Merged2_4355823_3-716	229.6	8.41566	-5.98567	2.55183	-2.34564	0.0189947	0.0491236	Nas_Cub	AromaDeg	YP_003508450|Meiothermus_ruber_DSM_1279|Non	49.3	223	111	2	4	669	108	329	2.4e-61
Merged2_3237679_398-1306	596.3	7.18441	-5.86529	2.38381	-2.46047	0.0138756	0.0416567	Nas_Cub	AromaDeg	WP_007775762|Mycobacterium_colombiense|Non	93.7	302	19	0	1	906	1	302	1.2e-171
Merged2_4473518_1401-2537	115.2	32.4305	-5.83434	2.43256	-2.39844	0.0164652	0.045827	Nas_Cub	AromaDeg	BAB78765|Terrabacter_sp_DBF63|Thb	63.1	84	30	1	1	252	214	296	1e-26
Merged2_5430661_32-883	427.6	28.5533	-5.77251	2.37508	-2.43045	0.0150803	0.0437643	Nas_Cub	AromaDeg	WP_009739265|Frankia_sp_QA3|Non	71.9	278	78	0	16	849	3	280	7.2e-121
Merged2_2562444_38-784	419.9	6.62599	-5.74696	2.30827	-2.48973	0.012784	0.0399286	Nas_Cub	AromaDeg	WP_019629784|Actinomadura_atramentaria|Non	77.5	244	55	0	16	747	7	250	1.3e-118
Merged2_2528118_203-889	369	6.51057	-5.6662	2.35849	-2.40247	0.0162848	0.0457014	Nas_Cub	AromaDeg	WP_019985479|Streptomyces_sp_Amel2xE9|Non	76.4	220	52	0	22	681	86	305	2.4e-103
Merged2_10803_2-1129	347.4	7.57131	-5.59491	2.27332	-2.46113	0.0138502	0.0416567	Nas_Cub	AromaDeg	ZP_06845157|Burkholderia_sp_Ch1-1|Non	45	373	200	2	1	1116	11	379	1.2e-96
Merged2_4370622_615-1943	589.3	192.756	-5.47508	2.33612	-2.34366	0.0190955	0.0492046	Nas_Cub	AromaDeg	YP_004331506|Pseudonocardia_dioxanivorans_CB1190|Non	63.2	437	157	3	16	1314	1	437	2.2e-169
Merged2_2451723_2-499	288.1	24.036	-5.43538	2.32168	-2.34114	0.0192249	0.0492046	Nas_Cub	AromaDeg	ZP_05485171|Streptomyces_sp_SPB78|Non	76.5	166	37	1	1	498	1	164	4e-79
Merged2_3592924_792-1679	458.8	13.4155	-5.1874	2.11005	-2.45842	0.0139548	0.0418045	Nas_Cub	AromaDeg	WP_009739265|Frankia_sp_QA3|Non	72.6	292	80	0	13	888	3	294	3e-130
Merged2_2539760_3-779	379	11.4405	-5.16924	2.18293	-2.36803	0.017883	0.0477223	Nas_Cub	AromaDeg	WP_019629784|Actinomadura_atramentaria|Non	70	253	74	1	19	777	7	257	2.7e-106
Merged2_3652080_214-1356	669.1	61.0532	-5.16705	2.00449	-2.57774	0.00994476	0.0337057	Nas_Cub	AromaDeg	YP_007526012|Streptomyces_davawensis_JCM_4913|Non	83.5	376	60	1	10	1137	31	404	1.9e-193
Merged2_5417927_4961-5986	327	40.7471	4.78479	1.95939	2.44198	0.014607	0.0428369	Nas_Cub	AromaDeg	WP_017934574|Nocardioides_sp_Iso805N|Non	48.2	334	165	4	1	993	1	329	1.6e-90
Merged2_692601_132-1466	301.2	12.9476	5.82871	2.39799	2.43066	0.0150712	0.0437643	Nas_Cub	AromaDeg	WP_017981165|Amycolatopsis_methanolica|Non	40	430	235	8	40	1290	16	435	1.2e-82
Merged2_4072461_111-1400	538.9	63.6452	5.93655	2.01868	2.94081	0.00327355	0.0165219	Nas_Cub	AromaDeg	WP_017934576|Nocardioides_sp_Iso805N|Non	64.9	396	136	3	55	1242	1	393	3.3e-154
Merged2_55187_2-637	143.3	50.141	6.04405	2.33351	2.59012	0.00959431	0.0330728	Nas_Cub	AromaDeg	WP_017523647|Pusillimonas_noertemannii|Non	43.2	155	81	2	103	567	44	191	2e-35
Merged2_213633_1-918	298.9	20.7955	6.05303	2.54236	2.38087	0.0172717	0.0469686	Nas_Cub	AromaDeg	YP_001263550|Sphingomonas_wittichii_RW1|Non	46.4	302	151	5	1	900	1	293	4.1e-82
Merged2_309112_368-754	230.7	19.4111	6.15118	2.1835	2.81711	0.00484572	0.0216349	Nas_Cub	AromaDeg	WP_020512649|Actinoplanes_globisporus|Non	82	128	22	1	1	381	158	285	5.8e-62
Merged2_838484_1-165	64.7	13.5295	6.15871	2.38805	2.57897	0.00990952	0.0337057	Nas_Cub	AromaDeg	WP_017934574|Nocardioides_sp_Iso805N|Non	63.6	44	16	0	1	132	286	329	2.4e-12
Merged2_821265_1238-1669	248.1	22.3642	6.17999	2.57635	2.39874	0.0164515	0.045827	Nas_Cub	AromaDeg	WP_020661406|Amycolatopsis_benzoatilytica|Non	77.9	136	30	0	25	432	2	137	3.9e-67
Merged2_860960_538-1869	361.7	13.4801	6.18063	2.54694	2.42669	0.0152373	0.0441281	Nas_Cub	AromaDeg	BAA94708|Nocardioides_sp_KP7|Paa	40.5	420	246	4	73	1320	22	441	7.5e-101
Merged2_827626_123-1019	36.2	32.0945	6.22433	2.45455	2.53583	0.011218	0.0365964	Nas_Cub	AromaDeg	YP_001207911|Bradyrhizobium_sp_ORS278|Non	40.7	54	28	2	523	678	137	188	0.0049
Merged2_4784363_264-929	345.9	45.9438	6.23982	2.48539	2.5106	0.0120527	0.0383657	Nas_Cub	AromaDeg	YP_003705546|Truepera_radiovictrix_DSM_17093|Non	68.6	220	69	0	4	663	107	326	2.1e-96
Merged2_304988_1-1365	341.3	15.9468	6.25514	2.36628	2.64345	0.00820668	0.0301713	Nas_Cub	AromaDeg	NP_887278|Bordetella_bronchiseptica_RB50|Non	40.8	446	241	12	10	1326	12	441	1.1e-94
Merged2_360034_2-445	44.3	10.6738	6.40304	2.51845	2.54245	0.0110077	0.0360795	Nas_Cub	AromaDeg	YP_557486|Burkholderia_xenovorans_LB400|Cmt	48.7	39	20	0	16	132	12	50	8.9e-06
Merged2_455301_241-594	224.9	38.1876	6.42657	2.17614	2.9532	0.00314502	0.0160477	Nas_Cub	AromaDeg	WP_017131349|Pseudomonas_agarici|Non	81.4	118	22	0	1	354	1	118	2.9e-60
Merged2_817531_531-1295	245.4	16.128	6.43659	2.45716	2.61952	0.00880542	0.0316562	Nas_Cub	AromaDeg	YP_004331506|Pseudonocardia_dioxanivorans_CB1190|Non	50.6	259	117	5	1	756	186	440	4.5e-66
Merged2_280507_213-569	35	6.19153	6.48263	2.74279	2.36352	0.0181023	0.047996	Nas_Cub	AromaDeg	WP_018130850|Alicyclobacillus_pohliae|Non	65.2	23	8	0	25	93	141	163	0.0043
Merged2_298271_349-657	58.2	6.26148	6.48289	2.77883	2.33296	0.0196505	0.04986	Nas_Cub	AromaDeg	YP_003607636|Burkholderia_sp_CCGE1002|Non	45.8	59	30	1	55	225	69	127	4.1e-10
Merged2_706509_1307-1930	418.7	167.681	6.48707	2.21528	2.92832	0.00340797	0.0170154	Nas_Cub	AromaDeg	ZP_04748451|Mycobacterium_kansasii_ATCC_12478|Non	93.2	207	14	0	1	621	94	300	2.4e-118
Merged2_4936679_699-1565	271.6	60.0048	6.4986	2.61524	2.48489	0.012959	0.0400883	Nas_Cub	AromaDeg	WP_017934975|Nocardioides_sp_Iso805N|Non	53.6	263	121	1	52	840	3	264	6.7e-74
Merged2_366181_3-581	303.9	9.94221	6.50666	2.66353	2.44287	0.014571	0.0428215	Nas_Cub	AromaDeg	YP_004331506|Pseudonocardia_dioxanivorans_CB1190|Non	67.7	195	61	1	1	579	46	240	8.1e-84
Merged2_206768_215-589	176.8	6.37692	6.517	2.77715	2.34665	0.0189432	0.0491236	Nas_Cub	AromaDeg	WP_017727651|Bacillus_sp_L1|Non	64.8	108	38	0	46	369	2	109	9.7e-46
Merged2_305928_3-389	216.1	6.69552	6.5829	2.75731	2.38743	0.0169665	0.0468935	Nas_Cub	AromaDeg	YP_004333721|Pseudonocardia_dioxanivorans|Non	72.7	132	33	2	1	387	1	132	1.5e-57
Merged2_898147_3-659	203.8	6.78172	6.60192	2.79995	2.35787	0.01838	0.0480395	Nas_Cub	AromaDeg	YP_004331506|Pseudonocardia_dioxanivorans_CB1190|Non	47.1	221	108	5	1	657	176	389	1.3e-53
Merged2_731030_3-572	313.2	218.993	6.61486	2.58314	2.56079	0.0104436	0.0348036	Nas_Cub	AromaDeg	WP_019526840|Streptomyces_sp_FxanaD5|Non	77.8	189	41	1	1	567	239	426	1.3e-86
Merged2_707403_1-555	211.1	6.93341	6.63471	2.79345	2.37509	0.0175444	0.0472715	Nas_Cub	AromaDeg	YP_004331506|Pseudonocardia_dioxanivorans_CB1190|Non	54	187	83	2	1	555	176	361	6.9e-56
Merged2_886421_2-538	268.1	147.404	6.65842	2.79407	2.38305	0.0171698	0.0469686	Nas_Cub	AromaDeg	WP_019618785|Pseudoclavibacter_faecalis|Non	71.3	178	49	1	4	537	45	220	4.6e-73
Merged2_718215_3-443	233.8	12.789	6.67025	2.68537	2.48392	0.0129944	0.0400883	Nas_Cub	AromaDeg	YP_007526012|Streptomyces_davawensis_JCM_4913|Non	77.6	147	29	1	1	441	219	361	7.8e-63
Merged2_708948_2-568	256.1	7.12611	6.67713	2.78486	2.39765	0.0165006	0.045827	Nas_Cub	AromaDeg	WP_017727527|Bacillus_sp_L1|Non	57.7	189	79	1	1	567	49	236	1.9e-69
Merged2_728312_1889-2137	35	7.2578	6.69783	2.81371	2.38042	0.0172928	0.0469686	Nas_Cub	AromaDeg	YP_002824213|Rhizobium_sp_NGR234|Non	51.4	35	16	1	70	171	16	50	0.003
Merged2_3873200_1971-2699	309.3	56.0236	6.69856	2.4407	2.74453	0.00605983	0.025198	Nas_Cub	AromaDeg	YP_004331506|Pseudonocardia_dioxanivorans_CB1190|Non	59.8	246	95	2	1	726	196	441	2.4e-85
Merged2_4535760_14492-15283	320.9	29.9109	6.71169	2.47523	2.71154	0.00669719	0.0268853	Nas_Cub	AromaDeg	YP_955195|Mycobacterium_vanbaalenii_PYR-1|Non	56.1	262	115	0	1	786	30	291	8.8e-89
Merged2_364682_3-320	133.3	7.3953	6.72405	2.82009	2.38434	0.0171098	0.0469686	Nas_Cub	AromaDeg	YP_004331506|Pseudonocardia_dioxanivorans_CB1190|Non	70.1	97	25	2	13	291	340	436	1e-32
Merged2_519024_448-960	230.3	7.42329	6.7258	2.83463	2.37272	0.0176575	0.0474844	Nas_Cub	AromaDeg	WP_017934576|Nocardioides_sp_Iso805N|Non	65.4	153	53	0	55	513	1	153	1e-61
Merged2_215732_2-316	174.1	7.38092	6.72713	2.74618	2.44964	0.0143001	0.0422034	Nas_Cub	AromaDeg	EPZ52966|Alicyclobacillus_acidoterrestris_ATCC_49025|Non	68.6	105	33	0	1	315	1	105	5.3e-45
Merged2_901238_460-699	82.8	7.4638	6.73232	2.84515	2.36625	0.0179695	0.0478614	Nas_Cub	AromaDeg	EPZ52966|Alicyclobacillus_acidoterrestris_ATCC_49025|Non	54.9	71	32	0	4	216	368	438	1.2e-17
Merged2_206950_1-390	224.9	7.50442	6.73944	2.87349	2.34538	0.0190076	0.0491236	Nas_Cub	AromaDeg	YP_006668060|Gordonia_sp_KTR9|Non	76	125	30	0	1	375	296	420	3.2e-60
Merged2_535640_2-400	198.4	7.52617	6.75055	2.79068	2.41896	0.0155649	0.0443815	Nas_Cub	AromaDeg	EPZ52966|Alicyclobacillus_acidoterrestris_ATCC_49025|Non	59.4	133	54	0	1	399	1	133	3.3e-52
Merged2_797219_437-676	138.3	7.68024	6.77431	2.86072	2.36804	0.0178825	0.0477223	Nas_Cub	AromaDeg	WP_004558689|Amycolatopsis_vancoresmycina|Non	90.9	66	6	0	1	198	253	318	2.4e-34
Merged2_698541_3-407	132.5	7.81535	6.80476	2.77393	2.45311	0.0141625	0.0419783	Nas_Cub	AromaDeg	WP_017934576|Nocardioides_sp_Iso805N|Non	53.5	127	57	2	10	390	250	374	2.3e-32
Merged2_220809_1022-1666	104.8	7.8884	6.8156	2.83563	2.40356	0.0162364	0.0457014	Nas_Cub	AromaDeg	YP_777780|Burkholderia_ambifaria_AMMD|Non	47.7	109	52	2	31	348	26	132	8e-24
Merged2_856879_1-390	99.8	14.0772	6.81767	2.59153	2.63075	0.00851975	0.0309063	Nas_Cub	AromaDeg	WP_019521482|Streptomyces_sp_FxanaD5|Non	42.9	119	67	1	31	384	193	311	1.6e-22
Merged2_209023_3-602	243	14.3068	6.82491	2.70159	2.52625	0.0115286	0.0372752	Nas_Cub	AromaDeg	YP_004331506|Pseudonocardia_dioxanivorans_CB1190|Non	59	195	79	1	1	582	206	400	1.8e-65
Merged2_4110262_614-1720	557.8	18.3104	6.831	2.23347	3.05847	0.0022247	0.0125509	Nas_Cub	AromaDeg	WP_018992065|Azoarcus_toluclasticus|Non	68	369	113	1	1	1107	1	364	6e-160
Merged2_525360_513-644	75.5	7.93079	6.83138	2.82838	2.41529	0.0157225	0.0446967	Nas_Cub	AromaDeg	ZP_03542810|Comamonas_testosteroni_KF-1|Non	68.2	44	14	0	1	132	1	44	1.1e-15
Merged2_460259_2-523	52.8	8.02093	6.84618	2.84397	2.40726	0.0160726	0.0454139	Nas_Cub	AromaDeg	YP_548958|Polaromonas_sp_JS666|Non	54.8	42	15	1	97	210	75	116	2.9e-08
Merged2_57874_244-1113	322	8.03935	6.85142	2.78364	2.46132	0.0138427	0.0416567	Nas_Cub	AromaDeg	YP_008040246|Burkholderia_sp_RPE64|Non	52.4	292	135	3	1	870	1	290	4.3e-89
Merged2_513313_1-717	381.3	21.2584	6.85272	2.88389	2.37621	0.0174917	0.0472715	Nas_Cub	AromaDeg	WP_018741333|Salinispora_pacifica|Non	71.1	239	69	0	1	717	51	289	4.9e-107
Merged2_707347_2285-2521	127.9	8.16535	6.86913	2.7806	2.47038	0.013497	0.0408723	Nas_Cub	AromaDeg	YP_004333721|Pseudonocardia_dioxanivorans|Non	72.5	80	21	1	1	237	1	80	3.3e-31
Merged2_522835_3-434	275.8	8.1611	6.86929	2.76591	2.48355	0.0130078	0.0400883	Nas_Cub	AromaDeg	WP_006334605|Gordonia_rhizosphera|Non	91.1	135	12	0	1	405	235	369	1.8e-75
Merged2_679738_618-1064	198.7	8.18463	6.8708	2.77791	2.47337	0.0133846	0.040709	Nas_Cub	AromaDeg	WP_017728403|Bacillus_sp_L1|Non	59.5	148	58	1	1	444	1	146	2.8e-52
Merged2_67105_1254-2303	52.4	26.7428	6.87141	2.35738	2.91485	0.00355861	0.0173935	Nas_Cub	AromaDeg	WP_019998387|Aureimonas_ureilytica|Non	41.4	58	33	1	190	360	281	338	7.7e-08
Merged2_459681_316-963	280.4	8.35447	6.88068	2.64623	2.60018	0.00931741	0.0326109	Nas_Cub	AromaDeg	WP_006944801|Rhodococcus_sp_EsD8|Non	60	205	80	2	37	648	1	204	1.1e-76
Merged2_560872_9656-10159	195.7	8.17862	6.89423	2.87506	2.39794	0.0164876	0.045827	Nas_Cub	AromaDeg	WP_004993270|Streptomyces_ghanaensis|Non	56.6	159	57	2	61	501	7	165	2.7e-51
Merged2_64963_1-459	245.4	8.3702	6.90206	2.85064	2.42123	0.015468	0.0443228	Nas_Cub	AromaDeg	YP_004333721|Pseudonocardia_dioxanivorans|Non	68.6	156	46	2	1	459	19	174	2.7e-66
Merged2_464758_210-398	76.6	8.33631	6.9033	2.75524	2.50551	0.0122275	0.0385628	Nas_Cub	AromaDeg	AAD49427|Pseudomonas_alcaligenes|Gen	58.3	60	25	0	1	180	285	344	6.9e-16
Merged2_213095_350-751	41.2	8.40077	6.90474	2.9151	2.36861	0.017855	0.0477223	Nas_Cub	AromaDeg	WP_019832861|Sphingomonas_sp_PR090111-T3T-6A|Non	42.2	45	26	0	154	288	109	153	6.8e-05
Merged2_347181_3-146	71.6	53.6635	6.93888	2.6864	2.58297	0.00979539	0.0335288	Nas_Cub	AromaDeg	YP_004333941|Pseudonocardia_dioxanivorans_CB1190|Non	62.5	48	18	0	1	144	1	48	1.7e-14
Merged2_885476_1-261	143.3	8.64145	6.9527	2.7541	2.52449	0.0115866	0.0372752	Nas_Cub	AromaDeg	WP_006299270|Hylemonella_gracilis|Non	74.4	86	22	0	4	261	185	270	8.3e-36
Merged2_309309_3-464	146.4	31.6724	6.99654	2.85194	2.45325	0.0141571	0.0419783	Nas_Cub	AromaDeg	WP_017934975|Nocardioides_sp_Iso805N|Non	50	146	72	1	1	438	120	264	1.7e-36
Merged2_562313_3-146	61.6	9.02607	7.01495	2.76222	2.53961	0.0110977	0.0362891	Nas_Cub	AromaDeg	YP_552593|Burkholderia_xenovorans_LB400|Tph	57.5	40	17	0	25	144	10	49	1.7e-11
Merged2_76481_1-471	236.1	9.15393	7.0335	2.80563	2.50692	0.0121786	0.0385565	Nas_Cub	AromaDeg	YP_004333721|Pseudonocardia_dioxanivorans|Non	65.4	156	54	0	1	468	1	156	1.7e-63
Merged2_5023062_6617-7540	375.9	29.4894	7.03951	2.27394	3.09573	0.00196326	0.0114908	Nas_Cub	AromaDeg	WP_019927646|Nocardia_sp_BMG111209|Non	60.9	302	114	2	1	894	1	302	2.7e-105
Merged2_315081_534-722	100.9	9.35939	7.06542	2.83564	2.49165	0.0127152	0.0398029	Nas_Cub	AromaDeg	YP_004333941|Pseudonocardia_dioxanivorans_CB1190|Non	71.4	63	18	0	1	189	1	63	3.4e-23
Merged2_529346_1158-1370	44.3	9.31803	7.0655	2.79863	2.52463	0.011582	0.0372752	Nas_Cub	AromaDeg	WP_019460478|Roseomonas_sp_B5|Non	48.9	47	20	2	1	138	247	290	4.3e-06
Merged2_558884_337-786	132.9	9.41356	7.07772	2.88198	2.45585	0.0140551	0.0419783	Nas_Cub	AromaDeg	WP_017953351|SAR202_cluster_bacterium_SCGC_AAA240-N13|Non	47.4	154	75	3	1	450	1	152	1.9e-32
Merged2_693030_217-615	35.8	9.42385	7.07984	2.85047	2.48375	0.0130008	0.0400883	Nas_Cub	AromaDeg	WP_020501057|Sciscionella_marina|Non	53.8	26	12	0	37	114	11	36	0.0028
Merged2_294437_260-1642	544.3	9.47834	7.08466	2.77492	2.55311	0.0106767	0.0354956	Nas_Cub	AromaDeg	EPZ52966|Alicyclobacillus_acidoterrestris_ATCC_49025|Non	58	438	175	4	1	1299	1	434	8.5e-156
Merged2_4338381_3-743	298.9	10.9755	7.08687	2.7564	2.57106	0.0101388	0.0340463	Nas_Cub	AromaDeg	YP_001580641|Burkholderia_multivorans_ATCC_17616|Non	55.9	247	109	0	1	741	1	247	3.3e-82
Merged2_733181_145-654	235	9.46052	7.08935	2.74559	2.58209	0.00982035	0.0335288	Nas_Cub	AromaDeg	WP_020656379|Massilia_niastensis|Non	57.4	169	72	0	4	510	1	169	4.1e-63
Merged2_336871_1-687	219.9	14.8993	7.09576	2.60006	2.72908	0.00635119	0.0261752	Nas_Cub	AromaDeg	YP_004331506|Pseudonocardia_dioxanivorans_CB1190|Non	50.5	214	104	1	4	645	178	389	1.8e-58
Merged2_218740_1-435	274.2	22.8531	7.09693	2.44232	2.90581	0.00366307	0.0177793	Nas_Cub	AromaDeg	WP_004558689|Amycolatopsis_vancoresmycina|Non	85.3	143	21	0	4	432	176	318	5.2e-75
Merged2_534813_2-643	389	17.4382	7.10718	2.73657	2.59711	0.0094012	0.0326598	Nas_Cub	AromaDeg	YP_007526720|Streptomyces_davawensis_JCM_4913|Non	84.1	214	34	0	1	642	89	302	2.1e-109
Merged2_524443_1-129	52	9.67209	7.10983	2.9325	2.4245	0.0153296	0.0443031	Nas_Cub	AromaDeg	YP_004333941|Pseudonocardia_dioxanivorans_CB1190|Non	46.2	39	21	0	7	123	417	455	1.2e-08
Merged2_726024_241-489	88.6	9.70378	7.11951	2.79145	2.55047	0.0107578	0.0355111	Nas_Cub	AromaDeg	YP_004333721|Pseudonocardia_dioxanivorans|Non	58.3	72	30	0	4	219	363	434	2.3e-19
Merged2_556612_2-295	110.5	9.77114	7.12813	2.86576	2.48734	0.0128701	0.0400883	Nas_Cub	AromaDeg	YP_004333721|Pseudonocardia_dioxanivorans|Non	60	95	36	2	4	285	340	433	6.7e-26
Merged2_282375_279-740	191	9.77393	7.12823	2.8453	2.50526	0.012236	0.0385628	Nas_Cub	AromaDeg	WP_007296704|Rhodococcus_imtechensis|Non	52.6	152	71	1	1	453	1	152	6.1e-50
Merged2_282873_3-476	142.9	9.80602	7.13006	2.5717	2.77251	0.00556264	0.0237916	Nas_Cub	AromaDeg	YP_004333721|Pseudonocardia_dioxanivorans|Non	45.6	149	79	1	7	447	286	434	2e-35
Merged2_4099601_38017-39288	706.1	77.2442	7.14452	2.64101	2.70522	0.00682591	0.0271671	Nas_Cub	AromaDeg	WP_017934576|Nocardioides_sp_Iso805N|Non	83.3	396	65	1	55	1242	1	395	1.6e-204
Merged2_63835_2-937	247.3	10.0178	7.14782	2.67572	2.67136	0.00755438	0.0289897	Nas_Cub	AromaDeg	YP_002947250|Variovorax_paradoxus_S110|Non	42.9	303	160	6	43	936	4	298	1.5e-66
Merged2_64448_3-665	375.6	44.0291	7.15196	2.60201	2.74863	0.00598453	0.0251162	Nas_Cub	AromaDeg	YP_005000937|Mycobacterium_rhodesiae_NBB3|Non	79.6	216	43	1	1	645	254	469	2.5e-105
Merged2_357128_125-862	432.2	38.9198	7.17218	2.3053	3.11117	0.00186348	0.0112373	Nas_Cub	AromaDeg	WP_020512649|Actinoplanes_globisporus|Non	79.7	246	50	0	1	738	1	246	2.5e-122
Merged2_795186_3-605	174.9	10.0656	7.17424	2.74882	2.60994	0.00905584	0.0320172	Nas_Cub	AromaDeg	EPZ52966|Alicyclobacillus_acidoterrestris_ATCC_49025|Non	47.1	208	94	4	1	603	235	433	5.9e-45
Merged2_687544_3-404	240.7	26.9257	7.18855	2.54891	2.82025	0.00479867	0.0215631	Nas_Cub	AromaDeg	WP_020512649|Actinoplanes_globisporus|Non	82.1	134	23	1	1	399	154	287	5.9e-65
Merged2_715389_724-1290	173.7	10.296	7.2135	2.7166	2.65534	0.00792289	0.0297482	Nas_Cub	AromaDeg	YP_004331506|Pseudonocardia_dioxanivorans_CB1190|Non	51.4	181	86	2	1	537	254	434	1.2e-44
Merged2_850397_1007-1381	38.5	10.4015	7.21929	2.77976	2.59709	0.00940171	0.0326598	Nas_Cub	AromaDeg	YP_001262256|Sphingomonas_wittichii_RW1|Non	40.3	62	26	2	10	195	9	59	0.00041
Merged2_4011088_1-567	159.1	28.4309	7.24316	2.61278	2.7722	0.00556788	0.0237916	Nas_Cub	AromaDeg	WP_017934574|Nocardioides_sp_Iso805N|Non	43.8	192	100	4	1	567	1	187	3.2e-40
Merged2_694591_198-533	44.7	10.6505	7.2546	2.77207	2.61704	0.00886965	0.0316806	Nas_Cub	AromaDeg	YP_743189|Alkalilimnicola_ehrlichii_MLHE-1|Non	57.9	38	16	0	10	123	320	357	5.1e-06
Merged2_57965_2-148	85.1	10.7338	7.26633	2.82074	2.57603	0.00999412	0.0337908	Nas_Cub	AromaDeg	WP_007436449|Acetobacteraceae_bacterium_AT-5844|Non	77.1	48	11	0	1	144	1	48	1.5e-18
Merged2_358235_2-112	52.4	10.7098	7.27409	3.10496	2.34274	0.0191429	0.0492046	Nas_Cub	AromaDeg	YP_004333941|Pseudonocardia_dioxanivorans_CB1190|Non	67.7	31	10	0	1	93	417	447	8.2e-09
Merged2_4780640_2-865	453.8	26.8141	7.29451	2.38336	3.0606	0.00220891	0.0125509	Nas_Cub	AromaDeg	YP_005043863|Burkholderia_sp_YI23|Non	71.3	286	82	0	4	861	143	428	9.5e-129
Merged2_788282_1-90	43.9	21.2896	7.29603	3.03688	2.40247	0.0162846	0.0457014	Nas_Cub	AromaDeg	YP_001580641|Burkholderia_multivorans_ATCC_17616|Non	70	30	9	0	1	90	1	30	2.4e-06
Merged2_355450_3-215	76.3	11.0375	7.3049	2.84553	2.56714	0.010254	0.0342749	Nas_Cub	AromaDeg	AB270530|Sphingomonas_sp_KA1|Non	47.1	68	35	1	1	201	211	278	1e-15
Merged2_213633_1064-1711	49.7	11.0563	7.30853	2.77981	2.62915	0.00855986	0.0309711	Nas_Cub	AromaDeg	WP_020607840|Bradyrhizobium_japonicum|Non	42.9	49	28	0	229	375	325	373	3.1e-07
Merged2_336145_21-368	87.4	11.1134	7.31921	2.74728	2.66417	0.00771787	0.0292943	Nas_Cub	AromaDeg	YP_004833890|Sphingobium_sp_SYK-6|Non	44.2	104	57	1	1	309	336	439	7.2e-19
Merged2_710582_450-821	158.7	19.945	7.31924	2.50855	2.91771	0.0035261	0.0173935	Nas_Cub	AromaDeg	WP_017934574|Nocardioides_sp_Iso805N|Non	58.5	123	51	0	1	369	207	329	2.7e-40
Merged2_705997_94-1119	275	60.543	7.3224	2.23479	3.27655	0.00105085	0.00754551	Nas_Cub	AromaDeg	WP_017727527|Bacillus_sp_L1|Non	40.6	355	185	5	1	1026	2	343	7.1e-75
Merged2_463965_194-601	39.3	11.3729	7.35004	2.79369	2.63094	0.00851487	0.0309063	Nas_Cub	AromaDeg	AAC03441|Pseudomonas_putida_RE204|Ipc	43.8	48	23	2	40	171	153	200	0.00026
Merged2_736294_3-158	64.3	11.4298	7.35568	2.79507	2.63166	0.00849675	0.0309063	Nas_Cub	AromaDeg	WP_017134359|Pseudomonas_agarici|Non	55.6	45	20	0	22	156	5	49	2.9e-12
Merged2_76143_1-408	248.1	11.4179	7.35793	3.12061	2.35785	0.0183812	0.0480395	Nas_Cub	AromaDeg	YP_001204409|Bradyrhizobium_sp_ORS278|Non	85.6	139	17	1	1	408	147	285	3.7e-67
Merged2_5421543_1818-2711	376.3	47.5019	7.36336	2.54834	2.88947	0.00385892	0.0184265	Nas_Cub	AromaDeg	WP_009153878|Saccharomonospora_marina|Non	62.3	297	108	3	4	891	3	296	2e-105
Merged2_81029_699-1196	142.9	17.8264	7.37196	2.86745	2.57091	0.010143	0.0340463	Nas_Cub	AromaDeg	EPZ52966|Alicyclobacillus_acidoterrestris_ATCC_49025|Non	50	134	67	0	67	468	304	437	2.1e-35
Merged2_792959_1869-2306	38.9	11.6845	7.39022	2.78413	2.65441	0.00794482	0.0297504	Nas_Cub	AromaDeg	YP_004409048|Metallosphaera_cuprina_Ar-4|Non	57.1	35	13	1	25	129	7	39	0.00037
Merged2_885163_1-366	169.9	11.7219	7.39851	3.16835	2.33513	0.0195366	0.0497464	Nas_Cub	AromaDeg	WP_006725899|Agrobacterium_albertimagni|Non	65.3	121	41	1	1	363	1	120	1.2e-43
Merged2_206581_2-1237	476.9	11.7817	7.40461	3.13531	2.36168	0.0181923	0.047996	Nas_Cub	AromaDeg	ZP_05063893|Octadecabacter_antarcticus_238|Non	55.6	378	164	3	97	1224	12	387	1.5e-135
Merged2_384888_347-1345	418.3	12.1133	7.44606	3.13319	2.37651	0.0174771	0.0472715	Nas_Cub	AromaDeg	WP_017727527|Bacillus_sp_L1|Non	57.2	341	137	2	1	999	2	341	5.1e-118
Merged2_534825_563-1888	486.5	40.0068	7.45987	2.52326	2.95644	0.00311213	0.0159382	Nas_Cub	AromaDeg	EPZ52966|Alicyclobacillus_acidoterrestris_ATCC_49025|Non	52.7	440	200	4	1	1302	1	438	2e-138
Merged2_565383_170-514	211.1	12.2548	7.46082	2.8744	2.59561	0.00944226	0.0327191	Nas_Cub	AromaDeg	WP_007006921|Nitratireductor_aquibiodomus|Non	83.6	110	18	0	1	330	261	370	4.3e-56
Merged2_365102_3431-4090	313.9	12.2834	7.46087	3.14074	2.37551	0.0175247	0.0472715	Nas_Cub	AromaDeg	WP_007856790|Acidovorax_sp_CF316|Non	62.6	219	82	0	1	657	15	233	8.9e-87
Merged2_358699_3-662	261.9	12.2849	7.46485	2.76837	2.69648	0.00700764	0.0274775	Nas_Cub	AromaDeg	NP_887278|Bordetella_bronchiseptica_RB50|Non	54.1	205	94	0	43	657	12	216	4e-71
Merged2_898107_123-446	202.2	12.3232	7.46674	3.17165	2.35421	0.018562	0.0483306	Nas_Cub	AromaDeg	YP_982257|Polaromonas_naphthalenivorans_CJ2|Non	85.2	108	16	0	1	324	1	108	1.9e-53
Merged2_520408_2632-3408	186.8	12.3588	7.47097	3.16217	2.36261	0.0181468	0.047996	Nas_Cub	AromaDeg	AB270530|Sphingomonas_sp_KA1|Non	41	227	128	3	106	777	7	230	1.9e-48
Merged2_3886709_3-395	167.5	12.8714	7.47269	2.53639	2.94619	0.00321713	0.0163557	Nas_Cub	AromaDeg	YP_003543669|Sphingobium_japonicum_UT26S|Non	59.1	127	52	0	1	381	135	261	6.2e-43
Merged2_885819_695-1249	201.1	12.3673	7.47603	2.87299	2.60218	0.00926342	0.0325036	Nas_Cub	AromaDeg	ZP_05063893|Octadecabacter_antarcticus_238|Non	48.7	187	92	3	1	552	230	415	7.1e-53
Merged2_460230_647-934	113.2	36.7846	7.47676	2.47743	3.01795	0.00254492	0.013861	Nas_Cub	AromaDeg	YP_002781826|Rhodococcus_opacus_B4|Non	55.6	90	40	0	19	288	3	92	1e-26
Merged2_341515_1-321	193.4	12.3837	7.47731	2.74164	2.72731	0.00638533	0.0262382	Nas_Cub	AromaDeg	WP_004263690|Thauera_sp_63|Non	81.3	107	20	0	1	321	124	230	8.6e-51
Merged2_83109_2341-2796	165.2	12.5433	7.492	2.81473	2.66171	0.0077745	0.0293493	Nas_Cub	AromaDeg	WP_017953351|SAR202_cluster_bacterium_SCGC_AAA240-N13|Non	51.3	150	71	1	1	450	201	348	3.5e-42
Merged2_522046_3-722	361.3	12.5636	7.49271	2.79403	2.68169	0.00732517	0.0282662	Nas_Cub	AromaDeg	EPZ52966|Alicyclobacillus_acidoterrestris_ATCC_49025|Non	66.8	238	79	0	1	714	1	238	5.3e-101
Merged2_314593_3-764	213	12.4917	7.49817	3.18967	2.35077	0.0187348	0.0486894	Nas_Cub	AromaDeg	WP_020134935|Streptomyces_sp_351MFTsu5_1|Non	43.3	240	109	5	4	678	167	394	2.5e-56
Merged2_292432_1-213	98.2	12.6081	7.50104	2.85631	2.62613	0.00863625	0.0311666	Nas_Cub	AromaDeg	WP_006725899|Agrobacterium_albertimagni|Non	63.1	65	24	0	1	195	217	281	2.5e-22
Merged2_353835_882-1355	42.4	75.7902	7.53413	2.10711	3.57557	0.000349464	0.00360238	Nas_Cub	AromaDeg	WP_018535059|Streptomyces_sp_HmicA12|Non	70.4	27	8	0	10	90	133	159	3.6e-05
Merged2_353562_1-780	38.1	30.9284	7.53822	2.4256	3.10777	0.00188504	0.0113054	Nas_Cub	AromaDeg	ZP_06464170|Burkholderia_sp_CCGE1003|Non	43.1	51	28	1	403	555	299	348	0.0011
Merged2_855882_214-498	120.9	13.0372	7.54627	2.82128	2.67476	0.00747816	0.0287764	Nas_Cub	AromaDeg	WP_007745632|Burkholderia_sp_BT03|Non	58.2	91	38	0	7	279	332	422	4.8e-29
Merged2_848444_3-491	58.5	23.6343	7.55602	2.8906	2.614	0.00894899	0.0318009	Nas_Cub	AromaDeg	BAA31862|Sphingomonas_paucimobilis_SYK-6|TMD	40.7	59	33	1	196	372	83	139	5e-10
Merged2_862374_1-603	170.6	13.1394	7.55801	2.81838	2.68168	0.00732528	0.0282662	Nas_Cub	AromaDeg	YP_004331506|Pseudonocardia_dioxanivorans_CB1190|Non	41.1	207	111	6	1	594	73	277	1.1e-43
Merged2_817227_2-343	164.1	13.2265	7.56592	2.86224	2.64336	0.00820884	0.0301713	Nas_Cub	AromaDeg	YP_004333721|Pseudonocardia_dioxanivorans|Non	70.4	108	30	2	7	327	2	108	5.9e-42
Merged2_63117_241-759	37	28.0292	7.57123	2.73081	2.77252	0.00556238	0.0237916	Nas_Cub	AromaDeg	YP_555888|Burkholderia_xenovorans_LB400|Dit	47.8	46	21	1	355	483	60	105	0.0017
Merged2_715309_201-977	315.1	13.2929	7.57838	2.90099	2.61234	0.00899237	0.0318737	Nas_Cub	AromaDeg	WP_017524815|Pusillimonas_noertemannii|Non	52.7	260	122	1	1	777	1	260	4.7e-87
Merged2_518724_9919-10236	48.1	13.297	7.5833	2.81087	2.69785	0.00697886	0.027462	Nas_Cub	AromaDeg	YP_003321041|Sphaerobacter_thermophilus_DSM_20745|Non	40	60	34	1	28	207	8	65	4.4e-07
Merged2_728073_3-674	259.2	13.5127	7.6018	3.1575	2.40754	0.0160605	0.0454139	Nas_Cub	AromaDeg	YP_004331506|Pseudonocardia_dioxanivorans_CB1190|Non	51.4	220	104	2	19	672	114	332	2.7e-70
Merged2_56049_3-617	259.6	150.7	7.60202	2.32447	3.27043	0.00107383	0.00762643	Nas_Cub	AromaDeg	YP_005043863|Burkholderia_sp_YI23|Non	60.8	186	73	0	1	558	1	186	1.9e-70
Merged2_691016_398-817	38.5	13.5294	7.60556	2.56592	2.96407	0.00303604	0.0156637	Nas_Cub	AromaDeg	WP_003296968|Pseudomonas_stutzeri|Non	55.2	29	13	0	13	99	11	39	0.00046
Merged2_60190_544-1608	462.6	13.5392	7.60794	3.12134	2.4374	0.0147935	0.0431115	Nas_Cub	AromaDeg	WP_019634104|Actinomadura_atramentaria|Non	65.7	347	114	1	1	1041	1	342	2.5e-131
Merged2_566698_3631-4575	374	13.5667	7.6101	3.11955	2.43949	0.0147082	0.043043	Nas_Cub	AromaDeg	Q52185|Pseudomonas_pseudoalcaligenes_POB310_plasmid|Pob	61	282	109	1	70	915	14	294	1e-104
Merged2_835830_1873-2886	270.4	13.6287	7.6115	2.79552	2.72275	0.00647409	0.0265247	Nas_Cub	AromaDeg	WP_017987157|Amycolatopsis_methanolica|Non	46.2	318	155	6	40	984	3	307	1.7e-73
Merged2_356077_717-1721	63.5	13.7551	7.62431	2.80794	2.71527	0.00662218	0.0267485	Nas_Cub	AromaDeg	WP_017998921|Paracoccus_sp_N5|Non	49.1	55	27	1	193	354	267	321	3.2e-11
Merged2_835736_1022-1345	186.8	13.9699	7.64648	2.83003	2.70191	0.00689422	0.0272831	Nas_Cub	AromaDeg	YP_004333721|Pseudonocardia_dioxanivorans|Non	73.1	108	29	0	1	324	1	108	8.1e-49
Merged2_358908_532-1878	478.4	21.8959	7.65582	2.52405	3.03315	0.00242015	0.0134314	Nas_Cub	AromaDeg	EPZ52966|Alicyclobacillus_acidoterrestris_ATCC_49025|Non	51.1	440	188	4	1	1260	1	433	5.6e-136
Merged2_884008_2-901	291.6	14.2117	7.67133	2.85892	2.6833	0.00729004	0.0282662	Nas_Cub	AromaDeg	YP_004416765|Pusillimonas_sp_T7-7|Non	47	298	138	6	34	900	4	290	6.5e-80
Merged2_820147_239-817	319.3	14.3053	7.67383	2.79297	2.74756	0.0060041	0.0251162	Nas_Cub	AromaDeg	WP_004263690|Thauera_sp_63|Non	75.6	193	47	0	1	579	1	193	1.9e-88
Merged2_730434_2-349	177.9	14.225	7.67509	2.78749	2.75341	0.00589785	0.0249717	Nas_Cub	AromaDeg	YP_004333721|Pseudonocardia_dioxanivorans|Non	68.5	108	34	0	1	324	1	108	4e-46
Merged2_281313_1761-1943	70.5	14.2729	7.67801	3.22558	2.38035	0.0172961	0.0469686	Nas_Cub	AromaDeg	EPZ52963|Alicyclobacillus_acidoterrestris_ATCC_49025|Non	54.7	53	24	0	1	159	377	429	4.8e-14
Merged2_85065_1-231	36.6	14.5254	7.7067	2.76502	2.78722	0.00531628	0.0231424	Nas_Cub	AromaDeg	YP_004333941|Pseudonocardia_dioxanivorans_CB1190|Non	40	45	17	2	7	114	99	142	0.00096
Merged2_209306_383-1192	381.7	14.5639	7.70863	3.16197	2.43792	0.0147721	0.0431115	Nas_Cub	AromaDeg	YP_004331506|Pseudonocardia_dioxanivorans_CB1190|Non	64.1	273	95	2	1	810	1	273	4.3e-107
Merged2_307277_3-719	378.3	26.1647	7.70872	2.66814	2.88917	0.00386256	0.0184265	Nas_Cub	AromaDeg	WP_010593413|Rhodococcus_sp_P14|Non	74.1	239	62	0	1	717	1	239	4.2e-106
Merged2_723067_685-1041	169.9	14.4568	7.71232	3.07327	2.50948	0.0120909	0.0383657	Nas_Cub	AromaDeg	YP_003298164|Thermomonospora_curvata_DSM_43183|Non	67.8	115	37	0	13	357	2	116	1.1e-43
Merged2_360_3-731	342.8	130.607	7.71937	2.1128	3.65361	0.000258577	0.00297684	Nas_Cub	AromaDeg	WP_019655772|Variovorax_paradoxus|Non	61.5	244	93	1	1	729	1	244	2e-95
Merged2_216974_782-1792	313.5	14.7975	7.73325	3.13257	2.46866	0.0135619	0.0409799	Nas_Cub	AromaDeg	YP_002489589|Arthrobacter_chlorophenolicus_A6|Non	45.9	307	165	1	16	936	5	310	1.8e-86
Merged2_685199_73-996	627.1	14.9699	7.74773	3.2549	2.38033	0.0172971	0.0469686	Nas_Cub	AromaDeg	YP_608654|Pseudomonas_entomophila_L48|Non	97.1	307	9	0	1	921	1	307	6.7e-181
Merged2_788123_851-1804	411	15.1641	7.77039	3.16759	2.45309	0.0141635	0.0419783	Nas_Cub	AromaDeg	ZP_05102782|Roseobacter_sp_GAI101|Non	59.3	317	129	0	1	951	1	317	7.8e-116
Merged2_681471_4455-5441	347.4	15.2755	7.78082	3.2112	2.42303	0.0153918	0.0443228	Nas_Cub	AromaDeg	YP_642989|Rubrobacter_xylanophilus_DSM_9941|Non	54.3	313	142	1	43	978	6	318	1.1e-96
Merged2_364572_1-198	114	15.2873	7.78111	2.83171	2.74784	0.00599884	0.0251162	Nas_Cub	AromaDeg	ZP_05485171|Streptomyces_sp_SPB78|Non	78.8	66	14	0	1	198	1	66	4.1e-27
Merged2_288581_207-1157	284.6	15.4367	7.79507	2.80859	2.77544	0.00551272	0.0237747	Nas_Cub	AromaDeg	WP_017728762|Bacillus_sp_L1|Non	48	281	131	3	1	825	110	381	8.4e-78
Merged2_708038_351-1628	421.8	15.4417	7.79542	2.77036	2.81387	0.00489492	0.0217848	Nas_Cub	AromaDeg	YP_001861033|Burkholderia_phymatum_STM815|Non	49.5	428	206	4	1	1272	1	422	5.9e-119
Merged2_281313_1-123	66.6	15.5371	7.8012	3.22242	2.42091	0.0154817	0.0443228	Nas_Cub	AromaDeg	WP_007759357|Rhizobium_sp_CF080|Non	62.5	40	15	0	1	120	1	40	4.6e-13
Merged2_520064_1-417	238.4	15.5202	7.80131	2.80532	2.7809	0.00542082	0.0234604	Nas_Cub	AromaDeg	YP_004336475|Pseudonocardia_dioxanivorans_CB1190|Non	77.7	139	31	0	1	417	1	139	3e-64
Merged2_295430_3-263	132.9	15.5605	7.80548	2.7879	2.79977	0.00511394	0.0224016	Nas_Cub	AromaDeg	YP_001580641|Burkholderia_multivorans_ATCC_17616|Non	67.1	85	28	0	1	255	230	314	1.1e-32
Merged2_362947_2867-3403	37.7	79.6001	7.82976	2.3433	3.34134	0.000833743	0.00636954	Nas_Cub	AromaDeg	WP_017337765|Pseudomonas_fluorescens|Non	44.9	49	22	3	25	165	15	60	0.001
Merged2_354758_2-355	199.1	16.204	7.86341	2.76894	2.83986	0.00451327	0.0205254	Nas_Cub	AromaDeg	YP_004333721|Pseudonocardia_dioxanivorans|Non	72.5	120	31	1	1	354	1	120	1.7e-52
Merged2_61629_1-594	212.6	16.2374	7.86781	2.86913	2.74223	0.00610243	0.0252997	Nas_Cub	AromaDeg	YP_004333941|Pseudonocardia_dioxanivorans_CB1190|Non	51.8	199	95	1	1	594	197	395	2.5e-56
Merged2_731740_2237-2515	42	16.4487	7.88467	2.80728	2.80865	0.00497496	0.0220704	Nas_Cub	AromaDeg	WP_016910698|Streptomyces_sulphureus|Non	46.3	41	19	1	16	138	145	182	2.8e-05
Merged2_682364_2-373	201.8	16.5337	7.89295	2.74562	2.87474	0.0040436	0.0190315	Nas_Cub	AromaDeg	YP_004333721|Pseudonocardia_dioxanivorans|Non	70.6	126	35	1	1	372	1	126	2.8e-53
Merged2_517636_2815-3789	384	400.449	7.9011	2.42594	3.25693	0.00112625	0.00774122	Nas_Cub	AromaDeg	BAE53398|Paenibacillus_sp_YK5|Non	57.1	319	134	3	19	972	4	320	1e-107
Merged2_817608_627-1571	310.1	16.6455	7.90678	3.13677	2.52068	0.0117129	0.0375082	Nas_Cub	AromaDeg	ABG73362|Rhodococcus_aetherivorans_I24|Dpp	48.9	307	157	0	22	942	8	314	1.8e-85
Merged2_79916_73-342	37	16.6571	7.90847	2.87945	2.74652	0.00602312	0.0251204	Nas_Cub	AromaDeg	YP_001243259|Bradyrhizobium_sp_BTAi1|Non	70.4	27	7	1	34	111	308	334	0.00086
Merged2_893375_4361-5611	419.9	128.544	7.91013	2.69372	2.93651	0.00331927	0.0166322	Nas_Cub	AromaDeg	YP_004618786|Ramlibacter_tataouinensis_TTB310|Non	47.6	414	210	3	1	1242	1	407	2.2e-118
Merged2_855476_130-465	132.9	16.808	7.92884	3.08204	2.5726	0.0100938	0.0340453	Nas_Cub	AromaDeg	WP_018004002|Cupriavidus_taiwanensis|Non	58.2	110	46	0	1	330	202	311	1.4e-32
Merged2_702976_1-612	344.4	26.2744	7.93034	2.86596	2.76708	0.00565605	0.0240944	Nas_Cub	AromaDeg	YP_829364|Arthrobacter_sp_FB24|Non	78.9	204	43	0	1	612	146	349	5.7e-96
Merged2_853162_3-290	60.5	17.1654	7.94555	2.79766	2.84007	0.00451032	0.0205254	Nas_Cub	AromaDeg	YP_882691|Mycobacterium_avium_104|Non	42.6	61	35	0	106	288	25	85	7.8e-11
Merged2_736306_1-561	262.7	17.205	7.95203	2.80265	2.83733	0.00454926	0.0205751	Nas_Cub	AromaDeg	YP_001263550|Sphingomonas_wittichii_RW1|Non	61.1	185	71	1	10	561	5	189	2e-71
Merged2_885471_2172-2861	231.1	17.222	7.95287	3.21875	2.4708	0.0134813	0.0408723	Nas_Cub	AromaDeg	WP_003928168|Mycobacterium_vaccae|Non	51.9	231	107	2	4	690	42	270	8e-62
Merged2_733022_3-233	102.8	32.4767	7.95326	2.63557	3.01766	0.00254732	0.013861	Nas_Cub	AromaDeg	WP_018273384|Bradyrhizobium_elkanii|Non	62.9	70	26	0	1	210	260	329	1.1e-23
Merged2_560972_550-720	120.9	18.0159	7.97181	2.79941	2.84767	0.00440402	0.0203139	Nas_Cub	AromaDeg	ZP_05215066|Mycobacterium_avium_ATCC_25291|Non	91.1	56	5	0	1	168	248	303	2.9e-29
Merged2_357403_209-1204	291.6	57.8931	7.98599	2.48359	3.2155	0.00130217	0.0085968	Nas_Cub	AromaDeg	WP_019122681|Brevibacillus_sp_phR|Non	48.2	303	155	1	1	909	17	317	7.2e-80
Merged2_345129_2455-2748	154.5	17.9279	8.00889	2.90314	2.75869	0.00580327	0.0246462	Nas_Cub	AromaDeg	YP_004333721|Pseudonocardia_dioxanivorans|Non	70.1	97	27	2	7	294	2	97	4e-39
Merged2_514497_3-425	169.1	18.005	8.01597	2.7667	2.89731	0.00376383	0.0181419	Nas_Cub	AromaDeg	YP_004333721|Pseudonocardia_dioxanivorans|Non	68.3	126	36	1	31	408	314	435	2.3e-43
Merged2_566377_1970-2947	69.7	28.2127	8.02205	2.55481	3.13998	0.00168961	0.0104573	Nas_Cub	AromaDeg	WP_020681586|Marinobacterium_rhizophilum|Non	42.4	85	45	2	451	693	127	211	4.3e-13
Merged2_349300_2-613	138.3	164.917	8.02884	2.43119	3.30243	0.000958517	0.00695424	Nas_Cub	AromaDeg	ZP_06845157|Burkholderia_sp_Ch1-1|Non	42.2	173	99	1	79	597	254	425	6.2e-34
Merged2_557722_867-1139	147.9	34.8506	8.03932	2.71833	2.95746	0.00310189	0.0159382	Nas_Cub	AromaDeg	ZP_05063893|Octadecabacter_antarcticus_238|Non	75.8	91	21	1	1	270	325	415	3.5e-37
Merged2_464751_518-760	110.9	112.533	8.04079	2.57147	3.12692	0.00176645	0.0107924	Nas_Cub	AromaDeg	WP_006447594|Alicyclobacillus_hesperidum|Non	63.6	77	28	0	7	237	224	300	4.2e-26
Merged2_886409_3-92	58.2	18.4289	8.05208	3.20187	2.51481	0.0119097	0.0380509	Nas_Cub	AromaDeg	WP_020512649|Actinoplanes_globisporus|Non	95.8	24	1	0	7	78	261	284	1.2e-10
Merged2_293902_579-761	62.8	18.6809	8.07319	3.11784	2.58936	0.00961555	0.0330728	Nas_Cub	AromaDeg	YP_675812|Mesorhizobium_sp_BNC1|Non	55.3	47	21	0	43	183	15	61	9.9e-12
Merged2_856578_1984-2598	161.8	18.8126	8.07841	2.8164	2.86834	0.00412627	0.0192882	Nas_Cub	AromaDeg	WP_017953351|SAR202_cluster_bacterium_SCGC_AAA240-N13|Non	42.5	186	105	2	1	558	1	184	5.3e-41
Merged2_729822_3-539	106.3	19.2323	8.11084	2.77989	2.91769	0.00352637	0.0173935	Nas_Cub	AromaDeg	WP_016835789|Herbaspirillum_lusitanum|Non	40.3	149	69	3	7	435	253	387	2.3e-24
Merged2_221403_314-1660	474.2	19.3691	8.12126	3.1638	2.56693	0.0102603	0.0342749	Nas_Cub	AromaDeg	EPZ52966|Alicyclobacillus_acidoterrestris_ATCC_49025|Non	51.9	441	205	4	1	1317	1	436	1.1e-134
Merged2_4264125_3-449	199.5	19.9775	8.12362	2.51917	3.22472	0.00126098	0.00840454	Nas_Cub	AromaDeg	YP_005043863|Burkholderia_sp_YI23|Non	69.4	147	45	0	4	444	282	428	1.7e-52
Merged2_557860_1-363	130.6	19.4602	8.13094	2.7887	2.91568	0.00354916	0.0173935	Nas_Cub	AromaDeg	WP_007594511|Bradyrhizobium_sp_WSM1253|Non	53.9	115	52	1	4	345	46	160	7.7e-32
Merged2_534212_2705-3736	491.5	106.009	8.13933	3.19743	2.54558	0.0109095	0.0358419	Nas_Cub	AromaDeg	WP_009739265|Frankia_sp_QA3|Non	68.5	330	103	1	16	1005	3	331	4.9e-140
Merged2_737634_3-404	156.8	19.6205	8.15122	3.08151	2.64521	0.00816413	0.0301661	Nas_Cub	AromaDeg	ZP_04691178|Streptomyces_ghanaensis_ATCC_14672|Non	56.7	134	58	0	1	402	1	134	1.1e-39
Merged2_793972_1-780	302.4	20.0681	8.17361	2.78226	2.93776	0.00330588	0.0166249	Nas_Cub	AromaDeg	WP_017934576|Nocardioides_sp_Iso805N|Non	52.7	275	111	6	1	780	50	320	3.2e-83
Merged2_708077_1-909	374.4	20.0895	8.1746	2.77966	2.94086	0.00327303	0.0165219	Nas_Cub	AromaDeg	WP_020514290|Actinoplanes_globisporus|Non	65.2	299	93	7	1	894	53	341	7.7e-105
Merged2_900105_483-1727	415.2	20.1852	8.18387	3.15809	2.59139	0.00955877	0.0330406	Nas_Cub	AromaDeg	WP_007398631|Gluconacetobacter_sp_SXCC-1|Non	47.1	410	214	2	13	1236	15	423	5.4e-117
Merged2_715390_2016-3329	702.2	36.5583	8.18713	2.60644	3.14111	0.00168308	0.0104573	Nas_Cub	AromaDeg	WP_017181781|Sphingobium_xenophagum|Non	73.8	431	113	0	1	1293	1	431	2.3e-203
Merged2_836553_272-397	73.9	20.2683	8.18792	2.84555	2.87745	0.00400907	0.0189954	Nas_Cub	AromaDeg	YP_004333721|Pseudonocardia_dioxanivorans|Non	75.6	41	10	0	1	123	1	41	3e-15
Merged2_93039_4294-5646	444.5	191.114	8.19079	2.50545	3.26919	0.00107854	0.00762643	Nas_Cub	AromaDeg	YP_005000943|Mycobacterium_rhodesiae_NBB3|Non	51.5	437	195	9	37	1338	12	434	9e-126
Merged2_77178_128-1195	342.8	20.4218	8.19475	2.56695	3.19241	0.0014109	0.00911972	Nas_Cub	AromaDeg	WP_017727651|Bacillus_sp_L1|Non	46.9	358	182	6	1	1068	1	352	2.9e-95
Merged2_843676_2-382	192.2	20.3129	8.19665	3.14928	2.60271	0.00924905	0.0325036	Nas_Cub	AromaDeg	WP_019526840|Streptomyces_sp_FxanaD5|Non	78.6	126	26	1	1	378	302	426	2.3e-50
Merged2_828233_3-152	60.1	20.3839	8.19828	2.82474	2.90231	0.00370423	0.0179166	Nas_Cub	AromaDeg	YP_002824213|Rhizobium_sp_NGR234|Non	54	50	23	0	1	150	1	50	5.3e-11
Merged2_857623_2-808	464.2	420.327	8.20596	2.56035	3.20502	0.00135053	0.00886103	Nas_Cub	AromaDeg	YP_001208476|Bradyrhizobium_sp_ORS278|Non	79.6	269	55	0	1	807	1	269	6.5e-132
Merged2_793176_212-1066	409.1	54.9242	8.22546	2.65562	3.09738	0.0019524	0.0114908	Nas_Cub	AromaDeg	ZP_04691178|Streptomyces_ghanaensis_ATCC_14672|Non	67.6	275	89	0	1	825	29	303	2.6e-115
Merged2_702626_1-96	55.1	21.1928	8.25404	3.17668	2.59832	0.00936798	0.0326598	Nas_Cub	AromaDeg	WP_010143817|Citricoccus_sp_CH26A|Non	78.1	32	7	0	1	96	1	32	1.1e-09
Merged2_288623_3-599	210.7	21.814	8.2942	2.75453	3.01111	0.00260292	0.0141084	Nas_Cub	AromaDeg	WP_017953881|SAR202_cluster_bacterium_SCGC_AAA240-N13|Non	53.5	202	89	4	1	597	177	376	9.6e-56
Merged2_87075_3870-4871	319.7	21.8525	8.29677	3.15255	2.63176	0.0084943	0.0309063	Nas_Cub	AromaDeg	YP_003392255|Conexibacter_woesei_DSM_14684|Non	50.3	304	145	4	1	906	1	300	2.5e-88
Merged2_536054_1-615	243.8	71.5618	8.29783	2.21772	3.74161	0.000182846	0.00244908	Nas_Cub	AromaDeg	YP_004331506|Pseudonocardia_dioxanivorans_CB1190|Non	54.6	196	87	1	19	606	114	307	1.1e-65
Merged2_350398_3-623	194.5	21.768	8.3004	3.07903	2.69579	0.00702223	0.0274775	Nas_Cub	AromaDeg	EPZ52966|Alicyclobacillus_acidoterrestris_ATCC_49025|Non	48.9	186	90	1	79	621	166	351	7.4e-51
Merged2_364770_7282-8244	260.8	21.9521	8.30866	3.13594	2.64949	0.00806129	0.029945	Nas_Cub	AromaDeg	YP_001131821|Mycobacterium_gilvum_PYR-GCK|Non	42.7	314	175	4	1	936	1	311	1.3e-70
Merged2_287272_3-995	596.7	22.0268	8.30901	3.25724	2.55094	0.0107433	0.0355111	Nas_Cub	AromaDeg	WP_006865122|Gordonia_namibiensis|Non	81	331	63	0	1	993	58	388	1e-171
Merged2_351907_2-577	36.2	22.1	8.31215	2.79591	2.97296	0.00294941	0.0153877	Nas_Cub	AromaDeg	WP_007947367|Pseudomonas_sp_GM21|Non	42.9	49	24	2	64	204	15	61	0.0031
Merged2_900927_3888-5159	72.8	22.0445	8.31317	3.51903	2.36235	0.0181596	0.047996	Nas_Cub	AromaDeg	WP_020700452|Selenomonas_bovis|Non	41.9	105	51	3	718	1029	308	403	6.7e-14
Merged2_859707_2-607	176	22.128	8.31418	2.7754	2.99567	0.00273842	0.0144983	Nas_Cub	AromaDeg	WP_017934576|Nocardioides_sp_Iso805N|Non	50.3	199	90	2	4	573	199	397	2.7e-45
Merged2_820803_47-961	260.4	22.115	8.31489	2.75032	3.02325	0.00250078	0.0137149	Nas_Cub	AromaDeg	WP_019509760|Mycobacterium_sp_VKM_Ac-1815D|Non	44.8	290	155	4	52	912	4	291	1.6e-70
Merged2_789933_462-1673	444.1	22.1672	8.31833	3.14417	2.64563	0.00815377	0.0301661	Nas_Cub	AromaDeg	Q52185|Pseudomonas_pseudoalcaligenes_POB310_plasmid|Pob	55.3	389	168	3	28	1188	14	398	1.1e-125
Merged2_563243_1-303	78.6	40.2473	8.31868	2.77262	3.00029	0.00269721	0.0144253	Nas_Cub	AromaDeg	WP_017934576|Nocardioides_sp_Iso805N|Non	47.9	96	48	1	1	282	307	402	2.9e-16
Merged2_817227_576-1178	289.3	22.7102	8.32787	2.77178	3.00452	0.00266003	0.0143067	Nas_Cub	AromaDeg	YP_004331506|Pseudonocardia_dioxanivorans_CB1190|Non	62.7	204	73	2	1	603	1	204	2.2e-79
Merged2_520061_396-578	36.6	22.3105	8.32866	3.12079	2.66877	0.00761305	0.0291346	Nas_Cub	AromaDeg	WP_007987867|Pseudomonas_sp_GM48|Non	43.3	30	17	0	16	105	151	180	0.00076
Merged2_564506_2660-3985	443.7	155.328	8.34179	2.69925	3.09041	0.00199881	0.01165	Nas_Cub	AromaDeg	WP_008973084|Bradyrhizobium_sp_STM_3843|Non	49.9	443	216	5	1	1323	1	439	1.5e-125
Merged2_697550_1-102	35.8	22.6274	8.34679	2.87227	2.90599	0.00366089	0.0177793	Nas_Cub	AromaDeg	WP_016841148|Bradyrhizobium_elkanii|Non	46.7	30	16	0	10	99	13	42	0.00073
Merged2_830721_3-776	286.2	22.7264	8.35375	2.7849	2.99966	0.00270281	0.0144253	Nas_Cub	AromaDeg	WP_017934576|Nocardioides_sp_Iso805N|Non	52	246	112	2	55	774	1	246	2.3e-78
Merged2_531456_855-1217	36.2	22.7521	8.35469	3.1733	2.63281	0.00846822	0.0309063	Nas_Cub	AromaDeg	WP_004343595|Thauera_linaloolentis|Non	53.8	26	12	0	22	99	11	36	0.002
Merged2_837960_499-1005	42.4	22.7846	8.35961	2.72329	3.06968	0.0021429	0.0122338	Nas_Cub	AromaDeg	WP_007449944|Streptomyces_coelicoflavus_ZG0656|Non	40.4	57	32	1	58	222	142	198	3.9e-05
Merged2_79178_1485-2660	446.4	22.8392	8.36205	2.72075	3.07344	0.00211608	0.0121305	Nas_Cub	AromaDeg	EPZ52966|Alicyclobacillus_acidoterrestris_ATCC_49025|Non	55.7	384	158	3	1	1119	55	437	2.1e-126
Merged2_565871_2-346	211.1	22.9677	8.37145	2.86382	2.92317	0.00346483	0.0172376	Nas_Cub	AromaDeg	WP_019998387|Aureimonas_ureilytica|Non	81.2	112	21	0	1	336	261	372	4.3e-56
Merged2_713831_189-1136	412.1	753.897	8.38412	2.43672	3.44074	0.000580127	0.00487013	Nas_Cub	AromaDeg	YP_001580641|Burkholderia_multivorans_ATCC_17616|Non	60.2	314	125	0	1	942	1	314	3.5e-116
Merged2_512364_1-1167	449.9	23.4944	8.4107	3.1229	2.69324	0.00707622	0.0276111	Nas_Cub	AromaDeg	WP_019521458|Streptomyces_sp_FxanaD5|Non	56	386	159	4	1	1152	1	377	1.8e-127
Merged2_304922_76-240	56.6	23.8081	8.42332	2.84139	2.9645	0.00303173	0.0156637	Nas_Cub	AromaDeg	NP_049210|Novosphingobium_aromaticivorans_DSM12444|Dhn	59.5	42	17	0	1	126	1	42	6.4e-10
Merged2_364770_1784-3001	300.8	24.0471	8.43947	2.83379	2.97816	0.00289988	0.0152435	Nas_Cub	AromaDeg	WP_004993270|Streptomyces_ghanaensis|Non	43.1	383	177	10	97	1176	8	372	1.4e-82
Merged2_521164_340-756	135.6	24.1819	8.4454	3.53656	2.38803	0.0169391	0.0468935	Nas_Cub	AromaDeg	YP_160223|Aromatoleum_aromaticum_EbN1|Non	53.3	135	57	3	1	390	130	263	2.8e-33
Merged2_345431_315-416	60.1	24.2986	8.45022	2.97559	2.83985	0.00451348	0.0205254	Nas_Cub	AromaDeg	YP_004333941|Pseudonocardia_dioxanivorans_CB1190|Non	78.8	33	7	0	1	99	1	33	3.6e-11
Merged2_681043_167-994	256.5	205.706	8.45372	2.3221	3.64055	0.00027206	0.00310639	Nas_Cub	AromaDeg	YP_675812|Mesorhizobium_sp_BNC1|Non	51.7	263	122	3	43	828	15	273	2.1e-69
Merged2_456473_1903-2922	305.4	130.131	8.46326	2.6516	3.19176	0.00141411	0.00911972	Nas_Cub	AromaDeg	YP_003608176|Burkholderia_sp_CCGE1002|Non	44.8	344	170	5	1	1017	1	329	4.9e-84
Merged2_82625_1258-2583	137.9	167.744	8.4654	2.97252	2.84789	0.00440105	0.0203139	Nas_Cub	AromaDeg	WP_010511602|SAR324_cluster_bacterium_SCGC_AAA001-C10|Non	40.2	169	97	3	79	579	36	202	1.8e-33
Merged2_561719_2214-3050	246.1	24.8158	8.48222	3.13786	2.70318	0.00686792	0.0272564	Nas_Cub	AromaDeg	YP_002784363|Rhodococcus_opacus_B4|Non	45.8	262	133	4	1	774	4	260	2.9e-66
Merged2_216946_2-1048	402.9	52.8991	8.48554	2.56765	3.30479	0.000950472	0.00695424	Nas_Cub	AromaDeg	YP_004331506|Pseudonocardia_dioxanivorans_CB1190|Non	55.4	345	146	6	1	1011	96	440	2.3e-113
Merged2_696712_630-1328	253.4	561.186	8.50465	2.46718	3.44711	0.00056662	0.00487013	Nas_Cub	AromaDeg	YP_004978866|Burkholderia_sp_YI23|Non	54	224	98	2	28	699	9	227	1.5e-68
Merged2_354569_3-383	124.8	25.2927	8.50821	2.78194	3.05837	0.00222546	0.0125509	Nas_Cub	AromaDeg	YP_004333941|Pseudonocardia_dioxanivorans_CB1190|Non	49.6	123	62	0	7	375	332	454	4.4e-30
Merged2_523991_1-207	69.3	25.2743	8.50855	2.80076	3.03794	0.00238198	0.0133167	Nas_Cub	AromaDeg	WP_009516078|Hydrogenophaga_sp_PBC|Non	50.8	65	32	0	1	195	362	426	1.2e-13
Merged2_299810_59-199	35.8	25.3868	8.51452	3.1353	2.71569	0.00661372	0.0267485	Nas_Cub	AromaDeg	YP_968532|Acidovorax_avenae_subsp_citrulli_AAC00-1|Non	62.5	24	9	0	64	135	32	55	0.001
Merged2_792766_2-520	37	25.4205	8.51569	2.76451	3.08036	0.00206754	0.0119011	Nas_Cub	AromaDeg	WP_008829760|Sphingomonas_sp_LH128|Non	51.2	43	13	2	304	414	257	297	0.0017
Merged2_886851_1-405	36.6	25.6698	8.52425	2.7437	3.10684	0.001891	0.0113054	Nas_Cub	AromaDeg	YP_002942564|Variovorax_paradoxus_S110|Non	50	38	17	1	154	261	71	108	0.0017
Merged2_210399_3958-4647	261.2	25.6244	8.52679	2.84735	2.99464	0.00274769	0.0144983	Nas_Cub	AromaDeg	YP_004333721|Pseudonocardia_dioxanivorans|Non	55.7	221	92	2	1	660	219	434	7.2e-71
Merged2_284084_460-924	243.4	49.1114	8.53866	2.70244	3.15961	0.00157981	0.00995779	Nas_Cub	AromaDeg	YP_004333721|Pseudonocardia_dioxanivorans|Non	69.9	153	43	2	1	450	1	153	1e-65
Merged2_524302_2416-3714	395.6	157.712	8.54137	2.6229	3.25646	0.00112812	0.00774122	Nas_Cub	AromaDeg	ZP_06845157|Burkholderia_sp_Ch1-1|Non	44.8	429	229	3	7	1287	4	426	4.6e-111
Merged2_886360_2295-2489	35.8	26.1918	8.56059	2.77762	3.08199	0.00205621	0.0118851	Nas_Cub	AromaDeg	WP_017523475|Pusillimonas_noertemannii|Non	40.5	42	24	1	1	126	391	431	0.0014
Merged2_882769_3-170	35.4	26.2768	8.56349	3.17101	2.70055	0.00692242	0.0273171	Nas_Cub	AromaDeg	YP_008011477|Amycolatopsis_orientalis_HCCB10007|Non	50	36	17	1	40	147	138	172	0.0016
Merged2_886327_272-475	77.8	26.6876	8.58625	2.81015	3.05545	0.00224726	0.0126227	Nas_Cub	AromaDeg	YP_004331506|Pseudonocardia_dioxanivorans_CB1190|Non	63.5	63	21	2	1	183	374	436	3.3e-16
Merged2_694158_2868-3110	122.1	41.8656	8.59489	2.64711	3.24689	0.00116673	0.00796694	Nas_Cub	AromaDeg	YP_004333721|Pseudonocardia_dioxanivorans|Non	65.4	81	28	0	1	243	1	81	1.8e-29
Merged2_892342_401-778	152.5	26.8726	8.5973	2.89067	2.97415	0.00293799	0.0153858	Nas_Cub	AromaDeg	WP_018272981|Bradyrhizobium_elkanii|Non	68.4	95	30	0	378	94	12	106	2e-38
Merged2_289416_3-272	73.6	27.0156	8.60408	2.73297	3.14825	0.0016425	0.0103063	Nas_Cub	AromaDeg	YP_002523623|Thermomicrobium_roseum_DSM_5159|Non	47.9	71	37	0	43	255	19	89	8.3e-15
Merged2_737704_8128-9345	454.9	42.7596	8.62818	3.03172	2.84596	0.00442772	0.0203558	Nas_Cub	AromaDeg	WP_017727527|Bacillus_sp_L1|Non	52.8	407	187	5	1	1209	20	425	6e-129
Merged2_688729_970-2286	408.7	53.5105	8.63081	3.41811	2.52503	0.0115689	0.0372752	Nas_Cub	AromaDeg	WP_017987157|Amycolatopsis_methanolica|Non	51.2	426	188	11	4	1248	3	419	5.3e-115
Merged2_350559_2-496	281.6	28.0458	8.65765	3.19509	2.70967	0.00673503	0.0269595	Nas_Cub	AromaDeg	WP_008144078|Bradyrhizobium_sp_YR681|Non	77.6	165	37	0	1	495	1	165	3.7e-77
Merged2_702123_53-1411	554.3	28.5807	8.68337	2.8696	3.02599	0.00247824	0.013645	Nas_Cub	AromaDeg	EPZ52966|Alicyclobacillus_acidoterrestris_ATCC_49025|Non	59.9	441	155	2	1	1275	1	435	8.1e-159
Merged2_827233_267-1505	533.1	28.6315	8.69098	3.10157	2.80212	0.00507676	0.0224016	Nas_Cub	AromaDeg	WP_009519476|Hydrogenophaga_sp_PBC|Non	60.6	398	150	2	37	1212	7	403	1.8e-152
Merged2_345863_5840-6598	406.8	28.9809	8.70449	3.26373	2.66704	0.00765229	0.0291485	Nas_Cub	AromaDeg	YP_001561134|Delftia_acidovorans_SPH-1|Non	71.9	253	71	0	1	759	1	253	1.2e-114
Merged2_65906_1-435	51.6	29.3912	8.72585	2.7803	3.13846	0.0016984	0.0104573	Nas_Cub	AromaDeg	WP_004207105|Sphingobium_yanoikuyae_ATCC_51230|Non	45.5	44	24	0	301	432	136	179	5.5e-08
Merged2_514216_1-378	146	78.3504	8.72683	2.5496	3.42282	0.000619756	0.00513881	Nas_Cub	AromaDeg	YP_001268212|Pseudomonas_putida_F1|Cum	55.7	122	52	1	1	366	297	416	1.8e-36
Merged2_286554_3-851	315.8	55.4227	8.72827	2.61299	3.34034	0.000836774	0.00636954	Nas_Cub	AromaDeg	YP_004333941|Pseudonocardia_dioxanivorans_CB1190|Non	50.3	290	133	5	1	849	106	391	3e-87
Merged2_289581_660-1139	213	29.9043	8.7494	2.82171	3.10075	0.0019303	0.0114908	Nas_Cub	AromaDeg	YP_004618786|Ramlibacter_tataouinensis_TTB310|Non	65.8	158	54	0	1	474	251	408	1.6e-56
Merged2_56883_5996-6373	36.6	29.8996	8.74967	3.29487	2.65555	0.00791798	0.0297482	Nas_Cub	AromaDeg	WP_020006750|Salinicoccus_albus|Non	41	39	23	0	64	180	52	90	0.0016
Merged2_217475_2597-3874	449.1	30.1414	8.76299	3.53602	2.4782	0.0132045	0.0404943	Nas_Cub	AromaDeg	WP_017728762|Bacillus_sp_L1|Non	51.2	428	189	8	1	1260	2	417	3.4e-127
Merged2_897001_269-1390	86.7	30.5436	8.76534	2.68255	3.26754	0.00108485	0.00763232	Nas_Cub	AromaDeg	ZP_06846198|Burkholderia_sp_Ch1-1|Non	40.5	126	68	5	46	405	31	155	3.9e-18
Merged2_364770_5914-7257	440.3	30.3204	8.77397	2.76779	3.17002	0.00152428	0.00965145	Nas_Cub	AromaDeg	YP_005000943|Mycobacterium_rhodesiae_NBB3|Non	51.8	436	194	8	34	1332	12	434	1.7e-124
Merged2_724639_738-1172	38.1	136.692	8.7879	2.6413	3.32711	0.000877524	0.00660716	Nas_Cub	AromaDeg	WP_005258061|Rhodococcus_wratislaviensis|Non	63	27	10	0	34	114	18	44	0.00062
Merged2_56501_3472-4422	325.1	154.872	8.80497	2.48489	3.54341	0.000394989	0.00387479	Nas_Cub	AromaDeg	WP_006157664|Cupriavidus_basilensis_OR16|Non	50	312	154	2	7	939	4	314	5.6e-90
Merged2_521037_243-1151	582.4	196.16	8.83114	1.98977	4.43828	9.06814e-06	0.000550544	Nas_Cub	AromaDeg	WP_003923186|Mycobacterium_xenopi|Non	90	301	30	0	1	903	1	301	1.9e-167
Merged2_704541_901-1584	206.5	32.01	8.84829	2.81926	3.13851	0.00169808	0.0104573	Nas_Cub	AromaDeg	YP_004333941|Pseudonocardia_dioxanivorans_CB1190|Non	49.8	229	105	5	1	681	238	458	2.1e-54
Merged2_218917_341-1294	36.6	32.1078	8.85212	2.85693	3.09847	0.00194522	0.0114908	Nas_Cub	AromaDeg	YP_921900|Nocardioides_sp_JS614|Non	42.9	35	20	0	415	519	135	169	0.004
Merged2_368400_1756-2784	339.3	32.2209	8.85739	2.83585	3.12336	0.00178797	0.0108762	Nas_Cub	AromaDeg	EPZ52966|Alicyclobacillus_acidoterrestris_ATCC_49025|Non	48.9	354	150	6	1	1026	1	335	3.1e-94
Merged2_363599_3-329	189.1	32.261	8.8609	3.16912	2.79601	0.00517375	0.0225926	Nas_Cub	AromaDeg	YP_004331506|Pseudonocardia_dioxanivorans_CB1190|Non	75.9	108	26	0	1	324	1	108	1.6e-49
Merged2_841164_305-607	204.1	124.615	8.90329	2.38624	3.7311	0.000190647	0.00248198	Nas_Cub	AromaDeg	WP_018171784|Microbacterium_sp_292MF|Non	89.3	103	8	1	1	300	286	388	4.6e-54
Merged2_721427_1-867	391.3	206.988	8.91334	2.66672	3.34243	0.000830475	0.00636954	Nas_Cub	AromaDeg	YP_004331506|Pseudonocardia_dioxanivorans_CB1190|Non	59.9	287	110	2	10	855	1	287	5.8e-110
Merged2_300858_3175-3858	274.2	169.668	8.92496	2.35552	3.78895	0.000151285	0.00221831	Nas_Cub	AromaDeg	WP_016846197|Bradyrhizobium_elkanii|Non	55.4	224	99	1	1	669	106	329	8.1e-75
Merged2_5029654_1-567	249.6	62.0516	8.9311	2.20264	4.05473	5.0193e-05	0.00114621	Nas_Cub	AromaDeg	YP_003705546|Truepera_radiovictrix_DSM_17093|Non	60.8	189	74	0	1	567	23	211	1.8e-67
Merged2_304922_240-791	197.2	33.88	8.93355	3.16996	2.81819	0.00482951	0.0216318	Nas_Cub	AromaDeg	YP_001413062|Parvibaculum_lavamentivorans_DS-1|Non	59.5	148	58	2	1	438	106	253	1e-51
Merged2_214886_2955-3395	37.4	65.574	8.93807	3.11378	2.87049	0.00409835	0.0192222	Nas_Cub	AromaDeg	WP_009153878|Saccharomonospora_marina|Non	54.8	31	14	0	25	117	145	175	0.0011
Merged2_841455_1-348	143.3	34.1511	8.94363	2.81241	3.18006	0.00147243	0.00940869	Nas_Cub	AromaDeg	YP_004978866|Burkholderia_sp_YI23|Non	56.6	113	49	0	1	339	234	346	1.1e-35
Merged2_458172_2-1129	492.7	34.3846	8.95235	2.76135	3.24202	0.00118684	0.00805003	Nas_Cub	AromaDeg	YP_004331506|Pseudonocardia_dioxanivorans_CB1190|Non	61.3	375	137	5	1	1101	62	436	2.4e-140
Merged2_339357_1-666	191.8	34.5494	8.96215	2.7971	3.20409	0.00135492	0.00886103	Nas_Cub	AromaDeg	WP_017953881|SAR202_cluster_bacterium_SCGC_AAA240-N13|Non	50.8	199	94	3	7	597	212	408	5.2e-50
Merged2_706972_2-1156	51.6	103.403	8.96532	2.21663	4.04458	5.24173e-05	0.00115901	Nas_Cub	AromaDeg	NP_959629|Mycobacterium_avium_subsp_paratuberculosis_K-10|Non	82.1	28	5	0	1070	1153	1	28	1.4e-07
Merged2_514316_1736-2686	318.9	164.968	8.97208	2.38325	3.76465	0.000166785	0.00234679	Nas_Cub	AromaDeg	WP_017454069|Herbaspirillum_seropedicae|Non	49.4	314	157	2	1	939	1	313	4e-88
Merged2_80945_435-1484	365.2	35.1107	8.98261	2.81142	3.19505	0.00139808	0.00910058	Nas_Cub	AromaDeg	WP_019655772|Variovorax_paradoxus|Non	48.8	340	167	3	1	1014	84	418	5.4e-102
Merged2_855289_2323-2547	69.3	35.898	9.01497	2.92409	3.083	0.00204928	0.0118851	Nas_Cub	AromaDeg	YP_004333941|Pseudonocardia_dioxanivorans_CB1190|Non	57.9	76	28	3	1	222	380	453	1.3e-13
Merged2_287725_9543-10181	306.2	36.1093	9.02353	3.15535	2.85975	0.00423973	0.0197523	Nas_Cub	AromaDeg	AAR90187|Rhodococcus_sp_DK17|Tph	66	209	70	1	13	639	6	213	1.8e-84
Merged2_207846_1-318	171.8	36.2261	9.02857	2.72715	3.31062	0.0009309	0.00689757	Nas_Cub	AromaDeg	WP_017727780|Bacillus_sp_L1|Non	69.4	98	30	0	25	318	1	98	2.6e-44
Merged2_694522_1-1095	422.9	37.203	9.0661	2.78117	3.25982	0.00111482	0.00774122	Nas_Cub	AromaDeg	EPZ52966|Alicyclobacillus_acidoterrestris_ATCC_49025|Non	54.4	373	157	3	1	1089	39	408	2.3e-119
Merged2_692753_4455-5729	330.1	37.9684	9.09657	2.86849	3.17121	0.00151807	0.00965145	Nas_Cub	AromaDeg	YP_004487047|Delftia_sp_Cs1-4|Non	44.4	430	216	10	1	1260	1	417	2.3e-91
Merged2_689890_2423-2908	230.7	38.2514	9.10697	2.73716	3.32715	0.000877377	0.00660716	Nas_Cub	AromaDeg	YP_005043863|Burkholderia_sp_YI23|Non	68.5	162	50	1	1	483	267	428	7.3e-62
Merged2_348061_2100-2993	93.2	171.513	9.11636	2.63515	3.45952	0.000541143	0.00471794	Nas_Cub	AromaDeg	WP_018706724|Bacillus_fordii|Non	40	120	68	3	31	378	27	146	3.4e-20
Merged2_525962_2-226	92.8	60.4814	9.12633	2.59606	3.51546	0.000438994	0.00413188	Nas_Cub	AromaDeg	WP_007577919|Burkholderia_terrae|Non	62	71	27	0	1	213	1	71	1.1e-20
Merged2_359911_421-825	37.4	39.139	9.13461	2.74674	3.32562	0.000882219	0.00660716	Nas_Cub	AromaDeg	ZP_05728058|Pantoea_sp_At-9b|Non	48.3	29	15	0	10	96	13	41	0.00099
Merged2_528455_5004-5588	37.7	39.8282	9.16492	3.18812	2.87471	0.00404401	0.0190315	Nas_Cub	AromaDeg	ZP_01742881|Rhodobacterales_bacterium_HTCC2150|Non	55.2	29	13	0	52	138	17	45	0.0011
Merged2_525293_1-135	73.2	40.1629	9.17704	2.7656	3.31828	0.000905728	0.00674695	Nas_Cub	AromaDeg	ZP_03542810|Comamonas_testosteroni_KF-1|Non	63.6	44	16	0	4	135	1	44	5.4e-15
Merged2_4099601_14466-15341	545.8	50.4164	9.18166	2.69534	3.40649	0.000658046	0.00539211	Nas_Cub	AromaDeg	WP_017934555|Nocardioides_sp_Iso805N|Non	87.2	290	37	0	1	870	1	290	1.9e-156
Merged2_862927_1-207	92	41.053	9.20832	2.82428	3.26042	0.00111248	0.00774122	Nas_Cub	AromaDeg	WP_017934574|Nocardioides_sp_Iso805N|Non	62.7	67	25	0	1	201	262	328	1.7e-20
Merged2_354058_903-1265	62	41.7387	9.23346	2.87002	3.21721	0.00129444	0.00858645	Nas_Cub	AromaDeg	BAC54156|Terrabacter_sp_DBF63|Pht	42.9	70	40	0	1	210	327	396	3.4e-11
Merged2_728768_2-535	271.2	42.7366	9.26721	3.20752	2.88921	0.00386213	0.0184265	Nas_Cub	AromaDeg	WP_007863799|Polaromonas_sp_CF318|Non	71.3	178	51	0	1	534	1	178	5.4e-74
Merged2_338760_424-879	206.5	81.0751	9.27015	2.67243	3.46882	0.000522756	0.00463821	Nas_Cub	AromaDeg	YP_003543669|Sphingobium_japonicum_UT26S|Non	62.7	150	56	0	1	450	166	315	1.4e-54
Merged2_863566_3-101	47	42.9643	9.27416	2.77408	3.34315	0.000828323	0.00636954	Nas_Cub	AromaDeg	YP_005043848|Burkholderia_sp_YI23|Non	62.1	29	11	0	1	87	1	29	3.1e-07
Merged2_4059780_32-1096	506.9	81.457	9.27501	2.28374	4.06132	4.87964e-05	0.00114621	Nas_Cub	AromaDeg	WP_018992065|Azoarcus_toluclasticus|Non	68.8	340	105	1	1	1020	99	437	1.2e-144
Merged2_216727_1295-2629	485.3	45.0805	9.27507	3.24516	2.85812	0.00426156	0.0197878	Nas_Cub	AromaDeg	NP_890824|Bordetella_bronchiseptica_RB50|Non	52.1	436	209	0	10	1317	5	440	4.5e-138
Merged2_313538_4206-4859	258.5	43.5451	9.29566	2.75701	3.37165	0.000747204	0.00605148	Nas_Cub	AromaDeg	YP_004618786|Ramlibacter_tataouinensis_TTB310|Non	57.8	218	90	1	1	648	191	408	4.4e-70
Merged2_348063_3-773	233	270.879	9.30638	2.65983	3.49886	0.000467255	0.00427455	Nas_Cub	AromaDeg	YP_004331506|Pseudonocardia_dioxanivorans_CB1190|Non	44.3	262	119	3	1	765	1	242	2.3e-62
Merged2_698415_378-761	220.7	84.7645	9.31297	3.07268	3.0309	0.00243829	0.0134783	Nas_Cub	AromaDeg	YP_004336475|Pseudonocardia_dioxanivorans_CB1190|Non	75.8	128	31	0	1	384	1	128	6e-59
Merged2_66924_81-629	182.6	275.525	9.32953	2.66262	3.50389	0.000458506	0.00422979	Nas_Cub	AromaDeg	WP_020514290|Actinoplanes_globisporus|Non	63.3	158	53	4	10	480	188	341	2.6e-47
Merged2_345129_1-771	297.4	47.1691	9.40905	2.80467	3.35478	0.00079429	0.00625111	Nas_Cub	AromaDeg	YP_004331506|Pseudonocardia_dioxanivorans_CB1190|Non	58.5	258	103	4	1	762	183	440	1e-81
Merged2_834313_872-1078	55.8	47.4348	9.41836	3.14241	2.99717	0.00272494	0.0144879	Nas_Cub	AromaDeg	YP_005043863|Burkholderia_sp_YI23|Non	75	32	8	0	1	96	1	32	1.4e-09
Merged2_282253_838-1107	63.9	48.0465	9.4358	2.77419	3.40128	0.000670702	0.00546367	Nas_Cub	AromaDeg	YP_004331506|Pseudonocardia_dioxanivorans_CB1190|Non	63.6	55	18	2	7	165	385	439	6.6e-12
Merged2_285849_1364-2728	320.1	75.6887	9.4497	2.57465	3.67029	0.000242277	0.0028601	Nas_Cub	AromaDeg	WP_017727780|Bacillus_sp_L1|Non	41.4	418	222	7	1	1212	1	409	2.6e-88
Merged2_697123_662-856	93.2	48.7245	9.45606	2.75927	3.42701	0.000610264	0.00509041	Nas_Cub	AromaDeg	YP_004333721|Pseudonocardia_dioxanivorans|Non	61.5	65	25	0	1	195	1	65	7.3e-21
Merged2_463952_980-2341	519.6	528.735	9.45717	2.46881	3.83067	0.000127796	0.00197787	Nas_Cub	AromaDeg	EPZ52966|Alicyclobacillus_acidoterrestris_ATCC_49025|Non	56	450	182	2	1	1341	1	437	2.2e-148
Merged2_883057_372-797	241.9	48.796	9.45894	2.86016	3.30714	0.000942545	0.0069469	Nas_Cub	AromaDeg	YP_008040246|Burkholderia_sp_RPE64|Non	75.9	145	32	2	1	426	1	145	2.8e-65
Merged2_86903_92-391	40.4	49.0666	9.46704	2.8158	3.36212	0.000773465	0.00615798	Nas_Cub	AromaDeg	WP_007832536|Variovorax_sp_CF313|Non	54.3	35	14	1	22	120	13	47	8.7e-05
Merged2_347891_3-464	99	49.6113	9.48185	2.8258	3.35546	0.000792335	0.00625111	Nas_Cub	AromaDeg	AAT99362|Sphingomonas_sp_tfd44|Non	40	150	62	4	1	441	104	228	3.2e-22
Merged2_684778_1099-1797	350.9	49.9172	9.49149	2.75858	3.44072	0.000580173	0.00487013	Nas_Cub	AromaDeg	YP_004333941|Pseudonocardia_dioxanivorans_CB1190|Non	64.4	247	74	2	1	699	1	247	7e-98
Merged2_4080326_3-1049	586.3	352.307	9.49415	1.97847	4.79874	1.59667e-06	0.000202197	Nas_Cub	AromaDeg	YP_005043863|Burkholderia_sp_YI23|Non	75.1	350	86	1	1	1047	30	379	1.5e-168
Merged2_892575_231-581	156.8	108.83	9.52897	2.58736	3.6829	0.000230595	0.00274546	Nas_Cub	AromaDeg	YP_004333721|Pseudonocardia_dioxanivorans|Non	60.2	118	46	1	1	351	1	118	9.7e-40
Merged2_848782_1-342	140.2	51.2676	9.53039	2.94043	3.24116	0.00119046	0.00805003	Nas_Cub	AromaDeg	WP_020514290|Actinoplanes_globisporus|Non	63.1	111	31	1	10	342	2	102	9.2e-35
Merged2_723912_261-413	94	51.5353	9.5376	2.89404	3.2956	0.000982106	0.00708847	Nas_Cub	AromaDeg	WP_018171784|Microbacterium_sp_292MF|Non	84.9	53	5	1	1	150	336	388	3.4e-21
Merged2_791632_1111-1920	402.5	51.9562	9.54871	2.83389	3.36947	0.000753127	0.00606419	Nas_Cub	AromaDeg	YP_005043863|Burkholderia_sp_YI23|Non	69	268	83	0	4	807	161	428	2.3e-113
Merged2_856578_619-1944	478.8	52.845	9.57343	2.78246	3.44063	0.00058036	0.00487013	Nas_Cub	AromaDeg	EPZ52966|Alicyclobacillus_acidoterrestris_ATCC_49025|Non	51.6	446	196	5	1	1302	1	438	4.2e-136
Merged2_282513_1565-1822	84	52.8598	9.57466	3.18121	3.00976	0.00261457	0.0141166	Nas_Cub	AromaDeg	YP_005043863|Burkholderia_sp_YI23|Non	70	60	18	0	22	201	323	382	5.9e-18
Merged2_848543_1-303	167.9	140.628	9.58126	2.55282	3.75321	0.000174584	0.00236112	Nas_Cub	AromaDeg	YP_004333721|Pseudonocardia_dioxanivorans|Non	72.5	102	27	1	1	303	1	102	3.6e-43
Merged2_818304_1-384	158.3	54.6279	9.62039	2.58908	3.71575	0.000202599	0.00254252	Nas_Cub	AromaDeg	YP_004980400|Burkholderia_sp_YI23|Non	54.4	125	56	1	10	381	191	315	3.6e-40
Merged2_80050_1993-2340	37	99.8805	9.64053	2.55411	3.77452	0.000160317	0.0022788	Nas_Cub	AromaDeg	WP_018192972|Aigarchaeota_archaeon_SCGC_AAA471-A16|Non	42.5	40	23	0	223	342	40	79	0.0011
Merged2_526219_13-282	97.4	55.6711	9.64725	2.5938	3.71935	0.000199733	0.00252934	Nas_Cub	AromaDeg	YP_004333941|Pseudonocardia_dioxanivorans_CB1190|Non	54.4	90	39	2	1	264	366	455	5.4e-22
Merged2_294593_2-253	87	56.1001	9.66038	2.88964	3.34311	0.000828451	0.00636954	Nas_Cub	AromaDeg	WP_020514290|Actinoplanes_globisporus|Non	71.4	56	15	1	4	171	287	341	6.8e-19
Merged2_890710_3-332	135.2	56.1984	9.66254	2.80773	3.44141	0.000578691	0.00487013	Nas_Cub	AromaDeg	YP_007910108|Bacillus_sp_1NLA3E|Non	62	92	35	0	55	330	3	94	2.8e-33
Merged2_737364_3-587	275.8	57.0631	9.68049	2.78677	3.47373	0.000513281	0.00458333	Nas_Cub	AromaDeg	AAR90187|Rhodococcus_sp_DK17|Tph	71.4	192	55	0	1	576	224	415	2.4e-75
Merged2_853980_33-545	304.3	342.32	9.69693	2.5611	3.78624	0.000152944	0.00221927	Nas_Cub	AromaDeg	YP_001856055|Kocuria_rhizophila_DC2201|Non	85.1	175	21	2	1	513	22	195	5.5e-84
Merged2_796927_54-674	228.4	57.71	9.70135	2.78468	3.48383	0.000494291	0.00444225	Nas_Cub	AromaDeg	WP_019546596|Streptomyces_sulphureus|Non	49.8	203	100	1	19	621	15	217	4.6e-61
Merged2_732003_934-2082	473	421.632	9.70903	2.32592	4.17427	2.98938e-05	0.00104105	Nas_Cub	AromaDeg	EPZ52966|Alicyclobacillus_acidoterrestris_ATCC_49025|Non	58.5	395	151	4	1	1149	1	394	2e-134
Merged2_882337_3-395	154.8	58.2518	9.71471	2.80842	3.45914	0.000541903	0.00471794	Nas_Cub	AromaDeg	WP_018273384|Bradyrhizobium_elkanii|Non	56.2	121	52	1	1	363	207	326	4.1e-39
Merged2_221240_2-484	236.5	109.666	9.72249	2.51948	3.85892	0.000113889	0.00193472	Nas_Cub	AromaDeg	YP_004333721|Pseudonocardia_dioxanivorans|Non	66.7	165	51	2	1	483	23	187	1.3e-63
Merged2_215796_8821-9663	262.3	59.329	9.7389	3.0082	3.23745	0.00120605	0.00811608	Nas_Cub	AromaDeg	YP_003543669|Sphingobium_japonicum_UT26S|Non	51.3	267	123	2	43	840	1	261	3.9e-71
Merged2_339362_2923-3345	63.9	59.4175	9.74367	2.95024	3.30267	0.000957679	0.00695424	Nas_Cub	AromaDeg	YP_004833890|Sphingobium_sp_SYK-6|Non	42.6	101	54	4	55	351	316	414	1e-11
Merged2_695745_705-872	80.1	60.4311	9.76745	2.78534	3.50673	0.000453652	0.00422979	Nas_Cub	AromaDeg	WP_006725899|Agrobacterium_albertimagni|Non	69.6	56	16	1	1	168	1	55	5.5e-17
Merged2_288523_1-1368	174.1	902.667	9.76853	2.30433	4.2392	2.24316e-05	0.000867977	Nas_Cub	AromaDeg	YP_003543669|Sphingobium_japonicum_UT26S|Non	45.2	208	113	1	745	1368	1	207	2.3e-44
Merged2_863846_2-331	213.4	117.244	9.80277	2.70446	3.62467	0.000289326	0.00322946	Nas_Cub	AromaDeg	YP_007511744|Bradyrhizobium_oligotrophicum_S58|Non	86.4	110	15	0	1	330	1	110	8.2e-57
Merged2_312679_1977-2258	45.4	62.3145	9.81183	2.80015	3.50404	0.00045825	0.00422979	Nas_Cub	AromaDeg	YP_005043848|Burkholderia_sp_YI23|Non	40.4	52	30	1	1	153	337	388	2.5e-06
Merged2_348061_817-1728	368.2	119.277	9.82175	2.80815	3.49758	0.000469495	0.00427455	Nas_Cub	AromaDeg	WP_007773140|Rhizobium_sp_CF080|Non	56.2	299	131	0	13	909	4	302	5.5e-103
Merged2_79901_1-609	316.6	63.4862	9.83869	2.75293	3.5739	0.000351704	0.00360238	Nas_Cub	AromaDeg	WP_008250902|gamma_proteobacterium_BDW918|Non	71	200	58	0	1	600	79	278	1.3e-87
Merged2_706756_2-1123	408.7	63.6777	9.84272	2.78757	3.53092	0.000414111	0.00400595	Nas_Cub	AromaDeg	YP_004333941|Pseudonocardia_dioxanivorans_CB1190|Non	52.6	382	165	5	1	1122	1	374	4.5e-115
Merged2_738612_145-1128	333.6	63.7108	9.8434	2.79179	3.52584	0.000422142	0.00404807	Nas_Cub	AromaDeg	WP_019122681|Brevibacillus_sp_phR|Non	50.8	313	152	1	28	966	6	316	1.6e-92
Merged2_444_21719-22690	393.7	63.7784	9.84581	3.18007	3.0961	0.00196087	0.0114908	Nas_Cub	AromaDeg	YP_675812|Mesorhizobium_sp_BNC1|Non	62.8	309	110	2	46	960	15	322	1.3e-110
Merged2_456473_421-1686	421.4	170.029	9.85486	2.65993	3.70494	0.000211444	0.00262983	Nas_Cub	AromaDeg	WP_017727527|Bacillus_sp_L1|Non	51.3	427	201	7	1	1263	2	427	7.6e-119
Merged2_685134_1328-1813	274.6	387.11	9.85726	2.59239	3.80238	0.000143313	0.00214661	Nas_Cub	AromaDeg	WP_020656379|Massilia_niastensis|Non	73.9	161	42	0	4	486	1	161	4.4e-75
Merged2_345708_1652-2797	457.2	552.166	9.86237	2.31722	4.25612	2.08006e-05	0.000832357	Nas_Cub	AromaDeg	WP_019655772|Variovorax_paradoxus|Non	54.6	370	163	3	10	1113	5	371	1.1e-129
Merged2_890492_230-1306	346.7	210.497	9.87049	2.73526	3.60861	0.000307839	0.00330698	Nas_Cub	AromaDeg	WP_017953351|SAR202_cluster_bacterium_SCGC_AAA240-N13|Non	48.6	358	175	4	1	1074	1	349	2e-96
Merged2_364578_1-585	276.6	128.43	9.93562	2.68983	3.69377	0.000220957	0.00267647	Nas_Cub	AromaDeg	YP_004331506|Pseudonocardia_dioxanivorans_CB1190|Non	63.2	193	69	1	13	585	40	232	1.4e-75
Merged2_359921_368-751	109.8	68.9553	9.95815	2.79652	3.56092	0.000369565	0.00367717	Nas_Cub	AromaDeg	WP_008250902|gamma_proteobacterium_BDW918|Non	67.1	73	24	0	4	222	206	278	1.5e-25
Merged2_860817_2218-2745	105.1	69.3664	9.96702	2.88529	3.45443	0.000551457	0.0047713	Nas_Cub	AromaDeg	YP_005043848|Burkholderia_sp_YI23|Non	43.8	128	56	3	109	465	256	376	5e-24
Merged2_719586_199-1008	272.7	369.969	9.98429	2.36529	4.22116	2.43046e-05	0.000915037	Nas_Cub	AromaDeg	WP_020514299|Actinoplanes_globisporus|Non	48.7	273	128	4	1	807	1	265	2.8e-74
Merged2_292082_182-700	45.1	113.531	10.036	2.61712	3.83473	0.0001257	0.00197787	Nas_Cub	AromaDeg	WP_017833814|Kocuria_sp_UCD-OTCP|Non	40	60	33	1	181	360	276	332	6.1e-06
Merged2_341476_11238-11927	376.7	73.0895	10.0424	2.71475	3.69921	0.000216271	0.00266607	Nas_Cub	AromaDeg	WP_004263690|Thauera_sp_63|Non	74.8	230	58	0	1	690	1	230	1.2e-105
Merged2_68481_1-474	159.1	73.8062	10.0563	3.20523	3.13747	0.0017041	0.0104573	Nas_Cub	AromaDeg	WP_017934975|Nocardioides_sp_Iso805N|Non	56	141	62	0	52	474	3	143	2.6e-40
Merged2_55299_4711-5784	42.7	636.488	10.0631	2.50579	4.01593	5.92112e-05	0.00123106	Nas_Cub	AromaDeg	YP_005022825|Vibrio_sp_EJY3|Non	50	34	17	0	229	330	35	68	6.3e-05
Merged2_786257_1030-1431	38.1	157.718	10.0655	2.61669	3.84665	0.000119745	0.00196241	Nas_Cub	AromaDeg	WP_006330050|Gordonia_rhizosphera_NBRC_16068|Non	41	39	23	0	19	135	151	189	0.00058
Merged2_517304_445-1305	437.6	74.3591	10.067	2.8193	3.57073	0.000355983	0.00361959	Nas_Cub	AromaDeg	WP_006725899|Agrobacterium_albertimagni|Non	72	282	79	0	1	846	1	282	7e-124
Merged2_459392_1-642	179.1	74.8992	10.0675	2.70618	3.72018	0.000199081	0.00252934	Nas_Cub	AromaDeg	EPZ52966|Alicyclobacillus_acidoterrestris_ATCC_49025|Non	43.3	224	111	4	1	642	135	352	3.3e-46
Merged2_286079_1510-2484	519.6	834.825	10.0728	2.20548	4.56719	4.94297e-06	0.000405033	Nas_Cub	AromaDeg	WP_009570204|Celeribacter_baekdonensis|Non	73.5	324	85	1	1	969	1	324	1.6e-148
Merged2_688650_3995-4843	443.4	75.9807	10.0979	2.77571	3.63796	0.00027481	0.00311228	Nas_Cub	AromaDeg	BAA82122|Rhodopseudomonas_palustris|Cmt	73.6	277	73	0	1	831	1	277	1.3e-125
Merged2_829353_713-1255	148.3	76.5565	10.1092	2.79839	3.61253	0.000303229	0.00330698	Nas_Cub	AromaDeg	WP_017727780|Bacillus_sp_L1|Non	45.8	166	87	1	1	489	247	412	5.3e-37
Merged2_80846_185-646	186.8	76.6326	10.1108	2.78977	3.62426	0.000289794	0.00322946	Nas_Cub	AromaDeg	WP_018273384|Bradyrhizobium_elkanii|Non	60.1	153	61	0	1	459	1	153	1.2e-48
Merged2_306019_638-1162	112.5	76.8678	10.1151	2.82321	3.58284	0.000339885	0.00353328	Nas_Cub	AromaDeg	WP_017501640|alpha_proteobacterium_LLX12A|Non	41	166	94	3	13	501	3	167	3.1e-26
Merged2_532092_14661-15917	617.5	163.328	10.1239	3.01122	3.36207	0.000773616	0.00615798	Nas_Cub	AromaDeg	WP_009516078|Hydrogenophaga_sp_PBC|Non	68.8	410	128	0	22	1251	19	428	7.2e-178
Merged2_303271_2-262	120.9	146.803	10.1296	2.68179	3.77719	0.000158605	0.00227771	Nas_Cub	AromaDeg	YP_485884|Rhodopseudomonas_palustris_HaA2|Non	78.1	73	16	0	1	219	362	434	4.4e-29
Merged2_840368_79-474	159.8	78.0193	10.1367	2.84415	3.56407	0.000365153	0.00365941	Nas_Cub	AromaDeg	WP_019618785|Pseudoclavibacter_faecalis|Non	63.6	132	46	1	1	396	1	130	1.3e-40
Merged2_310683_1953-2618	245.7	78.5007	10.1457	2.80475	3.61732	0.000297665	0.00329085	Nas_Cub	AromaDeg	YP_004618786|Ramlibacter_tataouinensis_TTB310|Non	50.2	207	103	0	46	666	6	212	3e-66
Merged2_688650_4875-5762	233.8	80.0478	10.1733	2.82022	3.60726	0.000309448	0.00330698	Nas_Cub	AromaDeg	YP_002540402|Agrobacterium_radiobacter_K84|Non	46.6	281	143	5	43	870	4	282	1.6e-62
Merged2_724844_380-655	105.5	80.0721	10.1736	2.87989	3.53264	0.000411435	0.00400595	Nas_Cub	AromaDeg	WP_020514290|Actinoplanes_globisporus|Non	66.2	80	24	1	37	276	4	80	2e-24
Merged2_890584_1294-1587	123.2	82.4336	10.216	2.73559	3.73447	0.000188112	0.00247208	Nas_Cub	AromaDeg	YP_004333721|Pseudonocardia_dioxanivorans|Non	64	89	32	0	1	267	346	434	1e-29
Merged2_559192_1335-1829	168.3	85.7255	10.2726	2.84975	3.60475	0.000312447	0.00330698	Nas_Cub	AromaDeg	WP_018273384|Bradyrhizobium_elkanii|Non	60.1	138	55	0	82	495	6	143	4.5e-43
Merged2_531676_335-1051	332	85.9814	10.2769	2.73241	3.76111	0.000169163	0.00234705	Nas_Cub	AromaDeg	WP_006299270|Hylemonella_gracilis|Non	67.9	234	75	0	1	702	191	424	3.4e-92
Merged2_351545_322-795	38.1	308.558	10.2848	2.55196	4.03015	5.57403e-05	0.00117646	Nas_Cub	AromaDeg	ZP_05343607|Thalassiobium_sp_R2A62|Non	41.2	51	28	1	19	171	17	65	0.00068
Merged2_360931_2896-3720	271.6	184.55	10.2919	2.58008	3.989	6.63514e-05	0.00132039	Nas_Cub	AromaDeg	YP_004302839|Polymorphum_gilvum_SL003B-26A1|Non	47.8	272	141	1	1	813	1	272	6.4e-74
Merged2_70795_820-1308	153.3	87.1629	10.2966	2.79554	3.68323	0.000230297	0.00274546	Nas_Cub	AromaDeg	ADI21944|uncultured_nuHF2_cluster_bacterium_HF0130_29D04|Non	47.4	137	71	1	61	468	8	144	1.5e-38
Merged2_82394_2-421	39.7	88.4026	10.317	2.75982	3.73828	0.000185286	0.00245813	Nas_Cub	AromaDeg	YP_004409048|Metallosphaera_cuprina_Ar-4|Non	51.4	37	17	1	43	150	7	43	0.00021
Merged2_525293_269-1201	326.6	652.73	10.3281	2.37432	4.34992	1.36189e-05	0.000672006	Nas_Cub	AromaDeg	YP_004333941|Pseudonocardia_dioxanivorans_CB1190|Non	51.6	306	140	3	1	909	149	449	1.9e-90
Merged2_283194_2516-3016	67	239.693	10.3495	2.5276	4.0946	4.229e-05	0.00114621	Nas_Cub	AromaDeg	ZP_01013505|Rhodobacterales_bacterium_HTCC2654|Non	55.4	56	25	0	187	20	150	205	1.4e-12
Merged2_355813_463-1650	300.1	91.7199	10.3703	2.94233	3.5245	0.000424277	0.00404807	Nas_Cub	AromaDeg	YP_951845|Mycobacterium_vanbaalenii_PYR-1|Non	43.4	366	194	8	67	1152	8	364	2.4e-82
Merged2_723673_3-590	350.5	91.7764	10.3714	2.97656	3.48435	0.000493326	0.00444225	Nas_Cub	AromaDeg	YP_004336475|Pseudonocardia_dioxanivorans_CB1190|Non	81.6	196	36	0	1	588	1	196	7.7e-98
Merged2_856385_1-378	170.6	92.1873	10.3774	2.73211	3.7983	0.00014569	0.002159	Nas_Cub	AromaDeg	WP_020514290|Actinoplanes_globisporus|Non	65.1	126	42	2	1	375	105	229	7e-44
Merged2_684679_9351-10382	282.3	197.286	10.3896	2.63733	3.93944	8.16709e-05	0.00155846	Nas_Cub	AromaDeg	WP_017727651|Bacillus_sp_L1|Non	43.1	339	173	8	1	999	1	325	4.5e-77
Merged2_348633_3-437	133.3	94.4853	10.413	3.22525	3.22859	0.00124404	0.00833148	Nas_Cub	AromaDeg	YP_001072300|Mycobacterium_sp_JLS|Non	52.3	130	61	1	4	390	155	284	1.4e-32
Merged2_525712_1376-2428	668.7	95.3828	10.4265	3.20009	3.2582	0.0011212	0.00774122	Nas_Cub	AromaDeg	WP_008973084|Bradyrhizobium_sp_STM_3843|Non	86.6	351	47	0	1	1053	1	351	2.3e-193
Merged2_709676_1-153	72.4	95.7042	10.4313	2.77498	3.75906	0.000170551	0.00234705	Nas_Cub	AromaDeg	WP_018272981|Bradyrhizobium_elkanii|Non	62.7	51	19	0	1	153	3	53	1e-14
Merged2_795749_1674-1925	55.5	173.094	10.4346	2.55519	4.0837	4.43246e-05	0.00114621	Nas_Cub	AromaDeg	CAA73203|Pseudomonas_putida|Odm	46.3	54	27	1	4	159	65	118	2.2e-09
Merged2_688650_8086-9381	724.2	99.0151	10.4804	2.78946	3.75715	0.000171859	0.00234705	Nas_Cub	AromaDeg	BAA82116|Rhodopseudomonas_palustris|Cum	78.1	424	92	1	22	1293	7	429	5.6e-210
Merged2_4119095_2-652	326.6	106.258	10.4853	2.51098	4.17577	2.96983e-05	0.00104105	Nas_Cub	AromaDeg	WP_018992065|Azoarcus_toluclasticus|Non	66.4	217	72	1	1	651	53	268	1.3e-90
Merged2_790771_1820-3133	499.6	101.399	10.5134	2.62096	4.01128	6.03917e-05	0.00123714	Nas_Cub	AromaDeg	WP_008973084|Bradyrhizobium_sp_STM_3843|Non	54.3	431	194	2	1	1284	1	431	2.3e-142
Merged2_288951_498-1850	539.7	271.242	10.5287	2.74302	3.83835	0.000123864	0.00197787	Nas_Cub	AromaDeg	YP_004331506|Pseudonocardia_dioxanivorans_CB1190|Non	57.7	440	174	5	1	1302	1	434	2.1e-154
Merged2_304540_2-970	516.2	104.148	10.5412	2.56524	4.10925	3.96952e-05	0.00114621	Nas_Cub	AromaDeg	ZP_05063893|Octadecabacter_antarcticus_238|Non	71.4	318	90	1	16	969	5	321	1.7e-147
Merged2_4077591_13168-14079	479.9	118.438	10.5724	2.75915	3.83176	0.000127227	0.00197787	Nas_Cub	AromaDeg	YP_004336475|Pseudonocardia_dioxanivorans_CB1190|Non	78.4	282	60	1	1	843	1	282	1.3e-136
Merged2_709358_1024-2052	435.3	166.645	10.5851	2.71565	3.89782	9.70612e-05	0.00175587	Nas_Cub	AromaDeg	YP_004331506|Pseudonocardia_dioxanivorans_CB1190|Non	57.7	345	139	2	1	1029	1	340	4.1e-123
Merged2_835082_876-1454	213.4	108.304	10.6093	2.57694	4.11699	3.8385e-05	0.00114621	Nas_Cub	AromaDeg	WP_007577919|Burkholderia_terrae|Non	53.9	193	85	2	7	579	2	192	1.4e-56
Merged2_366571_959-2278	220.7	109.412	10.6249	3.24489	3.27435	0.00105905	0.00756542	Nas_Cub	AromaDeg	ZP_03542810|Comamonas_testosteroni_KF-1|Non	49.2	189	95	1	1	564	1	189	2.1e-58
Merged2_793144_1659-2984	142.9	233.123	10.6298	2.6024	4.08461	4.41514e-05	0.00114621	Nas_Cub	AromaDeg	WP_009519476|Hydrogenophaga_sp_PBC|Non	41	195	99	5	25	576	22	211	5.5e-35
Merged2_712075_572-1903	544.3	111.21	10.6475	2.99624	3.55363	0.000379948	0.00375368	Nas_Cub	AromaDeg	WP_008973084|Bradyrhizobium_sp_STM_3843|Non	56.3	444	191	3	1	1329	1	442	8.2e-156
Merged2_726522_4341-4979	323.6	559.044	10.6496	2.23317	4.76881	1.85319e-06	0.000215125	Nas_Cub	AromaDeg	WP_019521462|Streptomyces_sp_FxanaD5|Non	76.3	207	49	0	1	621	210	416	1.1e-89
Merged2_295192_2600-3730	87.4	178.24	10.6853	2.40782	4.43776	9.0901e-06	0.000550544	Nas_Cub	AromaDeg	YP_006668060|Gordonia_sp_KTR9|Non	50	92	43	2	154	420	52	143	2.3e-18
Merged2_311298_106-957	433.7	114.306	10.6879	2.77448	3.85223	0.000117046	0.00195243	Nas_Cub	AromaDeg	WP_020560691|Thiothrix_flexilis|Non	71.4	280	80	0	1	840	1	280	1e-122
Merged2_72880_1153-1626	36.2	115.765	10.7065	2.92926	3.65501	0.000257169	0.00297684	Nas_Cub	AromaDeg	ZP_01742881|Rhodobacterales_bacterium_HTCC2150|Non	41.2	51	28	1	19	171	17	65	0.0026
Merged2_717356_3-941	350.1	122.605	10.7892	2.78173	3.8786	0.00010506	0.00182936	Nas_Cub	AromaDeg	WP_020656210|Massilia_niastensis|Non	55.9	306	133	2	28	939	7	312	1.6e-97
Merged2_679997_4294-5286	305.8	125.134	10.8188	3.1706	3.41222	0.00064437	0.00531129	Nas_Cub	AromaDeg	YP_005000896|Mycobacterium_rhodesiae_NBB3|Non	45.5	336	165	5	10	969	8	341	3.7e-84
Merged2_563500_3-542	44.7	239.852	10.8376	2.71444	3.99257	6.53609e-05	0.00131953	Nas_Cub	AromaDeg	WP_007270117|Arthrobacter_gangotriensis|Non	43.3	60	32	1	7	186	15	72	8.3e-06
Merged2_837010_428-637	63.5	126.89	10.8384	2.83138	3.82796	0.000129207	0.00197787	Nas_Cub	AromaDeg	WP_020514299|Actinoplanes_globisporus|Non	53.6	69	26	2	1	207	315	377	6.7e-12
Merged2_336502_3-155	63.2	128.245	10.8539	2.77921	3.90539	9.40743e-05	0.00172428	Nas_Cub	AromaDeg	YP_004980400|Burkholderia_sp_YI23|Non	49	49	25	0	4	150	267	315	6.4e-12
Merged2_846270_1345-1722	35.4	130.351	10.8772	2.9425	3.69659	0.000218515	0.0026701	Nas_Cub	AromaDeg	WP_020006750|Salinicoccus_albus|Non	41	39	23	0	64	180	52	90	0.0035
Merged2_61579_1-291	36.2	131.689	10.8922	2.75299	3.95647	7.60642e-05	0.00149236	Nas_Cub	AromaDeg	WP_006682301|Candidatus_Glomeribacter_gigasporarum|Non	42.9	49	27	1	7	153	301	348	0.0016
Merged2_684047_2-202	100.9	133.471	10.9115	2.76632	3.94442	7.99935e-05	0.00154765	Nas_Cub	AromaDeg	YP_004555986|Sphingobium_chlorophenolicum_L-1|Non	71	62	18	0	1	186	216	277	3.6e-23
Merged2_80050_2-889	276.9	486.166	10.9412	2.53304	4.3194	1.56452e-05	0.00071159	Nas_Cub	AromaDeg	YP_004331506|Pseudonocardia_dioxanivorans_CB1190|Non	47.7	283	138	4	4	840	160	436	1.6e-75
Merged2_286004_422-784	174.5	136.875	10.9477	2.93766	3.72668	0.000194015	0.00250243	Nas_Cub	AromaDeg	WP_006865122|Gordonia_namibiensis|Non	66.4	110	37	0	25	354	13	122	4.7e-45
Merged2_838231_4540-5367	229.9	137.537	10.9551	2.81518	3.89142	9.9657e-05	0.00175724	Nas_Cub	AromaDeg	ZP_01011465|Maritimibacter_alkaliphilus_HTCC2654|Non	45.7	256	116	6	1	756	1	237	2.1e-61
Merged2_73244_1-384	171.4	138.701	10.967	2.80742	3.90643	9.36698e-05	0.00172428	Nas_Cub	AromaDeg	YP_004331506|Pseudonocardia_dioxanivorans_CB1190|Non	59.8	127	51	0	1	381	1	127	4.2e-44
Merged2_351099_4832-5827	40.8	140.59	10.9869	3.17362	3.46194	0.000536302	0.00471794	Nas_Cub	AromaDeg	YP_004368116|Marinithermus_hydrothermalis_DSM_14884|Non	55.2	29	13	0	634	720	3	31	0.00022
Merged2_693118_1-426	231.1	141.59	10.9967	2.82349	3.8947	9.83187e-05	0.00175587	Nas_Cub	AromaDeg	YP_004331506|Pseudonocardia_dioxanivorans_CB1190|Non	70.8	144	40	1	1	426	1	144	4.9e-62
Merged2_719679_3-227	121.3	142.662	11.0079	2.85862	3.8508	0.000117735	0.00195243	Nas_Cub	AromaDeg	WP_010143950|Citricoccus_sp_CH26A|Non	79.5	73	15	0	7	225	5	77	2.9e-29
Merged2_72913_328-879	46.6	145.719	11.0381	2.88851	3.82138	0.000132708	0.00200937	Nas_Cub	AromaDeg	CAA06026|Rhodococcus_rhodochrous|Dhb	65.5	29	10	0	16	102	142	170	2.2e-06
Merged2_299643_1-504	285.8	147.009	11.0509	3.01313	3.66758	0.000244859	0.00286629	Nas_Cub	AromaDeg	WP_006865122|Gordonia_namibiensis|Non	78.4	167	36	0	1	501	224	390	2e-78
Merged2_566292_6760-7251	230.7	147.396	11.055	2.72046	4.06364	4.83133e-05	0.00114621	Nas_Cub	AromaDeg	WP_020514290|Actinoplanes_globisporus|Non	70.8	144	42	0	61	492	8	151	7.4e-62
Merged2_565192_437-976	114.4	149.071	11.0714	2.7431	4.03607	5.43531e-05	0.00117646	Nas_Cub	AromaDeg	YP_003543669|Sphingobium_japonicum_UT26S|Non	42.2	166	94	2	43	540	1	164	8.5e-27
Merged2_362588_3-716	283.5	149.754	11.0778	2.73518	4.05011	5.11925e-05	0.00115018	Nas_Cub	AromaDeg	WP_017727651|Bacillus_sp_L1|Non	51.9	237	112	2	1	708	16	251	1.4e-77
Merged2_845895_3-539	174.9	151.842	11.0977	2.75124	4.03371	5.4902e-05	0.00117646	Nas_Cub	AromaDeg	YP_001263547|Sphingomonas_wittichii_RW1|Non	49.7	173	82	1	10	528	175	342	5.3e-45
Merged2_690724_10067-11389	739.2	153.007	11.1087	2.89709	3.83443	0.000125855	0.00197787	Nas_Cub	AromaDeg	YP_718166|Sphingomonas_sp_KA1|Non	79.4	428	88	0	1	1284	1	428	1.7e-214
Merged2_847483_1684-2970	652.5	331.247	11.1344	2.53783	4.38737	1.14731e-05	0.000660362	Nas_Cub	AromaDeg	YP_005043863|Burkholderia_sp_YI23|Non	68.9	428	133	0	1	1284	1	428	2.1e-188
Merged2_345424_181-1185	635.2	421.572	11.1664	2.56956	4.34563	1.38874e-05	0.000672006	Nas_Cub	AromaDeg	WP_019526840|Streptomyces_sp_FxanaD5|Non	83.9	335	54	0	1	1005	1	335	2.7e-183
Merged2_352850_147-554	37	288.394	11.1718	2.55046	4.3803	1.18514e-05	0.000660362	Nas_Cub	AromaDeg	WP_018076071|Novosphingobium_nitrogenifigens|Non	56.7	30	13	0	13	102	3	32	0.0013
Merged2_73466_7003-8301	332.8	160.575	11.1787	3.17563	3.52017	0.000431272	0.00408682	Nas_Cub	AromaDeg	NP_890824|Bordetella_bronchiseptica_RB50|Non	40	412	235	5	37	1254	11	416	3.7e-92
Merged2_307186_1086-1424	189.1	163.554	11.205	2.74392	4.08356	4.43503e-05	0.00114621	Nas_Cub	AromaDeg	YP_004333721|Pseudonocardia_dioxanivorans|Non	75.2	109	27	0	1	327	1	109	1.7e-49
Merged2_83672_403-906	200.3	164.211	11.2108	2.73926	4.09266	4.26452e-05	0.00114621	Nas_Cub	AromaDeg	YP_004333721|Pseudonocardia_dioxanivorans|Non	52.4	168	80	0	1	504	1	168	1.1e-52
Merged2_79161_68-1423	268.5	824.919	11.2144	2.30642	4.86224	1.16063e-06	0.000161675	Nas_Cub	AromaDeg	ZP_01011465|Maritimibacter_alkaliphilus_HTCC2654|Non	40.7	413	206	11	1	1194	1	389	8.8e-73
Merged2_841256_3-422	181	164.702	11.215	2.74996	4.07824	4.53772e-05	0.00114621	Nas_Cub	AromaDeg	YP_004333941|Pseudonocardia_dioxanivorans_CB1190|Non	61.4	140	35	2	1	420	1	121	5.8e-47
Merged2_94068_759-1331	258.5	166.035	11.2269	2.90065	3.87049	0.000108615	0.00186791	Nas_Cub	AromaDeg	WP_019618785|Pseudoclavibacter_faecalis|Non	67	191	61	1	1	573	1	189	3.9e-70
Merged2_464734_1-348	185.3	166.643	11.2319	2.75104	4.08279	4.44976e-05	0.00114621	Nas_Cub	AromaDeg	YP_004333721|Pseudonocardia_dioxanivorans|Non	75.2	109	27	0	1	327	1	109	2.5e-48
Merged2_366628_1-630	168.7	167.798	11.242	2.73724	4.10705	4.00736e-05	0.00114621	Nas_Cub	AromaDeg	AAT99362|Sphingomonas_sp_tfd44|Non	43.7	215	91	6	1	630	60	249	4.4e-43
Merged2_350991_1923-2363	172.9	170.735	11.267	2.74106	4.11045	3.94886e-05	0.00114621	Nas_Cub	AromaDeg	WP_017727651|Bacillus_sp_L1|Non	58.9	124	50	1	70	441	1	123	1.6e-44
Merged2_708813_6720-7976	315.1	172.265	11.28	2.77208	4.06914	4.71862e-05	0.00114621	Nas_Cub	AromaDeg	WP_019509842|Mycobacterium_sp_VKM_Ac-1815D|Non	41	412	232	6	28	1245	17	423	7.6e-87
Merged2_528083_101-967	337.4	178.921	11.3261	2.79155	4.05726	4.96516e-05	0.00114621	Nas_Cub	AromaDeg	YP_004978866|Burkholderia_sp_YI23|Non	53.3	287	133	1	1	858	60	346	9.9e-94
Merged2_289580_1563-2834	686	178.392	11.3306	3.17839	3.56488	0.000364024	0.00365941	Nas_Cub	AromaDeg	YP_005043848|Burkholderia_sp_YI23|Non	73.3	412	110	0	1	1236	1	412	1.7e-198
Merged2_719163_227-712	159.1	178.597	11.332	2.75309	4.11608	3.85365e-05	0.00114621	Nas_Cub	AromaDeg	YP_004333721|Pseudonocardia_dioxanivorans|Non	56.3	151	59	1	1	453	291	434	2.7e-40
Merged2_459602_936-1727	366.7	329.367	11.3633	2.55666	4.4446	8.80556e-06	0.000550544	Nas_Cub	AromaDeg	EPZ52966|Alicyclobacillus_acidoterrestris_ATCC_49025|Non	62	266	99	2	1	792	1	266	1.4e-102
Merged2_828158_1191-1691	37	182.866	11.366	2.75385	4.12733	3.67001e-05	0.00114621	Nas_Cub	AromaDeg	YP_001191854|Metallosphaera_sedula_DSM_5348|Non	58.6	29	12	0	10	96	1	29	0.0016
Merged2_556956_1280-1654	70.9	186.263	11.3926	2.75025	4.14239	3.43709e-05	0.00114621	Nas_Cub	AromaDeg	WP_003934503|Rhodococcus_ruber_BKS_20-38|Non	40.8	103	51	2	58	366	140	232	7.5e-14
Merged2_786104_1307-2596	408.7	198.424	11.4841	3.1865	3.60399	0.000313368	0.00330698	Nas_Cub	AromaDeg	WP_019521458|Streptomyces_sp_FxanaD5|Non	50	416	194	7	16	1248	7	413	5.2e-115
Merged2_855282_49-477	211.8	204.859	11.5273	2.82894	4.0748	4.60542e-05	0.00114621	Nas_Cub	AromaDeg	WP_020273686|Streptomyces_afghaniensis|Non	72.5	142	38	1	1	423	154	295	3.1e-56
Merged2_695936_33-1394	384.8	210.201	11.5673	2.84555	4.06504	4.80246e-05	0.00114621	Nas_Cub	AromaDeg	NP_890824|Bordetella_bronchiseptica_RB50|Non	43.9	437	243	2	37	1347	10	444	8.5e-108
Merged2_336631_859-2208	566.2	991.462	11.5871	2.29246	5.05442	4.31702e-07	6.68178e-05	Nas_Cub	AromaDeg	YP_004333941|Pseudonocardia_dioxanivorans_CB1190|Non	59.4	466	157	8	1	1344	1	452	2e-162
Merged2_817484_332-1639	561.2	215.72	11.6043	2.95096	3.93239	8.41068e-05	0.00158325	Nas_Cub	AromaDeg	EPZ52966|Alicyclobacillus_acidoterrestris_ATCC_49025|Non	59.9	444	157	3	1	1287	1	438	6.4e-161
Merged2_218220_1032-1382	186.8	227.137	11.6789	2.78208	4.19791	2.69389e-05	0.000987525	Nas_Cub	AromaDeg	YP_003705546|Truepera_radiovictrix_DSM_17093|Non	72.4	116	32	0	1	348	211	326	8.8e-49
Merged2_714180_2-334	37	236.076	11.7347	2.75792	4.25491	2.09135e-05	0.000832357	Nas_Cub	AromaDeg	CAB99201|Pseudomonas_putida_01G3|Ipc	55.2	29	11	1	40	120	153	181	0.0011
Merged2_840796_3047-4297	422.9	242.462	11.7734	3.27976	3.58971	0.000331041	0.00346722	Nas_Cub	AromaDeg	WP_017934576|Nocardioides_sp_Iso805N|Non	52.6	399	177	5	55	1221	1	397	2.6e-119
Merged2_702608_245-1135	389	249.165	11.8126	2.73648	4.31673	1.58358e-05	0.00071159	Nas_Cub	AromaDeg	YP_004331506|Pseudonocardia_dioxanivorans_CB1190|Non	60.3	287	109	2	1	846	1	287	2.9e-109
Merged2_364486_2108-3259	637.9	495.225	11.8832	2.73554	4.34402	1.39901e-05	0.000672006	Nas_Cub	AromaDeg	ZP_05543276|Streptomyces_griseoflavus_Tu4000|Non	80.1	371	74	0	37	1149	16	386	4.7e-184
Merged2_367852_494-1618	458.4	493.299	11.8914	2.54569	4.67121	2.99427e-06	0.00029793	Nas_Cub	AromaDeg	YP_004333941|Pseudonocardia_dioxanivorans_CB1190|Non	56.2	390	156	3	1	1125	1	390	5e-130
Merged2_60049_1-903	180.3	276.46	11.9607	2.69418	4.43947	9.01793e-06	0.000550544	Nas_Cub	AromaDeg	EPZ52963|Alicyclobacillus_acidoterrestris_ATCC_49025|Non	40.4	228	128	2	7	669	40	266	2.1e-46
Merged2_531187_3-641	387.1	293.271	12.0478	2.76848	4.35177	1.3504e-05	0.000672006	Nas_Cub	AromaDeg	YP_001208476|Bradyrhizobium_sp_ORS278|Non	80.8	213	41	0	1	639	89	301	8e-109
Merged2_384788_379-1443	330.9	301.163	12.086	2.82983	4.27091	1.94678e-05	0.000832357	Nas_Cub	AromaDeg	WP_020419096|Amycolatopsis_sp_ATCC_39116|Non	46.4	360	182	4	1	1062	1	355	1.1e-91
Merged2_735201_403-1755	684.1	321.96	12.1823	2.85674	4.2644	2.00436e-05	0.000832357	Nas_Cub	AromaDeg	WP_018272981|Bradyrhizobium_elkanii|Non	68.8	443	137	1	22	1350	8	449	6.7e-198
Merged2_835378_628-1692	295	393.523	12.4721	2.74565	4.54249	5.5594e-06	0.000430236	Nas_Cub	AromaDeg	WP_007296704|Rhodococcus_imtechensis|Non	40.4	374	192	9	1	1065	1	362	6.9e-81
Merged2_345535_197-1573	309.7	413.53	12.5437	2.77571	4.51908	6.21084e-06	0.000455353	Nas_Cub	AromaDeg	WP_017727780|Bacillus_sp_L1|Non	42	393	210	6	1	1137	1	389	3.5e-85
Merged2_292253_1-1122	264.2	444.476	12.6478	2.74294	4.61103	4.00684e-06	0.000372102	Nas_Cub	AromaDeg	WP_017727651|Bacillus_sp_L1|Non	40.4	376	205	10	1	1113	55	416	1.4e-71
Merged2_55878_550-1821	695.3	452.642	12.6737	2.77223	4.57165	4.83887e-06	0.000405033	Nas_Cub	AromaDeg	WP_017934576|Nocardioides_sp_Iso805N|Non	81.6	396	72	1	55	1242	1	395	2.7e-201
Merged2_464734_376-1311	302	506.997	12.8377	2.74595	4.67513	2.93768e-06	0.00029793	Nas_Cub	AromaDeg	YP_004333941|Pseudonocardia_dioxanivorans_CB1190|Non	49.2	309	148	6	1	921	148	449	5e-83
Merged2_738236_3-599	270	543.616	12.938	2.44143	5.29936	1.16208e-07	2.02348e-05	Nas_Cub	AromaDeg	WP_018913363|Thiomonas_sp_FB-6|Non	62.8	199	73	1	1	597	1	198	1.3e-73
Merged2_5256423_2-274	152.9	13.2478	20.7411	3.42895	6.04882	1.45915e-09	2.90371e-07	Nas_Cub	AromaDeg	YP_004333721|Pseudonocardia_dioxanivorans|Non	73.6	91	24	0	1	273	1	91	1.1e-38
Merged2_4295503_689-1222	201.4	33.8017	22.2699	3.51588	6.33409	2.38742e-10	6.65134e-08	Nas_Cub	AromaDeg	WP_017934574|Nocardioides_sp_Iso805N|Non	54.8	166	75	0	10	507	164	329	5.2e-53
Merged2_817923_3-584	91.3	95.9026	36.373	3.53453	10.2908	7.75611e-25	3.60142e-22	Nas_Cub	AromaDeg	YP_005043863|Burkholderia_sp_YI23|Non	41.9	124	68	4	73	435	264	386	8.3e-20
Merged2_840796_5933-7240	555.8	258.434	39.6017	3.5341	11.2056	3.82738e-29	2.66577e-26	Nas_Cub	AromaDeg	EPZ52966|Alicyclobacillus_acidoterrestris_ATCC_49025|Non	59.7	444	158	4	1	1287	1	438	2.7e-159
Merged2_840796_7419-8720	566.2	253.927	41.9477	3.5341	11.8694	1.70674e-32	2.37749e-29	Nas_Cub	AromaDeg	YP_004331506|Pseudonocardia_dioxanivorans_CB1190|Non	63.8	437	149	7	1	1287	1	436	2e-162

## Sheet: AromaDeg Cub_Ban
ID_ORF	Bit_score	baseMean	log2FoldChange	lfcSE	stat	pvalue	padj	Comparison	DB	Gene_Description	Identity	Alignment_length	Mismatches	Gap_open	Query_end	Query_start	Subject_start	Subject_end	e_value
Merged2_4295503_689-1222	201.4	33.8017	-23.5554	3.7697	-6.24862	4.14e-10	1.77e-07	Cub_Ban	AromaDeg	WP_017934574|Nocardioides_sp_Iso805N|Non	54.8	166	75	0	10	507	164	329	5.2e-53
Merged2_4049143_2332-2829	296.6	75.302	-10.5011	3.367	-3.11882	0.00181574	0.0388529	Cub_Ban	AromaDeg	WP_016432947|Streptomyces_sp_HGB0020|Non	86	157	22	0	28	498	14	170	1.1e-81
Merged2_5214583_1529-2905	759.6	53.7028	-10.0094	3.24508	-3.08448	0.00203906	0.0402822	Cub_Ban	AromaDeg	WP_005444914|Saccharomonospora_azurea|Non	77.7	448	92	2	1	1338	1	442	1.3e-220
Merged2_4403330_10081-11250	107.8	47.9765	-9.84649	3.02489	-3.25515	0.0011333	0.0324261	Cub_Ban	AromaDeg	WP_017524416|Pusillimonas_noertemannii|Non	42.3	123	66	1	49	417	10	127	1.7e-24
Merged2_5053139_2-415	96.7	47.6252	-9.83965	3.36643	-2.92287	0.00346816	0.0442865	Cub_Ban	AromaDeg	WP_010592303|Rhodococcus_sp_P14|Non	40.5	116	58	3	64	411	16	120	1.4e-21
Merged2_4048750_1461-2441	257.3	42.2394	-9.66795	3.22114	-3.00141	0.00268737	0.04091	Cub_Ban	AromaDeg	WP_017670623|Blastomonas_sp_AAP53|Non	43.8	329	180	4	1	978	10	336	1.5e-69
Merged2_4450007_1375-2544	113.6	38.906	-9.54824	3.1644	-3.0174	0.00254958	0.04091	Cub_Ban	AromaDeg	WP_017524416|Pusillimonas_noertemannii|Non	45.3	106	58	0	100	417	22	127	3.1e-26
Merged2_4227573_8395-9375	257.3	36.6782	-9.46336	3.16369	-2.99124	0.00277843	0.04091	Cub_Ban	AromaDeg	WP_017670623|Blastomonas_sp_AAP53|Non	41.9	329	186	4	1	978	10	336	1.5e-69
Merged2_4038435_11987-12868	386.7	36.4244	-9.45419	3.19802	-2.95626	0.00311392	0.0442865	Cub_Ban	AromaDeg	YP_955195|Mycobacterium_vanbaalenii_PYR-1|Non	62	292	110	1	1	876	1	291	1.4e-108
Merged2_5421543_1818-2711	376.3	47.5019	-9.44579	2.71303	-3.48164	0.000498352	0.0226813	Cub_Ban	AromaDeg	WP_009153878|Saccharomonospora_marina|Non	62.3	297	108	3	4	891	3	296	2e-105
Merged2_4064215_2866-3777	349	58.4662	-9.19546	2.59742	-3.54022	0.000399786	0.0226813	Cub_Ban	AromaDeg	YP_785126|Bordetella_avium_197N|Non	53.2	297	137	1	1	885	1	297	3.5e-97
Merged2_4936679_699-1565	271.6	60.0048	-9.01812	2.78999	-3.23231	0.00122796	0.0324261	Cub_Ban	AromaDeg	WP_017934975|Nocardioides_sp_Iso805N|Non	53.6	263	121	1	52	840	3	264	6.7e-74
Merged2_5023062_6617-7540	375.9	29.4894	-8.61901	2.41017	-3.5761	0.000348763	0.0226813	Cub_Ban	AromaDeg	WP_019927646|Nocardia_sp_BMG111209|Non	60.9	302	114	2	1	894	1	302	2.7e-105
Merged2_4011088_1-567	159.1	28.4309	-8.43655	2.78376	-3.03063	0.00244043	0.04091	Cub_Ban	AromaDeg	WP_017934574|Nocardioides_sp_Iso805N|Non	43.8	192	100	4	1	567	1	187	3.2e-40
Merged2_4827604_6515-7525	488	42.6258	-8.41953	2.5808	-3.26238	0.00110482	0.0324261	Cub_Ban	AromaDeg	WP_009739265|Frankia_sp_QA3|Non	70	327	97	1	13	993	6	331	5.3e-139
Merged2_4456146_135-1355	545	41.8028	-8.19095	2.72698	-3.00367	0.00266741	0.04091	Cub_Ban	AromaDeg	YP_001263550|Sphingomonas_wittichii_RW1|Non	59	420	148	5	1	1203	1	415	4.4e-156
Merged2_4606425_89-1030	359.4	48.8118	-7.94504	2.30978	-3.43973	0.000582288	0.0226813	Cub_Ban	AromaDeg	WP_020104715|Nocardia_sp_348MFTsu5_1|Non	57.4	310	131	1	7	936	3	311	2.6e-100
Merged2_5055687_2199-2930	298.5	29.9887	-7.72403	2.64107	-2.92459	0.00344915	0.0442865	Cub_Ban	AromaDeg	YP_955195|Mycobacterium_vanbaalenii_PYR-1|Non	57.9	240	101	0	13	732	4	243	4.3e-82
Merged2_4059780_32-1096	506.9	81.457	-7.45176	2.43528	-3.05992	0.00221396	0.0402822	Cub_Ban	AromaDeg	WP_018992065|Azoarcus_toluclasticus|Non	68.8	340	105	1	1	1020	99	437	1.2e-144
Merged2_4535760_10884-12191	559.7	79.8279	-6.73155	1.93	-3.48786	0.000486906	0.0226813	Cub_Ban	AromaDeg	WP_017934576|Nocardioides_sp_Iso805N|Non	66.9	396	128	3	55	1242	1	393	1.9e-160
Merged2_4072461_111-1400	538.9	63.6452	-6.6269	2.16096	-3.06665	0.0021647	0.0402822	Cub_Ban	AromaDeg	WP_017934576|Nocardioides_sp_Iso805N|Non	64.9	396	136	3	55	1242	1	393	3.3e-154
Merged2_3189998_2-730	469.9	87.9446	6.77545	2.07659	3.26277	0.00110327	0.0324261	Cub_Ban	AromaDeg	WP_005444914|Saccharomonospora_azurea|Non	86.4	243	33	0	1	729	1	243	1.1e-133
Merged2_1967820_644-1135	176	29.2967	7.86084	2.69713	2.91452	0.00356241	0.0442865	Cub_Ban	AromaDeg	WP_007578261|Patulibacter_sp_I11|Non	65	137	44	1	1	399	280	416	2.2e-45
Merged2_1901293_244-1284	343.6	60.6938	7.96344	2.73786	2.90864	0.00363004	0.0442865	Cub_Ban	AromaDeg	WP_017934574|Nocardioides_sp_Iso805N|Non	50.3	346	155	3	1	1038	1	329	1.7e-95
Merged2_1902147_49-894	422.5	66.5856	8.19003	2.68244	3.05321	0.0022641	0.0402822	Cub_Ban	AromaDeg	WP_017183325|Sphingobium_xenophagum|Non	68.5	279	88	0	1	837	1	279	2.3e-119
Merged2_3663054_1-486	232.6	29.6639	8.93145	2.86433	3.11816	0.00181981	0.0388529	Cub_Ban	AromaDeg	WP_007512588|Frankia_sp_CN3|Non	72.2	162	38	3	1	474	262	420	1.9e-62
Merged2_2827139_1-741	367.9	50.0579	9.4478	2.93643	3.21744	0.00129338	0.0324261	Cub_Ban	AromaDeg	WP_019521462|Streptomyces_sp_FxanaD5|Non	80.2	227	45	0	4	684	193	419	5.9e-103
Merged2_2130228_635-1876	710.3	84.8472	9.50375	2.96849	3.20155	0.00136691	0.0324261	Cub_Ban	AromaDeg	WP_019521458|Streptomyces_sp_FxanaD5|Non	80.1	413	82	0	1	1239	16	428	8.1e-206
Merged2_2478516_397-1329	455.7	40.3402	9.78161	2.84448	3.4388	0.000584295	0.0226813	Cub_Ban	AromaDeg	ZP_05520124|Streptomyces_hygroscopicus_ATCC_53653|Non	69.4	310	95	0	1	930	1	310	2.7e-129
Merged2_3165233_642-1268	202.2	41.5335	9.83379	3.37312	2.91534	0.00355299	0.0442865	Cub_Ban	AromaDeg	WP_017525099|Pusillimonas_noertemannii|Non	50.8	197	93	1	1	591	224	416	3.6e-53
Merged2_2610814_533-1588	448	45.6113	9.89657	3.0759	3.21745	0.00129335	0.0324261	Cub_Ban	AromaDeg	WP_017934576|Nocardioides_sp_Iso805N|Non	64.7	337	116	3	1	1011	60	393	6.3e-127
Merged2_1969835_1-792	440.3	51.5122	10.0832	2.69957	3.7351	0.000187641	0.0200307	Cub_Ban	AromaDeg	WP_006865122|Gordonia_namibiensis|Non	75.4	264	64	1	4	792	30	293	9.9e-125
Merged2_1495728_172-906	392.9	83.9415	10.8047	3.11568	3.46784	0.000524661	0.0226813	Cub_Ban	AromaDeg	WP_006865122|Gordonia_namibiensis|Non	74.3	241	60	1	1	717	223	463	1.7e-110
Merged2_534212_2705-3736	491.5	106.009	16.0906	3.6367	4.4245	9.67e-06	0.00137585	Cub_Ban	AromaDeg	WP_009739265|Frankia_sp_QA3|Non	68.5	330	103	1	16	1005	3	331	4.9e-140
Merged2_1077050_827-1954	523.5	64.8563	22.6578	3.84017	5.9002	3.63e-09	7.75e-07	Cub_Ban	AromaDeg	WP_018158791|Smaragdicoccus_niigatensis|Non	69.4	366	111	1	25	1119	2	367	1.3e-149

## Sheet: CARD Cub_Ban
ID_ORF	Bit_score	baseMean	log2FoldChange	lfcSE	stat	pvalue	padj	FC	1/FC	Comparison	DB	Gene_Description	Identity	Alignment_length	Mismatches	Gap_open	Query_end	Query_start	Subject_start	Subject_end	e_value
Merged2_5024718_1074-1937	47.4	203.021	-26.4196	3.50982	-7.52733	5.17873e-14	7.34532e-11	1.11407e-08	89761260	Cub_Ban	CARD	gb|NP_862226.1|ARO:3004639|Corynebacterium	50	50	25	0	535	684	443	492	1.3e-06
Merged2_5052312_58-822	60.5	147.688	-25.9862	3.49918	-7.42639	1.11603e-13	7.34532e-11	1.5044e-08	66471600	Cub_Ban	CARD	gb|NP_388442.1|ARO:3004476|vmlR	48.3	60	30	1	43	222	292	350	1.4e-10
Merged2_5287493_2434-3165	131	135.306	-25.8644	3.49582	-7.39867	1.37553e-13	7.34532e-11	1.63692e-08	61090240	Cub_Ban	CARD	gb|AAC73788.1|ARO:3003841|kdpE	40.4	225	128	3	46	711	2	223	7.9e-32
Merged2_4315545_6822-8348	45.1	137.837	-11.5929	2.98952	-3.87783	0.000105391	0.00747464	0.000323746	3088.84	Cub_Ban	CARD	gb|AAA27471.1|ARO:3000205|tetX	44	50	27	1	859	1008	308	356	1.2e-05
Merged2_4296752_27868-29202	49.7	170.75	-11.5143	3.26874	-3.52254	0.000427429	0.0149311	0.000341865	2925.13	Cub_Ban	CARD	gb|CAA45050.1|ARO:3002828|srmB	41	78	41	2	358	588	153	226	4.2e-07
Merged2_5257544_1678-4395	391.3	119.224	-11.3821	2.77285	-4.10485	4.0457e-05	0.0047729	0.000374655	2669.12	Cub_Ban	CARD	gb|BAA07390.1|ARO:3002893|tcr3	46.2	461	242	3	34	1416	12	466	1.2e-109
Merged2_4407878_2804-3880	39.7	111.449	-11.2863	2.994	-3.76963	0.000163487	0.0104294	0.000400392	2497.55	Cub_Ban	CARD	gb|AAA25680.1|ARO:3002595|AAC(6')-IIb	44.4	45	25	0	1069	935	133	177	0.00035
Merged2_3868631_2-637	35.8	107.064	-11.2279	3.09484	-3.62796	0.00028567	0.0130755	0.000416918	2398.55	Cub_Ban	CARD	gb|AAT68580.1|ARO:3004805|GOB-13	42.5	40	21	1	208	321	73	112	0.003
Merged2_4112149_15677-17401	658.7	98.161	-11.1031	2.95382	-3.7589	0.000170661	0.0104294	0.000454603	2199.72	Cub_Ban	CARD	gb|AAF67494.2|ARO:3002522|novA	65.6	572	195	1	1	1710	26	597	2.6e-190
Merged2_5087143_573-1295	40.8	87.7971	-10.9419	3.07998	-3.55258	0.000381479	0.0149311	0.000508358	1967.12	Cub_Ban	CARD	gb|AKQ05899.1|ARO:3004591|tet(55)	43.4	53	30	0	370	528	286	338	0.00011
Merged2_4795108_14327-15526	57	86.3501	-10.918	3.40665	-3.2049	0.00135107	0.0227519	0.000516843	1934.82	Cub_Ban	CARD	gb|APB03222.1|ARO:3003992|rphB	48.1	52	27	0	1200	1045	832	883	2.4e-09
Merged2_4608305_365-853	107.1	83.3083	-10.8576	3.00239	-3.61631	0.000298829	0.0132979	0.000538945	1855.47	Cub_Ban	CARD	gb|AFK80333.1|ARO:3001313|facT	43.1	153	84	1	28	486	31	180	8.1e-25
Merged2_4125742_14067-15080	286.6	82.6938	-10.8556	3.07825	-3.52656	0.000421001	0.0149311	0.000539673	1852.97	Cub_Ban	CARD	gb|APB03214.1|ARO:3003980|tetA(48)	49.8	307	153	1	19	939	17	322	1.6e-78
Merged2_4615339_319-912	137.1	81.3947	-10.8327	3.07594	-3.52174	0.000428733	0.0149311	0.000548337	1823.7	Cub_Ban	CARD	gb|AAA26793|ARO:3003748|oleC	40.8	201	114	2	4	591	1	201	8.9e-34
Merged2_4285560_2033-2815	39.7	77.6318	-10.7618	2.64854	-4.06329	4.83849e-05	0.0047729	0.000575935	1736.31	Cub_Ban	CARD	gb|AAM92461.1|ARO:3002680|catB8	41.5	41	24	0	637	759	119	159	0.00025
Merged2_4390243_9553-10524	219.5	127.362	-10.7501	2.36247	-4.55035	5.35569e-06	0.00122569	0.000580637	1722.25	Cub_Ban	CARD	gb|APB03214.1|ARO:3003980|tetA(48)	40.7	322	173	5	22	969	17	326	2.2e-58
Merged2_4606381_7411-9177	60.8	75.9727	-10.733	3.42557	-3.1332	0.00172909	0.0253334	0.000587545	1702	Cub_Ban	CARD	gb|NP_862226.1|ARO:3004639|Corynebacterium	43.8	96	51	2	1234	1518	396	489	2.4e-10
Merged2_4793988_114-671	37.7	75.6367	-10.7265	3.10311	-3.4567	0.000546837	0.0159279	0.00059019	1694.37	Cub_Ban	CARD	gb|AAG07066.1|ARO:3003710|mexL	41.5	53	31	0	1	159	22	74	0.00069
Merged2_4269196_1940-2605	164.9	76.1742	-10.704	2.58942	-4.13375	3.56888e-05	0.0047729	0.000599473	1668.13	Cub_Ban	CARD	gb|AAD51348.1|ARO:3003066|smeR	42.9	224	118	4	4	648	3	225	4.5e-42
Merged2_4237410_1489-2169	155.6	74.0752	-10.689	2.71559	-3.93617	8.27917e-05	0.00663162	0.000605736	1650.88	Cub_Ban	CARD	gb|AHA41505.1|ARO:3002930|vanRO	42.7	220	120	3	1	657	4	218	2.8e-39
Merged2_3866500_11097-12722	566.6	72.142	-10.6589	2.95485	-3.60725	0.000309459	0.0133987	0.000618528	1616.74	Cub_Ban	CARD	gb|ABX00624.1|ARO:3002881|lmrC	61.3	535	205	2	7	1608	6	539	1.2e-162
Merged2_4048529_23380-24183	42	70.7528	-10.6302	3.4739	-3.06003	0.00221315	0.0281386	0.000630929	1584.96	Cub_Ban	CARD	gb|NP_862226.1|ARO:3004639|Corynebacterium	46	50	23	1	421	570	442	487	5.3e-05
Merged2_4520360_3229-4392	342.4	120.584	-10.6277	2.18043	-4.87415	1.09281e-06	0.00029178	0.000632023	1582.22	Cub_Ban	CARD	gb|AAD04032.1|ARO:3002892|otr(B)	43.4	389	219	1	1	1164	1	389	2.7e-95
Merged2_5542502_607-1014	97.4	70.6156	-10.6275	3.42828	-3.09994	0.00193557	0.0271998	0.000632132	1581.95	Cub_Ban	CARD	gb|AFK80333.1|ARO:3001313|facT	47.1	119	63	0	37	393	29	147	5.4e-22
Merged2_4296581_2602-3639	48.9	68.3902	-10.5815	3.39897	-3.11314	0.00185107	0.0264769	0.000652612	1532.3	Cub_Ban	CARD	gb|NP_862226.1|ARO:3004639|Corynebacterium	44.8	58	30	1	526	699	443	498	5.6e-07
Merged2_5294605_2-523	190.3	67.3376	-10.5588	3.46984	-3.04303	0.00234206	0.0285069	0.000662936	1508.44	Cub_Ban	CARD	gb|ABX00624.1|ARO:3002881|lmrC	59.6	171	68	1	10	522	5	174	7.8e-50
Merged2_5429279_6205-7065	246.1	65.8409	-10.5254	2.81121	-3.74408	0.000181057	0.0104294	0.00067849	1473.86	Cub_Ban	CARD	gb|BAA03674.1|ARO:3001300|myrA	51	286	120	5	52	852	9	293	2e-66
Merged2_4237365_10-678	42.7	107.047	-10.5053	3.25478	-3.22767	0.00124803	0.0223248	0.000687981	1453.53	Cub_Ban	CARD	gb|AAG07066.1|ARO:3003710|mexL	44.6	56	31	0	73	240	19	74	2.6e-05
Merged2_3886703_16616-18292	239.2	64.6512	-10.5007	3.01225	-3.48599	0.000490311	0.0153754	0.000690198	1448.86	Cub_Ban	CARD	gb|AAB41059.1|ARO:3002884|iri	40.9	399	200	14	511	1656	93	472	4.7e-64
Merged2_4118144_557-1573	217.6	64.4492	-10.4959	3.39702	-3.08974	0.00200335	0.0276669	0.000692509	1444.02	Cub_Ban	CARD	gb|AAB66655.1|ARO:3002663|APH(9)-Ib	40.5	321	186	5	13	972	5	321	8.9e-58
Merged2_3874142_3929-5347	590.1	63.9532	-10.4848	2.88232	-3.63763	0.000275158	0.0130755	0.000697835	1433	Cub_Ban	CARD	gb|AAB41059.1|ARO:3002884|iri	63.1	474	168	5	1	1407	1	472	9.2e-170
Merged2_5227839_612-1379	213.8	63.7115	-10.479	3.45597	-3.03214	0.0024283	0.0286039	0.000700671	1427.2	Cub_Ban	CARD	gb|AAA86871.1|ARO:3002841|vatB	45.8	216	105	4	43	684	5	210	9.7e-57
Merged2_5023062_36892-38424	41.6	63.4287	-10.473	2.88097	-3.63524	0.000277721	0.0130755	0.000703569	1421.33	Cub_Ban	CARD	gb|SOX29786.1|ARO:3004730|tva(A)	41.5	41	23	1	55	177	18	57	0.00013
Merged2_3886703_31891-33189	49.7	62.6989	-10.4564	2.96326	-3.52869	0.000417619	0.0149311	0.000711704	1405.08	Cub_Ban	CARD	gb|NP_862226.1|ARO:3004639|Corynebacterium	43.1	58	31	1	403	576	443	498	4.1e-07
Merged2_3883279_276-1577	48.5	60.7292	-10.4101	3.39542	-3.06593	0.00216997	0.0281386	0.000734932	1360.67	Cub_Ban	CARD	gb|DAC81085.1|ARO:3005088|msrH	46	50	27	0	1148	1297	8	57	9.1e-07
Merged2_5039073_247-1083	254.6	99.5161	-10.4	2.93711	-3.54089	0.000398776	0.0149311	0.000740099	1351.17	Cub_Ban	CARD	gb|APB03214.1|ARO:3003980|tetA(48)	59.4	229	93	0	100	786	16	244	5.4e-69
Merged2_3872889_1-474	114.4	58.7245	-10.3614	3.06497	-3.38058	0.000723342	0.0189966	0.000760188	1315.46	Cub_Ban	CARD	gb|BAE85478.1|ARO:3003728|vanRI	40.5	153	82	3	1	432	76	228	4.9e-27
Merged2_4254685_13002-14225	485.7	58.222	-10.3496	2.9472	-3.51166	0.00044532	0.0151788	0.000766423	1304.76	Cub_Ban	CARD	gb|AFO53532.1|ARO:3002883|rgt1438	64.2	402	143	1	1	1203	1	402	2.1e-138
Merged2_4317800_4588-5184	37.7	58.8732	-10.3493	2.58862	-3.99802	6.38739e-05	0.00553562	0.000766544	1304.56	Cub_Ban	CARD	gb|AGV28567.1|ARO:3000559|adeN	40.9	44	26	0	52	183	27	70	0.00074
Merged2_4737090_3491-5104	359.8	58.1412	-10.347	3.08989	-3.34866	0.000812036	0.0193328	0.000767802	1302.42	Cub_Ban	CARD	gb|ACF70723.1|ARO:3004103|QepA2	45.7	470	251	2	34	1440	14	480	2.3e-100
Merged2_5244417_2076-3089	177.6	56.8754	-10.3158	2.96276	-3.48183	0.00049801	0.0153754	0.000784569	1274.58	Cub_Ban	CARD	gb|AAA99504.1|ARO:3002987|bcrA	48.6	210	105	3	55	675	5	214	1e-45
Merged2_3864837_21210-22196	331.6	56.3105	-10.2999	2.77724	-3.70869	0.000208338	0.0115089	0.000793269	1260.61	Cub_Ban	CARD	gb|AAA26793|ARO:3003748|oleC	56.9	311	127	3	22	936	4	313	4.1e-92
Merged2_4511916_2720-3457	173.7	54.1187	-10.2438	3.09697	-3.3077	0.000940659	0.0198281	0.000824707	1212.55	Cub_Ban	CARD	gb|AAA99504.1|ARO:3002987|bcrA	46.9	213	110	3	1	630	4	216	1.1e-44
Merged2_4227587_3242-3673	125.2	53.3058	-10.2218	3.39764	-3.00852	0.00262525	0.0299269	0.00083737	1194.21	Cub_Ban	CARD	gb|ABA71727.1|ARO:3002926|vanRG	45.7	116	63	0	28	375	4	119	2.5e-30
Merged2_5063941_20519-21490	104.8	52.5156	-10.2008	2.9741	-3.42986	0.000603883	0.0167278	0.000849695	1176.89	Cub_Ban	CARD	gb|AAF86641.1|ARO:3002922|vanRC	46.7	120	61	1	49	408	3	119	8e-24
Merged2_4210384_7445-8128	40	86.415	-10.1962	3.24134	-3.14566	0.00165711	0.0250443	0.000852409	1173.14	Cub_Ban	CARD	gb|AEZ36150.1|ARO:3000448|qepA	90.5	21	2	0	621	683	69	89	0.00017
Merged2_5018375_794-2752	46.2	51.4775	-10.1626	3.08354	-3.29577	0.000981535	0.0201453	0.000872461	1146.18	Cub_Ban	CARD	gb|AVI44920.1|ARO:3004470|poxtA	55.9	34	15	0	1558	1659	159	192	6.8e-06
Merged2_4008767_3-2723	916	50.4269	-10.1421	3.03316	-3.34375	0.000826557	0.0193328	0.000884954	1130	Cub_Ban	CARD	gb|BAD59497.1|ARO:3000501|Nocardia	53	926	321	8	31	2721	26	866	1.4e-267
Merged2_4803621_5998-7923	44.3	49.9122	-10.1276	3.12582	-3.23998	0.00119538	0.0217614	0.00089391	1118.68	Cub_Ban	CARD	gb|NP_862226.1|ARO:3004639|Corynebacterium	45.2	62	31	1	1555	1740	440	498	2.5e-05
Merged2_5012053_2-511	212.2	49.7589	-10.1231	2.99872	-3.3758	0.00073601	0.0190176	0.00089671	1115.19	Cub_Ban	CARD	gb|AAB41059.1|ARO:3002884|iri	66.7	159	52	1	13	486	2	160	1.9e-56
Merged2_5246559_3265-4269	231.1	82.736	-10.107	2.4555	-4.11606	3.85399e-05	0.0047729	0.000906763	1102.82	Cub_Ban	CARD	gb|AQX36338.1|ARO:3004379|QepA4	43.6	307	172	1	55	975	15	320	7.7e-62
Merged2_4538426_5389-6429	165.6	53.8536	-10.0899	2.57813	-3.91366	9.09089e-05	0.00693505	0.000917564	1089.84	Cub_Ban	CARD	gb|AAA99504.1|ARO:3002987|bcrA	42.2	211	119	3	82	705	4	214	4.1e-42
Merged2_4747521_3-896	243.8	48.3779	-10.0821	3.38956	-2.97444	0.00293523	0.0312469	0.000922572	1083.93	Cub_Ban	CARD	gb|APB03214.1|ARO:3003980|tetA(48)	44.6	305	155	4	13	894	15	316	1e-65
Merged2_4099601_21258-22874	42.4	87.4998	-10.0649	2.76496	-3.64018	0.000272452	0.0130755	0.000933577	1071.15	Cub_Ban	CARD	gb|AAA50325.1|ARO:3003036|oleB	43.8	48	27	0	46	189	43	90	8.1e-05
Merged2_5053422_947-1984	45.1	47.5436	-10.0566	3.41581	-2.94414	0.0032385	0.0322241	0.000938978	1064.99	Cub_Ban	CARD	gb|NP_862226.1|ARO:3004639|Corynebacterium	43.6	55	31	0	487	651	443	497	8e-06
Merged2_4505184_26714-27406	162.5	47.6595	-10.0499	2.89111	-3.47615	0.000508673	0.0153754	0.000943357	1060.04	Cub_Ban	CARD	gb|CCP46065.1|ARO:3000816|mtrA	40.2	224	128	3	7	678	7	224	2.3e-41
Merged2_5084347_2226-3791	360.5	45.9496	-10.0076	3.39072	-2.95147	0.0031626	0.0322241	0.000971413	1029.43	Cub_Ban	CARD	gb|AQX36338.1|ARO:3004379|QepA4	44.8	509	276	2	1	1521	5	510	1.3e-100
Merged2_4250032_795-1925	55.5	75.1021	-9.99404	2.80581	-3.5619	0.000368174	0.0149311	0.000980605	1019.78	Cub_Ban	CARD	gb|NP_862226.1|ARO:3004639|Corynebacterium	59.6	47	19	0	511	651	443	489	6.5e-09
Merged2_4194096_1015-1566	38.5	45.304	-9.98745	3.00037	-3.32874	0.000872404	0.0193328	0.000985096	1015.13	Cub_Ban	CARD	gb|AGV28567.1|ARO:3000559|adeN	40.5	42	25	0	7	132	35	76	0.0004
Merged2_4778454_12032-13414	300.1	45.072	-9.97964	3.40376	-2.93195	0.00336842	0.0330567	0.000990442	1009.65	Cub_Ban	CARD	gb|ABO11759.2|ARO:3004573|Acinetobacter	41.8	426	240	6	46	1308	4	426	1.8e-82
Merged2_4314213_2-775	37.7	44.4446	-9.95934	3.41776	-2.914	0.00356834	0.0332354	0.00100448	995.54	Cub_Ban	CARD	gb|AEO25219.1|ARO:3004651|lin	45.2	42	22	1	67	189	80	121	0.00096
Merged2_4236820_1-315	75.1	43.783	-9.9376	3.4726	-2.86172	0.00421348	0.0364865	0.00101972	980.657	Cub_Ban	CARD	gb|AAF67494.2|ARO:3002522|novA	45.7	92	50	0	1	276	502	593	2.2e-15
Merged2_5484620_2-487	149.4	72.1433	-9.93567	2.98726	-3.32602	0.00088096	0.0193328	0.0010211	979.34	Cub_Ban	CARD	gb|AHA41505.1|ARO:3002930|vanRO	51.2	162	79	0	1	486	4	165	1.4e-37
Merged2_4737090_1-1197	45.8	43.3752	-9.92422	3.41027	-2.9101	0.00361313	0.033458	0.00102923	971.6	Cub_Ban	CARD	gb|AKQ05896.1|ARO:3004587|tet(52)	43.4	53	30	0	16	174	268	320	5.4e-06
Merged2_4307241_1027-2043	268.1	43.3185	-9.92225	2.99794	-3.30969	0.000933981	0.0198281	0.00103063	970.276	Cub_Ban	CARD	gb|APB03214.1|ARO:3003980|tetA(48)	46.5	314	165	2	10	945	15	327	5.7e-73
Merged2_4778454_2593-3948	286.2	42.9878	-9.91133	3.40117	-2.91409	0.00356728	0.0332354	0.00103847	962.957	Cub_Ban	CARD	gb|ABO11759.2|ARO:3004573|Acinetobacter	42.1	423	234	7	31	1278	2	420	2.7e-78
Merged2_4623253_3-1589	41.2	42.0456	-9.86509	2.77442	-3.55573	0.000376931	0.0149311	0.00107229	932.583	Cub_Ban	CARD	gb|NP_862226.1|ARO:3004639|Corynebacterium	61.3	31	12	0	136	228	444	474	0.00018
Merged2_4534752_3-659	352.1	40.6989	-9.83276	2.99058	-3.2879	0.00100936	0.0201453	0.00109659	911.915	Cub_Ban	CARD	gb|AHA41501.1|ARO:3002954|vanXO	78.7	202	43	0	49	654	1	202	1.9e-98
Merged2_4629791_247-807	42.4	65.6354	-9.79886	3.2279	-3.03568	0.00239997	0.0285069	0.00112266	890.74	Cub_Ban	CARD	gb|AAG05187.1|ARO:3005067|ParS	42.6	61	28	3	235	402	347	405	2.8e-05
Merged2_4938025_2411-3157	190.7	39.3516	-9.78445	3.09949	-3.1568	0.00159512	0.0244494	0.00113393	881.885	Cub_Ban	CARD	gb|CCP46065.1|ARO:3000816|mtrA	46.9	228	116	2	46	726	5	228	8.5e-50
Merged2_4418954_2-298	67.4	39.2668	-9.78077	3.05707	-3.1994	0.00137715	0.0227519	0.00113683	879.639	Cub_Ban	CARD	gb|BAA07390.1|ARO:3002893|tcr3	41.7	96	51	3	19	294	11	105	4.3e-13
Merged2_3867221_2628-3389	48.9	108.707	-9.7738	2.93629	-3.32862	0.000872765	0.0193328	0.00114233	875.404	Cub_Ban	CARD	gb|NP_862226.1|ARO:3004639|Corynebacterium	41.4	58	32	1	460	633	443	498	4.1e-07
Merged2_5041569_6813-8612	38.9	62.7804	-9.73511	2.67823	-3.6349	0.000278087	0.0130755	0.00117339	852.233	Cub_Ban	CARD	gb|AAK01167.1|ARO:3002819|msrC	40.8	49	29	0	1009	1155	292	340	0.001
Merged2_4740073_8607-9818	518.1	36.774	-9.6839	2.90248	-3.33643	0.00084863	0.0193328	0.00121578	822.517	Cub_Ban	CARD	gb|AAC75089.1|ARO:3003577|ugd	65.4	402	125	1	1	1206	1	388	3.8e-148
Merged2_5497613_4268-5902	612.5	36.2184	-9.66411	3.39176	-2.84929	0.00438169	0.0374642	0.00123257	811.311	Cub_Ban	CARD	gb|ABX00624.1|ARO:3002881|lmrC	61.7	543	206	2	1	1626	1	542	2e-176
Merged2_4521137_997-2028	464.9	35.9427	-9.6536	3.38896	-2.84854	0.00439198	0.0374642	0.00124158	805.424	Cub_Ban	CARD	gb|AHA41499.1|ARO:3002948|vanHO	70.3	313	93	0	67	1005	33	345	3.2e-132
Merged2_4108189_4767-6092	274.2	35.6227	-9.64019	3.3905	-2.84329	0.00446498	0.0374642	0.00125318	797.972	Cub_Ban	CARD	gb|ABO11759.2|ARO:3004573|Acinetobacter	41.6	392	216	5	28	1188	7	390	1e-74
Merged2_4617310_2-1498	533.5	35.5745	-9.63807	3.40947	-2.82685	0.00470081	0.0384744	0.00125502	796.797	Cub_Ban	CARD	gb|AAF67494.2|ARO:3002522|novA	61.4	498	188	2	1	1488	98	593	1.1e-152
Merged2_5074217_1892-2581	210.7	35.3314	-9.62899	2.94413	-3.27057	0.0010733	0.0209686	0.00126295	791.797	Cub_Ban	CARD	gb|AAC73788.1|ARO:3003841|kdpE	50.5	222	107	2	19	681	4	223	7.4e-56
Merged2_4474558_1-537	75.5	34.9738	-9.61337	3.46648	-2.77324	0.00555015	0.0414253	0.0012767	783.27	Cub_Ban	CARD	gb|AAM09850.1|ARO:3002944|vanHD	46	100	48	1	238	537	148	241	2.9e-15
Merged2_4819181_29333-30028	163.7	34.6916	-9.60287	3.42111	-2.80694	0.00500143	0.0397209	0.00128603	777.59	Cub_Ban	CARD	gb|AAV85982.1|ARO:3000535|macB	41.7	218	122	2	28	669	3	219	1e-41
Merged2_4117060_430-1617	239.6	56.7946	-9.58971	2.87322	-3.33762	0.000844982	0.0193328	0.0012978	770.532	Cub_Ban	CARD	gb|AKQ05899.1|ARO:3004591|tet(55)	40	340	201	3	10	1029	5	341	2.5e-64
Merged2_5438614_1724-2533	43.5	44.8049	-9.58936	2.36622	-4.05261	5.06488e-05	0.0047729	0.00129812	770.347	Cub_Ban	CARD	gb|NP_862226.1|ARO:3004639|Corynebacterium	40	50	30	0	448	597	442	491	1.8e-05
Merged2_4604270_1-1545	46.2	34.0148	-9.57341	3.40135	-2.81459	0.00488392	0.0396357	0.00131255	761.875	Cub_Ban	CARD	gb|NP_388442.1|ARO:3004476|vmlR	45.8	48	26	0	1102	1245	292	339	5.4e-06
Merged2_5212730_855-1301	50.1	55.4	-9.55387	3.24143	-2.94743	0.00320431	0.0322241	0.00133045	751.627	Cub_Ban	CARD	gb|AAC32027.1|ARO:3002817|carA	43.3	60	32	1	16	195	359	416	1.1e-07
Merged2_5206971_548-1291	164.1	32.807	-9.52121	3.40323	-2.7977	0.00514676	0.0398595	0.00136091	734.802	Cub_Ban	CARD	gb|AAV85982.1|ARO:3000535|macB	41	222	128	2	25	684	3	223	8.5e-42
Merged2_5481086_2159-4012	50.4	32.5174	-9.50845	3.39923	-2.79724	0.00515416	0.0398595	0.00137301	728.328	Cub_Ban	CARD	gb|QHW12375.1|ARO:3005087|msrF	41.1	56	33	0	1132	1299	7	62	3.4e-07
Merged2_5285137_5962-7065	44.7	32.0588	-9.48897	3.44045	-2.75806	0.00581451	0.0421182	0.00139167	718.56	Cub_Ban	CARD	gb|NP_862226.1|ARO:3004639|Corynebacterium	53.1	49	23	0	529	675	443	491	1.1e-05
Merged2_4712558_107-1627	38.9	31.9941	-9.48536	3.38121	-2.80532	0.00502666	0.0397209	0.00139515	716.769	Cub_Ban	CARD	gb|DAC81085.1|ARO:3005088|msrH	63	27	10	0	100	180	36	62	0.00084
Merged2_5420364_14-895	292	48.9336	-9.48198	2.33192	-4.06617	4.77913e-05	0.0047729	0.00139843	715.087	Cub_Ban	CARD	gb|AAA26793|ARO:3003748|oleC	54.3	293	132	1	1	873	31	323	3.2e-80
Merged2_5419037_1-1245	39.3	31.5852	-9.46667	3.38421	-2.79731	0.00515302	0.0398595	0.00141334	707.543	Cub_Ban	CARD	gb|AAO43110.1|ARO:3000300|lsaA	47.1	34	18	0	553	654	327	360	0.00053
Merged2_4278175_895-1584	134.4	51.8317	-9.4519	2.72387	-3.47003	0.000520398	0.0154385	0.00142789	700.335	Cub_Ban	CARD	gb|BAH45481.1|ARO:3002815|clbB	41.8	196	104	4	49	615	147	339	6.7e-33
Merged2_4211450_1-1227	60.1	31.2347	-9.45016	3.46408	-2.72805	0.00637107	0.0430845	0.00142961	699.489	Cub_Ban	CARD	gb|BAE78084.1|ARO:3003548|mdtN	41.2	80	40	1	961	1179	38	117	2.9e-10
Merged2_5523764_6470-8011	67	30.714	-9.42609	3.39889	-2.77329	0.00554935	0.0414253	0.00145367	687.914	Cub_Ban	CARD	gb|AAA26832.1|ARO:3002827|tlrC	52.5	59	28	0	19	195	9	67	2.9e-12
Merged2_4307616_76222-77217	377.1	50.9595	-9.42575	2.51865	-3.74238	0.000182288	0.0104294	0.001454	687.757	Cub_Ban	CARD	gb|APB03214.1|ARO:3003980|tetA(48)	64.7	306	108	0	10	927	17	322	8.6e-106
Merged2_4235536_2141-3238	375.6	30.9197	-9.42438	3.23387	-2.91428	0.00356515	0.0332354	0.00145539	687.102	Cub_Ban	CARD	gb|ADP36409.1|ARO:3003730|Bifidobacteria	53.4	350	136	5	94	1098	21	358	2.7e-105
Merged2_5049463_2712-4013	37.7	29.3816	-9.36216	3.39054	-2.76126	0.00575789	0.0420342	0.00151953	658.1	Cub_Ban	CARD	gb|ABZ01840.1|ARO:3005043|cmlA9	51.4	37	18	0	862	972	57	93	0.0016
Merged2_4307616_96490-97077	347.1	30.4461	-9.35989	2.295	-4.07838	4.53498e-05	0.0047729	0.00152193	657.062	Cub_Ban	CARD	gb|AHA41505.1|ARO:3002930|vanRO	88.8	196	22	0	1	588	6	201	5.6e-97
Merged2_5384831_1-1323	282.7	27.8957	-9.28711	3.40484	-2.72762	0.00637937	0.0430845	0.00160067	624.738	Cub_Ban	CARD	gb|ABO11759.2|ARO:3004573|Acinetobacter	41	415	238	6	1	1236	5	415	2.9e-77
Merged2_4385138_4238-4945	166	27.7923	-9.28288	2.93324	-3.16472	0.00155232	0.0243806	0.00160537	622.911	Cub_Ban	CARD	gb|BAE85478.1|ARO:3003728|vanRI	40.7	226	124	4	16	666	4	228	2.1e-42
Merged2_5298139_3-569	157.9	27.1285	-9.24723	3.38012	-2.73577	0.00622346	0.0430845	0.00164554	607.705	Cub_Ban	CARD	gb|AAC73788.1|ARO:3003841|kdpE	45.9	185	98	1	1	555	1	183	4.7e-40
Merged2_4312346_1517-2470	177.9	44.5866	-9.24036	2.89357	-3.19341	0.00140602	0.0227519	0.00165338	604.821	Cub_Ban	CARD	gb|AAA99504.1|ARO:3002987|bcrA	40.6	249	145	3	16	759	2	248	7.3e-46
Merged2_4204232_2-625	159.8	25.8725	-9.17847	3.3981	-2.70106	0.0069118	0.0430845	0.00172586	579.422	Cub_Ban	CARD	gb|BAE85478.1|ARO:3003728|vanRI	42.4	210	113	3	13	621	2	210	1.3e-40
Merged2_4313136_1-1773	253.4	25.7885	-9.17485	3.39375	-2.70346	0.00686222	0.0430845	0.00173019	577.97	Cub_Ban	CARD	gb|CDO61516.1|ARO:3003949|efrB	40.8	333	191	2	733	1722	33	362	2.5e-68
Merged2_4259601_1206-1670	40.4	63.7744	-9.17222	3.24518	-2.82641	0.00470723	0.0384744	0.00173335	576.918	Cub_Ban	CARD	gb|CAA45050.1|ARO:3002828|srmB	44.3	61	29	3	121	300	469	525	8.9e-05
Merged2_4047778_1144-1518	109	25.5194	-9.15939	3.07943	-2.97438	0.00293584	0.0312469	0.00174884	571.808	Cub_Ban	CARD	gb|ABA71727.1|ARO:3002926|vanRG	46.6	118	62	1	22	375	2	118	1.6e-25
Merged2_4339010_1604-3445	64.3	25.5206	-9.15883	3.38811	-2.70323	0.00686691	0.0430845	0.00174951	571.588	Cub_Ban	CARD	gb|AAC75271.1|ARO:3003952|yojI	48.4	64	32	1	1042	1233	321	383	2.3e-11
Merged2_5397579_246-860	127.5	25.4546	-9.15547	3.37696	-2.71116	0.0067048	0.0430845	0.00175359	570.257	Cub_Ban	CARD	gb|CCP45647.1|ARO:3003955|efpA	41.5	193	105	3	55	612	40	231	7.3e-31
Merged2_4070104_2007-2780	171.8	25.3809	-9.15088	3.38992	-2.69944	0.0069456	0.0431074	0.00175918	568.446	Cub_Ban	CARD	gb|AAV85982.1|ARO:3000535|macB	41.3	223	130	1	46	711	3	225	4.2e-44
Merged2_5393785_6818-7987	468.8	25.292	-9.14592	3.38391	-2.70277	0.00687649	0.0430845	0.00176524	566.496	Cub_Ban	CARD	gb|CAA42594.1|ARO:3002690|cml	68.6	388	119	2	1	1161	1	386	2.5e-133
Merged2_4360277_660-1343	149.4	25.0481	-9.13256	3.37972	-2.70216	0.00688901	0.0430845	0.00178167	561.272	Cub_Ban	CARD	gb|AAG06465.1|ARO:3005063|cprR	40.2	219	126	3	1	651	5	220	2e-37
Merged2_5534279_3-854	303.9	24.9237	-9.1248	3.38168	-2.69831	0.0069693	0.0431074	0.00179127	558.263	Cub_Ban	CARD	gb|AAA26793|ARO:3003748|oleC	56.4	280	117	1	1	825	32	311	7.9e-84
Merged2_3866601_1-336	48.5	24.7193	-9.11246	3.43663	-2.65157	0.00801194	0.0463362	0.00180665	553.509	Cub_Ban	CARD	gb|NP_862226.1|ARO:3004639|Corynebacterium	41.4	58	32	1	34	207	443	498	2.4e-07
Merged2_5420655_1523-2071	52.4	24.5592	-9.10327	3.39805	-2.67897	0.00738487	0.0441439	0.0018182	549.994	Cub_Ban	CARD	gb|AAG05661.1|ARO:3004107|Pseudomonas	40.8	76	44	1	184	411	7	81	2.7e-08
Merged2_3872801_257-463	60.8	24.0984	-9.07585	3.05857	-2.96735	0.00300376	0.0312469	0.00185309	539.638	Cub_Ban	CARD	gb|AAC32027.1|ARO:3002817|carA	45.9	61	32	1	22	201	8	68	2.8e-11
Merged2_4228833_3-1121	265.8	23.9395	-9.06622	3.42288	-2.64871	0.00808003	0.0465313	0.0018655	536.049	Cub_Ban	CARD	gb|ABO11759.2|ARO:3004573|Acinetobacter	41.9	358	191	6	64	1107	8	358	3.1e-72
Merged2_4230345_2-481	103.6	23.7184	-9.05381	3.37788	-2.68032	0.00735517	0.044131	0.00188162	531.457	Cub_Ban	CARD	gb|BAE85478.1|ARO:3003728|vanRI	40.7	150	80	3	4	426	79	228	8.8e-24
Merged2_4784176_1-1152	469.5	62.675	-9.05149	2.40033	-3.77094	0.000162632	0.0104294	0.00188465	530.603	Cub_Ban	CARD	gb|AAC75137.1|ARO:3000794|mdtC	64.5	383	136	0	4	1152	29	411	1.5e-133
Merged2_5235016_596-2482	452.2	123.731	-9.05122	2.66064	-3.4019	0.000669189	0.0178673	0.001885	530.503	Cub_Ban	CARD	gb|ABX00624.1|ARO:3002881|lmrC	48.5	528	267	4	10	1584	5	530	4e-128
Merged2_5430354_750-935	73.9	23.6689	-9.04975	3.45469	-2.61956	0.00880442	0.0481876	0.00188692	529.964	Cub_Ban	CARD	gb|APB03222.1|ARO:3003992|rphB	55	60	27	0	1	180	824	883	2.9e-15
Merged2_4119186_32073-32801	169.9	24.0341	-9.03932	3.33684	-2.70895	0.00674968	0.0430845	0.00190062	526.145	Cub_Ban	CARD	gb|AAV85982.1|ARO:3000535|macB	41.4	220	129	0	40	699	9	228	1.5e-43
Merged2_4744928_673-1497	43.5	39.7544	-8.98423	2.9898	-3.00496	0.00265619	0.0299269	0.0019746	506.432	Cub_Ban	CARD	gb|NP_862226.1|ARO:3004639|Corynebacterium	40	50	30	0	448	597	442	491	1.9e-05
Merged2_5040195_2-322	84.3	36.5382	-8.9521	3.22867	-2.77269	0.00555958	0.0414253	0.00201906	495.281	Cub_Ban	CARD	gb|BAE85478.1|ARO:3003728|vanRI	45.9	98	52	1	19	312	2	98	3.7e-18
Merged2_4212453_232-621	209.1	61.3621	-8.93029	2.85181	-3.13144	0.0017395	0.0253334	0.00204982	487.848	Cub_Ban	CARD	gb|APB03222.1|ARO:3003992|rphB	79.7	128	26	0	1	384	756	883	1.2e-55
Merged2_4537322_2378-2623	69.7	32.958	-8.80336	2.96513	-2.96897	0.00298804	0.0312469	0.00223833	446.762	Cub_Ban	CARD	gb|AAA26793|ARO:3003748|oleC	50	70	35	0	31	240	3	72	7.2e-14
Merged2_4941123_429-2051	48.5	72.0813	-8.7392	2.56367	-3.40886	0.000652343	0.0177128	0.00234013	427.327	Cub_Ban	CARD	gb|DAC81085.1|ARO:3005088|msrH	41.3	63	37	0	19	207	11	73	1.1e-06
Merged2_5418308_835-2868	552	122.089	-8.72623	2.84011	-3.07249	0.0021228	0.0281386	0.00236126	423.504	Cub_Ban	CARD	gb|CAA37477.1|ARO:3002891|otr(A)	48.4	676	319	8	16	2001	4	663	4e-158
Merged2_4121786_410-1525	441.8	54.9363	-8.72207	2.65484	-3.28534	0.00101859	0.0201453	0.00236807	422.285	Cub_Ban	CARD	gb|AHA41504.1|ARO:3002941|vanSO	71.8	348	83	4	79	1101	1	340	3.2e-125
Merged2_4343778_1714-2400	214.9	34.9902	-8.70879	2.84463	-3.06148	0.00220242	0.0281386	0.00238997	418.415	Cub_Ban	CARD	gb|AAC73788.1|ARO:3003841|kdpE	49.6	226	111	2	1	678	1	223	3.9e-57
Merged2_4371112_17060-17881	217.6	91.0124	-8.63928	2.04054	-4.23383	2.29746e-05	0.00460067	0.00250795	398.732	Cub_Ban	CARD	gb|APB03215.1|ARO:3003981|tetB(48)	46.5	271	143	2	1	813	1	269	7.2e-58
Merged2_5428812_2903-4060	236.1	29.1834	-8.62742	2.94807	-2.92647	0.00342836	0.0331164	0.00252864	395.469	Cub_Ban	CARD	gb|AAF67494.2|ARO:3002522|novA	41.4	353	203	3	85	1137	245	595	2.7e-63
Merged2_5518544_1219-1857	38.9	28.1036	-8.57309	3.14097	-2.72944	0.00634419	0.0430845	0.00262569	380.852	Cub_Ban	CARD	gb|BAA15934.1|ARO:3000829|baeS	46.7	45	23	1	493	624	241	285	0.00035
Merged2_4078876_431-1159	174.5	131.787	-8.54936	2.87637	-2.97227	0.00295604	0.0312469	0.00266922	374.641	Cub_Ban	CARD	gb|APB03214.1|ARO:3003980|tetA(48)	41.9	248	130	4	4	723	88	329	6.2e-45
Merged2_4323861_830-1639	201.1	27.5915	-8.54378	3.15736	-2.70599	0.00681008	0.0430845	0.00267958	373.193	Cub_Ban	CARD	gb|AAV85982.1|ARO:3000535|macB	45.8	227	121	1	16	690	2	228	6.8e-53
Merged2_5431003_483-1049	201.4	106.48	-8.50305	2.8593	-2.97382	0.00294119	0.0312469	0.0027563	362.805	Cub_Ban	CARD	gb|AAC73788.1|ARO:3003841|kdpE	55.3	179	78	2	7	540	46	223	3.7e-53
Merged2_4230808_94-654	143.3	63.8307	-8.4983	3.2446	-2.61921	0.00881334	0.0481876	0.0027654	361.611	Cub_Ban	CARD	gb|APB03214.1|ARO:3003980|tetA(48)	43.7	190	94	4	10	558	144	327	1.2e-35
Merged2_4744822_3258-4703	615.1	26.3002	-8.4778	2.89294	-2.93051	0.00338408	0.0330567	0.00280497	356.509	Cub_Ban	CARD	gb|AAB41059.1|ARO:3002884|iri	63.8	472	170	1	19	1431	1	472	2.7e-177
Merged2_4784550_1-567	208.4	82.4255	-8.4575	2.67545	-3.16115	0.00157147	0.0244417	0.00284471	351.53	Cub_Ban	CARD	gb|AHA41505.1|ARO:3002930|vanRO	54.5	189	86	0	1	567	11	199	3e-55
Merged2_5229781_2-544	146.4	38.5547	-8.44359	3.17087	-2.66286	0.00774793	0.0452999	0.00287228	348.155	Cub_Ban	CARD	gb|AAA99504.1|ARO:3002987|bcrA	44.9	178	96	2	1	528	4	181	1.3e-36
Merged2_5497613_9387-10193	203	25.6305	-8.43687	3.15737	-2.67212	0.00753738	0.0443929	0.00288569	346.537	Cub_Ban	CARD	gb|APB03214.1|ARO:3003980|tetA(48)	46.3	231	123	1	10	702	14	243	1.8e-53
Merged2_5524559_376-1122	106.7	101.434	-8.43299	2.91997	-2.88804	0.00387648	0.0354864	0.00289346	345.607	Cub_Ban	CARD	gb|AHA41504.1|ARO:3002941|vanSO	42.7	150	83	1	298	747	49	195	1.6e-24
Merged2_3861461_74-1045	184.1	25.2863	-8.41751	3.1442	-2.67716	0.00742497	0.0441533	0.00292466	341.92	Cub_Ban	CARD	gb|AAA99504.1|ARO:3002987|bcrA	40.6	303	171	5	61	954	5	303	1e-47
Merged2_5481887_1378-2001	98.6	24.7121	-8.38679	2.78923	-3.00685	0.0026397	0.0299269	0.00298761	334.716	Cub_Ban	CARD	gb|AAA23033.2|ARO:3000190|tetO	41.9	129	72	1	64	441	3	131	3.7e-22
Merged2_4116614_2-1780	39.3	39.3855	-8.38525	2.67396	-3.13589	0.00171331	0.0253334	0.00299081	334.358	Cub_Ban	CARD	gb|CBL58195.1|ARO:3002831|vgaC	45.7	46	25	0	1000	1137	15	60	0.00076
Merged2_4441551_2-1528	122.1	188.715	-8.35907	2.90959	-2.87293	0.00406681	0.0356326	0.00304558	328.345	Cub_Ban	CARD	gb|AAC74000.1|ARO:3003950|msbA	47	149	77	2	4	447	428	575	7.6e-29
Merged2_4323088_987-1550	148.3	24.1326	-8.35283	2.69156	-3.10334	0.00191351	0.0271278	0.00305877	326.929	Cub_Ban	CARD	gb|BAD10948.2|ARO:3002563|AAC(6')-Isa	44.9	167	78	2	46	543	3	156	3.7e-37
Merged2_5388976_2258-2914	209.1	162.082	-8.34461	2.56297	-3.25584	0.00113056	0.0213078	0.00307625	325.071	Cub_Ban	CARD	gb|AHA41505.1|ARO:3002930|vanRO	52.5	217	103	0	4	654	4	220	2e-55
Merged2_5294162_902-1198	40.8	55.0137	-8.29997	2.88037	-2.88156	0.00395711	0.0356326	0.00317292	315.167	Cub_Ban	CARD	gb|DAC81085.1|ARO:3005088|msrH	48.6	37	19	0	82	192	26	62	4.3e-05
Merged2_4198909_145-825	177.6	37.9924	-8.25262	2.93607	-2.81077	0.00494224	0.0397209	0.00327878	304.991	Cub_Ban	CARD	gb|AAC73788.1|ARO:3003841|kdpE	41.8	225	126	2	1	669	1	222	6.8e-46
Merged2_5440049_805-1578	38.1	142.352	-8.25033	3.04665	-2.708	0.006769	0.0430845	0.003284	304.507	Cub_Ban	CARD	gb|BAA03674.1|ARO:3001300|myrA	40.5	42	25	0	115	240	106	147	0.00073
Merged2_5087256_2-577	40.8	50.9505	-8.2461	2.80082	-2.94417	0.00323818	0.0322241	0.00329363	303.616	Cub_Ban	CARD	gb|AKQ05899.1|ARO:3004591|tet(55)	43.4	53	30	0	370	528	286	338	8.4e-05
Merged2_4784644_44-760	201.8	62.4069	-8.24147	2.46603	-3.34201	0.000831751	0.0193328	0.00330422	302.643	Cub_Ban	CARD	gb|CCP46065.1|ARO:3000816|mtrA	47.6	227	112	3	28	705	7	227	3.6e-53
Merged2_4041100_326-3454	1106.3	152.304	-8.23302	2.12551	-3.87343	0.000107314	0.00747464	0.00332363	300.875	Cub_Ban	CARD	gb|ADP36409.1|ARO:3003730|Bifidobacteria	53.2	1114	430	21	13	3126	9	1107	0
Merged2_5377922_2-1213	162.2	27.648	-8.1846	2.31026	-3.54272	0.000396025	0.0149311	0.00343708	290.944	Cub_Ban	CARD	gb|CDO61516.1|ARO:3003949|efrB	42.1	202	112	1	523	1128	166	362	5.3e-41
Merged2_4225357_2-655	243.4	28.5906	-8.18316	2.43834	-3.35604	0.000790673	0.0193328	0.00344051	290.654	Cub_Ban	CARD	gb|AAF67494.2|ARO:3002522|novA	67	218	72	0	1	654	140	357	9.7e-66
Merged2_4217942_2-712	180.3	32.4307	-8.18147	2.64736	-3.09042	0.00199871	0.0276669	0.00344455	290.314	Cub_Ban	CARD	gb|AAD04032.1|ARO:3002892|otr(B)	43.8	210	112	1	79	690	17	226	1.1e-46
Merged2_4036288_2336-3586	39.7	48.6138	-8.17397	2.99105	-2.73281	0.00627959	0.0430845	0.0034625	288.809	Cub_Ban	CARD	gb|ACB05808.1|ARO:3003109|msrE	58.1	31	13	0	112	204	317	347	0.00041
Merged2_4230724_94-654	146.7	35.5171	-8.15223	2.96141	-2.75282	0.0059085	0.0424458	0.00351508	284.489	Cub_Ban	CARD	gb|APB03214.1|ARO:3003980|tetA(48)	43.4	189	96	4	10	558	144	327	1.1e-36
Merged2_4005181_229-1470	309.7	47.3499	-8.13005	2.54497	-3.19455	0.00140049	0.0227519	0.00356954	280.148	Cub_Ban	CARD	gb|APB03219.1|ARO:3003986|TaeA	43.7	371	208	1	1	1110	164	534	2.1e-85
Merged2_5084113_11693-12625	181.8	48.5954	-8.12005	2.78226	-2.9185	0.00351715	0.0332354	0.00359437	278.213	Cub_Ban	CARD	gb|AAA99504.1|ARO:3002987|bcrA	46.2	223	113	3	10	675	5	221	5e-47
Merged2_4537855_850-2061	38.9	96.6532	-8.11518	2.65124	-3.0609	0.0022067	0.0281386	0.00360652	277.276	Cub_Ban	CARD	gb|DAC81085.1|ARO:3005088|msrH	45.9	37	20	0	82	192	26	62	0.00067
Merged2_4110043_2351-3559	44.3	48.679	-8.11235	3.08173	-2.63241	0.00847825	0.0478245	0.00361358	276.733	Cub_Ban	CARD	gb|AAN06707.1|ARO:3000165|tet(A)	40.3	62	32	1	19	189	88	149	1.6e-05
Merged2_5206175_256-963	164.9	59.8065	-8.01196	2.85642	-2.8049	0.0050333	0.0397209	0.00387399	258.132	Cub_Ban	CARD	gb|CCP46065.1|ARO:3000816|mtrA	40.4	218	127	3	40	687	7	223	4.8e-42
Merged2_4190920_21-1232	197.6	196.623	-8.00133	2.48007	-3.22626	0.0012542	0.0223248	0.00390264	256.236	Cub_Ban	CARD	gb|AQX36338.1|ARO:3004379|QepA4	41.1	319	180	4	4	939	23	340	1.1e-51
Merged2_4225631_178-1464	43.9	27.0942	-7.92212	2.60485	-3.04129	0.00235565	0.0285069	0.00412291	242.547	Cub_Ban	CARD	gb|AVI44920.1|ARO:3004470|poxtA	48.7	39	20	0	412	528	157	195	2.2e-05
Merged2_4629998_2907-3872	248.8	42.9116	-7.92074	2.78154	-2.84761	0.00440494	0.0374642	0.00412686	242.315	Cub_Ban	CARD	gb|APB03214.1|ARO:3003980|tetA(48)	42.7	321	180	1	1	963	16	332	3.4e-67
Merged2_4295800_23992-24729	180.6	81.7007	-7.87349	2.9762	-2.64548	0.00815751	0.0466726	0.00426426	234.507	Cub_Ban	CARD	gb|CCP46065.1|ARO:3000816|mtrA	42.1	221	122	3	52	708	7	223	8.7e-47
Merged2_5031679_10898-11578	167.5	30.534	-7.85056	2.58001	-3.04284	0.00234354	0.0285069	0.00433259	230.809	Cub_Ban	CARD	gb|AAD51348.1|ARO:3003066|smeR	41.5	224	127	1	4	675	9	228	7.1e-43
Merged2_4995930_3207-4709	622.9	27.3	-7.84373	2.56204	-3.06152	0.00220216	0.0281386	0.00435312	229.72	Cub_Ban	CARD	gb|AAF67494.2|ARO:3002522|novA	69.1	492	152	0	28	1503	22	513	1.4e-179
Merged2_4371112_16071-17063	377.5	121.893	-7.83364	2.348	-3.33631	0.000848986	0.0193328	0.00438367	228.119	Cub_Ban	CARD	gb|APB03214.1|ARO:3003980|tetA(48)	61	326	126	1	16	990	17	342	6.5e-106
Merged2_4188967_1-1566	463.8	47.4492	-7.83313	2.12951	-3.67838	0.000234723	0.0125342	0.00438523	228.038	Cub_Ban	CARD	gb|AAG05915.1|ARO:3004074|MuxB	48.2	521	269	1	7	1566	119	639	1.1e-131
Merged2_5437624_624-1319	221.1	39.6557	-7.81943	2.91583	-2.68172	0.00732451	0.0441123	0.00442707	225.883	Cub_Ban	CARD	gb|AAC73788.1|ARO:3003841|kdpE	54.2	227	96	4	1	669	1	223	5.5e-59
Merged2_4180668_3-647	293.1	61.006	-7.79946	2.43846	-3.19852	0.00138134	0.0227519	0.00448879	222.777	Cub_Ban	CARD	gb|APB03214.1|ARO:3003980|tetA(48)	70.8	209	61	0	16	642	17	225	1.1e-80
Merged2_3874635_606-1370	137.5	230.756	-7.79782	2.65963	-2.93193	0.00336868	0.0330567	0.00449388	222.525	Cub_Ban	CARD	gb|APB03215.1|ARO:3003981|tetB(48)	44.9	247	136	0	22	762	25	271	8.8e-34
Merged2_4941503_704-1672	93.6	51.3354	-7.79015	2.84953	-2.73384	0.00626015	0.0430845	0.00451784	221.345	Cub_Ban	CARD	gb|AAB05626.1|ARO:3002943|vanHB	40.3	154	72	3	427	846	148	295	1.8e-20
Merged2_5289807_242-682	114	76.1111	-7.76396	2.61548	-2.96847	0.00299287	0.0312469	0.00460061	217.363	Cub_Ban	CARD	gb|CCP46065.1|ARO:3000816|mtrA	41.5	147	82	2	7	438	7	152	6e-27
Merged2_4000981_1-546	118.6	49.497	-7.73705	2.79663	-2.76656	0.00566509	0.0416306	0.00468722	213.346	Cub_Ban	CARD	gb|AKQ05891.1|ARO:3004613|Tet(47)	50	114	57	0	52	393	259	372	3e-28
Merged2_4263479_2-3136	89	295.376	-7.72488	2.21384	-3.48936	0.00048418	0.0153754	0.00472695	211.553	Cub_Ban	CARD	gb|ACL82957.1|ARO:3002928|vanRM	40.5	116	66	1	1999	2346	6	118	1.5e-18
Merged2_4410701_1444-2136	157.5	24.1041	-7.6993	2.72004	-2.83058	0.00464637	0.0383685	0.00481149	207.836	Cub_Ban	CARD	gb|AAG06465.1|ARO:3005063|cprR	42	219	124	2	22	678	5	220	7.4e-40
Merged2_4507635_3-611	169.5	72.9753	-7.69629	2.50525	-3.07206	0.00212589	0.0281386	0.00482155	207.402	Cub_Ban	CARD	gb|AAF67494.2|ARO:3002522|novA	44.1	204	113	1	1	609	326	529	1.7e-43
Merged2_4091664_2-295	47.4	24.9183	-7.64213	2.85537	-2.67641	0.00744156	0.0441533	0.00500598	199.761	Cub_Ban	CARD	gb|CAA53189|ARO:3000521|mupA	40	45	27	0	160	294	9	53	4.6e-07
Merged2_5518544_506-1222	206.8	45.8796	-7.62686	2.80348	-2.7205	0.00651835	0.0430845	0.00505925	197.658	Cub_Ban	CARD	gb|CCP46065.1|ARO:3000816|mtrA	47.6	227	112	2	28	705	7	227	1.1e-54
Merged2_4526904_3-431	123.2	24.669	-7.61029	2.80565	-2.71249	0.00667802	0.0430845	0.00511768	195.401	Cub_Ban	CARD	gb|AAD04032.1|ARO:3002892|otr(B)	48.1	135	69	1	25	429	13	146	9.6e-30
Merged2_5285582_9966-10424	182.6	63.6379	-7.59255	2.52043	-3.01241	0.00259184	0.0298714	0.005181	193.013	Cub_Ban	CARD	gb|AAG05661.1|ARO:3004107|Pseudomonas	67.6	136	44	0	40	447	9	144	1.4e-47
Merged2_4105637_2-952	51.6	33.562	-7.58336	2.85797	-2.65341	0.00796832	0.0462509	0.00521411	191.787	Cub_Ban	CARD	gb|CAA45050.1|ARO:3002828|srmB	62.5	40	15	0	655	774	375	414	7.9e-08
Merged2_4317800_1161-2147	278.5	109.522	-7.54827	2.49744	-3.0224	0.0025078	0.0293248	0.00534249	187.179	Cub_Ban	CARD	gb|AAA26793|ARO:3003748|oleC	47.3	319	158	3	22	957	4	319	4.1e-76
Merged2_4350000_1235-1984	190.3	38.6525	-7.48462	2.5343	-2.95333	0.00314367	0.0322241	0.00558348	179.1	Cub_Ban	CARD	gb|AAV85982.1|ARO:3000535|macB	43.9	223	125	0	16	684	2	224	1.1e-49
Merged2_4343049_329-1033	255	108.606	-7.46526	2.59637	-2.87527	0.00403685	0.0356326	0.0056589	176.713	Cub_Ban	CARD	gb|APB03214.1|ARO:3003980|tetA(48)	60.5	220	87	0	13	672	17	236	3.5e-69
Merged2_4096769_1-669	179.5	61.9509	-7.46081	2.49804	-2.98666	0.00282039	0.0311605	0.00567638	176.169	Cub_Ban	CARD	gb|ABO11759.2|ARO:3004573|Acinetobacter	48.9	186	93	2	118	669	11	196	1.8e-46
Merged2_4232151_1338-4349	936.8	68.0064	-7.45675	2.62269	-2.84317	0.00446671	0.0374642	0.0056924	175.673	Cub_Ban	CARD	gb|BAE06006.1|ARO:3003705|mexN	52	981	467	2	1	2943	41	1017	8.5e-274
Merged2_5246342_929-1645	205.3	55.366	-7.33803	2.34658	-3.12711	0.00176531	0.0254778	0.00618063	161.796	Cub_Ban	CARD	gb|CCP46065.1|ARO:3000816|mtrA	48.5	227	110	2	28	705	7	227	3.2e-54
Merged2_3607_7426-8979	34.3	165.703	-7.30384	2.79589	-2.61235	0.00899208	0.0489977	0.00632883	158.007	Cub_Ban	CARD	gb|AHB37625.1|ARO:3004715|vga(E)	48.1	27	14	0	130	210	34	60	0.021
Merged2_4264841_1149-2990	40.8	40.9786	-7.27672	2.58625	-2.81361	0.0048988	0.0396357	0.00644896	155.064	Cub_Ban	CARD	gb|NP_862226.1|ARO:3004639|Corynebacterium	43.7	71	35	3	1468	1680	433	498	0.00027
Merged2_4603569_228-986	255.4	86.4013	-7.22922	2.42645	-2.97934	0.00288866	0.0312469	0.0066648	150.042	Cub_Ban	CARD	gb|APB03214.1|ARO:3003980|tetA(48)	59.4	229	93	0	22	708	16	244	2.9e-69
Merged2_5507094_2-901	198.7	96.4719	-7.21735	1.77188	-4.07326	4.63597e-05	0.0047729	0.00671988	148.812	Cub_Ban	CARD	gb|AAA99504.1|ARO:3002987|bcrA	41	293	166	4	13	882	15	303	3.8e-52
Merged2_5391711_3-347	90.1	23.8726	-7.21692	2.66464	-2.70841	0.00676065	0.0430845	0.00672186	148.768	Cub_Ban	CARD	gb|APB03214.1|ARO:3003980|tetA(48)	60.6	66	26	0	1	198	171	236	7.2e-20
Merged2_394_262-1023	224.9	46.3807	-7.20885	2.64484	-2.72563	0.00641792	0.0430845	0.0067596	147.938	Cub_Ban	CARD	gb|APB03214.1|ARO:3003980|tetA(48)	50.5	220	107	1	19	672	17	236	4.2e-60
Merged2_4041319_261-1226	37.7	25.2735	-7.14349	2.5578	-2.79282	0.00522503	0.0398595	0.00707287	141.385	Cub_Ban	CARD	gb|DAC81085.1|ARO:3005088|msrH	57.7	26	11	0	148	225	35	60	0.0012
Merged2_4830117_2-691	147.9	65.0409	-7.12368	2.63426	-2.70424	0.00684607	0.0430845	0.00717065	139.457	Cub_Ban	CARD	gb|CCP45647.1|ARO:3003955|efpA	40.7	226	131	2	13	690	48	270	5.9e-37
Merged2_4307616_75407-76225	241.9	42.9162	-7.11959	2.1903	-3.25051	0.001152	0.0214593	0.00719099	139.063	Cub_Ban	CARD	gb|APB03215.1|ARO:3003981|tetB(48)	51.6	252	122	0	55	810	18	269	3.5e-65
Merged2_5032201_3609-4286	356.3	78.3563	-7.07132	2.25026	-3.14245	0.0016754	0.025084	0.00743566	134.487	Cub_Ban	CARD	gb|CCP46065.1|ARO:3000816|mtrA	78.6	224	48	0	1	672	4	227	1.1e-99
Merged2_4284051_3-761	101.3	34.3163	-7.04368	2.19304	-3.21183	0.00131891	0.0227519	0.00757952	131.935	Cub_Ban	CARD	gb|BAD59497.1|ARO:3000501|Nocardia	47.3	112	47	1	460	759	260	371	6.9e-23
Merged2_4188568_3-1109	37.4	43.9323	-7.04227	2.62301	-2.68481	0.00725716	0.044086	0.00758694	131.805	Cub_Ban	CARD	gb|AAK01167.1|ARO:3002819|msrC	44.8	29	16	0	709	795	34	62	0.0018
Merged2_5491766_383-1318	264.6	52.9496	-7.01515	2.59464	-2.70371	0.00685694	0.0430845	0.00773088	129.351	Cub_Ban	CARD	gb|APB03214.1|ARO:3003980|tetA(48)	47.7	308	153	4	7	912	15	320	5.8e-72
Merged2_4314219_71-577	191.8	58.5589	-6.96712	2.64172	-2.63734	0.00835592	0.0476355	0.00799259	125.116	Cub_Ban	CARD	gb|AAA26793|ARO:3003748|oleC	62.9	159	59	0	22	498	5	163	2.6e-50
Merged2_5010349_2-916	42	154.162	-6.93373	2.48177	-2.79386	0.0052083	0.0398595	0.00817976	122.253	Cub_Ban	CARD	gb|DAC81085.1|ARO:3005088|msrH	45.1	51	28	0	40	192	15	65	6e-05
Merged2_4619533_559-1050	105.5	35.7034	-6.91809	2.55	-2.71298	0.00666813	0.0430845	0.00826889	120.935	Cub_Ban	CARD	gb|AAA99504.1|ARO:3002987|bcrA	40.7	150	85	2	43	492	2	147	2.4e-24
Merged2_4342992_582-860	155.6	45.0199	-6.89693	2.47308	-2.78881	0.00529025	0.0401658	0.00839107	119.174	Cub_Ban	CARD	gb|AHA41505.1|ARO:3002930|vanRO	84.9	93	14	0	1	279	6	98	1.1e-39
Merged2_4250636_18494-20176	55.5	66.3418	-6.83332	2.59216	-2.63615	0.00838527	0.0476355	0.00876933	114.034	Cub_Ban	CARD	gb|AGN74946|ARO:3003749|salA	40	65	39	0	1387	1581	125	189	9.7e-09
Merged2_4472491_516-1088	141.4	88.5071	-6.77462	2.48114	-2.73045	0.00632488	0.0430845	0.00913347	109.487	Cub_Ban	CARD	gb|APB03214.1|ARO:3003980|tetA(48)	43.6	188	96	3	4	546	136	320	4.6e-35
Merged2_4356775_1876-2586	153.3	35.7299	-6.75107	2.07146	-3.25908	0.00111774	0.0213078	0.00928381	107.714	Cub_Ban	CARD	gb|AAC73788.1|ARO:3003841|kdpE	40.3	226	123	4	28	693	4	221	1.4e-38
Merged2_4198789_720-1148	118.2	84.9332	-6.74597	2.43636	-2.76887	0.00562505	0.0415321	0.00931669	107.334	Cub_Ban	CARD	gb|AHA41505.1|ARO:3002930|vanRO	48.6	146	72	2	1	429	4	149	3.1e-28
Merged2_5218873_1-1239	505.8	75.9505	-6.68384	1.92121	-3.47897	0.000503355	0.0153754	0.00972667	102.81	Cub_Ban	CARD	gb|AAG05915.1|ARO:3004074|MuxB	66.4	414	138	1	1	1239	231	644	2e-144
Merged2_4471623_4718-7438	924.1	36.9807	-6.66078	2.29517	-2.90208	0.00370695	0.0341295	0.00988339	101.18	Cub_Ban	CARD	gb|AIA08936.1|ARO:3000444|rphA	56.2	931	317	7	1	2718	1	865	5.1e-270
Merged2_3999602_2-559	249.6	62.1625	-6.63698	2.33677	-2.84023	0.00450803	0.0376139	0.0100478	99.5244	Cub_Ban	CARD	gb|APB03222.1|ARO:3003992|rphB	61.5	200	63	1	1	558	573	772	1.2e-67
Merged2_4042515_2-616	133.3	33.2062	-6.63675	2.31683	-2.86458	0.00417565	0.0363554	0.0100494	99.5083	Cub_Ban	CARD	gb|APB03215.1|ARO:3003981|tetB(48)	47.4	171	88	2	103	612	98	267	1.3e-32
Merged2_4543162_3-857	176.8	153.671	-6.62793	2.42332	-2.73506	0.00623682	0.0430845	0.010111	98.9023	Cub_Ban	CARD	gb|AAB41059.1|ARO:3002884|iri	40	270	141	8	7	810	209	459	1.5e-45
Merged2_5423955_3-1742	184.9	66.1286	-6.62464	1.9319	-3.42908	0.000605625	0.0167278	0.0101341	98.6771	Cub_Ban	CARD	gb|AAF67494.2|ARO:3002522|novA	45.1	215	115	1	1	636	398	612	1.1e-47
Merged2_4626328_1-1380	550.4	219.231	-6.61066	2.17528	-3.039	0.00237367	0.0285069	0.0102327	97.7256	Cub_Ban	CARD	gb|AAF67494.2|ARO:3002522|novA	71.3	436	125	0	73	1380	22	457	7.8e-158
Merged2_5530418_3-689	50.1	134.74	-6.60475	2.40744	-2.74347	0.00607937	0.0430845	0.0102748	97.3254	Cub_Ban	CARD	gb|BAA15934.1|ARO:3000829|baeS	44.1	68	33	2	487	687	241	304	1.7e-07
Merged2_4760064_357-1031	179.1	157.17	-6.50526	2.424	-2.68368	0.00728159	0.044086	0.0110083	90.8403	Cub_Ban	CARD	gb|AAV85982.1|ARO:3000535|macB	41.7	218	126	1	16	666	3	220	2.3e-46
Merged2_4749628_2459-4156	435.6	199.156	-6.49735	2.42943	-2.67443	0.00748565	0.044251	0.0110688	90.3438	Cub_Ban	CARD	gb|ABX00624.1|ARO:3002881|lmrC	48.4	529	268	4	10	1587	5	531	3.5e-123
Merged2_4311011_1-1293	241.1	210.048	-6.44789	2.45529	-2.62612	0.00863648	0.0479309	0.0114549	87.2989	Cub_Ban	CARD	gb|AFK80333.1|ARO:3001313|facT	40	402	226	5	1	1176	59	455	9.5e-65
Merged2_4174107_1250-1900	244.2	158.382	-6.42295	2.39378	-2.68318	0.00729262	0.044086	0.0116547	85.8026	Cub_Ban	CARD	gb|APB03214.1|ARO:3003980|tetA(48)	54.2	214	98	0	7	648	15	228	5.7e-66
Merged2_4181407_374-700	101.3	35.618	-6.4036	2.34341	-2.73259	0.00628377	0.0430845	0.011812	84.6595	Cub_Ban	CARD	gb|AAA99504.1|ARO:3002987|bcrA	50	106	52	1	326	12	133	238	3e-23
Merged2_4628458_5324-7324	62.8	43.1648	-6.13385	2.07945	-2.94975	0.0031803	0.0322241	0.0142406	70.2219	Cub_Ban	CARD	gb|NP_862226.1|ARO:3004639|Corynebacterium	56.4	55	24	0	466	630	443	497	7.2e-11
Merged2_5057473_2530-3216	203	142.077	-6.10801	2.25349	-2.71046	0.00671894	0.0430845	0.0144979	68.9755	Cub_Ban	CARD	gb|CCP46065.1|ARO:3000816|mtrA	48.9	221	110	2	7	669	7	224	1.5e-53
Merged2_4383521_3-620	103.2	49.0005	-6.08376	2.14581	-2.83519	0.0045799	0.0380155	0.0147437	67.8257	Cub_Ban	CARD	gb|ABX00624.1|ARO:3002881|lmrC	41.3	155	84	3	37	495	370	519	1.5e-23
Merged2_5524832_1-3051	1013.1	38.7363	-6.07144	1.84764	-3.28605	0.00101605	0.0201453	0.0148702	67.2488	Cub_Ban	CARD	gb|AAC75137.1|ARO:3000794|mdtC	54.7	993	389	2	1	2979	82	1013	9.4e-297
Merged2_5509918_1-789	56.2	32.6116	-6.00634	1.96732	-3.05306	0.00226521	0.0283505	0.0155565	64.2819	Cub_Ban	CARD	gb|ANZ79240.1|ARO:3004035|tetA(60)	40.9	88	49	1	133	396	474	558	2.7e-09
Merged2_4535767_3979-5049	308.1	112.392	-5.80893	2.07339	-2.80166	0.00508404	0.0398595	0.0178376	56.0613	Cub_Ban	CARD	gb|AAA26793|ARO:3003748|oleC	52.2	324	137	1	28	999	5	310	5.3e-85
Merged2_4313104_189-893	215.7	72.3238	-5.80002	2.1111	-2.74739	0.00600717	0.042962	0.0179482	55.7159	Cub_Ban	CARD	gb|AAC73788.1|ARO:3003841|kdpE	51.1	225	106	3	1	669	1	223	2.3e-57
Merged2_5484532_3064-4011	58.9	186.036	-5.72029	2.15212	-2.65798	0.00786115	0.0457948	0.018968	52.7203	Cub_Ban	CARD	gb|NP_862226.1|ARO:3004639|Corynebacterium	59.6	47	19	0	481	621	443	489	4.9e-10
Merged2_204_1132-1812	224.2	28.2602	-5.70182	2.16704	-2.63115	0.00850956	0.0478326	0.0192124	52.0497	Cub_Ban	CARD	gb|AAC73788.1|ARO:3003841|kdpE	50	224	111	1	1	672	1	223	6.3e-60
Merged2_5495510_3-1358	183.7	25.2043	-5.66569	1.88654	-3.00322	0.00267137	0.0299269	0.0196996	50.7624	Cub_Ban	CARD	gb|CDO61516.1|ARO:3003949|efrB	45.5	220	118	1	625	1278	143	362	1.9e-47
Merged2_4124941_3145-3927	45.1	95.0221	-5.63862	2.12962	-2.64772	0.00810376	0.0465313	0.0200727	49.819	Cub_Ban	CARD	gb|APB03219.1|ARO:3003986|TaeA	55.3	38	17	0	157	270	23	60	6.1e-06
Merged2_4171119_1-540	148.7	38.1102	-5.61756	1.95553	-2.87265	0.00407039	0.0356326	0.0203679	49.0969	Cub_Ban	CARD	gb|AAA20117.1|ARO:3000195|tetB(P)	45.4	152	83	0	1	456	6	157	2.7e-37
Merged2_4501535_193-1485	259.2	63.3244	-5.38578	1.75503	-3.06878	0.00214938	0.0281386	0.0239177	41.81	Cub_Ban	CARD	gb|AAF67494.2|ARO:3002522|novA	47.7	300	156	1	244	1140	297	596	3.4e-70
Merged2_5295406_2-742	369	32.796	-5.21154	1.80965	-2.87986	0.00397849	0.0356326	0.026988	37.0535	Cub_Ban	CARD	gb|ADP36409.1|ARO:3003730|Bifidobacteria	63.7	259	81	2	1	738	398	656	1.7e-103
Merged2_4121786_1503-2216	394.8	63.7954	-5.10847	1.77512	-2.87781	0.00400443	0.0356326	0.0289867	34.4986	Cub_Ban	CARD	gb|AHA41505.1|ARO:3002930|vanRO	90	221	22	0	1	663	4	224	2.8e-111
Merged2_5408840_1-1026	437.6	53.0963	-4.69619	1.74517	-2.69096	0.00712461	0.0437303	0.0385751	25.9235	Cub_Ban	CARD	gb|BAD59497.1|ARO:3000501|Nocardia	63.6	343	118	3	1	1026	423	759	5.5e-124
Merged2_55531_2-1255	272.7	46.2069	5.05166	1.92327	2.6266	0.00862427	0.0479309	33.1666	0.0301508	Cub_Ban	CARD	gb|AAD04032.1|ARO:3002892|otr(B)	40.7	418	237	5	1	1233	1	414	2.9e-74
Merged2_2566060_1021-2469	352.1	55.5812	5.09072	1.89054	2.69273	0.00708696	0.0436666	34.0767	0.0293455	Cub_Ban	CARD	gb|AAK76136.1|ARO:3000025|patB	40.2	480	278	3	1	1422	109	585	4.3e-98
Merged2_2771171_2-733	48.1	58.8096	6.24591	2.28374	2.73495	0.00623905	0.0430845	75.8938	0.0131763	Cub_Ban	CARD	gb|AHB37625.1|ARO:3004715|vga(E)	44.6	56	31	0	40	207	16	71	6.7e-07
Merged2_3596575_3946-4725	228.4	48.2853	6.37279	2.43307	2.61924	0.00881249	0.0481876	82.8709	0.012067	Cub_Ban	CARD	gb|APB03214.1|ARO:3003980|tetA(48)	51.5	227	105	2	22	687	10	236	3.9e-61
Merged2_3563377_543-1025	265.4	101.585	6.38601	2.3515	2.71571	0.00661331	0.0430845	83.6335	0.0119569	Cub_Ban	CARD	gb|CCP46065.1|ARO:3000816|mtrA	82.4	159	28	0	1	477	69	227	1.8e-72
Merged2_1871615_283-840	142.9	112.978	6.57369	2.46284	2.66915	0.00760445	0.0446239	95.2529	0.0104984	Cub_Ban	CARD	gb|AAD51348.1|ARO:3003066|smeR	43.1	181	98	2	10	540	46	225	1.5e-35
Merged2_2519409_404-1783	64.3	199.882	6.62849	2.27274	2.91652	0.0035396	0.0332354	98.9403	0.0101071	Cub_Ban	CARD	gb|NP_862226.1|ARO:3004639|Corynebacterium	56.4	55	24	0	508	672	443	497	1.7e-11
Merged2_2524097_3-1580	98.6	58.0838	6.65565	2.06796	3.21846	0.00128881	0.0226887	100.821	0.00991859	Cub_Ban	CARD	gb|CAA37477.1|ARO:3002891|otr(A)	42.2	147	77	2	52	483	5	146	9.3e-22
Merged2_2873905_174-989	52.8	46.1922	6.89955	2.62743	2.62597	0.00864019	0.0479309	119.391	0.00837582	Cub_Ban	CARD	gb|NP_862226.1|ARO:3004639|Corynebacterium	51.1	47	23	0	538	678	443	489	3e-08
Merged2_568_1146-1655	122.1	35.2092	6.93445	2.65888	2.60803	0.00910647	0.0494527	122.314	0.00817567	Cub_Ban	CARD	gb|WP_102607457.1|ARO:3004361|sul4	42.6	176	88	4	10	498	7	182	2.5e-29
Merged2_1075605_1021-2049	227.3	33.8189	7.04484	2.54434	2.76883	0.00562576	0.0415321	132.041	0.00757342	Cub_Ban	CARD	gb|APB03214.1|ARO:3003980|tetA(48)	43	298	169	1	67	960	32	328	1.1e-60
Merged2_1175374_1000-1533	213	25.2992	7.06563	2.68187	2.6346	0.00842376	0.047685	133.957	0.00746507	Cub_Ban	CARD	gb|WP_041777404.1|ARO:3004480|Bifidobacterium	63.9	158	57	0	61	534	25	182	1.1e-56
Merged2_1162971_3-626	44.3	33.1295	7.07299	2.57857	2.74299	0.00608823	0.0430845	134.643	0.00742705	Cub_Ban	CARD	gb|AEA37904.1|ARO:3003112|lsaC	50	36	18	0	232	339	20	55	8.2e-06
Merged2_1199781_4113-4907	163.7	48.3286	7.12651	2.44438	2.91547	0.00355151	0.0332354	139.731	0.00715661	Cub_Ban	CARD	gb|AAA99504.1|ARO:3002987|bcrA	41.7	211	120	3	1	624	4	214	1.2e-41
Merged2_1076797_2-529	124.4	24.5383	7.36182	2.73935	2.68743	0.00720035	0.0440265	164.486	0.00607953	Cub_Ban	CARD	gb|BAE85478.1|ARO:3003728|vanRI	40.9	176	101	3	1	519	55	230	5.3e-30
Merged2_1088879_356-1312	331.6	33.0874	7.79432	2.8657	2.71986	0.00653088	0.0430845	221.986	0.00450479	Cub_Ban	CARD	gb|AAA26793|ARO:3003748|oleC	57.7	305	124	2	40	942	4	307	4e-92
Merged2_2861200_3-704	212.6	36.7315	7.92142	2.87339	2.75682	0.0058366	0.0421182	242.429	0.00412492	Cub_Ban	CARD	gb|AAC73788.1|ARO:3003841|kdpE	52.2	232	98	2	10	702	4	223	2e-56
Merged2_3494534_145-894	54.7	40.2784	7.94379	2.83044	2.80656	0.00500735	0.0397209	246.217	0.00406146	Cub_Ban	CARD	gb|NP_862226.1|ARO:3004639|Corynebacterium	55.3	47	21	0	532	672	443	489	7.3e-09
Merged2_2969612_2-2443	875.2	41.1305	8.07284	2.64232	3.05521	0.00224901	0.0283505	269.257	0.00371392	Cub_Ban	CARD	gb|ADP36409.1|ARO:3003730|Bifidobacteria	51.9	815	310	10	46	2376	26	796	2.5e-255
Merged2_1668816_3-512	38.9	41.2581	8.10139	2.71938	2.97913	0.00289067	0.0312469	274.638	0.00364115	Cub_Ban	CARD	gb|CAA36304.1|ARO:3000251|msrA	51.5	33	16	0	184	282	35	67	0.00028
Merged2_1947762_255-971	152.1	27.6134	8.16677	2.79093	2.92618	0.00343154	0.0331164	287.371	0.00347983	Cub_Ban	CARD	gb|SIP52035.1|ARO:3004054|Pseudomonas	40	220	128	2	40	693	4	221	3.2e-38
Merged2_2176184_2319-4178	315.5	72.7707	8.22994	2.86376	2.87382	0.00405543	0.0356326	300.232	0.00333075	Cub_Ban	CARD	gb|APB03214.1|ARO:3003980|tetA(48)	52.4	307	144	1	28	948	17	321	5.7e-87
Merged2_2855729_2011-2949	138.7	50.6622	8.4102	3.00988	2.79419	0.00520292	0.0398595	340.19	0.00293953	Cub_Ban	CARD	gb|AAG06465.1|ARO:3005063|cprR	41.1	185	97	3	376	927	47	220	4.8e-34
Merged2_1175574_214-981	37.7	26.8318	8.43693	3.21692	2.62267	0.00872434	0.0481876	346.553	0.00288557	Cub_Ban	CARD	gb|AAK76137.1|ARO:3000024|patA	48.4	31	16	0	148	240	466	496	0.00095
Merged2_3434280_4721-5101	129	27.0142	8.46649	2.93847	2.88125	0.00396096	0.0356326	353.727	0.00282704	Cub_Ban	CARD	gb|ADV91011.1|ARO:3000245|RbpA	59.1	110	44	1	1	330	1	109	1.6e-31
Merged2_2712159_1-504	78.2	35.1779	8.48489	3.04927	2.7826	0.00539251	0.040749	358.267	0.00279122	Cub_Ban	CARD	gb|AAB05626.1|ARO:3002943|vanHB	41.7	108	47	2	82	366	189	293	4.2e-16
Merged2_2782959_1-1503	599.4	28.4633	8.49008	2.87888	2.94909	0.00318709	0.0322241	359.559	0.00278119	Cub_Ban	CARD	gb|ADP36409.1|ARO:3003730|Bifidobacteria	56.6	523	197	10	1	1503	137	651	1.6e-172
Merged2_1667717_1-441	130.6	29.6886	8.60299	3.17544	2.70923	0.00674393	0.0430845	388.83	0.00257182	Cub_Ban	CARD	gb|BAA07390.1|ARO:3002893|tcr3	50	136	68	0	34	441	25	160	6.2e-32
Merged2_3638585_700-2496	42	30.3448	8.63415	3.2883	2.62572	0.0086467	0.0479309	397.318	0.00251688	Cub_Ban	CARD	gb|DAC81085.1|ARO:3005088|msrH	45.2	42	23	0	259	384	32	73	0.00012
Merged2_2881090_879-1628	196.8	31.2905	8.66853	2.85582	3.03539	0.00240227	0.0285069	406.901	0.0024576	Cub_Ban	CARD	gb|APB03214.1|ARO:3003980|tetA(48)	45	231	127	0	13	705	14	244	1.2e-51
Merged2_3280274_3-413	154.8	31.2726	8.67809	3.17437	2.7338	0.00626083	0.0430845	409.606	0.00244137	Cub_Ban	CARD	gb|APB03214.1|ARO:3003980|tetA(48)	58.5	135	56	0	7	411	15	149	2.9e-39
Merged2_1962108_136-717	145.2	32.1496	8.71392	2.71652	3.20775	0.00133779	0.0227519	419.905	0.00238149	Cub_Ban	CARD	gb|WP_102607457.1|ARO:3004361|sul4	44.6	195	95	4	37	582	13	207	3.2e-36
Merged2_2235555_1-867	63.9	37.2518	8.86271	2.79836	3.1671	0.00153966	0.0243806	465.524	0.00214812	Cub_Ban	CARD	gb|NP_862226.1|ARO:3004639|Corynebacterium	43.2	111	52	5	364	669	402	510	1.4e-11
Merged2_1079578_908-1717	346.3	36.3344	8.89452	2.88373	3.08438	0.00203975	0.0279289	475.903	0.00210127	Cub_Ban	CARD	gb|AAA99931.1|ARO:3003060|tsnR	66.4	265	89	0	1	795	1	265	1.3e-96
Merged2_1514855_2-1021	38.9	37.3587	8.93456	2.93309	3.04612	0.00231813	0.0285069	489.296	0.00204375	Cub_Ban	CARD	gb|AHB37625.1|ARO:3004715|vga(E)	60	30	12	0	1	90	32	61	0.00057
Merged2_1210862_2-1363	317.4	79.2369	8.97774	2.75127	3.26312	0.00110192	0.0212684	504.162	0.00198349	Cub_Ban	CARD	gb|ABX00624.1|ARO:3002881|lmrC	44.4	437	225	3	1	1308	111	530	1.1e-87
Merged2_3777036_2-910	210.3	44.5981	8.99514	2.56714	3.50395	0.000458405	0.0152993	510.279	0.00195971	Cub_Ban	CARD	gb|AAD04032.1|ARO:3002892|otr(B)	41.1	309	174	3	4	909	85	392	1.3e-55
Merged2_2022110_439-3618	737.6	39.7156	9.02315	3.26875	2.76043	0.00577248	0.0420342	520.283	0.00192203	Cub_Ban	CARD	gb|AAP43110.2|ARO:3003923|oqxB	42	1045	584	6	4	3093	3	1040	8e-214
Merged2_1168379_2-511	63.2	47.2351	9.0723	2.83644	3.19848	0.00138153	0.0227519	538.314	0.00185765	Cub_Ban	CARD	gb|ANZ79241.1|ARO:3004036|tetB(60)	40.4	94	53	3	139	411	480	573	1.4e-11
Merged2_2133207_7702-9612	46.2	81.8628	9.10332	3.01498	3.01937	0.00253302	0.0294051	550.013	0.00181814	Cub_Ban	CARD	gb|AEA37904.1|ARO:3003112|lsaC	45.2	42	23	0	1195	1320	325	366	6.6e-06
Merged2_1168379_2263-2904	165.2	47.1721	9.27122	3.25888	2.84491	0.00444239	0.0374642	617.895	0.0016184	Cub_Ban	CARD	gb|ATC67679.1|ARO:3000838|arlR	42.1	216	117	3	7	642	4	215	3.3e-42
Merged2_1154738_53-778	191.8	50.3201	9.27572	3.02663	3.0647	0.00217885	0.0281386	619.826	0.00161336	Cub_Ban	CARD	gb|ABO11759.2|ARO:3004573|Acinetobacter	46.7	229	117	4	55	726	5	233	3.7e-50
Merged2_1203560_2-898	54.7	49.8147	9.30721	2.94956	3.15545	0.00160249	0.0244494	633.503	0.00157852	Cub_Ban	CARD	gb|AAF67494.2|ARO:3002522|novA	50.9	57	27	1	1	171	546	601	8.8e-09
Merged2_2972978_2-550	154.5	51.3727	9.36185	2.34544	3.99151	6.56534e-05	0.00553562	657.957	0.00151986	Cub_Ban	CARD	gb|APB03219.1|ARO:3003986|TaeA	53.2	141	66	0	49	471	153	293	5e-39
Merged2_1042976_107-3520	221.5	98.9566	9.36847	2.2872	4.09605	4.20257e-05	0.0047729	660.982	0.0015129	Cub_Ban	CARD	gb|APB03215.1|ARO:3003981|tetB(48)	46.6	251	134	0	3267	2515	19	269	2.1e-58
Merged2_3738950_196-912	199.5	73.7376	9.44287	2.74474	3.44035	0.00058096	0.0166196	695.966	0.00143685	Cub_Ban	CARD	gb|CCP46065.1|ARO:3000816|mtrA	46.5	226	114	3	31	705	8	227	1.8e-52
Merged2_1150749_2-1048	273.1	56.1297	9.52209	3.17866	2.99563	0.00273882	0.0304694	735.248	0.00136009	Cub_Ban	CARD	gb|AEY83581|ARO:3000510|mupB	40.5	341	192	6	46	1047	212	548	1.8e-74
Merged2_3154602_116-898	42	58.935	9.59217	2.95652	3.24442	0.00117691	0.0216714	771.846	0.0012956	Cub_Ban	CARD	gb|ACX92986.2|ARO:3002832|vgaD	46.5	43	23	0	169	297	27	69	5.1e-05
Merged2_2852583_170-982	43.5	82.572	9.63528	2.90143	3.32087	0.000897365	0.0194267	795.258	0.00125745	Cub_Ban	CARD	gb|NP_862226.1|ARO:3004639|Corynebacterium	40	50	30	0	448	597	442	491	1.8e-05
Merged2_3296921_1474-2340	215.3	97.1505	9.7253	2.88772	3.36781	0.000757673	0.0192665	846.46	0.00118139	Cub_Ban	CARD	gb|AEY83581|ARO:3000510|mupB	40.2	241	133	2	109	831	9	238	3.8e-57
Merged2_2678379_137-763	224.9	66.2743	9.752	2.95316	3.30223	0.000959193	0.0199562	862.275	0.00115972	Cub_Ban	CARD	gb|AAA26793|ARO:3003748|oleC	54	202	93	0	22	627	4	205	3.4e-60
Merged2_2247720_2-661	37.4	93.144	10.2527	3.22441	3.17972	0.00147419	0.0236165	1220.04	0.000819648	Cub_Ban	CARD	gb|AEO25219.1|ARO:3004651|lin	41.9	62	26	3	478	654	80	134	0.0011
Merged2_2796197_372-1982	261.2	63.6673	22.0289	3.63327	6.06311	1.33516e-09	4.27784e-07	4279161	2.33691e-07	Cub_Ban	CARD	gb|AAG05913.1|ARO:3004072|OpmB	43.5	377	202	6	34	1152	6	375	1.1e-70
Merged2_2236544_1-2061	499.2	32.6097	22.1255	3.63639	6.08447	1.16875e-09	4.27784e-07	4575542	2.18553e-07	Cub_Ban	CARD	gb|AAC73564.1|ARO:3000216|acrB	43	684	378	5	16	2043	5	684	3.1e-142

## Sheet: CARD Nas_Ban
ID_ORF	Bit_score	baseMean	log2FoldChange	lfcSE	stat	pvalue	padj	FC	1/FC	Comparison	DB	Gene_Description	Identity	Alignment_length	Mismatches	Gap_open	Query_end	Query_start	Subject_start	Subject_end	e_value
Merged2_5024718_1074-1937	47.4	203.021	-26.3403	3.50982	-7.50474	6.15492e-14	7.06379e-11	1.17701e-08	8.49614e+07	Nas_Ban	CARD	gb|NP_862226.1|ARO:3004639|Corynebacterium	50	50	25	0	535	684	443	492	1.3e-06
Merged2_4296752_27868-29202	49.7	170.75	-26.0848	3.26874	-7.98007	1.46255e-15	2.51778e-12	1.40507e-08	7.11709e+07	Nas_Ban	CARD	gb|CAA45050.1|ARO:3002828|srmB	41	78	41	2	358	588	153	226	4.2e-07
Merged2_3607_7426-8979	34.3	165.703	-26.0502	2.95517	-8.81514	1.1953e-18	8.23083e-15	1.43913e-08	6.94862e+07	Nas_Ban	CARD	gb|AHB37625.1|ARO:3004715|vga(E)	48.1	27	14	0	130	210	34	60	0.021
Merged2_5052312_58-822	60.5	147.688	-25.9132	3.49918	-7.4055	1.30654e-13	1.28527e-10	1.58257e-08	6.31883e+07	Nas_Ban	CARD	gb|NP_388442.1|ARO:3004476|vmlR	48.3	60	30	1	43	222	292	350	1.4e-10
Merged2_5440049_805-1578	38.1	142.352	-25.833	3.16936	-8.15085	3.61371e-16	1.2442e-12	1.67303e-08	5.97718e+07	Nas_Ban	CARD	gb|BAA03674.1|ARO:3001300|myrA	40.5	42	25	0	115	240	106	147	0.00073
Merged2_5287493_2434-3165	131	135.306	-25.7917	3.49582	-7.37786	1.60852e-13	1.38453e-10	1.72158e-08	5.8086e+07	Nas_Ban	CARD	gb|AAC73788.1|ARO:3003841|kdpE	40.4	225	128	3	46	711	2	223	7.9e-32
Merged2_4339136_17551-18582	225.7	133.759	-25.7561	3.24841	-7.92884	2.21205e-15	3.04643e-12	1.76454e-08	5.66721e+07	Nas_Ban	CARD	gb|APB03214.1|ARO:3003980|tetA(48)	42.6	324	171	6	10	975	18	328	3.3e-60
Merged2_4803523_2-655	227.3	116.292	-25.4281	3.1586	-8.05044	8.2496e-16	1.89356e-12	2.21497e-08	4.51473e+07	Nas_Ban	CARD	gb|ABX00624.1|ARO:3002881|lmrC	53.3	214	99	1	13	654	6	218	7.2e-61
Merged2_1347390_441-2417	469.5	86.256	-17.5326	3.56895	-4.91253	8.99093e-07	0.000294817	5.27434e-06	189597	Nas_Ban	CARD	gb|AAF67494.2|ARO:3002522|novA	48.3	572	290	4	163	1875	27	593	2.5e-133
Merged2_4263479_2-3136	89	295.376	-12.6057	2.41835	-5.21253	1.86285e-07	0.000106896	0.000160438	6232.92	Nas_Ban	CARD	gb|ACL82957.1|ARO:3002928|vanRM	40.5	116	66	1	1999	2346	6	118	1.5e-18
Merged2_4197078_2-1540	451.8	252.45	-12.3558	2.63038	-4.69733	2.63581e-06	0.000677319	0.000190786	5241.49	Nas_Ban	CARD	gb|AEY83581|ARO:3000510|mupB	40.6	515	284	8	4	1527	129	628	4.2e-128
Merged2_3874635_606-1370	137.5	230.756	-12.2498	2.82641	-4.33406	1.46384e-05	0.00124811	0.000205322	4870.4	Nas_Ban	CARD	gb|APB03215.1|ARO:3003981|tetB(48)	44.9	247	136	0	22	762	25	271	8.8e-34
Merged2_4311011_1-1293	241.1	210.048	-12.101	2.64847	-4.56905	4.8995e-06	0.000803285	0.000227636	4392.97	Nas_Ban	CARD	gb|AFK80333.1|ARO:3001313|facT	40	402	226	5	1	1176	59	455	9.5e-65
Merged2_4627585_3066-5984	164.1	225.002	-12.0951	3.35627	-3.60374	0.000313666	0.005368	0.000228562	4375.17	Nas_Ban	CARD	gb|AAA99504.1|ARO:3002987|bcrA	43.5	214	117	4	1927	2562	3	214	3.3e-41
Merged2_4749628_2459-4156	435.6	199.156	-12.025	2.62357	-4.58343	4.57407e-06	0.000803285	0.000239954	4167.47	Nas_Ban	CARD	gb|ABX00624.1|ARO:3002881|lmrC	48.4	529	268	4	10	1587	5	531	3.5e-123
Merged2_4190920_21-1232	197.6	196.623	-12.02	2.64989	-4.53603	5.73223e-06	0.000841644	0.000240784	4153.1	Nas_Ban	CARD	gb|AQX36338.1|ARO:3004379|QepA4	41.1	319	180	4	4	939	23	340	1.1e-51
Merged2_4441551_2-1528	122.1	188.715	-11.9624	3.04637	-3.92679	8.60868e-05	0.00284213	0.000250579	3990.75	Nas_Ban	CARD	gb|AAC74000.1|ARO:3003950|msbA	47	149	77	2	4	447	428	575	7.6e-29
Merged2_5484532_3064-4011	58.9	186.036	-11.9116	2.37373	-5.0181	5.21847e-07	0.000211379	0.000259564	3852.61	Nas_Ban	CARD	gb|NP_862226.1|ARO:3004639|Corynebacterium	59.6	47	19	0	481	621	443	489	4.9e-10
Merged2_5388976_2258-2914	209.1	162.082	-11.7429	2.71096	-4.33165	1.47998e-05	0.00124811	0.000291758	3427.5	Nas_Ban	CARD	gb|AHA41505.1|ARO:3002930|vanRO	52.5	217	103	0	4	654	4	220	2e-55
Merged2_4449410_1-765	159.8	165.82	-11.7203	2.36104	-4.96404	6.90422e-07	0.000237712	0.00029637	3374.16	Nas_Ban	CARD	gb|AAV85982.1|ARO:3000535|macB	41.1	219	124	2	100	744	3	220	1.7e-40
Merged2_4831830_2536-5154	421	175.607	-11.704	3.36978	-3.47324	0.00051422	0.0067704	0.00029973	3336.33	Nas_Ban	CARD	gb|AAD04032.1|ARO:3002892|otr(B)	41.3	572	325	5	13	1728	3	563	1.4e-118
Merged2_4174107_1250-1900	244.2	158.382	-11.6933	2.58835	-4.51766	6.25279e-06	0.000841644	0.00030198	3311.48	Nas_Ban	CARD	gb|APB03214.1|ARO:3003980|tetA(48)	54.2	214	98	0	7	648	15	228	5.7e-66
Merged2_4760064_357-1031	179.1	157.17	-11.6834	2.61542	-4.46711	7.9282e-06	0.000890186	0.000304054	3288.89	Nas_Ban	CARD	gb|AAV85982.1|ARO:3000535|macB	41.7	218	126	1	16	666	3	220	2.3e-46
Merged2_4057876_1447-2409	169.5	156.941	-11.6763	2.60347	-4.48489	7.295e-06	0.000887885	0.000305555	3272.74	Nas_Ban	CARD	gb|AAA99504.1|ARO:3002987|bcrA	44.5	211	114	3	67	690	4	214	2.6e-43
Merged2_4543162_3-857	176.8	153.671	-11.6525	2.61316	-4.45916	8.22797e-06	0.00089933	0.000310634	3219.22	Nas_Ban	CARD	gb|AAB41059.1|ARO:3002884|iri	40	270	141	8	7	810	209	459	1.5e-45
Merged2_4047571_1543-2316	162.5	152.34	-11.6075	2.53516	-4.57859	4.68113e-06	0.000803285	0.000320483	3120.29	Nas_Ban	CARD	gb|AAV85982.1|ARO:3000535|macB	40.4	225	129	3	61	726	2	224	2.6e-41
Merged2_4823162_684-2519	679.9	157.141	-11.5697	3.08764	-3.74709	0.000178897	0.00382572	0.000328988	3039.63	Nas_Ban	CARD	gb|AAF67494.2|ARO:3002522|novA	63	578	214	0	40	1773	20	597	1.1e-196
Merged2_5236116_902-2251	215.3	143.753	-11.5635	3.0894	-3.74296	0.000181868	0.00384718	0.000330406	3026.58	Nas_Ban	CARD	gb|AAC73788.1|ARO:3003841|kdpE	50.2	221	109	1	127	789	4	223	5.8e-57
Merged2_5068721_474-1160	164.1	145.351	-11.5616	2.87217	-4.02538	5.68841e-05	0.00246355	0.000330841	3022.6	Nas_Ban	CARD	gb|AAD51348.1|ARO:3003066|smeR	42.5	219	118	3	7	642	8	225	7.9e-42
Merged2_4315545_6822-8348	45.1	137.837	-11.5152	2.98952	-3.85186	0.000117224	0.00319053	0.000341648	2926.99	Nas_Ban	CARD	gb|AAA27471.1|ARO:3000205|tetX	44	50	27	1	859	1008	308	356	1.2e-05
Merged2_5517886_3-1229	43.9	138.793	-11.4968	2.70263	-4.25392	2.10062e-05	0.00145744	0.00034604	2889.84	Nas_Ban	CARD	gb|APB03219.1|ARO:3003986|TaeA	45.5	44	24	0	931	1062	30	73	2.1e-05
Merged2_5530418_3-689	50.1	134.74	-11.4625	2.59645	-4.41468	1.01161e-05	0.00104603	0.000354361	2821.98	Nas_Ban	CARD	gb|BAA15934.1|ARO:3000829|baeS	44.1	68	33	2	487	687	241	304	1.7e-07
Merged2_4078876_431-1159	174.5	131.787	-11.445	2.99096	-3.82653	0.00012996	0.0033898	0.000358681	2787.99	Nas_Ban	CARD	gb|APB03214.1|ARO:3003980|tetA(48)	41.9	248	130	4	4	723	88	329	6.2e-45
Merged2_4006364_1-645	292	126.755	-11.3765	2.88643	-3.94138	8.10126e-05	0.00284177	0.000376114	2658.77	Nas_Ban	CARD	gb|AAA26793|ARO:3003748|oleC	68.4	206	65	0	28	645	4	209	2.3e-80
Merged2_5235016_596-2482	452.2	123.731	-11.3557	2.75082	-4.12812	3.65735e-05	0.00199221	0.000381583	2620.66	Nas_Ban	CARD	gb|ABX00624.1|ARO:3002881|lmrC	48.5	528	267	4	10	1584	5	530	4e-128
Merged2_5418308_835-2868	552	122.089	-11.3356	2.94251	-3.85236	0.000116985	0.00319053	0.000386941	2584.37	Nas_Ban	CARD	gb|CAA37477.1|ARO:3002891|otr(A)	48.4	676	319	8	16	2001	4	663	4e-158
Merged2_5234490_302-844	179.5	124.025	-11.3061	2.60894	-4.33361	1.46682e-05	0.00124811	0.000394929	2532.1	Nas_Ban	CARD	gb|CCP45647.1|ARO:3003955|efpA	51.9	181	86	1	1	543	64	243	1.4e-46
Merged2_4407878_2804-3880	39.7	111.449	-11.2087	2.994	-3.7437	0.000181331	0.00384718	0.000422532	2366.68	Nas_Ban	CARD	gb|AAA25680.1|ARO:3002595|AAC(6')-IIb	44.4	45	25	0	1069	935	133	177	0.00035
Merged2_5392858_3-1016	469.9	110.973	-11.184	2.80442	-3.988	6.66313e-05	0.00265216	0.000429804	2326.64	Nas_Ban	CARD	gb|AAF67494.2|ARO:3002522|novA	70.1	338	101	0	1	1014	190	527	9.9e-134
Merged2_3867221_2628-3389	48.9	108.707	-11.1704	2.95416	-3.78126	0.000156039	0.00358161	0.000433874	2304.81	Nas_Ban	CARD	gb|NP_862226.1|ARO:3004639|Corynebacterium	41.4	58	32	1	460	633	443	498	4.1e-07
Merged2_3868631_2-637	35.8	107.064	-11.1503	3.09484	-3.60287	0.000314723	0.005368	0.000439972	2272.87	Nas_Ban	CARD	gb|AAT68580.1|ARO:3004805|GOB-13	42.5	40	21	1	208	321	73	112	0.003
Merged2_4237365_10-678	42.7	107.047	-11.149	3.25478	-3.42544	0.000613808	0.00744134	0.000440357	2270.89	Nas_Ban	CARD	gb|AAG07066.1|ARO:3003710|mexL	44.6	56	31	0	73	240	19	74	2.6e-05
Merged2_5431003_483-1049	201.4	106.48	-11.1373	2.96231	-3.75966	0.000170146	0.00371498	0.00044396	2252.46	Nas_Ban	CARD	gb|AAC73788.1|ARO:3003841|kdpE	55.3	179	78	2	7	540	46	223	3.7e-53
Merged2_4079401_8050-8922	185.3	105.768	-11.1255	3.38726	-3.28451	0.00102161	0.0101041	0.000447607	2234.1	Nas_Ban	CARD	gb|APB03214.1|ARO:3003980|tetA(48)	43.6	227	127	1	67	747	14	239	4.2e-48
Merged2_5253609_9627-10475	49.7	106.157	-11.1028	2.95427	-3.75823	0.000171119	0.00371712	0.00045469	2199.3	Nas_Ban	CARD	gb|NP_862226.1|ARO:3004639|Corynebacterium	43.1	58	31	1	469	642	443	498	2.7e-07
Merged2_4167805_356-1126	73.2	104.593	-11.0964	2.91008	-3.81308	0.000137247	0.00344919	0.000456728	2189.49	Nas_Ban	CARD	gb|AAM09850.1|ARO:3002944|vanHD	45	100	49	1	472	771	148	241	2e-14
Merged2_4039113_2-679	160.2	108.134	-11.0895	2.56558	-4.32242	1.5433e-05	0.00125025	0.000458911	2179.07	Nas_Ban	CARD	gb|CCP46065.1|ARO:3000816|mtrA	42.9	203	112	2	70	678	7	205	1.1e-40
Merged2_5524559_376-1122	106.7	101.434	-11.0669	3.02087	-3.66347	0.000248825	0.00473659	0.000466171	2145.14	Nas_Ban	CARD	gb|AHA41504.1|ARO:3002941|vanSO	42.7	150	83	1	298	747	49	195	1.6e-24
Merged2_5039073_247-1083	254.6	99.5161	-11.0437	2.93711	-3.76005	0.000169878	0.00371498	0.000473716	2110.97	Nas_Ban	CARD	gb|APB03214.1|ARO:3003980|tetA(48)	59.4	229	93	0	100	786	16	244	5.4e-69
Merged2_4796179_437-952	68.2	100.138	-11.0382	2.86247	-3.85616	0.00011518	0.00318527	0.000475532	2102.91	Nas_Ban	CARD	gb|AAA99504.1|ARO:3002987|bcrA	50	74	36	1	1	219	141	214	4.4e-13
Merged2_4784364_3-746	45.4	101.805	-11.0275	2.50047	-4.41015	1.03297e-05	0.00104603	0.000479071	2087.37	Nas_Ban	CARD	gb|NP_862226.1|ARO:3004639|Corynebacterium	51.1	47	23	0	496	636	443	489	4.4e-06
Merged2_4112149_15677-17401	658.7	98.161	-11.0255	2.95382	-3.73261	0.000189503	0.00393047	0.000479741	2084.46	Nas_Ban	CARD	gb|AAF67494.2|ARO:3002522|novA	65.6	572	195	1	1	1710	26	597	2.6e-190
Merged2_5533338_2-1276	38.1	99.2124	-11.0085	2.64788	-4.15747	3.21784e-05	0.0018465	0.000485415	2060.09	Nas_Ban	CARD	gb|AAA26832.1|ARO:3002827|tlrC	61.3	31	12	0	1144	1236	385	415	0.0012
Merged2_4537855_850-2061	38.9	96.6532	-10.996	2.77452	-3.96321	7.39491e-05	0.00278259	0.000489636	2042.34	Nas_Ban	CARD	gb|DAC81085.1|ARO:3005088|msrH	45.9	37	20	0	82	192	26	62	0.00067
Merged2_5278144_3441-4268	165.2	97.2361	-10.9955	3.44502	-3.19172	0.0014143	0.0117031	0.000489792	2041.68	Nas_Ban	CARD	gb|WP_102607457.1|ARO:3004361|sul4	40	275	139	6	1	786	17	278	4.3e-42
Merged2_4237870_1-753	214.2	94.3714	-10.9363	2.78702	-3.92401	8.70882e-05	0.00284213	0.000510327	1959.53	Nas_Ban	CARD	gb|CDO61516.1|ARO:3003949|efrB	46	248	134	0	10	753	22	269	7.3e-57
Merged2_4218723_1-465	119	92.1072	-10.919	3.06068	-3.56751	0.000360396	0.00566714	0.000516484	1936.17	Nas_Ban	CARD	gb|AAA99504.1|ARO:3002987|bcrA	49.6	133	65	2	1	393	84	216	2e-28
Merged2_13265_3-596	172.6	94.1006	-10.8859	2.36261	-4.60757	4.07394e-06	0.000803285	0.000528457	1892.3	Nas_Ban	CARD	gb|AEY83581|ARO:3000510|mupB	44.2	165	92	0	100	594	9	173	1.9e-44
Merged2_4368421_3156-3929	49.7	89.2382	-10.8802	3.36717	-3.23124	0.00123253	0.0109928	0.000530576	1884.74	Nas_Ban	CARD	gb|NP_862226.1|ARO:3004639|Corynebacterium	44.1	68	37	1	412	615	434	500	2.4e-07
Merged2_4998566_1-639	253.8	89.8019	-10.8711	2.8603	-3.8007	0.000144289	0.0035341	0.000533908	1872.98	Nas_Ban	CARD	gb|CDO61516.1|ARO:3003949|efrB	62.3	199	75	0	19	615	164	362	7e-69
Merged2_4540903_464-1402	224.2	92.6595	-10.8657	2.40563	-4.51678	6.27863e-06	0.000841644	0.000535923	1865.94	Nas_Ban	CARD	gb|APB03214.1|ARO:3003980|tetA(48)	44	307	154	5	37	936	32	327	8.8e-60
Merged2_5087143_573-1295	40.8	87.7971	-10.8642	3.07998	-3.52737	0.000419717	0.00624125	0.000536468	1864.04	Nas_Ban	CARD	gb|AKQ05899.1|ARO:3004591|tet(55)	43.4	53	30	0	370	528	286	338	0.00011
Merged2_4472491_516-1088	141.4	88.5072	-10.8583	2.6523	-4.09391	4.24165e-05	0.00219692	0.000538691	1856.35	Nas_Ban	CARD	gb|APB03214.1|ARO:3003980|tetA(48)	43.6	188	96	3	4	546	136	320	4.6e-35
Merged2_4302867_275-1069	157.5	93.6549	-10.8567	2.6278	-4.13149	3.60425e-05	0.00199221	0.00053926	1854.39	Nas_Ban	CARD	gb|APB03215.1|ARO:3003981|tetB(48)	40.8	245	143	2	58	789	27	270	8.5e-40
Merged2_4795108_14327-15526	57	86.3501	-10.8403	3.40665	-3.18211	0.00146206	0.0118166	0.000545423	1833.44	Nas_Ban	CARD	gb|APB03222.1|ARO:3003992|rphB	48.1	52	27	0	1200	1045	832	883	2.4e-09
Merged2_4210384_7445-8128	40	86.4149	-10.8399	3.24134	-3.34425	0.000825049	0.0089469	0.000545603	1832.84	Nas_Ban	CARD	gb|AEZ36150.1|ARO:3000448|qepA	90.5	21	2	0	621	683	69	89	0.00017
Merged2_4603569_228-986	255.4	86.4013	-10.8284	2.58881	-4.18278	2.87964e-05	0.00173941	0.000549938	1818.39	Nas_Ban	CARD	gb|APB03214.1|ARO:3003980|tetA(48)	59.4	229	93	0	22	708	16	244	2.9e-69
Merged2_3785_4203-6047	528.9	178.159	-10.8181	2.80066	-3.86271	0.000112135	0.00316849	0.000553879	1805.45	Nas_Ban	CARD	gb|AEY83581|ARO:3000510|mupB	42.2	592	316	8	91	1845	9	581	3.3e-151
Merged2_4198789_720-1148	118.2	84.9332	-10.7985	2.60978	-4.13771	3.50797e-05	0.00197999	0.00056147	1781.04	Nas_Ban	CARD	gb|AHA41505.1|ARO:3002930|vanRO	48.6	146	72	2	1	429	4	149	3.1e-28
Merged2_5267281_915-1817	43.9	84.1831	-10.7943	3.38406	-3.18974	0.00142401	0.0117056	0.000563127	1775.8	Nas_Ban	CARD	gb|BAA03402.1|ARO:3001306|ErmW	47.9	48	24	1	253	393	50	97	1.6e-05
Merged2_4125742_14067-15080	286.6	82.6938	-10.778	3.07825	-3.50133	0.000462939	0.006453	0.000569515	1755.88	Nas_Ban	CARD	gb|APB03214.1|ARO:3003980|tetA(48)	49.8	307	153	1	19	939	17	322	1.6e-78
Merged2_4784550_1-567	208.4	82.4255	-10.7676	2.76552	-3.89351	9.88032e-05	0.0030731	0.000573626	1743.3	Nas_Ban	CARD	gb|AHA41505.1|ARO:3002930|vanRO	54.5	189	86	0	1	567	11	199	3e-55
Merged2_5292546_248-868	44.3	83.1418	-10.7669	3.03588	-3.54656	0.000390296	0.00599906	0.000573895	1742.48	Nas_Ban	CARD	gb|APB03219.1|ARO:3003986|TaeA	61.3	31	12	0	1	93	30	60	8.2e-06
Merged2_4776729_12561-13640	243.8	87.9841	-10.7555	3.26777	-3.29138	0.000996956	0.00996378	0.000578459	1728.73	Nas_Ban	CARD	gb|ABA71731.1|ARO:3002909|vanG	40.1	354	196	5	1	1044	1	344	1.2e-65
Merged2_4615339_319-912	137.1	81.3947	-10.755	3.07594	-3.49649	0.00047142	0.00651847	0.000578657	1728.14	Nas_Ban	CARD	gb|AAA26793|ARO:3003748|oleC	40.8	201	114	2	4	591	1	201	8.9e-34
Merged2_4295800_23992-24729	180.6	81.7007	-10.7521	3.08636	-3.48373	0.000494472	0.00666327	0.000579841	1724.61	Nas_Ban	CARD	gb|CCP46065.1|ARO:3000816|mtrA	42.1	221	122	3	52	708	7	223	8.7e-47
Merged2_5504025_694-1347	249.2	80.5837	-10.7308	3.37641	-3.17816	0.00148212	0.0119089	0.000588451	1699.38	Nas_Ban	CARD	gb|AHA41505.1|ARO:3002930|vanRO	58.5	217	90	0	1	651	4	220	1.8e-67
Merged2_4379714_13902-14741	42	82.7245	-10.6821	3.2561	-3.28065	0.00103568	0.0101511	0.00060864	1643.01	Nas_Ban	CARD	gb|NP_862226.1|ARO:3004639|Corynebacterium	40.8	71	40	1	466	672	427	497	5.5e-05
Merged2_5240024_1827-3029	102.1	85.7279	-10.6589	3.27218	-3.25743	0.00112425	0.0105759	0.000618511	1616.79	Nas_Ban	CARD	gb|AAA50325.1|ARO:3003036|oleB	40.6	180	100	4	58	594	393	566	6.4e-23
Merged2_4606381_7411-9177	60.8	75.9727	-10.6554	3.42557	-3.11054	0.00186747	0.0134491	0.000620034	1612.82	Nas_Ban	CARD	gb|NP_862226.1|ARO:3004639|Corynebacterium	43.8	96	51	2	1234	1518	396	489	2.4e-10
Merged2_4831532_3-2078	227.6	168.12	-10.6516	2.65692	-4.00899	6.09787e-05	0.00255043	0.000621671	1608.57	Nas_Ban	CARD	gb|AAF67494.2|ARO:3002522|novA	46.5	269	142	2	1	804	334	601	1.8e-60
Merged2_5289807_242-682	114	76.1111	-10.6491	2.74058	-3.88571	0.00010203	0.00309644	0.000622724	1605.85	Nas_Ban	CARD	gb|CCP46065.1|ARO:3000816|mtrA	41.5	147	82	2	7	438	7	152	6e-27
Merged2_4793988_114-671	37.7	75.6367	-10.6489	3.10311	-3.43167	0.000599865	0.00732165	0.000622826	1605.59	Nas_Ban	CARD	gb|AAG07066.1|ARO:3003710|mexL	41.5	53	31	0	1	159	22	74	0.00069
Merged2_4250032_795-1925	55.5	75.1021	-10.6377	2.80581	-3.79132	0.000149849	0.00354023	0.000627657	1593.23	Nas_Ban	CARD	gb|NP_862226.1|ARO:3004639|Corynebacterium	59.6	47	19	0	511	651	443	489	6.5e-09
Merged2_4093398_487-864	58.5	74.6043	-10.6204	3.29545	-3.22276	0.00126962	0.0110901	0.000635233	1574.23	Nas_Ban	CARD	gb|AAC75271.1|ARO:3003952|yojI	49.2	65	32	1	91	285	349	412	2.6e-10
Merged2_6056_373-1317	266.9	76.8941	-10.6173	2.80559	-3.78434	0.000154118	0.00357443	0.000636604	1570.84	Nas_Ban	CARD	gb|AAA26793|ARO:3003748|oleC	48.9	315	142	6	19	927	4	311	1.2e-72
Merged2_4214078_2-370	109.8	73.9451	-10.5883	2.65317	-3.99079	6.58528e-05	0.00263641	0.000649554	1539.52	Nas_Ban	CARD	gb|APB03222.1|ARO:3003992|rphB	50.9	106	51	1	46	363	779	883	9.5e-26
Merged2_4197748_125-820	220.3	76.0321	-10.5844	2.54564	-4.15784	3.21265e-05	0.0018465	0.000651315	1535.36	Nas_Ban	CARD	gb|AAC73788.1|ARO:3003841|kdpE	52.2	224	105	2	1	669	1	223	9.4e-59
Merged2_5257544_1678-4395	391.3	119.224	-10.5832	2.77285	-3.81671	0.000135245	0.00343536	0.000651857	1534.08	Nas_Ban	CARD	gb|BAA07390.1|ARO:3002893|tcr3	46.2	461	242	3	34	1416	12	466	1.2e-109
Merged2_5489747_2158-3096	283.9	72.978	-10.5824	2.84073	-3.72523	0.000195137	0.00403237	0.000652217	1533.23	Nas_Ban	CARD	gb|APB03214.1|ARO:3003980|tetA(48)	46.9	309	163	1	4	930	14	321	9.3e-78
Merged2_3866500_11097-12722	566.6	72.142	-10.5812	2.95485	-3.58097	0.000342318	0.00550748	0.00065273	1532.03	Nas_Ban	CARD	gb|ABX00624.1|ARO:3002881|lmrC	61.3	535	205	2	7	1608	6	539	1.2e-162
Merged2_5484620_2-487	149.4	72.1433	-10.5794	2.98726	-3.5415	0.000397859	0.0060612	0.000653574	1530.05	Nas_Ban	CARD	gb|AHA41505.1|ARO:3002930|vanRO	51.2	162	79	0	1	486	4	165	1.4e-37
Merged2_4941123_429-2051	48.5	72.0813	-10.5757	2.61958	-4.03719	5.4096e-05	0.00246355	0.00065523	1526.18	Nas_Ban	CARD	gb|DAC81085.1|ARO:3005088|msrH	41.3	63	37	0	19	207	11	73	1.1e-06
Merged2_4525932_2367-3227	244.6	73.0199	-10.5714	3.18791	-3.31609	0.000912868	0.00949008	0.000657198	1521.61	Nas_Ban	CARD	gb|APB03214.1|ARO:3003980|tetA(48)	49.8	267	131	2	1	798	58	322	5.7e-66
Merged2_5045141_2-763	211.1	73.1906	-10.5538	2.66134	-3.96561	7.32084e-05	0.00278259	0.000665247	1503.2	Nas_Ban	CARD	gb|AAF67494.2|ARO:3002522|novA	48.5	237	121	1	25	732	358	594	6.2e-56
Merged2_4048529_23380-24183	42	70.7528	-10.5526	3.4739	-3.03768	0.00238409	0.0153173	0.000665817	1501.91	Nas_Ban	CARD	gb|NP_862226.1|ARO:3004639|Corynebacterium	46	50	23	1	421	570	442	487	5.3e-05
Merged2_4313104_189-893	215.7	72.3238	-10.5503	2.32278	-4.54213	5.56881e-06	0.000841644	0.000666851	1499.59	Nas_Ban	CARD	gb|AAC73788.1|ARO:3003841|kdpE	51.1	225	106	3	1	669	1	223	2.3e-57
Merged2_5542502_607-1014	97.4	70.6156	-10.5498	3.42828	-3.07729	0.00208888	0.0144273	0.000667086	1499.06	Nas_Ban	CARD	gb|AFK80333.1|ARO:3001313|facT	47.1	119	63	0	37	393	29	147	5.4e-22
Merged2_4296581_2602-3639	48.9	68.3902	-10.5038	3.39897	-3.0903	0.00199956	0.0139503	0.000688699	1452.01	Nas_Ban	CARD	gb|NP_862226.1|ARO:3004639|Corynebacterium	44.8	58	30	1	526	699	443	498	5.6e-07
Merged2_4002256_3-1094	42.4	68.9383	-10.4931	3.04892	-3.44158	0.00057832	0.00724056	0.000693832	1441.27	Nas_Ban	CARD	gb|ARB93503.1|ARO:3004603|tet(56)	45.2	42	23	0	340	465	123	164	5.5e-05
Merged2_5294605_2-523	190.3	67.3376	-10.4812	3.46984	-3.02066	0.00252228	0.0157731	0.000699594	1429.4	Nas_Ban	CARD	gb|ABX00624.1|ARO:3002881|lmrC	59.6	171	68	1	10	522	5	174	7.8e-50
Merged2_5483911_6605-7516	204.9	75.4967	-10.4771	3.31291	-3.1625	0.00156422	0.012294	0.000701604	1425.31	Nas_Ban	CARD	gb|AAA99504.1|ARO:3002987|bcrA	40.5	306	167	6	1	888	4	304	5.3e-54
Merged2_4629791_247-807	42.4	65.6354	-10.4426	3.2279	-3.23509	0.00121603	0.0108889	0.000718583	1391.63	Nas_Ban	CARD	gb|AAG05187.1|ARO:3005067|ParS	42.6	61	28	3	235	402	347	405	2.8e-05
Merged2_5225502_1464-3038	383.3	71.7603	-10.4386	3.29433	-3.16864	0.00153152	0.0121358	0.000720578	1387.77	Nas_Ban	CARD	gb|AQX36338.1|ARO:3004379|QepA4	48.5	493	251	1	76	1554	14	503	1.9e-107
Merged2_4343049_329-1033	255	108.606	-10.438	2.7513	-3.79384	0.000148336	0.00354023	0.000720857	1387.24	Nas_Ban	CARD	gb|APB03214.1|ARO:3003980|tetA(48)	60.5	220	87	0	13	672	17	236	3.5e-69
Merged2_4401782_391-1107	204.9	68.7499	-10.4254	2.50344	-4.16443	3.12126e-05	0.00183701	0.000727173	1375.19	Nas_Ban	CARD	gb|CCP46065.1|ARO:3000816|mtrA	47.1	227	113	2	28	705	7	227	4.2e-54
Merged2_3886703_16616-18292	239.2	64.6512	-10.4231	3.01225	-3.46022	0.00053974	0.00700858	0.000728363	1372.94	Nas_Ban	CARD	gb|AAB41059.1|ARO:3002884|iri	40.9	399	200	14	511	1656	93	472	4.7e-64
Merged2_4325557_2157-2840	228.4	69.7914	-10.4228	3.2905	-3.16753	0.00153739	0.0121405	0.000728506	1372.67	Nas_Ban	CARD	gb|AAC73788.1|ARO:3003841|kdpE	51.1	225	108	1	1	675	1	223	3.4e-61
Merged2_4118144_557-1573	217.6	64.4492	-10.4182	3.39702	-3.06688	0.00216307	0.0147394	0.000730802	1368.36	Nas_Ban	CARD	gb|AAB66655.1|ARO:3002663|APH(9)-Ib	40.5	321	186	5	13	972	5	321	8.9e-58
Merged2_4830117_2-691	147.9	65.0409	-10.4179	2.77497	-3.75426	0.000173854	0.00375012	0.000730947	1368.09	Nas_Ban	CARD	gb|CCP45647.1|ARO:3003955|efpA	40.7	226	131	2	13	690	48	270	5.9e-37
Merged2_3874142_3929-5347	590.1	63.9532	-10.4072	2.88232	-3.61069	0.000305383	0.0053508	0.000736423	1357.92	Nas_Ban	CARD	gb|AAB41059.1|ARO:3002884|iri	63.1	474	168	5	1	1407	1	472	9.2e-170
Merged2_5227839_612-1379	213.8	63.7115	-10.4013	3.45597	-3.00967	0.00261533	0.0160258	0.000739416	1352.42	Nas_Ban	CARD	gb|AAA86871.1|ARO:3002841|vatB	45.8	216	105	4	43	684	5	210	9.7e-57
Merged2_4259601_1206-1670	40.4	63.7744	-10.3999	3.25165	-3.19835	0.00138215	0.0115926	0.000740137	1351.1	Nas_Ban	CARD	gb|CAA45050.1|ARO:3002828|srmB	44.3	61	29	3	121	300	469	525	8.9e-05
Merged2_4230808_94-654	143.3	63.8307	-10.3987	3.29192	-3.15887	0.00158381	0.0123269	0.00074074	1350	Nas_Ban	CARD	gb|APB03214.1|ARO:3003980|tetA(48)	43.7	190	94	4	10	558	144	327	1.2e-35
Merged2_5023062_36892-38424	41.6	63.4287	-10.3954	2.88097	-3.60829	0.000308224	0.00535966	0.000742474	1346.85	Nas_Ban	CARD	gb|SOX29786.1|ARO:3004730|tva(A)	41.5	41	23	1	55	177	18	57	0.00013
Merged2_5285582_9966-10424	182.6	63.6379	-10.3897	2.64569	-3.92701	8.60084e-05	0.00284213	0.00074542	1341.53	Nas_Ban	CARD	gb|AAG05661.1|ARO:3004107|Pseudomonas	67.6	136	44	0	40	447	9	144	1.4e-47
Merged2_5041569_6813-8612	38.9	62.7804	-10.3788	2.67823	-3.87525	0.000106517	0.00313325	0.000751051	1331.47	Nas_Ban	CARD	gb|AAK01167.1|ARO:3002819|msrC	40.8	49	29	0	1009	1155	292	340	0.001
Merged2_3886703_31891-33189	49.7	62.6989	-10.3788	2.96326	-3.50249	0.000460934	0.006453	0.000751059	1331.45	Nas_Ban	CARD	gb|NP_862226.1|ARO:3004639|Corynebacterium	43.1	58	31	1	403	576	443	498	4.1e-07
Merged2_3999602_2-559	249.6	62.1625	-10.3467	2.50829	-4.12502	3.70711e-05	0.00199431	0.00076794	1302.19	Nas_Ban	CARD	gb|APB03222.1|ARO:3003992|rphB	61.5	200	63	1	1	558	573	772	1.2e-67
Merged2_4212453_232-621	209.1	61.3621	-10.3437	2.87161	-3.60205	0.000315719	0.005368	0.000769562	1299.44	Nas_Ban	CARD	gb|APB03222.1|ARO:3003992|rphB	79.7	128	26	0	1	384	756	883	1.2e-55
Merged2_3883279_276-1577	48.5	60.7292	-10.3325	3.39542	-3.04306	0.00234188	0.015199	0.000775571	1289.37	Nas_Ban	CARD	gb|DAC81085.1|ARO:3005088|msrH	46	50	27	0	1148	1297	8	57	9.1e-07
Merged2_4799077_2-766	127.5	62.0767	-10.3295	2.52759	-4.08668	4.37584e-05	0.002232	0.000777171	1286.72	Nas_Ban	CARD	gb|BAH45481.1|ARO:3002815|clbB	42.4	205	105	7	142	744	42	237	9.1e-31
Merged2_4171789_8974-9822	189.9	68.8572	-10.3291	3.28167	-3.14753	0.00164657	0.0125729	0.000777353	1286.42	Nas_Ban	CARD	gb|WP_102607457.1|ARO:3004361|sul4	44.5	265	128	4	28	783	13	271	1.7e-49
Merged2_5206175_256-963	164.9	59.8065	-10.3029	2.93961	-3.50486	0.000456853	0.006453	0.000791607	1263.25	Nas_Ban	CARD	gb|CCP46065.1|ARO:3000816|mtrA	40.4	218	127	3	40	687	7	223	4.8e-42
Merged2_4618816_2-421	35	59.727	-10.2951	3.0789	-3.34377	0.000826484	0.00894838	0.000795905	1256.43	Nas_Ban	CARD	gb|DAC81085.1|ARO:3005088|msrH	51.7	29	14	0	121	207	34	62	0.0034
Merged2_3872889_1-474	114.4	58.7245	-10.2837	3.06497	-3.35524	0.000792958	0.00877863	0.000802224	1246.54	Nas_Ban	CARD	gb|BAE85478.1|ARO:3003728|vanRI	40.5	153	82	3	1	432	76	228	4.9e-27
Merged2_4281624_1225-2061	50.8	59.3608	-10.2731	2.59167	-3.96391	7.37321e-05	0.00278259	0.000808126	1237.43	Nas_Ban	CARD	gb|NP_862226.1|ARO:3004639|Corynebacterium	44.8	58	30	1	460	633	443	498	1.2e-07
Merged2_4254685_13002-14225	485.7	58.222	-10.2719	2.9472	-3.48531	0.000491564	0.0066632	0.000808803	1236.39	Nas_Ban	CARD	gb|AFO53532.1|ARO:3002883|rgt1438	64.2	402	143	1	1	1203	1	402	2.1e-138
Merged2_4737090_3491-5104	359.8	58.1412	-10.2693	3.08989	-3.32353	0.00088886	0.00939084	0.000810259	1234.17	Nas_Ban	CARD	gb|ACF70723.1|ARO:3004103|QepA2	45.7	470	251	2	34	1440	14	480	2.3e-100
Merged2_5210519_21469-22134	158.7	62.9347	-10.2669	2.81547	-3.6466	0.000265735	0.00495413	0.000811632	1232.09	Nas_Ban	CARD	gb|CCP46065.1|ARO:3000816|mtrA	40.9	220	124	3	1	651	8	224	3.2e-40
Merged2_4314219_71-577	191.8	58.5589	-10.2645	2.78215	-3.6894	0.000224788	0.00444796	0.000812994	1230.02	Nas_Ban	CARD	gb|AAA26793|ARO:3003748|oleC	62.9	159	59	0	22	498	5	163	2.6e-50
Merged2_4379183_1-1434	37	58.3539	-10.26	3.38086	-3.03472	0.00240759	0.015422	0.000815534	1226.19	Nas_Ban	CARD	gb|AHB37625.1|ARO:3004715|vga(E)	53.6	28	13	0	94	177	33	60	0.003
Merged2_5227677_5621-6370	52	63.3309	-10.2549	3.53835	-2.89823	0.00375279	0.0194007	0.000818389	1221.91	Nas_Ban	CARD	gb|NP_862226.1|ARO:3004639|Corynebacterium	54	50	23	0	394	543	436	485	4.8e-08
Merged2_5244417_2076-3089	177.6	56.8754	-10.2382	2.96276	-3.45562	0.000549036	0.00702786	0.000827953	1207.8	Nas_Ban	CARD	gb|AAA99504.1|ARO:3002987|bcrA	48.6	210	105	3	55	675	5	214	1e-45
Merged2_4117060_430-1617	239.6	56.7946	-10.2334	2.87322	-3.56166	0.000368522	0.00575406	0.000830687	1203.82	Nas_Ban	CARD	gb|AKQ05899.1|ARO:3004591|tet(55)	40	340	201	3	10	1029	5	341	2.5e-64
Merged2_4067749_1866-3572	372.5	57.8143	-10.2286	3.43849	-2.97473	0.00293246	0.0169889	0.000833476	1199.79	Nas_Ban	CARD	gb|AQX36338.1|ARO:3004379|QepA4	45.6	533	258	3	43	1638	2	503	3.6e-104
Merged2_5539538_124-801	353.2	58.104	-10.2205	2.54983	-4.0083	6.11583e-05	0.00255043	0.000838158	1193.09	Nas_Ban	CARD	gb|CCP46065.1|ARO:3000816|mtrA	76.8	224	52	0	1	672	4	227	9e-99
Merged2_5077603_2216-2773	38.9	56.7555	-10.218	2.79738	-3.65272	0.000259474	0.00490862	0.000839578	1191.07	Nas_Ban	CARD	gb|AAA26832.1|ARO:3002827|tlrC	40.7	59	33	1	193	369	468	524	0.00031
Merged2_4366786_3765-5393	42.7	58.3523	-10.2076	2.97906	-3.42645	0.000611528	0.00742678	0.000845678	1182.48	Nas_Ban	CARD	gb|AAA99504.1|ARO:3002987|bcrA	44.6	56	31	0	1	168	4	59	6.3e-05
Merged2_3875294_3-500	119.4	56.2107	-10.2027	3.08661	-3.30548	0.000948135	0.00972133	0.000848539	1178.5	Nas_Ban	CARD	gb|AAN28945|ARO:3003785|Chlamydia	40.4	161	94	2	1	477	95	255	1.6e-28
Merged2_5212730_855-1301	50.1	55.4	-10.1976	3.24143	-3.14601	0.00165514	0.0126027	0.000851581	1174.29	Nas_Ban	CARD	gb|AAC32027.1|ARO:3002817|carA	43.3	60	32	1	16	195	359	416	1.1e-07
Merged2_4539162_1313-1819	164.5	55.5376	-10.1896	2.90904	-3.50274	0.00046049	0.006453	0.000856277	1167.85	Nas_Ban	CARD	gb|AAK76136.1|ARO:3000025|patB	50	160	80	0	1	480	426	585	4.4e-42
Merged2_5294162_902-1198	40.8	55.0137	-10.1835	2.93283	-3.47225	0.000516114	0.00678237	0.000859922	1162.9	Nas_Ban	CARD	gb|DAC81085.1|ARO:3005088|msrH	48.6	37	19	0	82	192	26	62	4.3e-05
Merged2_4121786_410-1525	441.8	54.9363	-10.1827	2.68026	-3.79915	0.000145194	0.0035341	0.000860402	1162.25	Nas_Ban	CARD	gb|AHA41504.1|ARO:3002941|vanSO	71.8	348	83	4	79	1101	1	340	3.2e-125
Merged2_5524559_2-379	138.7	54.9907	-10.1767	3.34632	-3.04115	0.00235677	0.0152526	0.000864013	1157.39	Nas_Ban	CARD	gb|AHA41505.1|ARO:3002930|vanRO	56.3	126	54	1	1	375	95	220	1.9e-34
Merged2_4511916_2720-3457	173.7	54.1187	-10.1662	3.09697	-3.28263	0.00102845	0.0101315	0.000870311	1149.02	Nas_Ban	CARD	gb|AAA99504.1|ARO:3002987|bcrA	46.9	213	110	3	1	630	4	216	1.1e-44
Merged2_4253415_1-816	122.9	56.1282	-10.1515	2.38983	-4.24779	2.15886e-05	0.00145744	0.000879223	1137.37	Nas_Ban	CARD	gb|AAA99504.1|ARO:3002987|bcrA	40.7	172	99	3	1	507	43	214	2.4e-29
Merged2_4227587_3242-3673	125.2	53.3058	-10.1442	3.39764	-2.98567	0.00282963	0.0166111	0.000883673	1131.64	Nas_Ban	CARD	gb|ABA71727.1|ARO:3002926|vanRG	45.7	116	63	0	28	375	4	119	2.5e-30
Merged2_5516222_1103-1645	136.7	55.0032	-10.1431	2.55378	-3.97181	7.13294e-05	0.00274399	0.000884335	1130.79	Nas_Ban	CARD	gb|AAV85982.1|ARO:3000535|macB	44.3	167	92	1	1	501	56	221	1.1e-33
Merged2_4781629_1355-2317	286.6	54.0138	-10.1351	2.83008	-3.58121	0.000342007	0.00550748	0.000889253	1124.54	Nas_Ban	CARD	gb|APB03214.1|ARO:3003980|tetA(48)	46.6	324	160	3	7	957	13	330	1.5e-78
Merged2_5063941_20519-21490	104.8	52.5156	-10.1231	2.9741	-3.40376	0.000664661	0.00785052	0.000896681	1115.22	Nas_Ban	CARD	gb|AAF86641.1|ARO:3002922|vanRC	46.7	120	61	1	49	408	3	119	8e-24
Merged2_5491766_383-1318	264.6	52.9496	-10.1196	2.73024	-3.70648	0.000210156	0.00427696	0.000898876	1112.5	Nas_Ban	CARD	gb|APB03214.1|ARO:3003980|tetA(48)	47.7	308	153	4	7	912	15	320	5.8e-72
Merged2_5234254_487-1071	151	55.0144	-10.111	2.82099	-3.58419	0.000338131	0.00548106	0.000904267	1105.87	Nas_Ban	CARD	gb|AFK80333.1|ARO:3001313|facT	44.3	176	98	0	55	582	27	202	5.9e-38
Merged2_4993968_2-1330	36.2	55.4986	-10.1002	2.96927	-3.40157	0.000669992	0.00787298	0.000911054	1097.63	Nas_Ban	CARD	gb|SOX29786.1|ARO:3004730|tva(A)	47.9	48	23	2	1183	1326	3	48	0.0048
Merged2_4411950_1-294	99.4	52.117	-10.0943	2.79394	-3.61294	0.000302749	0.00534547	0.000914754	1093.19	Nas_Ban	CARD	gb|APB03214.1|ARO:3003980|tetA(48)	49	96	49	0	7	294	17	112	1e-22
Merged2_4941503_704-1672	93.6	51.3354	-10.0812	2.93293	-3.43724	0.000587672	0.00728014	0.000923127	1083.27	Nas_Ban	CARD	gb|AAB05626.1|ARO:3002943|vanHB	40.3	154	72	3	427	846	148	295	1.8e-20
Merged2_5087256_2-577	40.8	50.9505	-10.0725	2.85122	-3.53268	0.000411368	0.00618489	0.00092872	1076.75	Nas_Ban	CARD	gb|AKQ05899.1|ARO:3004591|tet(55)	43.4	53	30	0	370	528	286	338	8.4e-05
Merged2_4008767_3-2723	916	50.4269	-10.0645	3.03316	-3.31814	0.000906173	0.00949008	0.000933889	1070.79	Nas_Ban	CARD	gb|BAD59497.1|ARO:3000501|Nocardia	53	926	321	8	31	2721	26	866	1.4e-267
Merged2_4510843_810-2771	54.7	51.624	-10.0546	3.41954	-2.94032	0.00327872	0.0180762	0.000940322	1063.47	Nas_Ban	CARD	gb|AAA50325.1|ARO:3003036|oleB	50	48	24	0	1147	1290	44	91	1.9e-08
Merged2_4396665_1105-1638	120.2	51.8112	-10.053	2.79497	-3.59681	0.000322137	0.00543686	0.000941353	1062.3	Nas_Ban	CARD	gb|ACS83748.1|ARO:3000573|tet(43)	41.3	172	99	2	22	531	50	221	1e-28
Merged2_5235588_2-592	298.5	51.1099	-10.0517	2.51029	-4.00422	6.22237e-05	0.00255043	0.00094216	1061.39	Nas_Ban	CARD	gb|BAD59497.1|ARO:3000501|Nocardia	72.6	197	52	2	1	591	823	1017	2.3e-82
Merged2_4803621_5998-7923	44.3	49.9122	-10.0499	3.12582	-3.21514	0.00130382	0.0112171	0.00094334	1060.06	Nas_Ban	CARD	gb|NP_862226.1|ARO:3004639|Corynebacterium	45.2	62	31	1	1555	1740	440	498	2.5e-05
Merged2_4632007_3-1730	81.6	85.5982	-10.0476	2.34497	-4.28473	1.82962e-05	0.00136943	0.000944887	1058.33	Nas_Ban	CARD	gb|AAA20117.1|ARO:3000195|tetB(P)	44.3	88	49	0	37	300	45	132	1.3e-16
Merged2_5012053_2-511	212.2	49.7589	-10.0454	2.99872	-3.34991	0.000808385	0.00889223	0.000946295	1056.75	Nas_Ban	CARD	gb|AAB41059.1|ARO:3002884|iri	66.7	159	52	1	13	486	2	160	1.9e-56
Merged2_5057473_2530-3216	203	142.077	-10.0354	2.43874	-4.11499	3.87195e-05	0.00206684	0.000952886	1049.44	Nas_Ban	CARD	gb|CCP46065.1|ARO:3000816|mtrA	48.9	221	110	2	7	669	7	224	1.5e-53
Merged2_4000981_1-546	118.6	49.497	-10.0286	2.88162	-3.48019	0.000501051	0.00670985	0.000957391	1044.51	Nas_Ban	CARD	gb|AKQ05891.1|ARO:3004613|Tet(47)	50	114	57	0	52	393	259	372	3e-28
Merged2_3864314_163-897	177.2	49.8547	-10.0265	3.04848	-3.289	0.00100543	0.0100049	0.000958818	1042.95	Nas_Ban	CARD	gb|CCP46065.1|ARO:3000816|mtrA	42.3	227	121	4	58	726	7	227	9.6e-46
Merged2_4307801_3938-4570	184.5	54.4569	-10.0222	3.53879	-2.83211	0.00462419	0.021469	0.000961617	1039.92	Nas_Ban	CARD	gb|CAB12108.2|ARO:3003059|tmrB	45.7	210	99	2	1	627	1	196	5.2e-48
Merged2_7148_3-1151	36.6	101.956	-10.0123	2.84996	-3.51315	0.000442824	0.00644382	0.000968246	1032.79	Nas_Ban	CARD	gb|AAC74149.2|ARO:3001216|mdtH	60	25	10	0	988	1062	67	91	0.0032
Merged2_5084113_11693-12625	181.8	48.5954	-10.0045	2.83667	-3.52684	0.000420555	0.00624125	0.000973543	1027.18	Nas_Ban	CARD	gb|AAA99504.1|ARO:3002987|bcrA	46.2	223	113	3	10	675	5	221	5e-47
Merged2_4036288_2336-3586	39.7	48.6138	-10.0045	3.03841	-3.29266	0.000992439	0.00993304	0.00097355	1027.17	Nas_Ban	CARD	gb|ACB05808.1|ARO:3003109|msrE	58.1	31	13	0	112	204	317	347	0.00041
Merged2_4747521_3-896	243.8	48.3779	-10.0044	3.38956	-2.95153	0.003162	0.0178326	0.000973586	1027.13	Nas_Ban	CARD	gb|APB03214.1|ARO:3003980|tetA(48)	44.6	305	155	4	13	894	15	316	1e-65
Merged2_4383521_3-620	103.2	49.0005	-9.99425	2.33725	-4.27606	1.90226e-05	0.00137884	0.000980465	1019.92	Nas_Ban	CARD	gb|ABX00624.1|ARO:3002881|lmrC	41.3	155	84	3	37	495	370	519	1.5e-23
Merged2_3993550_1-486	223.8	48.1709	-9.98816	3.00537	-3.32343	0.00088917	0.00939084	0.000984613	1015.63	Nas_Ban	CARD	gb|APB03222.1|ARO:3003992|rphB	65.2	161	56	0	1	483	494	654	5.9e-60
Merged2_5053422_947-1984	45.1	47.5436	-9.97897	3.41581	-2.92141	0.0034845	0.0187455	0.000990899	1009.18	Nas_Ban	CARD	gb|NP_862226.1|ARO:3004639|Corynebacterium	43.6	55	31	0	487	651	443	497	8e-06
Merged2_4005181_229-1470	309.7	47.3499	-9.96689	2.60133	-3.83147	0.000127382	0.0033479	0.000999235	1000.77	Nas_Ban	CARD	gb|APB03219.1|ARO:3003986|TaeA	43.7	371	208	1	1	1110	164	534	2.1e-85
Merged2_4626328_1-1380	550.4	219.231	-9.96548	2.30174	-4.32954	1.49419e-05	0.00124811	0.00100021	999.793	Nas_Ban	CARD	gb|AAF67494.2|ARO:3002522|novA	71.3	436	125	0	73	1380	22	457	7.8e-158
Merged2_4034168_2-2218	204.1	47.8752	-9.95868	2.64699	-3.76227	0.000168381	0.00371498	0.00100493	995.09	Nas_Ban	CARD	gb|AIA08936.1|ARO:3000444|rphA	42.8	299	169	2	4	897	18	315	2.2e-53
Merged2_4010597_35-532	240.7	48.6077	-9.95778	2.79629	-3.56107	0.000369343	0.00575406	0.00100556	994.467	Nas_Ban	CARD	gb|CCP46065.1|ARO:3000816|mtrA	71.7	166	47	0	1	498	4	169	4.8e-65
Merged2_5003882_205-831	171.4	48.8978	-9.948	2.59368	-3.83547	0.000125323	0.00331914	0.0010124	987.749	Nas_Ban	CARD	gb|AAB66655.1|ARO:3002663|APH(9)-Ib	42	205	118	1	4	618	121	324	4.5e-44
Merged2_4219023_6503-7999	49.7	46.6501	-9.94071	3.27951	-3.03116	0.0024362	0.0154757	0.00101753	982.767	Nas_Ban	CARD	gb|AAA50325.1|ARO:3003036|oleB	42.6	54	31	0	31	192	36	89	4.7e-07
Merged2_5084347_2226-3791	360.5	45.9496	-9.92998	3.39072	-2.92857	0.0034052	0.0185361	0.00102513	975.488	Nas_Ban	CARD	gb|AQX36338.1|ARO:3004379|QepA4	44.8	509	276	2	1	1521	5	510	1.3e-100
Merged2_5518544_506-1222	206.8	45.8796	-9.91835	2.88826	-3.43402	0.0005947	0.00728845	0.00103343	967.654	Nas_Ban	CARD	gb|CCP46065.1|ARO:3000816|mtrA	47.6	227	112	2	28	705	7	227	1.1e-54
Merged2_4194096_1015-1566	38.5	45.304	-9.9098	3.00037	-3.30286	0.000957047	0.00974885	0.00103957	961.937	Nas_Ban	CARD	gb|AGV28567.1|ARO:3000559|adeN	40.5	42	25	0	7	132	35	76	0.0004
Merged2_4778454_12032-13414	300.1	45.072	-9.90199	3.40376	-2.90914	0.00362428	0.0190947	0.00104521	956.745	Nas_Ban	CARD	gb|ABO11759.2|ARO:3004573|Acinetobacter	41.8	426	240	6	46	1308	4	426	1.8e-82
Merged2_4309121_605-1525	354	46.7542	-9.88825	2.46202	-4.01632	5.91133e-05	0.00252829	0.00105521	947.676	Nas_Ban	CARD	gb|AAA26793|ARO:3003748|oleC	61.8	301	112	1	28	921	4	304	7.2e-99
Merged2_4312346_1517-2470	177.9	44.5866	-9.88406	2.89357	-3.41587	0.000635786	0.00764053	0.00105828	944.928	Nas_Ban	CARD	gb|AAA99504.1|ARO:3002987|bcrA	40.6	249	145	3	16	759	2	248	7.3e-46
Merged2_4342992_582-860	155.6	45.0199	-9.88377	2.60988	-3.78705	0.000152446	0.00357056	0.0010585	944.734	Nas_Ban	CARD	gb|AHA41505.1|ARO:3002930|vanRO	84.9	93	14	0	1	279	6	98	1.1e-39
Merged2_4627585_16017-16619	42.7	47.1033	-9.88281	3.22344	-3.06592	0.00217	0.014749	0.0010592	944.111	Nas_Ban	CARD	gb|AAC76296.1|ARO:3000656|acrS	40	50	30	0	49	198	14	63	2.3e-05
Merged2_4314213_2-775	37.7	44.4446	-9.88169	3.41776	-2.89128	0.0038368	0.0195716	0.00106002	943.375	Nas_Ban	CARD	gb|AEO25219.1|ARO:3004651|lin	45.2	42	22	1	67	189	80	121	0.00096
Merged2_5013117_3-827	361.7	55.0261	-9.86971	2.28312	-4.3229	1.5399e-05	0.00125025	0.00106886	935.578	Nas_Ban	CARD	gb|APB03222.1|ARO:3003992|rphB	63.8	271	98	0	1	813	455	725	3.1e-101
Merged2_4507635_3-611	169.5	72.9753	-9.865	2.63588	-3.74259	0.000182135	0.00384718	0.00107235	932.528	Nas_Ban	CARD	gb|AAF67494.2|ARO:3002522|novA	44.1	204	113	1	1	609	326	529	1.7e-43
Merged2_4236820_1-315	75.1	43.783	-9.85996	3.4726	-2.83936	0.00452041	0.0213007	0.00107611	929.272	Nas_Ban	CARD	gb|AAF67494.2|ARO:3002522|novA	45.7	92	50	0	1	276	502	593	2.2e-15
Merged2_4412915_764-2047	189.1	44.2681	-9.8516	2.8275	-3.48421	0.000493593	0.00666327	0.00108236	923.906	Nas_Ban	CARD	gb|AHA41504.1|ARO:3002941|vanSO	41.6	296	164	3	349	1218	49	341	4.3e-49
Merged2_4188568_3-1109	37.4	43.9324	-9.8504	2.74409	-3.58967	0.000331092	0.0054543	0.00108326	923.136	Nas_Ban	CARD	gb|AAK01167.1|ARO:3002819|msrC	44.8	29	16	0	709	795	34	62	0.0018
Merged2_4447416_6073-6615	38.1	47.2665	-9.84722	3.50277	-2.81126	0.00493474	0.0221228	0.00108566	921.103	Nas_Ban	CARD	gb|AGV28567.1|ARO:3000559|adeN	43.2	44	25	0	7	138	31	74	0.00051
Merged2_4737090_1-1197	45.8	43.3752	-9.84657	3.41027	-2.88733	0.00388525	0.0197082	0.00108614	920.689	Nas_Ban	CARD	gb|AKQ05896.1|ARO:3004587|tet(52)	43.4	53	30	0	16	174	268	320	5.4e-06
Merged2_4307241_1027-2043	268.1	43.3185	-9.8446	2.99794	-3.28379	0.0010242	0.0101041	0.00108762	919.435	Nas_Ban	CARD	gb|APB03214.1|ARO:3003980|tetA(48)	46.5	314	165	2	10	945	15	327	5.7e-73
Merged2_4443257_813-1778	228	43.9318	-9.83471	2.72011	-3.61556	0.000299701	0.00533444	0.00109511	913.151	Nas_Ban	CARD	gb|APB03214.1|ARO:3003980|tetA(48)	42.6	324	166	6	10	963	18	327	6.2e-61
Merged2_4408395_276-671	91.7	43.2309	-9.83399	3.27968	-2.99846	0.00271345	0.0163043	0.00109566	912.694	Nas_Ban	CARD	gb|AAA99504.1|ARO:3002987|bcrA	41.1	129	74	2	16	396	5	133	2.9e-20
Merged2_4778454_2593-3948	286.2	42.9878	-9.83368	3.40117	-2.89126	0.00383701	0.0195716	0.00109589	912.5	Nas_Ban	CARD	gb|ABO11759.2|ARO:3004573|Acinetobacter	42.1	423	234	7	31	1278	2	420	2.7e-78
Merged2_5003168_722-1366	188.7	44.3916	-9.82678	2.80147	-3.50772	0.000451968	0.006453	0.00110115	908.145	Nas_Ban	CARD	gb|CCP45647.1|ARO:3003955|efpA	49.8	203	101	1	37	645	47	248	2.8e-49
Merged2_4629998_2907-3872	248.8	42.9116	-9.82407	2.83712	-3.46269	0.000534812	0.00697484	0.00110321	906.444	Nas_Ban	CARD	gb|APB03214.1|ARO:3003980|tetA(48)	42.7	321	180	1	1	963	16	332	3.4e-67
Merged2_4332575_1-1632	388.7	46.0732	-9.81755	2.57271	-3.81603	0.000135615	0.00343536	0.00110821	902.356	Nas_Ban	CARD	gb|CAA37477.1|ARO:3002891|otr(A)	43.8	559	273	10	1	1602	97	639	4.7e-109
Merged2_4825250_361-1395	230.7	42.9423	-9.81204	2.73313	-3.59003	0.000330638	0.0054543	0.00111245	898.913	Nas_Ban	CARD	gb|AIA08936.1|ARO:3000444|rphA	48.2	311	149	5	19	945	14	314	1e-61
Merged2_5436462_10300-11652	327.4	42.5586	-9.81115	3.23986	-3.02826	0.00245963	0.0155528	0.00111314	898.361	Nas_Ban	CARD	gb|ABO11759.2|ARO:3004573|Acinetobacter	41.5	414	238	2	70	1299	7	420	1.1e-90
Merged2_4177448_2664-3353	349.7	44.4106	-9.79548	2.35554	-4.15848	3.20366e-05	0.0018465	0.0011253	888.655	Nas_Ban	CARD	gb|CCP46065.1|ARO:3000816|mtrA	75.8	227	51	1	1	681	4	226	1e-97
Merged2_5284179_346-642	35.8	41.509	-9.77764	3.25887	-3.00032	0.00269698	0.0162968	0.0011393	877.734	Nas_Ban	CARD	gb|AAA27471.1|ARO:3000205|tetX	44.1	34	19	0	1	102	14	47	0.0014
Merged2_4200199_442-1470	48.5	41.8282	-9.76059	2.70804	-3.6043	0.000312996	0.005368	0.00115284	867.421	Nas_Ban	CARD	gb|NP_862226.1|ARO:3004639|Corynebacterium	49.1	55	28	0	505	669	443	497	7.2e-07
Merged2_4534752_3-659	352.1	40.6989	-9.75511	2.99058	-3.26194	0.00110652	0.0105097	0.00115723	864.131	Nas_Ban	CARD	gb|AHA41501.1|ARO:3002954|vanXO	78.7	202	43	0	49	654	1	202	1.9e-98
Merged2_4264841_1149-2990	40.8	40.9786	-9.75361	2.69048	-3.62523	0.000288707	0.00520429	0.00115843	863.238	Nas_Ban	CARD	gb|NP_862226.1|ARO:3004639|Corynebacterium	43.7	71	35	3	1468	1680	433	498	0.00027
Merged2_5023826_2-886	184.9	41.0963	-9.72908	2.47884	-3.92485	8.67831e-05	0.00284213	0.0011783	848.684	Nas_Ban	CARD	gb|AAD04032.1|ARO:3002892|otr(B)	40.8	292	165	3	7	861	103	393	5.5e-48
Merged2_5429279_6205-7065	246.1	65.8409	-9.72639	2.81121	-3.45986	0.000540452	0.00700858	0.00118049	847.103	Nas_Ban	CARD	gb|BAA03674.1|ARO:3001300|myrA	51	286	120	5	52	852	9	293	2e-66
Merged2_5437624_624-1319	221.1	39.6557	-9.70908	2.96799	-3.27127	0.00107066	0.010254	0.00119475	836.995	Nas_Ban	CARD	gb|AAC73788.1|ARO:3003841|kdpE	54.2	227	96	4	1	669	1	223	5.5e-59
Merged2_4938025_2411-3157	190.7	39.3516	-9.7068	3.09949	-3.13175	0.0017377	0.0128803	0.00119664	835.675	Nas_Ban	CARD	gb|CCP46065.1|ARO:3000816|mtrA	46.9	228	116	2	46	726	5	228	8.5e-50
Merged2_4418954_2-298	67.4	39.2668	-9.70312	3.05707	-3.174	0.00150354	0.0120355	0.00119969	833.547	Nas_Ban	CARD	gb|BAA07390.1|ARO:3002893|tcr3	41.7	96	51	3	19	294	11	105	4.3e-13
Merged2_4116614_2-1780	39.3	39.3855	-9.70238	2.68643	-3.61163	0.000304283	0.0053508	0.00120031	833.12	Nas_Ban	CARD	gb|CBL58195.1|ARO:3002831|vgaC	45.7	46	25	0	1000	1137	15	60	0.00076
Merged2_4192245_1-741	50.1	40.2094	-9.68967	2.50549	-3.86737	0.000110015	0.00314679	0.00121093	825.813	Nas_Ban	CARD	gb|NP_862226.1|ARO:3004639|Corynebacterium	43.8	73	39	1	502	720	432	502	1.8e-07
Merged2_4270506_433-1275	39.3	39.348	-9.68849	3.33807	-2.90243	0.00370285	0.0192707	0.00121192	825.137	Nas_Ban	CARD	gb|AHB37625.1|ARO:3004715|vga(E)	40.5	42	20	1	148	258	19	60	0.00036
Merged2_4618546_1166-1471	113.6	38.7757	-9.67595	3.05267	-3.16967	0.00152612	0.012121	0.0012225	817.997	Nas_Ban	CARD	gb|APB03215.1|ARO:3003981|tetB(48)	54.5	99	45	0	1	297	171	269	5.4e-27
Merged2_4351433_648-1703	44.7	59.7266	-9.67567	2.38506	-4.05679	4.97527e-05	0.00238436	0.00122274	817.838	Nas_Ban	CARD	gb|AGU01679.2|ARO:3003894|Rm3	40.9	66	37	1	250	441	58	123	1.1e-05
Merged2_4795798_1-483	174.9	38.8235	-9.67508	3.30289	-2.92927	0.00339755	0.0185238	0.00122323	817.505	Nas_Ban	CARD	gb|AAA26793|ARO:3003748|oleC	60.5	152	60	0	28	483	5	156	3.1e-45
Merged2_5229781_2-544	146.4	38.5547	-9.6721	3.17752	-3.04392	0.00233521	0.015199	0.00122577	815.815	Nas_Ban	CARD	gb|AAA99504.1|ARO:3002987|bcrA	44.9	178	96	2	1	528	4	181	1.3e-36
Merged2_4499468_1756-2463	166.8	39.6215	-9.67209	3.18262	-3.03903	0.00237341	0.0152813	0.00122578	815.81	Nas_Ban	CARD	gb|CCP46065.1|ARO:3000816|mtrA	40.4	218	127	3	40	687	7	223	1.3e-42
Merged2_4085021_2055-2819	160.2	47.4188	-9.67116	2.73368	-3.53778	0.000403502	0.00610662	0.00122656	815.286	Nas_Ban	CARD	gb|AAV85982.1|ARO:3000535|macB	40.6	219	125	2	70	714	3	220	1.3e-40
Merged2_4350000_1235-1984	190.3	38.6524	-9.66921	2.61989	-3.69069	0.000223643	0.00444594	0.00122822	814.184	Nas_Ban	CARD	gb|AAV85982.1|ARO:3000535|macB	43.9	223	125	0	16	684	2	224	1.1e-49
Merged2_4832252_1-1314	37	38.5795	-9.6685	3.28443	-2.94374	0.00324272	0.0180538	0.00122883	813.781	Nas_Ban	CARD	gb|AHB37625.1|ARO:3004715|vga(E)	51.9	27	13	0	136	216	34	60	0.0028
Merged2_4074868_129-410	141.4	39.0174	-9.65022	2.54334	-3.79431	0.000148058	0.00354023	0.0012445	803.538	Nas_Ban	CARD	gb|CCP46065.1|ARO:3000816|mtrA	72.3	94	26	0	1	282	4	97	2.2e-35
Merged2_4198909_145-825	177.6	37.9924	-9.64925	2.95394	-3.26657	0.00108858	0.0103822	0.00124534	802.996	Nas_Ban	CARD	gb|AAC73788.1|ARO:3003841|kdpE	41.8	225	126	2	1	669	1	222	6.8e-46
Merged2_4344916_2-1171	44.7	39.9258	-9.6367	2.44882	-3.93525	8.31115e-05	0.00284213	0.00125622	796.04	Nas_Ban	CARD	gb|AAC32027.1|ARO:3002817|carA	45.9	37	20	0	106	216	28	64	1.2e-05
Merged2_4754885_3-773	48.9	47.2157	-9.63507	3.05943	-3.1493	0.00163661	0.0125638	0.00125764	795.143	Nas_Ban	CARD	gb|NP_862226.1|ARO:3004639|Corynebacterium	41.8	55	32	0	409	573	443	497	4.1e-07
Merged2_4243773_1-732	282.7	37.9907	-9.62467	2.54453	-3.7825	0.000155263	0.00357911	0.00126673	789.434	Nas_Ban	CARD	gb|AIA08936.1|ARO:3000444|rphA	61.3	225	87	0	55	729	4	228	1.6e-77
Merged2_5290928_1597-2250	245.4	73.114	-9.6123	3.0588	-3.1425	0.00167509	0.0126477	0.00127765	782.69	Nas_Ban	CARD	gb|AHA41505.1|ARO:3002930|vanRO	56.7	217	94	0	1	651	4	220	2.6e-66
Merged2_5040195_2-322	84.3	36.5382	-9.5958	3.22867	-2.97205	0.00295815	0.017059	0.00129234	773.79	Nas_Ban	CARD	gb|BAE85478.1|ARO:3003728|vanRI	45.9	98	52	1	19	312	2	98	3.7e-18
Merged2_4526615_289-582	59.7	37.179	-9.59514	2.77575	-3.45678	0.000546673	0.00702786	0.00129293	773.438	Nas_Ban	CARD	gb|AAA99504.1|ARO:3002987|bcrA	42.5	73	41	1	7	222	151	223	8.9e-11
Merged2_4200088_1-1500	38.1	37.2562	-9.59032	3.36856	-2.84701	0.00441318	0.0211117	0.00129726	770.855	Nas_Ban	CARD	gb|AHB37625.1|ARO:3004715|vga(E)	53.6	28	13	0	28	111	33	60	0.0014
Merged2_5497613_4268-5902	612.5	36.2184	-9.58646	3.39176	-2.8264	0.00470748	0.0216828	0.00130073	768.799	Nas_Ban	CARD	gb|ABX00624.1|ARO:3002881|lmrC	61.7	543	206	2	1	1626	1	542	2e-176
Merged2_4771597_364-1518	177.2	39.8909	-9.57891	2.71263	-3.53122	0.000413646	0.00620559	0.00130756	764.783	Nas_Ban	CARD	gb|AHA41504.1|ARO:3002941|vanSO	42.7	300	146	9	307	1152	48	339	1.5e-45
Merged2_4521137_997-2028	464.9	35.9427	-9.57596	3.38896	-2.82563	0.00471875	0.0216911	0.00131024	763.22	Nas_Ban	CARD	gb|AHA41499.1|ARO:3002948|vanHO	70.3	313	93	0	67	1005	33	345	3.2e-132
Merged2_3994472_3-1112	174.1	43.3665	-9.5702	2.60473	-3.67417	0.000238624	0.00463908	0.00131548	760.181	Nas_Ban	CARD	gb|AHA41504.1|ARO:3002941|vanSO	40.8	289	163	4	127	984	51	334	1.2e-44
Merged2_4204232_2108-2806	167.5	36.1815	-9.5696	3.27951	-2.918	0.00352288	0.0188489	0.00131602	759.868	Nas_Ban	CARD	gb|AAV85982.1|ARO:3000535|macB	40.3	216	128	1	13	657	3	218	7.2e-43
Merged2_4513706_2-1375	206.5	38.4792	-9.56816	2.35886	-4.05627	4.98618e-05	0.00238436	0.00131734	759.108	Nas_Ban	CARD	gb|AAF67494.2|ARO:3002522|novA	44.2	242	133	2	13	735	361	601	2.8e-54
Merged2_4108189_4767-6092	274.2	35.6227	-9.56255	3.3905	-2.82039	0.00479649	0.0219256	0.00132247	756.159	Nas_Ban	CARD	gb|ABO11759.2|ARO:3004573|Acinetobacter	41.6	392	216	5	28	1188	7	390	1e-74
Merged2_4412915_2044-2682	204.1	37.6817	-9.56223	2.59066	-3.69103	0.000223344	0.00444594	0.00132276	755.996	Nas_Ban	CARD	gb|AHA41505.1|ARO:3002930|vanRO	51.2	215	102	2	1	636	6	220	6.4e-54
Merged2_4617310_2-1498	533.5	35.5745	-9.56042	3.40947	-2.80408	0.00504608	0.022458	0.00132442	755.046	Nas_Ban	CARD	gb|AAF67494.2|ARO:3002522|novA	61.4	498	188	2	1	1488	98	593	1.1e-152
Merged2_5074217_1892-2581	210.7	35.3314	-9.55134	2.94413	-3.2442	0.00117781	0.0108222	0.00133279	750.307	Nas_Ban	CARD	gb|AAC73788.1|ARO:3003841|kdpE	50.5	222	107	2	19	681	4	223	7.4e-56
Merged2_4619533_559-1050	105.5	35.7034	-9.54984	2.66498	-3.58345	0.000339084	0.00548106	0.00133417	749.529	Nas_Ban	CARD	gb|AAA99504.1|ARO:3002987|bcrA	40.7	150	85	2	43	492	2	147	2.4e-24
Merged2_5508925_2-460	106.7	36.0537	-9.54696	2.54688	-3.7485	0.000177898	0.00381621	0.00133684	748.034	Nas_Ban	CARD	gb|AKQ05899.1|ARO:3004591|tet(55)	45.3	148	65	5	10	441	250	385	1e-24
Merged2_4181407_374-700	101.3	35.618	-9.54008	2.4942	-3.82491	0.00013082	0.00339935	0.00134323	744.474	Nas_Ban	CARD	gb|AAA99504.1|ARO:3002987|bcrA	50	106	52	1	326	12	133	238	3e-23
Merged2_4785302_185-916	246.1	36.1924	-9.53715	2.7247	-3.50026	0.000464811	0.006453	0.00134596	742.966	Nas_Ban	CARD	gb|AAA26793|ARO:3003748|oleC	58.3	223	93	0	22	690	5	227	1.7e-66
Merged2_4474558_1-537	75.5	34.9738	-9.53572	3.46648	-2.75084	0.00594429	0.024703	0.00134729	742.228	Nas_Ban	CARD	gb|AAM09850.1|ARO:3002944|vanHD	46	100	48	1	238	537	148	241	2.9e-15
Merged2_4819181_29333-30028	163.7	34.6916	-9.52522	3.42111	-2.78424	0.00536525	0.0232213	0.00135714	736.845	Nas_Ban	CARD	gb|AAV85982.1|ARO:3000535|macB	41.7	218	122	2	28	669	3	219	1e-41
Merged2_4991797_3022-4029	266.9	35.8702	-9.51449	3.15533	-3.01537	0.00256668	0.0158425	0.00136726	731.388	Nas_Ban	CARD	gb|APB03214.1|ARO:3003980|tetA(48)	48.1	310	153	2	7	921	15	321	1.3e-72
Merged2_5228658_1143-1823	228.8	34.4906	-9.50093	3.28025	-2.89641	0.00377465	0.0194407	0.00138018	724.545	Nas_Ban	CARD	gb|AAC73788.1|ARO:3003841|kdpE	52.7	224	105	1	1	672	1	223	2.6e-61
Merged2_3864837_21210-22196	331.6	56.3105	-9.50091	2.77724	-3.42099	0.000623931	0.00751117	0.0013802	724.534	Nas_Ban	CARD	gb|AAA26793|ARO:3003748|oleC	56.9	311	127	3	22	936	4	313	4.1e-92
Merged2_4604270_1-1545	46.2	34.0148	-9.49576	3.40135	-2.79176	0.00524217	0.0229336	0.00138513	721.954	Nas_Ban	CARD	gb|NP_388442.1|ARO:3004476|vmlR	45.8	48	26	0	1102	1245	292	339	5.4e-06
Merged2_5484829_1-1806	67.4	42.9576	-9.49231	2.55211	-3.7194	0.000199697	0.00409542	0.00138845	720.227	Nas_Ban	CARD	gb|NP_862226.1|ARO:3004639|Corynebacterium	40.5	116	55	3	1342	1659	386	497	2.6e-12
Merged2_4105637_2-952	51.6	33.562	-9.4671	2.91086	-3.25234	0.00114458	0.010675	0.00141293	707.751	Nas_Ban	CARD	gb|CAA45050.1|ARO:3002828|srmB	62.5	40	15	0	655	774	375	414	7.9e-08
Merged2_4398626_7252-8454	48.5	33.5801	-9.45734	3.31352	-2.85417	0.00431502	0.0208807	0.00142251	702.981	Nas_Ban	CARD	gb|NP_862226.1|ARO:3004639|Corynebacterium	49	49	25	0	511	657	443	491	8.4e-07
Merged2_4233601_82-1725	383.6	33.4835	-9.4474	3.33842	-2.8299	0.00465624	0.02155	0.00143235	698.154	Nas_Ban	CARD	gb|AAF67494.2|ARO:3002522|novA	43.1	527	297	3	67	1641	26	551	1.5e-107
Merged2_4537322_2378-2623	69.7	32.958	-9.44706	2.96513	-3.18606	0.00144227	0.0117672	0.00143269	697.989	Nas_Ban	CARD	gb|AAA26793|ARO:3003748|oleC	50	70	35	0	31	240	3	72	7.2e-14
Merged2_4353899_1-861	195.7	33.8902	-9.44675	2.51299	-3.75916	0.000170481	0.00371498	0.00143299	697.841	Nas_Ban	CARD	gb|AAD04032.1|ARO:3002892|otr(B)	40.2	291	164	4	4	855	103	390	3.1e-51
Merged2_5206971_548-1291	164.1	32.807	-9.44356	3.40323	-2.77489	0.00552211	0.0236707	0.00143616	696.299	Nas_Ban	CARD	gb|AAV85982.1|ARO:3000535|macB	41	222	128	2	25	684	3	223	8.5e-42
Merged2_4042515_2-616	133.3	33.2062	-9.44176	2.45306	-3.84897	0.000118613	0.00320302	0.00143796	695.431	Nas_Ban	CARD	gb|APB03215.1|ARO:3003981|tetB(48)	47.4	171	88	2	103	612	98	267	1.3e-32
Merged2_5077318_2-577	342.8	101.447	-9.43335	2.08447	-4.52554	6.0242e-06	0.000841644	0.00144636	691.389	Nas_Ban	CARD	gb|BAD59497.1|ARO:3000501|Nocardia	88	192	23	0	1	576	644	835	1e-95
Merged2_5481086_2159-4012	50.4	32.5174	-9.4308	3.39923	-2.7744	0.00553045	0.0236707	0.00144893	690.165	Nas_Ban	CARD	gb|QHW12375.1|ARO:3005087|msrF	41.1	56	33	0	1132	1299	7	62	3.4e-07
Merged2_3869259_404-1099	169.9	33.0017	-9.41819	3.05457	-3.08332	0.00204708	0.0141955	0.00146165	684.159	Nas_Ban	CARD	gb|AAD51348.1|ARO:3003066|smeR	45.3	225	116	3	4	669	5	225	1.5e-43
Merged2_5429770_3-860	222.6	32.7959	-9.41729	2.75739	-3.41528	0.000637153	0.00764362	0.00146256	683.733	Nas_Ban	CARD	gb|AAD04032.1|ARO:3002892|otr(B)	41	293	165	3	1	858	70	361	2.3e-59
Merged2_5285137_5962-7065	44.7	32.0588	-9.41132	3.44045	-2.73549	0.00622869	0.0253942	0.00146863	680.908	Nas_Ban	CARD	gb|NP_862226.1|ARO:3004639|Corynebacterium	53.1	49	23	0	529	675	443	491	1.1e-05
Merged2_4712558_107-1627	38.9	31.9941	-9.40772	3.38121	-2.78236	0.00539658	0.0233276	0.0014723	679.211	Nas_Ban	CARD	gb|DAC81085.1|ARO:3005088|msrH	63	27	10	0	100	180	36	62	0.00084
Merged2_3996358_642-3731	1008.1	35.6574	-9.40379	2.79658	-3.3626	0.00077211	0.0086875	0.0014763	677.367	Nas_Ban	CARD	gb|AAG03548.1|ARO:3003681|TriC	52.2	1004	479	1	7	3015	5	1008	3.1e-295
Merged2_6770_307-780	40.4	34.4362	-9.39674	2.63402	-3.56745	0.000360471	0.00566714	0.00148354	674.062	Nas_Ban	CARD	gb|ACC85616.1|ARO:3002804|FosA2	43.8	48	24	1	295	429	67	114	9e-05
Merged2_6109_1-885	192.2	60.2238	-9.39245	3.09075	-3.03889	0.00237452	0.0152813	0.00148796	672.062	Nas_Ban	CARD	gb|AAD04032.1|ARO:3002892|otr(B)	42	274	149	4	58	852	10	282	3.5e-50
Merged2_5419037_1-1245	39.3	31.5852	-9.38903	3.38421	-2.77436	0.00553096	0.0236707	0.00149149	670.469	Nas_Ban	CARD	gb|AAO43110.1|ARO:3000300|lsaA	47.1	34	18	0	553	654	327	360	0.00053
Merged2_5228756_624-893	35.8	31.8713	-9.38761	3.03226	-3.09592	0.00196206	0.0138006	0.00149295	669.813	Nas_Ban	CARD	gb|BAC76072.1|ARO:3001856|CFE-1	40.5	42	25	0	139	264	163	204	0.0013
Merged2_4795100_1-1560	187.6	33.0595	-9.38623	3.45407	-2.71744	0.00657888	0.0262317	0.00149439	669.171	Nas_Ban	CARD	gb|AIA08936.1|ARO:3000444|rphA	46.6	249	118	4	22	756	109	346	1.5e-48
Merged2_4194579_983-1774	46.2	52.6718	-9.3824	3.01343	-3.11353	0.00184863	0.0133997	0.00149836	667.395	Nas_Ban	CARD	gb|DAC81085.1|ARO:3005088|msrH	42.9	56	32	0	31	198	7	62	2.8e-06
Merged2_5433448_1-1656	664.1	32.383	-9.37968	2.67443	-3.50717	0.000452908	0.006453	0.00150118	666.141	Nas_Ban	CARD	gb|APB03222.1|ARO:3003992|rphB	58.5	569	216	3	1	1647	206	774	5.8e-192
Merged2_4274763_548-1021	39.3	31.6517	-9.37936	2.95788	-3.17097	0.00151928	0.0121072	0.00150152	665.99	Nas_Ban	CARD	gb|ACC85616.1|ARO:3002804|FosA2	41.7	48	25	1	295	429	67	114	0.0002
Merged2_4273154_2810-3346	46.6	31.4995	-9.37539	2.95573	-3.17194	0.00151427	0.0120825	0.00150566	664.161	Nas_Ban	CARD	gb|AAA50325.1|ARO:3003036|oleB	54.1	37	17	0	76	186	399	435	1.4e-06
Merged2_4211450_1-1227	60.1	31.2347	-9.37251	3.46408	-2.70563	0.00681748	0.0267799	0.00150867	662.837	Nas_Ban	CARD	gb|BAE78084.1|ARO:3003548|mdtN	41.2	80	40	1	961	1179	38	117	2.9e-10
Merged2_5396099_2-1660	207.6	33.5468	-9.36635	2.45515	-3.81497	0.000136197	0.00343536	0.00151512	660.012	Nas_Ban	CARD	gb|CDO61516.1|ARO:3003949|efrB	40.9	252	149	0	511	1266	111	362	1.5e-54
Merged2_4937945_2-376	107.8	31.4309	-9.36388	3.01761	-3.10308	0.00191521	0.0136241	0.00151772	658.882	Nas_Ban	CARD	gb|AAA26793|ARO:3003748|oleC	48.4	126	62	1	1	369	185	310	3.7e-25
Merged2_5218027_1455-2171	203.4	33.0722	-9.35914	2.64337	-3.54061	0.00039921	0.00606664	0.00152272	656.72	Nas_Ban	CARD	gb|CCP46065.1|ARO:3000816|mtrA	47.1	227	113	3	28	705	7	227	1.2e-53
Merged2_4401849_1-513	52.4	31.4467	-9.35596	2.5791	-3.62762	0.000286052	0.00518356	0.00152607	655.279	Nas_Ban	CARD	gb|CAA37477.1|ARO:3002891|otr(A)	41.8	67	36	2	10	204	73	138	2.5e-08
Merged2_5531342_259-960	214.5	62.8096	-9.35535	2.81127	-3.3278	0.000875349	0.00930194	0.00152672	654.998	Nas_Ban	CARD	gb|CCP46065.1|ARO:3000816|mtrA	50.7	221	106	1	7	669	7	224	5.2e-57
Merged2_5523764_6470-8011	67	30.7139	-9.34844	3.39889	-2.75044	0.00595153	0.024703	0.00153405	651.868	Nas_Ban	CARD	gb|AAA26832.1|ARO:3002827|tlrC	52.5	59	28	0	19	195	9	67	2.9e-12
Merged2_5233280_237-1241	188.3	31.2522	-9.34825	3.0813	-3.03386	0.00241444	0.0154454	0.00153425	651.785	Nas_Ban	CARD	gb|AHA41504.1|ARO:3002941|vanSO	41.4	295	164	3	70	936	49	340	5.7e-49
Merged2_5056967_2-973	36.2	31.4338	-9.336	2.71619	-3.43717	0.000587824	0.00728014	0.00154734	646.271	Nas_Ban	CARD	gb|DAC81085.1|ARO:3005088|msrH	41.4	29	17	0	787	873	34	62	0.0035
Merged2_4286791_705-1388	223.8	34.2335	-9.32678	2.46593	-3.78226	0.00015541	0.00357911	0.00155726	642.155	Nas_Ban	CARD	gb|AAC73788.1|ARO:3003841|kdpE	50.7	227	106	3	1	675	1	223	8.3e-60
Merged2_5209865_2-775	150.2	40.9095	-9.31955	2.20873	-4.21942	2.44933e-05	0.0016215	0.00156508	638.944	Nas_Ban	CARD	gb|ACS83748.1|ARO:3000573|tet(43)	40.1	247	146	1	1	735	71	317	1.3e-37
Merged2_5258654_1262-1930	177.2	30.5833	-9.31298	3.07183	-3.03174	0.00243148	0.0154757	0.00157222	636.044	Nas_Ban	CARD	gb|AFK80333.1|ARO:3001313|facT	44.1	222	124	0	1	666	34	255	8.7e-46
Merged2_5235347_2436-4172	44.7	32.5741	-9.30805	3.18598	-2.92157	0.00348276	0.0187455	0.0015776	633.873	Nas_Ban	CARD	gb|NP_862226.1|ARO:3004639|Corynebacterium	43.4	53	26	1	1171	1317	429	481	1.8e-05
Merged2_5519203_2-1099	43.1	35.5479	-9.30324	3.24711	-2.86508	0.00416905	0.0204765	0.00158288	631.761	Nas_Ban	CARD	gb|AGN74946|ARO:3003749|salA	42	50	27	1	73	216	337	386	3.2e-05
Merged2_4285560_2033-2815	39.7	77.6318	-9.30086	2.63644	-3.52781	0.000419006	0.00624125	0.00158548	630.724	Nas_Ban	CARD	gb|AAM92461.1|ARO:3002680|catB8	41.5	41	24	0	637	759	119	159	0.00025
Merged2_5049463_2712-4013	37.7	29.3816	-9.28452	3.39054	-2.73836	0.00617468	0.0252345	0.00160355	623.617	Nas_Ban	CARD	gb|ABZ01840.1|ARO:3005043|cmlA9	51.4	37	18	0	862	972	57	93	0.0016
Merged2_4118129_1-534	46.2	30.2196	-9.27377	2.5215	-3.67787	0.000235189	0.00460089	0.00161554	618.988	Nas_Ban	CARD	gb|APB03219.1|ARO:3003986|TaeA	55.3	38	17	0	91	204	23	60	1.9e-06
Merged2_5428812_2903-4060	236.1	29.1834	-9.27112	2.94807	-3.14481	0.00166194	0.0126036	0.00161851	617.852	Nas_Ban	CARD	gb|AAF67494.2|ARO:3002522|novA	41.4	353	203	3	85	1137	245	595	2.7e-63
Merged2_4494482_2817-3515	172.2	30.6194	-9.24149	2.69018	-3.43527	0.000591968	0.00728845	0.0016521	605.292	Nas_Ban	CARD	gb|BAA15935.1|ARO:3000828|baeR	43	221	124	1	13	675	13	231	2.9e-44
Merged2_4616944_1-1407	318.2	28.6019	-9.23369	3.22794	-2.86055	0.00422909	0.0206829	0.00166105	602.028	Nas_Ban	CARD	gb|AQX36338.1|ARO:3004379|QepA4	47.1	446	229	4	1	1338	65	503	6.7e-88
Merged2_5400711_1252-1809	196.1	29.9271	-9.21974	3.15429	-2.92292	0.00346763	0.018684	0.00167719	596.236	Nas_Ban	CARD	gb|AHA41505.1|ARO:3002930|vanRO	54.3	186	85	0	1	558	9	194	1.5e-51
Merged2_5518544_1219-1857	38.9	28.1036	-9.21678	3.14097	-2.93438	0.00334219	0.0183235	0.00168063	595.016	Nas_Ban	CARD	gb|BAA15934.1|ARO:3000829|baeS	46.7	45	23	1	493	624	241	285	0.00035
Merged2_5384831_1-1323	282.7	27.8957	-9.20946	3.40484	-2.70481	0.00683432	0.0267849	0.00168918	592.003	Nas_Ban	CARD	gb|ABO11759.2|ARO:3004573|Acinetobacter	41	415	238	6	1	1236	5	415	2.9e-77
Merged2_4385138_4238-4945	166	27.7923	-9.20524	2.93324	-3.13825	0.00169961	0.0127489	0.00169414	590.272	Nas_Ban	CARD	gb|BAE85478.1|ARO:3003728|vanRI	40.7	226	124	4	16	666	4	228	2.1e-42
Merged2_8346_1166-2446	283.5	45.5588	-9.196	2.30414	-3.99108	6.57735e-05	0.00263641	0.00170501	586.506	Nas_Ban	CARD	gb|ABO11759.2|ARO:3004573|Acinetobacter	41.9	401	229	2	4	1194	11	411	1.7e-77
Merged2_4818848_504-2327	45.1	28.6513	-9.18775	2.69187	-3.41315	0.000642167	0.00769037	0.0017148	583.16	Nas_Ban	CARD	gb|NP_862226.1|ARO:3004639|Corynebacterium	42.9	98	44	4	1405	1680	407	498	1.4e-05
Merged2_4323861_830-1639	201.1	27.5915	-9.18747	3.15736	-2.90986	0.00361587	0.019084	0.00171512	583.049	Nas_Ban	CARD	gb|AAV85982.1|ARO:3000535|macB	45.8	227	121	1	16	690	2	228	6.8e-53
Merged2_4035232_2-1030	46.6	30.2354	-9.17707	2.38135	-3.85373	0.000116332	0.00319053	0.00172754	578.859	Nas_Ban	CARD	gb|AGU01679.2|ARO:3003894|Rm3	45.3	64	29	2	256	441	64	123	2.7e-06
Merged2_5298139_3-569	157.9	27.1285	-9.16958	3.38012	-2.7128	0.00667179	0.0264642	0.00173653	575.861	Nas_Ban	CARD	gb|AAC73788.1|ARO:3003841|kdpE	45.9	185	98	1	1	555	1	183	4.7e-40
Merged2_4521206_199-702	96.3	75.9465	-9.14205	2.54886	-3.58672	0.000334863	0.00548106	0.00176998	564.979	Nas_Ban	CARD	gb|AAA99504.1|ARO:3002987|bcrA	41.4	145	83	2	4	432	79	223	1.5e-21
Merged2_4003102_69-2096	323.2	31.2113	-9.13169	3.29053	-2.77514	0.00551776	0.0236707	0.00178274	560.934	Nas_Ban	CARD	gb|CDO61516.1|ARO:3003949|efrB	50.4	337	167	0	865	1875	26	362	3e-89
Merged2_5419703_854-2632	40	30.2545	-9.1268	2.34785	-3.8873	0.000101364	0.00309644	0.00178879	559.036	Nas_Ban	CARD	gb|NP_862226.1|ARO:3004639|Corynebacterium	40.8	71	31	3	1174	1353	418	488	0.00044
Merged2_4797924_1225-3120	172.9	27.7166	-9.1252	2.64464	-3.45046	0.000559639	0.00712155	0.00179077	558.419	Nas_Ban	CARD	gb|AAF67494.2|ARO:3002522|novA	40.2	254	144	3	1111	1872	360	605	4.7e-44
Merged2_4744822_3258-4703	615.1	26.3002	-9.12149	2.89294	-3.15301	0.00161594	0.0125167	0.00179538	556.984	Nas_Ban	CARD	gb|AAB41059.1|ARO:3002884|iri	63.8	472	170	1	19	1431	1	472	2.7e-177
Merged2_4260828_433-885	151.4	26.6581	-9.11039	3.04052	-2.99632	0.00273258	0.0163765	0.00180926	552.713	Nas_Ban	CARD	gb|AHA41505.1|ARO:3002930|vanRO	51.7	151	73	0	1	453	28	178	3.5e-38
Merged2_4070104_4680-5354	209.9	26.1373	-9.1085	3.19536	-2.85054	0.00436456	0.0209718	0.00181162	551.993	Nas_Ban	CARD	gb|AHA41505.1|ARO:3002930|vanRO	52.5	217	100	2	31	672	4	220	1.2e-55
Merged2_4053850_1815-2729	38.5	26.1735	-9.10478	3.21461	-2.83231	0.00462126	0.021469	0.00181631	550.568	Nas_Ban	CARD	gb|QHW12375.1|ARO:3005087|msrF	53.6	28	13	0	94	177	35	62	0.00066
Merged2_4204232_2-625	159.8	25.8725	-9.10082	3.3981	-2.67821	0.0074016	0.027851	0.00182129	549.061	Nas_Ban	CARD	gb|BAE85478.1|ARO:3003728|vanRI	42.4	210	113	3	13	621	2	210	1.3e-40
Merged2_5534755_20796-21140	159.1	27.9921	-9.10035	3.45972	-2.63037	0.00852915	0.0298737	0.00182189	548.88	Nas_Ban	CARD	gb|ADV91011.1|ARO:3000245|RbpA	70	110	32	1	1	330	1	109	1.3e-40
Merged2_4313136_1-1773	253.4	25.7885	-9.0972	3.39375	-2.68058	0.00734952	0.0278241	0.00182587	547.685	Nas_Ban	CARD	gb|CDO61516.1|ARO:3003949|efrB	40.8	333	191	2	733	1722	33	362	2.5e-68
Merged2_5291414_1-1002	36.6	26.1223	-9.09356	3.06451	-2.96738	0.00300349	0.0172063	0.00183048	546.304	Nas_Ban	CARD	gb|AAG03546.1|ARO:3003679|TriA	40	50	30	0	337	486	68	117	0.0028
Merged2_4777886_1714-2088	42	26.1805	-9.09267	3.27062	-2.78011	0.00543408	0.0234162	0.00183162	545.965	Nas_Ban	CARD	gb|AAG07066.1|ARO:3003710|mexL	41.1	56	33	0	46	213	13	68	2.5e-05
Merged2_12713_7128-8201	177.2	65.2149	-9.09229	3.10892	-2.92458	0.00344921	0.0186724	0.00183209	545.824	Nas_Ban	CARD	gb|AYV52072.1|ARO:3002882|lmrD	42.5	221	127	0	376	1038	437	657	1.4e-45
Merged2_4515411_1730-2188	153.7	26.9467	-9.08905	2.58044	-3.52228	0.000427847	0.00632222	0.00183621	544.6	Nas_Ban	CARD	gb|AAG05661.1|ARO:3004107|Pseudomonas	53.2	141	66	0	13	435	7	147	7.1e-39
Merged2_4047778_1144-1518	109	25.5194	-9.08174	3.07943	-2.94916	0.00318637	0.0179113	0.00184554	541.846	Nas_Ban	CARD	gb|ABA71727.1|ARO:3002926|vanRG	46.6	118	62	1	22	375	2	118	1.6e-25
Merged2_4339010_1604-3445	64.3	25.5206	-9.08118	3.38811	-2.68031	0.00735534	0.0278241	0.00184625	541.637	Nas_Ban	CARD	gb|AAC75271.1|ARO:3003952|yojI	48.4	64	32	1	1042	1233	321	383	2.3e-11
Merged2_5497613_9387-10193	203	25.6305	-9.08056	3.15737	-2.87599	0.00402762	0.0200873	0.00184705	541.404	Nas_Ban	CARD	gb|APB03214.1|ARO:3003980|tetA(48)	46.3	231	123	1	10	702	14	243	1.8e-53
Merged2_5397579_246-860	127.5	25.4546	-9.07782	3.37696	-2.68817	0.00718453	0.0274825	0.00185056	540.376	Nas_Ban	CARD	gb|CCP45647.1|ARO:3003955|efpA	41.5	193	105	3	55	612	40	231	7.3e-31
Merged2_4070104_2007-2780	171.8	25.3809	-9.07323	3.38992	-2.67654	0.00743876	0.0279298	0.00185646	538.66	Nas_Ban	CARD	gb|AAV85982.1|ARO:3000535|macB	41.3	223	130	1	46	711	3	225	4.2e-44
Merged2_5393785_6818-7987	468.8	25.292	-9.06827	3.38391	-2.67982	0.00736616	0.0278241	0.00186285	536.812	Nas_Ban	CARD	gb|CAA42594.1|ARO:3002690|cml	68.6	388	119	2	1	1161	1	386	2.5e-133
Merged2_4218174_1-378	173.3	25.9263	-9.06207	2.47157	-3.66652	0.000245877	0.00471617	0.00187088	534.508	Nas_Ban	CARD	gb|BAD59497.1|ARO:3000501|Nocardia	65.9	126	43	0	1	378	199	324	7.1e-45
Merged2_3861461_74-1045	184.1	25.2863	-9.06121	3.1442	-2.88188	0.00395307	0.0198983	0.00187199	534.19	Nas_Ban	CARD	gb|AAA99504.1|ARO:3002987|bcrA	40.6	303	171	5	61	954	5	303	1e-47
Merged2_4360277_660-1343	149.4	25.0481	-9.05491	3.37972	-2.67919	0.0073801	0.0278365	0.00188019	531.862	Nas_Ban	CARD	gb|AAG06465.1|ARO:3005063|cprR	40.2	219	126	3	1	651	5	220	2e-37
Merged2_5534279_3-854	303.9	24.9237	-9.04715	3.38168	-2.67535	0.00746521	0.0279682	0.00189032	529.01	Nas_Ban	CARD	gb|AAA26793|ARO:3003748|oleC	56.4	280	117	1	1	825	32	311	7.9e-84
Merged2_4252981_324-914	197.6	25.7195	-9.04582	3.11592	-2.90309	0.00369497	0.0192463	0.00189207	528.521	Nas_Ban	CARD	gb|AAC73788.1|ARO:3003841|kdpE	54	187	84	2	7	564	38	223	5.5e-52
Merged2_4046643_2-214	40.4	25.3514	-9.04043	3.05977	-2.95461	0.00313059	0.0176828	0.00189915	526.552	Nas_Ban	CARD	gb|AAW38464.1|ARO:3004572|Staphylococcys	41.3	46	27	0	76	213	17	62	4.1e-05
Merged2_4091664_2-295	47.4	24.9183	-9.0383	2.87372	-3.14516	0.00165998	0.0126027	0.00190196	525.774	Nas_Ban	CARD	gb|CAA53189|ARO:3000521|mupA	40	45	27	0	160	294	9	53	4.6e-07
Merged2_4415081_3-578	144.1	25.5004	-9.03811	2.51637	-3.59173	0.000328493	0.0054543	0.00190221	525.705	Nas_Ban	CARD	gb|AAA99504.1|ARO:3002987|bcrA	44.1	179	96	2	22	558	4	178	7.1e-36
Merged2_3866601_1-336	48.5	24.7193	-9.03482	3.43663	-2.62897	0.00856434	0.0299795	0.00190656	524.506	Nas_Ban	CARD	gb|NP_862226.1|ARO:3004639|Corynebacterium	41.4	58	32	1	34	207	443	498	2.4e-07
Merged2_5481887_1378-2001	98.6	24.7121	-9.03049	2.78923	-3.23763	0.00120527	0.010849	0.00191228	522.936	Nas_Ban	CARD	gb|AAA23033.2|ARO:3000190|tetO	41.9	129	72	1	64	441	3	131	3.7e-22
Merged2_4258875_5493-6194	213.4	25.7597	-9.02721	3.38492	-2.66689	0.00765564	0.0282967	0.00191663	521.748	Nas_Ban	CARD	gb|AAV85982.1|ARO:3000535|macB	46.8	237	118	2	1	687	3	239	1.2e-56
Merged2_5420655_1523-2071	52.4	24.5592	-9.02562	3.39805	-2.65612	0.00790453	0.0287083	0.00191874	521.175	Nas_Ban	CARD	gb|AAG05661.1|ARO:3004107|Pseudomonas	40.8	76	44	1	184	411	7	81	2.7e-08
Merged2_4526904_3-431	123.2	24.669	-9.02327	2.82575	-3.19323	0.00140691	0.0116863	0.00192188	520.323	Nas_Ban	CARD	gb|AAD04032.1|ARO:3002892|otr(B)	48.1	135	69	1	25	429	13	146	9.6e-30
Merged2_3872801_257-463	60.8	24.0984	-8.9982	3.05857	-2.94197	0.00326136	0.0180538	0.00195556	511.361	Nas_Ban	CARD	gb|AAC32027.1|ARO:3002817|carA	45.9	61	32	1	22	201	8	68	2.8e-11
Merged2_4323088_987-1550	148.3	24.1326	-8.99653	2.69156	-3.34249	0.0008303	0.00897558	0.00195783	510.77	Nas_Ban	CARD	gb|BAD10948.2|ARO:3002563|AAC(6')-Isa	44.9	167	78	2	46	543	3	156	3.7e-37
Merged2_4228833_3-1121	265.8	23.9394	-8.98857	3.42288	-2.62602	0.00863891	0.0300497	0.00196866	507.961	Nas_Ban	CARD	gb|ABO11759.2|ARO:3004573|Acinetobacter	41.9	358	191	6	64	1107	8	358	3.1e-72
Merged2_4230345_2-481	103.6	23.7184	-8.97616	3.37788	-2.65733	0.00787615	0.0286688	0.00198567	503.61	Nas_Ban	CARD	gb|BAE85478.1|ARO:3003728|vanRI	40.7	150	80	3	4	426	79	228	8.8e-24
Merged2_5221289_3223-3873	216.1	24.269	-8.97558	2.42359	-3.70343	0.000212708	0.00429534	0.00198647	503.405	Nas_Ban	CARD	gb|AHA41505.1|ARO:3002930|vanRO	53	217	101	1	1	648	4	220	1.7e-57
Merged2_5391711_3-347	90.1	23.8726	-8.97336	2.71288	-3.30769	0.000940702	0.00968262	0.00198952	502.634	Nas_Ban	CARD	gb|APB03214.1|ARO:3003980|tetA(48)	60.6	66	26	0	1	198	171	236	7.2e-20
Merged2_4276265_1043-1705	218.4	26.1963	-8.97268	2.36713	-3.79054	0.000150322	0.00354023	0.00199047	502.395	Nas_Ban	CARD	gb|AHA41505.1|ARO:3002930|vanRO	53.9	217	100	0	1	651	4	220	3.4e-58
Merged2_4100784_3-557	180.6	26.2841	-8.97257	2.48818	-3.60608	0.000310855	0.005368	0.00199061	502.358	Nas_Ban	CARD	gb|AHA41505.1|ARO:3002930|vanRO	51.1	186	90	1	1	555	4	189	6.6e-47
Merged2_5430354_750-935	73.9	23.6689	-8.9721	3.45469	-2.59708	0.00940199	0.031186	0.00199126	502.194	Nas_Ban	CARD	gb|APB03222.1|ARO:3003992|rphB	55	60	27	0	1	180	824	883	2.9e-15
Merged2_4762678_1753-2370	42	23.7866	-8.97071	2.94239	-3.04878	0.00229771	0.0151407	0.00199319	501.708	Nas_Ban	CARD	gb|AAA26832.1|ARO:3002827|tlrC	42.4	59	32	1	280	456	468	524	4.1e-05
Merged2_4225120_3-608	56.2	24.2308	-8.96538	2.50152	-3.58397	0.000338407	0.00548106	0.00200056	499.859	Nas_Ban	CARD	gb|NP_862226.1|ARO:3004639|Corynebacterium	65.9	41	14	0	481	603	443	483	2e-09
Merged2_4246316_1907-3727	440.3	25.1788	-8.96385	2.67797	-3.34726	0.000816161	0.0089257	0.00200268	499.331	Nas_Ban	CARD	gb|ABX00624.1|ARO:3002881|lmrC	48.2	527	268	4	13	1584	6	530	1.5e-124
Merged2_4504375_1-1140	319.7	27.5817	-8.9586	2.37181	-3.77711	0.000158659	0.00361765	0.00200999	497.515	Nas_Ban	CARD	gb|AEY83581|ARO:3000510|mupB	40.7	381	204	7	16	1140	192	556	1.9e-88
Merged2_4609198_25-792	215.7	23.859	-8.95601	3.28694	-2.72472	0.00643554	0.0259153	0.0020136	496.623	Nas_Ban	CARD	gb|APB03214.1|ARO:3003980|tetA(48)	46.3	257	133	2	1	756	65	321	2.5e-57
Merged2_4524056_3300-5081	414.1	23.3794	-8.95437	3.43011	-2.61052	0.00904037	0.0307569	0.00201588	496.06	Nas_Ban	CARD	gb|AAD04032.1|ARO:3002892|otr(B)	40.4	539	312	3	64	1680	19	548	1.1e-116
Merged2_4606274_197-781	58.5	24.5064	-8.95224	2.44218	-3.66568	0.000246678	0.00471841	0.00201886	495.328	Nas_Ban	CARD	gb|NP_862226.1|ARO:3004639|Corynebacterium	59.6	47	19	0	13	153	443	489	4e-10
Merged2_5523373_2927-3457	187.2	35.6141	-8.95187	3.00017	-2.98379	0.00284706	0.0166708	0.00201938	495.202	Nas_Ban	CARD	gb|CCP42991.1|ARO:3002525|AAC(2')-Ic	53.7	177	81	1	1	528	5	181	6.7e-49
Merged2_5419005_391-786	43.5	23.0451	-8.93344	3.00605	-2.97182	0.00296043	0.017059	0.00204534	488.916	Nas_Ban	CARD	gb|AAC74000.1|ARO:3003950|msbA	40.8	76	42	1	70	297	353	425	8.9e-06
Merged2_5022336_1-420	48.9	24.0356	-8.9331	2.87351	-3.10878	0.00187861	0.0134751	0.00204583	488.8	Nas_Ban	CARD	gb|AAA50325.1|ARO:3003036|oleB	54.5	44	20	0	22	153	48	91	2.3e-07
Merged2_5504415_2-502	283.9	61.5964	-8.93084	2.14127	-4.17082	3.03502e-05	0.00180165	0.00204904	488.033	Nas_Ban	CARD	gb|BAD59497.1|ARO:3000501|Nocardia	83.2	167	28	0	1	501	385	551	5e-78
Merged2_4506039_1526-3115	52	23.0173	-8.92707	2.85092	-3.13129	0.00174039	0.0128809	0.00205439	486.762	Nas_Ban	CARD	gb|SOX29786.1|ARO:3004730|tva(A)	42.4	66	36	2	1174	1371	3	66	1e-07
Merged2_5216963_721-1299	37	23.0598	-8.92216	2.73849	-3.25806	0.00112178	0.0105672	0.00206141	485.106	Nas_Ban	CARD	gb|AKQ05896.1|ARO:3004587|tet(52)	52.6	38	18	0	214	327	276	313	0.0012
Merged2_5507742_1-204	61.2	23.0305	-8.91901	3.19808	-2.78886	0.00528935	0.0230085	0.0020659	484.051	Nas_Ban	CARD	gb|AAA99504.1|ARO:3002987|bcrA	46.8	62	33	0	19	204	2	63	2.1e-11
Merged2_4067309_1-1254	187.6	23.4951	-8.91775	3.33641	-2.67286	0.00752074	0.0280693	0.00206771	483.626	Nas_Ban	CARD	gb|WP_104671188.1|ARO:3003948|efrA	47.1	210	111	0	1	630	345	554	1.2e-48
Merged2_4307851_1-654	149.1	22.7493	-8.91573	3.37534	-2.64143	0.00825559	0.029394	0.0020706	482.952	Nas_Ban	CARD	gb|AFK80333.1|ARO:3001313|facT	40.9	220	125	2	7	651	39	258	2.5e-37
Merged2_4051701_1-495	52.8	23.8487	-8.91283	2.77369	-3.21335	0.00131198	0.0112367	0.00207477	481.981	Nas_Ban	CARD	gb|CAA10975.1|ARO:3000194|tetW	41.2	80	45	2	28	267	73	150	1.8e-08
Merged2_4366846_1-657	104	71.6343	-8.91177	2.26261	-3.93872	8.19179e-05	0.00284177	0.0020763	481.626	Nas_Ban	CARD	gb|ABX00624.1|ARO:3002881|lmrC	40.4	171	93	4	157	657	349	514	9.2e-24
Merged2_3878157_623-2365	590.1	36.6256	-8.90942	2.54306	-3.50343	0.000459305	0.006453	0.00207968	480.843	Nas_Ban	CARD	gb|AAG05882.1|ARO:3000804|MexF	54.5	582	264	1	1	1743	1	582	1.1e-169
Merged2_4468861_333-3482	728.8	22.8973	-8.90221	2.68004	-3.32167	0.000894806	0.00942146	0.00209011	478.444	Nas_Ban	CARD	gb|AAG05882.1|ARO:3000804|MexF	41.3	1056	598	6	7	3126	4	1053	3.7e-211
Merged2_4358333_248-748	127.5	22.7439	-8.90094	2.51699	-3.53634	0.000405717	0.0061135	0.00209195	478.024	Nas_Ban	CARD	gb|APB03214.1|ARO:3003980|tetA(48)	41.8	170	88	4	7	498	163	327	5.9e-31
Merged2_5080881_2-1171	40.8	23.0127	-8.90014	2.92537	-3.0424	0.00234703	0.0152181	0.0020931	477.76	Nas_Ban	CARD	gb|NP_862226.1|ARO:3004639|Corynebacterium	40.9	88	44	4	823	1086	419	498	0.00017
Merged2_4784644_44-760	201.8	62.4069	-8.89468	2.53015	-3.51547	0.000438969	0.00643136	0.00210105	475.954	Nas_Ban	CARD	gb|CCP46065.1|ARO:3000816|mtrA	47.6	227	112	3	28	705	7	227	3.6e-53
Merged2_4314109_400-1584	36.2	22.409	-8.89388	3.37575	-2.63463	0.0084228	0.0296882	0.00210221	475.69	Nas_Ban	CARD	gb|QBQ69719.1|ARO:3004720|Tet(X4)	55.6	27	12	0	856	936	303	329	0.0043
Merged2_4380200_2972-3808	38.9	22.3811	-8.89137	3.4282	-2.5936	0.00949764	0.0313372	0.00210586	474.865	Nas_Ban	CARD	gb|QHW12375.1|ARO:3005087|msrF	44.7	47	21	2	124	249	16	62	0.00046
Merged2_4740073_8607-9818	518.1	36.774	-8.88491	2.90248	-3.06115	0.00220491	0.0147983	0.00211532	472.742	Nas_Ban	CARD	gb|AAC75089.1|ARO:3003577|ugd	65.4	402	125	1	1	1206	1	388	3.8e-148
Merged2_5261911_5244-6188	305.8	22.3096	-8.88253	3.13727	-2.83129	0.00463601	0.0214929	0.00211881	471.963	Nas_Ban	CARD	gb|APB03214.1|ARO:3003980|tetA(48)	52.3	306	142	4	13	921	17	321	2.3e-84
Merged2_5428929_2-1600	246.1	22.1804	-8.87832	3.46077	-2.56541	0.0103053	0.0326263	0.00212501	470.587	Nas_Ban	CARD	gb|AAB41059.1|ARO:3002884|iri	42.5	348	173	7	181	1170	2	340	3.7e-66
Merged2_4109255_1106-2062	305.8	22.1626	-8.87806	3.37503	-2.63051	0.00852567	0.0298737	0.00212538	470.503	Nas_Ban	CARD	gb|APB03214.1|ARO:3003980|tetA(48)	51	312	152	1	16	951	22	332	2.3e-84
Merged2_5015535_6688-8721	523.5	22.2775	-8.87749	3.16316	-2.80653	0.00500789	0.0223634	0.00212623	470.316	Nas_Ban	CARD	gb|CAA37477.1|ARO:3002891|otr(A)	46.5	678	333	11	19	2013	1	661	1.5e-149
Merged2_4121786_1-417	235.7	22.1029	-8.874	3.37594	-2.6286	0.00857362	0.0299795	0.00213137	469.181	Nas_Ban	CARD	gb|AHA41501.1|ARO:3002954|vanXO	75.9	137	33	0	1	411	65	201	1.3e-63
Merged2_4823621_6-335	61.6	22.0584	-8.87117	3.37524	-2.62831	0.00858112	0.0299795	0.00213556	468.261	Nas_Ban	CARD	gb|CAB13167.1|ARO:3003064|ykkD	40.2	107	56	3	1	309	1	103	2.6e-11
Merged2_4220622_1-291	93.6	22.1435	-8.87073	3.19977	-2.7723	0.00556617	0.0237329	0.00213622	468.117	Nas_Ban	CARD	gb|AIA08936.1|ARO:3000444|rphA	53.4	88	41	0	25	288	1	88	5.5e-21
Merged2_4609210_1-579	137.1	23.1258	-8.86669	2.61044	-3.39662	0.000682228	0.0079895	0.0021422	466.809	Nas_Ban	CARD	gb|APB03219.1|ARO:3003986|TaeA	40.4	193	114	1	1	576	53	245	8.7e-34
Merged2_4765796_2-2068	119	26.1747	-8.86625	2.23514	-3.96675	7.28602e-05	0.00278259	0.00214286	466.667	Nas_Ban	CARD	gb|AAF67494.2|ARO:3002522|novA	45.2	135	73	1	1	405	468	601	8.7e-28
Merged2_4230692_1-789	193	24.4324	-8.86373	2.29738	-3.8582	0.000114227	0.00317748	0.0021466	465.852	Nas_Ban	CARD	gb|CCP45647.1|ARO:3003955|efpA	41.4	261	147	3	1	783	96	350	1.8e-50
Merged2_4112440_1-3120	1007.7	25.7242	-8.86276	2.28308	-3.88193	0.000103632	0.00311652	0.00214804	465.541	Nas_Ban	CARD	gb|AAC75137.1|ARO:3000794|mdtC	55.2	1016	394	3	4	3051	59	1013	4.1e-295
Merged2_5068752_8354-9667	277.3	21.8095	-8.85426	3.39271	-2.60979	0.00905975	0.030783	0.00216074	462.805	Nas_Ban	CARD	gb|ACJ41547.2|ARO:3004574|Acinetobacter	40.9	364	211	3	55	1134	5	368	1.2e-75
Merged2_4518489_256-588	61.2	21.7934	-8.85268	3.06465	-2.88864	0.00386908	0.0196863	0.00216311	462.298	Nas_Ban	CARD	gb|AAA26793|ARO:3003748|oleC	44.8	58	32	0	112	285	4	61	3.5e-11
Merged2_4387971_6014-7180	294.3	21.7575	-8.85076	3.39672	-2.60568	0.0091693	0.0308399	0.00216598	461.684	Nas_Ban	CARD	gb|CAA78046.1|ARO:3002701|Rhodococcus	50	366	181	1	13	1104	5	370	8.6e-81
Merged2_4279692_1-555	42.7	21.8891	-8.84961	2.80979	-3.14957	0.00163513	0.0125638	0.00216772	461.315	Nas_Ban	CARD	gb|NP_862226.1|ARO:3004639|Corynebacterium	43.1	58	31	1	178	351	443	498	2.1e-05
Merged2_5505709_1444-2859	337.8	21.8331	-8.84531	3.25455	-2.71783	0.00657122	0.0262315	0.00217418	459.944	Nas_Ban	CARD	gb|APB03219.1|ARO:3003986|TaeA	41.9	484	261	7	16	1410	160	642	8.2e-94
Merged2_5217344_719-1453	166.8	23.5633	-8.84106	2.46646	-3.58452	0.0003377	0.00548106	0.00218059	458.591	Nas_Ban	CARD	gb|AAV85982.1|ARO:3000535|macB	42.3	227	126	2	64	732	3	228	1.3e-42
Merged2_4782870_1-780	52.8	22.5073	-8.83932	2.74169	-3.22404	0.00126398	0.0110735	0.00218323	458.037	Nas_Ban	CARD	gb|AVI44920.1|ARO:3004470|poxtA	40.6	69	40	1	430	636	4	71	2.9e-08
Merged2_4191533_3698-4429	167.5	22.4993	-8.83929	2.52431	-3.50166	0.000462365	0.006453	0.00218327	458.028	Nas_Ban	CARD	gb|AET10445.1|ARO:3004033|tetB(46)	41.4	232	135	1	7	702	342	572	7.6e-43
Merged2_5237014_288-965	352.1	22.9498	-8.83563	2.45962	-3.59227	0.000327809	0.0054543	0.00218882	456.867	Nas_Ban	CARD	gb|CCP46065.1|ARO:3000816|mtrA	76.8	224	52	0	1	672	4	227	2e-98
Merged2_4540728_458-3322	857.8	25.2754	-8.83553	2.51919	-3.50729	0.000452702	0.006453	0.00218897	456.836	Nas_Ban	CARD	gb|AAC75137.1|ARO:3000794|mdtC	50.6	944	399	3	1	2832	148	1024	4.8e-250
Merged2_5387861_1254-2879	163.3	22.9323	-8.83166	2.49247	-3.54333	0.000395104	0.00603256	0.00219485	455.613	Nas_Ban	CARD	gb|AAF67494.2|ARO:3002522|novA	40.9	242	135	3	868	1593	360	593	3.2e-41
Merged2_4230724_94-654	146.7	35.5171	-8.82764	2.97913	-2.96316	0.00304502	0.0173433	0.00220097	454.345	Nas_Ban	CARD	gb|APB03214.1|ARO:3003980|tetA(48)	43.4	189	96	4	10	558	144	327	1.1e-36
Merged2_4516560_2-571	108.6	22.3057	-8.82762	2.49069	-3.54424	0.000393744	0.00602515	0.002201	454.338	Nas_Ban	CARD	gb|ANZ79240.1|ARO:3004035|tetA(60)	40.9	171	96	3	19	525	394	561	3.3e-25
Merged2_4232151_1338-4349	936.8	68.0064	-8.82606	2.72092	-3.24377	0.00117957	0.0108222	0.0022034	453.845	Nas_Ban	CARD	gb|BAE06006.1|ARO:3003705|mexN	52	981	467	2	1	2943	41	1017	8.5e-274
Merged2_5291485_5582-6262	160.6	21.8847	-8.82297	3.0326	-2.90938	0.00362148	0.0190946	0.00220811	452.876	Nas_Ban	CARD	gb|ATC67679.1|ARO:3000838|arlR	40.5	210	122	2	1	630	13	219	8.6e-41
Merged2_5022943_1835-2584	43.5	21.3243	-8.82219	3.37641	-2.61289	0.00897793	0.0306809	0.0022093	452.631	Nas_Ban	CARD	gb|APB03219.1|ARO:3003986|TaeA	55.3	38	17	0	208	321	23	60	1.7e-05
Merged2_4826445_2029-2694	146.4	21.5505	-8.82157	3.20973	-2.74838	0.00598899	0.0247874	0.00221025	452.437	Nas_Ban	CARD	gb|ATC67679.1|ARO:3000838|arlR	40.2	199	114	2	19	606	3	199	1.6e-36
Merged2_4239322_2258-4114	39.7	21.9648	-8.80807	3.02507	-2.91169	0.00359475	0.019084	0.00223104	448.222	Nas_Ban	CARD	gb|QHW12375.1|ARO:3005087|msrF	50	32	16	0	1132	1227	307	338	0.0006
Merged2_5082187_1-1677	409.1	38.4897	-8.80484	2.93483	-3.00012	0.00269876	0.0162968	0.00223604	447.22	Nas_Ban	CARD	gb|AAL19305.1|ARO:3000790|mdsB	43.6	569	306	4	1	1668	297	863	3.4e-115
Merged2_5060987_1-3108	1027.7	21.2723	-8.80309	2.65415	-3.31672	0.000910802	0.00949008	0.00223876	446.676	Nas_Ban	CARD	gb|AAC75137.1|ARO:3000794|mdtC	55.3	1041	386	5	1	3108	1	967	3.8e-301
Merged2_4130182_934-1188	41.6	20.9268	-8.79546	3.37586	-2.6054	0.00917673	0.0308399	0.00225062	444.322	Nas_Ban	CARD	gb|AAA26832.1|ARO:3002827|tlrC	47.5	40	21	0	70	189	377	416	2.2e-05
Merged2_4080881_1-555	141.4	21.0622	-8.79306	3.23377	-2.71914	0.00654525	0.0261886	0.00225437	443.583	Nas_Ban	CARD	gb|AAA99504.1|ARO:3002987|bcrA	43.8	176	97	2	31	552	4	179	4.4e-35
Merged2_5213524_431-1009	223.4	21.2708	-8.79264	2.99831	-2.93253	0.0033621	0.0184034	0.00225503	443.453	Nas_Ban	CARD	gb|CCP44758.1|ARO:3000392|Erm(37)	67.1	173	50	1	34	552	6	171	9.2e-60
Merged2_4463078_56-1066	226.5	21.2122	-8.79223	2.76152	-3.18383	0.00145339	0.0118019	0.00225567	443.327	Nas_Ban	CARD	gb|AAB66655.1|ARO:3002663|APH(9)-Ib	41.6	327	181	6	13	984	5	324	1.9e-60
Merged2_4509420_2159-3373	33.5	22.2233	-8.79164	2.67368	-3.28821	0.00100826	0.0100186	0.00225659	443.147	Nas_Ban	CARD	gb|ARB93503.1|ARO:3004603|tet(56)	43.5	46	26	0	910	1047	274	319	0.028
Merged2_4080823_11661-12353	212.2	20.8455	-8.7891	3.38598	-2.59574	0.00943881	0.0312192	0.00226056	442.368	Nas_Ban	CARD	gb|AAV85982.1|ARO:3000535|macB	47.2	229	119	1	1	681	3	231	2.5e-56
Merged2_5421706_28802-29689	39.3	20.7579	-8.78303	3.38544	-2.59436	0.00947685	0.0312836	0.00227009	440.511	Nas_Ban	CARD	gb|AAA26832.1|ARO:3002827|tlrC	47.7	44	23	0	418	549	169	212	0.00038
Merged2_4087031_1237-2067	44.7	20.6881	-8.77815	3.38653	-2.59208	0.00953978	0.0313733	0.0022778	439.021	Nas_Ban	CARD	gb|ABX00624.1|ARO:3002881|lmrC	45	40	22	0	121	240	359	398	8.4e-06
Merged2_4493876_8532-9347	46.2	20.5826	-8.77081	3.3844	-2.59154	0.00955478	0.0313904	0.0022894	436.795	Nas_Ban	CARD	gb|NP_862226.1|ARO:3004639|Corynebacterium	59	39	16	0	427	543	440	478	2.8e-06
Merged2_4096740_2-631	137.1	20.7036	-8.76888	2.77811	-3.15642	0.0015972	0.0124135	0.00229247	436.211	Nas_Ban	CARD	gb|AYV52072.1|ARO:3002882|lmrD	41.1	168	98	1	127	630	425	591	9.4e-34
Merged2_5499152_294-1169	245.4	20.5284	-8.76847	2.92013	-3.00276	0.0026754	0.0162378	0.00229312	436.087	Nas_Ban	CARD	gb|ALH22601.1|ARO:3000620|adeL	43.3	289	161	2	19	876	1	289	3.4e-66
Merged2_5265239_1625-2203	141.4	20.5471	-8.76838	3.38171	-2.59289	0.0095174	0.0313724	0.00229326	436.06	Nas_Ban	CARD	gb|AAC73788.1|ARO:3003841|kdpE	41.7	175	98	2	1	519	50	222	4.6e-35
Merged2_5426882_4283-5179	39.7	20.5166	-8.76676	3.37441	-2.59801	0.00937651	0.0311615	0.00229584	435.57	Nas_Ban	CARD	gb|DAC81085.1|ARO:3005088|msrH	48.9	47	19	1	58	183	16	62	0.00029
Merged2_3873298_1-3066	913.7	20.8916	-8.76663	2.87629	-3.0479	0.0023045	0.0151564	0.00229604	435.532	Nas_Ban	CARD	gb|AAG07064.1|ARO:3003693|mexK	49.8	997	487	4	4	2964	27	1020	7.8e-267
Merged2_4090112_738-2339	50.1	23.582	-8.76556	2.49657	-3.51103	0.000446369	0.00644382	0.00229776	435.206	Nas_Ban	CARD	gb|DAC81085.1|ARO:3005088|msrH	45.3	64	33	1	70	261	26	87	3.9e-07
Merged2_4353431_754-1587	46.6	20.5053	-8.76502	3.4212	-2.56197	0.0104079	0.0327989	0.00229862	435.044	Nas_Ban	CARD	gb|NP_862226.1|ARO:3004639|Corynebacterium	44	50	28	0	469	618	442	491	2.2e-06
Merged2_5437845_153-824	55.5	20.7685	-8.76324	2.96213	-2.95843	0.00309212	0.0175246	0.00230146	434.507	Nas_Ban	CARD	gb|NP_862226.1|ARO:3004639|Corynebacterium	53.2	47	22	0	493	633	443	489	3.9e-09
Merged2_4204297_1-930	45.8	21.2858	-8.7568	2.71201	-3.22889	0.00124271	0.0109928	0.00231175	432.572	Nas_Ban	CARD	gb|AAA25293.1|ARO:3000192|tetS	41.7	60	34	1	31	210	73	131	4.2e-06
Merged2_4737164_1561-2181	154.1	20.6278	-8.74918	3.25527	-2.6877	0.00719459	0.0274825	0.00232399	430.294	Nas_Ban	CARD	gb|AAD04032.1|ARO:3002892|otr(B)	44.4	187	98	1	61	603	22	208	7.4e-39
Merged2_5379661_1-696	165.6	20.2524	-8.74717	3.4082	-2.56651	0.0102728	0.0326235	0.00232723	429.695	Nas_Ban	CARD	gb|AAA99504.1|ARO:3002987|bcrA	46	213	112	3	1	630	12	224	2.7e-42
Merged2_5255694_3987-5147	55.8	167.716	-8.73881	2.68725	-3.25196	0.00114613	0.010675	0.00234075	427.213	Nas_Ban	CARD	gb|NP_862226.1|ARO:3004639|Corynebacterium	55.3	47	21	0	508	648	443	489	5.1e-09
Merged2_4494355_2-400	111.3	20.1671	-8.73034	3.17382	-2.75074	0.00594614	0.024703	0.00235455	424.71	Nas_Ban	CARD	gb|AFK80333.1|ARO:3001313|facT	48.7	119	61	0	19	375	29	147	3.5e-26
Merged2_4746253_1845-3107	37.4	19.9869	-8.7296	3.38991	-2.57517	0.0100191	0.0321339	0.00235575	424.494	Nas_Ban	CARD	gb|QBQ85438.1|ARO:3004719|Tet(X3)	48.5	33	17	0	898	996	306	338	0.002
Merged2_4258259_1-2577	728	21.2665	-8.72775	2.69124	-3.24302	0.00118269	0.0108298	0.00235877	423.95	Nas_Ban	CARD	gb|AAG07064.1|ARO:3003693|mexK	46.2	845	447	1	61	2571	3	847	5.1e-211
Merged2_5401756_3-458	211.1	20.1062	-8.72588	3.17497	-2.74834	0.00598986	0.0247874	0.00236182	423.402	Nas_Ban	CARD	gb|APB03222.1|ARO:3003992|rphB	65.1	149	52	0	4	450	468	616	3.7e-56
Merged2_4034930_487-1527	50.4	21.3153	-8.71553	2.69176	-3.23786	0.00120432	0.010849	0.00237883	420.374	Nas_Ban	CARD	gb|CBY88983.1|ARO:3002833|vgaE	40.8	71	38	1	475	687	384	450	1.9e-07
Merged2_5256407_3232-4158	54.7	19.7177	-8.70861	3.39949	-2.56174	0.010415	0.0327989	0.00239027	418.363	Nas_Ban	CARD	gb|CAA79966.1|ARO:3003665|NmcR	40.8	71	42	0	64	276	13	83	9.1e-09
Merged2_4047888_3-629	79	19.8366	-8.70581	3.25021	-2.67854	0.0073944	0.027851	0.00239492	417.551	Nas_Ban	CARD	gb|AIA08936.1|ARO:3000444|rphA	42.4	118	55	5	175	525	209	314	3e-16
Merged2_4741478_1497-2465	251.5	20.142	-8.70548	3.28786	-2.64776	0.00810264	0.0290901	0.00239546	417.456	Nas_Ban	CARD	gb|AEY83581|ARO:3000510|mupB	43.8	274	147	3	43	858	9	277	5.3e-68
Merged2_4791596_106-798	211.8	19.6428	-8.70376	3.37441	-2.57934	0.0098989	0.0319367	0.00239832	416.958	Nas_Ban	CARD	gb|CCP46065.1|ARO:3000816|mtrA	50.4	224	107	3	16	684	7	227	3.3e-56
Merged2_4277457_2-1012	245.4	20.1146	-8.7011	2.68718	-3.23801	0.00120367	0.010849	0.00240275	416.189	Nas_Ban	CARD	gb|AAC75733.1|ARO:3000074|emrB	41.4	319	170	5	67	1008	14	320	4e-66
Merged2_5389306_5220-6413	354.4	19.7341	-8.69809	3.23191	-2.69131	0.00711719	0.027364	0.00240777	415.322	Nas_Ban	CARD	gb|ABA42118.2|ARO:3000866|oleI	47.6	410	183	3	19	1170	14	417	7.1e-99
Merged2_4217942_2-712	180.3	32.4307	-8.69623	2.65563	-3.27464	0.00105796	0.0102147	0.00241087	414.788	Nas_Ban	CARD	gb|AAD04032.1|ARO:3002892|otr(B)	43.8	210	112	1	79	690	17	226	1.1e-46
Merged2_4536113_2-2014	505.4	22.0679	-8.69609	2.76415	-3.14603	0.00165505	0.0126027	0.0024111	414.749	Nas_Ban	CARD	gb|AAG05882.1|ARO:3000804|MexF	44.4	674	356	5	1	1977	381	1050	4.2e-144
Merged2_5506050_113-772	37.4	20.2776	-8.69368	3.38813	-2.56592	0.0102902	0.0326235	0.00241513	414.056	Nas_Ban	CARD	gb|AAC76296.1|ARO:3000656|acrS	41	39	23	0	4	120	24	62	0.0011
Merged2_5004411_3-608	244.6	19.4193	-8.68669	3.39125	-2.5615	0.0104221	0.0327989	0.00242687	412.054	Nas_Ban	CARD	gb|AAA26793|ARO:3003748|oleC	63.5	197	72	0	16	606	5	201	4e-66
Merged2_4939467_2-643	175.3	19.4623	-8.68529	3.14064	-2.76545	0.0056844	0.0240544	0.00242922	411.654	Nas_Ban	CARD	gb|APB03214.1|ARO:3003980|tetA(48)	47.9	211	100	3	10	642	18	218	3.2e-45
Merged2_4195720_3-710	209.1	50.4071	-8.68186	2.19787	-3.95012	7.8111e-05	0.00281609	0.002435	410.678	Nas_Ban	CARD	gb|CCP46065.1|ARO:3000816|mtrA	49.8	225	110	2	16	690	3	224	2.2e-55
Merged2_5020080_1-699	98.2	19.454	-8.67977	2.815	-3.0834	0.00204651	0.0141955	0.00243853	410.084	Nas_Ban	CARD	gb|AHA41504.1|ARO:3002941|vanSO	43.5	138	66	2	289	699	52	178	5.4e-22
Merged2_4753484_2-271	95.1	19.8372	-8.67694	2.99485	-2.89729	0.00376401	0.0194295	0.00244333	409.278	Nas_Ban	CARD	gb|AAC73788.1|ARO:3003841|kdpE	48.3	87	44	1	1	261	138	223	1.8e-21
Merged2_4463708_2-691	308.9	112.011	-8.67655	2.21103	-3.92421	8.70168e-05	0.00284213	0.00244398	409.169	Nas_Ban	CARD	gb|BAD59497.1|ARO:3000501|Nocardia	67.6	225	66	3	19	690	23	241	2e-85
Merged2_4112272_1137-1337	33.9	19.2655	-8.67589	3.37377	-2.57157	0.0101239	0.0323795	0.0024451	408.981	Nas_Ban	CARD	gb|AAV85982.1|ARO:3000535|macB	54.2	24	11	0	52	123	195	218	0.0036
Merged2_4277526_2-628	40.4	19.2688	-8.67004	2.78383	-3.11443	0.00184304	0.0133873	0.00245504	407.325	Nas_Ban	CARD	gb|CAA45050.1|ARO:3002828|srmB	42.5	40	23	0	508	627	11	50	0.00012
Merged2_4238747_3-374	57	19.1145	-8.66364	3.4135	-2.53805	0.0111472	0.0339875	0.00246596	405.522	Nas_Ban	CARD	gb|AAC75271.1|ARO:3003952|yojI	45.1	51	28	0	7	159	342	392	7.3e-10
Merged2_4473809_1-864	191	20.3962	-8.66138	2.47639	-3.49759	0.000469485	0.00650477	0.00246982	404.888	Nas_Ban	CARD	gb|APB03214.1|ARO:3003980|tetA(48)	41.8	282	158	5	1	840	52	329	7.6e-50
Merged2_4070020_643-1149	105.9	19.3054	-8.66099	3.21115	-2.69716	0.00699338	0.0271151	0.00247048	404.78	Nas_Ban	CARD	gb|AQX36338.1|ARO:3004379|QepA4	40.6	160	92	1	13	492	13	169	1.9e-24
Merged2_5005031_1207-2403	284.3	20.2037	-8.66051	2.72114	-3.18268	0.00145921	0.0118166	0.0024713	404.645	Nas_Ban	CARD	gb|AAP43109.1|ARO:3003922|oqxA	44.4	354	194	2	76	1137	19	369	9.1e-78
Merged2_3876740_446-2290	307.4	42.4163	-8.65748	2.19345	-3.94698	7.91443e-05	0.00283848	0.00247651	403.794	Nas_Ban	CARD	gb|APB03214.1|ARO:3003980|tetA(48)	50.3	324	159	1	28	999	17	338	1.5e-84
Merged2_4050865_1406-2008	54.3	19.2381	-8.6555	3.26636	-2.64989	0.00805167	0.0289675	0.0024799	403.242	Nas_Ban	CARD	gb|AAG07066.1|ARO:3003710|mexL	44.4	72	39	1	1	213	8	79	7.7e-09
Merged2_5217788_3-2009	201.8	19.4314	-8.65487	3.02742	-2.85883	0.00425206	0.0207228	0.00248099	403.065	Nas_Ban	CARD	gb|AAC73788.1|ARO:3003841|kdpE	47.7	222	114	1	61	726	4	223	9.9e-53
Merged2_4300258_13224-13931	174.1	18.8731	-8.64598	3.37511	-2.56169	0.0104165	0.0327989	0.00249632	400.59	Nas_Ban	CARD	gb|AAA99504.1|ARO:3002987|bcrA	44.9	225	121	3	13	678	4	228	7.8e-45
Merged2_4118863_1-675	106.7	19.1972	-8.63429	2.69896	-3.19912	0.00137846	0.0115757	0.00251663	397.357	Nas_Ban	CARD	gb|AKA86814|ARO:3003746|optrA	48.3	87	45	0	37	297	179	265	1.5e-24
Merged2_5216740_942-1793	37	18.7004	-8.63237	3.38406	-2.55089	0.0107448	0.0333131	0.00251999	396.827	Nas_Ban	CARD	gb|AJP77057|ARO:3003718|MSI-1	46.4	28	15	0	250	333	128	155	0.0018
Merged2_4831317_427-2379	548.1	19.5042	-8.61873	2.47905	-3.47662	0.000507769	0.00672404	0.00254392	393.094	Nas_Ban	CARD	gb|CAA37477.1|ARO:3002891|otr(A)	49.1	676	295	11	10	1944	4	661	5.5e-157
Merged2_4302867_3-278	98.2	19.4576	-8.61695	3.13275	-2.7506	0.00594865	0.024703	0.00254706	392.61	Nas_Ban	CARD	gb|APB03214.1|ARO:3003980|tetA(48)	61.3	75	29	0	1	225	170	244	2.1e-22
Merged2_4767338_2-307	61.6	18.5846	-8.61454	2.84357	-3.02948	0.00244974	0.0155187	0.00255133	391.953	Nas_Ban	CARD	gb|AAA26832.1|ARO:3002827|tlrC	46	63	34	0	4	192	6	68	2.4e-11
Merged2_4176817_23742-24212	93.6	18.4502	-8.61369	3.37441	-2.55265	0.0106907	0.0332203	0.00255282	391.724	Nas_Ban	CARD	gb|AAC74000.1|ARO:3003950|msbA	43.4	136	68	3	46	453	453	579	8.9e-21
Merged2_4118798_1-486	140.6	31.428	-8.61325	2.59815	-3.31515	0.000915945	0.00949008	0.00255361	391.603	Nas_Ban	CARD	gb|APB03219.1|ARO:3003986|TaeA	46.3	162	83	2	1	483	163	321	6.6e-35
Merged2_4619643_4522-4764	37	18.4754	-8.61068	2.87085	-2.99935	0.00270553	0.0162968	0.00255816	390.906	Nas_Ban	CARD	gb|ALV80601.1|ARO:3003801|bcr-1	44	50	28	0	34	183	68	117	0.00051
Merged2_4607148_3-233	53.5	18.7891	-8.60902	2.71766	-3.16781	0.00153591	0.0121405	0.0025611	390.457	Nas_Ban	CARD	gb|AAG06465.1|ARO:3005063|cprR	45.5	66	36	0	1	198	3	68	5e-09
Merged2_5024368_3698-4369	155.6	18.3073	-8.59278	3.13489	-2.74102	0.00612492	0.0251088	0.0025901	386.086	Nas_Ban	CARD	gb|BAE85478.1|ARO:3003728|vanRI	40.1	227	122	4	16	657	5	230	2.7e-39
Merged2_5237461_4029-5018	45.8	18.0793	-8.58491	3.38885	-2.53328	0.0113	0.0342237	0.00260426	383.986	Nas_Ban	CARD	gb|NP_862226.1|ARO:3004639|Corynebacterium	40.3	67	38	1	442	642	443	507	4.5e-06
Merged2_4778585_588-1814	43.1	18.53	-8.58491	2.82438	-3.03957	0.00236914	0.0152813	0.00260427	383.985	Nas_Ban	CARD	gb|QHW12375.1|ARO:3005087|msrF	61.3	31	12	0	202	294	32	62	3.6e-05
Merged2_4386643_3-596	155.2	18.0597	-8.5816	3.01857	-2.84294	0.00446998	0.0212709	0.00261025	383.105	Nas_Ban	CARD	gb|AAA99504.1|ARO:3002987|bcrA	42.2	199	114	1	1	594	5	203	3.2e-39
Merged2_4304706_9376-9939	142.1	18.0823	-8.57874	2.70147	-3.17558	0.00149538	0.0119874	0.00261543	382.347	Nas_Ban	CARD	gb|AAV85982.1|ARO:3000535|macB	44.1	161	89	1	10	492	61	220	2.6e-35
Merged2_5422024_780-2357	297.7	19.3726	-8.57706	2.68753	-3.19143	0.00141573	0.0117031	0.00261847	381.902	Nas_Ban	CARD	gb|AFK80333.1|ARO:3001313|facT	40.8	436	256	2	157	1458	26	461	1e-81
Merged2_4417094_2825-3397	38.5	18.0032	-8.57705	3.43637	-2.49596	0.0125616	0.0362816	0.00261848	381.9	Nas_Ban	CARD	gb|BAJ10053.1|ARO:3002874|FosC2	55.6	27	12	0	34	114	2	28	0.00042
Merged2_4605709_6373-8439	49.7	18.3011	-8.57288	2.94555	-2.91045	0.00360904	0.019084	0.00262608	380.796	Nas_Ban	CARD	gb|AAG06465.1|ARO:3005063|cprR	48.1	54	25	1	34	195	76	126	6.5e-07
Merged2_4395269_694-2088	436.8	21.14	-8.56983	2.79633	-3.06467	0.00217909	0.0147544	0.00263162	379.994	Nas_Ban	CARD	gb|BAE06006.1|ARO:3003705|mexN	53.3	437	201	3	19	1320	580	1016	1.3e-123
Merged2_3888677_2-352	70.9	18.1275	-8.56929	2.48879	-3.44315	0.00057498	0.00722998	0.00263262	379.85	Nas_Ban	CARD	gb|AAC32027.1|ARO:3002817|carA	42.5	87	50	0	4	264	13	99	4.6e-14
Merged2_4115287_589-981	140.2	17.9813	-8.56921	3.16107	-2.71086	0.00671098	0.0265382	0.00263275	379.831	Nas_Ban	CARD	gb|AAA26793|ARO:3003748|oleC	63.3	120	44	0	28	387	5	124	7e-35
Merged2_5542207_3-1319	346.3	19.7272	-8.56307	2.701	-3.17034	0.00152263	0.0121072	0.00264399	378.216	Nas_Ban	CARD	gb|WP_104671188.1|ARO:3003948|efrA	44.2	439	238	4	16	1314	138	575	2.1e-96
Merged2_4266282_2465-3418	463.8	18.146	-8.55958	2.87919	-2.97291	0.0029499	0.0170411	0.00265038	377.304	Nas_Ban	CARD	gb|AHA41499.1|ARO:3002948|vanHO	71	314	91	0	1	942	37	350	6.7e-132
Merged2_4091391_5173-6603	275.8	18.5805	-8.55444	2.55684	-3.34571	0.000820727	0.0089469	0.00265984	375.962	Nas_Ban	CARD	gb|AFK80333.1|ARO:3001313|facT	40.4	426	245	2	49	1311	28	449	3.9e-75
Merged2_4102621_445-936	182.6	17.8314	-8.55114	2.87491	-2.9744	0.00293559	0.0169889	0.00266594	375.102	Nas_Ban	CARD	gb|BAD10948.2|ARO:3002563|AAC(6')-Isa	57.8	154	65	0	10	471	3	156	1.5e-47
Merged2_5253850_2612-3412	153.7	32.8829	-8.55012	2.3369	-3.65874	0.000253458	0.00480801	0.00266783	374.837	Nas_Ban	CARD	gb|AHA41505.1|ARO:3002930|vanRO	42.5	221	119	3	121	777	4	218	1.2e-38
Merged2_4997728_1363-1845	107.8	17.8445	-8.54494	3.28862	-2.59834	0.00936758	0.0311615	0.00267741	373.495	Nas_Ban	CARD	gb|ALV80601.1|ARO:3003801|bcr-1	47.1	136	72	0	67	474	13	148	4.7e-25
Merged2_4628858_1-453	109	17.6045	-8.54485	3.09002	-2.7653	0.00568699	0.0240544	0.00267758	373.471	Nas_Ban	CARD	gb|AFK80333.1|ARO:3001313|facT	47	132	70	0	55	450	12	143	2e-25
Merged2_5225451_2612-3274	204.1	19.9257	-8.54289	2.82103	-3.02829	0.00245943	0.0155528	0.00268123	372.963	Nas_Ban	CARD	gb|AHA41505.1|ARO:3002930|vanRO	50.2	217	108	0	1	651	4	220	6.6e-54
Merged2_5245979_3-542	98.2	17.4595	-8.53434	3.37894	-2.52574	0.0115454	0.0347157	0.00269716	370.76	Nas_Ban	CARD	gb|AAF67494.2|ARO:3002522|novA	40.4	166	89	4	13	510	438	593	4.2e-22
Merged2_4371572_442-2901	765	20.2686	-8.53185	2.48455	-3.43395	0.000594846	0.00728845	0.00270183	370.12	Nas_Ban	CARD	gb|AAG05915.1|ARO:3004074|MuxB	50.2	815	402	3	16	2454	4	816	3.6e-222
Merged2_5523373_3-422	95.5	28.9045	-8.53089	2.98703	-2.85598	0.00429039	0.0208039	0.00270362	369.874	Nas_Ban	CARD	gb|CCP45647.1|ARO:3003955|efpA	49.5	101	51	0	115	417	54	154	2.1e-21
Merged2_4825177_1614-2501	203.8	17.424	-8.53001	3.4026	-2.50691	0.0121793	0.0356934	0.00270527	369.649	Nas_Ban	CARD	gb|CCP46065.1|ARO:3000816|mtrA	46.1	228	118	1	190	873	2	224	1.2e-53
Merged2_4746560_3-488	48.5	18.097	-8.52298	2.97239	-2.86739	0.00413875	0.0203859	0.00271849	367.852	Nas_Ban	CARD	gb|NP_862226.1|ARO:3004639|Corynebacterium	43.9	57	32	0	208	378	444	500	3.4e-07
Merged2_10071_1-1197	36.2	20.8089	-8.51646	2.59307	-3.28432	0.0010223	0.0101041	0.00273079	366.194	Nas_Ban	CARD	gb|AAD12753.1|ARO:3000177|tet(J)	43.2	37	21	0	127	237	116	152	0.0043
Merged2_5023430_1-447	168.3	17.9892	-8.51483	2.45264	-3.47169	0.000517191	0.00678358	0.0027339	365.778	Nas_Ban	CARD	gb|APB03214.1|ARO:3003980|tetA(48)	58.3	144	60	0	16	447	17	160	2.7e-43
Merged2_4396530_5893-6783	280	17.2157	-8.51384	3.37489	-2.5227	0.0116457	0.0348662	0.00273576	365.529	Nas_Ban	CARD	gb|WP_102607457.1|ARO:3004361|sul4	52.4	288	111	4	40	855	9	286	1.3e-76
Merged2_5001189_441-1250	176	58.3191	-8.50734	2.63632	-3.22698	0.00125105	0.0110131	0.00274812	363.886	Nas_Ban	CARD	gb|CCP46065.1|ARO:3000816|mtrA	43.1	225	122	3	133	801	7	227	2.4e-45
Merged2_4499043_2-1021	221.5	16.8817	-8.48427	3.41357	-2.48545	0.0129388	0.0368579	0.00279242	358.112	Nas_Ban	CARD	gb|AIA08936.1|ARO:3000444|rphA	47.3	311	149	7	4	918	25	326	6.2e-59
Merged2_4357240_531-1241	166.4	20.3636	-8.48374	2.27773	-3.72465	0.000195587	0.00403237	0.00279345	357.98	Nas_Ban	CARD	gb|AAV85982.1|ARO:3000535|macB	40.5	227	130	2	40	708	3	228	1.6e-42
Merged2_3380_2-541	205.3	27.6294	-8.48373	3.02979	-2.8001	0.00510865	0.0225935	0.00279347	357.978	Nas_Ban	CARD	gb|AAC73788.1|ARO:3003841|kdpE	57.6	177	73	2	1	528	48	223	2.4e-54
Merged2_4090647_554-2017	332.4	17.0557	-8.47914	2.94856	-2.87569	0.00403146	0.0200873	0.00280236	356.842	Nas_Ban	CARD	gb|AAB41059.1|ARO:3002884|iri	41	488	260	12	13	1446	3	472	3.6e-92
Merged2_4404397_2-529	152.1	16.9078	-8.47393	3.17171	-2.67173	0.00754621	0.0281338	0.00281251	355.555	Nas_Ban	CARD	gb|AAA99504.1|ARO:3002987|bcrA	48.9	178	88	3	4	528	32	209	2.4e-38
Merged2_4614282_469-3906	1072	23.6052	-8.47003	2.8301	-2.99284	0.00276398	0.0164146	0.00282011	354.596	Nas_Ban	CARD	gb|AAC75137.1|ARO:3000794|mdtC	54.8	1089	408	7	121	3369	1	1011	1.9e-314
Merged2_4121096_161-931	174.9	16.6572	-8.46621	2.91715	-2.90222	0.00370526	0.0192707	0.00282759	353.658	Nas_Ban	CARD	gb|AAB41059.1|ARO:3002884|iri	44.9	214	110	3	145	765	261	473	5e-45
Merged2_4463364_1861-2847	227.3	16.6352	-8.46488	3.3902	-2.49687	0.0125295	0.0362361	0.0028302	353.331	Nas_Ban	CARD	gb|APB03214.1|ARO:3003980|tetA(48)	42.1	309	171	5	22	930	23	329	1.1e-60
Merged2_4077266_754-1638	253.8	16.5934	-8.45929	3.43676	-2.46141	0.0138391	0.0383332	0.00284118	351.966	Nas_Ban	CARD	gb|ACH58980.1|ARO:3002482|LRA-1	45.9	294	158	1	1	882	1	293	9.7e-69
Merged2_4281964_1666-2130	156.4	16.6486	-8.45465	3.16068	-2.67495	0.00747405	0.0279825	0.00285034	350.835	Nas_Ban	CARD	gb|AAG05661.1|ARO:3004107|Pseudomonas	53.9	141	65	0	19	441	7	147	1.1e-39
Merged2_4352729_877-1152	120.6	16.5058	-8.45166	3.43323	-2.46172	0.0138273	0.0383218	0.00285626	350.108	Nas_Ban	CARD	gb|APB03214.1|ARO:3003980|tetA(48)	66.7	87	29	0	16	276	17	103	4e-29
Merged2_5064728_3-755	49.7	16.8915	-8.44541	3.32958	-2.53648	0.0111974	0.0340773	0.00286865	348.596	Nas_Ban	CARD	gb|SOX29786.1|ARO:3004730|tva(A)	44.3	61	31	2	319	501	3	60	2.4e-07
Merged2_4995261_1-765	242.7	16.427	-8.44474	3.43641	-2.45743	0.0139936	0.0385018	0.00286999	348.434	Nas_Ban	CARD	gb|ABO11759.2|ARO:3004573|Acinetobacter	50.2	235	113	2	70	762	6	240	1.9e-65
Merged2_4231624_3-500	148.3	16.5283	-8.44227	2.91246	-2.89867	0.00374751	0.0193879	0.00287491	347.837	Nas_Ban	CARD	gb|AFK80333.1|ARO:3001313|facT	44	166	93	0	1	498	37	202	3.2e-37
Merged2_4446621_424-1146	164.1	18.8195	-8.43973	2.566	-3.28906	0.00100523	0.0100049	0.00287997	347.226	Nas_Ban	CARD	gb|AAV85982.1|ARO:3000535|macB	40.1	232	136	2	7	696	2	232	8.3e-42
Merged2_4405608_3-1184	41.2	22.602	-8.43939	2.81425	-2.99881	0.00271036	0.0163	0.00288065	347.144	Nas_Ban	CARD	gb|ACH59005.1|ARO:3002513|LRA-19	40	50	28	1	103	246	67	116	0.00013
Merged2_4225631_178-1464	43.9	27.0942	-8.4377	2.61329	-3.22877	0.00124325	0.0109928	0.00288403	346.737	Nas_Ban	CARD	gb|AVI44920.1|ARO:3004470|poxtA	48.7	39	20	0	412	528	157	195	2.2e-05
Merged2_5046809_111-617	114.4	16.5099	-8.43688	3.17519	-2.65712	0.00788111	0.0286688	0.00288567	346.54	Nas_Ban	CARD	gb|AAF67494.2|ARO:3002522|novA	48.1	131	65	1	82	474	466	593	5.3e-27
Merged2_4314812_3925-4659	198.4	16.3126	-8.43641	3.38088	-2.49533	0.0125842	0.0362816	0.00288661	346.427	Nas_Ban	CARD	gb|BAE85478.1|ARO:3003728|vanRI	41.4	237	131	3	1	705	1	231	4e-52
Merged2_5869_491-1858	286.6	16.5579	-8.43487	3.20585	-2.63109	0.00851118	0.0298737	0.00288969	346.058	Nas_Ban	CARD	gb|ABO11759.2|ARO:3004573|Acinetobacter	41.5	427	237	6	61	1317	4	425	2.1e-78
Merged2_3875139_2-703	181.4	16.3887	-8.42867	2.78717	-3.0241	0.00249375	0.0156965	0.00290213	344.574	Nas_Ban	CARD	gb|AAD04032.1|ARO:3002892|otr(B)	41.1	241	134	3	1	702	39	278	4.9e-47
Merged2_4094721_3784-4629	268.5	16.234	-8.42773	3.41973	-2.46444	0.0137227	0.0381667	0.00290402	344.35	Nas_Ban	CARD	gb|BAA03674.1|ARO:3001300|myrA	53.3	287	115	3	1	807	1	286	3.6e-73
Merged2_5250134_2-529	189.9	16.1895	-8.42389	3.40361	-2.47499	0.0133241	0.0374039	0.00291177	343.434	Nas_Ban	CARD	gb|AAC73788.1|ARO:3003841|kdpE	53.4	174	80	1	1	522	52	224	1e-49
Merged2_4507190_1696-1944	43.1	16.4679	-8.41676	2.52822	-3.32913	0.000871186	0.00930194	0.00292618	341.742	Nas_Ban	CARD	gb|ABX00624.1|ARO:3002881|lmrC	69	29	9	0	97	183	35	63	7.3e-06
Merged2_5210204_1990-2868	42.4	16.0586	-8.41381	3.38225	-2.48764	0.0128594	0.0367205	0.00293217	341.044	Nas_Ban	CARD	gb|CAA36304.1|ARO:3000251|msrA	48.8	43	21	1	265	393	32	73	4.4e-05
Merged2_5541860_1168-1515	92.4	16.447	-8.41179	2.70847	-3.10573	0.0018981	0.0135725	0.0029363	340.565	Nas_Ban	CARD	gb|AVI44920.1|ARO:3004470|poxtA	43.8	105	59	0	16	330	426	530	1.5e-20
Merged2_3881762_3-623	40.4	16.9986	-8.40771	2.83006	-2.97085	0.00296973	0.0170872	0.00294461	339.604	Nas_Ban	CARD	gb|AEH41427.1|ARO:3002218|IMP-27	42.5	40	22	1	385	504	137	175	0.00012
Merged2_5013542_566-1504	262.3	18.4297	-8.40555	2.72385	-3.0859	0.00202935	0.0141153	0.00294902	339.096	Nas_Ban	CARD	gb|APB03214.1|ARO:3003980|tetA(48)	45.7	315	157	4	13	924	15	326	2.9e-71
Merged2_5440842_498-971	117.9	15.9498	-8.40332	3.01572	-2.7865	0.00532801	0.023162	0.00295357	338.573	Nas_Ban	CARD	gb|AAA99504.1|ARO:3002987|bcrA	48.7	154	74	3	13	474	5	153	4.5e-28
Merged2_5381612_1903-2067	62.4	16.005	-8.40179	3.13493	-2.68006	0.00736091	0.0278241	0.00295672	338.213	Nas_Ban	CARD	gb|CCP46065.1|ARO:3000816|mtrA	51.1	47	23	0	7	147	178	224	7.7e-12
Merged2_4753715_2878-3699	163.7	15.942	-8.40158	3.00474	-2.7961	0.00517225	0.0227735	0.00295714	338.164	Nas_Ban	CARD	gb|CAA37477.1|ARO:3002891|otr(A)	40	275	145	5	4	816	385	643	1.2e-41
Merged2_4747105_7462-8079	38.5	16.8921	-8.39925	3.09148	-2.7169	0.00658962	0.0262442	0.00296193	337.618	Nas_Ban	CARD	gb|APB03219.1|ARO:3003986|TaeA	50	46	18	1	184	321	432	472	0.00045
Merged2_4936843_809-1363	35.8	19.9332	-8.39495	2.65758	-3.15887	0.0015838	0.0123269	0.00297077	336.613	Nas_Ban	CARD	gb|AAP69912.1|ARO:3003100|cphA4	41.2	34	18	1	10	111	158	189	0.0026
Merged2_4344793_2-1417	202.6	15.8033	-8.391	3.39723	-2.46996	0.0135129	0.0377792	0.0029789	335.694	Nas_Ban	CARD	gb|CDO61516.1|ARO:3003949|efrB	45.4	229	119	2	736	1413	33	258	4.1e-53
Merged2_4230239_211-1380	233	15.729	-8.38447	2.93285	-2.85881	0.0042523	0.0207228	0.00299243	334.177	Nas_Ban	CARD	gb|AAC74000.1|ARO:3003950|msbA	40.2	341	201	2	133	1152	243	581	2.3e-62
Merged2_4533962_16-480	141.7	15.9328	-8.38077	2.80041	-2.9927	0.00276524	0.0164146	0.0030001	333.322	Nas_Ban	CARD	gb|AAG05661.1|ARO:3004107|Pseudomonas	52.1	140	67	0	19	438	10	149	2.8e-35
Merged2_5395283_3543-4676	240	16.827	-8.37026	2.75433	-3.03895	0.00237408	0.0152813	0.00302204	330.902	Nas_Ban	CARD	gb|AHA41500.1|ARO:3002913|vanO	41	366	182	10	37	1110	2	341	1.9e-64
Merged2_5522077_754-2247	38.9	15.5938	-8.36981	3.399	-2.46243	0.0137998	0.0382967	0.00302299	330.798	Nas_Ban	CARD	gb|ABX00624.1|ARO:3002881|lmrC	64.3	28	10	0	100	183	371	398	0.00083
Merged2_4258875_6243-6959	181.8	15.5824	-8.36931	3.37656	-2.47865	0.0131881	0.0372644	0.00302404	330.683	Nas_Ban	CARD	gb|AAV85982.1|ARO:3000535|macB	41.6	238	136	2	1	708	3	239	3.8e-47
Merged2_4353439_2-655	40.4	15.552	-8.36681	3.07117	-2.72431	0.00644359	0.0259167	0.00302928	330.112	Nas_Ban	CARD	gb|CCP46065.1|ARO:3000816|mtrA	74.1	27	7	0	83	3	1	27	0.00012
Merged2_5068457_2782-3480	163.3	15.9388	-8.36301	2.59057	-3.22825	0.0012455	0.0109955	0.00303727	329.243	Nas_Ban	CARD	gb|AAV85982.1|ARO:3000535|macB	40.7	216	127	1	13	657	3	218	1.4e-41
Merged2_4326315_1-2061	641.7	16.4971	-8.3624	2.96573	-2.81968	0.00480721	0.021934	0.00303855	329.105	Nas_Ban	CARD	gb|AAG05915.1|ARO:3004074|MuxB	51.5	685	331	1	1	2052	1	685	3.9e-185
Merged2_4509344_1199-2182	280.4	15.4706	-8.36036	3.40109	-2.45815	0.0139657	0.0384927	0.00304285	328.64	Nas_Ban	CARD	gb|APB03214.1|ARO:3003980|tetA(48)	47.3	315	162	2	19	963	17	327	1.1e-76
Merged2_5489127_3-554	228	15.6437	-8.35933	2.88309	-2.89943	0.00373837	0.0193698	0.00304501	328.406	Nas_Ban	CARD	gb|CCP44758.1|ARO:3000392|Erm(37)	69.4	173	46	1	34	552	6	171	3.6e-61
Merged2_5426934_789-3494	840.1	27.5392	-8.35191	2.19649	-3.80239	0.000143307	0.0035341	0.00306072	326.721	Nas_Ban	CARD	gb|AAG05882.1|ARO:3000804|MexF	50.6	893	438	2	1	2670	158	1050	9.7e-245
Merged2_9073_3808-4602	250.8	20.2022	-8.35146	2.4873	-3.35764	0.000786111	0.0087309	0.00306168	326.618	Nas_Ban	CARD	gb|APB03215.1|ARO:3003981|tetB(48)	64.5	256	91	0	22	789	15	270	7.4e-68
Merged2_4238694_1-399	83.6	15.3614	-8.34916	3.37301	-2.47528	0.0133131	0.0374027	0.00306657	326.097	Nas_Ban	CARD	gb|AAB05626.1|ARO:3002943|vanHB	50.5	97	35	1	7	258	197	293	7.8e-18
Merged2_4781284_744-956	102.8	15.4121	-8.34672	3.13327	-2.6639	0.00772398	0.0284355	0.00307176	325.547	Nas_Ban	CARD	gb|AHA41505.1|ARO:3002930|vanRO	72.1	68	19	0	1	204	153	220	6.7e-24
Merged2_4064444_1133-2599	303.5	15.3829	-8.34579	2.80301	-2.97744	0.00290663	0.0169189	0.00307373	325.337	Nas_Ban	CARD	gb|AFK80333.1|ARO:3001313|facT	40.9	430	238	4	55	1311	25	449	1.8e-83
Merged2_4168861_105-3254	996.5	15.9177	-8.34359	2.73284	-3.05309	0.00226498	0.0150237	0.00307843	324.841	Nas_Ban	CARD	gb|AAG05915.1|ARO:3004074|MuxB	52.5	1018	484	0	1	3054	1	1018	9.4e-292
Merged2_4312953_232-2079	46.2	18.9406	-8.34306	2.60015	-3.20868	0.00133344	0.0113499	0.00307956	324.722	Nas_Ban	CARD	gb|NP_862226.1|ARO:3004639|Corynebacterium	53.2	47	22	0	316	456	428	474	6.4e-06
Merged2_5405559_911-1426	169.1	15.5472	-8.33601	2.64797	-3.14807	0.00164351	0.0125729	0.00309465	323.138	Nas_Ban	CARD	gb|AAC73788.1|ARO:3003841|kdpE	55.5	155	65	3	1	459	71	223	1.8e-43
Merged2_4759465_4021-4167	33.1	15.289	-8.33448	2.86943	-2.90458	0.0036775	0.0192272	0.00309793	322.796	Nas_Ban	CARD	gb|NP_388442.1|ARO:3004476|vmlR	52.2	23	11	0	76	144	23	45	0.0045
Merged2_4348587_9682-10440	122.9	15.1811	-8.33134	3.38443	-2.46166	0.0138295	0.0383218	0.00310468	322.094	Nas_Ban	CARD	gb|CCP46065.1|ARO:3000816|mtrA	42	181	101	3	79	621	7	183	2.2e-29
Merged2_5007857_3-2156	754.6	18.4362	-8.32731	2.47736	-3.36137	0.00077558	0.00869812	0.00311337	321.196	Nas_Ban	CARD	gb|AAG07594.1|ARO:3000808|mexI	53.9	718	330	1	4	2154	183	900	4.3e-219
Merged2_5418166_1-1131	220.7	15.3497	-8.32432	2.78472	-2.98928	0.00279634	0.0164859	0.00311982	320.531	Nas_Ban	CARD	gb|AFK80333.1|ARO:3001313|facT	40.6	342	198	2	1	1011	90	431	1.2e-58
Merged2_5393417_3-590	90.5	16.5349	-8.31997	2.45868	-3.38392	0.000714591	0.00825616	0.00312924	319.566	Nas_Ban	CARD	gb|AAA99504.1|ARO:3002987|bcrA	51.1	94	45	1	1	279	121	214	9.5e-20
Merged2_5266356_408-1529	360.9	15.0416	-8.31878	3.03491	-2.74103	0.00612472	0.0251088	0.00313184	319.301	Nas_Ban	CARD	gb|AHA41504.1|ARO:3002941|vanSO	61.3	349	125	4	64	1107	1	340	7.2e-101
Merged2_4466882_957-1553	136.3	17.1253	-8.3186	2.75841	-3.01573	0.00256362	0.0158425	0.00313221	319.263	Nas_Ban	CARD	gb|AAC73788.1|ARO:3003841|kdpE	43.1	181	97	3	40	576	45	221	1.5e-33
Merged2_4115628_2-835	185.7	17.2846	-8.31096	2.55035	-3.25875	0.00111904	0.0105558	0.00314884	317.577	Nas_Ban	CARD	gb|AAA26793|ARO:3003748|oleC	40.6	276	157	3	1	816	35	307	3.1e-48
Merged2_4276876_250-1170	42.7	16.1643	-8.30614	2.41984	-3.43252	0.000597995	0.00731402	0.00315938	316.517	Nas_Ban	CARD	gb|DAC81085.1|ARO:3005088|msrH	45.1	51	28	0	40	192	15	65	3.5e-05
Merged2_4002393_3-662	184.5	15.0433	-8.30582	3.18227	-2.61003	0.00905348	0.030783	0.00316008	316.447	Nas_Ban	CARD	gb|AAA26793|ARO:3003748|oleC	46.3	229	108	3	1	660	84	306	5.4e-48
Merged2_5420967_105-1133	316.2	17.6335	-8.30407	2.4594	-3.37646	0.000734245	0.00838476	0.00316392	316.063	Nas_Ban	CARD	gb|CDO61516.1|ARO:3003949|efrB	54.8	292	132	0	1	876	71	362	1.9e-87
Merged2_5403926_1306-2217	41.2	19.6008	-8.30389	3.27361	-2.53662	0.0111929	0.0340773	0.00316432	316.024	Nas_Ban	CARD	gb|QHW12375.1|ARO:3005087|msrF	60.7	28	11	0	94	177	35	62	0.0001
Merged2_5056770_3-233	48.9	14.87	-8.30188	3.07174	-2.70267	0.00687857	0.0268514	0.00316873	315.584	Nas_Ban	CARD	gb|AAA99504.1|ARO:3002987|bcrA	44.4	54	29	1	1	159	163	216	1.2e-07
Merged2_5504831_3-542	78.6	15.2076	-8.29802	3.24466	-2.55744	0.0105446	0.0329583	0.00317722	314.741	Nas_Ban	CARD	gb|CAA45050.1|ARO:3002828|srmB	44.3	106	56	2	223	537	368	471	3.4e-16
Merged2_4994372_381-590	68.6	14.795	-8.29435	3.3786	-2.45496	0.0140899	0.0386853	0.00318531	313.941	Nas_Ban	CARD	gb|APB03215.1|ARO:3003981|tetB(48)	55.4	65	29	0	16	210	194	258	1.4e-13
Merged2_4175562_1-675	182.2	16.7914	-8.29117	2.51121	-3.30166	0.00096113	0.00976156	0.00319234	313.25	Nas_Ban	CARD	gb|APB03214.1|ARO:3003980|tetA(48)	45.5	213	112	1	37	675	11	219	2.7e-47
Merged2_4236939_5865-7001	183.7	14.7488	-8.28885	3.03353	-2.73241	0.00628723	0.0255723	0.00319747	312.747	Nas_Ban	CARD	gb|AHA41504.1|ARO:3002941|vanSO	41.5	299	169	5	238	1125	44	339	1.6e-47
Merged2_4218116_4459-5070	45.1	14.7197	-8.28778	2.91874	-2.8395	0.00451838	0.0213007	0.00319984	312.516	Nas_Ban	CARD	gb|APB03220.1|ARO:3003987|VatI	45.1	51	27	1	442	591	116	166	4.7e-06
Merged2_5071144_2958-5429	654.8	16.581	-8.28491	2.44448	-3.38924	0.000700875	0.00813001	0.00320623	311.893	Nas_Ban	CARD	gb|AAG05882.1|ARO:3000804|MexF	43.7	833	447	9	7	2457	4	830	5.3e-189
Merged2_4068610_200-1171	229.9	15.6173	-8.27904	2.48359	-3.3335	0.000857608	0.00918428	0.0032193	310.627	Nas_Ban	CARD	gb|APB03214.1|ARO:3003980|tetA(48)	40.8	321	174	4	22	969	17	326	1.7e-61
Merged2_5387861_1-1257	43.5	15.6281	-8.27879	2.71769	-3.04625	0.00231712	0.015166	0.00321985	310.573	Nas_Ban	CARD	gb|ABX00624.1|ARO:3002881|lmrC	51.2	41	20	0	1072	1194	358	398	2.8e-05
Merged2_4803546_3-359	54.3	14.8335	-8.27482	3.26026	-2.53809	0.0111461	0.0339875	0.00322873	309.719	Nas_Ban	CARD	gb|ACL82960.1|ARO:3002947|vanHM	44.3	61	33	1	4	183	204	264	4.6e-09
Merged2_5543529_5313-6170	171	14.5003	-8.26461	3.42323	-2.41427	0.0157667	0.0411975	0.00325166	307.535	Nas_Ban	CARD	gb|AAV85982.1|ARO:3000535|macB	41.8	225	128	2	142	810	3	226	8e-44
Merged2_5011157_1203-2477	393.3	19.4268	-8.26435	3.10992	-2.65741	0.00787428	0.0286688	0.00325223	307.481	Nas_Ban	CARD	gb|AAP43110.2|ARO:3003923|oqxB	50.2	422	210	0	4	1269	3	424	1.5e-110
Merged2_4300176_3-653	159.5	14.48	-8.26324	3.37968	-2.44498	0.0144862	0.0394432	0.00325475	307.243	Nas_Ban	CARD	gb|CAA37477.1|ARO:3002891|otr(A)	56.4	165	64	2	4	474	70	234	1.8e-40
Merged2_4748397_1266-4340	1096.6	202.248	-8.25902	1.82903	-4.51552	6.31607e-06	0.000841644	0.00326429	306.346	Nas_Ban	CARD	gb|ADP36409.1|ARO:3003730|Bifidobacteria	53	1092	432	22	10	3063	10	1094	0
Merged2_4080225_2-646	45.8	14.4305	-8.25759	3.43222	-2.4059	0.0161326	0.0415712	0.00326751	306.044	Nas_Ban	CARD	gb|QGQ32905.1|ARO:3005015|VMB-1	42.9	49	25	1	481	618	152	200	2.9e-06
Merged2_5208272_3-1550	37.4	14.4482	-8.25402	2.83206	-2.91449	0.00356269	0.0189734	0.00327562	305.286	Nas_Ban	CARD	gb|AGN74946|ARO:3003749|salA	42.3	52	29	1	1132	1287	18	68	0.0025
Merged2_4217677_1-390	123.2	15.2346	-8.24581	3.06441	-2.69083	0.0071274	0.027388	0.0032943	303.555	Nas_Ban	CARD	gb|BAE85478.1|ARO:3003728|vanRI	48.7	115	59	0	10	354	5	119	8.7e-30
Merged2_4803484_6970-7788	40.8	14.2414	-8.24106	3.05797	-2.69494	0.00704008	0.0272348	0.00330517	302.556	Nas_Ban	CARD	gb|ABX00624.1|ARO:3002881|lmrC	41	39	23	0	112	228	360	398	0.00012
Merged2_5018449_2-541	140.6	16.3303	-8.24004	2.86392	-2.87719	0.00401233	0.0200502	0.0033075	302.343	Nas_Ban	CARD	gb|APB03214.1|ARO:3003980|tetA(48)	42.8	173	99	0	1	519	166	338	7.3e-35
Merged2_3281683_2-547	136	16.0876	-8.23963	3.12453	-2.63708	0.00836223	0.0296282	0.00330844	302.258	Nas_Ban	CARD	gb|AAA99504.1|ARO:3002987|bcrA	43.4	173	94	2	25	543	4	172	1.8e-33
Merged2_5399116_2-625	136	15.7739	-8.23914	3.43164	-2.40093	0.0163534	0.0418931	0.00330958	302.154	Nas_Ban	CARD	gb|AHH83938.1|ARO:3000013|vanB	44.1	186	93	3	73	621	163	340	2.1e-33
Merged2_5281772_2495-4267	58.9	14.5457	-8.23336	2.94244	-2.79814	0.0051397	0.0226872	0.00332285	300.947	Nas_Ban	CARD	gb|APB03220.1|ARO:3003987|VatI	49.3	69	34	1	415	618	111	179	9.2e-10
Merged2_4535202_1-333	74.3	14.3283	-8.23173	3.22102	-2.55563	0.0105997	0.0330498	0.00332661	300.606	Nas_Ban	CARD	gb|AAA99504.1|ARO:3002987|bcrA	40.5	111	62	2	1	333	41	147	4e-15
Merged2_4416131_4542-5525	290.8	34.0981	-8.22784	2.29251	-3.58901	0.000331933	0.0054551	0.00333559	299.797	Nas_Ban	CARD	gb|APB03214.1|ARO:3003980|tetA(48)	48.3	323	166	1	13	981	17	338	8e-80
Merged2_4338469_1183-2667	343.2	15.9107	-8.22668	2.88071	-2.85578	0.0042931	0.0208039	0.00333829	299.555	Nas_Ban	CARD	gb|AAB41059.1|ARO:3002884|iri	42.8	495	251	14	13	1467	3	475	2e-95
Merged2_4340899_2-1744	506.1	17.2985	-8.2228	2.2012	-3.7356	0.000187271	0.00390772	0.00334727	298.751	Nas_Ban	CARD	gb|AAB58161.1|ARO:3003010|ceoB	48.5	581	299	0	1	1743	321	901	2.1e-144
Merged2_4737355_4774-5553	214.5	14.0532	-8.22176	3.39837	-2.41932	0.0155495	0.040993	0.00334969	298.535	Nas_Ban	CARD	gb|AAV85982.1|ARO:3000535|macB	46.1	232	125	0	28	723	3	234	5.8e-57
Merged2_5084901_2435-3328	36.6	14.0484	-8.22155	3.06836	-2.67946	0.00737408	0.0278365	0.00335018	298.492	Nas_Ban	CARD	gb|ABH10964.1|ARO:3002830|vgaALC	43.2	44	20	1	61	177	16	59	0.0025
Merged2_5501511_2303-4087	47.8	14.5557	-8.20819	3.2901	-2.49481	0.0126023	0.0362858	0.00338135	295.74	Nas_Ban	CARD	gb|CAA45050.1|ARO:3002828|srmB	44.7	47	26	0	1066	1206	17	63	2.1e-06
Merged2_5278132_254-1027	196.8	13.9291	-8.20659	3.00705	-2.72912	0.00635043	0.0257439	0.0033851	295.412	Nas_Ban	CARD	gb|AAC73788.1|ARO:3003841|kdpE	45.1	235	114	1	61	765	4	223	1.2e-51
Merged2_4622534_56-790	199.9	13.9059	-8.20618	3.38203	-2.42641	0.015249	0.0404485	0.00338604	295.33	Nas_Ban	CARD	gb|CCP46065.1|ARO:3000816|mtrA	44.2	240	114	2	1	720	4	223	1.4e-52
Merged2_4749795_3067-4800	426.8	14.1913	-8.20289	3.0243	-2.71233	0.00668123	0.0264712	0.00339379	294.656	Nas_Ban	CARD	gb|WP_104671188.1|ARO:3003948|efrA	43.1	569	322	2	10	1713	2	569	1.6e-120
Merged2_4129671_3-608	39.7	13.9669	-8.20205	2.86977	-2.85809	0.00426205	0.020741	0.00339577	294.484	Nas_Ban	CARD	gb|SOX29786.1|ARO:3004730|tva(A)	40	35	21	0	373	477	27	61	0.0002
Merged2_4524340_1-996	247.7	19.8691	-8.19424	2.49897	-3.27905	0.00104157	0.0101598	0.0034142	292.894	Nas_Ban	CARD	gb|ADP36409.1|ARO:3003730|Bifidobacteria	44.3	341	161	7	1	936	761	1101	7.8e-67
Merged2_5528713_1-483	40.8	14.5278	-8.19379	2.43858	-3.36007	0.000779235	0.00870974	0.00341527	292.803	Nas_Ban	CARD	gb|DAC81085.1|ARO:3005088|msrH	47.9	48	25	0	40	183	15	62	7.1e-05
Merged2_4175116_57-554	155.6	14.3289	-8.18879	2.76704	-2.9594	0.00308234	0.0174979	0.00342712	291.79	Nas_Ban	CARD	gb|AHA41505.1|ARO:3002930|vanRO	49.7	165	82	1	1	492	56	220	2e-39
Merged2_4245438_616-2127	295.4	14.2343	-8.18859	2.68954	-3.0446	0.0023299	0.015199	0.00342759	291.75	Nas_Ban	CARD	gb|AAC75135.2|ARO:3000792|mdtA	47	347	181	1	229	1269	45	388	5e-81
Merged2_7667_3-3008	38.9	27.1616	-8.18805	2.47735	-3.30516	0.000949225	0.00972133	0.00342887	291.641	Nas_Ban	CARD	gb|BAB36671.1|ARO:3000832|evgA	40.4	47	28	0	2776	2916	144	190	0.0017
Merged2_4120318_21-830	52.8	13.8753	-8.18467	3.20052	-2.5573	0.0105489	0.0329583	0.00343692	290.958	Nas_Ban	CARD	gb|NP_862226.1|ARO:3004639|Corynebacterium	48.3	58	28	1	412	585	443	498	3e-08
Merged2_5387925_5107-5907	193.7	13.695	-8.18437	3.38968	-2.41449	0.0157571	0.0411975	0.00343764	290.897	Nas_Ban	CARD	gb|AAA26793|ARO:3003748|oleC	43.2	222	125	1	19	684	3	223	1.1e-50
Merged2_4497061_192-1820	48.1	13.7027	-8.18308	3.40128	-2.40588	0.0161336	0.0415712	0.00344071	290.638	Nas_Ban	CARD	gb|AAA99504.1|ARO:3002987|bcrA	41.3	63	37	0	1	189	4	66	1.5e-06
Merged2_5437060_2-607	138.3	13.6951	-8.18201	3.44341	-2.37613	0.0174951	0.0432871	0.00344326	290.423	Nas_Ban	CARD	gb|AAW38464.1|ARO:3004572|Staphylococcys	41.6	173	101	0	88	606	12	184	4.1e-34
Merged2_4941662_1-600	37.7	13.6189	-8.17561	3.37418	-2.42299	0.0153932	0.0407083	0.00345857	289.137	Nas_Ban	CARD	gb|AAG07066.1|ARO:3003710|mexL	41.1	56	33	0	34	201	19	74	0.00074
Merged2_4540849_100-2442	39.7	13.5989	-8.17491	2.97498	-2.74789	0.0059981	0.0248066	0.00346024	288.998	Nas_Ban	CARD	gb|AAK01167.1|ARO:3002819|msrC	40	50	30	0	10	159	14	63	0.00076
Merged2_4210392_2-1186	58.2	14.9579	-8.17451	2.67778	-3.05272	0.0022678	0.0150237	0.0034612	288.917	Nas_Ban	CARD	gb|AAK01167.1|ARO:3002819|msrC	40.3	72	43	0	49	264	409	480	1e-09
Merged2_4449955_3-656	39.7	13.6334	-8.16769	2.78674	-2.93091	0.00337969	0.0184703	0.00347762	287.553	Nas_Ban	CARD	gb|AAR84673.1|ARO:3002936|vanSF	40.7	59	34	1	475	651	139	196	0.00021
Merged2_4333981_3-665	43.9	14.8754	-8.16539	2.37648	-3.43592	0.000590541	0.00728845	0.00348315	287.096	Nas_Ban	CARD	gb|AGU01679.2|ARO:3003894|Rm3	43.8	64	30	2	256	441	64	123	1.1e-05
Merged2_4003087_3-470	81.3	13.5275	-8.16453	3.39846	-2.40242	0.016287	0.0418413	0.00348524	286.925	Nas_Ban	CARD	gb|ACS83748.1|ARO:3000573|tet(43)	44.3	122	68	0	103	468	55	176	4.6e-17
Merged2_5407835_1268-3160	48.1	15.0856	-8.15637	2.86144	-2.85044	0.00436589	0.0209718	0.003505	285.307	Nas_Ban	CARD	gb|ABX00624.1|ARO:3002881|lmrC	43.8	64	35	1	1144	1332	342	405	1.7e-06
Merged2_4365107_1-1236	370.9	15.8317	-8.15498	2.4865	-3.2797	0.00103918	0.0101598	0.00350838	285.032	Nas_Ban	CARD	gb|AAG05882.1|ARO:3000804|MexF	49.6	407	204	1	4	1221	216	622	7.6e-104
Merged2_5494195_1936-3048	448.7	13.8349	-8.14836	2.68784	-3.03156	0.00243291	0.0154757	0.0035245	283.728	Nas_Ban	CARD	gb|AHA41504.1|ARO:3002941|vanSO	73	341	90	2	79	1095	1	341	2.6e-127
Merged2_5031849_3-2576	988	14.5477	-8.14636	2.82459	-2.88408	0.00392553	0.0198031	0.00352941	283.333	Nas_Ban	CARD	gb|AAG05915.1|ARO:3004074|MuxB	63.3	837	305	1	1	2511	182	1016	2.7e-289
Merged2_4086093_238-1515	105.5	14.8139	-8.14588	3.09917	-2.62841	0.00857857	0.0299795	0.00353059	283.239	Nas_Ban	CARD	gb|AAF40763.1|ARO:3003961|farA	46.2	130	62	3	874	1239	222	351	6.2e-24
Merged2_4066979_3-1178	317	13.2912	-8.13904	3.03076	-2.68548	0.0072426	0.0275691	0.00354735	281.901	Nas_Ban	CARD	gb|CAA37477.1|ARO:3002891|otr(A)	44.4	441	196	5	1	1176	43	483	1.2e-87
Merged2_4262060_778-2238	560.8	13.4266	-8.13674	3.2301	-2.51903	0.0117677	0.0350518	0.00355302	281.451	Nas_Ban	CARD	gb|AAF67494.2|ARO:3002522|novA	63.9	466	168	0	1	1398	132	597	6.1e-161
Merged2_2677_3649-4473	206.8	15.2754	-8.13471	2.84454	-2.85976	0.00423959	0.0207048	0.00355801	281.056	Nas_Ban	CARD	gb|WP_102607457.1|ARO:3004361|sul4	42	274	138	4	55	819	16	287	1.3e-54
Merged2_4224063_1-546	49.3	13.2061	-8.13162	3.38016	-2.40569	0.016142	0.0415712	0.00356566	280.453	Nas_Ban	CARD	gb|NP_862226.1|ARO:3004639|Corynebacterium	46.8	62	31	1	16	201	443	502	2.2e-07
Merged2_4326990_140-1720	377.5	13.1768	-8.12925	3.44858	-2.35728	0.0184095	0.044534	0.0035715	279.994	Nas_Ban	CARD	gb|AQX36338.1|ARO:3004379|QepA4	48	506	256	3	1	1509	5	506	1e-105
Merged2_4279371_1-1155	492.7	18.8173	-8.12836	2.1855	-3.71922	0.000199835	0.00409542	0.0035737	279.822	Nas_Ban	CARD	gb|APB03222.1|ARO:3003992|rphB	63.8	389	135	2	1	1149	116	504	1.6e-140
Merged2_4013451_3839-4585	166	13.1888	-8.12723	3.07812	-2.64032	0.00828273	0.0294298	0.00357651	279.602	Nas_Ban	CARD	gb|AAV85982.1|ARO:3000535|macB	40.9	225	130	2	7	675	2	225	2.3e-42
Merged2_4493735_3-482	38.5	13.3423	-8.12716	2.87391	-2.82792	0.00468521	0.0216526	0.00357668	279.589	Nas_Ban	CARD	gb|AAR96051.1|ARO:3002894|otrC	46.5	43	23	0	28	156	8	50	0.00035
Merged2_5252438_3-287	76.3	13.6542	-8.12707	2.73947	-2.96666	0.00301052	0.017218	0.0035769	279.572	Nas_Ban	CARD	gb|AYV52072.1|ARO:3002882|lmrD	43.5	85	48	0	4	258	573	657	8.9e-16
Merged2_4236939_14302-15276	338.6	13.1782	-8.1265	3.42633	-2.37178	0.0177028	0.0435912	0.00357834	279.459	Nas_Ban	CARD	gb|AAA26793|ARO:3003748|oleC	56.4	314	132	1	25	951	5	318	3.3e-94
Merged2_4793734_1-492	199.1	13.1286	-8.12274	3.37463	-2.407	0.0160842	0.0415712	0.00358766	278.733	Nas_Ban	CARD	gb|CAA37477.1|ARO:3002891|otr(A)	68.2	157	49	1	10	477	4	160	1.6e-52
Merged2_4231139_3-848	82.8	13.7124	-8.12079	3.32563	-2.44188	0.0146109	0.0396158	0.00359251	278.357	Nas_Ban	CARD	gb|AEP40504.1|ARO:3002940|vanSN	40.2	112	66	1	487	822	251	361	2.8e-17
Merged2_5219214_3929-4897	152.1	13.1083	-8.11877	3.43743	-2.36187	0.018183	0.0442507	0.00359754	277.967	Nas_Ban	CARD	gb|AAA26793|ARO:3003748|oleC	41.9	227	128	2	70	750	3	225	4.4e-38
Merged2_4390243_9553-10524	219.5	127.362	-8.11682	2.19953	-3.69024	0.00022404	0.00444594	0.00360243	277.591	Nas_Ban	CARD	gb|APB03214.1|ARO:3003980|tetA(48)	40.7	322	173	5	22	969	17	326	2.2e-58
Merged2_4448492_113-787	171.8	13.0702	-8.11544	3.37845	-2.40212	0.0163003	0.0418507	0.00360587	277.326	Nas_Ban	CARD	gb|ATC67679.1|ARO:3000838|arlR	40	220	129	3	4	663	3	219	3.7e-44
Merged2_4108839_11914-13050	337.4	13.2195	-8.11247	2.85801	-2.83851	0.00453254	0.0213077	0.00361328	276.757	Nas_Ban	CARD	gb|BAE85481.1|ARO:3003727|vanKI	43.8	379	201	3	13	1134	4	375	8.6e-94
Merged2_5291170_1038-2018	312.8	14.0905	-8.1122	2.65553	-3.05483	0.00225192	0.0149678	0.00361398	276.703	Nas_Ban	CARD	gb|APB03214.1|ARO:3003980|tetA(48)	50	322	154	2	16	972	18	335	2e-86
Merged2_4311943_419-1078	223.4	13.2411	-8.11064	2.69492	-3.0096	0.00261589	0.0160258	0.00361788	276.405	Nas_Ban	CARD	gb|AHA41505.1|ARO:3002930|vanRO	54.8	217	98	0	1	651	4	220	1e-59
Merged2_4416180_3991-4713	204.5	14.1998	-8.10922	3.13522	-2.58649	0.00969589	0.0315977	0.00362144	276.133	Nas_Ban	CARD	gb|AAV85982.1|ARO:3000535|macB	43.4	226	128	0	1	678	1	226	5.5e-54
Merged2_4991785_1-1533	453.4	14.0668	-8.10803	3.04378	-2.6638	0.00772623	0.0284355	0.00362443	275.906	Nas_Ban	CARD	gb|AAP43110.2|ARO:3003923|oqxB	49.9	507	252	1	7	1527	4	508	1.4e-128
Merged2_4393521_652-1146	173.7	14.5683	-8.107	2.28335	-3.55048	0.000384523	0.00596357	0.00362702	275.709	Nas_Ban	CARD	gb|AAF67494.2|ARO:3002522|novA	54.6	152	69	0	1	456	442	593	7.2e-45
Merged2_4304429_351-1160	101.3	15.9533	-8.10665	2.49435	-3.25001	0.00115401	0.0106824	0.0036279	275.642	Nas_Ban	CARD	gb|AAR84672.1|ARO:3002925|vanRF	40.5	121	67	1	418	780	5	120	7.4e-23
Merged2_4759103_295-708	45.1	13.0472	-8.10562	3.13902	-2.58221	0.00981691	0.031815	0.00363049	275.445	Nas_Ban	CARD	gb|AAA50325.1|ARO:3003036|oleB	57.1	35	15	0	130	234	399	433	3.2e-06
Merged2_4783779_612-1958	102.4	13.1056	-8.10491	3.13943	-2.58166	0.00983278	0.0318179	0.00363227	275.31	Nas_Ban	CARD	gb|AAF40763.1|ARO:3003961|farA	43.2	139	74	4	904	1311	210	346	5.5e-23
Merged2_4083219_1-471	108.2	13.2884	-8.10385	2.82378	-2.86986	0.00410659	0.0203147	0.00363495	275.107	Nas_Ban	CARD	gb|AAA26793|ARO:3003748|oleC	41.7	156	82	3	1	453	156	307	3.5e-25
Merged2_4472412_6631-8247	351.3	14.1303	-8.10187	2.66217	-3.04333	0.00233974	0.015199	0.00363994	274.729	Nas_Ban	CARD	gb|AQX36338.1|ARO:3004379|QepA4	45.1	488	258	5	25	1470	14	497	8.2e-98
Merged2_4397241_1-408	42.4	12.9483	-8.10171	3.3828	-2.39497	0.0166218	0.0422469	0.00364034	274.7	Nas_Ban	CARD	gb|AAR96051.1|ARO:3002894|otrC	41.7	60	30	2	22	195	16	72	2e-05
Merged2_4317543_543-671	46.6	12.9509	-8.10128	3.44751	-2.3499	0.0187786	0.0450242	0.00364142	274.618	Nas_Ban	CARD	gb|ANZ79241.1|ARO:3004036|tetB(60)	65.6	32	11	0	1	96	543	574	3.4e-07
Merged2_4278686_10746-11396	192.2	12.9331	-8.09936	3.42918	-2.36189	0.0181818	0.0442507	0.00364628	274.252	Nas_Ban	CARD	gb|AAV85982.1|ARO:3000535|macB	44.1	204	112	1	1	606	3	206	2.6e-50
Merged2_4347666_7922-9832	48.5	12.9057	-8.09871	3.40174	-2.38076	0.017277	0.0430275	0.00364792	274.129	Nas_Ban	CARD	gb|AEA37904.1|ARO:3003112|lsaC	46.7	45	24	0	1210	1344	322	366	1.3e-06
Merged2_5498533_341-844	293.9	12.9186	-8.09771	3.01173	-2.68872	0.0071726	0.0274825	0.00365044	273.939	Nas_Ban	CARD	gb|AHA41505.1|ARO:3002930|vanRO	89.3	168	18	0	1	504	4	171	4.8e-81
Merged2_4055176_3768-4151	211.1	13.0094	-8.09612	2.74635	-2.94796	0.00319879	0.0179372	0.00365448	273.637	Nas_Ban	CARD	gb|AHA41505.1|ARO:3002930|vanRO	83.6	128	21	0	1	384	4	131	3.1e-56
Merged2_4997185_1412-2641	179.9	13.0145	-8.09478	2.81832	-2.8722	0.00407621	0.0202079	0.00365786	273.384	Nas_Ban	CARD	gb|AHA41504.1|ARO:3002941|vanSO	40.5	296	166	4	310	1176	49	341	2.5e-46
Merged2_5433090_286-1572	45.8	13.0135	-8.09475	2.85626	-2.83404	0.00459634	0.0214579	0.00365795	273.377	Nas_Ban	CARD	gb|SOX29786.1|ARO:3004730|tva(A)	42.9	49	27	1	1135	1281	19	66	5.8e-06
Merged2_4070052_178-969	163.3	13.3395	-8.09342	2.61504	-3.09495	0.00196843	0.0138312	0.00366132	273.126	Nas_Ban	CARD	gb|APB03215.1|ARO:3003981|tetB(48)	40.8	245	143	2	55	786	27	270	1.5e-41
Merged2_4237058_1-1317	392.9	17.0625	-8.08758	2.85101	-2.83674	0.00455772	0.0213732	0.00367617	272.022	Nas_Ban	CARD	gb|CAJ77856.1|ARO:3000777|adeF	48.2	436	226	0	1	1308	573	1008	2e-110
Merged2_5005905_432-812	97.1	12.8175	-8.08689	3.38777	-2.38708	0.0169826	0.0427109	0.00367792	271.893	Nas_Ban	CARD	gb|AFK80333.1|ARO:3001313|facT	49.2	122	60	1	19	378	12	133	6.5e-22
Merged2_5001049_1205-1939	172.2	13.384	-8.08494	2.50376	-3.22912	0.00124169	0.0109928	0.00368289	271.526	Nas_Ban	CARD	gb|CCP46065.1|ARO:3000816|mtrA	41.9	227	122	4	58	726	7	227	3.1e-44
Merged2_5429067_2184-2948	189.5	12.8443	-8.08007	2.8701	-2.81526	0.00487383	0.0219785	0.00369535	270.61	Nas_Ban	CARD	gb|CCP46065.1|ARO:3000816|mtrA	44.1	222	119	2	64	726	7	224	1.9e-49
Merged2_4037703_1-651	37	12.9919	-8.07305	2.63502	-3.06375	0.00218578	0.0147852	0.00371338	269.297	Nas_Ban	CARD	gb|AEO25219.1|ARO:3004651|lin	56.2	32	14	0	487	582	80	111	0.0014
Merged2_5084355_995-1651	154.5	12.6913	-8.07206	3.0974	-2.60608	0.00915855	0.0308384	0.00371593	269.112	Nas_Ban	CARD	gb|WP_102607457.1|ARO:3004361|sul4	40.9	225	111	5	22	657	12	227	6e-39
Merged2_5485259_1018-1806	48.1	12.818	-8.07199	2.75941	-2.92526	0.00344174	0.0186466	0.00371611	269.098	Nas_Ban	CARD	gb|AJP77057|ARO:3003718|MSI-1	56.2	32	14	0	253	348	125	156	7.2e-07
Merged2_4617522_5038-5955	52.4	12.6625	-8.0713	3.38977	-2.38108	0.0172621	0.0430208	0.00371789	268.97	Nas_Ban	CARD	gb|NP_862226.1|ARO:3004639|Corynebacterium	41.2	68	36	1	331	522	430	497	4.5e-08
Merged2_4010512_733-1473	176.8	12.7326	-8.07112	2.76097	-2.92329	0.00346351	0.018684	0.00371834	268.937	Nas_Ban	CARD	gb|ATC67679.1|ARO:3000838|arlR	40	220	129	2	46	705	3	219	1.3e-45
Merged2_3872708_2-409	96.3	12.6855	-8.07106	3.12976	-2.57881	0.00991404	0.0319367	0.0037185	268.926	Nas_Ban	CARD	gb|AAV85982.1|ARO:3000535|macB	44.7	114	63	0	7	348	111	224	1.2e-21
Merged2_5388276_2-1819	59.3	13.3415	-8.07054	2.44651	-3.2988	0.000971001	0.00977531	0.00371986	268.828	Nas_Ban	CARD	gb|AAC75271.1|ARO:3003952|yojI	44.4	63	34	1	1618	1806	323	384	7.2e-10
Merged2_4106856_1-330	36.6	12.6676	-8.07024	3.3792	-2.38821	0.0169308	0.0426764	0.00372063	268.772	Nas_Ban	CARD	gb|ACH58994.1|ARO:3002512|LRA-17	50	34	17	0	10	111	158	191	0.00091
Merged2_5037139_369-707	120.9	13.2668	-8.06745	2.80202	-2.87915	0.00398749	0.0199839	0.00372784	268.252	Nas_Ban	CARD	gb|AAA26793|ARO:3003748|oleC	61.5	96	37	0	10	297	132	227	3.8e-29
Merged2_4067632_74-457	132.5	12.6686	-8.06298	3.14037	-2.56752	0.0102427	0.0325599	0.0037394	267.422	Nas_Ban	CARD	gb|AIA08936.1|ARO:3000444|rphA	53.3	120	56	0	25	384	1	120	1.4e-32
Merged2_4460957_989-1756	39.7	16.244	-8.06251	2.51388	-3.20719	0.00134037	0.0113618	0.00374061	267.336	Nas_Ban	CARD	gb|AAO43110.1|ARO:3000300|lsaA	54.5	33	15	0	40	138	331	363	0.00025
Merged2_5038339_175-1545	140.6	12.6542	-8.05659	3.18968	-2.52583	0.0115425	0.0347157	0.00375599	266.241	Nas_Ban	CARD	gb|AAK37618.1|ARO:3005008|Txr	40	205	119	3	454	1065	45	246	1.9e-34
Merged2_4532854_1-546	169.9	12.5457	-8.05607	3.38402	-2.38062	0.0172835	0.0430275	0.00375735	266.145	Nas_Ban	CARD	gb|CCP46065.1|ARO:3000816|mtrA	49.7	177	84	1	1	531	53	224	1.1e-43
Merged2_4356560_448-1068	59.7	12.519	-8.05313	3.38079	-2.38203	0.0172176	0.0429878	0.00376502	265.603	Nas_Ban	CARD	gb|AAD51348.1|ARO:3003066|smeR	40.2	92	55	0	346	621	10	101	1.9e-10
Merged2_4631626_1-2103	791.6	14.77	-8.04755	2.50338	-3.21468	0.00130591	0.0112171	0.0037796	264.578	Nas_Ban	CARD	gb|AAG03548.1|ARO:3003681|TriC	59.3	702	285	1	1	2103	245	946	3.1e-230
Merged2_5072461_188-454	93.6	12.4453	-8.04582	3.37716	-2.38242	0.0171992	0.042973	0.00378413	264.262	Nas_Ban	CARD	gb|APB03214.1|ARO:3003980|tetA(48)	58.5	82	34	0	22	267	16	97	5.1e-21
Merged2_4245221_213-614	108.6	13.8285	-8.03824	2.50677	-3.20661	0.00134309	0.0113618	0.00380407	262.876	Nas_Ban	CARD	gb|APB03222.1|ARO:3003992|rphB	50	106	52	1	82	399	779	883	2.3e-25
Merged2_5530772_2-880	231.5	17.3362	-8.03499	2.49859	-3.21581	0.00130076	0.0112171	0.00381265	262.285	Nas_Ban	CARD	gb|AAL19305.1|ARO:3000790|mdsB	42.2	296	165	2	4	879	465	758	5.1e-62
Merged2_5539534_529-2238	432.6	12.3238	-8.03284	3.34861	-2.39886	0.0164464	0.0420041	0.00381833	261.895	Nas_Ban	CARD	gb|AAC60780.1|ARO:3003049|rosB	48.3	559	272	4	1	1668	1	545	3e-122
Merged2_4495122_256-711	171.4	12.3095	-8.02857	3.38564	-2.37136	0.0177228	0.0436009	0.00382966	261.12	Nas_Ban	CARD	gb|AAG05661.1|ARO:3004107|Pseudomonas	61.5	135	52	0	28	432	9	143	3.3e-44
Merged2_5010623_411-1088	354	14.518	-8.02515	3.485	-2.30277	0.0212916	0.0481448	0.00383873	260.503	Nas_Ban	CARD	gb|CCP46065.1|ARO:3000816|mtrA	77.7	224	50	0	1	672	4	227	5.3e-99
Merged2_4793572_360-1043	198.7	12.1811	-8.01543	3.3909	-2.36381	0.0180883	0.0441523	0.00386469	258.753	Nas_Ban	CARD	gb|ATC67679.1|ARO:3000838|arlR	46.5	217	113	2	4	654	3	216	2.9e-52
Merged2_4264844_1-522	137.1	12.3394	-8.01375	3.18538	-2.51579	0.0118765	0.035175	0.00386919	258.452	Nas_Ban	CARD	gb|AAA99504.1|ARO:3002987|bcrA	43.2	176	98	2	1	522	4	179	7.8e-34
Merged2_4048050_609-911	83.6	12.9976	-8.01349	2.47182	-3.24194	0.00118719	0.0108421	0.00386989	258.405	Nas_Ban	CARD	gb|AAG06465.1|ARO:3005063|cprR	41.6	101	58	1	1	303	5	104	6e-18
Merged2_4619032_705-968	62.4	12.1621	-8.01068	3.41376	-2.34659	0.0189462	0.0451588	0.00387744	257.902	Nas_Ban	CARD	gb|AFK80333.1|ARO:3001313|facT	47.7	65	34	0	70	264	29	93	1.2e-11
Merged2_4131939_3285-4319	293.1	13.4519	-8.00845	2.54208	-3.15035	0.00163073	0.0125466	0.00388344	257.503	Nas_Ban	CARD	gb|APB03214.1|ARO:3003980|tetA(48)	50.2	311	152	2	49	981	14	321	1.7e-80
Merged2_4070052_966-1724	254.6	12.5579	-8.00553	2.86312	-2.79609	0.0051725	0.0227735	0.00389131	256.983	Nas_Ban	CARD	gb|APB03214.1|ARO:3003980|tetA(48)	59	229	94	0	22	708	16	244	4.9e-69
Merged2_5389223_2-511	92	12.5219	-8.00367	3.07034	-2.60677	0.00914006	0.0308271	0.00389634	256.651	Nas_Ban	CARD	gb|AAF67494.2|ARO:3002522|novA	45.2	126	58	3	106	483	487	601	2.8e-20
Merged2_5388712_5928-7121	243	12.1932	-8.00319	3.15646	-2.5355	0.0112288	0.0340773	0.00389763	256.566	Nas_Ban	CARD	gb|AKQ05899.1|ARO:3004591|tet(55)	41.3	334	193	3	16	1017	7	337	2.3e-65
Merged2_4274071_3-1124	488.4	16.5027	-8.00297	2.29792	-3.48271	0.000496363	0.00666625	0.00389821	256.528	Nas_Ban	CARD	gb|AIA08936.1|ARO:3000444|rphA	65.2	371	129	0	10	1122	4	374	3e-139
Merged2_4627371_1106-2188	239.2	13.6976	-8.00128	2.43635	-3.28412	0.001023	0.0101041	0.00390279	256.227	Nas_Ban	CARD	gb|AAA26793|ARO:3003748|oleC	47.5	295	151	3	85	963	15	307	3e-64
Merged2_4379323_4640-5359	188.3	12.049	-7.99999	3.40665	-2.34834	0.0188571	0.0451226	0.00390628	255.998	Nas_Ban	CARD	gb|AAR84672.1|ARO:3002925|vanRF	41.6	226	131	1	10	684	2	227	4.1e-49
Merged2_5060331_81-812	191	12.016	-7.99534	3.3799	-2.36555	0.0180031	0.043992	0.00391889	255.174	Nas_Ban	CARD	gb|AAC73788.1|ARO:3003841|kdpE	44.9	227	118	3	22	702	4	223	6.4e-50
Merged2_3994524_3-128	48.1	12.1087	-7.99457	3.20042	-2.49798	0.0124904	0.0361768	0.00392098	255.038	Nas_Ban	CARD	gb|AAA99504.1|ARO:3002987|bcrA	48.8	41	21	0	4	126	3	43	1.2e-07
Merged2_5242158_1-657	117.5	12.0224	-7.99388	3.43115	-2.3298	0.0198169	0.0463564	0.00392287	254.915	Nas_Ban	CARD	gb|AAC75135.2|ARO:3000792|mdtA	45.2	155	82	1	193	657	47	198	8.1e-28
Merged2_4278175_895-1584	134.4	51.8317	-7.9909	2.65455	-3.01027	0.00261015	0.0160192	0.00393096	254.391	Nas_Ban	CARD	gb|BAH45481.1|ARO:3002815|clbB	41.8	196	104	4	49	615	147	339	6.7e-33
Merged2_4216143_2-607	218	13.2139	-7.98629	3.07748	-2.59507	0.0094571	0.0312484	0.00394356	253.578	Nas_Ban	CARD	gb|AAA26793|ARO:3003748|oleC	58	200	81	1	1	591	108	307	4e-58
Merged2_4609303_507-1847	419.5	19.7424	-7.98163	2.91763	-2.73566	0.00622558	0.0253942	0.00395632	252.76	Nas_Ban	CARD	gb|AAG05915.1|ARO:3004074|MuxB	50.3	447	222	0	1	1341	1	447	2e-118
Merged2_5499860_1-2088	108.6	11.9621	-7.98122	2.8398	-2.81048	0.00494671	0.0221476	0.00395744	252.688	Nas_Ban	CARD	gb|AAF40763.1|ARO:3003961|farA	42.3	130	73	2	1684	2067	214	343	1.2e-24
Merged2_4784040_2-184	109.8	11.8934	-7.98053	3.00616	-2.65472	0.0079374	0.0287365	0.00395934	252.567	Nas_Ban	CARD	gb|AHA41505.1|ARO:3002930|vanRO	90.2	61	6	0	1	183	6	66	4.7e-26
Merged2_4194801_1305-2015	167.2	13.1533	-7.97946	2.41139	-3.30907	0.000936074	0.00964941	0.00396226	252.381	Nas_Ban	CARD	gb|BAE85478.1|ARO:3003728|vanRI	40.8	228	130	4	25	696	4	230	9.6e-43
Merged2_4627942_1238-2668	365.9	11.9033	-7.97928	3.07081	-2.59842	0.00936527	0.0311615	0.00396276	252.349	Nas_Ban	CARD	gb|APB03219.1|ARO:3003986|TaeA	40.3	511	265	6	7	1428	2	509	2.8e-102
Merged2_5011754_233-922	176.4	16.1924	-7.97741	2.41704	-3.30048	0.000965193	0.00977058	0.00396789	252.023	Nas_Ban	CARD	gb|AAB66655.1|ARO:3002663|APH(9)-Ib	41.9	217	125	1	25	675	107	322	1.5e-45
Merged2_4349933_2809-3588	167.2	11.8573	-7.9766	3.39244	-2.35129	0.0187085	0.0449031	0.00397012	251.881	Nas_Ban	CARD	gb|AAV85982.1|ARO:3000535|macB	44.2	215	113	3	64	696	9	220	1.1e-42
Merged2_4618008_904-1941	49.3	12.8379	-7.97659	2.68094	-2.97529	0.0029271	0.0169889	0.00397017	251.879	Nas_Ban	CARD	gb|NP_862226.1|ARO:3004639|Corynebacterium	40.8	76	43	1	472	699	425	498	4.3e-07
Merged2_4184551_814-2217	290.8	12.1931	-7.97314	2.99669	-2.66065	0.00779892	0.0285656	0.00397965	251.279	Nas_Ban	CARD	gb|AFK80333.1|ARO:3001313|facT	40.3	427	249	3	61	1323	31	457	1.1e-79
Merged2_4747571_1-531	278.1	12.0738	-7.96833	2.63815	-3.02042	0.00252424	0.0157731	0.00399294	250.442	Nas_Ban	CARD	gb|AHA41500.1|ARO:3002913|vanO	75.7	177	43	0	1	531	86	262	2.9e-76
Merged2_4324252_1084-1854	35.4	12.7695	-7.96708	2.66081	-2.99423	0.00275135	0.0164064	0.00399642	250.224	Nas_Ban	CARD	gb|AAF04458.1|ARO:3000850|GOB-1	42.5	40	21	1	208	321	71	110	0.0047
Merged2_4740973_3521-4180	45.1	11.7773	-7.9641	3.43488	-2.31859	0.020417	0.0469747	0.00400468	249.708	Nas_Ban	CARD	gb|AAA26832.1|ARO:3002827|tlrC	42	69	36	1	7	213	351	415	5.1e-06
Merged2_4165708_812-2185	434.5	11.891	-7.96038	3.1686	-2.51227	0.0119957	0.0354102	0.00401502	249.065	Nas_Ban	CARD	gb|AAG07763.1|ARO:3003031|mexW	54.5	446	190	6	46	1362	576	1015	6.2e-123
Merged2_1012_3-698	168.7	16.1471	-7.95665	2.79778	-2.84391	0.00445636	0.0212668	0.00402541	248.422	Nas_Ban	CARD	gb|CCP46065.1|ARO:3000816|mtrA	40.4	225	126	4	31	696	8	227	3.2e-43
Merged2_4191511_13-1026	48.5	11.6909	-7.95626	3.3944	-2.34394	0.0190813	0.0452769	0.00402648	248.356	Nas_Ban	CARD	gb|NP_862226.1|ARO:3004639|Corynebacterium	47.8	46	24	0	490	627	444	489	7.1e-07
Merged2_4168759_2-856	38.9	11.6884	-7.95514	2.92557	-2.71918	0.00654439	0.0261886	0.00402962	248.162	Nas_Ban	CARD	gb|NP_388442.1|ARO:3004476|vmlR	48.5	33	17	0	649	747	311	343	0.00047
Merged2_4778693_1-543	37	11.9746	-7.95456	2.94918	-2.69721	0.00699231	0.0271151	0.00403124	248.063	Nas_Ban	CARD	gb|AAK01167.1|ARO:3002819|msrC	47.1	34	18	0	253	354	34	67	0.0011
Merged2_4612200_1-459	254.2	11.9796	-7.95196	2.5911	-3.06896	0.00214808	0.0146597	0.00403852	247.615	Nas_Ban	CARD	gb|AHA41500.1|ARO:3002913|vanO	74.5	153	39	0	1	459	1	153	3.9e-69
Merged2_4513052_450-1442	181	11.8842	-7.94746	2.85384	-2.78483	0.00535555	0.0232085	0.00405114	246.844	Nas_Ban	CARD	gb|AAA99504.1|ARO:3002987|bcrA	40	300	172	6	58	942	5	301	9e-47
Merged2_5012673_214-951	275.8	12.8958	-7.94318	2.4332	-3.2645	0.00109658	0.0104296	0.00406316	246.114	Nas_Ban	CARD	gb|CAA37477.1|ARO:3002891|otr(A)	62	242	89	2	16	738	4	243	2e-75
Merged2_4093208_839-1729	339	13.4375	-7.94306	2.26214	-3.5113	0.000445922	0.00644382	0.00406349	246.094	Nas_Ban	CARD	gb|AHA41504.1|ARO:3002941|vanSO	71.2	281	69	4	64	888	1	275	2.3e-94
Merged2_4037143_1-414	137.9	12.0682	-7.94127	3.01309	-2.63559	0.00839909	0.0296882	0.00406855	245.788	Nas_Ban	CARD	gb|APB03214.1|ARO:3003980|tetA(48)	58.5	123	51	0	1	369	122	244	3.6e-34
Merged2_5060987_3105-4676	558.9	11.7274	-7.94065	2.86358	-2.77298	0.00555461	0.0237148	0.00407031	245.682	Nas_Ban	CARD	gb|AAG05915.1|ARO:3004074|MuxB	60.2	507	200	1	1	1521	513	1017	2.5e-160
Merged2_4624926_45-722	169.9	11.8113	-7.93973	2.62072	-3.0296	0.00244878	0.0155187	0.00407289	245.526	Nas_Ban	CARD	gb|AAA99504.1|ARO:3002987|bcrA	46.8	205	106	3	1	606	12	216	1.4e-43
Merged2_5280695_313-996	153.7	11.5665	-7.93822	3.4067	-2.33018	0.0197966	0.0463513	0.00407715	245.269	Nas_Ban	CARD	gb|AAD51348.1|ARO:3003066|smeR	40.8	213	118	5	61	684	11	220	1.1e-38
Merged2_4820525_2085-2669	183.7	11.5322	-7.9337	3.43923	-2.30682	0.0210648	0.0478445	0.00408996	244.501	Nas_Ban	CARD	gb|AAC73788.1|ARO:3003841|kdpE	48.1	185	93	2	19	567	39	222	8.2e-48
Merged2_4204457_3-1115	351.7	11.5545	-7.92981	2.76625	-2.86662	0.00414874	0.0204059	0.00410099	243.843	Nas_Ban	CARD	gb|AHA41499.1|ARO:3002948|vanHO	55.1	332	138	2	106	1083	18	344	4.3e-98
Merged2_4168603_1-753	40.4	11.5807	-7.92961	2.8401	-2.79202	0.00523804	0.0229301	0.00410157	243.809	Nas_Ban	CARD	gb|NP_388442.1|ARO:3004476|vmlR	53.1	32	15	0	655	750	312	343	0.00014
Merged2_3874415_3-422	116.3	11.7418	-7.92917	2.98016	-2.66066	0.00779887	0.0285656	0.00410281	243.735	Nas_Ban	CARD	gb|APB03214.1|ARO:3003980|tetA(48)	55	100	45	0	1	300	158	257	1.1e-27
Merged2_5064124_8366-8953	38.5	11.4864	-7.92865	3.38605	-2.34156	0.0192032	0.045468	0.0041043	243.647	Nas_Ban	CARD	gb|ABX00624.1|ARO:3002881|lmrC	40.3	62	35	1	58	237	335	396	0.00043
Merged2_4058517_3-1457	125.9	11.6255	-7.92719	2.81467	-2.81639	0.0048567	0.0219588	0.00410844	243.401	Nas_Ban	CARD	gb|AAF01499.1|ARO:3000193|tetT	44.4	144	78	1	34	459	1	144	5e-30
Merged2_4043277_384-980	37.7	18.9244	-7.92428	3.13829	-2.52503	0.0115688	0.0347417	0.00411675	242.91	Nas_Ban	CARD	gb|DAC81085.1|ARO:3005088|msrH	43.5	46	26	0	67	204	17	62	0.00074
Merged2_5439557_1500-2501	163.3	11.4388	-7.92284	2.99517	-2.64521	0.008164	0.0292038	0.00412084	242.669	Nas_Ban	CARD	gb|AAA99504.1|ARO:3002987|bcrA	41	210	123	1	19	645	5	214	2e-41
Merged2_5272770_519-1091	226.9	11.4372	-7.92277	2.9428	-2.69225	0.00709713	0.027348	0.00412107	242.656	Nas_Ban	CARD	gb|CCP44758.1|ARO:3000392|Erm(37)	68.8	173	47	1	34	552	6	171	8.2e-61
Merged2_4780874_1001-1528	38.9	12.2136	-7.91984	2.63925	-3.0008	0.00269275	0.0162968	0.00412942	242.165	Nas_Ban	CARD	gb|AAA26832.1|ARO:3002827|tlrC	64.5	31	11	0	16	108	170	200	0.00029
Merged2_5494292_251-1969	625.2	11.6878	-7.91813	2.87751	-2.75173	0.00592814	0.0246653	0.00413433	241.877	Nas_Ban	CARD	gb|AAC75137.1|ARO:3000794|mdtC	59.9	569	227	1	13	1719	5	572	3.1e-180
Merged2_4251605_147-467	89.7	11.3716	-7.9147	2.94913	-2.68374	0.00728035	0.0276669	0.00414417	241.303	Nas_Ban	CARD	gb|AAG06465.1|ARO:3005063|cprR	45.4	108	58	1	1	321	3	110	8.8e-20
Merged2_4054653_1730-2344	42.7	15.5808	-7.91372	2.73167	-2.89703	0.0037672	0.0194314	0.00414699	241.139	Nas_Ban	CARD	gb|AGV28567.1|ARO:3000559|adeN	43.2	44	25	0	43	174	28	71	2.4e-05
Merged2_3858732_2-649	187.6	12.5307	-7.91192	3.38313	-2.33864	0.0193539	0.045719	0.00415215	240.839	Nas_Ban	CARD	gb|AAF67494.2|ARO:3002522|novA	56.1	171	75	0	136	648	378	548	6.3e-49
Merged2_5277194_270-980	211.1	11.5741	-7.90921	3.24719	-2.43571	0.0148627	0.0399391	0.00415997	240.386	Nas_Ban	CARD	gb|AAV85982.1|ARO:3000535|macB	45.7	234	125	1	1	696	3	236	5.8e-56
Merged2_4275151_1-999	257.3	11.6076	-7.90789	2.59607	-3.0461	0.00231829	0.015166	0.00416378	240.166	Nas_Ban	CARD	gb|ACJ41547.2|ARO:3004574|Acinetobacter	43.6	307	171	2	46	963	4	309	9.9e-70
Merged2_5275808_562-1242	146	11.3125	-7.90618	3.40455	-2.32224	0.02022	0.0468175	0.00416872	239.882	Nas_Ban	CARD	gb|CCP46065.1|ARO:3000816|mtrA	42.1	197	104	2	85	675	8	194	2.2e-36
Merged2_5217303_109-393	69.3	11.3023	-7.90543	3.38329	-2.33661	0.0194597	0.0458744	0.00417089	239.757	Nas_Ban	CARD	gb|AAF67494.2|ARO:3002522|novA	48.8	82	37	1	4	249	517	593	1.1e-13
Merged2_3857866_1-945	189.1	26.5962	-7.90477	2.27563	-3.47365	0.000513422	0.0067704	0.0041728	239.647	Nas_Ban	CARD	gb|ACF70723.1|ARO:3004103|QepA2	47.6	294	148	3	1	882	216	503	3.1e-49
Merged2_4078035_1-399	42	14.3109	-7.90428	2.55054	-3.09906	0.00194134	0.0137109	0.00417422	239.565	Nas_Ban	CARD	gb|ABX00624.1|ARO:3002881|lmrC	64.9	37	12	1	82	192	31	66	2.6e-05
Merged2_5510555_1979-2659	163.3	11.3733	-7.90338	3.21991	-2.45454	0.0141066	0.0387159	0.00417683	239.416	Nas_Ban	CARD	gb|ATC67679.1|ARO:3000838|arlR	41.9	217	117	5	31	663	3	216	1.3e-41
Merged2_4062910_1-399	107.5	11.4376	-7.90268	3.18691	-2.47973	0.0131481	0.0371973	0.00417885	239.3	Nas_Ban	CARD	gb|ABO11759.2|ARO:3004573|Acinetobacter	46.8	111	58	1	70	399	6	116	5.1e-25
Merged2_4194623_2-457	40.4	11.2774	-7.90104	3.05964	-2.58234	0.00981329	0.031815	0.00418361	239.028	Nas_Ban	CARD	gb|ANZ79240.1|ARO:3004035|tetA(60)	44.2	43	22	1	1	129	339	379	8.7e-05
Merged2_4307616_76222-77217	377.1	50.9595	-7.89979	2.43734	-3.24115	0.00119047	0.0108465	0.00418724	238.821	Nas_Ban	CARD	gb|APB03214.1|ARO:3003980|tetA(48)	64.7	306	108	0	10	927	17	322	8.6e-106
Merged2_4079940_193-2931	779.6	46.9474	-7.89782	2.78811	-2.83268	0.00461602	0.021469	0.00419294	238.496	Nas_Ban	CARD	gb|AAG07064.1|ARO:3003693|mexK	45.2	916	495	2	10	2739	3	917	1.6e-226
Merged2_4760145_2-331	92	11.2419	-7.89697	2.99696	-2.63499	0.00841395	0.0296882	0.00419543	238.355	Nas_Ban	CARD	gb|AAV85982.1|ARO:3000535|macB	42.2	102	59	0	16	321	119	220	1.8e-20
Merged2_4321005_1-2211	578.2	11.7389	-7.89511	2.63908	-2.99161	0.00277507	0.0164309	0.00420082	238.049	Nas_Ban	CARD	gb|AAG05882.1|ARO:3000804|MexF	45.3	751	394	3	4	2211	3	751	5.6e-166
Merged2_4192173_3-347	168.7	11.7596	-7.89505	2.96345	-2.66415	0.00771839	0.0284355	0.004201	238.039	Nas_Ban	CARD	gb|BAD59497.1|ARO:3000501|Nocardia	68.7	115	36	0	1	345	265	379	1.6e-43
Merged2_4262857_1-519	253.1	12.3872	-7.89472	2.34157	-3.37155	0.000747458	0.00846546	0.00420196	237.984	Nas_Ban	CARD	gb|AHA41504.1|ARO:3002941|vanSO	80.6	165	32	0	1	495	177	341	9.7e-69
Merged2_4166910_2-1819	452.6	15.6486	-7.89293	2.30506	-3.42418	0.000616665	0.00746284	0.00420719	237.688	Nas_Ban	CARD	gb|AAF67494.2|ARO:3002522|novA	45.5	584	307	5	43	1791	20	593	2.9e-128
Merged2_4209005_1876-2568	162.9	13.9228	-7.88895	2.64616	-2.98128	0.00287048	0.0167794	0.0042188	237.034	Nas_Ban	CARD	gb|AAG06465.1|ARO:3005063|cprR	41.9	222	126	2	13	678	2	220	1.8e-41
Merged2_5064686_1-1524	449.9	19.9041	-7.88882	2.2308	-3.53633	0.000405732	0.0061135	0.00421918	237.013	Nas_Ban	CARD	gb|AAG07064.1|ARO:3003693|mexK	47	513	264	3	1	1521	487	997	1.6e-127
Merged2_4072309_1-1623	307.4	15.9382	-7.88704	2.89157	-2.7276	0.00637973	0.0257659	0.00422441	236.72	Nas_Ban	CARD	gb|AAD04032.1|ARO:3002892|otr(B)	41	417	237	4	28	1254	24	439	1.4e-84
Merged2_5006741_2066-2806	179.9	11.3658	-7.88169	3.20251	-2.4611	0.0138513	0.0383515	0.00424007	235.845	Nas_Ban	CARD	gb|AAV85982.1|ARO:3000535|macB	41.3	242	140	2	16	738	3	243	1.5e-46
Merged2_4826445_3-590	154.8	11.0915	-7.87854	3.37862	-2.33188	0.0197069	0.0462495	0.00424937	235.329	Nas_Ban	CARD	gb|AAA99504.1|ARO:3002987|bcrA	44.4	198	107	3	1	585	4	201	4.1e-39
Merged2_4456143_2-2728	409.5	11.0698	-7.87745	3.39142	-2.32276	0.0201921	0.0467842	0.00425256	235.152	Nas_Ban	CARD	gb|AAD04032.1|ARO:3002892|otr(B)	42.6	514	286	5	1	1539	30	535	4.3e-115
Merged2_4300897_1433-2170	212.6	11.0744	-7.87513	3.45086	-2.28208	0.0224847	0.0494979	0.00425941	234.775	Nas_Ban	CARD	gb|AAV85982.1|ARO:3000535|macB	44.3	235	131	0	7	711	2	236	2.1e-56
Merged2_4944748_13490-14941	126.3	11.1564	-7.87128	2.80634	-2.80482	0.00503444	0.0224383	0.00427079	234.149	Nas_Ban	CARD	gb|AAG06465.1|ARO:3005063|cprR	44.3	176	96	1	543	22	5	180	3.8e-30
Merged2_5010349_2-916	42	154.162	-7.86854	2.50291	-3.14375	0.00166796	0.0126354	0.00427892	233.704	Nas_Ban	CARD	gb|DAC81085.1|ARO:3005088|msrH	45.1	51	28	0	40	192	15	65	6e-05
Merged2_4110568_213-1184	304.7	13.1487	-7.86656	2.7893	-2.82026	0.00479841	0.0219256	0.0042848	233.383	Nas_Ban	CARD	gb|BAE06006.1|ARO:3003705|mexN	49.2	317	161	0	22	972	12	328	5.3e-84
Merged2_5483050_418-1755	118.6	12.4613	-7.86464	2.56764	-3.06298	0.00219143	0.0147943	0.0042905	233.073	Nas_Ban	CARD	gb|AAF40763.1|ARO:3003961|farA	43.2	148	83	1	883	1323	216	363	7.4e-28
Merged2_4751109_1861-3702	49.7	11.0806	-7.86438	3.22069	-2.44183	0.0146129	0.0396158	0.00429126	233.032	Nas_Ban	CARD	gb|NP_862226.1|ARO:3004639|Corynebacterium	48.4	62	29	1	1492	1677	440	498	5.8e-07
Merged2_4231165_641-934	70.5	10.9886	-7.86418	3.40766	-2.3078	0.0210104	0.0477642	0.00429187	232.999	Nas_Ban	CARD	gb|AAC74000.1|ARO:3003950|msbA	42.4	92	47	2	1	276	494	579	5.1e-14
Merged2_5525971_2-781	169.1	10.9773	-7.86238	3.1001	-2.53617	0.0112071	0.0340773	0.00429722	232.709	Nas_Ban	CARD	gb|ABX00624.1|ARO:3002881|lmrC	49.2	260	132	0	1	780	209	468	2.8e-43
Merged2_11126_498-1190	178.7	12.2094	-7.86095	2.50327	-3.14027	0.00168791	0.0126888	0.00430148	232.478	Nas_Ban	CARD	gb|AAV85982.1|ARO:3000535|macB	43.6	220	123	1	10	669	3	221	3.1e-46
Merged2_4011595_256-711	171.8	11.188	-7.85952	3.22566	-2.43656	0.0148278	0.0399391	0.00430576	232.247	Nas_Ban	CARD	gb|AAG05661.1|ARO:3004107|Pseudomonas	62.2	135	51	0	28	432	9	143	2.5e-44
Merged2_4326315_2058-3296	204.5	11.5916	-7.85783	2.67104	-2.94185	0.00326253	0.0180538	0.00431081	231.975	Nas_Ban	CARD	gb|BAE06005.1|ARO:3003704|mexM	42.1	368	205	6	79	1173	8	370	9.5e-54
Merged2_5018375_794-2752	46.2	51.4775	-7.85747	3.01373	-2.60723	0.00912786	0.0308266	0.00431186	231.918	Nas_Ban	CARD	gb|AVI44920.1|ARO:3004470|poxtA	55.9	34	15	0	1558	1659	159	192	6.8e-06
Merged2_4498123_933-1682	179.9	11.247	-7.85644	2.57154	-3.05515	0.00224946	0.0149678	0.00431497	231.752	Nas_Ban	CARD	gb|AAV85982.1|ARO:3000535|macB	41.5	236	129	3	40	723	7	241	1.5e-46
Merged2_4496000_2-469	39.7	10.9883	-7.85609	3.14759	-2.49591	0.0125636	0.0362816	0.00431601	231.696	Nas_Ban	CARD	gb|CAA26235.1|ARO:3003061|viomycin	51.2	41	16	2	139	249	188	228	0.00015
Merged2_4254996_2-2080	807.4	11.0237	-7.85425	3.01483	-2.60521	0.00918183	0.030842	0.0043215	231.401	Nas_Ban	CARD	gb|AIA08936.1|ARO:3000444|rphA	58.9	716	254	2	1	2079	6	704	5.4e-235
Merged2_5405806_1-612	161.4	11.9527	-7.85315	2.46399	-3.18717	0.00143673	0.0117587	0.00432481	231.224	Nas_Ban	CARD	gb|AAA99504.1|ARO:3002987|bcrA	42	207	117	3	1	612	4	210	4.5e-41
Merged2_4749795_986-3070	322.8	18.7509	-7.84859	2.96604	-2.64615	0.00814133	0.0291682	0.00433849	230.495	Nas_Ban	CARD	gb|CDO61516.1|ARO:3003949|efrB	46.6	339	181	0	847	1863	24	362	4e-89
Merged2_4237410_1489-2169	155.6	74.0752	-7.84177	2.5993	-3.01688	0.00255393	0.0158425	0.00435905	229.408	Nas_Ban	CARD	gb|AHA41505.1|ARO:3002930|vanRO	42.7	220	120	3	1	657	4	218	2.8e-39
Merged2_5013022_5175-5591	87	10.8044	-7.83988	3.40066	-2.3054	0.0211442	0.0479732	0.00436477	229.107	Nas_Ban	CARD	gb|AAC43550.1|ARO:3003967|lrfA	47.7	107	56	0	76	396	31	137	7.4e-19
Merged2_4384419_668-1171	47.8	11.6282	-7.83649	2.42192	-3.23564	0.00121369	0.0108881	0.00437505	228.569	Nas_Ban	CARD	gb|ABX00624.1|ARO:3002881|lmrC	45.5	44	24	0	52	183	23	66	6e-07
Merged2_5378190_771-1463	176.8	19.2139	-7.83615	2.99291	-2.61824	0.00883847	0.0303729	0.00437607	228.516	Nas_Ban	CARD	gb|ATC67679.1|ARO:3000838|arlR	41.3	225	124	2	4	678	3	219	1.2e-45
Merged2_5292934_2325-3281	157.1	15.9155	-7.83192	2.35331	-3.32804	0.000874583	0.00930194	0.00438892	227.846	Nas_Ban	CARD	gb|AAV85982.1|ARO:3000535|macB	41.5	229	131	2	67	753	2	227	1.3e-39
Merged2_4308202_2-556	42	10.7994	-7.82884	2.87379	-2.72422	0.00644542	0.0259167	0.0043983	227.36	Nas_Ban	CARD	gb|QHW12375.1|ARO:3005087|msrF	51.6	31	15	0	106	198	32	62	3.6e-05
Merged2_4608305_365-853	107.1	83.3083	-7.82658	2.88902	-2.70907	0.00674715	0.0266099	0.00440521	227.004	Nas_Ban	CARD	gb|AFK80333.1|ARO:3001313|facT	43.1	153	84	1	28	486	31	180	8.1e-25
Merged2_4375126_3-872	58.5	10.6897	-7.81982	2.81801	-2.77494	0.00552118	0.0236707	0.00442589	225.943	Nas_Ban	CARD	gb|NP_862226.1|ARO:3004639|Corynebacterium	53.2	62	27	1	403	588	443	502	5.9e-10
Merged2_4771440_1-753	214.5	12.1607	-7.81741	2.65409	-2.94542	0.00322515	0.0180117	0.00443328	225.566	Nas_Ban	CARD	gb|AAF67494.2|ARO:3002522|novA	52.5	200	95	0	1	600	396	595	5.6e-57
Merged2_5521072_2-1489	62.8	11.0776	-7.81138	3.26675	-2.39118	0.0167944	0.0424701	0.00445184	224.626	Nas_Ban	CARD	gb|DAC81085.1|ARO:3005088|msrH	42.1	76	44	0	373	600	403	478	5.3e-11
Merged2_4603258_546-1631	242.7	10.8227	-7.81108	3.23683	-2.41319	0.0158136	0.0412253	0.00445276	224.58	Nas_Ban	CARD	gb|ABA71731.1|ARO:3002909|vanG	40.3	360	189	7	1	1050	1	344	2.8e-65
Merged2_5269955_1-1182	266.9	10.5173	-7.80425	3.37519	-2.31224	0.0207646	0.0474974	0.00447391	223.518	Nas_Ban	CARD	gb|AFK80333.1|ARO:3001313|facT	40.6	392	228	2	1	1161	58	449	1.5e-72
Merged2_5418308_3-404	38.9	10.9882	-7.80312	3.28061	-2.37856	0.0173806	0.04316	0.00447741	223.343	Nas_Ban	CARD	gb|AEO25219.1|ARO:3004651|lin	42.1	38	22	0	76	189	24	61	0.00022
Merged2_5279523_3340-4080	184.9	10.511	-7.80218	3.38008	-2.30828	0.0209835	0.0477503	0.00448033	223.198	Nas_Ban	CARD	gb|CAA53189|ARO:3000521|mupA	42.4	231	127	4	55	741	5	231	4.6e-48
Merged2_4464092_1-1077	36.2	10.7498	-7.79785	2.56835	-3.03613	0.00239638	0.0153788	0.00449379	222.529	Nas_Ban	CARD	gb|AAK01167.1|ARO:3002819|msrC	51.7	29	14	0	406	492	34	62	0.0039
Merged2_3874087_1-219	50.4	11.6298	-7.79664	3.12433	-2.49546	0.0125795	0.0362816	0.00449758	222.342	Nas_Ban	CARD	gb|CAA37477.1|ARO:3002891|otr(A)	46.3	54	26	1	49	201	5	58	4e-08
Merged2_4125600_259-1035	60.1	10.4382	-7.79092	2.98641	-2.60879	0.00908639	0.0308266	0.00451544	221.462	Nas_Ban	CARD	gb|NP_862226.1|ARO:3004639|Corynebacterium	40.4	94	47	2	358	618	411	502	1.8e-10
Merged2_3889112_843-1865	39.3	10.8033	-7.78063	2.88184	-2.69989	0.00693634	0.0270156	0.00454776	219.888	Nas_Ban	CARD	gb|ABH10964.1|ARO:3002830|vgaALC	48.6	37	19	0	115	225	25	61	0.00044
Merged2_4932819_683-2281	47.8	10.3474	-7.7805	3.05872	-2.54371	0.0109682	0.0336725	0.00454816	219.869	Nas_Ban	CARD	gb|AEA37904.1|ARO:3003112|lsaC	42.6	61	34	1	1369	1551	113	172	1.9e-06
Merged2_5008311_104-1090	175.3	12.8063	-7.77893	2.54354	-3.0583	0.00222595	0.0148814	0.00455312	219.63	Nas_Ban	CARD	gb|AAA99504.1|ARO:3002987|bcrA	45.5	211	112	3	19	642	4	214	4.9e-45
Merged2_4538523_3-443	110.5	11.1164	-7.778	2.73771	-2.84106	0.00449639	0.0212944	0.00455606	219.488	Nas_Ban	CARD	gb|AFK80333.1|ARO:3001313|facT	50.4	115	57	0	94	438	29	143	6.6e-26
Merged2_5037581_2-559	139.4	12.7909	-7.77456	2.22729	-3.49059	0.000481963	0.00662141	0.00456692	218.966	Nas_Ban	CARD	gb|CAA53189|ARO:3000521|mupA	40.2	164	88	2	1	492	85	238	1.7e-34
Merged2_3996693_3-836	294.7	15.916	-7.77429	2.47904	-3.13601	0.00171262	0.0127489	0.00456779	218.924	Nas_Ban	CARD	gb|AAP43110.2|ARO:3003923|oqxB	52.9	278	131	0	1	834	1	278	4.7e-81
Merged2_4323130_9052-9696	43.5	10.3002	-7.77333	3.3871	-2.29498	0.0217344	0.0486867	0.00457082	218.779	Nas_Ban	CARD	gb|AAG07066.1|ARO:3003710|mexL	42.6	47	27	0	52	192	18	64	1.5e-05
Merged2_4208292_1-1203	43.9	11.1318	-7.76857	2.46551	-3.1509	0.00162769	0.0125466	0.00458592	218.059	Nas_Ban	CARD	gb|AAG05187.1|ARO:3005067|ParS	42.1	57	29	1	520	678	351	407	2.1e-05
Merged2_4253641_3-830	169.1	10.8792	-7.76696	3.04632	-2.54962	0.010784	0.0333897	0.00459105	217.815	Nas_Ban	CARD	gb|AAF67494.2|ARO:3002522|novA	46	198	104	1	1	585	417	614	2.9e-43
Merged2_4072820_40411-41307	196.4	10.2492	-7.76492	2.97218	-2.61253	0.00898739	0.0306828	0.00459753	217.508	Nas_Ban	CARD	gb|CAA29136.1|ARO:3002658|APH(6)-Ib	41.1	292	159	6	1	849	7	294	1.9e-51
Merged2_5416989_187-369	43.9	10.2495	-7.76385	3.08211	-2.519	0.0117688	0.0350518	0.00460097	217.346	Nas_Ban	CARD	gb|CDO61516.1|ARO:3003949|efrB	40.4	57	33	1	13	183	168	223	3.2e-06
Merged2_4070275_3-1598	397.1	11.4651	-7.75792	2.5263	-3.07086	0.0021344	0.0146028	0.0046199	216.455	Nas_Ban	CARD	gb|AAB58161.1|ARO:3003010|ceoB	42.3	539	299	5	7	1593	375	911	1.3e-111
Merged2_4121553_1-780	39.3	10.1899	-7.75528	3.402	-2.27962	0.02263	0.0496766	0.00462837	216.059	Nas_Ban	CARD	gb|CBL58195.1|ARO:3002831|vgaC	45.7	46	25	0	400	537	15	60	0.00033
Merged2_5275817_1437-1802	119.4	10.1632	-7.75093	3.10593	-2.49553	0.012577	0.0362816	0.00464234	215.409	Nas_Ban	CARD	gb|AAC74000.1|ARO:3003950|msbA	61.4	101	39	0	4	306	481	581	1.2e-28
Merged2_5264333_1257-1661	50.1	10.13	-7.74687	3.39711	-2.28043	0.0225824	0.0496336	0.00465542	214.803	Nas_Ban	CARD	gb|NP_862226.1|ARO:3004639|Corynebacterium	48.2	56	28	1	106	273	443	497	9.8e-08
Merged2_4343650_3-326	164.1	10.6722	-7.74684	3.01956	-2.56555	0.0103012	0.0326263	0.00465554	214.798	Nas_Ban	CARD	gb|AHA41500.1|ARO:3002913|vanO	72.6	106	29	0	1	318	240	345	3.7e-42
Merged2_5217037_3-947	244.2	18.6189	-7.74638	2.61175	-2.96597	0.00301731	0.0172282	0.00465702	214.729	Nas_Ban	CARD	gb|AAF67494.2|ARO:3002522|novA	46	298	161	0	13	906	296	593	8.2e-66
Merged2_4751109_3695-5212	54.7	10.0982	-7.7451	3.39752	-2.27963	0.0226295	0.0496766	0.00466113	214.54	Nas_Ban	CARD	gb|SOX29786.1|ARO:3004730|tva(A)	47.5	59	29	2	1066	1242	3	59	1.5e-08
Merged2_4271114_1-1533	390.2	10.5562	-7.74459	2.90278	-2.66799	0.00763066	0.0282486	0.00466279	214.464	Nas_Ban	CARD	gb|AAG05882.1|ARO:3000804|MexF	42.5	513	292	2	1	1530	537	1049	1.5e-109
Merged2_4780445_332-640	107.8	10.1122	-7.74446	3.39246	-2.28285	0.0224395	0.0494866	0.0046632	214.445	Nas_Ban	CARD	gb|AET10445.1|ARO:3004033|tetB(46)	59.1	93	38	0	1	279	482	574	3e-25
Merged2_4253405_1-1293	154.8	20.7384	-7.74385	2.93877	-2.63507	0.0084121	0.0296882	0.0046652	214.353	Nas_Ban	CARD	gb|AAF40763.1|ARO:3003961|farA	51.6	155	68	1	709	1173	193	340	9e-39
Merged2_4991548_932-2416	273.9	10.1087	-7.74292	3.08812	-2.50733	0.0121648	0.0356853	0.00466818	214.216	Nas_Ban	CARD	gb|AFK80333.1|ARO:3001313|facT	40	427	255	1	106	1383	28	454	1.5e-74
Merged2_4103251_3-914	239.2	10.0741	-7.74058	3.37785	-2.29157	0.0219304	0.0488928	0.00467578	213.868	Nas_Ban	CARD	gb|WP_104671188.1|ARO:3003948|efrA	44.6	303	166	2	4	909	122	423	2.6e-64
Merged2_4325117_991-1965	47.8	12.1431	-7.74029	2.46422	-3.14107	0.00168333	0.0126821	0.00467671	213.826	Nas_Ban	CARD	gb|NP_862226.1|ARO:3004639|Corynebacterium	46.3	54	29	0	445	606	443	496	1.2e-06
Merged2_4513603_472-921	46.2	11.1985	-7.73623	2.46979	-3.13235	0.00173414	0.0128678	0.00468989	213.225	Nas_Ban	CARD	gb|APB03219.1|ARO:3003986|TaeA	55.3	38	17	0	163	276	23	60	1.6e-06
Merged2_4521286_2460-3713	358.6	12.0656	-7.73576	2.48986	-3.10691	0.00189057	0.0135327	0.00469142	213.155	Nas_Ban	CARD	gb|AAC60781.1|ARO:3003048|rosA	50.1	413	193	5	19	1236	1	407	4e-100
Merged2_5422795_969-1910	246.1	12.7517	-7.73464	2.83669	-2.72664	0.00639822	0.0257952	0.00469506	212.99	Nas_Ban	CARD	gb|ABO11759.2|ARO:3004573|Acinetobacter	42.6	296	165	3	70	942	8	303	2.2e-66
Merged2_4188166_1-501	164.9	11.0129	-7.73458	2.48703	-3.10997	0.00187108	0.0134491	0.00469527	212.98	Nas_Ban	CARD	gb|AHA41505.1|ARO:3002930|vanRO	52.4	166	78	1	4	498	55	220	3.4e-42
Merged2_4048655_1-945	47	10.9156	-7.73402	2.73544	-2.82735	0.00469357	0.0216615	0.00469707	212.899	Nas_Ban	CARD	gb|AAB95639.1|ARO:3000118|vgaB	41.5	53	31	0	28	186	6	58	1.9e-06
Merged2_5019475_1830-3653	121.7	10.4675	-7.73231	3.24384	-2.38369	0.0171402	0.0429191	0.00470266	212.646	Nas_Ban	CARD	gb|AAF01499.1|ARO:3000193|tetT	43.1	144	80	1	1	426	1	144	1.2e-28
Merged2_3864003_2689-3135	49.7	10.0773	-7.72983	3.16685	-2.44086	0.0146524	0.0396607	0.00471073	212.282	Nas_Ban	CARD	gb|BAN78519.1|ARO:3004638|AAC(6')-Iag	50	40	20	0	223	342	90	129	1.4e-07
Merged2_3878552_3-716	320.9	10.0556	-7.72851	2.80082	-2.75938	0.00579116	0.0242714	0.00471506	212.087	Nas_Ban	CARD	gb|APB03222.1|ARO:3003992|rphB	66.4	238	80	0	1	714	1	238	5.2e-89
Merged2_3872886_801-1322	42.4	10.2564	-7.72231	2.83388	-2.725	0.00643015	0.0259087	0.00473536	211.177	Nas_Ban	CARD	gb|AAG07066.1|ARO:3003710|mexL	41.1	56	33	0	46	213	13	68	2.6e-05
Merged2_4371012_3331-4143	194.5	10.3214	-7.72227	2.97542	-2.59535	0.00944943	0.031238	0.00473548	211.172	Nas_Ban	CARD	gb|AAA26793|ARO:3003748|oleC	43.6	241	135	1	40	762	1	240	6.4e-51
Merged2_4410492_494-2059	466.8	9.9931	-7.71706	2.79697	-2.75907	0.00579654	0.0242792	0.00475263	210.41	Nas_Ban	CARD	gb|AAG05915.1|ARO:3004074|MuxB	53.6	498	229	2	10	1500	529	1025	1.3e-132
Merged2_5077689_64-846	256.9	9.94681	-7.71233	3.15217	-2.44667	0.0144182	0.0393491	0.00476823	209.722	Nas_Ban	CARD	gb|CDO61516.1|ARO:3003949|efrB	61.4	197	76	0	34	624	166	362	1e-69
Merged2_5027036_664-1413	184.1	10.8971	-7.70981	2.68194	-2.87472	0.00404388	0.0201201	0.00477656	209.356	Nas_Ban	CARD	gb|AAV85982.1|ARO:3000535|macB	42.6	223	128	0	16	684	2	224	8e-48
Merged2_4796115_2254-3297	308.1	9.866	-7.70776	3.13087	-2.46186	0.0138219	0.0383218	0.00478335	209.059	Nas_Ban	CARD	gb|CAA29136.1|ARO:3002658|APH(6)-Ib	54.4	305	129	2	127	1032	7	304	5.1e-85
Merged2_5509392_1754-2920	43.1	10.7731	-7.704	2.49225	-3.09119	0.00199357	0.0139368	0.00479583	208.515	Nas_Ban	CARD	gb|CCP44758.1|ARO:3000392|Erm(37)	46.7	45	24	0	685	819	22	66	3.4e-05
Merged2_5256146_3-1115	217.2	11.3977	-7.7037	2.37259	-3.24695	0.00116648	0.0107817	0.00479685	208.47	Nas_Ban	CARD	gb|AQX36338.1|ARO:3004379|QepA4	43.5	315	175	3	10	951	18	330	1.3e-57
Merged2_4396804_2-1540	38.1	15.2314	-7.70092	2.88355	-2.67064	0.00757066	0.0281488	0.00480608	208.07	Nas_Ban	CARD	gb|AHB37625.1|ARO:3004715|vga(E)	43.3	30	17	0	1126	1215	29	58	0.0015
Merged2_5087905_165-479	45.8	9.96982	-7.70083	3.19366	-2.41129	0.0158962	0.0413374	0.0048064	208.056	Nas_Ban	CARD	gb|CAA45050.1|ARO:3002828|srmB	58.3	36	15	0	94	201	374	409	1.4e-06
Merged2_4083732_123-1862	621.3	9.7838	-7.70041	3.0078	-2.56015	0.0104628	0.032868	0.0048078	207.995	Nas_Ban	CARD	gb|AAG05882.1|ARO:3000804|MexF	62.4	527	195	2	169	1740	367	893	4.6e-179
Merged2_4278253_1-987	259.6	12.5226	-7.69727	2.58765	-2.97461	0.00293358	0.0169889	0.00481826	207.544	Nas_Ban	CARD	gb|AAB58161.1|ARO:3003010|ceoB	46.7	332	168	2	1	984	347	673	2e-70
Merged2_4744534_14485-15465	50.4	10.823	-7.69464	3.0748	-2.50248	0.0123326	0.0359384	0.00482706	207.165	Nas_Ban	CARD	gb|NP_862226.1|ARO:3004639|Corynebacterium	43.7	71	31	2	340	552	413	474	1.8e-07
Merged2_4538776_2-1324	47	9.73247	-7.69229	2.95038	-2.60722	0.009128	0.0308266	0.00483493	206.828	Nas_Ban	CARD	gb|ADZ12699.1|ARO:3005091|RanA	44.8	58	29	1	1123	1287	138	195	2.7e-06
Merged2_4037034_3-1277	414.5	10.8629	-7.68801	3.0535	-2.51777	0.01181	0.0350834	0.0048493	206.216	Nas_Ban	CARD	gb|AAG05915.1|ARO:3004074|MuxB	53.1	424	199	0	4	1275	580	1003	6.2e-117
Merged2_5236312_384-1064	161	17.0911	-7.68169	2.64214	-2.90738	0.0036447	0.019173	0.00487058	205.315	Nas_Ban	CARD	gb|AHA41505.1|ARO:3002930|vanRO	44.3	219	118	2	1	657	4	218	6.6e-41
Merged2_4399973_1004-2122	201.4	9.99081	-7.68056	2.61051	-2.94217	0.00325925	0.0180538	0.00487442	205.153	Nas_Ban	CARD	gb|AIA08936.1|ARO:3000444|rphA	41.9	344	155	6	4	1029	14	314	7.2e-53
Merged2_4039554_449-1018	85.1	22.058	-7.67944	2.58192	-2.97431	0.00293648	0.0169889	0.00487819	204.994	Nas_Ban	CARD	gb|CCP46065.1|ARO:3000816|mtrA	41.7	144	82	2	4	432	7	149	3.9e-18
Merged2_4259901_40-768	180.3	10.8502	-7.67789	2.79264	-2.74933	0.00597178	0.0247572	0.00488343	204.774	Nas_Ban	CARD	gb|AAV85982.1|ARO:3000535|macB	41.1	236	136	2	7	708	1	235	1.1e-46
Merged2_4183267_50-493	87	9.97234	-7.67762	2.68365	-2.86088	0.00422462	0.0206757	0.00488433	204.736	Nas_Ban	CARD	gb|AAA26793|ARO:3003748|oleC	41.1	141	74	2	19	441	4	135	7.9e-19
Merged2_5497350_1416-2042	162.9	10.1843	-7.67557	2.39784	-3.20104	0.00136934	0.0115131	0.00489128	204.446	Nas_Ban	CARD	gb|AEZ36150.1|ARO:3000448|qepA	43.1	209	115	2	4	627	11	216	1.6e-41
Merged2_4053161_573-1763	39.7	10.9125	-7.67556	2.50663	-3.0621	0.00219786	0.0147983	0.00489132	204.444	Nas_Ban	CARD	gb|AAA27471.1|ARO:3000205|tetX	50	34	17	0	886	987	306	339	0.00039
Merged2_4044768_711-1799	38.1	10.6378	-7.67462	2.75107	-2.78969	0.00527587	0.0229949	0.00489449	204.311	Nas_Ban	CARD	gb|AAA50325.1|ARO:3003036|oleB	42.6	61	31	1	901	1083	369	425	0.001
Merged2_5002289_2-640	183.7	9.78402	-7.67313	3.24714	-2.36304	0.0181258	0.0441819	0.00489957	204.1	Nas_Ban	CARD	gb|APB03214.1|ARO:3003980|tetA(48)	47.4	213	112	0	1	639	28	240	8.9e-48
Merged2_5295438_3-875	67	10.4584	-7.67243	2.66323	-2.88087	0.0039658	0.0199332	0.00490193	204.001	Nas_Ban	CARD	gb|AKA86814|ARO:3003746|optrA	48.3	60	31	0	7	186	190	249	1.7e-12
Merged2_4937888_1-474	123.2	10.469	-7.6691	2.28301	-3.3592	0.000781675	0.00870974	0.00491328	203.53	Nas_Ban	CARD	gb|AAD51348.1|ARO:3003066|smeR	45.2	155	81	2	16	471	8	161	1.1e-29
Merged2_4278621_2444-3523	50.8	9.55405	-7.66481	3.00049	-2.55452	0.0106333	0.0330571	0.00492789	202.927	Nas_Ban	CARD	gb|NP_862226.1|ARO:3004639|Corynebacterium	43.8	48	27	0	394	537	443	490	1.5e-07
Merged2_5428836_3-422	99.4	9.63862	-7.66358	2.75189	-2.78484	0.00535534	0.0232085	0.00493211	202.753	Nas_Ban	CARD	gb|AAA26793|ARO:3003748|oleC	42	143	78	2	4	417	1	143	1.5e-22
Merged2_4246413_311-1285	48.9	19.3212	-7.66152	2.91209	-2.63094	0.00851502	0.0298737	0.00493915	202.464	Nas_Ban	CARD	gb|SOX29786.1|ARO:3004730|tva(A)	40	70	38	2	397	606	113	178	5.2e-07
Merged2_4510481_366-1727	233.4	9.51033	-7.65932	3.35238	-2.28474	0.0223279	0.049342	0.00494669	202.155	Nas_Ban	CARD	gb|AAK37618.1|ARO:3005008|Txr	41.2	306	172	3	430	1347	19	316	2.1e-62
Merged2_4344751_1316-1933	158.7	10.361	-7.65848	2.45316	-3.12188	0.001797	0.01315	0.00494959	202.037	Nas_Ban	CARD	gb|AAA26793|ARO:3003748|oleC	40.7	194	115	0	28	609	4	197	3e-40
Merged2_4201226_109-1071	285.4	11.9395	-7.65562	2.40342	-3.1853	0.00144605	0.011784	0.00495941	201.637	Nas_Ban	CARD	gb|APB03214.1|ARO:3003980|tetA(48)	48.9	315	155	3	28	957	17	330	3.3e-78
Merged2_4749305_502-1029	223	20.9007	-7.65559	2.18463	-3.5043	0.000457817	0.006453	0.00495952	201.633	Nas_Ban	CARD	gb|AEZ36150.1|ARO:3000448|qepA	69	168	52	0	25	528	14	181	1.1e-59
Merged2_4339357_238-852	132.1	21.3912	-7.65545	2.32008	-3.29965	0.000968052	0.00977058	0.00495998	201.614	Nas_Ban	CARD	gb|AAV85982.1|ARO:3000535|macB	40.4	178	102	1	94	615	2	179	3e-32
Merged2_4372199_1-846	219.5	15.9317	-7.65379	2.7843	-2.74891	0.00597937	0.0247738	0.00496571	201.381	Nas_Ban	CARD	gb|AAA26793|ARO:3003748|oleC	44.8	270	136	2	1	780	41	307	1.9e-58
Merged2_4935646_1-597	188.3	10.8581	-7.65201	2.7091	-2.82456	0.00473461	0.0217267	0.00497182	201.133	Nas_Ban	CARD	gb|APB03214.1|ARO:3003980|tetA(48)	51.3	199	96	1	1	597	123	320	3.4e-49
Merged2_4124941_3145-3927	45.1	95.0221	-7.65082	2.18216	-3.50607	0.000454782	0.006453	0.00497594	200.967	Nas_Ban	CARD	gb|APB03219.1|ARO:3003986|TaeA	55.3	38	17	0	157	270	23	60	6.1e-06
Merged2_4114543_2-484	124.8	9.5643	-7.65052	2.9024	-2.63593	0.00839068	0.0296882	0.00497697	200.925	Nas_Ban	CARD	gb|AAA99504.1|ARO:3002987|bcrA	43.4	159	86	2	1	477	24	178	3.7e-30
Merged2_4284099_138-776	166.8	15.7851	-7.65048	2.35049	-3.25485	0.00113453	0.0106259	0.00497708	200.921	Nas_Ban	CARD	gb|ATC67679.1|ARO:3000838|arlR	41.6	209	116	2	4	630	17	219	1.1e-42
Merged2_4496436_3-677	148.3	10.6765	-7.64758	2.82269	-2.70932	0.00674216	0.0266055	0.00498712	200.516	Nas_Ban	CARD	gb|AYV52072.1|ARO:3002882|lmrD	43.1	181	102	1	136	675	424	604	4.4e-37
Merged2_5401132_9-1229	248.1	9.61446	-7.64737	2.88255	-2.65299	0.0079782	0.0288085	0.00498784	200.487	Nas_Ban	CARD	gb|AAP93922.1|ARO:3000569|tet(41)	41.1	380	219	3	46	1179	8	384	7.4e-67
Merged2_4096079_1300-2058	43.9	9.68834	-7.64576	2.899	-2.63738	0.00835496	0.0296253	0.00499339	200.265	Nas_Ban	CARD	gb|ATL63232.1|ARO:3004544|mphJ	47.5	40	20	1	433	549	192	231	1.3e-05
Merged2_4235536_2141-3238	375.6	30.9197	-7.64575	3.20318	-2.38692	0.01699	0.0427138	0.00499344	200.263	Nas_Ban	CARD	gb|ADP36409.1|ARO:3003730|Bifidobacteria	53.4	350	136	5	94	1098	21	358	2.7e-105
Merged2_4311762_210-1529	45.8	10.5831	-7.64437	2.75911	-2.7706	0.00559536	0.0238132	0.00499822	200.071	Nas_Ban	CARD	gb|AAC32027.1|ARO:3002817|carA	44.1	68	29	3	22	222	467	526	6e-06
Merged2_4531745_1-219	38.9	9.56899	-7.63767	3.17703	-2.40403	0.0162154	0.0416951	0.00502147	199.145	Nas_Ban	CARD	gb|KIX81495.1|ARO:3002813|lmrB	42	50	29	0	70	219	20	69	0.00012
Merged2_4283899_344-817	92	11.4389	-7.6371	2.48732	-3.07042	0.00213761	0.0146028	0.00502348	199.065	Nas_Ban	CARD	gb|AAD51347.1|ARO:3003067|smeS	44.2	120	66	1	73	429	345	464	2.6e-20
Merged2_5386393_1-1749	558.5	10.8227	-7.63694	2.5239	-3.02585	0.00247937	0.0156345	0.00502403	199.044	Nas_Ban	CARD	gb|AAG03548.1|ARO:3003681|TriC	53.1	584	273	1	1	1749	345	928	3.6e-160
Merged2_4079298_3-2252	662.1	9.6463	-7.63392	2.63938	-2.89232	0.00382414	0.0195703	0.00503456	198.627	Nas_Ban	CARD	gb|AAG05882.1|ARO:3000804|MexF	48	750	387	2	1	2241	219	968	3e-191
Merged2_5080888_1-462	52	9.7839	-7.63314	2.64343	-2.88759	0.00388209	0.0197082	0.0050373	198.519	Nas_Ban	CARD	gb|APB03219.1|ARO:3003986|TaeA	40.3	62	33	1	184	369	157	214	2.9e-08
Merged2_4088072_1-1134	385.6	9.70734	-7.63043	3.2251	-2.36595	0.0179837	0.0439759	0.00504675	198.147	Nas_Ban	CARD	gb|AAC75137.1|ARO:3000794|mdtC	56.3	378	162	2	1	1128	308	684	2.7e-108
Merged2_4186607_3-368	124.8	9.53362	-7.62743	2.7053	-2.81944	0.00481077	0.021934	0.00505726	197.736	Nas_Ban	CARD	gb|APB03219.1|ARO:3003986|TaeA	57.7	104	44	0	49	360	159	262	2.8e-30
Merged2_4236939_6998-7651	254.2	11.209	-7.62739	3.15048	-2.42103	0.0154767	0.0408637	0.00505739	197.73	Nas_Ban	CARD	gb|AHA41505.1|ARO:3002930|vanRO	59	217	89	0	1	651	4	220	5.5e-69
Merged2_4458754_2-364	36.2	10.2737	-7.62078	2.53033	-3.01177	0.00259729	0.0159687	0.00508063	196.826	Nas_Ban	CARD	gb|AAD22144.1|ARO:3002698|cmlB	40.7	59	34	1	190	363	44	102	0.0013
Merged2_4103219_2-538	149.8	9.32085	-7.60539	2.8048	-2.71157	0.00669662	0.0265017	0.00513511	194.738	Nas_Ban	CARD	gb|AEZ36150.1|ARO:3000448|qepA	46.1	165	88	1	4	495	70	234	1.2e-37
Merged2_5086696_3-656	54.7	9.18678	-7.60481	3.05984	-2.48536	0.0129419	0.0368579	0.00513716	194.66	Nas_Ban	CARD	gb|AAV85982.1|ARO:3000535|macB	41.5	65	38	0	280	474	520	584	6.4e-09
Merged2_4783972_164-1264	282.7	9.32655	-7.60343	2.82961	-2.6871	0.0072076	0.0274967	0.0051421	194.473	Nas_Ban	CARD	gb|ACJ41547.2|ARO:3004574|Acinetobacter	40.6	367	214	2	13	1101	4	370	2.4e-77
Merged2_4380542_1-642	161.8	9.15602	-7.60025	3.09974	-2.4519	0.0142103	0.0389528	0.00515342	194.046	Nas_Ban	CARD	gb|AAV85982.1|ARO:3000535|macB	43.5	207	116	1	19	639	23	228	3.6e-41
Merged2_5088265_221-985	144.4	9.42587	-7.5994	3.20419	-2.37171	0.0177062	0.0435912	0.00515646	193.931	Nas_Ban	CARD	gb|BAA07390.1|ARO:3002893|tcr3	43.2	192	103	1	193	750	20	211	7.2e-36
Merged2_4299414_56-457	99.4	9.59202	-7.59734	2.73161	-2.78127	0.00541464	0.0233616	0.00516383	193.655	Nas_Ban	CARD	gb|AAV85982.1|ARO:3000535|macB	41.6	125	72	1	7	381	118	241	1.4e-22
Merged2_4620992_2-604	140.6	11.5793	-7.59543	2.93637	-2.58668	0.00969061	0.0315954	0.00517067	193.398	Nas_Ban	CARD	gb|AAG06465.1|ARO:3005063|cprR	40.4	198	115	2	1	594	5	199	8.2e-35
Merged2_5436514_2-367	107.5	9.51106	-7.59502	3.30878	-2.29541	0.0217094	0.0486867	0.00517215	193.343	Nas_Ban	CARD	gb|APB03222.1|ARO:3003992|rphB	48.1	106	54	1	46	363	779	883	4.7e-25
Merged2_4355799_2-253	102.1	9.16596	-7.58946	3.16905	-2.39487	0.0166264	0.0422469	0.00519211	192.6	Nas_Ban	CARD	gb|APB03214.1|ARO:3003980|tetA(48)	59.5	79	32	0	16	252	17	95	1.3e-23
Merged2_5429413_3000-4169	100.9	10.5471	-7.5863	2.54751	-2.97793	0.00290207	0.0169095	0.00520351	192.178	Nas_Ban	CARD	gb|AAF40763.1|ARO:3003961|farA	48.3	120	57	3	802	1146	222	341	1.4e-22
Merged2_4197906_143-1510	342.4	9.87332	-7.58321	2.99056	-2.53572	0.0112217	0.0340773	0.00521466	191.767	Nas_Ban	CARD	gb|ACJ41547.2|ARO:3004574|Acinetobacter	41.5	419	244	1	76	1329	4	422	3.2e-95
Merged2_5289993_203-1186	392.5	16.2277	-7.58285	2.32643	-3.25943	0.00111636	0.0105461	0.00521598	191.719	Nas_Ban	CARD	gb|AAF67494.2|ARO:3002522|novA	70	323	97	0	16	984	22	344	1.9e-110
Merged2_4274622_511-1077	109.8	9.98126	-7.582	2.24664	-3.37481	0.000738668	0.00840738	0.00521905	191.606	Nas_Ban	CARD	gb|AAV85982.1|ARO:3000535|macB	40.5	158	90	1	100	561	2	159	1.5e-25
Merged2_4091391_3310-5130	752.7	30.0986	-7.58099	2.49078	-3.04362	0.0023375	0.015199	0.00522268	191.472	Nas_Ban	CARD	gb|AAF67494.2|ARO:3002522|novA	70.4	585	168	1	4	1758	18	597	1.4e-218
Merged2_1372_1-1704	468	13.2983	-7.58085	2.28685	-3.31498	0.000916484	0.00949008	0.00522319	191.454	Nas_Ban	CARD	gb|AAG05915.1|ARO:3004074|MuxB	46.5	565	298	3	7	1695	351	913	6.3e-133
Merged2_5500831_2-238	71.2	68.3178	-7.57976	1.92656	-3.93435	8.34235e-05	0.00284213	0.00522715	191.309	Nas_Ban	CARD	gb|CBH51823.1|ARO:3000556|tet44	47.8	69	36	0	31	237	2	70	2.4e-14
Merged2_4497442_909-1292	102.1	10.9772	-7.57201	2.66659	-2.83958	0.00451724	0.0213007	0.00525529	190.284	Nas_Ban	CARD	gb|AAC74000.1|ARO:3003950|msbA	45.6	125	62	1	10	366	454	578	2.1e-23
Merged2_5294036_1-168	43.5	9.02985	-7.57035	3.13628	-2.4138	0.0157872	0.0412095	0.00526136	190.065	Nas_Ban	CARD	gb|AAL19308.1|ARO:3000504|golS	42.3	52	27	2	10	162	1	50	3.8e-06
Merged2_5264396_1-1002	40.8	11.2633	-7.56427	2.30261	-3.28508	0.00101954	0.0101041	0.00528358	189.266	Nas_Ban	CARD	gb|AGU01679.2|ARO:3003894|Rm3	40.7	59	29	2	208	378	64	118	0.00015
Merged2_4348186_3-707	128.6	8.89297	-7.56227	2.98605	-2.53254	0.0113241	0.0342758	0.0052909	189.004	Nas_Ban	CARD	gb|AAG03380.1|ARO:3002703|cmx	44.4	178	99	0	157	690	1	178	3.8e-31
Merged2_4828767_11-835	178.3	12.3981	-7.56127	2.52883	-2.99003	0.00278954	0.01646	0.00529457	188.873	Nas_Ban	CARD	gb|AAA26793|ARO:3003748|oleC	43.9	223	124	1	34	702	4	225	4.8e-46
Merged2_5037228_369-692	111.7	8.90294	-7.56018	2.99342	-2.5256	0.0115501	0.0347157	0.00529859	188.73	Nas_Ban	CARD	gb|AAA26793|ARO:3003748|oleC	56.4	94	41	0	1	282	134	227	2.2e-26
Merged2_5276367_4173-5144	271.6	11.7918	-7.55972	3.1326	-2.41324	0.0158113	0.0412253	0.00530025	188.67	Nas_Ban	CARD	gb|APB03214.1|ARO:3003980|tetA(48)	46.9	320	161	3	7	951	15	330	4.9e-74
Merged2_4456171_1672-2541	154.1	8.8713	-7.55925	3.01373	-2.50827	0.0121325	0.0356417	0.00530199	188.608	Nas_Ban	CARD	gb|AAA99504.1|ARO:3002987|bcrA	43.8	208	114	3	163	777	5	212	1e-38
Merged2_5216467_204-1394	228.8	22.0086	-7.5582	2.88209	-2.62247	0.0087294	0.030176	0.00530586	188.471	Nas_Ban	CARD	gb|AKQ05899.1|ARO:3004591|tet(55)	40.2	336	198	3	10	1017	5	337	4.5e-61
Merged2_4803784_2-439	47.4	8.97605	-7.55329	2.76833	-2.72846	0.00636307	0.0257439	0.00532395	187.83	Nas_Ban	CARD	gb|AAK76137.1|ARO:3000024|patA	40	50	30	0	88	237	346	395	6.8e-07
Merged2_4450283_807-1238	100.1	9.71039	-7.54491	2.67562	-2.81988	0.00480424	0.021934	0.00535497	186.743	Nas_Ban	CARD	gb|BAE85478.1|ARO:3003728|vanRI	40.1	142	78	4	4	408	87	228	8.8e-23
Merged2_4739588_933-1676	173.3	12.4995	-7.54462	2.8315	-2.66453	0.00770957	0.0284355	0.00535605	186.705	Nas_Ban	CARD	gb|AAV85982.1|ARO:3000535|macB	41.5	236	134	4	22	723	4	237	1.4e-44
Merged2_5422800_176-1111	268.1	8.77904	-7.54437	3.04785	-2.47531	0.0133122	0.0374027	0.00535697	186.673	Nas_Ban	CARD	gb|CAA25854.1|ARO:3002659|APH(6)-Ic	57.5	240	101	1	142	861	1	239	5.3e-73
Merged2_4612200_447-1070	321.6	9.10691	-7.54319	2.6013	-2.89977	0.00373433	0.0193634	0.00536134	186.52	Nas_Ban	CARD	gb|AHA41499.1|ARO:3002948|vanHO	74.9	203	51	0	4	612	148	350	2.7e-89
Merged2_4373194_1-651	42.7	9.36101	-7.54189	2.64332	-2.85318	0.00432836	0.0209159	0.00536618	186.352	Nas_Ban	CARD	gb|NP_862226.1|ARO:3004639|Corynebacterium	40	55	33	0	478	642	443	497	2.5e-05
Merged2_5545304_1-372	58.9	9.01045	-7.54007	2.9607	-2.54672	0.0108741	0.033533	0.00537294	186.118	Nas_Ban	CARD	gb|NP_862226.1|ARO:3004639|Corynebacterium	59.6	47	19	0	13	153	443	489	1.9e-10
Merged2_5401455_1-1374	42	9.44217	-7.53903	3.0414	-2.4788	0.0131824	0.0372635	0.00537681	185.984	Nas_Ban	CARD	gb|SOX29786.1|ARO:3004730|tva(A)	48.6	37	19	0	1129	1239	28	64	9e-05
Merged2_5028422_798-2036	60.1	9.176	-7.53837	2.62191	-2.87515	0.00403837	0.0201072	0.00537928	185.898	Nas_Ban	CARD	gb|AAC75271.1|ARO:3003952|yojI	44.6	65	35	1	1039	1233	321	384	2.9e-10
Merged2_5247517_231-1073	183	9.02479	-7.53283	2.61607	-2.87944	0.00398381	0.01998	0.00539998	185.186	Nas_Ban	CARD	gb|AIA08936.1|ARO:3000444|rphA	44.6	280	146	6	7	834	1	275	2e-47
Merged2_4379784_3-1886	607.8	9.71719	-7.53272	3.01982	-2.49443	0.0126161	0.0362858	0.00540039	185.172	Nas_Ban	CARD	gb|AAG05882.1|ARO:3000804|MexF	51.4	623	299	3	22	1878	1	623	5.6e-175
Merged2_4131456_305-1840	452.2	8.72103	-7.53266	2.98892	-2.5202	0.011729	0.0350089	0.0054006	185.165	Nas_Ban	CARD	gb|AAG05915.1|ARO:3004074|MuxB	50.6	482	237	1	7	1449	535	1016	3.2e-128
Merged2_4742968_4468-5232	215.7	8.71047	-7.5308	3.01971	-2.49388	0.0126355	0.0363138	0.00540757	184.926	Nas_Ban	CARD	gb|AAV85982.1|ARO:3000535|macB	48.2	222	115	0	37	702	2	223	2.5e-57
Merged2_4505184_26714-27406	162.5	47.6595	-7.53005	2.80139	-2.68797	0.00718886	0.0274825	0.00541039	184.83	Nas_Ban	CARD	gb|CCP46065.1|ARO:3000816|mtrA	40.2	224	128	3	7	678	7	224	2.3e-41
Merged2_4343650_323-655	203.4	8.97806	-7.52435	2.92721	-2.57048	0.0101557	0.0324211	0.00543181	184.101	Nas_Ban	CARD	gb|AHA41501.1|ARO:3002954|vanXO	80.2	111	22	0	1	333	1	111	5.7e-54
Merged2_5423249_2-733	327.4	12.9805	-7.51685	2.32754	-3.22952	0.00123996	0.0109928	0.00546011	183.146	Nas_Ban	CARD	gb|APB03222.1|ARO:3003992|rphB	61.6	258	85	1	1	732	555	812	5.7e-91
Merged2_4346563_1-1824	523.1	8.76451	-7.51677	3.14458	-2.39039	0.0168303	0.0425332	0.00546041	183.136	Nas_Ban	CARD	gb|AAC75137.1|ARO:3000794|mdtC	49.9	583	226	1	19	1767	502	1018	1.8e-149
Merged2_4466397_566-1246	225.3	9.06581	-7.51558	2.95547	-2.54293	0.0109926	0.0337172	0.00546495	182.984	Nas_Ban	CARD	gb|AAC73788.1|ARO:3003841|kdpE	50	224	111	1	1	672	1	223	2.8e-60
Merged2_3878932_93-776	169.9	8.62058	-7.51387	3.00578	-2.49981	0.0124261	0.0361036	0.00547144	182.767	Nas_Ban	CARD	gb|AAG06465.1|ARO:3005063|cprR	42.3	222	124	3	1	666	3	220	1.4e-43
Merged2_4231238_452-715	92.4	9.01163	-7.513	2.76711	-2.71511	0.00662545	0.026326	0.00547472	182.658	Nas_Ban	CARD	gb|APB03214.1|ARO:3003980|tetA(48)	50	86	43	0	7	264	17	102	1.1e-20
Merged2_5392587_162-665	80.5	8.6935	-7.51204	3.18796	-2.35638	0.018454	0.044603	0.00547835	182.537	Nas_Ban	CARD	gb|APB03214.1|ARO:3003980|tetA(48)	41.7	115	65	2	58	399	131	244	8.4e-17
Merged2_4218302_2944-3306	131.3	9.22664	-7.5109	2.68108	-2.80145	0.00508744	0.0225432	0.00548271	182.392	Nas_Ban	CARD	gb|ADV91011.1|ARO:3000245|RbpA	58.2	110	45	1	1	330	1	109	3e-32
Merged2_5243379_1-438	187.6	8.72095	-7.50673	3.16952	-2.36841	0.0178645	0.0437969	0.00549857	181.866	Nas_Ban	CARD	gb|APB03222.1|ARO:3003992|rphB	62.1	145	55	0	4	438	144	288	4.2e-49
Merged2_4205438_3199-3867	154.5	9.37297	-7.50542	2.53982	-2.95511	0.00312563	0.0176708	0.00550355	181.701	Nas_Ban	CARD	gb|AHA41505.1|ARO:3002930|vanRO	40	220	129	1	1	660	4	220	6.1e-39
Merged2_4183719_57-800	175.3	10.8477	-7.50477	2.77619	-2.70326	0.00686626	0.0268205	0.00550603	181.619	Nas_Ban	CARD	gb|AAV85982.1|ARO:3000535|macB	42.6	223	125	2	52	720	4	223	3.7e-45
Merged2_5297827_3-2240	39.3	8.9995	-7.50348	2.92228	-2.56768	0.010238	0.0325599	0.00551095	181.457	Nas_Ban	CARD	gb|NP_388442.1|ARO:3004476|vmlR	40.5	37	22	0	1018	1128	302	338	0.00095
Merged2_4782834_1-360	111.7	9.37964	-7.499	2.52771	-2.96672	0.00300993	0.017218	0.00552809	180.894	Nas_Ban	CARD	gb|APB03214.1|ARO:3003980|tetA(48)	50.9	116	57	0	13	360	17	132	2.4e-26
Merged2_5235191_803-1756	234.2	9.92361	-7.4984	2.52479	-2.96992	0.00297882	0.0171077	0.00553041	180.819	Nas_Ban	CARD	gb|AFK80333.1|ARO:3001313|facT	41.9	310	179	1	13	942	27	335	8.6e-63
Merged2_5513699_1195-2166	278.9	8.98163	-7.4977	3.28573	-2.2819	0.0224953	0.0495055	0.0055331	180.73	Nas_Ban	CARD	gb|APB03214.1|ARO:3003980|tetA(48)	48.9	313	149	5	4	933	16	320	3.1e-76
Merged2_4048200_2-484	177.9	10.6979	-7.48867	2.91331	-2.5705	0.0101552	0.0324211	0.00556784	179.603	Nas_Ban	CARD	gb|WP_104671188.1|ARO:3003948|efrA	57.3	164	65	2	4	480	412	575	3.7e-46
Merged2_5381967_1334-2116	216.5	11.5219	-7.48681	2.58976	-2.89092	0.00384111	0.019578	0.005575	179.372	Nas_Ban	CARD	gb|AAA26793|ARO:3003748|oleC	51.1	231	106	2	19	711	4	227	1.5e-57
Merged2_4363654_1607-2293	204.1	12.0399	-7.4862	2.52141	-2.96905	0.00298721	0.0171416	0.00557735	179.297	Nas_Ban	CARD	gb|CCP46065.1|ARO:3000816|mtrA	49.3	221	109	2	7	669	7	224	6.9e-54
Merged2_14042_3-902	310.1	10.4505	-7.48581	2.52225	-2.96791	0.00299832	0.017191	0.00557888	179.248	Nas_Ban	CARD	gb|AAG05914|ARO:3004075|MuxC	58.8	274	113	0	4	825	749	1022	1.2e-85
Merged2_5536690_3-1007	166.8	9.60078	-7.48496	2.50011	-2.99385	0.00275479	0.0164064	0.00558216	179.142	Nas_Ban	CARD	gb|AAK37618.1|ARO:3005008|Txr	48.1	187	97	0	433	993	23	209	1.8e-42
Merged2_5038053_1-1194	170.6	10.5062	-7.48283	3.07376	-2.43442	0.0149158	0.040043	0.00559043	178.877	Nas_Ban	CARD	gb|AHA41504.1|ARO:3002941|vanSO	40.3	300	166	4	259	1146	51	341	1.5e-43
Merged2_4938841_5367-6101	179.9	11.2909	-7.47994	2.44709	-3.05667	0.00223813	0.0149242	0.00560161	178.52	Nas_Ban	CARD	gb|AAV85982.1|ARO:3000535|macB	40.4	228	136	0	1	684	1	228	1.5e-46
Merged2_4819721_1-531	71.2	12.0373	-7.47894	2.50028	-2.99124	0.00277845	0.0164367	0.00560549	178.397	Nas_Ban	CARD	gb|AAA99504.1|ARO:3002987|bcrA	42.2	83	47	1	1	246	142	224	5.4e-14
Merged2_5396644_12432-13202	224.9	8.64969	-7.47864	2.86824	-2.6074	0.00912326	0.0308266	0.00560667	178.359	Nas_Ban	CARD	gb|AAA26793|ARO:3003748|oleC	53.5	215	98	2	28	666	5	219	4.2e-60
Merged2_4414160_3-863	223	9.42661	-7.47862	3.0563	-2.44695	0.014407	0.0393491	0.00560673	178.357	Nas_Ban	CARD	gb|AAC75733.1|ARO:3000074|emrB	40.3	273	155	2	31	849	6	270	1.8e-59
Merged2_4463092_1-903	308.9	10.2005	-7.47858	2.47339	-3.02361	0.00249778	0.0157035	0.00560692	178.351	Nas_Ban	CARD	gb|AAG05882.1|ARO:3000804|MexF	52.2	301	144	0	1	903	122	422	2.6e-85
Merged2_4619251_757-1632	188.7	8.3979	-7.47785	3.03914	-2.46052	0.0138737	0.0383671	0.00560975	178.261	Nas_Ban	CARD	gb|WP_102607457.1|ARO:3004361|sul4	42	276	142	4	58	846	13	283	3.8e-49
Merged2_4382085_343-1800	45.8	8.82781	-7.47782	2.70536	-2.76407	0.00570845	0.0241156	0.00560985	178.258	Nas_Ban	CARD	gb|AVI44920.1|ARO:3004470|poxtA	42.6	54	31	0	1102	1263	159	212	6.6e-06
Merged2_4619429_1-1620	449.9	11.5868	-7.47583	2.77202	-2.69689	0.00699903	0.0271217	0.00561759	178.012	Nas_Ban	CARD	gb|AAG05915.1|ARO:3004074|MuxB	47.9	541	277	5	1	1614	248	786	1.7e-127
Merged2_4454461_2-478	133.7	8.70953	-7.47576	3.03605	-2.46233	0.0138037	0.0382967	0.00561787	178.004	Nas_Ban	CARD	gb|AYV52072.1|ARO:3002882|lmrD	43.9	148	83	0	7	450	510	657	7.9e-33
Merged2_4944478_352-876	50.1	8.55116	-7.47539	3.19007	-2.34333	0.0191124	0.0453351	0.00561933	177.957	Nas_Ban	CARD	gb|AAC32027.1|ARO:3002817|carA	45	60	31	1	16	195	359	416	1.3e-07
Merged2_5413168_2-520	45.4	8.54355	-7.47328	3.25711	-2.29445	0.0217646	0.0486911	0.00562756	177.697	Nas_Ban	CARD	gb|SOX29786.1|ARO:3004730|tva(A)	42.6	61	33	2	169	351	8	66	3.1e-06
Merged2_4793841_3-305	177.2	8.57216	-7.47227	2.9892	-2.49976	0.0124278	0.0361036	0.00563149	177.573	Nas_Ban	CARD	gb|AAF67494.2|ARO:3002522|novA	81.2	101	19	0	1	303	422	522	4e-46
Merged2_4625946_2-385	135.2	9.30624	-7.46948	3.10056	-2.40907	0.0159931	0.0414953	0.0056424	177.23	Nas_Ban	CARD	gb|AEY83581|ARO:3000510|mupB	52.8	106	50	0	67	384	9	114	2.2e-33
Merged2_3886818_2-985	65.9	9.05065	-7.46713	2.50624	-2.97942	0.00288798	0.0168673	0.00565158	176.942	Nas_Ban	CARD	gb|NP_862226.1|ARO:3004639|Corynebacterium	58.2	55	23	0	478	642	443	497	4.2e-12
Merged2_4535908_66-452	94.7	11.0223	-7.46578	2.51211	-2.97191	0.00295951	0.017059	0.00565687	176.776	Nas_Ban	CARD	gb|AAL27445.1|ARO:3002924|vanRE	40.8	120	68	1	10	369	3	119	3.3e-21
Merged2_4167580_3-686	60.8	8.48818	-7.46521	2.83798	-2.63047	0.00852681	0.0298737	0.00565913	176.706	Nas_Ban	CARD	gb|AAC75271.1|ARO:3003952|yojI	44.6	65	35	1	448	642	321	384	9.3e-11
Merged2_5264974_1931-2704	50.4	8.4983	-7.46515	3.21986	-2.31847	0.0204238	0.0469747	0.00565933	176.699	Nas_Ban	CARD	gb|NP_862226.1|ARO:3004639|Corynebacterium	58.3	36	15	0	391	498	443	478	1.4e-07
Merged2_4277567_1-1017	38.9	13.4057	-7.46485	2.60277	-2.86804	0.00413024	0.0203613	0.0056605	176.663	Nas_Ban	CARD	gb|AAA23033.2|ARO:3000190|tetO	46.2	52	28	0	1	156	80	131	0.00056
Merged2_4312953_6690-7268	54.7	9.53734	-7.46466	2.74717	-2.71721	0.00658339	0.0262345	0.00566128	176.638	Nas_Ban	CARD	gb|AAG07066.1|ARO:3003710|mexL	40	70	41	1	16	222	18	87	5.7e-09
Merged2_5524578_1393-2640	404.1	8.36443	-7.46425	2.8043	-2.66172	0.00777429	0.0285209	0.00566289	176.588	Nas_Ban	CARD	gb|AAC60781.1|ARO:3003048|rosA	58.3	384	155	4	16	1161	27	407	8.2e-114
Merged2_4293633_3-875	221.5	24.5011	-7.46387	2.2238	-3.35635	0.000789778	0.00875751	0.00566437	176.542	Nas_Ban	CARD	gb|AAF67494.2|ARO:3002522|novA	54	252	116	0	118	873	26	277	5.3e-59
Merged2_4276560_768-1388	36.6	13.2769	-7.46387	3.10008	-2.40764	0.016056	0.0415621	0.00566437	176.542	Nas_Ban	CARD	gb|AFG25462.1|ARO:3002220|IMP-29	42.9	35	20	0	499	603	146	180	0.0017
Merged2_3860219_1-1446	453.8	8.91861	-7.45932	2.68584	-2.77727	0.0054817	0.0235477	0.00568224	175.987	Nas_Ban	CARD	gb|AAG07064.1|ARO:3003693|mexK	48.6	481	246	1	1	1443	8	487	1e-128
Merged2_4349596_482-1114	134	10.9043	-7.4586	2.77737	-2.68549	0.00724238	0.0275691	0.00568509	175.899	Nas_Ban	CARD	gb|SIP52035.1|ARO:3004054|Pseudomonas	40	200	116	2	19	612	24	221	8e-33
Merged2_5288249_535-1299	176	12.3733	-7.45113	2.48439	-2.99918	0.00270712	0.0162968	0.0057146	174.99	Nas_Ban	CARD	gb|AAV85982.1|ARO:3000535|macB	41	217	125	2	64	708	8	223	2.2e-45
Merged2_4381764_1-1992	504.6	9.47456	-7.4508	2.73872	-2.72054	0.00651753	0.026108	0.00571593	174.95	Nas_Ban	CARD	gb|AAG05882.1|ARO:3000804|MexF	42	672	372	3	4	1986	84	748	7.1e-144
Merged2_3873370_2-1129	45.4	13.0285	-7.45043	2.52603	-2.94947	0.00318325	0.0179084	0.00571738	174.905	Nas_Ban	CARD	gb|CAA45050.1|ARO:3002828|srmB	43.1	72	30	2	892	1107	342	402	6.7e-06
Merged2_4075288_674-2320	480.7	9.99129	-7.44951	2.76654	-2.69271	0.00708732	0.0273438	0.00572102	174.794	Nas_Ban	CARD	gb|AAG05882.1|ARO:3000804|MexF	50.3	525	258	2	34	1602	522	1045	9.1e-137
Merged2_5388674_3-251	72.4	9.00308	-7.44628	2.86187	-2.60189	0.00927108	0.0309748	0.00573385	174.403	Nas_Ban	CARD	gb|AAM09851.1|ARO:3002923|vanRD	50.8	65	32	0	28	222	5	69	1.1e-14
Merged2_3875601_7-1458	251.1	8.3654	-7.44559	2.79496	-2.66393	0.00772327	0.0284355	0.00573657	174.32	Nas_Ban	CARD	gb|AAG05913.1|ARO:3004072|OpmB	41	376	198	4	13	1092	8	375	1e-67
Merged2_5541645_2-694	164.9	9.98421	-7.44557	2.26022	-3.29418	0.000987092	0.0098939	0.00573667	174.317	Nas_Ban	CARD	gb|AAV85982.1|ARO:3000535|macB	43.7	199	111	1	73	669	26	223	4.7e-42
Merged2_6871_441-1022	127.5	23.8818	-7.44454	2.63169	-2.82881	0.00467222	0.021607	0.00574078	174.192	Nas_Ban	CARD	gb|AAR84672.1|ARO:3002925|vanRF	40	190	112	1	7	576	5	192	6.9e-31
Merged2_4527912_667-1356	173.3	10.5054	-7.44412	2.81705	-2.64252	0.00822915	0.029338	0.00574245	174.142	Nas_Ban	CARD	gb|AAV85982.1|ARO:3000535|macB	41.5	224	129	2	13	678	3	226	1.3e-44
Merged2_4530522_101-1651	444.5	10.4974	-7.44392	2.51598	-2.95866	0.00308982	0.0175246	0.00574325	174.118	Nas_Ban	CARD	gb|AAC75137.1|ARO:3000794|mdtC	50	498	178	3	1	1494	585	1011	6.8e-126
Merged2_4001822_3000-3965	38.5	13.9622	-7.44154	2.44306	-3.04599	0.00231917	0.015166	0.0057527	173.831	Nas_Ban	CARD	gb|CAB94707.1|ARO:3002193|IMP-2	41	39	22	1	430	546	138	175	0.0007
Merged2_4008568_20546-21496	33.9	8.3122	-7.44075	2.85941	-2.6022	0.00926284	0.0309631	0.00575586	173.736	Nas_Ban	CARD	gb|CBY88983.1|ARO:3002833|vgaE	42.9	28	16	0	133	216	24	51	0.017
Merged2_4537261_1-600	108.2	8.16556	-7.43689	2.963	-2.50992	0.012076	0.0355147	0.0057713	173.271	Nas_Ban	CARD	gb|AIA08936.1|ARO:3000444|rphA	42.6	162	82	4	1	483	163	314	4.5e-25
Merged2_4191554_43-600	108.6	9.93278	-7.43457	2.84251	-2.6155	0.00890967	0.0304779	0.00578056	172.994	Nas_Ban	CARD	gb|ACQ82816.1|ARO:3004577|Acinetobacter	40.9	159	93	1	85	558	3	161	3.2e-25
Merged2_4625999_2-835	220.3	9.3604	-7.43357	2.78638	-2.66782	0.00763442	0.0282486	0.00578457	172.874	Nas_Ban	CARD	gb|AAB66655.1|ARO:3002663|APH(9)-Ib	44.3	280	144	3	19	825	46	324	1.1e-58
Merged2_4233388_2-1504	419.1	9.95137	-7.43314	2.62921	-2.82714	0.00469657	0.0216615	0.00578631	172.822	Nas_Ban	CARD	gb|AAG05882.1|ARO:3000804|MexF	46.1	497	265	2	7	1488	435	931	3e-118
Merged2_5221528_53-397	156.4	8.21702	-7.43193	3.13969	-2.36709	0.0179285	0.0438719	0.00579115	172.677	Nas_Ban	CARD	gb|ADV91011.1|ARO:3000245|RbpA	68.1	113	35	1	1	339	1	112	8.2e-40
Merged2_5404950_1-210	66.2	8.25187	-7.42561	2.61871	-2.83559	0.00457406	0.0214265	0.00581661	171.921	Nas_Ban	CARD	gb|WP_041777404.1|ARO:3004480|Bifidobacterium	46.7	75	27	1	19	204	2	76	6.8e-13
Merged2_5215150_836-1618	219.2	9.00899	-7.42233	3.05547	-2.42919	0.0151325	0.0402326	0.00582983	171.532	Nas_Ban	CARD	gb|CDO61516.1|ARO:3003949|efrB	51.6	221	102	2	1	660	146	362	2.3e-58
Merged2_5002168_1-495	81.3	8.69873	-7.41967	2.7555	-2.69268	0.00708809	0.0273438	0.00584059	171.215	Nas_Ban	CARD	gb|AAK76137.1|ARO:3000024|patA	40.6	101	59	1	106	408	327	426	4.8e-17
Merged2_4616444_387-1817	219.9	8.1051	-7.41493	2.77259	-2.67437	0.00748691	0.0279885	0.00585979	170.655	Nas_Ban	CARD	gb|AAK37618.1|ARO:3005008|Txr	41	327	165	7	415	1383	11	313	2.5e-58
Merged2_5036474_267-1196	52	8.74055	-7.41367	2.68536	-2.76077	0.00576648	0.0242122	0.00586492	170.505	Nas_Ban	CARD	gb|NP_862226.1|ARO:3004639|Corynebacterium	46.4	56	30	0	439	606	443	498	5.9e-08
Merged2_4115681_194-1006	229.2	8.37929	-7.41166	3.21925	-2.3023	0.0213184	0.0481782	0.00587311	170.267	Nas_Ban	CARD	gb|AAC74000.1|ARO:3003950|msbA	51.3	238	114	2	46	753	342	579	2.4e-61
Merged2_5076985_1-603	134	8.00827	-7.4112	2.97756	-2.48902	0.0128095	0.0366564	0.00587499	170.213	Nas_Ban	CARD	gb|AAG03380.1|ARO:3002703|cmx	42.2	206	114	1	1	603	13	218	7.7e-33
Merged2_4833527_1-1134	395.2	9.30853	-7.41055	3.0384	-2.43897	0.0147293	0.0398218	0.00587762	170.137	Nas_Ban	CARD	gb|AAG05915.1|ARO:3004074|MuxB	54.5	378	172	0	1	1134	92	469	3.5e-111
Merged2_4180668_3-647	293.1	61.006	-7.40993	2.41943	-3.06268	0.00219362	0.0147946	0.00588014	170.064	Nas_Ban	CARD	gb|APB03214.1|ARO:3003980|tetA(48)	70.8	209	61	0	16	642	17	225	1.1e-80
Merged2_4739591_1588-2313	180.6	8.1466	-7.40933	2.79885	-2.64728	0.0081142	0.0291042	0.00588261	169.993	Nas_Ban	CARD	gb|AAV85982.1|ARO:3000535|macB	45.7	223	114	3	13	669	4	223	8.6e-47
Merged2_4373396_3-575	37.4	36.0956	-7.40614	2.39163	-3.09669	0.00195691	0.0137879	0.00589564	169.617	Nas_Ban	CARD	gb|AAO43110.1|ARO:3000300|lsaA	50	30	15	0	43	132	331	360	0.00093
Merged2_5285409_9788-10777	257.3	9.385	-7.40579	3.09876	-2.38992	0.016852	0.0425534	0.00589705	169.576	Nas_Ban	CARD	gb|APB03214.1|ARO:3003980|tetA(48)	46	309	165	1	7	927	15	323	9.8e-70
Merged2_4103600_3305-4060	200.3	8.04346	-7.4051	2.87231	-2.5781	0.00993443	0.0319367	0.00589987	169.495	Nas_Ban	CARD	gb|AAF67494.2|ARO:3002522|novA	48.6	214	110	0	4	645	378	591	1.1e-52
Merged2_5393841_4119-5258	310.8	10.2302	-7.40451	3.16983	-2.33593	0.0194949	0.0459261	0.00590231	169.425	Nas_Ban	CARD	gb|AAA26793|ARO:3003748|oleC	51.4	325	152	2	178	1137	1	324	8.6e-86
Merged2_4746022_388-1986	46.6	18.0554	-7.40293	2.3783	-3.1127	0.00185382	0.0134231	0.00590876	169.24	Nas_Ban	CARD	gb|DAC81085.1|ARO:3005088|msrH	40	65	39	0	13	207	9	73	4.3e-06
Merged2_4209650_1-1767	441.4	12.2065	-7.40263	2.63435	-2.81004	0.00495349	0.0221594	0.00590997	169.206	Nas_Ban	CARD	gb|AAB58161.1|ARO:3003010|ceoB	44.6	596	315	5	1	1758	417	1007	6.6e-125
Merged2_4054805_1150-1563	89.4	8.01148	-7.40093	2.86345	-2.58462	0.0097485	0.0317091	0.00591695	169.006	Nas_Ban	CARD	gb|APB03215.1|ARO:3003981|tetB(48)	46.8	109	55	1	91	408	162	270	1.5e-19
Merged2_4798103_1-1197	317	8.33095	-7.39864	2.70606	-2.73411	0.006255	0.0254713	0.00592635	168.738	Nas_Ban	CARD	gb|AAC75137.1|ARO:3000794|mdtC	45.6	399	147	2	1	1197	510	838	1.3e-87
Merged2_5218812_1-1710	543.9	10.0061	-7.39399	2.75139	-2.68736	0.00720193	0.0274903	0.0059455	168.194	Nas_Ban	CARD	gb|AAG05915.1|ARO:3004074|MuxB	51.7	569	275	0	1	1707	1	569	9.1e-156
Merged2_4818614_38-787	55.8	42.0977	-7.39269	2.20868	-3.3471	0.000816612	0.0089257	0.00595086	168.043	Nas_Ban	CARD	gb|AAA26832.1|ARO:3002827|tlrC	40.4	104	49	5	199	492	163	259	3.3e-09
Merged2_4039057_649-1770	47	8.20976	-7.3809	3.21814	-2.29353	0.0218176	0.048764	0.00599968	166.675	Nas_Ban	CARD	gb|AKQ05898.1|ARO:3004590|tet(54)	40.4	52	31	0	763	918	269	320	2.3e-06
Merged2_5397520_216-578	99.4	7.8356	-7.38038	3.01367	-2.44897	0.0143266	0.0392258	0.00600183	166.616	Nas_Ban	CARD	gb|AAA99504.1|ARO:3002987|bcrA	61	82	31	1	31	273	131	212	1.3e-22
Merged2_3882813_1784-2485	161.4	11.1032	-7.37972	3.07303	-2.40144	0.0163305	0.0418802	0.00600459	166.539	Nas_Ban	CARD	gb|BAA15935.1|ARO:3000828|baeR	42.5	221	122	3	13	669	13	230	5.2e-41
Merged2_4414554_3-638	114.8	8.43031	-7.37818	2.42114	-3.0474	0.00230827	0.015166	0.00601098	166.362	Nas_Ban	CARD	gb|APB03215.1|ARO:3003981|tetB(48)	41.5	171	96	1	124	636	98	264	5.1e-27
Merged2_5437783_101-535	111.3	8.06176	-7.37783	2.67575	-2.75729	0.00582823	0.0243675	0.00601245	166.322	Nas_Ban	CARD	gb|AHA41504.1|ARO:3002941|vanSO	59.4	128	41	5	64	432	1	122	3.8e-26
Merged2_4404764_1-513	241.5	7.99339	-7.37779	2.96667	-2.4869	0.0128863	0.0367434	0.00601263	166.317	Nas_Ban	CARD	gb|AAB41059.1|ARO:3002884|iri	70	170	50	1	1	510	307	475	2.9e-65
Merged2_5527411_1-573	141.7	8.69421	-7.37726	2.6713	-2.76168	0.00575051	0.0242122	0.00601483	166.256	Nas_Ban	CARD	gb|CCP46065.1|ARO:3000816|mtrA	45.3	172	90	2	58	573	7	174	3.5e-35
Merged2_4632349_686-2416	477.2	7.86833	-7.37211	2.76255	-2.66859	0.00761702	0.0282415	0.00603632	165.664	Nas_Ban	CARD	gb|AAG05882.1|ARO:3000804|MexF	45.9	588	302	5	7	1731	4	588	1.1e-135
Merged2_3884358_1560-2552	318.9	15.791	-7.37055	2.40809	-3.06074	0.00220787	0.014799	0.00604289	165.484	Nas_Ban	CARD	gb|APB03214.1|ARO:3003980|tetA(48)	54.6	317	143	1	16	966	17	332	2.8e-88
Merged2_4245516_1720-2664	162.9	7.93496	-7.37004	2.82609	-2.60785	0.00911119	0.0308266	0.00604501	165.426	Nas_Ban	CARD	gb|AAA99504.1|ARO:3002987|bcrA	43.6	211	116	3	1	624	4	214	2.4e-41
Merged2_5399405_75-1802	589.3	10.8715	-7.36912	3.14165	-2.34562	0.0189956	0.0452092	0.00604888	165.32	Nas_Ban	CARD	gb|AAC75137.1|ARO:3000794|mdtC	55.9	572	251	1	13	1728	5	575	1.9e-169
Merged2_4735068_3-2138	97.4	7.77203	-7.36663	2.94661	-2.50004	0.012418	0.0361036	0.00605933	165.035	Nas_Ban	CARD	gb|AAR84672.1|ARO:3002925|vanRF	41	117	65	2	940	1287	5	118	2.8e-21
Merged2_5289897_3-620	155.6	8.36351	-7.36281	2.63178	-2.79765	0.00514752	0.0226926	0.00607536	164.599	Nas_Ban	CARD	gb|AAV85982.1|ARO:3000535|macB	40.3	206	122	1	1	618	1	205	2.5e-39
Merged2_4036352_1557-2192	37	7.75382	-7.35008	2.74417	-2.67843	0.00739674	0.027851	0.0061292	163.153	Nas_Ban	CARD	gb|ABH10964.1|ARO:3002830|vgaALC	55.6	36	15	1	70	174	27	62	0.0013
Merged2_3873774_1-402	43.9	7.70067	-7.3496	3.08711	-2.38074	0.0172781	0.0430275	0.00613125	163.099	Nas_Ban	CARD	gb|NP_862226.1|ARO:3004639|Corynebacterium	52.5	40	18	1	61	180	440	478	6.9e-06
Merged2_5383917_3-413	120.2	13.0862	-7.34933	2.25817	-3.25455	0.00113573	0.0106259	0.00613239	163.069	Nas_Ban	CARD	gb|WP_041777404.1|ARO:3004480|Bifidobacterium	53.5	99	46	0	115	411	27	125	7.8e-29
Merged2_5403457_3-1832	565.5	8.75383	-7.34879	2.8127	-2.61272	0.00898255	0.0306814	0.00613471	163.007	Nas_Ban	CARD	gb|AAC75136.1|ARO:3000793|mdtB	52.2	609	291	0	4	1830	347	955	3.1e-162
Merged2_8537_2-985	222.2	19.8179	-7.34226	2.67863	-2.74105	0.0061243	0.0251088	0.00616253	162.271	Nas_Ban	CARD	gb|AQX36338.1|ARO:3004379|QepA4	40.6	330	186	4	4	978	11	335	3.5e-59
Merged2_4392232_2-1378	429.9	11.7074	-7.34215	2.83578	-2.58911	0.0096225	0.0314927	0.00616302	162.258	Nas_Ban	CARD	gb|AAG07064.1|ARO:3003693|mexK	50.1	463	225	3	1	1374	348	809	1.5e-121
Merged2_4318089_396-1280	254.6	7.62977	-7.34177	3.05068	-2.4066	0.0161016	0.0415712	0.00616462	162.216	Nas_Ban	CARD	gb|AAV70602.1|ARO:3001900|CTX-M-38	49.6	256	128	1	109	876	35	289	5.7e-69
Merged2_5404123_3988-4467	145.6	7.70389	-7.34106	2.74262	-2.67665	0.00743617	0.0279298	0.00616768	162.135	Nas_Ban	CARD	gb|AAF67494.2|ARO:3002522|novA	53.1	147	69	0	1	441	447	593	2e-36
Merged2_5231738_1-276	59.7	7.64565	-7.3403	2.9899	-2.45504	0.0140871	0.0386853	0.00617089	162.051	Nas_Ban	CARD	gb|APB03215.1|ARO:3003981|tetB(48)	40.2	87	43	4	7	267	194	271	8.4e-11
Merged2_5075722_132-662	120.2	8.09857	-7.33946	2.64532	-2.77451	0.00552853	0.0236707	0.00617449	161.957	Nas_Ban	CARD	gb|AAG06465.1|ARO:3005063|cprR	41.5	164	91	3	1	486	60	220	1e-28
Merged2_5421604_2-307	72.4	7.69756	-7.33718	3.21279	-2.28374	0.0223869	0.0494523	0.00618427	161.701	Nas_Ban	CARD	gb|AAV85982.1|ARO:3000535|macB	44.1	93	45	2	1	261	150	241	1.4e-14
Merged2_4454023_1-969	178.7	8.97017	-7.33604	2.45031	-2.99392	0.00275416	0.0164064	0.00618916	161.573	Nas_Ban	CARD	gb|AAA50325.1|ARO:3003036|oleB	40.9	313	169	9	49	951	44	352	4.4e-46
Merged2_14180_1-2418	581.6	12.852	-7.33473	2.57229	-2.85144	0.00435213	0.020971	0.00619479	161.426	Nas_Ban	CARD	gb|AAG05882.1|ARO:3000804|MexF	42.1	812	453	5	28	2418	146	955	5.6e-167
Merged2_4000_1707-2417	47.8	18.0099	-7.33461	2.8163	-2.60434	0.00920502	0.0308747	0.0061953	161.413	Nas_Ban	CARD	gb|AAA99504.1|ARO:3002987|bcrA	40	65	37	1	1	195	4	66	8.5e-07
Merged2_5070528_960-1802	139.8	8.01411	-7.32741	2.73832	-2.67588	0.0074533	0.0279682	0.00622631	160.609	Nas_Ban	CARD	gb|AAD51348.1|ARO:3003066|smeR	41.1	231	124	4	130	819	8	227	1.9e-34
Merged2_4610016_3-1037	147.5	17.2458	-7.32679	2.30295	-3.18149	0.00146522	0.0118282	0.00622896	160.54	Nas_Ban	CARD	gb|ABX00624.1|ARO:3002881|lmrC	40.8	238	125	6	331	999	309	545	1.1e-36
Merged2_4309457_1-480	132.5	7.75671	-7.32546	2.59163	-2.82659	0.00470472	0.0216828	0.00623472	160.392	Nas_Ban	CARD	gb|CCP46065.1|ARO:3000816|mtrA	46	150	75	1	28	477	7	150	1.8e-32
Merged2_5212745_1-765	146.4	64.64	-7.32213	2.2738	-3.22021	0.00128097	0.0111093	0.00624914	160.022	Nas_Ban	CARD	gb|CAA37477.1|ARO:3002891|otr(A)	51	153	73	1	40	498	5	155	1.9e-36
Merged2_4084127_2-892	269.6	29.2807	-7.32028	2.40143	-3.0483	0.0023014	0.0151505	0.00625714	159.817	Nas_Ban	CARD	gb|CAA53189|ARO:3000521|mupA	44.4	270	148	2	1	804	381	650	1.7e-73
Merged2_5487594_1190-1924	171	7.56605	-7.31791	2.81579	-2.59888	0.00935282	0.031158	0.00626744	159.555	Nas_Ban	CARD	gb|CCP46065.1|ARO:3000816|mtrA	41	227	124	4	58	726	7	227	6.9e-44
Merged2_4241767_2108-2917	40.8	8.28629	-7.31709	2.771	-2.6406	0.00827601	0.0294211	0.00627101	159.464	Nas_Ban	CARD	gb|CAA11473.1|ARO:3002678|Pseudomonas	43.5	46	26	0	640	777	114	159	0.00012
Merged2_4385041_977-1777	377.5	8.25375	-7.31633	2.45225	-2.98352	0.00284951	0.016671	0.00627428	159.381	Nas_Ban	CARD	gb|AIA08936.1|ARO:3000444|rphA	71.7	265	75	0	1	795	600	864	5.3e-106
Merged2_4457457_1-1113	39.7	8.42184	-7.315	2.76641	-2.64422	0.00818796	0.0292743	0.0062801	159.233	Nas_Ban	CARD	gb|AAD04032.1|ARO:3002892|otr(B)	42.5	40	23	0	643	762	60	99	0.00036
Merged2_5081120_2-556	267.7	7.57269	-7.31344	2.85889	-2.55814	0.0105235	0.0329384	0.00628688	159.061	Nas_Ban	CARD	gb|AIA08936.1|ARO:3000444|rphA	72.3	184	51	0	1	552	682	865	4.1e-73
Merged2_5520371_1355-2140	55.1	7.46762	-7.30978	2.95716	-2.4719	0.0134399	0.0376973	0.00630285	158.658	Nas_Ban	CARD	gb|NP_862226.1|ARO:3004639|Corynebacterium	45.7	81	31	3	364	603	428	496	5.9e-09
Merged2_5495433_5599-6348	251.1	7.63842	-7.30764	2.83417	-2.5784	0.00992578	0.0319367	0.00631223	158.423	Nas_Ban	CARD	gb|APB03214.1|ARO:3003980|tetA(48)	55.9	227	100	0	7	687	16	242	5.3e-68
Merged2_4035616_81-1055	211.1	8.41192	-7.30703	2.66635	-2.74046	0.00613537	0.0251178	0.00631487	158.356	Nas_Ban	CARD	gb|AAF67494.2|ARO:3002522|novA	40.2	296	164	3	55	942	328	610	8e-56
Merged2_5272607_3-698	47	8.30146	-7.30672	3.05674	-2.39036	0.0168317	0.0425332	0.00631622	158.323	Nas_Ban	CARD	gb|NP_862226.1|ARO:3004639|Corynebacterium	45.3	64	32	1	409	600	438	498	1.4e-06
Merged2_4110043_2351-3559	44.3	48.679	-7.30311	3.03426	-2.40688	0.0160893	0.0415712	0.00633204	157.927	Nas_Ban	CARD	gb|AAN06707.1|ARO:3000165|tet(A)	40.3	62	32	1	19	189	88	149	1.6e-05
Merged2_4283397_2-841	282.3	9.4219	-7.30294	3.04478	-2.39851	0.0164618	0.0420041	0.00633281	157.908	Nas_Ban	CARD	gb|BAE06008.1|ARO:3003699|mexQ	53.6	280	130	0	1	840	673	952	2.4e-77
Merged2_5436207_1-1023	209.9	9.48918	-7.30208	2.284	-3.19705	0.0013884	0.011606	0.0063366	157.813	Nas_Ban	CARD	gb|AQX36338.1|ARO:3004379|QepA4	40.6	320	177	3	73	1014	23	335	1.9e-55
Merged2_5379821_2-1189	270.4	7.44665	-7.30118	3.08277	-2.36838	0.017866	0.0437969	0.00634054	157.715	Nas_Ban	CARD	gb|AAF67494.2|ARO:3002522|novA	42.5	388	201	3	22	1179	245	612	1.3e-73
Merged2_5484512_2-1165	195.7	8.13368	-7.29741	2.58895	-2.81868	0.00482218	0.021934	0.00635712	157.304	Nas_Ban	CARD	gb|AAK37618.1|ARO:3005008|Txr	42.8	229	128	1	142	828	24	249	4.1e-51
Merged2_5045860_891-1322	178.7	13.3371	-7.29547	2.88518	-2.5286	0.0114518	0.0345409	0.0063657	157.092	Nas_Ban	CARD	gb|AAG05661.1|ARO:3004107|Pseudomonas	65	137	48	0	7	417	7	143	1.9e-46
Merged2_4044357_1-1236	386.7	8.34701	-7.2945	2.7521	-2.65052	0.00803675	0.0289441	0.00636994	156.987	Nas_Ban	CARD	gb|AAG07064.1|ARO:3003693|mexK	51.7	414	191	3	16	1236	311	722	1.3e-108
Merged2_4396034_1-798	291.6	10.9775	-7.29228	2.78754	-2.61602	0.00889605	0.0304734	0.00637977	156.745	Nas_Ban	CARD	gb|ADP36409.1|ARO:3003730|Bifidobacteria	52.6	289	114	4	1	798	634	922	3.8e-80
Merged2_4188886_1-1179	38.9	10.4654	-7.2912	2.84699	-2.56102	0.0104366	0.0328052	0.00638454	156.628	Nas_Ban	CARD	gb|AAA27471.1|ARO:3000205|tetX	45.7	35	19	0	901	1005	306	340	0.00065
Merged2_4067259_1-903	277.7	7.87087	-7.28583	2.69519	-2.70328	0.00686599	0.0268205	0.00640834	156.047	Nas_Ban	CARD	gb|AAG07064.1|ARO:3003693|mexK	44.2	301	167	1	1	903	1	300	6.4e-76
Merged2_4340266_1-873	51.2	7.33514	-7.28379	3.00973	-2.42008	0.015517	0.0409346	0.00641742	155.826	Nas_Ban	CARD	gb|NP_862226.1|ARO:3004639|Corynebacterium	60.4	53	20	1	517	672	443	495	9.4e-08
Merged2_4195800_2-1117	282	8.17563	-7.28306	3.00108	-2.42681	0.0152323	0.0404198	0.00642069	155.746	Nas_Ban	CARD	gb|WP_041777404.1|ARO:3004480|Bifidobacterium	44.2	346	75	1	1	1038	714	941	4.2e-77
Merged2_4220784_1-1263	492.3	7.63657	-7.28142	2.94662	-2.47111	0.0134694	0.0377234	0.00642799	155.57	Nas_Ban	CARD	gb|AAC75137.1|ARO:3000794|mdtC	62	421	160	0	1	1263	11	431	2.3e-140
Merged2_3857261_2-1009	242.7	12.8692	-7.27562	2.75722	-2.63875	0.00832115	0.0295449	0.00645386	154.946	Nas_Ban	CARD	gb|AAD04032.1|ARO:3002892|otr(B)	42.3	343	186	4	13	1008	2	343	2.6e-65
Merged2_6900_1-1155	40	13.8046	-7.27377	2.70513	-2.68888	0.00716912	0.0274825	0.00646215	154.747	Nas_Ban	CARD	gb|AAA50325.1|ARO:3003036|oleB	60.7	28	11	0	1066	1149	393	420	0.00029
Merged2_5425865_240-1082	257.3	7.29068	-7.27361	3.00966	-2.41675	0.0156596	0.0410945	0.00646287	154.73	Nas_Ban	CARD	gb|BAE06006.1|ARO:3003705|mexN	49.1	271	137	1	22	834	12	281	8.4e-70
Merged2_4097618_1-909	226.1	7.39798	-7.27103	2.90423	-2.5036	0.0122936	0.0359022	0.00647442	154.454	Nas_Ban	CARD	gb|AAB41957.1|ARO:3000801|MexD	43.6	298	159	2	10	903	755	1043	2.2e-60
Merged2_4534288_57-1139	456.8	7.83119	-7.26901	3.00921	-2.41559	0.0157098	0.0411975	0.00648349	154.238	Nas_Ban	CARD	gb|CAA03986.1|ARO:3000343|tap	68	353	113	0	4	1062	52	404	9.3e-130
[truncated: 2,098 more rows]

## Sheet: CARD Nas_Cub
ID_ORF	Bit_score	baseMean	log2FoldChange	lfcSE	stat	pvalue	padj	FC	1/FC	Comparison	DB	Gene_Description	Identity	Alignment_length	Mismatches	Gap_open	Query_end	Query_start	Subject_start	Subject_end	e_value
[truncated: 2,575 more rows]

[truncated: 2 more sheets: CAZy Nas_Ban, CAZy Nas_Cub]
