# Supplementary material for: The tropical cookbook: Termite diet and phylogenetics—Over geographical origin—Drive the microbiome and functional genetic structure of nests
Source: Front Microbiol. 2023 Mar 14;14:1089525. doi: 10.3389/fmicb.2023.1089525 (PMC10043212; doi:10.3389/fmicb.2023.1089525)
Supplement: Supplementary file 23 [file Table_4.XLS]

## Sheet: AnHyDeg_Results
Merged2_1000088_3-428	AssD2_Desulfatibacillum_alkenivorans_AK_01_ACL03895	42.6	61	35	0	244	426	114	174	2.1e-12	61.6	AssD2_Desulfatibacillum_alkenivorans_AK_01_ACL03895	AssD2_Desulfatibacillum_alkenivorans_AK_01_ACL03895
Merged2_1000088_3-428	HbsD1_Desulfobacula_toluolica_Tol2_CCK78651	41	61	36	0	244	426	122	182	3.9e-11	57.4	HbsD1_Desulfobacula_toluolica_Tol2_CCK78651	HbsD1_Desulfobacula_toluolica_Tol2_CCK78651
Merged2_1000088_3-428	BssD_Aromatoleum_aromaticum_EbN1_CAI07157	40	60	36	0	244	423	108	167	1.5e-10	55.5	BssD_Aromatoleum_aromaticum_EbN1_CAI07157	BssD_Aromatoleum_aromaticum_EbN1_CAI07157
Merged2_1000088_3-428	BssD_Azoarcus_sp_T_AAK50370	50	44	22	0	109	240	2	45	1.3e-09	52.4	BssD_Azoarcus_sp_T_AAK50370	BssD_Azoarcus_sp_T_AAK50370
Merged2_1000088_3-428	IbsD_Thauera_sp_pCyN2_AIS23706	47.7	44	23	0	106	237	33	76	1.1e-08	49.3	IbsD_Thauera_sp_pCyN2_AIS23706	IbsD_Thauera_sp_pCyN2_AIS23706
Merged2_1000088_3-428	BssD_Aromatoleum_aromaticum_EbN1_CAI07157	47.7	44	23	0	109	240	2	45	1.8e-08	48.5	BssD_Aromatoleum_aromaticum_EbN1_CAI07157	BssD_Aromatoleum_aromaticum_EbN1_CAI07157
Merged2_1001356_3-407	PpcA_Aromatoleum_aromaticum_EbN1_CAI07883	48.2	85	41	1	133	387	196	277	2.3e-16	74.7	PpcA_Aromatoleum_aromaticum_EbN1_CAI07883	PpcA_Aromatoleum_aromaticum_EbN1_CAI07883
Merged2_1001430_261-428	Phenylethanol_dehydrogenase_Aromatoleum_aromaticum_EbN1_CAI07428	47.4	38	20	0	31	144	212	249	2e-06	40.4	Phenylethanol_dehydrogenase_Aromatoleum_aromaticum_EbN1_CAI07428	Phenylethanol_dehydrogenase_Aromatoleum_aromaticum_EbN1_CAI07428
Merged2_1004406_278-646	Phenylethanol_dehydrogenase_Aromatoleum_aromaticum_EbN1_CAI07428	41.7	96	53	2	40	324	154	247	1.8e-12	61.6	Phenylethanol_dehydrogenase_Aromatoleum_aromaticum_EbN1_CAI07428	Phenylethanol_dehydrogenase_Aromatoleum_aromaticum_EbN1_CAI07428
Merged2_1007259_532-654	Phenylethanol_dehydrogenase_Aromatoleum_aromaticum_EbN1_CAI07428	62.2	37	14	0	13	123	2	38	2e-08	46.6	Phenylethanol_dehydrogenase_Aromatoleum_aromaticum_EbN1_CAI07428	Phenylethanol_dehydrogenase_Aromatoleum_aromaticum_EbN1_CAI07428
Merged2_1007434_2-226	Phenylphosphate_synthase_subunit_A_Thauera_aromatica_K172_CAC12685	47.9	71	37	0	1	213	540	610	1.8e-18	80.9	Phenylphosphate_synthase_subunit_A_Thauera_aromatica_K172_CAC12685	Phenylphosphate_synthase_subunit_A_Thauera_aromatica_K172_CAC12685
Merged2_1009355_1-390	Phenylethanol_dehydrogenase_Aromatoleum_aromaticum_EbN1_CAI07428	44.8	116	61	1	37	384	77	189	2.9e-21	90.9	Phenylethanol_dehydrogenase_Aromatoleum_aromaticum_EbN1_CAI07428	Phenylethanol_dehydrogenase_Aromatoleum_aromaticum_EbN1_CAI07428
Merged2_1009411_613-2448	Phenylphosphate_synthase_subunit_A_Thauera_aromatica_K172_CAC12685	43.4	610	330	8	22	1809	2	610	5.8e-152	527.3	Phenylphosphate_synthase_subunit_A_Thauera_aromatica_K172_CAC12685	Phenylphosphate_synthase_subunit_A_Thauera_aromatica_K172_CAC12685
Merged2_1009677_86-550	CmdA_Aromatoleum_aromaticum_pCyN1_AIS23703	51.8	56	27	0	295	462	97	152	7.1e-14	66.6	CmdA_Aromatoleum_aromaticum_pCyN1_AIS23703	CmdA_Aromatoleum_aromaticum_pCyN1_AIS23703
Merged2_1012535_3-395	Phenylethanol_dehydrogenase_Aromatoleum_aromaticum_EbN1_CAI07428	42.2	128	68	3	7	375	119	245	4e-18	80.5	Phenylethanol_dehydrogenase_Aromatoleum_aromaticum_EbN1_CAI07428	Phenylethanol_dehydrogenase_Aromatoleum_aromaticum_EbN1_CAI07428
Merged2_1013367_3-845	Phenylethanol_dehydrogenase_Aromatoleum_aromaticum_EbN1_CAI07428	50	254	121	2	76	837	1	248	4.5e-67	244.2	Phenylethanol_dehydrogenase_Aromatoleum_aromaticum_EbN1_CAI07428	Phenylethanol_dehydrogenase_Aromatoleum_aromaticum_EbN1_CAI07428
Merged2_101428_38-583	PpcC_Aromatoleum_aromaticum_EbN1_CAI07884	43	165	90	1	22	516	1	161	2e-36	141.7	PpcC_Aromatoleum_aromaticum_EbN1_CAI07884	PpcC_Aromatoleum_aromaticum_EbN1_CAI07884
Merged2_1016969_2-124	Phenylethanol_dehydrogenase_Aromatoleum_aromaticum_EbN1_CAI07428	47.2	36	19	0	1	108	1	36	4.6e-05	35.4	Phenylethanol_dehydrogenase_Aromatoleum_aromaticum_EbN1_CAI07428	Phenylethanol_dehydrogenase_Aromatoleum_aromaticum_EbN1_CAI07428
Merged2_1017450_1-609	Phenylphosphate_synthase_subunit_B_Thauera_aromatica_K172_CAC12686	40.3	186	108	1	10	558	182	367	1.9e-38	148.7	Phenylphosphate_synthase_subunit_B_Thauera_aromatica_K172_CAC12686	Phenylphosphate_synthase_subunit_B_Thauera_aromatica_K172_CAC12686
Merged2_1018210_134-838	Phenylethanol_dehydrogenase_Aromatoleum_aromaticum_EbN1_CAI07428	43.5	237	129	3	1	696	12	248	6.7e-48	180.3	Phenylethanol_dehydrogenase_Aromatoleum_aromaticum_EbN1_CAI07428	Phenylethanol_dehydrogenase_Aromatoleum_aromaticum_EbN1_CAI07428
Merged2_1019145_3-161	Phenylethanol_dehydrogenase_Aromatoleum_aromaticum_EbN1_CAI07428	64.9	37	13	0	34	144	209	245	8.9e-09	48.1	Phenylethanol_dehydrogenase_Aromatoleum_aromaticum_EbN1_CAI07428	Phenylethanol_dehydrogenase_Aromatoleum_aromaticum_EbN1_CAI07428
Merged2_1019345_1-414	Phenylphosphate_synthase_subunit_B_Thauera_aromatica_K172_CAC12686	42	150	73	2	7	414	88	237	5.2e-24	100.1	Phenylphosphate_synthase_subunit_B_Thauera_aromatica_K172_CAC12686	Phenylphosphate_synthase_subunit_B_Thauera_aromatica_K172_CAC12686
Merged2_1021054_2-1129	ApcD_Aromatoleum_aromaticum_EbN1_Q5P5G5	56	375	164	1	1	1122	309	683	2.2e-125	438.3	ApcD_Aromatoleum_aromaticum_EbN1_Q5P5G5	ApcD_Aromatoleum_aromaticum_EbN1_Q5P5G5
Merged2_1021122_2-1891	Phenylphosphate_synthase_subunit_A_Thauera_aromatica_K172_CAC12685	44.7	103	56	1	1555	1860	508	610	1.1e-17	81.3	Phenylphosphate_synthase_subunit_A_Thauera_aromatica_K172_CAC12685	Phenylphosphate_synthase_subunit_A_Thauera_aromatica_K172_CAC12685
Merged2_1022636_1-360	ApcC_Aromatoleum_aromaticum_EbN1_Q5P5G4	50	114	57	0	16	357	12	125	2.3e-28	114.4	ApcC_Aromatoleum_aromaticum_EbN1_Q5P5G4	ApcC_Aromatoleum_aromaticum_EbN1_Q5P5G4
Merged2_1023256_1-492	CmdB_Aromatoleum_aromaticum_pCyN1_AIS23702	60.9	23	9	0	67	135	4	26	6.4e-05	37	CmdB_Aromatoleum_aromaticum_pCyN1_AIS23702	CmdB_Aromatoleum_aromaticum_pCyN1_AIS23702
Merged2_1023256_1-492	EbdB_Aromatoleum_aromaticum_EbN1_CAI07431	56.5	23	10	0	67	135	17	39	0.00032	34.7	EbdB_Aromatoleum_aromaticum_EbN1_CAI07431	EbdB_Aromatoleum_aromaticum_EbN1_CAI07431
Merged2_1023256_1-492	EbdB_Azoarcus_sp_EB1_AAK76388	56.5	23	10	0	67	135	17	39	0.00032	34.7	EbdB_Azoarcus_sp_EB1_AAK76388	EbdB_Azoarcus_sp_EB1_AAK76388
Merged2_1023256_1-492	Putative_alkane_C2_methylene_hydroxylase_beta	54.2	24	11	0	64	135	30	53	0.00041	34.3	Putative_alkane_C2_methylene_hydroxylase_beta subunit_Desulfococcus_oleovorans_Hxd3_ABW66006	Putative_alkane_C2_methylene_hydroxylase_beta subunit_Desulfococcus_oleovorans_Hxd3_ABW66006
Merged2_1024648_1-606	CmdA_Aromatoleum_aromaticum_pCyN1_AIS23703	49.4	85	41	1	235	483	46	130	4.1e-22	94.4	CmdA_Aromatoleum_aromaticum_pCyN1_AIS23703	CmdA_Aromatoleum_aromaticum_pCyN1_AIS23703
Merged2_1024648_1-606	Putative_alkane_C2_methylene_hydroxylase_alpha_subunit_Desulfococcus_oleovorans_Hxd3_ABW66004	48.1	81	41	1	235	474	52	132	2.7e-21	91.7	Putative_alkane_C2_methylene_hydroxylase_alpha_subunit_Desulfococcus_oleovorans_Hxd3_ABW66004	Putative_alkane_C2_methylene_hydroxylase_alpha_subunit_Desulfococcus_oleovorans_Hxd3_ABW66004
Merged2_1024893_85-597	Phenylphosphate_synthase_subunit_A_Thauera_aromatica_K172_CAC12685	50.5	103	50	1	202	507	508	610	2.6e-25	104.8	Phenylphosphate_synthase_subunit_A_Thauera_aromatica_K172_CAC12685	Phenylphosphate_synthase_subunit_A_Thauera_aromatica_K172_CAC12685
Merged2_1025338_2-511	Phenylethanol_dehydrogenase_Aromatoleum_aromaticum_EbN1_CAI07428	40.5	168	98	2	1	501	81	247	1.2e-30	122.5	Phenylethanol_dehydrogenase_Aromatoleum_aromaticum_EbN1_CAI07428	Phenylethanol_dehydrogenase_Aromatoleum_aromaticum_EbN1_CAI07428
Merged2_1025341_3-575	Phenylphosphate_synthase_subunit_A_Thauera_aromatica_K172_CAC12685	43.4	189	107	0	7	573	103	291	3.5e-47	177.6	Phenylphosphate_synthase_subunit_A_Thauera_aromatica_K172_CAC12685	Phenylphosphate_synthase_subunit_A_Thauera_aromatica_K172_CAC12685
Merged2_1026393_2-280	Putative_alkane_C2_methylene_hydroxylase_alpha_subunit_Desulfococcus_oleovorans_Hxd3_ABW66004	42.2	45	20	2	151	267	128	172	0.0004	33.5	Putative_alkane_C2_methylene_hydroxylase_alpha_subunit_Desulfococcus_oleovorans_Hxd3_ABW66004	Putative_alkane_C2_methylene_hydroxylase_alpha_subunit_Desulfococcus_oleovorans_Hxd3_ABW66004
Merged2_1026615_2-103	Phenylethanol_dehydrogenase_Aromatoleum_aromaticum_EbN1_CAI07428	63	27	10	0	7	87	219	245	5.9e-06	38.1	Phenylethanol_dehydrogenase_Aromatoleum_aromaticum_EbN1_CAI07428	Phenylethanol_dehydrogenase_Aromatoleum_aromaticum_EbN1_CAI07428
Merged2_1028302_326-601	Phenylethanol_dehydrogenase_Aromatoleum_aromaticum_EbN1_CAI07428	43.3	90	47	2	10	276	5	91	2.7e-13	63.9	Phenylethanol_dehydrogenase_Aromatoleum_aromaticum_EbN1_CAI07428	Phenylethanol_dehydrogenase_Aromatoleum_aromaticum_EbN1_CAI07428
Merged2_1028366_3-347	CmdA_Aromatoleum_aromaticum_pCyN1_AIS23703	50.6	79	37	1	115	345	45	123	1.8e-22	94.7	CmdA_Aromatoleum_aromaticum_pCyN1_AIS23703	CmdA_Aromatoleum_aromaticum_pCyN1_AIS23703
Merged2_1028366_3-347	Putative_alkane_C2_methylene_hydroxylase_alpha_subunit_Desulfococcus_oleovorans_Hxd3_ABW66004	47.4	78	40	1	115	345	51	128	4.9e-20	86.7	Putative_alkane_C2_methylene_hydroxylase_alpha_subunit_Desulfococcus_oleovorans_Hxd3_ABW66004	Putative_alkane_C2_methylene_hydroxylase_alpha_subunit_Desulfococcus_oleovorans_Hxd3_ABW66004
Merged2_1028528_368-499	Phenylethanol_dehydrogenase_Aromatoleum_aromaticum_EbN1_CAI07428	47.9	48	21	1	1	132	1	48	1.7e-05	37	Phenylethanol_dehydrogenase_Aromatoleum_aromaticum_EbN1_CAI07428	Phenylethanol_dehydrogenase_Aromatoleum_aromaticum_EbN1_CAI07428
Merged2_1028646_2-244	Phenylethanol_dehydrogenase_Aromatoleum_aromaticum_EbN1_CAI07428	47.8	69	34	1	19	219	177	245	1.9e-10	54.3	Phenylethanol_dehydrogenase_Aromatoleum_aromaticum_EbN1_CAI07428	Phenylethanol_dehydrogenase_Aromatoleum_aromaticum_EbN1_CAI07428
Merged2_103245_725-913	PcmI_alpha_prime_subunit_isoform_of_PcmJ_Geobacter_metallireducens_GS_15_ABB32354_Locustag_Gmet_2125	48	50	23	1	7	156	479	525	2.1e-09	50.4	PcmI_alpha_prime_subunit_isoform_of_PcmJ_Geobacter_metallireducens_GS_15_ABB32354_Locustag_Gmet_2125	PcmI_alpha_prime_subunit_isoform_of_PcmJ_Geobacter_metallireducens_GS_15_ABB32354_Locustag_Gmet_2125
Merged2_103245_725-913	PcmI_alpha_prime_subunit_isoform_of_PcmJ_Geobacter_sp_FRC_32_ACM18493_Locustag_Geob_0119	42.1	57	30	1	7	177	479	532	2.8e-09	50.1	PcmI_alpha_prime_subunit_isoform_of_PcmJ_Geobacter_sp_FRC_32_ACM18493_Locustag_Geob_0119	PcmI_alpha_prime_subunit_isoform_of_PcmJ_Geobacter_sp_FRC_32_ACM18493_Locustag_Geob_0119
Merged2_103245_725-913	PcmJ_functional_alpha_subunit_Geobacter_sp_FRC_32_ACM18492_Locustag_Geob_0118	48	50	23	1	7	156	472	518	3.1e-08	46.6	PcmJ_functional_alpha_subunit_Geobacter_sp_FRC_32_ACM18492_Locustag_Geob_0118	PcmJ_functional_alpha_subunit_Geobacter_sp_FRC_32_ACM18492_Locustag_Geob_0118
Merged2_10351_1-69	Phenylethanol_dehydrogenase_Aromatoleum_aromaticum_EbN1_CAI07428	60	20	8	0	7	66	5	24	0.0014	29.6	Phenylethanol_dehydrogenase_Aromatoleum_aromaticum_EbN1_CAI07428	Phenylethanol_dehydrogenase_Aromatoleum_aromaticum_EbN1_CAI07428
Merged2_1035931_2-412	Phenylethanol_dehydrogenase_Aromatoleum_aromaticum_EbN1_CAI07428	51.2	41	17	1	269	382	205	245	6.3e-06	40	Phenylethanol_dehydrogenase_Aromatoleum_aromaticum_EbN1_CAI07428	Phenylethanol_dehydrogenase_Aromatoleum_aromaticum_EbN1_CAI07428
Merged2_1036555_3-728	Phenylphosphate_synthase_subunit_A_Thauera_aromatica_K172_CAC12685	43.4	242	134	1	7	723	16	257	1.1e-61	226.1	Phenylphosphate_synthase_subunit_A_Thauera_aromatica_K172_CAC12685	Phenylphosphate_synthase_subunit_A_Thauera_aromatica_K172_CAC12685
Merged2_1038121_202-393	Phenylethanol_dehydrogenase_Aromatoleum_aromaticum_EbN1_CAI07428	50	56	26	1	25	192	6	59	1.6e-07	44.3	Phenylethanol_dehydrogenase_Aromatoleum_aromaticum_EbN1_CAI07428	Phenylethanol_dehydrogenase_Aromatoleum_aromaticum_EbN1_CAI07428
Merged2_1038681_103-864	Phenylphosphate_synthase_subunit_B_Thauera_aromatica_K172_CAC12686	41.5	248	137	3	28	750	22	268	9.7e-45	169.9	Phenylphosphate_synthase_subunit_B_Thauera_aromatica_K172_CAC12686	Phenylphosphate_synthase_subunit_B_Thauera_aromatica_K172_CAC12686
Merged2_104004_1-291	Phenylethanol_dehydrogenase_Aromatoleum_aromaticum_EbN1_CAI07428	41.9	93	49	2	1	279	158	245	5.4e-12	59.7	Phenylethanol_dehydrogenase_Aromatoleum_aromaticum_EbN1_CAI07428	Phenylethanol_dehydrogenase_Aromatoleum_aromaticum_EbN1_CAI07428
Merged2_104150_144-341	Phenylethanol_dehydrogenase_Aromatoleum_aromaticum_EbN1_CAI07428	44.8	29	16	0	91	177	217	245	0.00017	34.3	Phenylethanol_dehydrogenase_Aromatoleum_aromaticum_EbN1_CAI07428	Phenylethanol_dehydrogenase_Aromatoleum_aromaticum_EbN1_CAI07428
Merged2_1042144_2-415	Phenylphosphate_synthase_subunit_A_Thauera_aromatica_K172_CAC12685	40.4	136	77	3	16	414	320	454	3.1e-29	117.5	Phenylphosphate_synthase_subunit_A_Thauera_aromatica_K172_CAC12685	Phenylphosphate_synthase_subunit_A_Thauera_aromatica_K172_CAC12685
Merged2_1043040_281-472	CmdA_Aromatoleum_aromaticum_pCyN1_AIS23703	54.9	51	21	1	43	189	44	94	1.5e-13	64.3	CmdA_Aromatoleum_aromaticum_pCyN1_AIS23703	CmdA_Aromatoleum_aromaticum_pCyN1_AIS23703
Merged2_1043401_241-996	Phenylethanol_dehydrogenase_Aromatoleum_aromaticum_EbN1_CAI07428	43.1	248	135	4	1	744	5	246	2.8e-44	168.3	Phenylethanol_dehydrogenase_Aromatoleum_aromaticum_EbN1_CAI07428	Phenylethanol_dehydrogenase_Aromatoleum_aromaticum_EbN1_CAI07428
Merged2_1044215_2-319	ApcC_Aromatoleum_aromaticum_EbN1_Q5P5G4	41.8	98	57	0	4	297	380	477	1.7e-19	84.7	ApcC_Aromatoleum_aromaticum_EbN1_Q5P5G4	ApcC_Aromatoleum_aromaticum_EbN1_Q5P5G4
Merged2_1045612_48-965	Phenylphosphate_synthase_subunit_B_Thauera_aromatica_K172_CAC12686	43.2	287	159	1	52	900	37	323	3.4e-52	194.9	Phenylphosphate_synthase_subunit_B_Thauera_aromatica_K172_CAC12686	Phenylphosphate_synthase_subunit_B_Thauera_aromatica_K172_CAC12686
Merged2_104565_3-227	Phenylethanol_dehydrogenase_Aromatoleum_aromaticum_EbN1_CAI07428	45.7	35	19	0	82	186	213	247	0.00014	34.7	Phenylethanol_dehydrogenase_Aromatoleum_aromaticum_EbN1_CAI07428	Phenylethanol_dehydrogenase_Aromatoleum_aromaticum_EbN1_CAI07428
Merged2_1046048_3-326	EbdA_Aromatoleum_aromaticum_EbN1_CAI07432	45.7	35	19	0	217	321	127	161	1e-06	42.4	EbdA_Aromatoleum_aromaticum_EbN1_CAI07432	EbdA_Aromatoleum_aromaticum_EbN1_CAI07432
Merged2_1046048_3-326	EbdA_Azoarcus_sp_EB1_AAK76387	45.7	35	19	0	217	321	127	161	1e-06	42.4	EbdA_Azoarcus_sp_EB1_AAK76387	EbdA_Azoarcus_sp_EB1_AAK76387
Merged2_1051426_1034-1117	Phenylethanol_dehydrogenase_Aromatoleum_aromaticum_EbN1_CAI07428	61.5	26	10	0	4	81	3	28	1.1e-05	37	Phenylethanol_dehydrogenase_Aromatoleum_aromaticum_EbN1_CAI07428	Phenylethanol_dehydrogenase_Aromatoleum_aromaticum_EbN1_CAI07428
Merged2_105204_2-139	Phenylethanol_dehydrogenase_Aromatoleum_aromaticum_EbN1_CAI07428	55.2	29	13	0	10	96	217	245	1.4e-05	37.4	Phenylethanol_dehydrogenase_Aromatoleum_aromaticum_EbN1_CAI07428	Phenylethanol_dehydrogenase_Aromatoleum_aromaticum_EbN1_CAI07428
Merged2_1053242_2-319	Naphthalene_carboxylase_putative_beta_subunit_Desulfobacterium_sp_N47_CBX30510_Locustag_N47_K27500	48.1	106	53	1	1	318	193	296	8e-25	102.4	Naphthalene_carboxylase_putative_beta_subunit_Desulfobacterium_sp_N47_CBX30510_Locustag_N47_K27500	Naphthalene_carboxylase_putative_beta_subunit_Desulfobacterium_sp_N47_CBX30510_Locustag_N47_K27500
Merged2_1053242_2-319	Putative_naphthalene_carboxylase_alpha_subunit_Deltaproteobacterium_Naph_S2_EFK07621_Locustag_NPH_5855	46.7	105	54	1	4	318	191	293	3.4e-23	97.1	Putative_naphthalene_carboxylase_alpha_subunit_Deltaproteobacterium_Naph_S2_EFK07621_Locustag_NPH_5855	Putative_naphthalene_carboxylase_alpha_subunit_Deltaproteobacterium_Naph_S2_EFK07621_Locustag_NPH_5855
Merged2_1053242_2-319	Putative_naphthalene_carboxylase_beta_subunit_Deltaproteobacterium_Naph_S2_EFK07600_Locustag_NPH_5859	46.7	105	54	1	4	318	194	296	1.3e-22	95.1	Putative_naphthalene_carboxylase_beta_subunit_Deltaproteobacterium_Naph_S2_EFK07600_Locustag_NPH_5859	Putative_naphthalene_carboxylase_beta_subunit_Deltaproteobacterium_Naph_S2_EFK07600_Locustag_NPH_5859
Merged2_1053242_2-319	Naphthalene_carboxylase_alpha_subunit_Desulfobacterium_sp_N47_CBX30514_Locustag_N47_K27540	43.4	106	58	1	1	318	197	300	3.7e-22	93.6	Naphthalene_carboxylase_alpha_subunit_Desulfobacterium_sp_N47_CBX30514_Locustag_N47_K27540	Naphthalene_carboxylase_alpha_subunit_Desulfobacterium_sp_N47_CBX30514_Locustag_N47_K27540
Merged2_1053242_2-319	Putative_naphthalene_carboxylase_beta_subunit_Deltaproteobacterium_Naph_S2_EFK07615_Locustag_NPH_5863	41.2	102	56	2	10	315	184	281	1.6e-17	78.2	Putative_naphthalene_carboxylase_beta_subunit_Deltaproteobacterium_Naph_S2_EFK07615_Locustag_NPH_5863	Putative_naphthalene_carboxylase_beta_subunit_Deltaproteobacterium_Naph_S2_EFK07615_Locustag_NPH_5863
Merged2_1056615_564-974	Phenylethanol_dehydrogenase_Aromatoleum_aromaticum_EbN1_CAI07428	44.1	136	65	3	4	402	120	247	2.1e-22	94.7	Phenylethanol_dehydrogenase_Aromatoleum_aromaticum_EbN1_CAI07428	Phenylethanol_dehydrogenase_Aromatoleum_aromaticum_EbN1_CAI07428
Merged2_1056861_353-526	Phenylphosphate_synthase_subunit_A_Thauera_aromatica_K172_CAC12685	42.6	61	26	2	19	174	3	63	2.7e-11	56.6	Phenylphosphate_synthase_subunit_A_Thauera_aromatica_K172_CAC12685	Phenylphosphate_synthase_subunit_A_Thauera_aromatica_K172_CAC12685
Merged2_1057163_2-118	EbdB_Aromatoleum_aromaticum_EbN1_CAI07431	61.1	36	14	0	10	117	16	51	6.3e-12	58.2	EbdB_Aromatoleum_aromaticum_EbN1_CAI07431	EbdB_Aromatoleum_aromaticum_EbN1_CAI07431
Merged2_1057163_2-118	EbdB_Azoarcus_sp_EB1_AAK76388	61.1	36	14	0	10	117	16	51	6.3e-12	58.2	EbdB_Azoarcus_sp_EB1_AAK76388	EbdB_Azoarcus_sp_EB1_AAK76388
Merged2_1057163_2-118	CmdB_Aromatoleum_aromaticum_pCyN1_AIS23702	55.6	36	16	0	10	117	3	38	3.1e-11	55.8	CmdB_Aromatoleum_aromaticum_pCyN1_AIS23702	CmdB_Aromatoleum_aromaticum_pCyN1_AIS23702
Merged2_1057264_2-118	EbdB_Aromatoleum_aromaticum_EbN1_CAI07431	61.1	36	14	0	10	117	16	51	6.3e-12	58.2	EbdB_Aromatoleum_aromaticum_EbN1_CAI07431	EbdB_Aromatoleum_aromaticum_EbN1_CAI07431
Merged2_1057264_2-118	EbdB_Azoarcus_sp_EB1_AAK76388	61.1	36	14	0	10	117	16	51	6.3e-12	58.2	EbdB_Azoarcus_sp_EB1_AAK76388	EbdB_Azoarcus_sp_EB1_AAK76388
Merged2_1057264_2-118	CmdB_Aromatoleum_aromaticum_pCyN1_AIS23702	55.6	36	16	0	10	117	3	38	3.1e-11	55.8	CmdB_Aromatoleum_aromaticum_pCyN1_AIS23702	CmdB_Aromatoleum_aromaticum_pCyN1_AIS23702
Merged2_1057992_1-207	Phenylethanol_dehydrogenase_Aromatoleum_aromaticum_EbN1_CAI07428	51.6	31	15	0	106	198	217	247	0.0001	35	Phenylethanol_dehydrogenase_Aromatoleum_aromaticum_EbN1_CAI07428	Phenylethanol_dehydrogenase_Aromatoleum_aromaticum_EbN1_CAI07428
Merged2_1059168_1-462	PpcB_Aromatoleum_aromaticum_EbN1_CAI07885	40.8	152	82	4	7	438	212	363	7.8e-29	116.3	PpcB_Aromatoleum_aromaticum_EbN1_CAI07885	PpcB_Aromatoleum_aromaticum_EbN1_CAI07885
Merged2_1059394_3-773	ApcC_Aromatoleum_aromaticum_EbN1_Q5P5G4	62.7	255	95	0	7	771	292	546	3.6e-95	337.4	ApcC_Aromatoleum_aromaticum_EbN1_Q5P5G4	ApcC_Aromatoleum_aromaticum_EbN1_Q5P5G4
Merged2_1060304_1-345	AssD1_Desulfatibacillum_alkenivorans_AK_01_ACL03425	50	24	12	0	235	306	297	320	0.00084	32.7	AssD1_Desulfatibacillum_alkenivorans_AK_01_ACL03425	AssD1_Desulfatibacillum_alkenivorans_AK_01_ACL03425
Merged2_1060304_1-345	Putative_AssD1_Desulfatibacillum_aliphaticivorans_DSM_15576T_JGI_Locus_tag_G491DRAFT_03721_WP_028315532	55.6	18	8	0	235	288	297	314	0.0042	30.4	Putative_AssD1_Desulfatibacillum_aliphaticivorans_DSM_15576T_JGI_Locus_tag_G491DRAFT_03721_WP_028315532	Putative_AssD1_Desulfatibacillum_aliphaticivorans_DSM_15576T_JGI_Locus_tag_G491DRAFT_03721_WP_028315532
Merged2_1061907_172-393	EbdB_Aromatoleum_aromaticum_EbN1_CAI07431	50.7	67	30	1	4	204	14	77	3.3e-17	76.6	EbdB_Aromatoleum_aromaticum_EbN1_CAI07431	EbdB_Aromatoleum_aromaticum_EbN1_CAI07431
Merged2_1061907_172-393	EbdB_Azoarcus_sp_EB1_AAK76388	50.7	67	30	1	4	204	14	77	3.3e-17	76.6	EbdB_Azoarcus_sp_EB1_AAK76388	EbdB_Azoarcus_sp_EB1_AAK76388
Merged2_1061907_172-393	CmdB_Aromatoleum_aromaticum_pCyN1_AIS23702	50.9	55	27	0	10	174	3	57	1.6e-16	74.3	CmdB_Aromatoleum_aromaticum_pCyN1_AIS23702	CmdB_Aromatoleum_aromaticum_pCyN1_AIS23702
Merged2_1063253_1-690	Putative_alkane_C2_methylene_hydroxylase_beta	40.4	230	96	7	1	687	35	224	2.9e-48	181.4	Putative_alkane_C2_methylene_hydroxylase_beta subunit_Desulfococcus_oleovorans_Hxd3_ABW66006	Putative_alkane_C2_methylene_hydroxylase_beta subunit_Desulfococcus_oleovorans_Hxd3_ABW66006
Merged2_1063636_2-391	ApcC_Aromatoleum_aromaticum_EbN1_Q5P5G4	51.6	124	59	1	1	369	355	478	1.2e-30	122.1	ApcC_Aromatoleum_aromaticum_EbN1_Q5P5G4	ApcC_Aromatoleum_aromaticum_EbN1_Q5P5G4
Merged2_1064325_1-267	Phenylphosphate_synthase_subunit_A_Thauera_aromatica_K172_CAC12685	45.3	75	41	0	37	261	536	610	1.1e-14	68.6	Phenylphosphate_synthase_subunit_A_Thauera_aromatica_K172_CAC12685	Phenylphosphate_synthase_subunit_A_Thauera_aromatica_K172_CAC12685
Merged2_1065580_233-364	Phenylethanol_dehydrogenase_Aromatoleum_aromaticum_EbN1_CAI07428	51.5	33	16	0	4	102	4	36	8.5e-05	34.7	Phenylethanol_dehydrogenase_Aromatoleum_aromaticum_EbN1_CAI07428	Phenylethanol_dehydrogenase_Aromatoleum_aromaticum_EbN1_CAI07428
Merged2_1066530_1-495	Phenylphosphate_synthase_subunit_A_Thauera_aromatica_K172_CAC12685	43.8	169	91	1	1	495	387	555	7.7e-43	162.9	Phenylphosphate_synthase_subunit_A_Thauera_aromatica_K172_CAC12685	Phenylphosphate_synthase_subunit_A_Thauera_aromatica_K172_CAC12685
Merged2_1066626_3-164	CmdB_Aromatoleum_aromaticum_pCyN1_AIS23702	60	50	20	0	10	159	3	52	3.1e-17	76.3	CmdB_Aromatoleum_aromaticum_pCyN1_AIS23702	CmdB_Aromatoleum_aromaticum_pCyN1_AIS23702
Merged2_1066626_3-164	EbdB_Aromatoleum_aromaticum_EbN1_CAI07431	54.7	53	24	0	4	162	14	66	9.1e-17	74.7	EbdB_Aromatoleum_aromaticum_EbN1_CAI07431	EbdB_Aromatoleum_aromaticum_EbN1_CAI07431
Merged2_1066626_3-164	EbdB_Azoarcus_sp_EB1_AAK76388	54.7	53	24	0	4	162	14	66	9.1e-17	74.7	EbdB_Azoarcus_sp_EB1_AAK76388	EbdB_Azoarcus_sp_EB1_AAK76388
Merged2_1067690_3-566	Phenylethanol_dehydrogenase_Aromatoleum_aromaticum_EbN1_CAI07428	48.9	184	84	4	7	549	69	245	4e-43	164.1	Phenylethanol_dehydrogenase_Aromatoleum_aromaticum_EbN1_CAI07428	Phenylethanol_dehydrogenase_Aromatoleum_aromaticum_EbN1_CAI07428
Merged2_1068908_3-623	CmdA_Aromatoleum_aromaticum_pCyN1_AIS23703	46.7	45	24	0	226	360	119	163	7e-09	50.4	CmdA_Aromatoleum_aromaticum_pCyN1_AIS23703	CmdA_Aromatoleum_aromaticum_pCyN1_AIS23703
Merged2_1069970_3-557	Phenylphosphate_synthase_subunit_B_Thauera_aromatica_K172_CAC12686	44	182	98	1	22	555	34	215	6e-36	140.2	Phenylphosphate_synthase_subunit_B_Thauera_aromatica_K172_CAC12686	Phenylphosphate_synthase_subunit_B_Thauera_aromatica_K172_CAC12686
Merged2_1070164_2-163	Phenylethanol_dehydrogenase_Aromatoleum_aromaticum_EbN1_CAI07428	45.7	35	18	1	25	129	213	246	0.002	30.4	Phenylethanol_dehydrogenase_Aromatoleum_aromaticum_EbN1_CAI07428	Phenylethanol_dehydrogenase_Aromatoleum_aromaticum_EbN1_CAI07428
Merged2_1074947_3-512	ApcC_Aromatoleum_aromaticum_EbN1_Q5P5G4	44.6	166	89	2	16	510	250	413	6.8e-34	133.3	ApcC_Aromatoleum_aromaticum_EbN1_Q5P5G4	ApcC_Aromatoleum_aromaticum_EbN1_Q5P5G4
Merged2_1076252_2-394	Phenylethanol_dehydrogenase_Aromatoleum_aromaticum_EbN1_CAI07428	44	125	68	2	22	393	5	128	9.2e-23	95.9	Phenylethanol_dehydrogenase_Aromatoleum_aromaticum_EbN1_CAI07428	Phenylethanol_dehydrogenase_Aromatoleum_aromaticum_EbN1_CAI07428
Merged2_1077647_1-399	Phenylphosphate_synthase_subunit_B_Thauera_aromatica_K172_CAC12686	43.2	125	66	1	37	396	81	205	3e-21	90.9	Phenylphosphate_synthase_subunit_B_Thauera_aromatica_K172_CAC12686	Phenylphosphate_synthase_subunit_B_Thauera_aromatica_K172_CAC12686
Merged2_1079201_1-348	ApcC_Aromatoleum_aromaticum_EbN1_Q5P5G4	42.9	119	65	2	1	348	350	468	4.2e-19	83.6	ApcC_Aromatoleum_aromaticum_EbN1_Q5P5G4	ApcC_Aromatoleum_aromaticum_EbN1_Q5P5G4
Merged2_1080540_2-337	ApcC_Aromatoleum_aromaticum_EbN1_Q5P5G4	50	112	54	2	7	336	342	453	3.8e-25	103.6	ApcC_Aromatoleum_aromaticum_EbN1_Q5P5G4	ApcC_Aromatoleum_aromaticum_EbN1_Q5P5G4
Merged2_1082310_1-771	PpcC_Aromatoleum_aromaticum_EbN1_CAI07884	42	169	94	2	247	753	3	167	6e-34	134	PpcC_Aromatoleum_aromaticum_EbN1_CAI07884	PpcC_Aromatoleum_aromaticum_EbN1_CAI07884
Merged2_108347_2-421	EbdB_Aromatoleum_aromaticum_EbN1_CAI07431	45.2	31	17	0	10	102	173	203	0.00035	34.3	EbdB_Aromatoleum_aromaticum_EbN1_CAI07431	EbdB_Aromatoleum_aromaticum_EbN1_CAI07431
Merged2_108347_2-421	EbdB_Azoarcus_sp_EB1_AAK76388	45.2	31	17	0	10	102	173	203	0.00035	34.3	EbdB_Azoarcus_sp_EB1_AAK76388	EbdB_Azoarcus_sp_EB1_AAK76388
Merged2_1083998_2-673	Phenylphosphate_synthase_subunit_B_Thauera_aromatica_K172_CAC12686	47.1	225	113	3	4	660	148	372	5.9e-54	200.3	Phenylphosphate_synthase_subunit_B_Thauera_aromatica_K172_CAC12686	Phenylphosphate_synthase_subunit_B_Thauera_aromatica_K172_CAC12686
Merged2_108514_2-112	Phenylethanol_dehydrogenase_Aromatoleum_aromaticum_EbN1_CAI07428	60.9	23	9	0	4	72	223	245	0.00021	33.1	Phenylethanol_dehydrogenase_Aromatoleum_aromaticum_EbN1_CAI07428	Phenylethanol_dehydrogenase_Aromatoleum_aromaticum_EbN1_CAI07428
Merged2_1085864_2-475	Putative_naphthalene_carboxylase_alpha_subunit_Deltaproteobacterium_Naph_S2_EFK07621_Locustag_NPH_5855	41.7	139	78	3	37	447	97	234	2.4e-25	104.8	Putative_naphthalene_carboxylase_alpha_subunit_Deltaproteobacterium_Naph_S2_EFK07621_Locustag_NPH_5855	Putative_naphthalene_carboxylase_alpha_subunit_Deltaproteobacterium_Naph_S2_EFK07621_Locustag_NPH_5855
Merged2_1085864_2-475	Naphthalene_carboxylase_alpha_subunit_Desulfobacterium_sp_N47_CBX30514_Locustag_N47_K27540	41.4	133	75	3	55	447	110	241	5.9e-24	100.1	Naphthalene_carboxylase_alpha_subunit_Desulfobacterium_sp_N47_CBX30514_Locustag_N47_K27540	Naphthalene_carboxylase_alpha_subunit_Desulfobacterium_sp_N47_CBX30514_Locustag_N47_K27540
Merged2_1087057_214-300	Phenylethanol_dehydrogenase_Aromatoleum_aromaticum_EbN1_CAI07428	60.7	28	11	0	4	87	3	30	3.3e-05	35.4	Phenylethanol_dehydrogenase_Aromatoleum_aromaticum_EbN1_CAI07428	Phenylethanol_dehydrogenase_Aromatoleum_aromaticum_EbN1_CAI07428
Merged2_1088329_3-806	Phenylphosphate_synthase_subunit_B_Thauera_aromatica_K172_CAC12686	43.5	269	141	3	1	774	99	367	4.4e-56	207.6	Phenylphosphate_synthase_subunit_B_Thauera_aromatica_K172_CAC12686	Phenylphosphate_synthase_subunit_B_Thauera_aromatica_K172_CAC12686
Merged2_1089479_3-959	Putative_naphthalene_carboxylase_alpha_subunit_Deltaproteobacterium_Naph_S2_EFK07621_Locustag_NPH_5855	41.1	258	144	4	19	789	46	296	2.5e-50	188.7	Putative_naphthalene_carboxylase_alpha_subunit_Deltaproteobacterium_Naph_S2_EFK07621_Locustag_NPH_5855	Putative_naphthalene_carboxylase_alpha_subunit_Deltaproteobacterium_Naph_S2_EFK07621_Locustag_NPH_5855
Merged2_1090375_2-595	Putative_naphthalene_carboxylase_beta_subunit_Deltaproteobacterium_Naph_S2_EFK07600_Locustag_NPH_5859	48.4	31	16	0	289	381	384	414	0.00013	36.2	Putative_naphthalene_carboxylase_beta_subunit_Deltaproteobacterium_Naph_S2_EFK07600_Locustag_NPH_5859	Putative_naphthalene_carboxylase_beta_subunit_Deltaproteobacterium_Naph_S2_EFK07600_Locustag_NPH_5859
Merged2_1090375_2-595	Naphthalene_carboxylase_putative_beta_subunit_Desulfobacterium_sp_N47_CBX30510_Locustag_N47_K27500	41.9	31	18	0	289	381	384	414	0.0014	32.7	Naphthalene_carboxylase_putative_beta_subunit_Desulfobacterium_sp_N47_CBX30510_Locustag_N47_K27500	Naphthalene_carboxylase_putative_beta_subunit_Desulfobacterium_sp_N47_CBX30510_Locustag_N47_K27500
Merged2_1090508_2-595	Putative_alkane_C2_methylene_hydroxylase_beta	51.9	106	51	0	31	348	152	257	5.8e-37	143.7	Putative_alkane_C2_methylene_hydroxylase_beta subunit_Desulfococcus_oleovorans_Hxd3_ABW66006	Putative_alkane_C2_methylene_hydroxylase_beta subunit_Desulfococcus_oleovorans_Hxd3_ABW66006
Merged2_1091680_2-325	Phenylphosphate_synthase_subunit_A_Thauera_aromatica_K172_CAC12685	50	112	51	2	1	321	4	115	6.2e-33	129.4	Phenylphosphate_synthase_subunit_A_Thauera_aromatica_K172_CAC12685	Phenylphosphate_synthase_subunit_A_Thauera_aromatica_K172_CAC12685
Merged2_1091990_120-647	Phenylphosphate_synthase_subunit_A_Thauera_aromatica_K172_CAC12685	52.3	176	82	1	1	522	435	610	2.6e-49	184.5	Phenylphosphate_synthase_subunit_A_Thauera_aromatica_K172_CAC12685	Phenylphosphate_synthase_subunit_A_Thauera_aromatica_K172_CAC12685
Merged2_1092149_2-313	Phenylethanol_dehydrogenase_Aromatoleum_aromaticum_EbN1_CAI07428	41.5	94	54	1	1	282	108	200	6.2e-14	66.2	Phenylethanol_dehydrogenase_Aromatoleum_aromaticum_EbN1_CAI07428	Phenylethanol_dehydrogenase_Aromatoleum_aromaticum_EbN1_CAI07428
Merged2_1094498_1-420	Phenylphosphate_synthase_subunit_A_Thauera_aromatica_K172_CAC12685	42.9	140	79	1	1	417	226	365	6.6e-27	109.8	Phenylphosphate_synthase_subunit_A_Thauera_aromatica_K172_CAC12685	Phenylphosphate_synthase_subunit_A_Thauera_aromatica_K172_CAC12685
Merged2_1095684_2-607	ApcA_Aromatoleum_aromaticum_EbN1_Q5P5G2	64.4	202	71	1	1	606	203	403	1.7e-71	258.5	ApcA_Aromatoleum_aromaticum_EbN1_Q5P5G2	ApcA_Aromatoleum_aromaticum_EbN1_Q5P5G2
Merged2_1095684_2-607	ApcC_Aromatoleum_aromaticum_EbN1_Q5P5G4	42.1	195	110	3	28	606	247	440	5.2e-33	130.6	ApcC_Aromatoleum_aromaticum_EbN1_Q5P5G4	ApcC_Aromatoleum_aromaticum_EbN1_Q5P5G4
Merged2_1096069_3-518	Phenylphosphate_synthase_subunit_B_Thauera_aromatica_K172_CAC12686	49.4	172	86	1	1	513	88	259	1.2e-38	149.1	Phenylphosphate_synthase_subunit_B_Thauera_aromatica_K172_CAC12686	Phenylphosphate_synthase_subunit_B_Thauera_aromatica_K172_CAC12686
Merged2_1097387_1-291	Phenylphosphate_synthase_subunit_A_Thauera_aromatica_K172_CAC12685	41.8	98	50	1	16	288	3	100	2.4e-20	87.4	Phenylphosphate_synthase_subunit_A_Thauera_aromatica_K172_CAC12685	Phenylphosphate_synthase_subunit_A_Thauera_aromatica_K172_CAC12685
Merged2_1099452_2-190	PpcB_Aromatoleum_aromaticum_EbN1_CAI07885	40.7	54	32	0	22	183	2	55	6.9e-08	45.4	PpcB_Aromatoleum_aromaticum_EbN1_CAI07885	PpcB_Aromatoleum_aromaticum_EbN1_CAI07885
Merged2_1102619_3-593	Phenylethanol_dehydrogenase_Aromatoleum_aromaticum_EbN1_CAI07428	41.1	192	110	2	4	576	56	245	9.6e-32	126.3	Phenylethanol_dehydrogenase_Aromatoleum_aromaticum_EbN1_CAI07428	Phenylethanol_dehydrogenase_Aromatoleum_aromaticum_EbN1_CAI07428
Merged2_1103130_216-581	ApcB_Aromatoleum_aromaticum_EbN1_Q5P5G3	61.2	103	40	0	13	321	6	108	9.5e-38	145.6	ApcB_Aromatoleum_aromaticum_EbN1_Q5P5G3	ApcB_Aromatoleum_aromaticum_EbN1_Q5P5G3
Merged2_1105657_1-498	ApcC_Aromatoleum_aromaticum_EbN1_Q5P5G4	41.3	167	87	3	4	498	296	453	1.2e-27	112.5	ApcC_Aromatoleum_aromaticum_EbN1_Q5P5G4	ApcC_Aromatoleum_aromaticum_EbN1_Q5P5G4
Merged2_1105770_1-312	Phenylphosphate_synthase_subunit_B_Thauera_aromatica_K172_CAC12686	43.9	98	50	1	34	312	81	178	7.8e-17	75.9	Phenylphosphate_synthase_subunit_B_Thauera_aromatica_K172_CAC12686	Phenylphosphate_synthase_subunit_B_Thauera_aromatica_K172_CAC12686
Merged2_1108072_3-305	CmdA_Aromatoleum_aromaticum_pCyN1_AIS23703	40.6	96	51	1	16	303	224	313	1.3e-19	85.1	CmdA_Aromatoleum_aromaticum_pCyN1_AIS23703	CmdA_Aromatoleum_aromaticum_pCyN1_AIS23703
Merged2_110880_1-138	Phenylethanol_dehydrogenase_Aromatoleum_aromaticum_EbN1_CAI07428	61.3	31	12	0	37	129	217	247	3.6e-06	39.3	Phenylethanol_dehydrogenase_Aromatoleum_aromaticum_EbN1_CAI07428	Phenylethanol_dehydrogenase_Aromatoleum_aromaticum_EbN1_CAI07428
Merged2_1109660_261-851	Phenylethanol_dehydrogenase_Aromatoleum_aromaticum_EbN1_CAI07428	51.8	195	88	2	1	585	60	248	3.7e-52	194.1	Phenylethanol_dehydrogenase_Aromatoleum_aromaticum_EbN1_CAI07428	Phenylethanol_dehydrogenase_Aromatoleum_aromaticum_EbN1_CAI07428
Merged2_1109847_1-105	CmdB_Aromatoleum_aromaticum_pCyN1_AIS23702	63.3	30	11	0	16	105	5	34	2e-09	49.7	CmdB_Aromatoleum_aromaticum_pCyN1_AIS23702	CmdB_Aromatoleum_aromaticum_pCyN1_AIS23702
Merged2_1109847_1-105	EbdB_Aromatoleum_aromaticum_EbN1_CAI07431	52.9	34	16	0	4	105	14	47	2.2e-08	46.2	EbdB_Aromatoleum_aromaticum_EbN1_CAI07431	EbdB_Aromatoleum_aromaticum_EbN1_CAI07431
Merged2_1109847_1-105	EbdB_Azoarcus_sp_EB1_AAK76388	52.9	34	16	0	4	105	14	47	2.2e-08	46.2	EbdB_Azoarcus_sp_EB1_AAK76388	EbdB_Azoarcus_sp_EB1_AAK76388
Merged2_1110315_2-313	Phenylphosphate_synthase_subunit_B_Thauera_aromatica_K172_CAC12686	49.1	108	49	1	1	306	100	207	1.4e-21	91.7	Phenylphosphate_synthase_subunit_B_Thauera_aromatica_K172_CAC12686	Phenylphosphate_synthase_subunit_B_Thauera_aromatica_K172_CAC12686
Merged2_1110672_1-219	Phenylethanol_dehydrogenase_Aromatoleum_aromaticum_EbN1_CAI07428	56.4	39	15	1	88	204	209	245	2e-06	40.8	Phenylethanol_dehydrogenase_Aromatoleum_aromaticum_EbN1_CAI07428	Phenylethanol_dehydrogenase_Aromatoleum_aromaticum_EbN1_CAI07428
Merged2_1112782_2-109	Phenylethanol_dehydrogenase_Aromatoleum_aromaticum_EbN1_CAI07428	46.9	32	17	0	10	105	217	248	0.00026	32.7	Phenylethanol_dehydrogenase_Aromatoleum_aromaticum_EbN1_CAI07428	Phenylethanol_dehydrogenase_Aromatoleum_aromaticum_EbN1_CAI07428
Merged2_1113898_1-129	PcmI_alpha_prime_subunit_isoform_of_PcmJ_Geobacter_sp_FRC_32_ACM18493_Locustag_Geob_0119	78.9	19	4	0	34	90	507	525	6.3e-05	35	PcmI_alpha_prime_subunit_isoform_of_PcmJ_Geobacter_sp_FRC_32_ACM18493_Locustag_Geob_0119	PcmI_alpha_prime_subunit_isoform_of_PcmJ_Geobacter_sp_FRC_32_ACM18493_Locustag_Geob_0119
Merged2_1114329_1-342	PpcB_Aromatoleum_aromaticum_EbN1_CAI07885	49	100	48	2	43	342	174	270	1.6e-23	98.2	PpcB_Aromatoleum_aromaticum_EbN1_CAI07885	PpcB_Aromatoleum_aromaticum_EbN1_CAI07885
Merged2_1114329_1-342	Putative_naphthalene_carboxylase_beta_subunit_Deltaproteobacterium_Naph_S2_EFK07600_Locustag_NPH_5859	46.8	94	48	1	58	339	184	275	1.9e-19	84.7	Putative_naphthalene_carboxylase_beta_subunit_Deltaproteobacterium_Naph_S2_EFK07600_Locustag_NPH_5859	Putative_naphthalene_carboxylase_beta_subunit_Deltaproteobacterium_Naph_S2_EFK07600_Locustag_NPH_5859
Merged2_1114329_1-342	Naphthalene_carboxylase_putative_beta_subunit_Desulfobacterium_sp_N47_CBX30510_Locustag_N47_K27460	43.8	96	52	1	55	342	172	265	6e-18	79.7	Naphthalene_carboxylase_putative_beta_subunit_Desulfobacterium_sp_N47_CBX30510_Locustag_N47_K27460	Naphthalene_carboxylase_putative_beta_subunit_Desulfobacterium_sp_N47_CBX30510_Locustag_N47_K27460
Merged2_1114329_1-342	Putative_naphthalene_carboxylase_beta_subunit_Deltaproteobacterium_Naph_S2_EFK07615_Locustag_NPH_5863	46	87	45	1	82	342	180	264	5e-17	76.6	Putative_naphthalene_carboxylase_beta_subunit_Deltaproteobacterium_Naph_S2_EFK07615_Locustag_NPH_5863	Putative_naphthalene_carboxylase_beta_subunit_Deltaproteobacterium_Naph_S2_EFK07615_Locustag_NPH_5863
Merged2_1114329_1-342	Putative_naphthalene_carboxylase_alpha_subunit_Deltaproteobacterium_Naph_S2_EFK07621_Locustag_NPH_5855	42.9	91	50	1	67	339	184	272	9.5e-16	72.4	Putative_naphthalene_carboxylase_alpha_subunit_Deltaproteobacterium_Naph_S2_EFK07621_Locustag_NPH_5855	Putative_naphthalene_carboxylase_alpha_subunit_Deltaproteobacterium_Naph_S2_EFK07621_Locustag_NPH_5855
Merged2_1114418_206-319	Phenylethanol_dehydrogenase_Aromatoleum_aromaticum_EbN1_CAI07428	61.1	36	14	0	7	114	4	39	1.6e-07	43.5	Phenylethanol_dehydrogenase_Aromatoleum_aromaticum_EbN1_CAI07428	Phenylethanol_dehydrogenase_Aromatoleum_aromaticum_EbN1_CAI07428
Merged2_1115782_1-186	ApcD_Aromatoleum_aromaticum_EbN1_Q5P5G5	71	62	17	1	4	186	3	64	5.3e-21	89	ApcD_Aromatoleum_aromaticum_EbN1_Q5P5G5	ApcD_Aromatoleum_aromaticum_EbN1_Q5P5G5
Merged2_1115782_183-809	ApcC_Aromatoleum_aromaticum_EbN1_Q5P5G4	56.2	201	87	1	1	600	516	716	3.7e-66	240.7	ApcC_Aromatoleum_aromaticum_EbN1_Q5P5G4	ApcC_Aromatoleum_aromaticum_EbN1_Q5P5G4
Merged2_1116155_237-584	Phenylethanol_dehydrogenase_Aromatoleum_aromaticum_EbN1_CAI07428	40.7	113	63	2	10	348	5	113	1.2e-18	82	Phenylethanol_dehydrogenase_Aromatoleum_aromaticum_EbN1_CAI07428	Phenylethanol_dehydrogenase_Aromatoleum_aromaticum_EbN1_CAI07428
Merged2_1116164_2-346	ApcC_Aromatoleum_aromaticum_EbN1_Q5P5G4	44.4	117	62	3	1	342	294	410	6.9e-22	92.8	ApcC_Aromatoleum_aromaticum_EbN1_Q5P5G4	ApcC_Aromatoleum_aromaticum_EbN1_Q5P5G4
Merged2_1116164_2-346	ApcA_Aromatoleum_aromaticum_EbN1_Q5P5G2	40.2	112	67	0	1	336	260	371	3.4e-21	90.5	ApcA_Aromatoleum_aromaticum_EbN1_Q5P5G2	ApcA_Aromatoleum_aromaticum_EbN1_Q5P5G2
Merged2_1116951_1-243	Phenylethanol_dehydrogenase_Aromatoleum_aromaticum_EbN1_CAI07428	43.6	78	42	1	1	234	172	247	5e-11	56.2	Phenylethanol_dehydrogenase_Aromatoleum_aromaticum_EbN1_CAI07428	Phenylethanol_dehydrogenase_Aromatoleum_aromaticum_EbN1_CAI07428
Merged2_1117584_3-332	ApcC_Aromatoleum_aromaticum_EbN1_Q5P5G4	50.5	109	54	0	1	327	348	456	4.2e-29	116.7	ApcC_Aromatoleum_aromaticum_EbN1_Q5P5G4	ApcC_Aromatoleum_aromaticum_EbN1_Q5P5G4
Merged2_1119638_1-198	Phenylethanol_dehydrogenase_Aromatoleum_aromaticum_EbN1_CAI07428	44.4	36	20	0	76	183	210	245	1.5e-05	37.7	Phenylethanol_dehydrogenase_Aromatoleum_aromaticum_EbN1_CAI07428	Phenylethanol_dehydrogenase_Aromatoleum_aromaticum_EbN1_CAI07428
Merged2_1119704_1-249	Phenylethanol_dehydrogenase_Aromatoleum_aromaticum_EbN1_CAI07428	40.8	76	44	1	4	228	174	249	9.7e-10	52	Phenylethanol_dehydrogenase_Aromatoleum_aromaticum_EbN1_CAI07428	Phenylethanol_dehydrogenase_Aromatoleum_aromaticum_EbN1_CAI07428
Merged2_1121592_454-606	Phenylethanol_dehydrogenase_Aromatoleum_aromaticum_EbN1_CAI07428	55.9	34	15	0	16	117	5	38	1e-06	41.2	Phenylethanol_dehydrogenase_Aromatoleum_aromaticum_EbN1_CAI07428	Phenylethanol_dehydrogenase_Aromatoleum_aromaticum_EbN1_CAI07428
Merged2_1122926_2-262	CmdA_Aromatoleum_aromaticum_pCyN1_AIS23703	50.7	71	33	1	46	252	45	115	1.4e-19	84.7	CmdA_Aromatoleum_aromaticum_pCyN1_AIS23703	CmdA_Aromatoleum_aromaticum_pCyN1_AIS23703
Merged2_1122926_2-262	Putative_alkane_C2_methylene_hydroxylase_alpha_subunit_Desulfococcus_oleovorans_Hxd3_ABW66004	47.1	70	36	1	46	252	51	120	1.9e-16	74.3	Putative_alkane_C2_methylene_hydroxylase_alpha_subunit_Desulfococcus_oleovorans_Hxd3_ABW66004	Putative_alkane_C2_methylene_hydroxylase_alpha_subunit_Desulfococcus_oleovorans_Hxd3_ABW66004
Merged2_1123433_1-462	ApcA_Aromatoleum_aromaticum_EbN1_Q5P5G2	43.2	139	77	2	22	435	316	453	1.6e-21	92	ApcA_Aromatoleum_aromaticum_EbN1_Q5P5G2	ApcA_Aromatoleum_aromaticum_EbN1_Q5P5G2
Merged2_1125229_547-1092	Phenylphosphate_synthase_subunit_B_Thauera_aromatica_K172_CAC12686	44.6	168	91	1	1	504	202	367	1.4e-37	145.6	Phenylphosphate_synthase_subunit_B_Thauera_aromatica_K172_CAC12686	Phenylphosphate_synthase_subunit_B_Thauera_aromatica_K172_CAC12686
Merged2_1128867_1-1089	EbdB_Aromatoleum_aromaticum_EbN1_CAI07431	41.2	136	78	2	118	519	137	272	1.3e-26	110.2	EbdB_Aromatoleum_aromaticum_EbN1_CAI07431	EbdB_Aromatoleum_aromaticum_EbN1_CAI07431
Merged2_1128867_1-1089	EbdB_Azoarcus_sp_EB1_AAK76388	41.2	136	78	2	118	519	137	272	1.3e-26	110.2	EbdB_Azoarcus_sp_EB1_AAK76388	EbdB_Azoarcus_sp_EB1_AAK76388
Merged2_1129247_1-315	ApcC_Aromatoleum_aromaticum_EbN1_Q5P5G4	61	105	39	1	1	309	349	453	1.8e-29	117.9	ApcC_Aromatoleum_aromaticum_EbN1_Q5P5G4	ApcC_Aromatoleum_aromaticum_EbN1_Q5P5G4
Merged2_1130526_1-591	ApcC_Aromatoleum_aromaticum_EbN1_Q5P5G4	56.2	185	78	2	1	555	336	517	9.2e-59	216.1	ApcC_Aromatoleum_aromaticum_EbN1_Q5P5G4	ApcC_Aromatoleum_aromaticum_EbN1_Q5P5G4
Merged2_1130529_3-578	Phenylphosphate_synthase_subunit_A_Thauera_aromatica_K172_CAC12685	46.2	197	98	3	1	576	383	576	5.3e-51	190.3	Phenylphosphate_synthase_subunit_A_Thauera_aromatica_K172_CAC12685	Phenylphosphate_synthase_subunit_A_Thauera_aromatica_K172_CAC12685
Merged2_1130738_784-951	Phenylphosphate_synthase_subunit_A_Thauera_aromatica_K172_CAC12685	51	51	25	0	10	162	560	610	9.7e-14	64.7	Phenylphosphate_synthase_subunit_A_Thauera_aromatica_K172_CAC12685	Phenylphosphate_synthase_subunit_A_Thauera_aromatica_K172_CAC12685
Merged2_1130884_2-787	Putative_alkane_C2_methylene_hydroxylase_beta	57.1	21	9	0	643	705	34	54	0.00023	35.8	Putative_alkane_C2_methylene_hydroxylase_beta subunit_Desulfococcus_oleovorans_Hxd3_ABW66006	Putative_alkane_C2_methylene_hydroxylase_beta subunit_Desulfococcus_oleovorans_Hxd3_ABW66006
Merged2_1130884_2-787	CmdB_Aromatoleum_aromaticum_pCyN1_AIS23702	63.2	19	7	0	646	702	8	26	0.00066	34.3	CmdB_Aromatoleum_aromaticum_pCyN1_AIS23702	CmdB_Aromatoleum_aromaticum_pCyN1_AIS23702
Merged2_1130884_2-787	EbdB_Aromatoleum_aromaticum_EbN1_CAI07431	63.2	19	7	0	649	705	22	40	0.00086	33.9	EbdB_Aromatoleum_aromaticum_EbN1_CAI07431	EbdB_Aromatoleum_aromaticum_EbN1_CAI07431
Merged2_1130884_2-787	EbdB_Azoarcus_sp_EB1_AAK76388	63.2	19	7	0	649	705	22	40	0.00086	33.9	EbdB_Azoarcus_sp_EB1_AAK76388	EbdB_Azoarcus_sp_EB1_AAK76388
Merged2_1131500_1-183	Phenylethanol_dehydrogenase_Aromatoleum_aromaticum_EbN1_CAI07428	57.6	33	14	0	34	132	213	245	2.4e-05	37	Phenylethanol_dehydrogenase_Aromatoleum_aromaticum_EbN1_CAI07428	Phenylethanol_dehydrogenase_Aromatoleum_aromaticum_EbN1_CAI07428
Merged2_1131729_132-404	EbdB_Aromatoleum_aromaticum_EbN1_CAI07431	53.7	67	28	1	4	204	14	77	2.1e-18	80.9	EbdB_Aromatoleum_aromaticum_EbN1_CAI07431	EbdB_Aromatoleum_aromaticum_EbN1_CAI07431
Merged2_1131729_132-404	EbdB_Azoarcus_sp_EB1_AAK76388	53.7	67	28	1	4	204	14	77	2.1e-18	80.9	EbdB_Azoarcus_sp_EB1_AAK76388	EbdB_Azoarcus_sp_EB1_AAK76388
Merged2_1131729_132-404	CmdB_Aromatoleum_aromaticum_pCyN1_AIS23702	50	64	28	1	16	207	5	64	1.2e-16	75.1	CmdB_Aromatoleum_aromaticum_pCyN1_AIS23702	CmdB_Aromatoleum_aromaticum_pCyN1_AIS23702
Merged2_1132044_3-587	Phenylphosphate_synthase_subunit_B_Thauera_aromatica_K172_CAC12686	42.4	170	95	3	22	528	192	359	3.3e-32	127.9	Phenylphosphate_synthase_subunit_B_Thauera_aromatica_K172_CAC12686	Phenylphosphate_synthase_subunit_B_Thauera_aromatica_K172_CAC12686
Merged2_1132181_3-392	Naphthalene_carboxylase_putative_beta_subunit_Desulfobacterium_sp_N47_CBX30510_Locustag_N47_K27460	44.9	107	58	1	4	324	185	290	1.7e-21	91.7	Naphthalene_carboxylase_putative_beta_subunit_Desulfobacterium_sp_N47_CBX30510_Locustag_N47_K27460	Naphthalene_carboxylase_putative_beta_subunit_Desulfobacterium_sp_N47_CBX30510_Locustag_N47_K27460
Merged2_1132181_3-392	Putative_naphthalene_carboxylase_alpha_subunit_Deltaproteobacterium_Naph_S2_EFK07621_Locustag_NPH_5855	43.7	103	57	1	4	309	193	295	5.6e-20	86.7	Putative_naphthalene_carboxylase_alpha_subunit_Deltaproteobacterium_Naph_S2_EFK07621_Locustag_NPH_5855	Putative_naphthalene_carboxylase_alpha_subunit_Deltaproteobacterium_Naph_S2_EFK07621_Locustag_NPH_5855
Merged2_1132181_3-392	Naphthalene_carboxylase_alpha_subunit_Desulfobacterium_sp_N47_CBX30514_Locustag_N47_K27540	41.7	103	59	1	4	309	200	302	9.5e-20	85.9	Naphthalene_carboxylase_alpha_subunit_Desulfobacterium_sp_N47_CBX30514_Locustag_N47_K27540	Naphthalene_carboxylase_alpha_subunit_Desulfobacterium_sp_N47_CBX30514_Locustag_N47_K27540
Merged2_1132181_3-392	Naphthalene_carboxylase_putative_beta_subunit_Desulfobacterium_sp_N47_CBX30510_Locustag_N47_K27500	40.4	114	64	2	4	333	196	309	2.1e-19	84.7	Naphthalene_carboxylase_putative_beta_subunit_Desulfobacterium_sp_N47_CBX30510_Locustag_N47_K27500	Naphthalene_carboxylase_putative_beta_subunit_Desulfobacterium_sp_N47_CBX30510_Locustag_N47_K27500
Merged2_1134586_327-410	Phenylethanol_dehydrogenase_Aromatoleum_aromaticum_EbN1_CAI07428	75	24	6	0	4	75	223	246	2.2e-06	39.3	Phenylethanol_dehydrogenase_Aromatoleum_aromaticum_EbN1_CAI07428	Phenylethanol_dehydrogenase_Aromatoleum_aromaticum_EbN1_CAI07428
Merged2_1138899_540-809	Phenylphosphate_synthase_subunit_A_Thauera_aromatica_K172_CAC12685	46.3	67	36	0	46	246	544	610	2.4e-14	67.4	Phenylphosphate_synthase_subunit_A_Thauera_aromatica_K172_CAC12685	Phenylphosphate_synthase_subunit_A_Thauera_aromatica_K172_CAC12685
Merged2_1139842_2-361	Phenylphosphate_synthase_subunit_B_Thauera_aromatica_K172_CAC12686	45.2	124	64	1	1	360	107	230	2.6e-24	100.9	Phenylphosphate_synthase_subunit_B_Thauera_aromatica_K172_CAC12686	Phenylphosphate_synthase_subunit_B_Thauera_aromatica_K172_CAC12686
Merged2_1140343_1-774	ApcC_Aromatoleum_aromaticum_EbN1_Q5P5G4	42.8	236	124	5	49	729	340	573	1e-41	159.8	ApcC_Aromatoleum_aromaticum_EbN1_Q5P5G4	ApcC_Aromatoleum_aromaticum_EbN1_Q5P5G4
Merged2_1142731_2-610	Phenylphosphate_synthase_subunit_A_Thauera_aromatica_K172_CAC12685	43.7	206	112	3	1	609	221	425	1.2e-48	182.6	Phenylphosphate_synthase_subunit_A_Thauera_aromatica_K172_CAC12685	Phenylphosphate_synthase_subunit_A_Thauera_aromatica_K172_CAC12685
Merged2_1144200_1-300	PcmI_alpha_prime_subunit_isoform_of_PcmJ_Geobacter_metallireducens_GS_15_ABB32354_Locustag_Gmet_2125	70.6	17	5	0	244	294	506	522	0.00096	32.3	PcmI_alpha_prime_subunit_isoform_of_PcmJ_Geobacter_metallireducens_GS_15_ABB32354_Locustag_Gmet_2125	PcmI_alpha_prime_subunit_isoform_of_PcmJ_Geobacter_metallireducens_GS_15_ABB32354_Locustag_Gmet_2125
Merged2_1144200_1-300	PcmI_alpha_prime_subunit_isoform_of_PcmJ_Geobacter_sp_FRC_32_ACM18493_Locustag_Geob_0119	45.5	33	17	1	199	294	490	522	0.00096	32.3	PcmI_alpha_prime_subunit_isoform_of_PcmJ_Geobacter_sp_FRC_32_ACM18493_Locustag_Geob_0119	PcmI_alpha_prime_subunit_isoform_of_PcmJ_Geobacter_sp_FRC_32_ACM18493_Locustag_Geob_0119
Merged2_1145321_1-426	ApcC_Aromatoleum_aromaticum_EbN1_Q5P5G4	47.1	140	72	2	1	414	284	423	6.3e-25	103.2	ApcC_Aromatoleum_aromaticum_EbN1_Q5P5G4	ApcC_Aromatoleum_aromaticum_EbN1_Q5P5G4
Merged2_1145970_3-269	Phenylphosphate_synthase_subunit_B_Thauera_aromatica_K172_CAC12686	40.4	89	49	1	1	267	10	94	7.2e-11	55.8	Phenylphosphate_synthase_subunit_B_Thauera_aromatica_K172_CAC12686	Phenylphosphate_synthase_subunit_B_Thauera_aromatica_K172_CAC12686
Merged2_1148714_1-366	Putative_naphthalene_carboxylase_alpha_subunit_Deltaproteobacterium_Naph_S2_EFK07621_Locustag_NPH_5855	47.1	119	63	0	4	360	177	295	5.7e-27	109.8	Putative_naphthalene_carboxylase_alpha_subunit_Deltaproteobacterium_Naph_S2_EFK07621_Locustag_NPH_5855	Putative_naphthalene_carboxylase_alpha_subunit_Deltaproteobacterium_Naph_S2_EFK07621_Locustag_NPH_5855
Merged2_1148714_1-366	Naphthalene_carboxylase_alpha_subunit_Desulfobacterium_sp_N47_CBX30514_Locustag_N47_K27540	44.5	119	66	0	4	360	184	302	3.7e-26	107.1	Naphthalene_carboxylase_alpha_subunit_Desulfobacterium_sp_N47_CBX30514_Locustag_N47_K27540	Naphthalene_carboxylase_alpha_subunit_Desulfobacterium_sp_N47_CBX30514_Locustag_N47_K27540
Merged2_1148714_1-366	Naphthalene_carboxylase_putative_beta_subunit_Desulfobacterium_sp_N47_CBX30510_Locustag_N47_K27500	41.1	112	66	0	25	360	187	298	3.4e-19	84	Naphthalene_carboxylase_putative_beta_subunit_Desulfobacterium_sp_N47_CBX30510_Locustag_N47_K27500	Naphthalene_carboxylase_putative_beta_subunit_Desulfobacterium_sp_N47_CBX30510_Locustag_N47_K27500
Merged2_1148714_1-366	Putative_naphthalene_carboxylase_beta_subunit_Deltaproteobacterium_Naph_S2_EFK07600_Locustag_NPH_5859	41.1	112	66	0	25	360	187	298	9.8e-19	82.4	Putative_naphthalene_carboxylase_beta_subunit_Deltaproteobacterium_Naph_S2_EFK07600_Locustag_NPH_5859	Putative_naphthalene_carboxylase_beta_subunit_Deltaproteobacterium_Naph_S2_EFK07600_Locustag_NPH_5859
Merged2_1148714_1-366	Putative_naphthalene_carboxylase_beta_subunit_Deltaproteobacterium_Naph_S2_EFK07615_Locustag_NPH_5863	41.8	110	62	1	34	363	178	285	6.4e-18	79.7	Putative_naphthalene_carboxylase_beta_subunit_Deltaproteobacterium_Naph_S2_EFK07615_Locustag_NPH_5863	Putative_naphthalene_carboxylase_beta_subunit_Deltaproteobacterium_Naph_S2_EFK07615_Locustag_NPH_5863
Merged2_1148714_1-366	PpcA_Aromatoleum_aromaticum_EbN1_CAI07883	40.4	104	60	1	43	354	197	298	2.7e-16	74.3	PpcA_Aromatoleum_aromaticum_EbN1_CAI07883	PpcA_Aromatoleum_aromaticum_EbN1_CAI07883
Merged2_1149113_2-97	Putative_alkane_C2_methylene_hydroxylase_beta	58.1	31	13	0	4	96	28	58	5.4e-09	48.1	Putative_alkane_C2_methylene_hydroxylase_beta subunit_Desulfococcus_oleovorans_Hxd3_ABW66006	Putative_alkane_C2_methylene_hydroxylase_beta subunit_Desulfococcus_oleovorans_Hxd3_ABW66006
Merged2_1149113_2-97	CmdB_Aromatoleum_aromaticum_pCyN1_AIS23702	60.7	28	11	0	10	93	3	30	7e-09	47.8	CmdB_Aromatoleum_aromaticum_pCyN1_AIS23702	CmdB_Aromatoleum_aromaticum_pCyN1_AIS23702
Merged2_1149113_2-97	EbdB_Aromatoleum_aromaticum_EbN1_CAI07431	50	30	15	0	4	93	14	43	1.3e-07	43.5	EbdB_Aromatoleum_aromaticum_EbN1_CAI07431	EbdB_Aromatoleum_aromaticum_EbN1_CAI07431
Merged2_1149113_2-97	EbdB_Azoarcus_sp_EB1_AAK76388	50	30	15	0	4	93	14	43	1.3e-07	43.5	EbdB_Azoarcus_sp_EB1_AAK76388	EbdB_Azoarcus_sp_EB1_AAK76388
Merged2_1149154_3-857	ApcC_Aromatoleum_aromaticum_EbN1_Q5P5G4	42.7	124	69	1	328	699	381	502	1.9e-17	79.3	ApcC_Aromatoleum_aromaticum_EbN1_Q5P5G4	ApcC_Aromatoleum_aromaticum_EbN1_Q5P5G4
Merged2_1149532_2-436	ApcA_Aromatoleum_aromaticum_EbN1_Q5P5G2	42.4	125	71	1	1	372	279	403	8.1e-20	86.3	ApcA_Aromatoleum_aromaticum_EbN1_Q5P5G2	ApcA_Aromatoleum_aromaticum_EbN1_Q5P5G2
Merged2_115027_2-178	PpcC_Aromatoleum_aromaticum_EbN1_CAI07884	44	50	28	0	25	174	2	51	1.1e-07	44.7	PpcC_Aromatoleum_aromaticum_EbN1_CAI07884	PpcC_Aromatoleum_aromaticum_EbN1_CAI07884
Merged2_1151091_297-440	Phenylethanol_dehydrogenase_Aromatoleum_aromaticum_EbN1_CAI07428	55.9	34	15	0	4	105	8	41	2e-07	43.5	Phenylethanol_dehydrogenase_Aromatoleum_aromaticum_EbN1_CAI07428	Phenylethanol_dehydrogenase_Aromatoleum_aromaticum_EbN1_CAI07428
Merged2_1152597_2-556	ApcC_Aromatoleum_aromaticum_EbN1_Q5P5G4	43.6	179	99	2	1	531	300	478	1.4e-40	155.6	ApcC_Aromatoleum_aromaticum_EbN1_Q5P5G4	ApcC_Aromatoleum_aromaticum_EbN1_Q5P5G4
Merged2_1152760_1-627	Phenylphosphate_synthase_subunit_B_Thauera_aromatica_K172_CAC12686	42.1	209	118	2	7	627	116	323	4e-44	167.5	Phenylphosphate_synthase_subunit_B_Thauera_aromatica_K172_CAC12686	Phenylphosphate_synthase_subunit_B_Thauera_aromatica_K172_CAC12686
Merged2_1153062_2-328	Naphthalene_carboxylase_putative_beta_subunit_Desulfobacterium_sp_N47_CBX30510_Locustag_N47_K27460	51.9	52	24	1	327	172	235	285	3.3e-10	53.9	Naphthalene_carboxylase_putative_beta_subunit_Desulfobacterium_sp_N47_CBX30510_Locustag_N47_K27460	Naphthalene_carboxylase_putative_beta_subunit_Desulfobacterium_sp_N47_CBX30510_Locustag_N47_K27460
Merged2_1153530_385-723	EbdB_Aromatoleum_aromaticum_EbN1_CAI07431	55.8	52	23	0	16	171	18	69	4.2e-16	73.6	EbdB_Aromatoleum_aromaticum_EbN1_CAI07431	EbdB_Aromatoleum_aromaticum_EbN1_CAI07431
Merged2_1153530_385-723	EbdB_Azoarcus_sp_EB1_AAK76388	55.8	52	23	0	16	171	18	69	4.2e-16	73.6	EbdB_Azoarcus_sp_EB1_AAK76388	EbdB_Azoarcus_sp_EB1_AAK76388
Merged2_1153530_385-723	CmdB_Aromatoleum_aromaticum_pCyN1_AIS23702	50	52	26	0	16	171	5	56	1.2e-15	72	CmdB_Aromatoleum_aromaticum_pCyN1_AIS23702	CmdB_Aromatoleum_aromaticum_pCyN1_AIS23702
Merged2_1158576_1-348	ApcC_Aromatoleum_aromaticum_EbN1_Q5P5G4	44.7	114	59	1	4	345	364	473	1.1e-22	95.5	ApcC_Aromatoleum_aromaticum_EbN1_Q5P5G4	ApcC_Aromatoleum_aromaticum_EbN1_Q5P5G4
Merged2_1161339_1-396	Phenylphosphate_synthase_subunit_A_Thauera_aromatica_K172_CAC12685	43.8	128	70	1	7	390	368	493	3.6e-35	137.1	Phenylphosphate_synthase_subunit_A_Thauera_aromatica_K172_CAC12685	Phenylphosphate_synthase_subunit_A_Thauera_aromatica_K172_CAC12685
Merged2_1162194_133-447	Phenylphosphate_synthase_subunit_A_Thauera_aromatica_K172_CAC12685	57.6	99	42	0	1	297	512	610	3.1e-29	117.1	Phenylphosphate_synthase_subunit_A_Thauera_aromatica_K172_CAC12685	Phenylphosphate_synthase_subunit_A_Thauera_aromatica_K172_CAC12685
Merged2_116428_2-571	PcmI_alpha_prime_subunit_isoform_of_PcmJ_Geobacter_sp_FRC_32_ACM18493_Locustag_Geob_0119	47.7	193	98	2	1	570	42	234	3e-54	201.1	PcmI_alpha_prime_subunit_isoform_of_PcmJ_Geobacter_sp_FRC_32_ACM18493_Locustag_Geob_0119	PcmI_alpha_prime_subunit_isoform_of_PcmJ_Geobacter_sp_FRC_32_ACM18493_Locustag_Geob_0119
Merged2_116428_2-571	PcmI_alpha_prime_subunit_isoform_of_PcmJ_Geobacter_metallireducens_GS_15_ABB32354_Locustag_Gmet_2125	46.6	193	100	2	1	570	42	234	1.9e-53	198.4	PcmI_alpha_prime_subunit_isoform_of_PcmJ_Geobacter_metallireducens_GS_15_ABB32354_Locustag_Gmet_2125	PcmI_alpha_prime_subunit_isoform_of_PcmJ_Geobacter_metallireducens_GS_15_ABB32354_Locustag_Gmet_2125
Merged2_116428_2-571	PcmJ_functional_alpha_subunit_Geobacter_metallireducens_GS_15_ABB32355_Locustag_Gmet_2126	49.4	180	88	2	37	567	54	233	6.4e-49	183.3	PcmJ_functional_alpha_subunit_Geobacter_metallireducens_GS_15_ABB32355_Locustag_Gmet_2126	PcmJ_functional_alpha_subunit_Geobacter_metallireducens_GS_15_ABB32355_Locustag_Gmet_2126
Merged2_116428_2-571	PcmJ_functional_alpha_subunit_Geobacter_sp_FRC_32_ACM18492_Locustag_Geob_0118	44.8	192	103	2	1	567	42	233	3.9e-46	174.1	PcmJ_functional_alpha_subunit_Geobacter_sp_FRC_32_ACM18492_Locustag_Geob_0118	PcmJ_functional_alpha_subunit_Geobacter_sp_FRC_32_ACM18492_Locustag_Geob_0118
Merged2_1165560_2-826	Phenylphosphate_synthase_subunit_A_Thauera_aromatica_K172_CAC12685	48.5	103	52	1	502	807	508	610	2.4e-25	105.5	Phenylphosphate_synthase_subunit_A_Thauera_aromatica_K172_CAC12685	Phenylphosphate_synthase_subunit_A_Thauera_aromatica_K172_CAC12685
Merged2_1166887_2-187	Phenylethanol_dehydrogenase_Aromatoleum_aromaticum_EbN1_CAI07428	40.6	64	32	2	4	183	4	65	1.4e-05	37.7	Phenylethanol_dehydrogenase_Aromatoleum_aromaticum_EbN1_CAI07428	Phenylethanol_dehydrogenase_Aromatoleum_aromaticum_EbN1_CAI07428
Merged2_1167499_2-295	ApcC_Aromatoleum_aromaticum_EbN1_Q5P5G4	44.4	99	45	2	7	282	13	108	6.9e-15	69.3	ApcC_Aromatoleum_aromaticum_EbN1_Q5P5G4	ApcC_Aromatoleum_aromaticum_EbN1_Q5P5G4
Merged2_1168458_2-313	Naphthalene_carboxylase_putative_beta_subunit_Desulfobacterium_sp_N47_CBX30510_Locustag_N47_K27500	44.7	85	44	2	10	258	216	299	2.4e-13	64.3	Naphthalene_carboxylase_putative_beta_subunit_Desulfobacterium_sp_N47_CBX30510_Locustag_N47_K27500	Naphthalene_carboxylase_putative_beta_subunit_Desulfobacterium_sp_N47_CBX30510_Locustag_N47_K27500
Merged2_1168458_2-313	Putative_naphthalene_carboxylase_beta_subunit_Deltaproteobacterium_Naph_S2_EFK07600_Locustag_NPH_5859	42.9	84	47	1	10	258	216	299	2e-12	61.2	Putative_naphthalene_carboxylase_beta_subunit_Deltaproteobacterium_Naph_S2_EFK07600_Locustag_NPH_5859	Putative_naphthalene_carboxylase_beta_subunit_Deltaproteobacterium_Naph_S2_EFK07600_Locustag_NPH_5859
Merged2_1168458_2-313	PpcA_Aromatoleum_aromaticum_EbN1_CAI07883	43.8	80	44	1	13	249	219	298	2.6e-12	60.8	PpcA_Aromatoleum_aromaticum_EbN1_CAI07883	PpcA_Aromatoleum_aromaticum_EbN1_CAI07883
Merged2_1168458_2-313	Naphthalene_carboxylase_alpha_subunit_Desulfobacterium_sp_N47_CBX30514_Locustag_N47_K27540	43.2	81	45	1	19	258	223	303	7.6e-12	59.3	Naphthalene_carboxylase_alpha_subunit_Desulfobacterium_sp_N47_CBX30514_Locustag_N47_K27540	Naphthalene_carboxylase_alpha_subunit_Desulfobacterium_sp_N47_CBX30514_Locustag_N47_K27540
Merged2_1168458_2-313	Putative_naphthalene_carboxylase_alpha_subunit_Deltaproteobacterium_Naph_S2_EFK07621_Locustag_NPH_5855	45.7	81	43	1	19	258	216	296	1.7e-11	58.2	Putative_naphthalene_carboxylase_alpha_subunit_Deltaproteobacterium_Naph_S2_EFK07621_Locustag_NPH_5855	Putative_naphthalene_carboxylase_alpha_subunit_Deltaproteobacterium_Naph_S2_EFK07621_Locustag_NPH_5855
Merged2_1168458_2-313	Putative_naphthalene_carboxylase_beta_subunit_Deltaproteobacterium_Naph_S2_EFK07624_Locustag_NPH_5861	40	90	53	1	25	294	231	319	1.1e-10	55.5	Putative_naphthalene_carboxylase_beta_subunit_Deltaproteobacterium_Naph_S2_EFK07624_Locustag_NPH_5861	Putative_naphthalene_carboxylase_beta_subunit_Deltaproteobacterium_Naph_S2_EFK07624_Locustag_NPH_5861
Merged2_1169670_80-301	Phenylethanol_dehydrogenase_Aromatoleum_aromaticum_EbN1_CAI07428	51.7	29	14	0	121	207	219	247	0.0012	31.6	Phenylethanol_dehydrogenase_Aromatoleum_aromaticum_EbN1_CAI07428	Phenylethanol_dehydrogenase_Aromatoleum_aromaticum_EbN1_CAI07428
Merged2_1170183_251-565	Phenylethanol_dehydrogenase_Aromatoleum_aromaticum_EbN1_CAI07428	55	40	18	0	55	174	154	193	4.7e-09	50.1	Phenylethanol_dehydrogenase_Aromatoleum_aromaticum_EbN1_CAI07428	Phenylethanol_dehydrogenase_Aromatoleum_aromaticum_EbN1_CAI07428
Merged2_1171621_1-162	Phenylethanol_dehydrogenase_Aromatoleum_aromaticum_EbN1_CAI07428	64.1	39	14	0	37	153	209	247	1.6e-08	47.4	Phenylethanol_dehydrogenase_Aromatoleum_aromaticum_EbN1_CAI07428	Phenylethanol_dehydrogenase_Aromatoleum_aromaticum_EbN1_CAI07428
Merged2_1171675_1-804	ApcC_Aromatoleum_aromaticum_EbN1_Q5P5G4	61.8	267	101	1	1	801	345	610	5.2e-97	343.6	ApcC_Aromatoleum_aromaticum_EbN1_Q5P5G4	ApcC_Aromatoleum_aromaticum_EbN1_Q5P5G4
Merged2_1172248_1-297	Phenylethanol_dehydrogenase_Aromatoleum_aromaticum_EbN1_CAI07428	51.4	35	17	0	7	111	5	39	7e-07	42.7	Phenylethanol_dehydrogenase_Aromatoleum_aromaticum_EbN1_CAI07428	Phenylethanol_dehydrogenase_Aromatoleum_aromaticum_EbN1_CAI07428
Merged2_1174118_2-256	Phenylethanol_dehydrogenase_Aromatoleum_aromaticum_EbN1_CAI07428	42.9	84	46	1	4	255	4	85	4.3e-13	63.2	Phenylethanol_dehydrogenase_Aromatoleum_aromaticum_EbN1_CAI07428	Phenylethanol_dehydrogenase_Aromatoleum_aromaticum_EbN1_CAI07428
Merged2_1175200_2-346	Phenylethanol_dehydrogenase_Aromatoleum_aromaticum_EbN1_CAI07428	42.2	116	61	2	1	336	134	247	4.3e-16	73.6	Phenylethanol_dehydrogenase_Aromatoleum_aromaticum_EbN1_CAI07428	Phenylethanol_dehydrogenase_Aromatoleum_aromaticum_EbN1_CAI07428
Merged2_1175296_1-330	Phenylethanol_dehydrogenase_Aromatoleum_aromaticum_EbN1_CAI07428	46.7	92	46	1	22	288	3	94	2.4e-16	74.3	Phenylethanol_dehydrogenase_Aromatoleum_aromaticum_EbN1_CAI07428	Phenylethanol_dehydrogenase_Aromatoleum_aromaticum_EbN1_CAI07428
Merged2_1175810_1-336	EbdA_Aromatoleum_aromaticum_EbN1_CAI07432	44.4	36	20	0	55	162	292	327	1.1e-05	38.9	EbdA_Aromatoleum_aromaticum_EbN1_CAI07432	EbdA_Aromatoleum_aromaticum_EbN1_CAI07432
Merged2_1175810_1-336	EbdA_Azoarcus_sp_EB1_AAK76387	44.4	36	20	0	55	162	292	327	1.1e-05	38.9	EbdA_Azoarcus_sp_EB1_AAK76387	EbdA_Azoarcus_sp_EB1_AAK76387
Merged2_1176227_3-524	Putative_naphthalene_carboxylase_alpha_subunit_Deltaproteobacterium_Naph_S2_EFK07621_Locustag_NPH_5855	40.5	168	95	5	1	498	226	390	2.4e-26	108.2	Putative_naphthalene_carboxylase_alpha_subunit_Deltaproteobacterium_Naph_S2_EFK07621_Locustag_NPH_5855	Putative_naphthalene_carboxylase_alpha_subunit_Deltaproteobacterium_Naph_S2_EFK07621_Locustag_NPH_5855
Merged2_1176227_3-524	Putative_naphthalene_carboxylase_beta_subunit_Deltaproteobacterium_Naph_S2_EFK07600_Locustag_NPH_5859	52.1	71	31	2	1	207	229	298	1.4e-13	65.9	Putative_naphthalene_carboxylase_beta_subunit_Deltaproteobacterium_Naph_S2_EFK07600_Locustag_NPH_5859	Putative_naphthalene_carboxylase_beta_subunit_Deltaproteobacterium_Naph_S2_EFK07600_Locustag_NPH_5859
Merged2_1176227_3-524	Naphthalene_carboxylase_putative_beta_subunit_Desulfobacterium_sp_N47_CBX30510_Locustag_N47_K27500	44.3	70	38	1	1	207	229	298	9.7e-12	59.7	Naphthalene_carboxylase_putative_beta_subunit_Desulfobacterium_sp_N47_CBX30510_Locustag_N47_K27500	Naphthalene_carboxylase_putative_beta_subunit_Desulfobacterium_sp_N47_CBX30510_Locustag_N47_K27500
Merged2_1176733_1-366	PpcB_Aromatoleum_aromaticum_EbN1_CAI07885	43.4	122	68	1	1	366	104	224	1e-28	115.5	PpcB_Aromatoleum_aromaticum_EbN1_CAI07885	PpcB_Aromatoleum_aromaticum_EbN1_CAI07885
Merged2_1182338_3-332	Phenylethanol_dehydrogenase_Aromatoleum_aromaticum_EbN1_CAI07428	46.4	110	59	0	1	330	49	158	6.1e-28	112.8	Phenylethanol_dehydrogenase_Aromatoleum_aromaticum_EbN1_CAI07428	Phenylethanol_dehydrogenase_Aromatoleum_aromaticum_EbN1_CAI07428
Merged2_1182792_2-301	Phenylphosphate_synthase_subunit_B_Thauera_aromatica_K172_CAC12686	41.9	105	56	1	1	300	229	333	1.1e-18	82	Phenylphosphate_synthase_subunit_B_Thauera_aromatica_K172_CAC12686	Phenylphosphate_synthase_subunit_B_Thauera_aromatica_K172_CAC12686
Merged2_118355_3-308	Phenylethanol_dehydrogenase_Aromatoleum_aromaticum_EbN1_CAI07428	45.4	97	42	3	31	297	153	246	1.1e-15	72	Phenylethanol_dehydrogenase_Aromatoleum_aromaticum_EbN1_CAI07428	Phenylethanol_dehydrogenase_Aromatoleum_aromaticum_EbN1_CAI07428
Merged2_1183570_335-499	Phenylethanol_dehydrogenase_Aromatoleum_aromaticum_EbN1_CAI07428	50	36	18	0	13	120	4	39	2.5e-06	40	Phenylethanol_dehydrogenase_Aromatoleum_aromaticum_EbN1_CAI07428	Phenylethanol_dehydrogenase_Aromatoleum_aromaticum_EbN1_CAI07428
Merged2_1184275_2-904	CmdC_Aromatoleum_aromaticum_pCyN1_AIS23701	43.9	41	23	0	123	1	7	47	0.00076	34.3	CmdC_Aromatoleum_aromaticum_pCyN1_AIS23701	CmdC_Aromatoleum_aromaticum_pCyN1_AIS23701
Merged2_1185176_1-420	Phenylethanol_dehydrogenase_Aromatoleum_aromaticum_EbN1_CAI07428	41.4	140	72	4	1	411	113	245	9.9e-23	95.9	Phenylethanol_dehydrogenase_Aromatoleum_aromaticum_EbN1_CAI07428	Phenylethanol_dehydrogenase_Aromatoleum_aromaticum_EbN1_CAI07428
Merged2_1186550_1-318	PcmI_alpha_prime_subunit_isoform_of_PcmJ_Geobacter_metallireducens_GS_15_ABB32354_Locustag_Gmet_2125	60.7	28	11	0	1	84	213	240	8.9e-08	45.8	PcmI_alpha_prime_subunit_isoform_of_PcmJ_Geobacter_metallireducens_GS_15_ABB32354_Locustag_Gmet_2125	PcmI_alpha_prime_subunit_isoform_of_PcmJ_Geobacter_metallireducens_GS_15_ABB32354_Locustag_Gmet_2125
Merged2_1187017_1-402	HbsD2_Desulfobacula_toluolica_Tol2_CCK78652	42.9	35	19	1	283	384	179	213	8.9e-05	36.2	HbsD2_Desulfobacula_toluolica_Tol2_CCK78652	HbsD2_Desulfobacula_toluolica_Tol2_CCK78652
Merged2_1188689_2-364	ApcC_Aromatoleum_aromaticum_EbN1_Q5P5G4	45.2	104	57	0	40	351	488	591	3.1e-25	104	ApcC_Aromatoleum_aromaticum_EbN1_Q5P5G4	ApcC_Aromatoleum_aromaticum_EbN1_Q5P5G4
Merged2_1189533_3-257	Phenylethanol_dehydrogenase_Aromatoleum_aromaticum_EbN1_CAI07428	40	85	51	0	1	255	1	85	7.9e-07	42.4	Phenylethanol_dehydrogenase_Aromatoleum_aromaticum_EbN1_CAI07428	Phenylethanol_dehydrogenase_Aromatoleum_aromaticum_EbN1_CAI07428
Merged2_1191329_784-1110	Phenylethanol_dehydrogenase_Aromatoleum_aromaticum_EbN1_CAI07428	50.5	107	47	2	1	321	148	248	2e-23	97.8	Phenylethanol_dehydrogenase_Aromatoleum_aromaticum_EbN1_CAI07428	Phenylethanol_dehydrogenase_Aromatoleum_aromaticum_EbN1_CAI07428
Merged2_1191914_166-396	Phenylphosphate_synthase_subunit_A_Thauera_aromatica_K172_CAC12685	45.2	62	29	2	58	228	2	63	3.3e-12	60.1	Phenylphosphate_synthase_subunit_A_Thauera_aromatica_K172_CAC12685	Phenylphosphate_synthase_subunit_A_Thauera_aromatica_K172_CAC12685
Merged2_119385_2-1096	Naphthalene_carboxylase_putative_beta_subunit_Desulfobacterium_sp_N47_CBX30510_Locustag_N47_K27500	40.1	182	102	3	7	546	136	312	1.2e-30	123.6	Naphthalene_carboxylase_putative_beta_subunit_Desulfobacterium_sp_N47_CBX30510_Locustag_N47_K27500	Naphthalene_carboxylase_putative_beta_subunit_Desulfobacterium_sp_N47_CBX30510_Locustag_N47_K27500
Merged2_1196402_1-426	CmdA_Aromatoleum_aromaticum_pCyN1_AIS23703	40.7	108	55	3	94	390	45	152	4.2e-21	90.5	CmdA_Aromatoleum_aromaticum_pCyN1_AIS23703	CmdA_Aromatoleum_aromaticum_pCyN1_AIS23703
Merged2_1197472_1-312	ApcC_Aromatoleum_aromaticum_EbN1_Q5P5G4	52	102	48	1	7	309	347	448	1.2e-22	95.1	ApcC_Aromatoleum_aromaticum_EbN1_Q5P5G4	ApcC_Aromatoleum_aromaticum_EbN1_Q5P5G4
Merged2_1197945_1-222	Putative_AssD_Smithella_sp_SCADC_KFO69022	51.9	27	13	0	43	123	45	71	0.00071	32.3	Putative_AssD_Smithella_sp_SCADC_KFO69022	Putative_AssD_Smithella_sp_SCADC_KFO69022
Merged2_1197945_1-222	AssD_Smithella_sp_SDB_KQC10643	51.9	27	13	0	43	123	45	71	0.00071	32.3	AssD_Smithella_sp_SDB_KQC10643	AssD_Smithella_sp_SDB_KQC10643
Merged2_1197945_1-222	AssD1_Desulfatibacillum_alkenivorans_AK_01_ACL03425	42.4	33	18	1	28	123	39	71	0.0016	31.2	AssD1_Desulfatibacillum_alkenivorans_AK_01_ACL03425	AssD1_Desulfatibacillum_alkenivorans_AK_01_ACL03425
Merged2_1198526_1-159	Phenylphosphate_synthase_subunit_A_Thauera_aromatica_K172_CAC12685	52.3	44	21	0	4	135	567	610	4e-09	49.3	Phenylphosphate_synthase_subunit_A_Thauera_aromatica_K172_CAC12685	Phenylphosphate_synthase_subunit_A_Thauera_aromatica_K172_CAC12685
Merged2_1198601_3-362	Putative_alkane_C2_methylene_hydroxylase_alpha_subunit_Desulfococcus_oleovorans_Hxd3_ABW66004	50	30	15	0	10	99	103	132	1.1e-06	42.4	Putative_alkane_C2_methylene_hydroxylase_alpha_subunit_Desulfococcus_oleovorans_Hxd3_ABW66004	Putative_alkane_C2_methylene_hydroxylase_alpha_subunit_Desulfococcus_oleovorans_Hxd3_ABW66004
Merged2_1199460_1-498	ApcC_Aromatoleum_aromaticum_EbN1_Q5P5G4	62.7	166	62	0	1	498	53	218	5.2e-63	229.9	ApcC_Aromatoleum_aromaticum_EbN1_Q5P5G4	ApcC_Aromatoleum_aromaticum_EbN1_Q5P5G4
Merged2_1199859_1-306	Phenylphosphate_synthase_subunit_A_Thauera_aromatica_K172_CAC12685	61.1	90	35	0	1	270	523	612	1e-29	118.6	Phenylphosphate_synthase_subunit_A_Thauera_aromatica_K172_CAC12685	Phenylphosphate_synthase_subunit_A_Thauera_aromatica_K172_CAC12685
Merged2_1200670_1-366	Phenylphosphate_synthase_subunit_B_Thauera_aromatica_K172_CAC12686	46.7	122	65	0	1	366	162	283	1e-28	115.5	Phenylphosphate_synthase_subunit_B_Thauera_aromatica_K172_CAC12686	Phenylphosphate_synthase_subunit_B_Thauera_aromatica_K172_CAC12686
Merged2_1200715_2-736	Phenylphosphate_synthase_subunit_A_Thauera_aromatica_K172_CAC12685	43.1	65	36	1	4	195	539	603	2.3e-06	42.4	Phenylphosphate_synthase_subunit_A_Thauera_aromatica_K172_CAC12685	Phenylphosphate_synthase_subunit_A_Thauera_aromatica_K172_CAC12685
Merged2_1201935_1-504	Putative_alkane_C2_methylene_hydroxylase_alpha_subunit_Desulfococcus_oleovorans_Hxd3_ABW66004	42.3	52	30	0	1	156	255	306	3.8e-05	37.7	Putative_alkane_C2_methylene_hydroxylase_alpha_subunit_Desulfococcus_oleovorans_Hxd3_ABW66004	Putative_alkane_C2_methylene_hydroxylase_alpha_subunit_Desulfococcus_oleovorans_Hxd3_ABW66004
Merged2_1202591_3-218	Phenylethanol_dehydrogenase_Aromatoleum_aromaticum_EbN1_CAI07428	55.2	29	13	0	13	99	4	32	0.00024	33.9	Phenylethanol_dehydrogenase_Aromatoleum_aromaticum_EbN1_CAI07428	Phenylethanol_dehydrogenase_Aromatoleum_aromaticum_EbN1_CAI07428
Merged2_12042_3-608	ApcD_Aromatoleum_aromaticum_EbN1_Q5P5G5	69.8	202	61	0	1	606	220	421	2.8e-79	284.3	ApcD_Aromatoleum_aromaticum_EbN1_Q5P5G5	ApcD_Aromatoleum_aromaticum_EbN1_Q5P5G5
Merged2_1205475_3-389	Phenylphosphate_synthase_subunit_B_Thauera_aromatica_K172_CAC12686	44.4	126	65	1	22	384	75	200	3.1e-23	97.4	Phenylphosphate_synthase_subunit_B_Thauera_aromatica_K172_CAC12686	Phenylphosphate_synthase_subunit_B_Thauera_aromatica_K172_CAC12686
Merged2_1205580_528-1814	PcmJ_functional_alpha_subunit_Geobacter_metallireducens_GS_15_ABB32355_Locustag_Gmet_2126	40	50	25	2	1144	1278	465	514	0.0024	33.1	PcmJ_functional_alpha_subunit_Geobacter_metallireducens_GS_15_ABB32355_Locustag_Gmet_2126	PcmJ_functional_alpha_subunit_Geobacter_metallireducens_GS_15_ABB32355_Locustag_Gmet_2126
Merged2_1205580_528-1814	PcmJ_functional_alpha_subunit_Geobacter_sp_FRC_32_ACM18492_Locustag_Geob_0118	54.2	24	11	0	1207	1278	492	515	0.016	30.4	PcmJ_functional_alpha_subunit_Geobacter_sp_FRC_32_ACM18492_Locustag_Geob_0118	PcmJ_functional_alpha_subunit_Geobacter_sp_FRC_32_ACM18492_Locustag_Geob_0118
Merged2_1207499_1-300	Phenylphosphate_synthase_subunit_A_Thauera_aromatica_K172_CAC12685	54.2	96	44	0	1	288	515	610	3.6e-27	110.2	Phenylphosphate_synthase_subunit_A_Thauera_aromatica_K172_CAC12685	Phenylphosphate_synthase_subunit_A_Thauera_aromatica_K172_CAC12685
Merged2_1208813_1-534	Putative_naphthalene_carboxylase_alpha_subunit_Deltaproteobacterium_Naph_S2_EFK07621_Locustag_NPH_5855	43.8	128	69	3	154	531	101	227	1.2e-28	115.9	Putative_naphthalene_carboxylase_alpha_subunit_Deltaproteobacterium_Naph_S2_EFK07621_Locustag_NPH_5855	Putative_naphthalene_carboxylase_alpha_subunit_Deltaproteobacterium_Naph_S2_EFK07621_Locustag_NPH_5855
Merged2_1208872_1-615	Phenylphosphate_synthase_subunit_B_Thauera_aromatica_K172_CAC12686	44.6	195	106	2	25	606	134	327	4.8e-42	160.6	Phenylphosphate_synthase_subunit_B_Thauera_aromatica_K172_CAC12686	Phenylphosphate_synthase_subunit_B_Thauera_aromatica_K172_CAC12686
Merged2_120982_3-296	Phenylethanol_dehydrogenase_Aromatoleum_aromaticum_EbN1_CAI07428	42	88	49	1	16	279	7	92	7.9e-11	55.8	Phenylethanol_dehydrogenase_Aromatoleum_aromaticum_EbN1_CAI07428	Phenylethanol_dehydrogenase_Aromatoleum_aromaticum_EbN1_CAI07428
Merged2_1212465_2-517	ApcC_Aromatoleum_aromaticum_EbN1_Q5P5G4	41.3	138	78	3	4	414	367	502	4.2e-23	97.4	ApcC_Aromatoleum_aromaticum_EbN1_Q5P5G4	ApcC_Aromatoleum_aromaticum_EbN1_Q5P5G4
Merged2_1212730_1-561	Phenylphosphate_synthase_subunit_A_Thauera_aromatica_K172_CAC12685	44.8	181	100	0	19	561	173	353	9.4e-45	169.5	Phenylphosphate_synthase_subunit_A_Thauera_aromatica_K172_CAC12685	Phenylphosphate_synthase_subunit_A_Thauera_aromatica_K172_CAC12685
Merged2_1213026_20-310	Phenylethanol_dehydrogenase_Aromatoleum_aromaticum_EbN1_CAI07428	43.5	92	42	3	1	258	158	245	2.1e-11	57.8	Phenylethanol_dehydrogenase_Aromatoleum_aromaticum_EbN1_CAI07428	Phenylethanol_dehydrogenase_Aromatoleum_aromaticum_EbN1_CAI07428
Merged2_1213539_2-469	Phenylethanol_dehydrogenase_Aromatoleum_aromaticum_EbN1_CAI07428	42.9	154	85	1	7	468	4	154	4.6e-29	117.1	Phenylethanol_dehydrogenase_Aromatoleum_aromaticum_EbN1_CAI07428	Phenylethanol_dehydrogenase_Aromatoleum_aromaticum_EbN1_CAI07428
Merged2_121762_3-476	Phenylethanol_dehydrogenase_Aromatoleum_aromaticum_EbN1_CAI07428	44.7	152	83	1	10	462	94	245	1e-31	125.9	Phenylethanol_dehydrogenase_Aromatoleum_aromaticum_EbN1_CAI07428	Phenylethanol_dehydrogenase_Aromatoleum_aromaticum_EbN1_CAI07428
Merged2_1219879_3609-6173	Phenylphosphate_synthase_subunit_A_Thauera_aromatica_K172_CAC12685	47.6	105	54	1	2248	2559	508	612	8.4e-24	102.1	Phenylphosphate_synthase_subunit_A_Thauera_aromatica_K172_CAC12685	Phenylphosphate_synthase_subunit_A_Thauera_aromatica_K172_CAC12685
Merged2_1221425_3-542	CmdA_Aromatoleum_aromaticum_pCyN1_AIS23703	48.8	82	40	1	124	363	49	130	7e-21	90.1	CmdA_Aromatoleum_aromaticum_pCyN1_AIS23703	CmdA_Aromatoleum_aromaticum_pCyN1_AIS23703
Merged2_1222623_1-369	Phenylethanol_dehydrogenase_Aromatoleum_aromaticum_EbN1_CAI07428	42.9	112	61	2	31	357	134	245	1.3e-13	65.5	Phenylethanol_dehydrogenase_Aromatoleum_aromaticum_EbN1_CAI07428	Phenylethanol_dehydrogenase_Aromatoleum_aromaticum_EbN1_CAI07428
Merged2_1222631_2-736	Phenylphosphate_synthase_subunit_B_Thauera_aromatica_K172_CAC12686	40.6	239	137	3	22	723	133	371	4.5e-47	177.6	Phenylphosphate_synthase_subunit_B_Thauera_aromatica_K172_CAC12686	Phenylphosphate_synthase_subunit_B_Thauera_aromatica_K172_CAC12686
Merged2_1222751_56-496	Phenylphosphate_synthase_subunit_A_Thauera_aromatica_K172_CAC12685	49.5	103	51	1	130	435	508	610	1.1e-24	102.4	Phenylphosphate_synthase_subunit_A_Thauera_aromatica_K172_CAC12685	Phenylphosphate_synthase_subunit_A_Thauera_aromatica_K172_CAC12685
Merged2_1223042_51-794	Phenylphosphate_synthase_subunit_A_Thauera_aromatica_K172_CAC12685	52.5	101	48	0	430	732	510	610	1e-22	96.7	Phenylphosphate_synthase_subunit_A_Thauera_aromatica_K172_CAC12685	Phenylphosphate_synthase_subunit_A_Thauera_aromatica_K172_CAC12685
Merged2_1223080_149-379	Phenylethanol_dehydrogenase_Aromatoleum_aromaticum_EbN1_CAI07428	60	40	16	0	61	180	3	42	2.2e-08	47.4	Phenylethanol_dehydrogenase_Aromatoleum_aromaticum_EbN1_CAI07428	Phenylethanol_dehydrogenase_Aromatoleum_aromaticum_EbN1_CAI07428
Merged2_1224867_222-443	Naphthalene_carboxylase_alpha_subunit_Desulfobacterium_sp_N47_CBX30514_Locustag_N47_K27540	44.2	43	24	0	7	135	9	51	0.00024	33.9	Naphthalene_carboxylase_alpha_subunit_Desulfobacterium_sp_N47_CBX30514_Locustag_N47_K27540	Naphthalene_carboxylase_alpha_subunit_Desulfobacterium_sp_N47_CBX30514_Locustag_N47_K27540
Merged2_1226929_1-144	Phenylethanol_dehydrogenase_Aromatoleum_aromaticum_EbN1_CAI07428	48.6	35	18	0	10	114	5	39	6.4e-06	38.5	Phenylethanol_dehydrogenase_Aromatoleum_aromaticum_EbN1_CAI07428	Phenylethanol_dehydrogenase_Aromatoleum_aromaticum_EbN1_CAI07428
Merged2_1227693_988-1221	CmdA_Aromatoleum_aromaticum_pCyN1_AIS23703	48.6	37	18	1	100	210	118	153	3.8e-08	46.6	CmdA_Aromatoleum_aromaticum_pCyN1_AIS23703	CmdA_Aromatoleum_aromaticum_pCyN1_AIS23703
Merged2_1229350_2-157	Phenylethanol_dehydrogenase_Aromatoleum_aromaticum_EbN1_CAI07428	54.1	37	17	0	37	147	211	247	1.2e-05	37.7	Phenylethanol_dehydrogenase_Aromatoleum_aromaticum_EbN1_CAI07428	Phenylethanol_dehydrogenase_Aromatoleum_aromaticum_EbN1_CAI07428
Merged2_123089_2-454	Phenylethanol_dehydrogenase_Aromatoleum_aromaticum_EbN1_CAI07428	41.2	153	87	2	1	450	97	249	1.8e-25	105.1	Phenylethanol_dehydrogenase_Aromatoleum_aromaticum_EbN1_CAI07428	Phenylethanol_dehydrogenase_Aromatoleum_aromaticum_EbN1_CAI07428
Merged2_12309_1213-2223	ApcD_Aromatoleum_aromaticum_EbN1_Q5P5G5	41.4	326	186	2	34	1008	13	334	1.1e-72	263.1	ApcD_Aromatoleum_aromaticum_EbN1_Q5P5G5	ApcD_Aromatoleum_aromaticum_EbN1_Q5P5G5
Merged2_12309_3-1223	ApcC_Aromatoleum_aromaticum_EbN1_Q5P5G4	49.5	384	191	2	4	1155	318	698	6.2e-110	387.1	ApcC_Aromatoleum_aromaticum_EbN1_Q5P5G4	ApcC_Aromatoleum_aromaticum_EbN1_Q5P5G4
Merged2_1231301_1-489	Phenylethanol_dehydrogenase_Aromatoleum_aromaticum_EbN1_CAI07428	40	145	80	2	16	450	4	141	1.8e-23	98.6	Phenylethanol_dehydrogenase_Aromatoleum_aromaticum_EbN1_CAI07428	Phenylethanol_dehydrogenase_Aromatoleum_aromaticum_EbN1_CAI07428
Merged2_1232087_275-667	CmdA_Aromatoleum_aromaticum_pCyN1_AIS23703	47.7	86	43	1	55	306	45	130	2.7e-22	94.4	CmdA_Aromatoleum_aromaticum_pCyN1_AIS23703	CmdA_Aromatoleum_aromaticum_pCyN1_AIS23703
Merged2_1232087_275-667	Putative_alkane_C2_methylene_hydroxylase_alpha_subunit_Desulfococcus_oleovorans_Hxd3_ABW66004	48.8	82	41	1	55	297	51	132	2.5e-20	87.8	Putative_alkane_C2_methylene_hydroxylase_alpha_subunit_Desulfococcus_oleovorans_Hxd3_ABW66004	Putative_alkane_C2_methylene_hydroxylase_alpha_subunit_Desulfococcus_oleovorans_Hxd3_ABW66004
Merged2_1232179_3-710	ApcC_Aromatoleum_aromaticum_EbN1_Q5P5G4	42.2	147	83	1	1	441	371	515	7e-29	117.1	ApcC_Aromatoleum_aromaticum_EbN1_Q5P5G4	ApcC_Aromatoleum_aromaticum_EbN1_Q5P5G4
Merged2_1236392_2-196	Phenylethanol_dehydrogenase_Aromatoleum_aromaticum_EbN1_CAI07428	43.6	55	29	1	19	183	194	246	2.5e-05	37	Phenylethanol_dehydrogenase_Aromatoleum_aromaticum_EbN1_CAI07428	Phenylethanol_dehydrogenase_Aromatoleum_aromaticum_EbN1_CAI07428
Merged2_1238613_2-577	Phenylphosphate_synthase_subunit_A_Thauera_aromatica_K172_CAC12685	44.6	193	104	2	1	576	291	481	4.2e-48	180.6	Phenylphosphate_synthase_subunit_A_Thauera_aromatica_K172_CAC12685	Phenylphosphate_synthase_subunit_A_Thauera_aromatica_K172_CAC12685
Merged2_1239641_1-402	Phenylphosphate_synthase_subunit_A_Thauera_aromatica_K172_CAC12685	54.5	134	61	0	1	402	330	463	4.1e-42	160.2	Phenylphosphate_synthase_subunit_A_Thauera_aromatica_K172_CAC12685	Phenylphosphate_synthase_subunit_A_Thauera_aromatica_K172_CAC12685
Merged2_1240057_2-643	EbdB_Aromatoleum_aromaticum_EbN1_CAI07431	40.3	176	83	3	1	528	87	240	7.4e-38	146.7	EbdB_Aromatoleum_aromaticum_EbN1_CAI07431	EbdB_Aromatoleum_aromaticum_EbN1_CAI07431
Merged2_1240057_2-643	EbdB_Azoarcus_sp_EB1_AAK76388	40.3	176	83	3	1	528	87	240	7.4e-38	146.7	EbdB_Azoarcus_sp_EB1_AAK76388	EbdB_Azoarcus_sp_EB1_AAK76388
Merged2_1240057_2-643	CmdB_Aromatoleum_aromaticum_pCyN1_AIS23702	46.3	136	71	1	121	528	89	222	6.3e-37	143.7	CmdB_Aromatoleum_aromaticum_pCyN1_AIS23702	CmdB_Aromatoleum_aromaticum_pCyN1_AIS23702
Merged2_1240795_1-639	Phenylphosphate_synthase_subunit_A_Thauera_aromatica_K172_CAC12685	46.2	212	113	1	4	639	203	413	9.6e-54	199.5	Phenylphosphate_synthase_subunit_A_Thauera_aromatica_K172_CAC12685	Phenylphosphate_synthase_subunit_A_Thauera_aromatica_K172_CAC12685
Merged2_1241851_1-348	CmdB_Aromatoleum_aromaticum_pCyN1_AIS23702	56.9	65	28	0	1	195	156	220	3.3e-24	100.5	CmdB_Aromatoleum_aromaticum_pCyN1_AIS23702	CmdB_Aromatoleum_aromaticum_pCyN1_AIS23702
Merged2_1241851_1-348	EbdB_Aromatoleum_aromaticum_EbN1_CAI07431	53.8	65	30	0	1	195	174	238	5.9e-21	89.7	EbdB_Aromatoleum_aromaticum_EbN1_CAI07431	EbdB_Aromatoleum_aromaticum_EbN1_CAI07431
Merged2_1241851_1-348	EbdB_Azoarcus_sp_EB1_AAK76388	53.8	65	30	0	1	195	174	238	5.9e-21	89.7	EbdB_Azoarcus_sp_EB1_AAK76388	EbdB_Azoarcus_sp_EB1_AAK76388
Merged2_1241851_1-348	Putative_alkane_C2_methylene_hydroxylase_beta	44.6	65	36	0	1	195	193	257	5e-20	86.7	Putative_alkane_C2_methylene_hydroxylase_beta subunit_Desulfococcus_oleovorans_Hxd3_ABW66006	Putative_alkane_C2_methylene_hydroxylase_beta subunit_Desulfococcus_oleovorans_Hxd3_ABW66006
Merged2_1242436_29-739	Phenylphosphate_synthase_subunit_A_Thauera_aromatica_K172_CAC12685	41.1	141	80	2	283	699	471	610	4e-24	101.3	Phenylphosphate_synthase_subunit_A_Thauera_aromatica_K172_CAC12685	Phenylphosphate_synthase_subunit_A_Thauera_aromatica_K172_CAC12685
Merged2_124381_166-387	Phenylethanol_dehydrogenase_Aromatoleum_aromaticum_EbN1_CAI07428	52.8	36	17	0	1	108	1	36	4.9e-05	36.2	Phenylethanol_dehydrogenase_Aromatoleum_aromaticum_EbN1_CAI07428	Phenylethanol_dehydrogenase_Aromatoleum_aromaticum_EbN1_CAI07428
Merged2_124437_3-413	Putative_alkane_C2_methylene_hydroxylase_beta	54.5	22	10	0	139	204	32	53	0.0022	31.6	Putative_alkane_C2_methylene_hydroxylase_beta subunit_Desulfococcus_oleovorans_Hxd3_ABW66006	Putative_alkane_C2_methylene_hydroxylase_beta subunit_Desulfococcus_oleovorans_Hxd3_ABW66006
Merged2_124437_3-413	CmdB_Aromatoleum_aromaticum_pCyN1_AIS23702	50	22	11	0	139	204	5	26	0.0038	30.8	CmdB_Aromatoleum_aromaticum_pCyN1_AIS23702	CmdB_Aromatoleum_aromaticum_pCyN1_AIS23702
Merged2_1247741_355-459	Phenylethanol_dehydrogenase_Aromatoleum_aromaticum_EbN1_CAI07428	64.3	28	10	0	10	93	219	246	1.2e-06	40.4	Phenylethanol_dehydrogenase_Aromatoleum_aromaticum_EbN1_CAI07428	Phenylethanol_dehydrogenase_Aromatoleum_aromaticum_EbN1_CAI07428
Merged2_1248196_1-714	Phenylphosphate_synthase_subunit_B_Thauera_aromatica_K172_CAC12686	40	245	132	5	7	699	99	342	1.1e-42	162.9	Phenylphosphate_synthase_subunit_B_Thauera_aromatica_K172_CAC12686	Phenylphosphate_synthase_subunit_B_Thauera_aromatica_K172_CAC12686
Merged2_1248333_1-351	CmdA_Aromatoleum_aromaticum_pCyN1_AIS23703	49.4	79	38	1	1	231	52	130	5.3e-22	93.2	CmdA_Aromatoleum_aromaticum_pCyN1_AIS23703	CmdA_Aromatoleum_aromaticum_pCyN1_AIS23703
Merged2_1248333_1-351	Putative_alkane_C2_methylene_hydroxylase_alpha_subunit_Desulfococcus_oleovorans_Hxd3_ABW66004	48.6	74	37	1	4	222	59	132	4.2e-19	83.6	Putative_alkane_C2_methylene_hydroxylase_alpha_subunit_Desulfococcus_oleovorans_Hxd3_ABW66004	Putative_alkane_C2_methylene_hydroxylase_alpha_subunit_Desulfococcus_oleovorans_Hxd3_ABW66004
Merged2_1249131_2-343	Phenylphosphate_synthase_subunit_A_Thauera_aromatica_K172_CAC12685	48.1	106	55	0	1	318	296	401	2.3e-30	120.9	Phenylphosphate_synthase_subunit_A_Thauera_aromatica_K172_CAC12685	Phenylphosphate_synthase_subunit_A_Thauera_aromatica_K172_CAC12685
Merged2_1250843_1-396	EbdB_Aromatoleum_aromaticum_EbN1_CAI07431	45	111	39	2	52	384	114	202	1.3e-27	112.1	EbdB_Aromatoleum_aromaticum_EbN1_CAI07431	EbdB_Aromatoleum_aromaticum_EbN1_CAI07431
Merged2_1250843_1-396	EbdB_Azoarcus_sp_EB1_AAK76388	45	111	39	2	52	384	114	202	1.3e-27	112.1	EbdB_Azoarcus_sp_EB1_AAK76388	EbdB_Azoarcus_sp_EB1_AAK76388
Merged2_1250843_1-396	Putative_alkane_C2_methylene_hydroxylase_beta	44.2	120	53	3	70	393	107	224	2.8e-27	110.9	Putative_alkane_C2_methylene_hydroxylase_beta subunit_Desulfococcus_oleovorans_Hxd3_ABW66006	Putative_alkane_C2_methylene_hydroxylase_beta subunit_Desulfococcus_oleovorans_Hxd3_ABW66006
Merged2_1250843_1-396	CmdB_Aromatoleum_aromaticum_pCyN1_AIS23702	43.9	107	54	2	94	396	82	188	7.6e-25	102.8	CmdB_Aromatoleum_aromaticum_pCyN1_AIS23702	CmdB_Aromatoleum_aromaticum_pCyN1_AIS23702
Merged2_1251209_218-655	Phenylphosphate_synthase_subunit_A_Thauera_aromatica_K172_CAC12685	51	147	69	1	1	432	464	610	1.5e-42	161.8	Phenylphosphate_synthase_subunit_A_Thauera_aromatica_K172_CAC12685	Phenylphosphate_synthase_subunit_A_Thauera_aromatica_K172_CAC12685
Merged2_1252865_1-204	Putative_AssD_Smithella_sp_SCADC_KFO69022	40	45	22	2	7	135	30	71	0.00017	34.3	Putative_AssD_Smithella_sp_SCADC_KFO69022	Putative_AssD_Smithella_sp_SCADC_KFO69022
Merged2_1252865_1-204	AssD_Smithella_sp_SDB_KQC10643	40	45	22	2	7	135	30	71	0.00017	34.3	AssD_Smithella_sp_SDB_KQC10643	AssD_Smithella_sp_SDB_KQC10643
Merged2_1253032_751-987	Phenylethanol_dehydrogenase_Aromatoleum_aromaticum_EbN1_CAI07428	53.3	30	14	0	7	96	217	246	6.8e-05	35.8	Phenylethanol_dehydrogenase_Aromatoleum_aromaticum_EbN1_CAI07428	Phenylethanol_dehydrogenase_Aromatoleum_aromaticum_EbN1_CAI07428
Merged2_1254435_1-564	Phenylphosphate_synthase_subunit_B_Thauera_aromatica_K172_CAC12686	41.9	167	89	3	73	549	34	200	1.4e-24	102.4	Phenylphosphate_synthase_subunit_B_Thauera_aromatica_K172_CAC12686	Phenylphosphate_synthase_subunit_B_Thauera_aromatica_K172_CAC12686
Merged2_1255507_395-475	Phenylethanol_dehydrogenase_Aromatoleum_aromaticum_EbN1_CAI07428	57.9	19	8	0	10	66	227	245	0.0029	28.9	Phenylethanol_dehydrogenase_Aromatoleum_aromaticum_EbN1_CAI07428	Phenylethanol_dehydrogenase_Aromatoleum_aromaticum_EbN1_CAI07428
Merged2_1257942_2-394	Putative_alkane_C2_methylene_hydroxylase_alpha_subunit_Desulfococcus_oleovorans_Hxd3_ABW66004	44.4	81	44	1	154	393	50	130	1.8e-18	81.6	Putative_alkane_C2_methylene_hydroxylase_alpha_subunit_Desulfococcus_oleovorans_Hxd3_ABW66004	Putative_alkane_C2_methylene_hydroxylase_alpha_subunit_Desulfococcus_oleovorans_Hxd3_ABW66004
Merged2_1258139_1-714	PpcB_Aromatoleum_aromaticum_EbN1_CAI07885	46.5	226	116	3	40	708	102	325	5.7e-55	203.8	PpcB_Aromatoleum_aromaticum_EbN1_CAI07885	PpcB_Aromatoleum_aromaticum_EbN1_CAI07885
Merged2_1259207_170-394	Phenylethanol_dehydrogenase_Aromatoleum_aromaticum_EbN1_CAI07428	45.5	66	36	0	1	198	180	245	1.3e-08	48.1	Phenylethanol_dehydrogenase_Aromatoleum_aromaticum_EbN1_CAI07428	Phenylethanol_dehydrogenase_Aromatoleum_aromaticum_EbN1_CAI07428
Merged2_1259418_1-438	Phenylphosphate_synthase_subunit_B_Thauera_aromatica_K172_CAC12686	47.5	139	71	1	22	432	130	268	7.1e-32	126.3	Phenylphosphate_synthase_subunit_B_Thauera_aromatica_K172_CAC12686	Phenylphosphate_synthase_subunit_B_Thauera_aromatica_K172_CAC12686
Merged2_1260279_230-442	Phenylphosphate_synthase_subunit_A_Thauera_aromatica_K172_CAC12685	66.7	69	23	0	1	207	542	610	7e-25	102.1	Phenylphosphate_synthase_subunit_A_Thauera_aromatica_K172_CAC12685	Phenylphosphate_synthase_subunit_A_Thauera_aromatica_K172_CAC12685
Merged2_126083_2-442	Phenylethanol_dehydrogenase_Aromatoleum_aromaticum_EbN1_CAI07428	42.1	126	61	3	1	360	73	192	1.7e-20	88.6	Phenylethanol_dehydrogenase_Aromatoleum_aromaticum_EbN1_CAI07428	Phenylethanol_dehydrogenase_Aromatoleum_aromaticum_EbN1_CAI07428
Merged2_1261565_2-394	Phenylphosphate_synthase_subunit_A_Thauera_aromatica_K172_CAC12685	49	104	52	1	85	393	508	611	2.2e-24	101.3	Phenylphosphate_synthase_subunit_A_Thauera_aromatica_K172_CAC12685	Phenylphosphate_synthase_subunit_A_Thauera_aromatica_K172_CAC12685
Merged2_1264262_414-935	Phenylethanol_dehydrogenase_Aromatoleum_aromaticum_EbN1_CAI07428	44.4	169	93	1	16	519	81	249	1.3e-37	145.6	Phenylethanol_dehydrogenase_Aromatoleum_aromaticum_EbN1_CAI07428	Phenylethanol_dehydrogenase_Aromatoleum_aromaticum_EbN1_CAI07428
Merged2_1265843_311-601	Phenylphosphate_synthase_subunit_B_Thauera_aromatica_K172_CAC12686	42	69	36	1	16	210	284	352	5.8e-14	66.2	Phenylphosphate_synthase_subunit_B_Thauera_aromatica_K172_CAC12686	Phenylphosphate_synthase_subunit_B_Thauera_aromatica_K172_CAC12686
Merged2_1268923_2-874	Phenylphosphate_synthase_subunit_A_Thauera_aromatica_K172_CAC12685	45.1	288	148	3	37	873	3	289	7.7e-70	253.4	Phenylphosphate_synthase_subunit_A_Thauera_aromatica_K172_CAC12685	Phenylphosphate_synthase_subunit_A_Thauera_aromatica_K172_CAC12685
Merged2_1270012_3-470	CmdB_Aromatoleum_aromaticum_pCyN1_AIS23702	40.3	154	42	3	7	468	152	255	1.2e-29	119	CmdB_Aromatoleum_aromaticum_pCyN1_AIS23702	CmdB_Aromatoleum_aromaticum_pCyN1_AIS23702
Merged2_1270479_1-483	ApcC_Aromatoleum_aromaticum_EbN1_Q5P5G4	46.3	147	79	0	28	468	332	478	1.1e-33	132.5	ApcC_Aromatoleum_aromaticum_EbN1_Q5P5G4	ApcC_Aromatoleum_aromaticum_EbN1_Q5P5G4
Merged2_127289_1-447	Phenylphosphate_synthase_subunit_A_Thauera_aromatica_K172_CAC12685	43.6	149	84	0	1	447	90	238	2.3e-33	131.3	Phenylphosphate_synthase_subunit_A_Thauera_aromatica_K172_CAC12685	Phenylphosphate_synthase_subunit_A_Thauera_aromatica_K172_CAC12685
Merged2_1273762_227-472	Phenylphosphate_synthase_subunit_B_Thauera_aromatica_K172_CAC12686	43.8	64	36	0	28	219	284	347	2.7e-12	60.5	Phenylphosphate_synthase_subunit_B_Thauera_aromatica_K172_CAC12686	Phenylphosphate_synthase_subunit_B_Thauera_aromatica_K172_CAC12686
Merged2_1274428_1-399	CmdB_Aromatoleum_aromaticum_pCyN1_AIS23702	55.8	52	23	0	16	171	5	56	2.2e-16	74.7	CmdB_Aromatoleum_aromaticum_pCyN1_AIS23702	CmdB_Aromatoleum_aromaticum_pCyN1_AIS23702
Merged2_1278271_1-306	PcmJ_functional_alpha_subunit_Geobacter_metallireducens_GS_15_ABB32355_Locustag_Gmet_2126	46.2	91	49	0	28	300	57	147	5e-24	99.8	PcmJ_functional_alpha_subunit_Geobacter_metallireducens_GS_15_ABB32355_Locustag_Gmet_2126	PcmJ_functional_alpha_subunit_Geobacter_metallireducens_GS_15_ABB32355_Locustag_Gmet_2126
Merged2_1278271_1-306	PcmI_alpha_prime_subunit_isoform_of_PcmJ_Geobacter_sp_FRC_32_ACM18493_Locustag_Geob_0119	45.2	93	51	0	22	300	55	147	5e-24	99.8	PcmI_alpha_prime_subunit_isoform_of_PcmJ_Geobacter_sp_FRC_32_ACM18493_Locustag_Geob_0119	PcmI_alpha_prime_subunit_isoform_of_PcmJ_Geobacter_sp_FRC_32_ACM18493_Locustag_Geob_0119
Merged2_1278271_1-306	PcmI_alpha_prime_subunit_isoform_of_PcmJ_Geobacter_metallireducens_GS_15_ABB32354_Locustag_Gmet_2125	44.1	93	52	0	22	300	55	147	1.4e-23	98.2	PcmI_alpha_prime_subunit_isoform_of_PcmJ_Geobacter_metallireducens_GS_15_ABB32354_Locustag_Gmet_2125	PcmI_alpha_prime_subunit_isoform_of_PcmJ_Geobacter_metallireducens_GS_15_ABB32354_Locustag_Gmet_2125
Merged2_1278271_1-306	PcmJ_functional_alpha_subunit_Geobacter_sp_FRC_32_ACM18492_Locustag_Geob_0118	43	93	53	0	22	300	55	147	7.2e-23	95.9	PcmJ_functional_alpha_subunit_Geobacter_sp_FRC_32_ACM18492_Locustag_Geob_0118	PcmJ_functional_alpha_subunit_Geobacter_sp_FRC_32_ACM18492_Locustag_Geob_0118
Merged2_1279003_3-188	Phenylethanol_dehydrogenase_Aromatoleum_aromaticum_EbN1_CAI07428	48.5	33	17	0	73	171	213	245	0.00045	32.7	Phenylethanol_dehydrogenase_Aromatoleum_aromaticum_EbN1_CAI07428	Phenylethanol_dehydrogenase_Aromatoleum_aromaticum_EbN1_CAI07428
Merged2_1281023_197-451	PcmJ_functional_alpha_subunit_Geobacter_sp_FRC_32_ACM18492_Locustag_Geob_0118	48.5	33	17	0	139	237	483	515	0.0011	32	PcmJ_functional_alpha_subunit_Geobacter_sp_FRC_32_ACM18492_Locustag_Geob_0118	PcmJ_functional_alpha_subunit_Geobacter_sp_FRC_32_ACM18492_Locustag_Geob_0118
Merged2_128169_2-328	Naphthalene_carboxylase_alpha_subunit_Desulfobacterium_sp_N47_CBX30514_Locustag_N47_K27540	45.7	81	41	2	13	252	225	303	2e-15	71.2	Naphthalene_carboxylase_alpha_subunit_Desulfobacterium_sp_N47_CBX30514_Locustag_N47_K27540	Naphthalene_carboxylase_alpha_subunit_Desulfobacterium_sp_N47_CBX30514_Locustag_N47_K27540
Merged2_128169_2-328	Putative_naphthalene_carboxylase_alpha_subunit_Deltaproteobacterium_Naph_S2_EFK07621_Locustag_NPH_5855	45	80	41	2	16	252	219	296	1.7e-14	68.2	Putative_naphthalene_carboxylase_alpha_subunit_Deltaproteobacterium_Naph_S2_EFK07621_Locustag_NPH_5855	Putative_naphthalene_carboxylase_alpha_subunit_Deltaproteobacterium_Naph_S2_EFK07621_Locustag_NPH_5855
Merged2_128169_2-328	Naphthalene_carboxylase_putative_beta_subunit_Desulfobacterium_sp_N47_CBX30510_Locustag_N47_K27500	43	100	48	3	1	297	217	308	1.7e-14	68.2	Naphthalene_carboxylase_putative_beta_subunit_Desulfobacterium_sp_N47_CBX30510_Locustag_N47_K27500	Naphthalene_carboxylase_putative_beta_subunit_Desulfobacterium_sp_N47_CBX30510_Locustag_N47_K27500
Merged2_128169_2-328	PpcA_Aromatoleum_aromaticum_EbN1_CAI07883	43.8	80	42	2	1	237	219	296	3.8e-14	67	PpcA_Aromatoleum_aromaticum_EbN1_CAI07883	PpcA_Aromatoleum_aromaticum_EbN1_CAI07883
Merged2_128169_2-328	Putative_naphthalene_carboxylase_beta_subunit_Deltaproteobacterium_Naph_S2_EFK07600_Locustag_NPH_5859	42	100	49	3	1	297	217	308	5e-14	66.6	Putative_naphthalene_carboxylase_beta_subunit_Deltaproteobacterium_Naph_S2_EFK07600_Locustag_NPH_5859	Putative_naphthalene_carboxylase_beta_subunit_Deltaproteobacterium_Naph_S2_EFK07600_Locustag_NPH_5859
Merged2_128169_2-328	Naphthalene_carboxylase_putative_beta_subunit_Desulfobacterium_sp_N47_CBX30510_Locustag_N47_K27460	43.4	83	44	2	1	249	206	285	1.9e-13	64.7	Naphthalene_carboxylase_putative_beta_subunit_Desulfobacterium_sp_N47_CBX30510_Locustag_N47_K27460	Naphthalene_carboxylase_putative_beta_subunit_Desulfobacterium_sp_N47_CBX30510_Locustag_N47_K27460
Merged2_128169_2-328	Putative_naphthalene_carboxylase_beta_subunit_Deltaproteobacterium_Naph_S2_EFK07624_Locustag_NPH_5861	41.3	92	51	2	16	291	232	320	7.2e-13	62.8	Putative_naphthalene_carboxylase_beta_subunit_Deltaproteobacterium_Naph_S2_EFK07624_Locustag_NPH_5861	Putative_naphthalene_carboxylase_beta_subunit_Deltaproteobacterium_Naph_S2_EFK07624_Locustag_NPH_5861
Merged2_128169_2-328	Putative_naphthalene_carboxylase_beta_subunit_Deltaproteobacterium_Naph_S2_EFK07615_Locustag_NPH_5863	41	83	46	2	1	249	205	284	2.1e-12	61.2	Putative_naphthalene_carboxylase_beta_subunit_Deltaproteobacterium_Naph_S2_EFK07615_Locustag_NPH_5863	Putative_naphthalene_carboxylase_beta_subunit_Deltaproteobacterium_Naph_S2_EFK07615_Locustag_NPH_5863
Merged2_1283444_530-748	Phenylethanol_dehydrogenase_Aromatoleum_aromaticum_EbN1_CAI07428	46.4	69	32	1	1	207	183	246	5.9e-11	55.8	Phenylethanol_dehydrogenase_Aromatoleum_aromaticum_EbN1_CAI07428	Phenylethanol_dehydrogenase_Aromatoleum_aromaticum_EbN1_CAI07428
Merged2_1288783_3-335	Phenylethanol_dehydrogenase_Aromatoleum_aromaticum_EbN1_CAI07428	50	36	18	0	154	261	209	244	0.00016	35	Phenylethanol_dehydrogenase_Aromatoleum_aromaticum_EbN1_CAI07428	Phenylethanol_dehydrogenase_Aromatoleum_aromaticum_EbN1_CAI07428
Merged2_1291893_2-397	Putative_naphthalene_carboxylase_alpha_subunit_Deltaproteobacterium_Naph_S2_EFK07621_Locustag_NPH_5855	46.8	126	66	1	7	381	110	235	3e-29	117.5	Putative_naphthalene_carboxylase_alpha_subunit_Deltaproteobacterium_Naph_S2_EFK07621_Locustag_NPH_5855	Putative_naphthalene_carboxylase_alpha_subunit_Deltaproteobacterium_Naph_S2_EFK07621_Locustag_NPH_5855
Merged2_1291893_2-397	Naphthalene_carboxylase_alpha_subunit_Desulfobacterium_sp_N47_CBX30514_Locustag_N47_K27540	44.4	126	69	1	7	381	117	242	2.4e-26	107.8	Naphthalene_carboxylase_alpha_subunit_Desulfobacterium_sp_N47_CBX30514_Locustag_N47_K27540	Naphthalene_carboxylase_alpha_subunit_Desulfobacterium_sp_N47_CBX30514_Locustag_N47_K27540
Merged2_1292644_374-568	AssD1_Desulfatibacillum_alkenivorans_AK_01_ACL03425	50	24	12	0	43	114	48	71	0.0014	31.2	AssD1_Desulfatibacillum_alkenivorans_AK_01_ACL03425	AssD1_Desulfatibacillum_alkenivorans_AK_01_ACL03425
Merged2_1292644_374-568	Putative_AssD_Smithella_sp_SCADC_KFO69022	68.8	16	5	0	67	114	56	71	0.0031	30	Putative_AssD_Smithella_sp_SCADC_KFO69022	Putative_AssD_Smithella_sp_SCADC_KFO69022
Merged2_1292644_374-568	AssD_Smithella_sp_SDB_KQC10643	68.8	16	5	0	67	114	56	71	0.0031	30	AssD_Smithella_sp_SDB_KQC10643	AssD_Smithella_sp_SDB_KQC10643
Merged2_1295208_2-394	Phenylphosphate_synthase_subunit_A_Thauera_aromatica_K172_CAC12685	46.6	133	66	1	1	384	409	541	3.5e-30	120.6	Phenylphosphate_synthase_subunit_A_Thauera_aromatica_K172_CAC12685	Phenylphosphate_synthase_subunit_A_Thauera_aromatica_K172_CAC12685
Merged2_1295801_1-291	Phenylphosphate_synthase_subunit_A_Thauera_aromatica_K172_CAC12685	45.4	97	44	2	28	291	3	99	2e-22	94.4	Phenylphosphate_synthase_subunit_A_Thauera_aromatica_K172_CAC12685	Phenylphosphate_synthase_subunit_A_Thauera_aromatica_K172_CAC12685
Merged2_1296_1673-2011	Phenylethanol_dehydrogenase_Aromatoleum_aromaticum_EbN1_CAI07428	40	95	54	1	40	324	154	245	4.1e-11	57	Phenylethanol_dehydrogenase_Aromatoleum_aromaticum_EbN1_CAI07428	Phenylethanol_dehydrogenase_Aromatoleum_aromaticum_EbN1_CAI07428
Merged2_1297548_1-651	ApcC_Aromatoleum_aromaticum_EbN1_Q5P5G4	40.4	178	104	2	1	534	371	546	3.4e-30	121.3	ApcC_Aromatoleum_aromaticum_EbN1_Q5P5G4	ApcC_Aromatoleum_aromaticum_EbN1_Q5P5G4
Merged2_1299837_438-758	CmdA_Aromatoleum_aromaticum_pCyN1_AIS23703	52.4	63	28	1	136	318	49	111	8.1e-17	75.9	CmdA_Aromatoleum_aromaticum_pCyN1_AIS23703	CmdA_Aromatoleum_aromaticum_pCyN1_AIS23703
Merged2_1299837_438-758	Putative_alkane_C2_methylene_hydroxylase_alpha_subunit_Desulfococcus_oleovorans_Hxd3_ABW66004	47	66	34	1	127	321	52	117	2.6e-15	70.9	Putative_alkane_C2_methylene_hydroxylase_alpha_subunit_Desulfococcus_oleovorans_Hxd3_ABW66004	Putative_alkane_C2_methylene_hydroxylase_alpha_subunit_Desulfococcus_oleovorans_Hxd3_ABW66004
Merged2_1300552_2-127	PcmI_alpha_prime_subunit_isoform_of_PcmJ_Geobacter_sp_FRC_32_ACM18493_Locustag_Geob_0119	60	20	8	0	46	105	507	526	0.00089	31.2	PcmI_alpha_prime_subunit_isoform_of_PcmJ_Geobacter_sp_FRC_32_ACM18493_Locustag_Geob_0119	PcmI_alpha_prime_subunit_isoform_of_PcmJ_Geobacter_sp_FRC_32_ACM18493_Locustag_Geob_0119
Merged2_1300552_2-127	PcmJ_functional_alpha_subunit_Geobacter_metallireducens_GS_15_ABB32355_Locustag_Gmet_2126	64.7	17	6	0	43	93	498	514	0.0026	29.6	PcmJ_functional_alpha_subunit_Geobacter_metallireducens_GS_15_ABB32355_Locustag_Gmet_2126	PcmJ_functional_alpha_subunit_Geobacter_metallireducens_GS_15_ABB32355_Locustag_Gmet_2126
Merged2_1301144_3-860	Putative_naphthalene_carboxylase_alpha_subunit_Deltaproteobacterium_Naph_S2_EFK07621_Locustag_NPH_5855	40.1	287	165	5	1	858	103	383	3.2e-52	194.9	Putative_naphthalene_carboxylase_alpha_subunit_Deltaproteobacterium_Naph_S2_EFK07621_Locustag_NPH_5855	Putative_naphthalene_carboxylase_alpha_subunit_Deltaproteobacterium_Naph_S2_EFK07621_Locustag_NPH_5855
Merged2_130175_1-324	Phenylphosphate_synthase_subunit_B_Thauera_aromatica_K172_CAC12686	50	68	34	0	118	321	133	200	7.9e-12	59.3	Phenylphosphate_synthase_subunit_B_Thauera_aromatica_K172_CAC12686	Phenylphosphate_synthase_subunit_B_Thauera_aromatica_K172_CAC12686
Merged2_1303508_1-552	Phenylphosphate_synthase_subunit_B_Thauera_aromatica_K172_CAC12686	43.9	173	94	1	4	513	175	347	4.7e-41	157.1	Phenylphosphate_synthase_subunit_B_Thauera_aromatica_K172_CAC12686	Phenylphosphate_synthase_subunit_B_Thauera_aromatica_K172_CAC12686
Merged2_1305281_1-75	Phenylethanol_dehydrogenase_Aromatoleum_aromaticum_EbN1_CAI07428	66.7	21	7	0	1	63	226	246	4.8e-05	34.7	Phenylethanol_dehydrogenase_Aromatoleum_aromaticum_EbN1_CAI07428	Phenylethanol_dehydrogenase_Aromatoleum_aromaticum_EbN1_CAI07428
Merged2_1311011_1-1434	CmdA_Aromatoleum_aromaticum_pCyN1_AIS23703	48.2	56	29	0	4	171	255	310	2.5e-09	53.1	CmdA_Aromatoleum_aromaticum_pCyN1_AIS23703	CmdA_Aromatoleum_aromaticum_pCyN1_AIS23703
Merged2_1313266_1-198	Putative_AssD_Smithella_sp_SCADC_KFO69022	48.1	27	14	0	19	99	45	71	0.00048	32.7	Putative_AssD_Smithella_sp_SCADC_KFO69022	Putative_AssD_Smithella_sp_SCADC_KFO69022
Merged2_1313266_1-198	AssD_Smithella_sp_SDB_KQC10643	48.1	27	14	0	19	99	45	71	0.00048	32.7	AssD_Smithella_sp_SDB_KQC10643	AssD_Smithella_sp_SDB_KQC10643
Merged2_1313266_1-198	AssD1_Desulfatibacillum_alkenivorans_AK_01_ACL03425	45.8	24	13	0	28	99	48	71	0.0014	31.2	AssD1_Desulfatibacillum_alkenivorans_AK_01_ACL03425	AssD1_Desulfatibacillum_alkenivorans_AK_01_ACL03425
Merged2_1314886_1-597	Phenylphosphate_synthase_subunit_A_Thauera_aromatica_K172_CAC12685	48.1	77	40	0	367	597	510	586	4.8e-15	70.9	Phenylphosphate_synthase_subunit_A_Thauera_aromatica_K172_CAC12685	Phenylphosphate_synthase_subunit_A_Thauera_aromatica_K172_CAC12685
Merged2_1315666_42-365	Phenylphosphate_synthase_subunit_A_Thauera_aromatica_K172_CAC12685	46.5	101	53	1	1	300	510	610	1.4e-21	91.7	Phenylphosphate_synthase_subunit_A_Thauera_aromatica_K172_CAC12685	Phenylphosphate_synthase_subunit_A_Thauera_aromatica_K172_CAC12685
Merged2_1317073_2-379	Naphthalene_carboxylase_putative_beta_subunit_Desulfobacterium_sp_N47_CBX30510_Locustag_N47_K27500	41.1	107	62	1	1	318	196	302	5.6e-17	76.6	Naphthalene_carboxylase_putative_beta_subunit_Desulfobacterium_sp_N47_CBX30510_Locustag_N47_K27500	Naphthalene_carboxylase_putative_beta_subunit_Desulfobacterium_sp_N47_CBX30510_Locustag_N47_K27500
Merged2_1317073_2-379	Putative_naphthalene_carboxylase_beta_subunit_Deltaproteobacterium_Naph_S2_EFK07600_Locustag_NPH_5859	46.3	82	44	0	1	246	196	277	1.1e-15	72.4	Putative_naphthalene_carboxylase_beta_subunit_Deltaproteobacterium_Naph_S2_EFK07600_Locustag_NPH_5859	Putative_naphthalene_carboxylase_beta_subunit_Deltaproteobacterium_Naph_S2_EFK07600_Locustag_NPH_5859
Merged2_1317601_1-429	HbsD2_Desulfobacula_toluolica_Tol2_CCK78652	42.9	35	19	1	235	336	179	213	9.5e-05	36.2	HbsD2_Desulfobacula_toluolica_Tol2_CCK78652	HbsD2_Desulfobacula_toluolica_Tol2_CCK78652
Merged2_1317601_1-429	NmsD_partial_Bacterium_enrichment_culture_clone_N47_ADB04295	43.2	37	20	1	232	339	151	187	0.00028	34.7	NmsD_partial_Bacterium_enrichment_culture_clone_N47_ADB04295	NmsD_partial_Bacterium_enrichment_culture_clone_N47_ADB04295
Merged2_1317660_449-544	Phenylethanol_dehydrogenase_Aromatoleum_aromaticum_EbN1_CAI07428	57.1	28	12	0	13	96	4	31	2.8e-05	35.8	Phenylethanol_dehydrogenase_Aromatoleum_aromaticum_EbN1_CAI07428	Phenylethanol_dehydrogenase_Aromatoleum_aromaticum_EbN1_CAI07428
Merged2_1321326_2-190	Phenylethanol_dehydrogenase_Aromatoleum_aromaticum_EbN1_CAI07428	54.3	46	19	1	46	183	204	247	2.4e-08	47	Phenylethanol_dehydrogenase_Aromatoleum_aromaticum_EbN1_CAI07428	Phenylethanol_dehydrogenase_Aromatoleum_aromaticum_EbN1_CAI07428
Merged2_132276_552-926	EbdA_Aromatoleum_aromaticum_EbN1_CAI07432	50.9	55	24	1	127	291	127	178	1.3e-13	65.5	EbdA_Aromatoleum_aromaticum_EbN1_CAI07432	EbdA_Aromatoleum_aromaticum_EbN1_CAI07432
Merged2_132276_552-926	EbdA_Azoarcus_sp_EB1_AAK76387	50.9	55	24	1	127	291	127	178	1.3e-13	65.5	EbdA_Azoarcus_sp_EB1_AAK76387	EbdA_Azoarcus_sp_EB1_AAK76387
Merged2_132282_1-219	PpcC_Aromatoleum_aromaticum_EbN1_CAI07884	41	61	36	0	31	213	1	61	4.5e-11	56.2	PpcC_Aromatoleum_aromaticum_EbN1_CAI07884	PpcC_Aromatoleum_aromaticum_EbN1_CAI07884
Merged2_1323301_233-325	Phenylethanol_dehydrogenase_Aromatoleum_aromaticum_EbN1_CAI07428	57.1	28	12	0	7	90	5	32	1.6e-05	36.6	Phenylethanol_dehydrogenase_Aromatoleum_aromaticum_EbN1_CAI07428	Phenylethanol_dehydrogenase_Aromatoleum_aromaticum_EbN1_CAI07428
Merged2_1324173_1-201	ApcC_Aromatoleum_aromaticum_EbN1_Q5P5G4	41.8	55	32	0	13	177	267	321	1.6e-10	54.3	ApcC_Aromatoleum_aromaticum_EbN1_Q5P5G4	ApcC_Aromatoleum_aromaticum_EbN1_Q5P5G4
Merged2_1327188_2-934	ApcC_Aromatoleum_aromaticum_EbN1_Q5P5G4	41.5	306	167	6	4	894	176	478	1.7e-59	219.2	ApcC_Aromatoleum_aromaticum_EbN1_Q5P5G4	ApcC_Aromatoleum_aromaticum_EbN1_Q5P5G4
Merged2_1327374_1102-1647	IbsD_Thauera_sp_pCyN2_AIS23706	65.4	26	9	0	232	309	48	73	6.2e-09	50.4	IbsD_Thauera_sp_pCyN2_AIS23706	IbsD_Thauera_sp_pCyN2_AIS23706
Merged2_1327374_1102-1647	AssD2_Desulfatibacillum_alkenivorans_AK_01_ACL03895	62.1	29	10	1	226	309	14	42	4e-08	47.8	AssD2_Desulfatibacillum_alkenivorans_AK_01_ACL03895	AssD2_Desulfatibacillum_alkenivorans_AK_01_ACL03895
Merged2_1327374_1102-1647	Putative_AssD_Smithella_sp_SCADC_KFO69022	57.7	26	11	0	232	309	17	42	4e-08	47.8	Putative_AssD_Smithella_sp_SCADC_KFO69022	Putative_AssD_Smithella_sp_SCADC_KFO69022
Merged2_1327374_1102-1647	AssD_Smithella_sp_SDB_KQC10643	57.7	26	11	0	232	309	17	42	4e-08	47.8	AssD_Smithella_sp_SDB_KQC10643	AssD_Smithella_sp_SDB_KQC10643
Merged2_1327374_1102-1647	AssD1_Desulfatibacillum_alkenivorans_AK_01_ACL03425	57.7	26	11	0	232	309	17	42	1.2e-07	46.2	AssD1_Desulfatibacillum_alkenivorans_AK_01_ACL03425	AssD1_Desulfatibacillum_alkenivorans_AK_01_ACL03425
Merged2_1327374_1102-1647	Putative_AssD1_Desulfatibacillum_aliphaticivorans_DSM_15576T_JGI_Locus_tag_G491DRAFT_03721_WP_028315532	57.7	26	11	0	232	309	17	42	1.2e-07	46.2	Putative_AssD1_Desulfatibacillum_aliphaticivorans_DSM_15576T_JGI_Locus_tag_G491DRAFT_03721_WP_028315532	Putative_AssD1_Desulfatibacillum_aliphaticivorans_DSM_15576T_JGI_Locus_tag_G491DRAFT_03721_WP_028315532
Merged2_1327374_1102-1647	HbsD2_Desulfobacula_toluolica_Tol2_CCK78652	56	25	11	0	232	306	23	47	3.4e-07	44.7	HbsD2_Desulfobacula_toluolica_Tol2_CCK78652	HbsD2_Desulfobacula_toluolica_Tol2_CCK78652
Merged2_1329551_3-1814	Phenylphosphate_synthase_subunit_A_Thauera_aromatica_K172_CAC12685	50	102	50	1	1477	1779	508	609	1e-20	91.3	Phenylphosphate_synthase_subunit_A_Thauera_aromatica_K172_CAC12685	Phenylphosphate_synthase_subunit_A_Thauera_aromatica_K172_CAC12685
Merged2_1330267_302-388	ApcC_Aromatoleum_aromaticum_EbN1_Q5P5G4	59.3	27	11	0	7	87	13	39	3.3e-05	35.4	ApcC_Aromatoleum_aromaticum_EbN1_Q5P5G4	ApcC_Aromatoleum_aromaticum_EbN1_Q5P5G4
Merged2_1330637_305-550	CmdA_Aromatoleum_aromaticum_pCyN1_AIS23703	53.8	39	16	1	136	246	46	84	3.6e-09	50.1	CmdA_Aromatoleum_aromaticum_pCyN1_AIS23703	CmdA_Aromatoleum_aromaticum_pCyN1_AIS23703
Merged2_1333798_86-313	CmdA_Aromatoleum_aromaticum_pCyN1_AIS23703	52.2	46	19	2	94	225	45	89	2.3e-10	53.9	CmdA_Aromatoleum_aromaticum_pCyN1_AIS23703	CmdA_Aromatoleum_aromaticum_pCyN1_AIS23703
Merged2_1334388_2-496	Phenylphosphate_synthase_subunit_A_Thauera_aromatica_K172_CAC12685	42.1	164	94	1	4	492	223	386	1.2e-35	139	Phenylphosphate_synthase_subunit_A_Thauera_aromatica_K172_CAC12685	Phenylphosphate_synthase_subunit_A_Thauera_aromatica_K172_CAC12685
Merged2_1335429_3-668	CmdB_Aromatoleum_aromaticum_pCyN1_AIS23702	41.3	189	61	2	67	633	121	259	2.7e-43	164.9	CmdB_Aromatoleum_aromaticum_pCyN1_AIS23702	CmdB_Aromatoleum_aromaticum_pCyN1_AIS23702
Merged2_1335429_3-668	EbdB_Aromatoleum_aromaticum_EbN1_CAI07431	40	195	67	2	46	630	132	276	5.2e-42	160.6	EbdB_Aromatoleum_aromaticum_EbN1_CAI07431	EbdB_Aromatoleum_aromaticum_EbN1_CAI07431
Merged2_1335429_3-668	EbdB_Azoarcus_sp_EB1_AAK76388	40	195	67	2	46	630	132	276	5.2e-42	160.6	EbdB_Azoarcus_sp_EB1_AAK76388	EbdB_Azoarcus_sp_EB1_AAK76388
Merged2_133616_2-436	Phenylphosphate_synthase_subunit_A_Thauera_aromatica_K172_CAC12685	44	91	48	1	82	354	520	607	5.4e-16	73.6	Phenylphosphate_synthase_subunit_A_Thauera_aromatica_K172_CAC12685	Phenylphosphate_synthase_subunit_A_Thauera_aromatica_K172_CAC12685
Merged2_1336184_2-493	ApcC_Aromatoleum_aromaticum_EbN1_Q5P5G4	52.2	161	77	0	10	492	251	411	3.2e-49	184.1	ApcC_Aromatoleum_aromaticum_EbN1_Q5P5G4	ApcC_Aromatoleum_aromaticum_EbN1_Q5P5G4
Merged2_1336847_1-336	EbdB_Aromatoleum_aromaticum_EbN1_CAI07431	52.2	67	29	1	4	204	14	77	5e-17	76.6	EbdB_Aromatoleum_aromaticum_EbN1_CAI07431	EbdB_Aromatoleum_aromaticum_EbN1_CAI07431
Merged2_1336847_1-336	EbdB_Azoarcus_sp_EB1_AAK76388	52.2	67	29	1	4	204	14	77	5e-17	76.6	EbdB_Azoarcus_sp_EB1_AAK76388	EbdB_Azoarcus_sp_EB1_AAK76388
Merged2_1336847_1-336	CmdB_Aromatoleum_aromaticum_pCyN1_AIS23702	50	64	28	1	16	207	5	64	1.4e-16	75.1	CmdB_Aromatoleum_aromaticum_pCyN1_AIS23702	CmdB_Aromatoleum_aromaticum_pCyN1_AIS23702
Merged2_1338157_1-393	Phenylethanol_dehydrogenase_Aromatoleum_aromaticum_EbN1_CAI07428	40.4	89	51	1	37	303	5	91	6.4e-08	46.6	Phenylethanol_dehydrogenase_Aromatoleum_aromaticum_EbN1_CAI07428	Phenylethanol_dehydrogenase_Aromatoleum_aromaticum_EbN1_CAI07428
Merged2_1339102_2-727	Naphthalene_carboxylase_putative_beta_subunit_Desulfobacterium_sp_N47_CBX30510_Locustag_N47_K27500	40.3	67	39	1	4	201	231	297	2.8e-09	52	Naphthalene_carboxylase_putative_beta_subunit_Desulfobacterium_sp_N47_CBX30510_Locustag_N47_K27500	Naphthalene_carboxylase_putative_beta_subunit_Desulfobacterium_sp_N47_CBX30510_Locustag_N47_K27500
Merged2_1339102_2-727	Putative_naphthalene_carboxylase_beta_subunit_Deltaproteobacterium_Naph_S2_EFK07600_Locustag_NPH_5859	40	65	38	1	10	201	233	297	2e-07	45.8	Putative_naphthalene_carboxylase_beta_subunit_Deltaproteobacterium_Naph_S2_EFK07600_Locustag_NPH_5859	Putative_naphthalene_carboxylase_beta_subunit_Deltaproteobacterium_Naph_S2_EFK07600_Locustag_NPH_5859
Merged2_134239_3-548	Naphthalene_carboxylase_putative_beta_subunit_Desulfobacterium_sp_N47_CBX30510_Locustag_N47_K27480	46.7	30	16	0	397	486	440	469	0.00078	33.5	Naphthalene_carboxylase_putative_beta_subunit_Desulfobacterium_sp_N47_CBX30510_Locustag_N47_K27480	Naphthalene_carboxylase_putative_beta_subunit_Desulfobacterium_sp_N47_CBX30510_Locustag_N47_K27480
Merged2_1343149_29-307	Phenylethanol_dehydrogenase_Aromatoleum_aromaticum_EbN1_CAI07428	47.8	92	47	1	4	276	158	249	6.3e-18	79.3	Phenylethanol_dehydrogenase_Aromatoleum_aromaticum_EbN1_CAI07428	Phenylethanol_dehydrogenase_Aromatoleum_aromaticum_EbN1_CAI07428
Merged2_134362_3-89	Phenylethanol_dehydrogenase_Aromatoleum_aromaticum_EbN1_CAI07428	54.2	24	11	0	10	81	5	28	0.00036	32	Phenylethanol_dehydrogenase_Aromatoleum_aromaticum_EbN1_CAI07428	Phenylethanol_dehydrogenase_Aromatoleum_aromaticum_EbN1_CAI07428
Merged2_1344204_3-680	Putative_alkane_C2_methylene_hydroxylase_beta	48.3	29	15	0	577	663	26	54	0.00044	34.7	Putative_alkane_C2_methylene_hydroxylase_beta subunit_Desulfococcus_oleovorans_Hxd3_ABW66006	Putative_alkane_C2_methylene_hydroxylase_beta subunit_Desulfococcus_oleovorans_Hxd3_ABW66006
Merged2_1344204_3-680	EbdB_Aromatoleum_aromaticum_EbN1_CAI07431	41.9	31	18	0	571	663	10	40	0.00057	34.3	EbdB_Aromatoleum_aromaticum_EbN1_CAI07431	EbdB_Aromatoleum_aromaticum_EbN1_CAI07431
Merged2_1344204_3-680	EbdB_Azoarcus_sp_EB1_AAK76388	41.9	31	18	0	571	663	10	40	0.00057	34.3	EbdB_Azoarcus_sp_EB1_AAK76388	EbdB_Azoarcus_sp_EB1_AAK76388
Merged2_1344204_3-680	CmdB_Aromatoleum_aromaticum_pCyN1_AIS23702	50	22	11	0	595	660	5	26	0.0028	32	CmdB_Aromatoleum_aromaticum_pCyN1_AIS23702	CmdB_Aromatoleum_aromaticum_pCyN1_AIS23702
Merged2_1344242_108-500	Phenylethanol_dehydrogenase_Aromatoleum_aromaticum_EbN1_CAI07428	45.2	126	68	1	1	378	121	245	1.7e-21	91.7	Phenylethanol_dehydrogenase_Aromatoleum_aromaticum_EbN1_CAI07428	Phenylethanol_dehydrogenase_Aromatoleum_aromaticum_EbN1_CAI07428
Merged2_1344825_229-498	Phenylethanol_dehydrogenase_Aromatoleum_aromaticum_EbN1_CAI07428	42.4	85	35	2	1	255	1	71	4e-09	50.1	Phenylethanol_dehydrogenase_Aromatoleum_aromaticum_EbN1_CAI07428	Phenylethanol_dehydrogenase_Aromatoleum_aromaticum_EbN1_CAI07428
Merged2_134585_235-303	Phenylethanol_dehydrogenase_Aromatoleum_aromaticum_EbN1_CAI07428	76.2	21	5	0	1	63	228	248	3.1e-06	38.5	Phenylethanol_dehydrogenase_Aromatoleum_aromaticum_EbN1_CAI07428	Phenylethanol_dehydrogenase_Aromatoleum_aromaticum_EbN1_CAI07428
Merged2_1346401_397-1119	Phenylphosphate_synthase_subunit_A_Thauera_aromatica_K172_CAC12685	52	200	92	1	124	711	411	610	3.6e-57	211.1	Phenylphosphate_synthase_subunit_A_Thauera_aromatica_K172_CAC12685	Phenylphosphate_synthase_subunit_A_Thauera_aromatica_K172_CAC12685
Merged2_1347644_2-1096	ApcA_Aromatoleum_aromaticum_EbN1_Q5P5G2	40	170	100	2	1	510	310	477	2.3e-23	99.4	ApcA_Aromatoleum_aromaticum_EbN1_Q5P5G2	ApcA_Aromatoleum_aromaticum_EbN1_Q5P5G2
Merged2_1349831_2-331	PcmJ_functional_alpha_subunit_Geobacter_metallireducens_GS_15_ABB32355_Locustag_Gmet_2126	42.9	70	40	0	121	330	57	126	4.9e-17	76.6	PcmJ_functional_alpha_subunit_Geobacter_metallireducens_GS_15_ABB32355_Locustag_Gmet_2126	PcmJ_functional_alpha_subunit_Geobacter_metallireducens_GS_15_ABB32355_Locustag_Gmet_2126
Merged2_135108_578-1207	ApcC_Aromatoleum_aromaticum_EbN1_Q5P5G4	41.1	197	112	3	7	594	7	200	6.4e-34	133.7	ApcC_Aromatoleum_aromaticum_EbN1_Q5P5G4	ApcC_Aromatoleum_aromaticum_EbN1_Q5P5G4
Merged2_1351111_1-480	ApcA_Aromatoleum_aromaticum_EbN1_Q5P5G2	50	160	80	0	1	480	94	253	5.2e-44	166.8	ApcA_Aromatoleum_aromaticum_EbN1_Q5P5G2	ApcA_Aromatoleum_aromaticum_EbN1_Q5P5G2
Merged2_1353323_3-314	EbdB_Aromatoleum_aromaticum_EbN1_CAI07431	43.2	88	28	2	49	312	115	180	1.2e-17	78.6	EbdB_Aromatoleum_aromaticum_EbN1_CAI07431	EbdB_Aromatoleum_aromaticum_EbN1_CAI07431
Merged2_1353323_3-314	EbdB_Azoarcus_sp_EB1_AAK76388	43.2	88	28	2	49	312	115	180	1.2e-17	78.6	EbdB_Azoarcus_sp_EB1_AAK76388	EbdB_Azoarcus_sp_EB1_AAK76388
Merged2_1355247_2-745	Phenylphosphate_synthase_subunit_A_Thauera_aromatica_K172_CAC12685	49.2	250	122	2	10	744	2	251	3.8e-70	254.2	Phenylphosphate_synthase_subunit_A_Thauera_aromatica_K172_CAC12685	Phenylphosphate_synthase_subunit_A_Thauera_aromatica_K172_CAC12685
Merged2_1355710_1-534	PpcA_Aromatoleum_aromaticum_EbN1_CAI07883	43.3	178	91	6	1	513	125	299	8.4e-27	109.8	PpcA_Aromatoleum_aromaticum_EbN1_CAI07883	PpcA_Aromatoleum_aromaticum_EbN1_CAI07883
Merged2_1357313_2-562	ApcC_Aromatoleum_aromaticum_EbN1_Q5P5G4	50.3	185	92	0	7	561	11	195	1.5e-55	205.3	ApcC_Aromatoleum_aromaticum_EbN1_Q5P5G4	ApcC_Aromatoleum_aromaticum_EbN1_Q5P5G4
Merged2_1357313_559-669	ApcB_Aromatoleum_aromaticum_EbN1_Q5P5G3	76.9	26	6	0	7	84	82	107	4.8e-09	48.5	ApcB_Aromatoleum_aromaticum_EbN1_Q5P5G3	ApcB_Aromatoleum_aromaticum_EbN1_Q5P5G3
Merged2_1357339_2-496	Phenylphosphate_synthase_subunit_B_Thauera_aromatica_K172_CAC12686	46	161	64	1	1	483	136	273	4.5e-35	137.1	Phenylphosphate_synthase_subunit_B_Thauera_aromatica_K172_CAC12686	Phenylphosphate_synthase_subunit_B_Thauera_aromatica_K172_CAC12686
Merged2_1357911_1020-1265	ApcC_Aromatoleum_aromaticum_EbN1_Q5P5G4	40.5	79	43	1	7	231	13	91	2.5e-10	53.9	ApcC_Aromatoleum_aromaticum_EbN1_Q5P5G4	ApcC_Aromatoleum_aromaticum_EbN1_Q5P5G4
Merged2_1358337_1-339	PpcA_Aromatoleum_aromaticum_EbN1_CAI07883	48.2	83	38	3	4	249	226	304	1.3e-12	62	PpcA_Aromatoleum_aromaticum_EbN1_CAI07883	PpcA_Aromatoleum_aromaticum_EbN1_CAI07883
Merged2_1358559_3-188	Phenylethanol_dehydrogenase_Aromatoleum_aromaticum_EbN1_CAI07428	42.4	33	19	0	22	120	213	245	9.1e-05	35	Phenylethanol_dehydrogenase_Aromatoleum_aromaticum_EbN1_CAI07428	Phenylethanol_dehydrogenase_Aromatoleum_aromaticum_EbN1_CAI07428
Merged2_1360084_2-442	ApcC_Aromatoleum_aromaticum_EbN1_Q5P5G4	47.9	144	73	2	16	441	335	478	5.5e-32	126.7	ApcC_Aromatoleum_aromaticum_EbN1_Q5P5G4	ApcC_Aromatoleum_aromaticum_EbN1_Q5P5G4
Merged2_1360084_2-442	ApcA_Aromatoleum_aromaticum_EbN1_Q5P5G2	43.5	131	74	0	46	438	310	440	2.6e-26	107.8	ApcA_Aromatoleum_aromaticum_EbN1_Q5P5G2	ApcA_Aromatoleum_aromaticum_EbN1_Q5P5G2
Merged2_1360536_1-462	Putative_naphthalene_carboxylase_alpha_subunit_Deltaproteobacterium_Naph_S2_EFK07621_Locustag_NPH_5855	48.6	138	70	1	37	447	98	235	1.5e-35	138.7	Putative_naphthalene_carboxylase_alpha_subunit_Deltaproteobacterium_Naph_S2_EFK07621_Locustag_NPH_5855	Putative_naphthalene_carboxylase_alpha_subunit_Deltaproteobacterium_Naph_S2_EFK07621_Locustag_NPH_5855
Merged2_1360536_1-462	Naphthalene_carboxylase_alpha_subunit_Desulfobacterium_sp_N47_CBX30514_Locustag_N47_K27540	45.2	146	76	2	22	447	97	242	2e-32	128.3	Naphthalene_carboxylase_alpha_subunit_Desulfobacterium_sp_N47_CBX30514_Locustag_N47_K27540	Naphthalene_carboxylase_alpha_subunit_Desulfobacterium_sp_N47_CBX30514_Locustag_N47_K27540
Merged2_1361327_1019-1096	Phenylethanol_dehydrogenase_Aromatoleum_aromaticum_EbN1_CAI07428	76.2	21	5	0	16	78	6	26	1.7e-05	36.2	Phenylethanol_dehydrogenase_Aromatoleum_aromaticum_EbN1_CAI07428	Phenylethanol_dehydrogenase_Aromatoleum_aromaticum_EbN1_CAI07428
Merged2_1362105_2-775	Phenylphosphate_synthase_subunit_A_Thauera_aromatica_K172_CAC12685	49.5	103	51	1	448	753	508	610	2.5e-24	102.1	Phenylphosphate_synthase_subunit_A_Thauera_aromatica_K172_CAC12685	Phenylphosphate_synthase_subunit_A_Thauera_aromatica_K172_CAC12685
Merged2_1362238_540-650	Putative_alkane_C2_methylene_hydroxylase_beta	55.6	36	16	0	4	111	28	63	1.5e-10	53.5	Putative_alkane_C2_methylene_hydroxylase_beta subunit_Desulfococcus_oleovorans_Hxd3_ABW66006	Putative_alkane_C2_methylene_hydroxylase_beta subunit_Desulfococcus_oleovorans_Hxd3_ABW66006
Merged2_1362238_540-650	EbdB_Aromatoleum_aromaticum_EbN1_CAI07431	52.8	36	17	0	4	111	14	49	1.5e-10	53.5	EbdB_Aromatoleum_aromaticum_EbN1_CAI07431	EbdB_Aromatoleum_aromaticum_EbN1_CAI07431
Merged2_1362238_540-650	EbdB_Azoarcus_sp_EB1_AAK76388	52.8	36	17	0	4	111	14	49	1.5e-10	53.5	EbdB_Azoarcus_sp_EB1_AAK76388	EbdB_Azoarcus_sp_EB1_AAK76388
Merged2_1362238_540-650	CmdB_Aromatoleum_aromaticum_pCyN1_AIS23702	59.4	32	13	0	10	105	3	34	3.3e-10	52.4	CmdB_Aromatoleum_aromaticum_pCyN1_AIS23702	CmdB_Aromatoleum_aromaticum_pCyN1_AIS23702
Merged2_1363948_99-362	EbdB_Aromatoleum_aromaticum_EbN1_CAI07431	59.6	52	21	0	16	171	18	69	4.6e-18	79.7	EbdB_Aromatoleum_aromaticum_EbN1_CAI07431	EbdB_Aromatoleum_aromaticum_EbN1_CAI07431
Merged2_1363948_99-362	EbdB_Azoarcus_sp_EB1_AAK76388	59.6	52	21	0	16	171	18	69	4.6e-18	79.7	EbdB_Azoarcus_sp_EB1_AAK76388	EbdB_Azoarcus_sp_EB1_AAK76388
Merged2_1363948_99-362	CmdB_Aromatoleum_aromaticum_pCyN1_AIS23702	51.9	52	25	0	16	171	5	56	4.8e-15	69.7	CmdB_Aromatoleum_aromaticum_pCyN1_AIS23702	CmdB_Aromatoleum_aromaticum_pCyN1_AIS23702
Merged2_1364101_3-1121	Phenylphosphate_synthase_subunit_A_Thauera_aromatica_K172_CAC12685	46.8	372	195	2	1	1113	221	590	2.4e-108	381.7	Phenylphosphate_synthase_subunit_A_Thauera_aromatica_K172_CAC12685	Phenylphosphate_synthase_subunit_A_Thauera_aromatica_K172_CAC12685
Merged2_1366521_2-160	EbdB_Aromatoleum_aromaticum_EbN1_CAI07431	56.2	48	21	0	16	159	18	65	9.8e-16	71.2	EbdB_Aromatoleum_aromaticum_EbN1_CAI07431	EbdB_Aromatoleum_aromaticum_EbN1_CAI07431
Merged2_1366521_2-160	EbdB_Azoarcus_sp_EB1_AAK76388	56.2	48	21	0	16	159	18	65	9.8e-16	71.2	EbdB_Azoarcus_sp_EB1_AAK76388	EbdB_Azoarcus_sp_EB1_AAK76388
Merged2_1366521_2-160	CmdB_Aromatoleum_aromaticum_pCyN1_AIS23702	50	48	24	0	16	159	5	52	1.2e-13	64.3	CmdB_Aromatoleum_aromaticum_pCyN1_AIS23702	CmdB_Aromatoleum_aromaticum_pCyN1_AIS23702
Merged2_1367534_3-491	Phenylphosphate_synthase_subunit_A_Thauera_aromatica_K172_CAC12685	46.1	76	40	1	262	486	508	583	6.3e-13	63.5	Phenylphosphate_synthase_subunit_A_Thauera_aromatica_K172_CAC12685	Phenylphosphate_synthase_subunit_A_Thauera_aromatica_K172_CAC12685
Merged2_1367718_3-299	Phenylphosphate_synthase_subunit_A_Thauera_aromatica_K172_CAC12685	46.4	97	52	0	1	291	515	611	1.1e-23	98.6	Phenylphosphate_synthase_subunit_A_Thauera_aromatica_K172_CAC12685	Phenylphosphate_synthase_subunit_A_Thauera_aromatica_K172_CAC12685
Merged2_1367824_3-869	Phenylphosphate_synthase_subunit_A_Thauera_aromatica_K172_CAC12685	47.4	76	39	1	640	864	508	583	2.3e-13	65.9	Phenylphosphate_synthase_subunit_A_Thauera_aromatica_K172_CAC12685	Phenylphosphate_synthase_subunit_A_Thauera_aromatica_K172_CAC12685
Merged2_1368305_1-78	Putative_naphthalene_carboxylase_alpha_subunit_Deltaproteobacterium_Naph_S2_EFK07621_Locustag_NPH_5855	77.3	22	5	0	1	66	232	253	3.5e-06	38.5	Putative_naphthalene_carboxylase_alpha_subunit_Deltaproteobacterium_Naph_S2_EFK07621_Locustag_NPH_5855	Putative_naphthalene_carboxylase_alpha_subunit_Deltaproteobacterium_Naph_S2_EFK07621_Locustag_NPH_5855
Merged2_1368305_1-78	Naphthalene_carboxylase_alpha_subunit_Desulfobacterium_sp_N47_CBX30514_Locustag_N47_K27540	63.6	22	8	0	1	66	239	260	1.7e-05	36.2	Naphthalene_carboxylase_alpha_subunit_Desulfobacterium_sp_N47_CBX30514_Locustag_N47_K27540	Naphthalene_carboxylase_alpha_subunit_Desulfobacterium_sp_N47_CBX30514_Locustag_N47_K27540
Merged2_1368305_1-78	PpcA_Aromatoleum_aromaticum_EbN1_CAI07883	72.7	22	6	0	4	69	238	259	2.2e-05	35.8	PpcA_Aromatoleum_aromaticum_EbN1_CAI07883	PpcA_Aromatoleum_aromaticum_EbN1_CAI07883
Merged2_1368305_1-78	Putative_naphthalene_carboxylase_beta_subunit_Deltaproteobacterium_Naph_S2_EFK07615_Locustag_NPH_5863	66.7	21	7	0	4	66	224	244	8.5e-05	33.9	Putative_naphthalene_carboxylase_beta_subunit_Deltaproteobacterium_Naph_S2_EFK07615_Locustag_NPH_5863	Putative_naphthalene_carboxylase_beta_subunit_Deltaproteobacterium_Naph_S2_EFK07615_Locustag_NPH_5863
Merged2_1368305_1-78	Naphthalene_carboxylase_putative_beta_subunit_Desulfobacterium_sp_N47_CBX30510_Locustag_N47_K27460	61.9	21	8	0	4	66	225	245	0.00011	33.5	Naphthalene_carboxylase_putative_beta_subunit_Desulfobacterium_sp_N47_CBX30510_Locustag_N47_K27460	Naphthalene_carboxylase_putative_beta_subunit_Desulfobacterium_sp_N47_CBX30510_Locustag_N47_K27460
Merged2_1368384_2-544	Phenylphosphate_synthase_subunit_A_Thauera_aromatica_K172_CAC12685	43.4	182	102	1	1	543	240	421	1.1e-45	172.6	Phenylphosphate_synthase_subunit_A_Thauera_aromatica_K172_CAC12685	Phenylphosphate_synthase_subunit_A_Thauera_aromatica_K172_CAC12685
Merged2_1371590_3-170	Putative_AssD_Smithella_sp_SCADC_KFO69022	47.2	36	16	2	49	147	56	91	0.00014	34.3	Putative_AssD_Smithella_sp_SCADC_KFO69022	Putative_AssD_Smithella_sp_SCADC_KFO69022
Merged2_1371590_3-170	AssD_Smithella_sp_SDB_KQC10643	57.1	21	9	0	49	111	56	76	0.00041	32.7	AssD_Smithella_sp_SDB_KQC10643	AssD_Smithella_sp_SDB_KQC10643
Merged2_1371590_3-170	AssD1_Desulfatibacillum_alkenivorans_AK_01_ACL03425	55.6	18	8	0	49	102	56	73	0.00054	32.3	AssD1_Desulfatibacillum_alkenivorans_AK_01_ACL03425	AssD1_Desulfatibacillum_alkenivorans_AK_01_ACL03425
Merged2_1372030_167-688	CmdB_Aromatoleum_aromaticum_pCyN1_AIS23702	51.9	52	25	0	16	171	5	56	8.5e-16	73.2	CmdB_Aromatoleum_aromaticum_pCyN1_AIS23702	CmdB_Aromatoleum_aromaticum_pCyN1_AIS23702
Merged2_1372551_1-501	Putative_BssD_Magnetospirillum_sp_TS6_BAD42364	69.2	13	4	0	1	39	29	41	0.023	28.5	Putative_BssD_Magnetospirillum_sp_TS6_BAD42364	Putative_BssD_Magnetospirillum_sp_TS6_BAD42364
Merged2_1372651_2-1246	Phenylphosphate_synthase_subunit_A_Thauera_aromatica_K172_CAC12685	43.5	46	26	0	526	663	560	605	0.0014	33.9	Phenylphosphate_synthase_subunit_A_Thauera_aromatica_K172_CAC12685	Phenylphosphate_synthase_subunit_A_Thauera_aromatica_K172_CAC12685
Merged2_1374331_1-327	Phenylethanol_dehydrogenase_Aromatoleum_aromaticum_EbN1_CAI07428	42.6	94	51	2	40	315	154	246	1.2e-12	62	Phenylethanol_dehydrogenase_Aromatoleum_aromaticum_EbN1_CAI07428	Phenylethanol_dehydrogenase_Aromatoleum_aromaticum_EbN1_CAI07428
Merged2_1376672_632-1453	Phenylethanol_dehydrogenase_Aromatoleum_aromaticum_EbN1_CAI07428	40.2	254	142	4	64	819	4	249	7.3e-46	173.7	Phenylethanol_dehydrogenase_Aromatoleum_aromaticum_EbN1_CAI07428	Phenylethanol_dehydrogenase_Aromatoleum_aromaticum_EbN1_CAI07428
Merged2_1378979_604-720	Phenylethanol_dehydrogenase_Aromatoleum_aromaticum_EbN1_CAI07428	55.6	27	12	0	25	105	6	32	0.00022	33.1	Phenylethanol_dehydrogenase_Aromatoleum_aromaticum_EbN1_CAI07428	Phenylethanol_dehydrogenase_Aromatoleum_aromaticum_EbN1_CAI07428
Merged2_1378994_3-404	Phenylphosphate_synthase_subunit_A_Thauera_aromatica_K172_CAC12685	47	83	43	1	157	402	508	590	3.1e-18	80.9	Phenylphosphate_synthase_subunit_A_Thauera_aromatica_K172_CAC12685	Phenylphosphate_synthase_subunit_A_Thauera_aromatica_K172_CAC12685
Merged2_1381463_3-395	EbdA_Aromatoleum_aromaticum_EbN1_CAI07432	68.4	19	6	0	60	4	290	308	0.0016	32	EbdA_Aromatoleum_aromaticum_EbN1_CAI07432	EbdA_Aromatoleum_aromaticum_EbN1_CAI07432
Merged2_1381463_3-395	EbdA_Azoarcus_sp_EB1_AAK76387	68.4	19	6	0	60	4	290	308	0.0016	32	EbdA_Azoarcus_sp_EB1_AAK76387	EbdA_Azoarcus_sp_EB1_AAK76387
Merged2_1383713_2-331	ApcC_Aromatoleum_aromaticum_EbN1_Q5P5G4	44.1	111	60	2	1	327	356	466	1.5e-21	91.7	ApcC_Aromatoleum_aromaticum_EbN1_Q5P5G4	ApcC_Aromatoleum_aromaticum_EbN1_Q5P5G4
Merged2_1383713_2-331	ApcA_Aromatoleum_aromaticum_EbN1_Q5P5G2	54.9	71	30	2	31	240	330	399	5e-14	66.6	ApcA_Aromatoleum_aromaticum_EbN1_Q5P5G2	ApcA_Aromatoleum_aromaticum_EbN1_Q5P5G2
Merged2_1383890_1-348	ApcC_Aromatoleum_aromaticum_EbN1_Q5P5G4	47.4	116	59	2	1	345	311	425	5.9e-21	89.7	ApcC_Aromatoleum_aromaticum_EbN1_Q5P5G4	ApcC_Aromatoleum_aromaticum_EbN1_Q5P5G4
Merged2_1386528_423-698	ApcD_Aromatoleum_aromaticum_EbN1_Q5P5G5	73.9	92	24	0	1	276	433	524	5.1e-44	166	ApcD_Aromatoleum_aromaticum_EbN1_Q5P5G5	ApcD_Aromatoleum_aromaticum_EbN1_Q5P5G5
Merged2_1386586_2-682	Phenylphosphate_synthase_subunit_A_Thauera_aromatica_K172_CAC12685	45.8	227	122	1	1	681	159	384	2.1e-59	218.4	Phenylphosphate_synthase_subunit_A_Thauera_aromatica_K172_CAC12685	Phenylphosphate_synthase_subunit_A_Thauera_aromatica_K172_CAC12685
Merged2_1388100_238-372	Phenylethanol_dehydrogenase_Aromatoleum_aromaticum_EbN1_CAI07428	57.1	28	12	0	10	93	219	246	6e-06	38.5	Phenylethanol_dehydrogenase_Aromatoleum_aromaticum_EbN1_CAI07428	Phenylethanol_dehydrogenase_Aromatoleum_aromaticum_EbN1_CAI07428
Merged2_1389784_2-466	EbdB_Aromatoleum_aromaticum_EbN1_CAI07431	55.4	56	25	0	4	171	14	69	8.1e-18	79.7	EbdB_Aromatoleum_aromaticum_EbN1_CAI07431	EbdB_Aromatoleum_aromaticum_EbN1_CAI07431
Merged2_1389784_2-466	EbdB_Azoarcus_sp_EB1_AAK76388	55.4	56	25	0	4	171	14	69	8.1e-18	79.7	EbdB_Azoarcus_sp_EB1_AAK76388	EbdB_Azoarcus_sp_EB1_AAK76388
Merged2_1390575_2-208	Phenylethanol_dehydrogenase_Aromatoleum_aromaticum_EbN1_CAI07428	40.6	69	29	2	1	171	1	69	0.00023	33.9	Phenylethanol_dehydrogenase_Aromatoleum_aromaticum_EbN1_CAI07428	Phenylethanol_dehydrogenase_Aromatoleum_aromaticum_EbN1_CAI07428
Merged2_1392533_1854-2495	Phenylphosphate_synthase_subunit_A_Thauera_aromatica_K172_CAC12685	46.3	218	110	1	4	636	393	610	1.1e-57	212.6	Phenylphosphate_synthase_subunit_A_Thauera_aromatica_K172_CAC12685	Phenylphosphate_synthase_subunit_A_Thauera_aromatica_K172_CAC12685
Merged2_1392766_306-389	Phenylethanol_dehydrogenase_Aromatoleum_aromaticum_EbN1_CAI07428	69.6	23	7	0	10	78	5	27	0.001	30.4	Phenylethanol_dehydrogenase_Aromatoleum_aromaticum_EbN1_CAI07428	Phenylethanol_dehydrogenase_Aromatoleum_aromaticum_EbN1_CAI07428
Merged2_1393875_1-471	ApcC_Aromatoleum_aromaticum_EbN1_Q5P5G4	43.4	145	79	3	1	432	374	516	2.2e-26	108.2	ApcC_Aromatoleum_aromaticum_EbN1_Q5P5G4	ApcC_Aromatoleum_aromaticum_EbN1_Q5P5G4
Merged2_1394567_1-441	PpcB_Aromatoleum_aromaticum_EbN1_CAI07885	44.5	146	80	1	4	441	126	270	3.1e-35	137.5	PpcB_Aromatoleum_aromaticum_EbN1_CAI07885	PpcB_Aromatoleum_aromaticum_EbN1_CAI07885
Merged2_1395037_293-628	Phenylethanol_dehydrogenase_Aromatoleum_aromaticum_EbN1_CAI07428	41.5	94	52	2	46	321	153	245	3.9e-14	67	Phenylethanol_dehydrogenase_Aromatoleum_aromaticum_EbN1_CAI07428	Phenylethanol_dehydrogenase_Aromatoleum_aromaticum_EbN1_CAI07428
Merged2_139561_297-770	ApcC_Aromatoleum_aromaticum_EbN1_Q5P5G4	43	100	54	2	139	435	13	110	1.4e-17	79	ApcC_Aromatoleum_aromaticum_EbN1_Q5P5G4	ApcC_Aromatoleum_aromaticum_EbN1_Q5P5G4
Merged2_1395784_1932-2237	CmdB_Aromatoleum_aromaticum_pCyN1_AIS23702	55.8	52	23	0	16	171	5	56	7.7e-17	75.9	CmdB_Aromatoleum_aromaticum_pCyN1_AIS23702	CmdB_Aromatoleum_aromaticum_pCyN1_AIS23702
Merged2_1395784_1932-2237	EbdB_Aromatoleum_aromaticum_EbN1_CAI07431	55.8	52	23	0	16	171	18	69	8.5e-16	72.4	EbdB_Aromatoleum_aromaticum_EbN1_CAI07431	EbdB_Aromatoleum_aromaticum_EbN1_CAI07431
Merged2_1395784_1932-2237	EbdB_Azoarcus_sp_EB1_AAK76388	55.8	52	23	0	16	171	18	69	8.5e-16	72.4	EbdB_Azoarcus_sp_EB1_AAK76388	EbdB_Azoarcus_sp_EB1_AAK76388
Merged2_1395912_284-379	PcmJ_functional_alpha_subunit_Geobacter_metallireducens_GS_15_ABB32355_Locustag_Gmet_2126	58.3	24	10	0	16	87	491	514	0.00023	32.7	PcmJ_functional_alpha_subunit_Geobacter_metallireducens_GS_15_ABB32355_Locustag_Gmet_2126	PcmJ_functional_alpha_subunit_Geobacter_metallireducens_GS_15_ABB32355_Locustag_Gmet_2126
Merged2_1395912_284-379	PcmJ_functional_alpha_subunit_Geobacter_sp_FRC_32_ACM18492_Locustag_Geob_0118	58.3	24	10	0	16	87	492	515	0.0004	32	PcmJ_functional_alpha_subunit_Geobacter_sp_FRC_32_ACM18492_Locustag_Geob_0118	PcmJ_functional_alpha_subunit_Geobacter_sp_FRC_32_ACM18492_Locustag_Geob_0118
Merged2_1395912_284-379	PcmI_alpha_prime_subunit_isoform_of_PcmJ_Geobacter_metallireducens_GS_15_ABB32354_Locustag_Gmet_2125	54.2	24	11	0	16	87	499	522	0.0012	30.4	PcmI_alpha_prime_subunit_isoform_of_PcmJ_Geobacter_metallireducens_GS_15_ABB32354_Locustag_Gmet_2125	PcmI_alpha_prime_subunit_isoform_of_PcmJ_Geobacter_metallireducens_GS_15_ABB32354_Locustag_Gmet_2125
Merged2_1397880_194-1552	PcmJ_functional_alpha_subunit_Geobacter_sp_FRC_32_ACM18492_Locustag_Geob_0118	51.6	31	15	0	1261	1353	486	516	0.0019	33.5	PcmJ_functional_alpha_subunit_Geobacter_sp_FRC_32_ACM18492_Locustag_Geob_0118	PcmJ_functional_alpha_subunit_Geobacter_sp_FRC_32_ACM18492_Locustag_Geob_0118
Merged2_1397880_194-1552	PcmJ_functional_alpha_subunit_Geobacter_metallireducens_GS_15_ABB32355_Locustag_Gmet_2126	48.4	31	16	0	1261	1353	485	515	0.0025	33.1	PcmJ_functional_alpha_subunit_Geobacter_metallireducens_GS_15_ABB32355_Locustag_Gmet_2126	PcmJ_functional_alpha_subunit_Geobacter_metallireducens_GS_15_ABB32355_Locustag_Gmet_2126
Merged2_1397880_194-1552	PcmI_alpha_prime_subunit_isoform_of_PcmJ_Geobacter_metallireducens_GS_15_ABB32354_Locustag_Gmet_2125	50	26	13	0	1276	1353	498	523	0.013	30.8	PcmI_alpha_prime_subunit_isoform_of_PcmJ_Geobacter_metallireducens_GS_15_ABB32354_Locustag_Gmet_2125	PcmI_alpha_prime_subunit_isoform_of_PcmJ_Geobacter_metallireducens_GS_15_ABB32354_Locustag_Gmet_2125
Merged2_1397880_194-1552	PcmI_alpha_prime_subunit_isoform_of_PcmJ_Geobacter_sp_FRC_32_ACM18493_Locustag_Geob_0119	45.2	31	17	0	1261	1353	493	523	0.037	29.3	PcmI_alpha_prime_subunit_isoform_of_PcmJ_Geobacter_sp_FRC_32_ACM18493_Locustag_Geob_0119	PcmI_alpha_prime_subunit_isoform_of_PcmJ_Geobacter_sp_FRC_32_ACM18493_Locustag_Geob_0119
Merged2_139851_3-218	Phenylphosphate_synthase_subunit_A_Thauera_aromatica_K172_CAC12685	42.4	66	38	0	7	204	545	610	1.6e-16	74.3	Phenylphosphate_synthase_subunit_A_Thauera_aromatica_K172_CAC12685	Phenylphosphate_synthase_subunit_A_Thauera_aromatica_K172_CAC12685
Merged2_1399759_455-970	Phenylphosphate_synthase_subunit_A_Thauera_aromatica_K172_CAC12685	53.8	173	75	1	1	504	438	610	5e-53	196.8	Phenylphosphate_synthase_subunit_A_Thauera_aromatica_K172_CAC12685	Phenylphosphate_synthase_subunit_A_Thauera_aromatica_K172_CAC12685
Merged2_1399947_1-696	Putative_naphthalene_carboxylase_beta_subunit_Deltaproteobacterium_Naph_S2_EFK07600_Locustag_NPH_5859	40.9	88	52	0	19	282	188	275	1.6e-14	69.3	Putative_naphthalene_carboxylase_beta_subunit_Deltaproteobacterium_Naph_S2_EFK07600_Locustag_NPH_5859	Putative_naphthalene_carboxylase_beta_subunit_Deltaproteobacterium_Naph_S2_EFK07600_Locustag_NPH_5859
Merged2_1400752_3-425	Phenylphosphate_synthase_subunit_B_Thauera_aromatica_K172_CAC12686	50	114	57	0	1	342	138	251	4.6e-28	113.6	Phenylphosphate_synthase_subunit_B_Thauera_aromatica_K172_CAC12686	Phenylphosphate_synthase_subunit_B_Thauera_aromatica_K172_CAC12686
Merged2_1402747_3-311	Phenylethanol_dehydrogenase_Aromatoleum_aromaticum_EbN1_CAI07428	44.8	96	44	2	1	279	5	94	1.2e-14	68.6	Phenylethanol_dehydrogenase_Aromatoleum_aromaticum_EbN1_CAI07428	Phenylethanol_dehydrogenase_Aromatoleum_aromaticum_EbN1_CAI07428
Merged2_1405549_262-552	Phenylethanol_dehydrogenase_Aromatoleum_aromaticum_EbN1_CAI07428	41.7	84	43	3	4	243	166	247	2.1e-08	47.8	Phenylethanol_dehydrogenase_Aromatoleum_aromaticum_EbN1_CAI07428	Phenylethanol_dehydrogenase_Aromatoleum_aromaticum_EbN1_CAI07428
Merged2_1406184_2-433	ApcA_Aromatoleum_aromaticum_EbN1_Q5P5G2	43.8	137	73	1	1	399	334	470	3.7e-25	104	ApcA_Aromatoleum_aromaticum_EbN1_Q5P5G2	ApcA_Aromatoleum_aromaticum_EbN1_Q5P5G2
Merged2_1406489_3-308	ApcA_Aromatoleum_aromaticum_EbN1_Q5P5G2	47.6	84	43	1	1	252	302	384	4.4e-12	60.1	ApcA_Aromatoleum_aromaticum_EbN1_Q5P5G2	ApcA_Aromatoleum_aromaticum_EbN1_Q5P5G2
Merged2_1407974_2-898	Phenylphosphate_synthase_subunit_A_Thauera_aromatica_K172_CAC12685	44.7	302	162	2	4	897	223	523	9.6e-76	273.1	Phenylphosphate_synthase_subunit_A_Thauera_aromatica_K172_CAC12685	Phenylphosphate_synthase_subunit_A_Thauera_aromatica_K172_CAC12685
Merged2_1408301_2-541	Phenylphosphate_synthase_subunit_A_Thauera_aromatica_K172_CAC12685	53.3	182	81	1	1	534	335	516	1.1e-55	205.7	Phenylphosphate_synthase_subunit_A_Thauera_aromatica_K172_CAC12685	Phenylphosphate_synthase_subunit_A_Thauera_aromatica_K172_CAC12685
Merged2_1409411_1-411	Phenylphosphate_synthase_subunit_B_Thauera_aromatica_K172_CAC12686	44.1	136	76	0	4	411	162	297	1.3e-30	122.1	Phenylphosphate_synthase_subunit_B_Thauera_aromatica_K172_CAC12686	Phenylphosphate_synthase_subunit_B_Thauera_aromatica_K172_CAC12686
Merged2_1409693_852-992	Phenylphosphate_synthase_subunit_A_Thauera_aromatica_K172_CAC12685	61.4	44	17	0	1	132	569	612	5.9e-12	58.5	Phenylphosphate_synthase_subunit_A_Thauera_aromatica_K172_CAC12685	Phenylphosphate_synthase_subunit_A_Thauera_aromatica_K172_CAC12685
Merged2_1411540_3-539	Phenylphosphate_synthase_subunit_B_Thauera_aromatica_K172_CAC12686	43.2	183	97	3	1	537	38	217	4.5e-28	114	Phenylphosphate_synthase_subunit_B_Thauera_aromatica_K172_CAC12686	Phenylphosphate_synthase_subunit_B_Thauera_aromatica_K172_CAC12686
Merged2_1412872_2-187	Phenylphosphate_synthase_subunit_B_Thauera_aromatica_K172_CAC12686	46.4	56	26	1	13	180	22	73	1.4e-08	47.8	Phenylphosphate_synthase_subunit_B_Thauera_aromatica_K172_CAC12686	Phenylphosphate_synthase_subunit_B_Thauera_aromatica_K172_CAC12686
Merged2_1413607_1-375	Phenylphosphate_synthase_subunit_A_Thauera_aromatica_K172_CAC12685	44	125	69	1	1	375	249	372	1.5e-27	111.7	Phenylphosphate_synthase_subunit_A_Thauera_aromatica_K172_CAC12685	Phenylphosphate_synthase_subunit_A_Thauera_aromatica_K172_CAC12685
Merged2_1415566_1-348	Phenylphosphate_synthase_subunit_B_Thauera_aromatica_K172_CAC12686	68.6	35	11	0	127	231	34	68	3.3e-08	47.4	Phenylphosphate_synthase_subunit_B_Thauera_aromatica_K172_CAC12686	Phenylphosphate_synthase_subunit_B_Thauera_aromatica_K172_CAC12686
Merged2_1415753_2-640	PcmI_alpha_prime_subunit_isoform_of_PcmJ_Geobacter_metallireducens_GS_15_ABB32354_Locustag_Gmet_2125	40.2	209	124	1	13	636	7	215	2.5e-46	174.9	PcmI_alpha_prime_subunit_isoform_of_PcmJ_Geobacter_metallireducens_GS_15_ABB32354_Locustag_Gmet_2125	PcmI_alpha_prime_subunit_isoform_of_PcmJ_Geobacter_metallireducens_GS_15_ABB32354_Locustag_Gmet_2125
Merged2_1415753_2-640	PcmI_alpha_prime_subunit_isoform_of_PcmJ_Geobacter_sp_FRC_32_ACM18493_Locustag_Geob_0119	40.2	209	124	1	13	636	7	215	2.5e-46	174.9	PcmI_alpha_prime_subunit_isoform_of_PcmJ_Geobacter_sp_FRC_32_ACM18493_Locustag_Geob_0119	PcmI_alpha_prime_subunit_isoform_of_PcmJ_Geobacter_sp_FRC_32_ACM18493_Locustag_Geob_0119
Merged2_142065_469-903	Phenylphosphate_synthase_subunit_A_Thauera_aromatica_K172_CAC12685	43	114	62	2	97	429	497	610	1e-22	95.9	Phenylphosphate_synthase_subunit_A_Thauera_aromatica_K172_CAC12685	Phenylphosphate_synthase_subunit_A_Thauera_aromatica_K172_CAC12685
Merged2_1421094_3-467	ApcC_Aromatoleum_aromaticum_EbN1_Q5P5G4	46.2	132	70	1	22	417	365	495	5.1e-28	113.6	ApcC_Aromatoleum_aromaticum_EbN1_Q5P5G4	ApcC_Aromatoleum_aromaticum_EbN1_Q5P5G4
Merged2_1421327_3-338	Phenylphosphate_synthase_subunit_B_Thauera_aromatica_K172_CAC12686	45.2	115	58	1	7	336	99	213	1.3e-20	88.6	Phenylphosphate_synthase_subunit_B_Thauera_aromatica_K172_CAC12686	Phenylphosphate_synthase_subunit_B_Thauera_aromatica_K172_CAC12686
Merged2_1421553_488-694	Phenylethanol_dehydrogenase_Aromatoleum_aromaticum_EbN1_CAI07428	40.9	66	36	1	1	198	184	246	1.7e-07	44.3	Phenylethanol_dehydrogenase_Aromatoleum_aromaticum_EbN1_CAI07428	Phenylethanol_dehydrogenase_Aromatoleum_aromaticum_EbN1_CAI07428
Merged2_1423778_2-538	Phenylphosphate_synthase_subunit_B_Thauera_aromatica_K172_CAC12686	43.6	181	96	2	13	537	86	266	2.1e-30	121.7	Phenylphosphate_synthase_subunit_B_Thauera_aromatica_K172_CAC12686	Phenylphosphate_synthase_subunit_B_Thauera_aromatica_K172_CAC12686
Merged2_1424368_1-564	ApcC_Aromatoleum_aromaticum_EbN1_Q5P5G4	51.6	186	90	0	7	564	168	353	3.1e-56	207.6	ApcC_Aromatoleum_aromaticum_EbN1_Q5P5G4	ApcC_Aromatoleum_aromaticum_EbN1_Q5P5G4
Merged2_1425556_3-416	Phenylphosphate_synthase_subunit_B_Thauera_aromatica_K172_CAC12686	44.9	138	73	2	1	411	92	227	4.2e-26	107.1	Phenylphosphate_synthase_subunit_B_Thauera_aromatica_K172_CAC12686	Phenylphosphate_synthase_subunit_B_Thauera_aromatica_K172_CAC12686
Merged2_1426988_3-320	ApcC_Aromatoleum_aromaticum_EbN1_Q5P5G4	43.5	85	36	4	13	246	347	426	3.8e-11	57	ApcC_Aromatoleum_aromaticum_EbN1_Q5P5G4	ApcC_Aromatoleum_aromaticum_EbN1_Q5P5G4
Merged2_1433015_1-426	Phenylethanol_dehydrogenase_Aromatoleum_aromaticum_EbN1_CAI07428	42.1	114	63	3	64	396	134	247	1.3e-14	68.9	Phenylethanol_dehydrogenase_Aromatoleum_aromaticum_EbN1_CAI07428	Phenylethanol_dehydrogenase_Aromatoleum_aromaticum_EbN1_CAI07428
Merged2_1433368_1-348	Phenylphosphate_synthase_subunit_B_Thauera_aromatica_K172_CAC12686	48.7	117	56	2	1	348	109	222	1.3e-25	105.1	Phenylphosphate_synthase_subunit_B_Thauera_aromatica_K172_CAC12686	Phenylphosphate_synthase_subunit_B_Thauera_aromatica_K172_CAC12686
Merged2_1433644_2-142	ApcC_Aromatoleum_aromaticum_EbN1_Q5P5G4	54.3	35	16	0	13	117	13	47	6.3e-06	38.5	ApcC_Aromatoleum_aromaticum_EbN1_Q5P5G4	ApcC_Aromatoleum_aromaticum_EbN1_Q5P5G4
Merged2_1433796_184-468	Phenylethanol_dehydrogenase_Aromatoleum_aromaticum_EbN1_CAI07428	45.5	88	43	2	10	273	163	245	1.3e-13	65.1	Phenylethanol_dehydrogenase_Aromatoleum_aromaticum_EbN1_CAI07428	Phenylethanol_dehydrogenase_Aromatoleum_aromaticum_EbN1_CAI07428
Merged2_1435090_382-474	Phenylethanol_dehydrogenase_Aromatoleum_aromaticum_EbN1_CAI07428	74.1	27	7	0	7	87	223	249	9.8e-08	43.9	Phenylethanol_dehydrogenase_Aromatoleum_aromaticum_EbN1_CAI07428	Phenylethanol_dehydrogenase_Aromatoleum_aromaticum_EbN1_CAI07428
Merged2_1435361_36-482	Phenylphosphate_synthase_subunit_A_Thauera_aromatica_K172_CAC12685	54.3	151	64	1	1	438	460	610	8.8e-46	172.6	Phenylphosphate_synthase_subunit_A_Thauera_aromatica_K172_CAC12685	Phenylphosphate_synthase_subunit_A_Thauera_aromatica_K172_CAC12685
Merged2_1438443_1-318	ApcC_Aromatoleum_aromaticum_EbN1_Q5P5G4	42.6	94	52	2	28	303	338	431	3e-16	73.9	ApcC_Aromatoleum_aromaticum_EbN1_Q5P5G4	ApcC_Aromatoleum_aromaticum_EbN1_Q5P5G4
Merged2_1438482_1-327	ApcC_Aromatoleum_aromaticum_EbN1_Q5P5G4	43.6	101	54	3	28	321	338	438	1.8e-16	74.7	ApcC_Aromatoleum_aromaticum_EbN1_Q5P5G4	ApcC_Aromatoleum_aromaticum_EbN1_Q5P5G4
Merged2_1439389_2-523	Phenylphosphate_synthase_subunit_B_Thauera_aromatica_K172_CAC12686	40.8	147	87	0	1	441	199	345	1.6e-30	122.1	Phenylphosphate_synthase_subunit_B_Thauera_aromatica_K172_CAC12686	Phenylphosphate_synthase_subunit_B_Thauera_aromatica_K172_CAC12686
Merged2_1440517_1-612	EbdB_Aromatoleum_aromaticum_EbN1_CAI07431	48.3	145	54	2	145	579	115	238	5.3e-41	157.1	EbdB_Aromatoleum_aromaticum_EbN1_CAI07431	EbdB_Aromatoleum_aromaticum_EbN1_CAI07431
Merged2_1440517_1-612	EbdB_Azoarcus_sp_EB1_AAK76388	48.3	145	54	2	145	579	115	238	5.3e-41	157.1	EbdB_Azoarcus_sp_EB1_AAK76388	EbdB_Azoarcus_sp_EB1_AAK76388
Merged2_144081_811-924	Phenylethanol_dehydrogenase_Aromatoleum_aromaticum_EbN1_CAI07428	55.6	36	16	0	4	111	4	39	3.5e-07	42.4	Phenylethanol_dehydrogenase_Aromatoleum_aromaticum_EbN1_CAI07428	Phenylethanol_dehydrogenase_Aromatoleum_aromaticum_EbN1_CAI07428
Merged2_1441990_3-74	CmdB_Aromatoleum_aromaticum_pCyN1_AIS23702	68.4	19	6	0	16	72	5	23	6e-05	34.3	CmdB_Aromatoleum_aromaticum_pCyN1_AIS23702	CmdB_Aromatoleum_aromaticum_pCyN1_AIS23702
Merged2_1441990_3-74	EbdB_Aromatoleum_aromaticum_EbN1_CAI07431	47.8	23	12	0	4	72	14	36	0.00087	30.4	EbdB_Aromatoleum_aromaticum_EbN1_CAI07431	EbdB_Aromatoleum_aromaticum_EbN1_CAI07431
Merged2_1441990_3-74	EbdB_Azoarcus_sp_EB1_AAK76388	47.8	23	12	0	4	72	14	36	0.00087	30.4	EbdB_Azoarcus_sp_EB1_AAK76388	EbdB_Azoarcus_sp_EB1_AAK76388
Merged2_1444265_3-1064	ApcC_Aromatoleum_aromaticum_EbN1_Q5P5G4	65.9	355	119	2	1	1062	334	687	1.1e-139	485.7	ApcC_Aromatoleum_aromaticum_EbN1_Q5P5G4	ApcC_Aromatoleum_aromaticum_EbN1_Q5P5G4
Merged2_1445832_2-367	Phenylphosphate_synthase_subunit_B_Thauera_aromatica_K172_CAC12686	41.1	124	68	1	4	360	50	173	7e-17	76.3	Phenylphosphate_synthase_subunit_B_Thauera_aromatica_K172_CAC12686	Phenylphosphate_synthase_subunit_B_Thauera_aromatica_K172_CAC12686
Merged2_1447156_3-626	Putative_naphthalene_carboxylase_alpha_subunit_Deltaproteobacterium_Naph_S2_EFK07621_Locustag_NPH_5855	43.9	57	30	2	348	181	194	249	6.2e-05	37.4	Putative_naphthalene_carboxylase_alpha_subunit_Deltaproteobacterium_Naph_S2_EFK07621_Locustag_NPH_5855	Putative_naphthalene_carboxylase_alpha_subunit_Deltaproteobacterium_Naph_S2_EFK07621_Locustag_NPH_5855
Merged2_1448194_1-1056	Phenylphosphate_synthase_subunit_A_Thauera_aromatica_K172_CAC12685	53.1	343	156	2	37	1050	268	610	4.3e-107	377.5	Phenylphosphate_synthase_subunit_A_Thauera_aromatica_K172_CAC12685	Phenylphosphate_synthase_subunit_A_Thauera_aromatica_K172_CAC12685
Merged2_1448205_3-323	ApcC_Aromatoleum_aromaticum_EbN1_Q5P5G4	45.3	106	57	1	7	321	368	473	8.3e-22	92.4	ApcC_Aromatoleum_aromaticum_EbN1_Q5P5G4	ApcC_Aromatoleum_aromaticum_EbN1_Q5P5G4
Merged2_1448565_1-828	Phenylphosphate_synthase_subunit_A_Thauera_aromatica_K172_CAC12685	40.9	66	36	1	1	198	545	607	6.5e-10	54.3	Phenylphosphate_synthase_subunit_A_Thauera_aromatica_K172_CAC12685	Phenylphosphate_synthase_subunit_A_Thauera_aromatica_K172_CAC12685
Merged2_14488_3-818	Phenylphosphate_synthase_subunit_A_Thauera_aromatica_K172_CAC12685	44.2	260	143	2	1	774	234	493	8.8e-68	246.5	Phenylphosphate_synthase_subunit_A_Thauera_aromatica_K172_CAC12685	Phenylphosphate_synthase_subunit_A_Thauera_aromatica_K172_CAC12685
Merged2_1451377_1-438	Naphthalene_carboxylase_putative_beta_subunit_Desulfobacterium_sp_N47_CBX30510_Locustag_N47_K27500	46.7	90	47	1	4	273	211	299	1.7e-17	78.6	Naphthalene_carboxylase_putative_beta_subunit_Desulfobacterium_sp_N47_CBX30510_Locustag_N47_K27500	Naphthalene_carboxylase_putative_beta_subunit_Desulfobacterium_sp_N47_CBX30510_Locustag_N47_K27500
Merged2_1451377_1-438	Putative_naphthalene_carboxylase_beta_subunit_Deltaproteobacterium_Naph_S2_EFK07600_Locustag_NPH_5859	46.7	90	47	1	4	273	211	299	3.8e-17	77.4	Putative_naphthalene_carboxylase_beta_subunit_Deltaproteobacterium_Naph_S2_EFK07600_Locustag_NPH_5859	Putative_naphthalene_carboxylase_beta_subunit_Deltaproteobacterium_Naph_S2_EFK07600_Locustag_NPH_5859
Merged2_1451377_1-438	Naphthalene_carboxylase_putative_beta_subunit_Desulfobacterium_sp_N47_CBX30510_Locustag_N47_K27460	41.9	86	43	2	19	270	205	285	2.7e-15	71.2	Naphthalene_carboxylase_putative_beta_subunit_Desulfobacterium_sp_N47_CBX30510_Locustag_N47_K27460	Naphthalene_carboxylase_putative_beta_subunit_Desulfobacterium_sp_N47_CBX30510_Locustag_N47_K27460
Merged2_1451462_3-656	ApcC_Aromatoleum_aromaticum_EbN1_Q5P5G4	42.8	173	96	3	142	651	282	454	5.1e-34	134	ApcC_Aromatoleum_aromaticum_EbN1_Q5P5G4	ApcC_Aromatoleum_aromaticum_EbN1_Q5P5G4
Merged2_1451912_1-510	ApcA_Aromatoleum_aromaticum_EbN1_Q5P5G2	40.1	167	83	5	7	501	231	382	1.8e-23	98.6	ApcA_Aromatoleum_aromaticum_EbN1_Q5P5G2	ApcA_Aromatoleum_aromaticum_EbN1_Q5P5G2
Merged2_1452570_1-807	Naphthalene_carboxylase_alpha_subunit_Desulfobacterium_sp_N47_CBX30514_Locustag_N47_K27540	42	262	140	5	16	798	12	262	2.8e-50	188.3	Naphthalene_carboxylase_alpha_subunit_Desulfobacterium_sp_N47_CBX30514_Locustag_N47_K27540	Naphthalene_carboxylase_alpha_subunit_Desulfobacterium_sp_N47_CBX30514_Locustag_N47_K27540
Merged2_1452570_1-807	Putative_naphthalene_carboxylase_alpha_subunit_Deltaproteobacterium_Naph_S2_EFK07621_Locustag_NPH_5855	40.8	262	143	5	16	798	5	255	2.6e-48	181.8	Putative_naphthalene_carboxylase_alpha_subunit_Deltaproteobacterium_Naph_S2_EFK07621_Locustag_NPH_5855	Putative_naphthalene_carboxylase_alpha_subunit_Deltaproteobacterium_Naph_S2_EFK07621_Locustag_NPH_5855
Merged2_1453471_3-401	ApcC_Aromatoleum_aromaticum_EbN1_Q5P5G4	52.4	126	60	0	1	378	234	359	8.7e-37	142.5	ApcC_Aromatoleum_aromaticum_EbN1_Q5P5G4	ApcC_Aromatoleum_aromaticum_EbN1_Q5P5G4
Merged2_1456419_2-676	Phenylphosphate_synthase_subunit_A_Thauera_aromatica_K172_CAC12685	54.5	77	34	1	439	666	508	584	1.6e-19	85.9	Phenylphosphate_synthase_subunit_A_Thauera_aromatica_K172_CAC12685	Phenylphosphate_synthase_subunit_A_Thauera_aromatica_K172_CAC12685
Merged2_1457184_2-625	Phenylphosphate_synthase_subunit_A_Thauera_aromatica_K172_CAC12685	42.9	210	113	1	16	624	3	212	3e-52	194.5	Phenylphosphate_synthase_subunit_A_Thauera_aromatica_K172_CAC12685	Phenylphosphate_synthase_subunit_A_Thauera_aromatica_K172_CAC12685
Merged2_1457611_1-168	Putative_alkane_C2_methylene_hydroxylase_beta	60	55	22	0	4	168	28	82	5.3e-20	85.5	Putative_alkane_C2_methylene_hydroxylase_beta subunit_Desulfococcus_oleovorans_Hxd3_ABW66006	Putative_alkane_C2_methylene_hydroxylase_beta subunit_Desulfococcus_oleovorans_Hxd3_ABW66006
Merged2_1457611_1-168	CmdB_Aromatoleum_aromaticum_pCyN1_AIS23702	56	50	22	0	10	159	3	52	7.2e-17	75.1	CmdB_Aromatoleum_aromaticum_pCyN1_AIS23702	CmdB_Aromatoleum_aromaticum_pCyN1_AIS23702
Merged2_1457611_1-168	EbdB_Aromatoleum_aromaticum_EbN1_CAI07431	52.7	55	26	0	4	168	14	68	9.4e-17	74.7	EbdB_Aromatoleum_aromaticum_EbN1_CAI07431	EbdB_Aromatoleum_aromaticum_EbN1_CAI07431
Merged2_1457611_1-168	EbdB_Azoarcus_sp_EB1_AAK76388	52.7	55	26	0	4	168	14	68	9.4e-17	74.7	EbdB_Azoarcus_sp_EB1_AAK76388	EbdB_Azoarcus_sp_EB1_AAK76388
Merged2_1462595_2-586	CmdA_Aromatoleum_aromaticum_pCyN1_AIS23703	43.8	73	39	1	193	411	83	153	6.2e-15	70.5	CmdA_Aromatoleum_aromaticum_pCyN1_AIS23703	CmdA_Aromatoleum_aromaticum_pCyN1_AIS23703
Merged2_1462595_2-586	EbdA_Aromatoleum_aromaticum_EbN1_CAI07432	52.1	48	23	0	274	417	127	174	3.7e-12	61.2	EbdA_Aromatoleum_aromaticum_EbN1_CAI07432	EbdA_Aromatoleum_aromaticum_EbN1_CAI07432
Merged2_1462595_2-586	EbdA_Azoarcus_sp_EB1_AAK76387	52.1	48	23	0	274	417	127	174	3.7e-12	61.2	EbdA_Azoarcus_sp_EB1_AAK76387	EbdA_Azoarcus_sp_EB1_AAK76387
Merged2_1466005_95-424	Phenylethanol_dehydrogenase_Aromatoleum_aromaticum_EbN1_CAI07428	44.1	34	19	0	37	138	5	38	0.0023	31.2	Phenylethanol_dehydrogenase_Aromatoleum_aromaticum_EbN1_CAI07428	Phenylethanol_dehydrogenase_Aromatoleum_aromaticum_EbN1_CAI07428
Merged2_1466169_505-930	Phenylphosphate_synthase_subunit_A_Thauera_aromatica_K172_CAC12685	47.7	130	59	2	64	426	2	131	2.1e-33	131.3	Phenylphosphate_synthase_subunit_A_Thauera_aromatica_K172_CAC12685	Phenylphosphate_synthase_subunit_A_Thauera_aromatica_K172_CAC12685
Merged2_1466609_1-819	Putative_naphthalene_carboxylase_alpha_subunit_Deltaproteobacterium_Naph_S2_EFK07621_Locustag_NPH_5855	43.1	276	146	6	1	819	1	268	3.4e-51	191.4	Putative_naphthalene_carboxylase_alpha_subunit_Deltaproteobacterium_Naph_S2_EFK07621_Locustag_NPH_5855	Putative_naphthalene_carboxylase_alpha_subunit_Deltaproteobacterium_Naph_S2_EFK07621_Locustag_NPH_5855
Merged2_1466609_1-819	Naphthalene_carboxylase_alpha_subunit_Desulfobacterium_sp_N47_CBX30514_Locustag_N47_K27540	40.9	274	155	4	1	819	8	275	1.4e-49	186	Naphthalene_carboxylase_alpha_subunit_Desulfobacterium_sp_N47_CBX30514_Locustag_N47_K27540	Naphthalene_carboxylase_alpha_subunit_Desulfobacterium_sp_N47_CBX30514_Locustag_N47_K27540
Merged2_1466614_28-585	PcmJ_functional_alpha_subunit_Geobacter_metallireducens_GS_15_ABB32355_Locustag_Gmet_2126	56.5	23	10	0	472	540	492	514	0.0023	32	PcmJ_functional_alpha_subunit_Geobacter_metallireducens_GS_15_ABB32355_Locustag_Gmet_2126	PcmJ_functional_alpha_subunit_Geobacter_metallireducens_GS_15_ABB32355_Locustag_Gmet_2126
Merged2_1466644_1-444	Phenylphosphate_synthase_subunit_B_Thauera_aromatica_K172_CAC12686	49.2	120	61	0	61	420	132	251	8.2e-28	112.8	Phenylphosphate_synthase_subunit_B_Thauera_aromatica_K172_CAC12686	Phenylphosphate_synthase_subunit_B_Thauera_aromatica_K172_CAC12686
Merged2_1466961_2-418	ApcC_Aromatoleum_aromaticum_EbN1_Q5P5G4	62	137	52	0	1	411	425	561	2e-47	177.9	ApcC_Aromatoleum_aromaticum_EbN1_Q5P5G4	ApcC_Aromatoleum_aromaticum_EbN1_Q5P5G4
Merged2_1471283_2-397	ApcC_Aromatoleum_aromaticum_EbN1_Q5P5G4	45.5	134	71	2	1	396	349	482	2.9e-24	100.9	ApcC_Aromatoleum_aromaticum_EbN1_Q5P5G4	ApcC_Aromatoleum_aromaticum_EbN1_Q5P5G4
Merged2_1471283_2-397	ApcA_Aromatoleum_aromaticum_EbN1_Q5P5G2	43.5	131	72	2	7	396	316	445	3.1e-18	80.9	ApcA_Aromatoleum_aromaticum_EbN1_Q5P5G2	ApcA_Aromatoleum_aromaticum_EbN1_Q5P5G2
Merged2_1473862_67-309	Phenylethanol_dehydrogenase_Aromatoleum_aromaticum_EbN1_CAI07428	46.7	30	16	0	100	189	219	248	0.00035	33.5	Phenylethanol_dehydrogenase_Aromatoleum_aromaticum_EbN1_CAI07428	Phenylethanol_dehydrogenase_Aromatoleum_aromaticum_EbN1_CAI07428
Merged2_1473984_2-451	Phenylphosphate_synthase_subunit_B_Thauera_aromatica_K172_CAC12686	44.5	155	80	2	1	450	37	190	4.9e-28	113.6	Phenylphosphate_synthase_subunit_B_Thauera_aromatica_K172_CAC12686	Phenylphosphate_synthase_subunit_B_Thauera_aromatica_K172_CAC12686
Merged2_1474172_3-551	ApcC_Aromatoleum_aromaticum_EbN1_Q5P5G4	42.9	177	100	1	19	549	15	190	2.2e-38	148.3	ApcC_Aromatoleum_aromaticum_EbN1_Q5P5G4	ApcC_Aromatoleum_aromaticum_EbN1_Q5P5G4
Merged2_147438_749-1588	AssD1_Desulfatibacillum_alkenivorans_AK_01_ACL03425	65.4	26	9	0	139	216	17	42	3.6e-08	48.5	AssD1_Desulfatibacillum_alkenivorans_AK_01_ACL03425	AssD1_Desulfatibacillum_alkenivorans_AK_01_ACL03425
Merged2_147438_749-1588	Putative_AssD1_Desulfatibacillum_aliphaticivorans_DSM_15576T_JGI_Locus_tag_G491DRAFT_03721_WP_028315532	65.4	26	9	0	139	216	17	42	3.6e-08	48.5	Putative_AssD1_Desulfatibacillum_aliphaticivorans_DSM_15576T_JGI_Locus_tag_G491DRAFT_03721_WP_028315532	Putative_AssD1_Desulfatibacillum_aliphaticivorans_DSM_15576T_JGI_Locus_tag_G491DRAFT_03721_WP_028315532
Merged2_147469_3-167	Phenylethanol_dehydrogenase_Aromatoleum_aromaticum_EbN1_CAI07428	44.4	45	25	0	7	141	4	48	5.6e-06	38.9	Phenylethanol_dehydrogenase_Aromatoleum_aromaticum_EbN1_CAI07428	Phenylethanol_dehydrogenase_Aromatoleum_aromaticum_EbN1_CAI07428
Merged2_1474864_1-480	Putative_alkane_C2_methylene_hydroxylase_beta	40.5	111	51	4	4	336	28	123	6.2e-21	90.1	Putative_alkane_C2_methylene_hydroxylase_beta subunit_Desulfococcus_oleovorans_Hxd3_ABW66006	Putative_alkane_C2_methylene_hydroxylase_beta subunit_Desulfococcus_oleovorans_Hxd3_ABW66006
Merged2_1474864_1-480	EbdB_Aromatoleum_aromaticum_EbN1_CAI07431	55.4	56	25	0	4	171	14	69	8.4e-18	79.7	EbdB_Aromatoleum_aromaticum_EbN1_CAI07431	EbdB_Aromatoleum_aromaticum_EbN1_CAI07431
Merged2_1474864_1-480	EbdB_Azoarcus_sp_EB1_AAK76388	55.4	56	25	0	4	171	14	69	8.4e-18	79.7	EbdB_Azoarcus_sp_EB1_AAK76388	EbdB_Azoarcus_sp_EB1_AAK76388
Merged2_1476146_3-452	Phenylethanol_dehydrogenase_Aromatoleum_aromaticum_EbN1_CAI07428	40.9	137	79	1	1	411	7	141	5.2e-22	93.6	Phenylethanol_dehydrogenase_Aromatoleum_aromaticum_EbN1_CAI07428	Phenylethanol_dehydrogenase_Aromatoleum_aromaticum_EbN1_CAI07428
Merged2_1476780_2-595	Phenylphosphate_synthase_subunit_B_Thauera_aromatica_K172_CAC12686	41.1	190	108	1	1	558	178	367	6.9e-38	146.7	Phenylphosphate_synthase_subunit_B_Thauera_aromatica_K172_CAC12686	Phenylphosphate_synthase_subunit_B_Thauera_aromatica_K172_CAC12686
Merged2_1477375_964-2184	ApcC_Aromatoleum_aromaticum_EbN1_Q5P5G4	40.9	396	227	5	43	1218	13	405	7.2e-82	293.9	ApcC_Aromatoleum_aromaticum_EbN1_Q5P5G4	ApcC_Aromatoleum_aromaticum_EbN1_Q5P5G4
Merged2_1477765_1-354	ApcC_Aromatoleum_aromaticum_EbN1_Q5P5G4	47.1	119	53	3	13	354	300	413	1.3e-23	98.6	ApcC_Aromatoleum_aromaticum_EbN1_Q5P5G4	ApcC_Aromatoleum_aromaticum_EbN1_Q5P5G4
Merged2_1477765_1-354	ApcA_Aromatoleum_aromaticum_EbN1_Q5P5G2	43.5	115	62	2	7	351	264	375	1.2e-18	82	ApcA_Aromatoleum_aromaticum_EbN1_Q5P5G2	ApcA_Aromatoleum_aromaticum_EbN1_Q5P5G2
Merged2_1478770_238-507	EbdA_Aromatoleum_aromaticum_EbN1_CAI07432	45.7	46	25	0	133	270	127	172	2.3e-09	50.8	EbdA_Aromatoleum_aromaticum_EbN1_CAI07432	EbdA_Aromatoleum_aromaticum_EbN1_CAI07432
Merged2_1478770_238-507	EbdA_Azoarcus_sp_EB1_AAK76387	45.7	46	25	0	133	270	127	172	2.3e-09	50.8	EbdA_Azoarcus_sp_EB1_AAK76387	EbdA_Azoarcus_sp_EB1_AAK76387
Merged2_1478824_243-497	Phenylethanol_dehydrogenase_Aromatoleum_aromaticum_EbN1_CAI07428	46.9	81	36	4	7	234	168	246	1.1e-11	58.5	Phenylethanol_dehydrogenase_Aromatoleum_aromaticum_EbN1_CAI07428	Phenylethanol_dehydrogenase_Aromatoleum_aromaticum_EbN1_CAI07428
Merged2_1479330_1-387	ApcC_Aromatoleum_aromaticum_EbN1_Q5P5G4	50	118	59	0	7	360	361	478	1.1e-31	125.6	ApcC_Aromatoleum_aromaticum_EbN1_Q5P5G4	ApcC_Aromatoleum_aromaticum_EbN1_Q5P5G4
Merged2_1480089_1-543	Putative_alkane_C2_methylene_hydroxylase_alpha_subunit_Desulfococcus_oleovorans_Hxd3_ABW66004	44.4	81	44	1	226	465	52	132	6.5e-19	83.6	Putative_alkane_C2_methylene_hydroxylase_alpha_subunit_Desulfococcus_oleovorans_Hxd3_ABW66004	Putative_alkane_C2_methylene_hydroxylase_alpha_subunit_Desulfococcus_oleovorans_Hxd3_ABW66004
Merged2_1483036_3-1673	Phenylphosphate_synthase_subunit_A_Thauera_aromatica_K172_CAC12685	46.2	104	55	1	1360	1668	508	611	7.9e-23	98.2	Phenylphosphate_synthase_subunit_A_Thauera_aromatica_K172_CAC12685	Phenylphosphate_synthase_subunit_A_Thauera_aromatica_K172_CAC12685
Merged2_1483444_2-328	Phenylphosphate_synthase_subunit_A_Thauera_aromatica_K172_CAC12685	46.5	101	54	0	1	303	510	610	3.2e-21	90.5	Phenylphosphate_synthase_subunit_A_Thauera_aromatica_K172_CAC12685	Phenylphosphate_synthase_subunit_A_Thauera_aromatica_K172_CAC12685
Merged2_1483739_1-267	ApcC_Aromatoleum_aromaticum_EbN1_Q5P5G4	44.4	90	46	1	7	264	13	102	6.5e-12	59.3	ApcC_Aromatoleum_aromaticum_EbN1_Q5P5G4	ApcC_Aromatoleum_aromaticum_EbN1_Q5P5G4
Merged2_1484777_72-896	Phenylphosphate_synthase_subunit_B_Thauera_aromatica_K172_CAC12686	49.8	247	121	2	7	744	108	352	5.9e-64	233.8	Phenylphosphate_synthase_subunit_B_Thauera_aromatica_K172_CAC12686	Phenylphosphate_synthase_subunit_B_Thauera_aromatica_K172_CAC12686
Merged2_1485000_26-1018	Phenylphosphate_synthase_subunit_A_Thauera_aromatica_K172_CAC12685	43.1	102	58	0	679	984	508	609	9.2e-19	84	Phenylphosphate_synthase_subunit_A_Thauera_aromatica_K172_CAC12685	Phenylphosphate_synthase_subunit_A_Thauera_aromatica_K172_CAC12685
Merged2_1485619_3-599	CmdA_Aromatoleum_aromaticum_pCyN1_AIS23703	47.5	59	31	0	31	207	252	310	2.5e-11	58.5	CmdA_Aromatoleum_aromaticum_pCyN1_AIS23703	CmdA_Aromatoleum_aromaticum_pCyN1_AIS23703
Merged2_148844_3-302	Putative_naphthalene_carboxylase_alpha_subunit_Deltaproteobacterium_Naph_S2_EFK07621_Locustag_NPH_5855	44.7	85	46	1	1	252	227	311	2.7e-14	67.4	Putative_naphthalene_carboxylase_alpha_subunit_Deltaproteobacterium_Naph_S2_EFK07621_Locustag_NPH_5855	Putative_naphthalene_carboxylase_alpha_subunit_Deltaproteobacterium_Naph_S2_EFK07621_Locustag_NPH_5855
Merged2_148844_3-302	PpcA_Aromatoleum_aromaticum_EbN1_CAI07883	42.9	84	47	1	4	252	233	316	7.8e-14	65.9	PpcA_Aromatoleum_aromaticum_EbN1_CAI07883	PpcA_Aromatoleum_aromaticum_EbN1_CAI07883
Merged2_148844_3-302	Naphthalene_carboxylase_alpha_subunit_Desulfobacterium_sp_N47_CBX30514_Locustag_N47_K27540	41.2	85	49	1	1	252	234	318	1e-13	65.5	Naphthalene_carboxylase_alpha_subunit_Desulfobacterium_sp_N47_CBX30514_Locustag_N47_K27540	Naphthalene_carboxylase_alpha_subunit_Desulfobacterium_sp_N47_CBX30514_Locustag_N47_K27540
Merged2_148844_3-302	Putative_naphthalene_carboxylase_beta_subunit_Deltaproteobacterium_Naph_S2_EFK07600_Locustag_NPH_5859	40.3	77	43	2	1	225	230	305	8.4e-08	45.8	Putative_naphthalene_carboxylase_beta_subunit_Deltaproteobacterium_Naph_S2_EFK07600_Locustag_NPH_5859	Putative_naphthalene_carboxylase_beta_subunit_Deltaproteobacterium_Naph_S2_EFK07600_Locustag_NPH_5859
Merged2_1491346_1-561	Phenylphosphate_synthase_subunit_A_Thauera_aromatica_K172_CAC12685	40.4	183	107	2	4	549	37	218	1.1e-40	156	Phenylphosphate_synthase_subunit_A_Thauera_aromatica_K172_CAC12685	Phenylphosphate_synthase_subunit_A_Thauera_aromatica_K172_CAC12685
Merged2_1491994_391-726	CmdA_Aromatoleum_aromaticum_pCyN1_AIS23703	44.6	83	44	1	94	336	45	127	1.6e-20	88.2	CmdA_Aromatoleum_aromaticum_pCyN1_AIS23703	CmdA_Aromatoleum_aromaticum_pCyN1_AIS23703
Merged2_1495199_2-199	PpcB_Aromatoleum_aromaticum_EbN1_CAI07885	41.4	58	31	3	1	171	411	466	1.8e-06	40.8	PpcB_Aromatoleum_aromaticum_EbN1_CAI07885	PpcB_Aromatoleum_aromaticum_EbN1_CAI07885
Merged2_1496501_1-819	EbdB_Aromatoleum_aromaticum_EbN1_CAI07431	43.2	183	55	2	52	600	144	277	6.4e-42	160.6	EbdB_Aromatoleum_aromaticum_EbN1_CAI07431	EbdB_Aromatoleum_aromaticum_EbN1_CAI07431
Merged2_1496501_1-819	EbdB_Azoarcus_sp_EB1_AAK76388	43.2	183	55	2	52	600	144	277	6.4e-42	160.6	EbdB_Azoarcus_sp_EB1_AAK76388	EbdB_Azoarcus_sp_EB1_AAK76388
Merged2_1496667_517-2379	Phenylphosphate_synthase_subunit_A_Thauera_aromatica_K172_CAC12685	44.5	611	328	5	46	1851	2	610	4.3e-155	537.7	Phenylphosphate_synthase_subunit_A_Thauera_aromatica_K172_CAC12685	Phenylphosphate_synthase_subunit_A_Thauera_aromatica_K172_CAC12685
Merged2_1496774_2-433	Phenylphosphate_synthase_subunit_B_Thauera_aromatica_K172_CAC12686	49.3	152	65	2	13	432	90	241	2.8e-28	114.4	Phenylphosphate_synthase_subunit_B_Thauera_aromatica_K172_CAC12686	Phenylphosphate_synthase_subunit_B_Thauera_aromatica_K172_CAC12686
Merged2_1497273_2-421	Putative_naphthalene_carboxylase_beta_subunit_Deltaproteobacterium_Naph_S2_EFK07615_Locustag_NPH_5863	42.9	70	37	2	19	222	231	299	5.6e-10	53.5	Putative_naphthalene_carboxylase_beta_subunit_Deltaproteobacterium_Naph_S2_EFK07615_Locustag_NPH_5863	Putative_naphthalene_carboxylase_beta_subunit_Deltaproteobacterium_Naph_S2_EFK07615_Locustag_NPH_5863
Merged2_1497273_2-421	Naphthalene_carboxylase_putative_beta_subunit_Desulfobacterium_sp_N47_CBX30510_Locustag_N47_K27460	45.5	55	29	1	19	183	232	285	1.1e-08	49.3	Naphthalene_carboxylase_putative_beta_subunit_Desulfobacterium_sp_N47_CBX30510_Locustag_N47_K27460	Naphthalene_carboxylase_putative_beta_subunit_Desulfobacterium_sp_N47_CBX30510_Locustag_N47_K27460
Merged2_1497273_2-421	Putative_naphthalene_carboxylase_beta_subunit_Deltaproteobacterium_Naph_S2_EFK07624_Locustag_NPH_5861	43.5	62	34	1	19	204	253	313	1.1e-08	49.3	Putative_naphthalene_carboxylase_beta_subunit_Deltaproteobacterium_Naph_S2_EFK07624_Locustag_NPH_5861	Putative_naphthalene_carboxylase_beta_subunit_Deltaproteobacterium_Naph_S2_EFK07624_Locustag_NPH_5861
Merged2_1497273_2-421	Naphthalene_carboxylase_alpha_subunit_Desulfobacterium_sp_N47_CBX30514_Locustag_N47_K27540	47.4	57	29	1	19	186	247	303	1.8e-08	48.5	Naphthalene_carboxylase_alpha_subunit_Desulfobacterium_sp_N47_CBX30514_Locustag_N47_K27540	Naphthalene_carboxylase_alpha_subunit_Desulfobacterium_sp_N47_CBX30514_Locustag_N47_K27540
Merged2_1497273_2-421	Putative_naphthalene_carboxylase_alpha_subunit_Deltaproteobacterium_Naph_S2_EFK07621_Locustag_NPH_5855	49.1	57	28	1	19	186	240	296	3.1e-08	47.8	Putative_naphthalene_carboxylase_alpha_subunit_Deltaproteobacterium_Naph_S2_EFK07621_Locustag_NPH_5855	Putative_naphthalene_carboxylase_alpha_subunit_Deltaproteobacterium_Naph_S2_EFK07621_Locustag_NPH_5855
Merged2_1497273_2-421	PpcA_Aromatoleum_aromaticum_EbN1_CAI07883	40.4	57	33	1	19	186	245	301	1.3e-06	42.4	PpcA_Aromatoleum_aromaticum_EbN1_CAI07883	PpcA_Aromatoleum_aromaticum_EbN1_CAI07883
Merged2_1497273_2-421	Putative_naphthalene_carboxylase_beta_subunit_Deltaproteobacterium_Naph_S2_EFK07600_Locustag_NPH_5859	42.2	64	34	2	19	204	243	305	2.9e-06	41.2	Putative_naphthalene_carboxylase_beta_subunit_Deltaproteobacterium_Naph_S2_EFK07600_Locustag_NPH_5859	Putative_naphthalene_carboxylase_beta_subunit_Deltaproteobacterium_Naph_S2_EFK07600_Locustag_NPH_5859
Merged2_1498337_1-123	Phenylphosphate_synthase_subunit_A_Thauera_aromatica_K172_CAC12685	65	40	14	0	1	120	571	610	2.3e-12	59.7	Phenylphosphate_synthase_subunit_A_Thauera_aromatica_K172_CAC12685	Phenylphosphate_synthase_subunit_A_Thauera_aromatica_K172_CAC12685
Merged2_1498494_2-1381	Phenylphosphate_synthase_subunit_A_Thauera_aromatica_K172_CAC12685	41.4	459	263	3	22	1380	3	461	4.6e-109	384.4	Phenylphosphate_synthase_subunit_A_Thauera_aromatica_K172_CAC12685	Phenylphosphate_synthase_subunit_A_Thauera_aromatica_K172_CAC12685
Merged2_1501024_3-431	Phenylphosphate_synthase_subunit_A_Thauera_aromatica_K172_CAC12685	56.1	148	60	1	1	429	435	582	1.1e-45	172.2	Phenylphosphate_synthase_subunit_A_Thauera_aromatica_K172_CAC12685	Phenylphosphate_synthase_subunit_A_Thauera_aromatica_K172_CAC12685
Merged2_1501789_1-507	ApcC_Aromatoleum_aromaticum_EbN1_Q5P5G4	46.8	154	79	3	25	483	365	516	1.1e-31	125.9	ApcC_Aromatoleum_aromaticum_EbN1_Q5P5G4	ApcC_Aromatoleum_aromaticum_EbN1_Q5P5G4
Merged2_1502217_2-469	AssD2_Desulfatibacillum_alkenivorans_AK_01_ACL03895	66.7	18	6	0	16	69	56	73	0.0015	32.3	AssD2_Desulfatibacillum_alkenivorans_AK_01_ACL03895	AssD2_Desulfatibacillum_alkenivorans_AK_01_ACL03895
Merged2_1502667_3-68	Phenylethanol_dehydrogenase_Aromatoleum_aromaticum_EbN1_CAI07428	73.7	19	5	0	1	57	229	247	0.00036	31.6	Phenylethanol_dehydrogenase_Aromatoleum_aromaticum_EbN1_CAI07428	Phenylethanol_dehydrogenase_Aromatoleum_aromaticum_EbN1_CAI07428
Merged2_1503848_3-527	Phenylphosphate_synthase_subunit_B_Thauera_aromatica_K172_CAC12686	42.7	199	84	4	16	522	116	314	1.1e-31	125.9	Phenylphosphate_synthase_subunit_B_Thauera_aromatica_K172_CAC12686	Phenylphosphate_synthase_subunit_B_Thauera_aromatica_K172_CAC12686
Merged2_1507088_3-434	Phenylphosphate_synthase_subunit_B_Thauera_aromatica_K172_CAC12686	43	128	68	1	58	426	35	162	1.2e-18	82.4	Phenylphosphate_synthase_subunit_B_Thauera_aromatica_K172_CAC12686	Phenylphosphate_synthase_subunit_B_Thauera_aromatica_K172_CAC12686
Merged2_1507088_437-766	Phenylphosphate_synthase_subunit_A_Thauera_aromatica_K172_CAC12685	60.2	108	43	0	1	324	503	610	1.5e-34	134.8	Phenylphosphate_synthase_subunit_A_Thauera_aromatica_K172_CAC12685	Phenylphosphate_synthase_subunit_A_Thauera_aromatica_K172_CAC12685
Merged2_1508839_391-591	Phenylethanol_dehydrogenase_Aromatoleum_aromaticum_EbN1_CAI07428	57.1	35	15	0	82	186	213	247	2.1e-07	43.9	Phenylethanol_dehydrogenase_Aromatoleum_aromaticum_EbN1_CAI07428	Phenylethanol_dehydrogenase_Aromatoleum_aromaticum_EbN1_CAI07428
Merged2_1509612_1-219	Phenylethanol_dehydrogenase_Aromatoleum_aromaticum_EbN1_CAI07428	45.9	74	32	2	1	207	176	246	3.2e-09	50.1	Phenylethanol_dehydrogenase_Aromatoleum_aromaticum_EbN1_CAI07428	Phenylethanol_dehydrogenase_Aromatoleum_aromaticum_EbN1_CAI07428
Merged2_1510214_2-376	Phenylphosphate_synthase_subunit_A_Thauera_aromatica_K172_CAC12685	40.5	79	42	2	112	342	509	584	1.7e-05	38.5	Phenylphosphate_synthase_subunit_A_Thauera_aromatica_K172_CAC12685	Phenylphosphate_synthase_subunit_A_Thauera_aromatica_K172_CAC12685
Merged2_1511388_1-171	Phenylethanol_dehydrogenase_Aromatoleum_aromaticum_EbN1_CAI07428	47.1	34	18	0	43	144	4	37	0.00032	33.1	Phenylethanol_dehydrogenase_Aromatoleum_aromaticum_EbN1_CAI07428	Phenylethanol_dehydrogenase_Aromatoleum_aromaticum_EbN1_CAI07428
Merged2_1511515_1-303	ApcA_Aromatoleum_aromaticum_EbN1_Q5P5G2	54	100	46	0	4	303	43	142	9.6e-28	112.1	ApcA_Aromatoleum_aromaticum_EbN1_Q5P5G2	ApcA_Aromatoleum_aromaticum_EbN1_Q5P5G2
Merged2_1511911_84-497	PcmJ_functional_alpha_subunit_Geobacter_metallireducens_GS_15_ABB32355_Locustag_Gmet_2126	40	50	25	1	271	405	465	514	0.0002	35	PcmJ_functional_alpha_subunit_Geobacter_metallireducens_GS_15_ABB32355_Locustag_Gmet_2126	PcmJ_functional_alpha_subunit_Geobacter_metallireducens_GS_15_ABB32355_Locustag_Gmet_2126
Merged2_1511911_84-497	PcmI_alpha_prime_subunit_isoform_of_PcmJ_Geobacter_metallireducens_GS_15_ABB32354_Locustag_Gmet_2125	62.5	24	9	0	334	405	499	522	0.0017	32	PcmI_alpha_prime_subunit_isoform_of_PcmJ_Geobacter_metallireducens_GS_15_ABB32354_Locustag_Gmet_2125	PcmI_alpha_prime_subunit_isoform_of_PcmJ_Geobacter_metallireducens_GS_15_ABB32354_Locustag_Gmet_2125
Merged2_1511911_84-497	PcmJ_functional_alpha_subunit_Geobacter_sp_FRC_32_ACM18492_Locustag_Geob_0118	58.3	24	10	0	334	405	492	515	0.0017	32	PcmJ_functional_alpha_subunit_Geobacter_sp_FRC_32_ACM18492_Locustag_Geob_0118	PcmJ_functional_alpha_subunit_Geobacter_sp_FRC_32_ACM18492_Locustag_Geob_0118
Merged2_1513351_2-280	Phenylphosphate_synthase_subunit_A_Thauera_aromatica_K172_CAC12685	64.7	85	30	0	4	258	526	610	1.7e-31	124.4	Phenylphosphate_synthase_subunit_A_Thauera_aromatica_K172_CAC12685	Phenylphosphate_synthase_subunit_A_Thauera_aromatica_K172_CAC12685
Merged2_1515076_3-368	Phenylphosphate_synthase_subunit_A_Thauera_aromatica_K172_CAC12685	51.7	120	58	0	4	363	49	168	5.2e-36	139.8	Phenylphosphate_synthase_subunit_A_Thauera_aromatica_K172_CAC12685	Phenylphosphate_synthase_subunit_A_Thauera_aromatica_K172_CAC12685
Merged2_1515494_2-877	Phenylphosphate_synthase_subunit_B_Thauera_aromatica_K172_CAC12686	43.4	297	160	4	4	876	49	343	1e-61	226.5	Phenylphosphate_synthase_subunit_B_Thauera_aromatica_K172_CAC12686	Phenylphosphate_synthase_subunit_B_Thauera_aromatica_K172_CAC12686
Merged2_1517123_234-317	CmdB_Aromatoleum_aromaticum_pCyN1_AIS23702	69.6	23	7	0	16	84	5	27	5.8e-07	41.2	CmdB_Aromatoleum_aromaticum_pCyN1_AIS23702	CmdB_Aromatoleum_aromaticum_pCyN1_AIS23702
Merged2_1517123_234-317	EbdB_Aromatoleum_aromaticum_EbN1_CAI07431	54.5	22	10	0	16	81	18	39	9.2e-05	33.9	EbdB_Aromatoleum_aromaticum_EbN1_CAI07431	EbdB_Aromatoleum_aromaticum_EbN1_CAI07431
Merged2_1517123_234-317	EbdB_Azoarcus_sp_EB1_AAK76388	54.5	22	10	0	16	81	18	39	9.2e-05	33.9	EbdB_Azoarcus_sp_EB1_AAK76388	EbdB_Azoarcus_sp_EB1_AAK76388
Merged2_1519656_341-430	CmdB_Aromatoleum_aromaticum_pCyN1_AIS23702	59.3	27	11	0	10	90	3	29	7.3e-08	44.3	CmdB_Aromatoleum_aromaticum_pCyN1_AIS23702	CmdB_Aromatoleum_aromaticum_pCyN1_AIS23702
Merged2_1519656_341-430	Putative_alkane_C2_methylene_hydroxylase_beta	58.6	29	12	0	4	90	28	56	7.3e-08	44.3	Putative_alkane_C2_methylene_hydroxylase_beta subunit_Desulfococcus_oleovorans_Hxd3_ABW66006	Putative_alkane_C2_methylene_hydroxylase_beta subunit_Desulfococcus_oleovorans_Hxd3_ABW66006
Merged2_1519656_341-430	EbdB_Aromatoleum_aromaticum_EbN1_CAI07431	48.3	29	15	0	4	90	14	42	1.4e-06	40	EbdB_Aromatoleum_aromaticum_EbN1_CAI07431	EbdB_Aromatoleum_aromaticum_EbN1_CAI07431
Merged2_1519656_341-430	EbdB_Azoarcus_sp_EB1_AAK76388	48.3	29	15	0	4	90	14	42	1.4e-06	40	EbdB_Azoarcus_sp_EB1_AAK76388	EbdB_Azoarcus_sp_EB1_AAK76388
Merged2_1519794_2-799	EbdB_Aromatoleum_aromaticum_EbN1_CAI07431	41.4	249	103	6	4	750	33	238	2.5e-51	191.8	EbdB_Aromatoleum_aromaticum_EbN1_CAI07431	EbdB_Aromatoleum_aromaticum_EbN1_CAI07431
Merged2_1519794_2-799	EbdB_Azoarcus_sp_EB1_AAK76388	41.4	249	103	6	4	750	33	238	2.5e-51	191.8	EbdB_Azoarcus_sp_EB1_AAK76388	EbdB_Azoarcus_sp_EB1_AAK76388
Merged2_1521342_3-332	ApcD_Aromatoleum_aromaticum_EbN1_Q5P5G5	64	111	39	1	1	330	450	560	4e-43	163.3	ApcD_Aromatoleum_aromaticum_EbN1_Q5P5G5	ApcD_Aromatoleum_aromaticum_EbN1_Q5P5G5
Merged2_15223_121-816	Phenylphosphate_synthase_subunit_A_Thauera_aromatica_K172_CAC12685	48.5	103	52	1	364	669	508	610	6.6e-24	100.5	Phenylphosphate_synthase_subunit_A_Thauera_aromatica_K172_CAC12685	Phenylphosphate_synthase_subunit_A_Thauera_aromatica_K172_CAC12685
Merged2_1527318_789-1988	PcmJ_functional_alpha_subunit_Geobacter_sp_FRC_32_ACM18492_Locustag_Geob_0118	45.5	33	18	0	1087	1185	483	515	0.005	32	PcmJ_functional_alpha_subunit_Geobacter_sp_FRC_32_ACM18492_Locustag_Geob_0118	PcmJ_functional_alpha_subunit_Geobacter_sp_FRC_32_ACM18492_Locustag_Geob_0118
Merged2_1527355_1-399	EbdA_Aromatoleum_aromaticum_EbN1_CAI07432	45.6	57	30	1	1	168	638	694	2.6e-09	51.2	EbdA_Aromatoleum_aromaticum_EbN1_CAI07432	EbdA_Aromatoleum_aromaticum_EbN1_CAI07432
Merged2_1527355_1-399	EbdA_Azoarcus_sp_EB1_AAK76387	45.6	57	30	1	1	168	638	694	2.6e-09	51.2	EbdA_Azoarcus_sp_EB1_AAK76387	EbdA_Azoarcus_sp_EB1_AAK76387
Merged2_1528542_1-783	ApcC_Aromatoleum_aromaticum_EbN1_Q5P5G4	42	238	123	7	73	753	340	573	3.7e-39	151.4	ApcC_Aromatoleum_aromaticum_EbN1_Q5P5G4	ApcC_Aromatoleum_aromaticum_EbN1_Q5P5G4
Merged2_1529092_2-463	ApcC_Aromatoleum_aromaticum_EbN1_Q5P5G4	64.9	154	53	1	1	462	238	390	6.7e-57	209.5	ApcC_Aromatoleum_aromaticum_EbN1_Q5P5G4	ApcC_Aromatoleum_aromaticum_EbN1_Q5P5G4
Merged2_1529412_1-522	EbdB_Aromatoleum_aromaticum_EbN1_CAI07431	45.3	159	65	3	34	510	85	221	4.2e-39	150.6	EbdB_Aromatoleum_aromaticum_EbN1_CAI07431	EbdB_Aromatoleum_aromaticum_EbN1_CAI07431
Merged2_1529412_1-522	EbdB_Azoarcus_sp_EB1_AAK76388	45.3	159	65	3	34	510	85	221	4.2e-39	150.6	EbdB_Azoarcus_sp_EB1_AAK76388	EbdB_Azoarcus_sp_EB1_AAK76388
Merged2_1529412_1-522	CmdB_Aromatoleum_aromaticum_pCyN1_AIS23702	40.4	161	69	3	37	519	73	206	9.7e-36	139.4	CmdB_Aromatoleum_aromaticum_pCyN1_AIS23702	CmdB_Aromatoleum_aromaticum_pCyN1_AIS23702
Merged2_1529874_366-521	Phenylphosphate_synthase_subunit_A_Thauera_aromatica_K172_CAC12685	61.2	49	19	0	1	147	562	610	4.1e-14	65.9	Phenylphosphate_synthase_subunit_A_Thauera_aromatica_K172_CAC12685	Phenylphosphate_synthase_subunit_A_Thauera_aromatica_K172_CAC12685
Merged2_1530075_1-162	Phenylethanol_dehydrogenase_Aromatoleum_aromaticum_EbN1_CAI07428	60	35	14	0	46	150	211	245	7.7e-08	45.1	Phenylethanol_dehydrogenase_Aromatoleum_aromaticum_EbN1_CAI07428	Phenylethanol_dehydrogenase_Aromatoleum_aromaticum_EbN1_CAI07428
Merged2_1530423_3-890	Putative_naphthalene_carboxylase_alpha_subunit_Deltaproteobacterium_Naph_S2_EFK07621_Locustag_NPH_5855	42.4	264	146	4	46	831	48	307	1.4e-55	206.1	Putative_naphthalene_carboxylase_alpha_subunit_Deltaproteobacterium_Naph_S2_EFK07621_Locustag_NPH_5855	Putative_naphthalene_carboxylase_alpha_subunit_Deltaproteobacterium_Naph_S2_EFK07621_Locustag_NPH_5855
Merged2_1531281_288-491	Phenylethanol_dehydrogenase_Aromatoleum_aromaticum_EbN1_CAI07428	47.5	40	19	1	70	189	209	246	3.4e-05	36.6	Phenylethanol_dehydrogenase_Aromatoleum_aromaticum_EbN1_CAI07428	Phenylethanol_dehydrogenase_Aromatoleum_aromaticum_EbN1_CAI07428
Merged2_1531914_1-234	Phenylphosphate_synthase_subunit_A_Thauera_aromatica_K172_CAC12685	68.9	74	23	0	1	222	537	610	7.4e-28	112.1	Phenylphosphate_synthase_subunit_A_Thauera_aromatica_K172_CAC12685	Phenylphosphate_synthase_subunit_A_Thauera_aromatica_K172_CAC12685
Merged2_1532292_1-981	ApcC_Aromatoleum_aromaticum_EbN1_Q5P5G4	42.1	221	125	3	4	660	299	518	3.1e-43	165.2	ApcC_Aromatoleum_aromaticum_EbN1_Q5P5G4	ApcC_Aromatoleum_aromaticum_EbN1_Q5P5G4
Merged2_1532852_1-693	Phenylphosphate_synthase_subunit_A_Thauera_aromatica_K172_CAC12685	40.9	225	126	3	37	693	3	226	5e-48	180.6	Phenylphosphate_synthase_subunit_A_Thauera_aromatica_K172_CAC12685	Phenylphosphate_synthase_subunit_A_Thauera_aromatica_K172_CAC12685
Merged2_1533948_3-257	EbdB_Aromatoleum_aromaticum_EbN1_CAI07431	50.7	67	30	1	4	204	14	77	2.2e-17	77.4	EbdB_Aromatoleum_aromaticum_EbN1_CAI07431	EbdB_Aromatoleum_aromaticum_EbN1_CAI07431
Merged2_1533948_3-257	EbdB_Azoarcus_sp_EB1_AAK76388	50.7	67	30	1	4	204	14	77	2.2e-17	77.4	EbdB_Azoarcus_sp_EB1_AAK76388	EbdB_Azoarcus_sp_EB1_AAK76388
Merged2_1533948_3-257	CmdB_Aromatoleum_aromaticum_pCyN1_AIS23702	50.9	55	27	0	10	174	3	57	6.4e-17	75.9	CmdB_Aromatoleum_aromaticum_pCyN1_AIS23702	CmdB_Aromatoleum_aromaticum_pCyN1_AIS23702
Merged2_1534468_1-459	Phenylphosphate_synthase_subunit_A_Thauera_aromatica_K172_CAC12685	40.1	157	89	2	1	459	411	566	6.1e-34	133.3	Phenylphosphate_synthase_subunit_A_Thauera_aromatica_K172_CAC12685	Phenylphosphate_synthase_subunit_A_Thauera_aromatica_K172_CAC12685
Merged2_1537970_61-333	Putative_naphthalene_carboxylase_beta_subunit_Deltaproteobacterium_Naph_S2_EFK07615_Locustag_NPH_5863	42.4	66	34	1	1	186	366	431	2.6e-08	47.4	Putative_naphthalene_carboxylase_beta_subunit_Deltaproteobacterium_Naph_S2_EFK07615_Locustag_NPH_5863	Putative_naphthalene_carboxylase_beta_subunit_Deltaproteobacterium_Naph_S2_EFK07615_Locustag_NPH_5863
Merged2_1539752_2-379	PpcB_Aromatoleum_aromaticum_EbN1_CAI07885	45.3	128	67	1	4	378	233	360	3.4e-30	120.6	PpcB_Aromatoleum_aromaticum_EbN1_CAI07885	PpcB_Aromatoleum_aromaticum_EbN1_CAI07885
Merged2_1541036_3-164	Phenylethanol_dehydrogenase_Aromatoleum_aromaticum_EbN1_CAI07428	69	29	9	0	58	144	217	245	2.5e-06	40	Phenylethanol_dehydrogenase_Aromatoleum_aromaticum_EbN1_CAI07428	Phenylethanol_dehydrogenase_Aromatoleum_aromaticum_EbN1_CAI07428
Merged2_1544523_3-473	Phenylphosphate_synthase_subunit_A_Thauera_aromatica_K172_CAC12685	43.4	106	59	1	145	459	505	610	4.6e-21	90.5	Phenylphosphate_synthase_subunit_A_Thauera_aromatica_K172_CAC12685	Phenylphosphate_synthase_subunit_A_Thauera_aromatica_K172_CAC12685
Merged2_1544954_1-609	Phenylphosphate_synthase_subunit_A_Thauera_aromatica_K172_CAC12685	53.4	204	91	1	4	603	407	610	7.8e-61	223	Phenylphosphate_synthase_subunit_A_Thauera_aromatica_K172_CAC12685	Phenylphosphate_synthase_subunit_A_Thauera_aromatica_K172_CAC12685
Merged2_1546249_2-253	Phenylethanol_dehydrogenase_Aromatoleum_aromaticum_EbN1_CAI07428	48.2	85	39	3	1	246	165	247	7.2e-13	62.4	Phenylethanol_dehydrogenase_Aromatoleum_aromaticum_EbN1_CAI07428	Phenylethanol_dehydrogenase_Aromatoleum_aromaticum_EbN1_CAI07428
Merged2_1546462_2-337	Putative_alkane_C2_methylene_hydroxylase_beta	55.6	63	28	0	148	336	151	213	5.1e-22	93.2	Putative_alkane_C2_methylene_hydroxylase_beta subunit_Desulfococcus_oleovorans_Hxd3_ABW66006	Putative_alkane_C2_methylene_hydroxylase_beta subunit_Desulfococcus_oleovorans_Hxd3_ABW66006
Merged2_1546462_2-337	EbdB_Aromatoleum_aromaticum_EbN1_CAI07431	43	100	35	2	37	336	117	194	1.1e-21	92	EbdB_Aromatoleum_aromaticum_EbN1_CAI07431	EbdB_Aromatoleum_aromaticum_EbN1_CAI07431
Merged2_1546462_2-337	EbdB_Azoarcus_sp_EB1_AAK76388	43	100	35	2	37	336	117	194	1.1e-21	92	EbdB_Azoarcus_sp_EB1_AAK76388	EbdB_Azoarcus_sp_EB1_AAK76388
Merged2_1546462_2-337	CmdB_Aromatoleum_aromaticum_pCyN1_AIS23702	42.5	87	31	1	76	336	109	176	4.3e-21	90.1	CmdB_Aromatoleum_aromaticum_pCyN1_AIS23702	CmdB_Aromatoleum_aromaticum_pCyN1_AIS23702
Merged2_1546751_3-740	Phenylphosphate_synthase_subunit_A_Thauera_aromatica_K172_CAC12685	43.4	219	123	1	34	687	276	494	3.6e-60	221.1	Phenylphosphate_synthase_subunit_A_Thauera_aromatica_K172_CAC12685	Phenylphosphate_synthase_subunit_A_Thauera_aromatica_K172_CAC12685
Merged2_1547781_353-568	Phenylethanol_dehydrogenase_Aromatoleum_aromaticum_EbN1_CAI07428	48.6	37	19	0	19	129	211	247	3.3e-06	40	Phenylethanol_dehydrogenase_Aromatoleum_aromaticum_EbN1_CAI07428	Phenylethanol_dehydrogenase_Aromatoleum_aromaticum_EbN1_CAI07428
Merged2_154791_3-218	Phenylethanol_dehydrogenase_Aromatoleum_aromaticum_EbN1_CAI07428	40.4	52	31	0	10	165	5	56	1.9e-06	40.8	Phenylethanol_dehydrogenase_Aromatoleum_aromaticum_EbN1_CAI07428	Phenylethanol_dehydrogenase_Aromatoleum_aromaticum_EbN1_CAI07428
Merged2_155543_252-1025	Phenylethanol_dehydrogenase_Aromatoleum_aromaticum_EbN1_CAI07428	40.5	252	140	4	7	756	2	245	9.9e-45	169.9	Phenylethanol_dehydrogenase_Aromatoleum_aromaticum_EbN1_CAI07428	Phenylethanol_dehydrogenase_Aromatoleum_aromaticum_EbN1_CAI07428
Merged2_1556925_2-361	ApcA_Aromatoleum_aromaticum_EbN1_Q5P5G2	40	110	65	1	19	348	296	404	5e-15	70.1	ApcA_Aromatoleum_aromaticum_EbN1_Q5P5G2	ApcA_Aromatoleum_aromaticum_EbN1_Q5P5G2
Merged2_1558373_3-362	ApcC_Aromatoleum_aromaticum_EbN1_Q5P5G4	45.9	85	46	0	28	282	12	96	1.5e-19	85.1	ApcC_Aromatoleum_aromaticum_EbN1_Q5P5G4	ApcC_Aromatoleum_aromaticum_EbN1_Q5P5G4
Merged2_15595_298-594	Phenylethanol_dehydrogenase_Aromatoleum_aromaticum_EbN1_CAI07428	44.8	87	45	2	40	297	5	89	1.7e-13	64.7	Phenylethanol_dehydrogenase_Aromatoleum_aromaticum_EbN1_CAI07428	Phenylethanol_dehydrogenase_Aromatoleum_aromaticum_EbN1_CAI07428
Merged2_1564986_1-738	Phenylphosphate_synthase_subunit_B_Thauera_aromatica_K172_CAC12686	48.1	235	120	2	1	702	135	368	3.3e-58	214.5	Phenylphosphate_synthase_subunit_B_Thauera_aromatica_K172_CAC12686	Phenylphosphate_synthase_subunit_B_Thauera_aromatica_K172_CAC12686
Merged2_1566514_208-480	ApcB_Aromatoleum_aromaticum_EbN1_Q5P5G3	70.5	88	26	0	10	273	5	92	2.7e-37	143.7	ApcB_Aromatoleum_aromaticum_EbN1_Q5P5G3	ApcB_Aromatoleum_aromaticum_EbN1_Q5P5G3
Merged2_156829_1-342	PcmI_alpha_prime_subunit_isoform_of_PcmJ_Geobacter_metallireducens_GS_15_ABB32354_Locustag_Gmet_2125	49.1	53	27	0	178	336	56	108	5.4e-11	56.6	PcmI_alpha_prime_subunit_isoform_of_PcmJ_Geobacter_metallireducens_GS_15_ABB32354_Locustag_Gmet_2125	PcmI_alpha_prime_subunit_isoform_of_PcmJ_Geobacter_metallireducens_GS_15_ABB32354_Locustag_Gmet_2125
Merged2_156829_1-342	PcmI_alpha_prime_subunit_isoform_of_PcmJ_Geobacter_sp_FRC_32_ACM18493_Locustag_Geob_0119	47.2	53	28	0	178	336	56	108	1.2e-10	55.5	PcmI_alpha_prime_subunit_isoform_of_PcmJ_Geobacter_sp_FRC_32_ACM18493_Locustag_Geob_0119	PcmI_alpha_prime_subunit_isoform_of_PcmJ_Geobacter_sp_FRC_32_ACM18493_Locustag_Geob_0119
Merged2_1571135_1208-1540	PcmJ_functional_alpha_subunit_Geobacter_metallireducens_GS_15_ABB32355_Locustag_Gmet_2126	76.5	17	4	0	250	300	498	514	0.00016	35	PcmJ_functional_alpha_subunit_Geobacter_metallireducens_GS_15_ABB32355_Locustag_Gmet_2126	PcmJ_functional_alpha_subunit_Geobacter_metallireducens_GS_15_ABB32355_Locustag_Gmet_2126
Merged2_1571135_1208-1540	PcmI_alpha_prime_subunit_isoform_of_PcmJ_Geobacter_sp_FRC_32_ACM18493_Locustag_Geob_0119	45.9	37	19	1	205	312	490	526	0.00028	34.3	PcmI_alpha_prime_subunit_isoform_of_PcmJ_Geobacter_sp_FRC_32_ACM18493_Locustag_Geob_0119	PcmI_alpha_prime_subunit_isoform_of_PcmJ_Geobacter_sp_FRC_32_ACM18493_Locustag_Geob_0119
Merged2_1571135_1208-1540	PcmJ_functional_alpha_subunit_Geobacter_sp_FRC_32_ACM18492_Locustag_Geob_0118	76.5	17	4	0	250	300	499	515	0.00036	33.9	PcmJ_functional_alpha_subunit_Geobacter_sp_FRC_32_ACM18492_Locustag_Geob_0118	PcmJ_functional_alpha_subunit_Geobacter_sp_FRC_32_ACM18492_Locustag_Geob_0118
Merged2_1571135_1208-1540	PcmI_alpha_prime_subunit_isoform_of_PcmJ_Geobacter_metallireducens_GS_15_ABB32354_Locustag_Gmet_2125	70.6	17	5	0	250	300	506	522	0.00062	33.1	PcmI_alpha_prime_subunit_isoform_of_PcmJ_Geobacter_metallireducens_GS_15_ABB32354_Locustag_Gmet_2125	PcmI_alpha_prime_subunit_isoform_of_PcmJ_Geobacter_metallireducens_GS_15_ABB32354_Locustag_Gmet_2125
Merged2_1571797_411-638	ApcC_Aromatoleum_aromaticum_EbN1_Q5P5G4	47.9	73	38	0	10	228	12	84	5.9e-14	65.9	ApcC_Aromatoleum_aromaticum_EbN1_Q5P5G4	ApcC_Aromatoleum_aromaticum_EbN1_Q5P5G4
Merged2_1571797_73-414	ApcB_Aromatoleum_aromaticum_EbN1_Q5P5G3	61.2	103	39	1	7	315	6	107	6.8e-38	146	ApcB_Aromatoleum_aromaticum_EbN1_Q5P5G3	ApcB_Aromatoleum_aromaticum_EbN1_Q5P5G3
Merged2_1574153_3-461	Phenylphosphate_synthase_subunit_A_Thauera_aromatica_K172_CAC12685	44.2	154	77	2	22	456	3	156	3.7e-39	150.6	Phenylphosphate_synthase_subunit_A_Thauera_aromatica_K172_CAC12685	Phenylphosphate_synthase_subunit_A_Thauera_aromatica_K172_CAC12685
Merged2_1574493_2-994	Phenylphosphate_synthase_subunit_B_Thauera_aromatica_K172_CAC12686	43.5	333	177	3	16	981	22	354	3.4e-66	241.5	Phenylphosphate_synthase_subunit_B_Thauera_aromatica_K172_CAC12686	Phenylphosphate_synthase_subunit_B_Thauera_aromatica_K172_CAC12686
Merged2_1574673_3-389	CmdA_Aromatoleum_aromaticum_pCyN1_AIS23703	48.2	56	29	0	4	171	255	310	8.8e-10	52.8	CmdA_Aromatoleum_aromaticum_pCyN1_AIS23703	CmdA_Aromatoleum_aromaticum_pCyN1_AIS23703
Merged2_1575032_1-480	Phenylphosphate_synthase_subunit_A_Thauera_aromatica_K172_CAC12685	45.7	162	83	2	4	480	365	524	4.4e-43	163.7	Phenylphosphate_synthase_subunit_A_Thauera_aromatica_K172_CAC12685	Phenylphosphate_synthase_subunit_A_Thauera_aromatica_K172_CAC12685
Merged2_157505_3-590	ApcC_Aromatoleum_aromaticum_EbN1_Q5P5G4	42.1	195	110	2	1	582	310	502	9.2e-35	136.3	ApcC_Aromatoleum_aromaticum_EbN1_Q5P5G4	ApcC_Aromatoleum_aromaticum_EbN1_Q5P5G4
Merged2_1576294_35-481	Phenylethanol_dehydrogenase_Aromatoleum_aromaticum_EbN1_CAI07428	40.5	148	88	0	1	444	102	249	3e-30	120.9	Phenylethanol_dehydrogenase_Aromatoleum_aromaticum_EbN1_CAI07428	Phenylethanol_dehydrogenase_Aromatoleum_aromaticum_EbN1_CAI07428
Merged2_1578105_3-434	ApcC_Aromatoleum_aromaticum_EbN1_Q5P5G4	40.8	142	84	0	7	432	11	152	3e-27	110.9	ApcC_Aromatoleum_aromaticum_EbN1_Q5P5G4	ApcC_Aromatoleum_aromaticum_EbN1_Q5P5G4
Merged2_1578105_431-781	ApcB_Aromatoleum_aromaticum_EbN1_Q5P5G3	63.6	107	39	0	10	330	3	109	2.5e-43	164.1	ApcB_Aromatoleum_aromaticum_EbN1_Q5P5G3	ApcB_Aromatoleum_aromaticum_EbN1_Q5P5G3
Merged2_1579332_2-463	CmdA_Aromatoleum_aromaticum_pCyN1_AIS23703	41.7	72	40	1	103	318	83	152	1.6e-13	65.5	CmdA_Aromatoleum_aromaticum_pCyN1_AIS23703	CmdA_Aromatoleum_aromaticum_pCyN1_AIS23703
Merged2_1581372_3-380	CmdA_Aromatoleum_aromaticum_pCyN1_AIS23703	45.8	72	38	1	37	249	97	168	7.5e-14	66.2	CmdA_Aromatoleum_aromaticum_pCyN1_AIS23703	CmdA_Aromatoleum_aromaticum_pCyN1_AIS23703
Merged2_1584534_3-317	ApcC_Aromatoleum_aromaticum_EbN1_Q5P5G4	49.5	97	49	0	1	291	390	486	1.5e-23	98.2	ApcC_Aromatoleum_aromaticum_EbN1_Q5P5G4	ApcC_Aromatoleum_aromaticum_EbN1_Q5P5G4
Merged2_1584735_3-566	CmdB_Aromatoleum_aromaticum_pCyN1_AIS23702	46.6	131	51	1	133	525	109	220	1.2e-39	152.5	CmdB_Aromatoleum_aromaticum_pCyN1_AIS23702	CmdB_Aromatoleum_aromaticum_pCyN1_AIS23702
Merged2_1584735_3-566	EbdB_Aromatoleum_aromaticum_EbN1_CAI07431	47	132	51	1	130	525	126	238	2.9e-38	147.9	EbdB_Aromatoleum_aromaticum_EbN1_CAI07431	EbdB_Aromatoleum_aromaticum_EbN1_CAI07431
Merged2_1584735_3-566	EbdB_Azoarcus_sp_EB1_AAK76388	47	132	51	1	130	525	126	238	2.9e-38	147.9	EbdB_Azoarcus_sp_EB1_AAK76388	EbdB_Azoarcus_sp_EB1_AAK76388
Merged2_1584735_3-566	Putative_alkane_C2_methylene_hydroxylase_beta	44.4	144	67	3	130	525	115	257	8.5e-38	146.4	Putative_alkane_C2_methylene_hydroxylase_beta subunit_Desulfococcus_oleovorans_Hxd3_ABW66006	Putative_alkane_C2_methylene_hydroxylase_beta subunit_Desulfococcus_oleovorans_Hxd3_ABW66006
Merged2_1585829_3-473	ApcA_Aromatoleum_aromaticum_EbN1_Q5P5G2	46.3	149	75	2	16	462	269	412	9.7e-27	109.4	ApcA_Aromatoleum_aromaticum_EbN1_Q5P5G2	ApcA_Aromatoleum_aromaticum_EbN1_Q5P5G2
Merged2_1585829_3-473	ApcC_Aromatoleum_aromaticum_EbN1_Q5P5G4	41.1	158	89	2	1	471	298	452	1e-23	99.4	ApcC_Aromatoleum_aromaticum_EbN1_Q5P5G4	ApcC_Aromatoleum_aromaticum_EbN1_Q5P5G4
Merged2_15878_894-2111	Phenylphosphate_synthase_subunit_A_Thauera_aromatica_K172_CAC12685	44.4	405	217	2	22	1215	6	409	6.2e-110	387.1	Phenylphosphate_synthase_subunit_A_Thauera_aromatica_K172_CAC12685	Phenylphosphate_synthase_subunit_A_Thauera_aromatica_K172_CAC12685
Merged2_1587842_16-351	Phenylphosphate_synthase_subunit_A_Thauera_aromatica_K172_CAC12685	47.5	99	51	1	1	294	514	612	2.3e-22	94.4	Phenylphosphate_synthase_subunit_A_Thauera_aromatica_K172_CAC12685	Phenylphosphate_synthase_subunit_A_Thauera_aromatica_K172_CAC12685
Merged2_1588978_2-340	ApcC_Aromatoleum_aromaticum_EbN1_Q5P5G4	47	115	59	2	1	339	299	413	9.4e-24	99	ApcC_Aromatoleum_aromaticum_EbN1_Q5P5G4	ApcC_Aromatoleum_aromaticum_EbN1_Q5P5G4
Merged2_1588978_2-340	ApcA_Aromatoleum_aromaticum_EbN1_Q5P5G2	49.5	111	55	1	4	336	266	375	1.6e-23	98.2	ApcA_Aromatoleum_aromaticum_EbN1_Q5P5G2	ApcA_Aromatoleum_aromaticum_EbN1_Q5P5G2
Merged2_1589058_3-416	Phenylphosphate_synthase_subunit_B_Thauera_aromatica_K172_CAC12686	40.5	131	77	1	1	393	236	365	7.9e-25	102.8	Phenylphosphate_synthase_subunit_B_Thauera_aromatica_K172_CAC12686	Phenylphosphate_synthase_subunit_B_Thauera_aromatica_K172_CAC12686
Merged2_1589439_1-759	Phenylphosphate_synthase_subunit_B_Thauera_aromatica_K172_CAC12686	45.2	250	131	1	1	732	24	273	3e-54	201.4	Phenylphosphate_synthase_subunit_B_Thauera_aromatica_K172_CAC12686	Phenylphosphate_synthase_subunit_B_Thauera_aromatica_K172_CAC12686
Merged2_1590322_3-524	Putative_naphthalene_carboxylase_alpha_subunit_Deltaproteobacterium_Naph_S2_EFK07621_Locustag_NPH_5855	48	152	76	2	1	456	155	303	2e-33	131.7	Putative_naphthalene_carboxylase_alpha_subunit_Deltaproteobacterium_Naph_S2_EFK07621_Locustag_NPH_5855	Putative_naphthalene_carboxylase_alpha_subunit_Deltaproteobacterium_Naph_S2_EFK07621_Locustag_NPH_5855
Merged2_1590322_3-524	Naphthalene_carboxylase_alpha_subunit_Desulfobacterium_sp_N47_CBX30514_Locustag_N47_K27540	45.4	152	80	2	1	456	162	310	2.9e-32	127.9	Naphthalene_carboxylase_alpha_subunit_Desulfobacterium_sp_N47_CBX30514_Locustag_N47_K27540	Naphthalene_carboxylase_alpha_subunit_Desulfobacterium_sp_N47_CBX30514_Locustag_N47_K27540
Merged2_1590322_3-524	Naphthalene_carboxylase_putative_beta_subunit_Desulfobacterium_sp_N47_CBX30510_Locustag_N47_K27500	45.7	129	64	2	94	474	188	312	3.1e-26	107.8	Naphthalene_carboxylase_putative_beta_subunit_Desulfobacterium_sp_N47_CBX30510_Locustag_N47_K27500	Naphthalene_carboxylase_putative_beta_subunit_Desulfobacterium_sp_N47_CBX30510_Locustag_N47_K27500
Merged2_1591301_1-573	Phenylphosphate_synthase_subunit_A_Thauera_aromatica_K172_CAC12685	41.4	186	106	1	22	570	16	201	4e-43	164.1	Phenylphosphate_synthase_subunit_A_Thauera_aromatica_K172_CAC12685	Phenylphosphate_synthase_subunit_A_Thauera_aromatica_K172_CAC12685
Merged2_1592029_2-562	ApcA_Aromatoleum_aromaticum_EbN1_Q5P5G2	49.2	187	95	0	1	561	101	287	3.3e-50	187.6	ApcA_Aromatoleum_aromaticum_EbN1_Q5P5G2	ApcA_Aromatoleum_aromaticum_EbN1_Q5P5G2
Merged2_1594912_3-911	Phenylphosphate_synthase_subunit_A_Thauera_aromatica_K172_CAC12685	42.9	310	170	4	1	909	262	571	7.2e-71	256.9	Phenylphosphate_synthase_subunit_A_Thauera_aromatica_K172_CAC12685	Phenylphosphate_synthase_subunit_A_Thauera_aromatica_K172_CAC12685
Merged2_1595541_3-248	Phenylphosphate_synthase_subunit_B_Thauera_aromatica_K172_CAC12686	56.9	65	28	0	46	240	132	196	5.2e-16	72.8	Phenylphosphate_synthase_subunit_B_Thauera_aromatica_K172_CAC12686	Phenylphosphate_synthase_subunit_B_Thauera_aromatica_K172_CAC12686
Merged2_1596169_3-350	ApcA_Aromatoleum_aromaticum_EbN1_Q5P5G2	47.7	107	54	2	7	324	316	421	3.6e-18	80.5	ApcA_Aromatoleum_aromaticum_EbN1_Q5P5G2	ApcA_Aromatoleum_aromaticum_EbN1_Q5P5G2
Merged2_1596169_3-350	ApcC_Aromatoleum_aromaticum_EbN1_Q5P5G4	41.9	117	66	2	1	345	349	465	1.1e-16	75.5	ApcC_Aromatoleum_aromaticum_EbN1_Q5P5G4	ApcC_Aromatoleum_aromaticum_EbN1_Q5P5G4
Merged2_1596489_3-125	Phenylethanol_dehydrogenase_Aromatoleum_aromaticum_EbN1_CAI07428	60.7	28	11	0	28	111	219	246	4.2e-06	38.9	Phenylethanol_dehydrogenase_Aromatoleum_aromaticum_EbN1_CAI07428	Phenylethanol_dehydrogenase_Aromatoleum_aromaticum_EbN1_CAI07428
Merged2_1596551_2-409	ApcD_Aromatoleum_aromaticum_EbN1_Q5P5G5	75.6	135	30	2	4	405	3	135	1.1e-58	215.3	ApcD_Aromatoleum_aromaticum_EbN1_Q5P5G5	ApcD_Aromatoleum_aromaticum_EbN1_Q5P5G5
Merged2_1596551_406-552	ApcC_Aromatoleum_aromaticum_EbN1_Q5P5G4	59	39	16	0	4	120	678	716	1.5e-10	53.9	ApcC_Aromatoleum_aromaticum_EbN1_Q5P5G4	ApcC_Aromatoleum_aromaticum_EbN1_Q5P5G4
Merged2_1597475_2-532	Phenylphosphate_synthase_subunit_A_Thauera_aromatica_K172_CAC12685	40.2	184	103	1	1	531	357	540	8.3e-43	162.9	Phenylphosphate_synthase_subunit_A_Thauera_aromatica_K172_CAC12685	Phenylphosphate_synthase_subunit_A_Thauera_aromatica_K172_CAC12685
Merged2_1598203_1-447	ApcC_Aromatoleum_aromaticum_EbN1_Q5P5G4	50.3	149	74	0	1	447	190	338	7.7e-42	159.5	ApcC_Aromatoleum_aromaticum_EbN1_Q5P5G4	ApcC_Aromatoleum_aromaticum_EbN1_Q5P5G4
Merged2_1601850_280-570	CmdA_Aromatoleum_aromaticum_pCyN1_AIS23703	54	50	21	1	142	285	49	98	1.3e-13	65.1	CmdA_Aromatoleum_aromaticum_pCyN1_AIS23703	CmdA_Aromatoleum_aromaticum_pCyN1_AIS23703
Merged2_1602524_49-1497	CmdA_Aromatoleum_aromaticum_pCyN1_AIS23703	41.7	60	35	0	4	183	251	310	2.1e-08	50.1	CmdA_Aromatoleum_aromaticum_pCyN1_AIS23703	CmdA_Aromatoleum_aromaticum_pCyN1_AIS23703
Merged2_1603310_1-414	HbsD1_Desulfobacula_toluolica_Tol2_CCK78651	40.3	62	37	0	196	381	122	183	2.5e-10	54.7	HbsD1_Desulfobacula_toluolica_Tol2_CCK78651	HbsD1_Desulfobacula_toluolica_Tol2_CCK78651
Merged2_1603310_1-414	NmsD_partial_Bacterium_enrichment_culture_clone_N47_ADB04295	51.3	39	19	0	268	384	149	187	1.4e-08	48.9	NmsD_partial_Bacterium_enrichment_culture_clone_N47_ADB04295	NmsD_partial_Bacterium_enrichment_culture_clone_N47_ADB04295
Merged2_1603579_1-93	Phenylethanol_dehydrogenase_Aromatoleum_aromaticum_EbN1_CAI07428	62.1	29	11	0	1	87	219	247	2.4e-06	39.3	Phenylethanol_dehydrogenase_Aromatoleum_aromaticum_EbN1_CAI07428	Phenylethanol_dehydrogenase_Aromatoleum_aromaticum_EbN1_CAI07428
Merged2_1605242_206-358	Phenylethanol_dehydrogenase_Aromatoleum_aromaticum_EbN1_CAI07428	41.7	48	28	0	7	150	2	49	2e-05	37	Phenylethanol_dehydrogenase_Aromatoleum_aromaticum_EbN1_CAI07428	Phenylethanol_dehydrogenase_Aromatoleum_aromaticum_EbN1_CAI07428
Merged2_1605645_3-173	ApcC_Aromatoleum_aromaticum_EbN1_Q5P5G4	49	49	24	1	25	171	12	59	2.1e-08	47	ApcC_Aromatoleum_aromaticum_EbN1_Q5P5G4	ApcC_Aromatoleum_aromaticum_EbN1_Q5P5G4
Merged2_1612439_2054-2425	Phenylethanol_dehydrogenase_Aromatoleum_aromaticum_EbN1_CAI07428	41	122	64	5	1	360	131	246	7.4e-14	66.2	Phenylethanol_dehydrogenase_Aromatoleum_aromaticum_EbN1_CAI07428	Phenylethanol_dehydrogenase_Aromatoleum_aromaticum_EbN1_CAI07428
Merged2_1612522_3-482	Phenylphosphate_synthase_subunit_B_Thauera_aromatica_K172_CAC12686	48.4	157	76	1	19	474	22	178	7e-33	129.8	Phenylphosphate_synthase_subunit_B_Thauera_aromatica_K172_CAC12686	Phenylphosphate_synthase_subunit_B_Thauera_aromatica_K172_CAC12686
Merged2_1612522_485-712	Phenylphosphate_synthase_subunit_A_Thauera_aromatica_K172_CAC12685	67.6	74	24	0	1	222	537	610	3e-26	106.7	Phenylphosphate_synthase_subunit_A_Thauera_aromatica_K172_CAC12685	Phenylphosphate_synthase_subunit_A_Thauera_aromatica_K172_CAC12685
Merged2_1613757_2-232	PpcB_Aromatoleum_aromaticum_EbN1_CAI07885	52.2	23	11	0	106	174	449	471	0.0013	31.6	PpcB_Aromatoleum_aromaticum_EbN1_CAI07885	PpcB_Aromatoleum_aromaticum_EbN1_CAI07885
Merged2_161446_1-342	ApcC_Aromatoleum_aromaticum_EbN1_Q5P5G4	47.3	112	57	2	1	330	342	453	1.4e-22	95.1	ApcC_Aromatoleum_aromaticum_EbN1_Q5P5G4	ApcC_Aromatoleum_aromaticum_EbN1_Q5P5G4
Merged2_161446_1-342	ApcA_Aromatoleum_aromaticum_EbN1_Q5P5G2	49.4	89	43	2	28	291	316	403	1.9e-16	74.7	ApcA_Aromatoleum_aromaticum_EbN1_Q5P5G2	ApcA_Aromatoleum_aromaticum_EbN1_Q5P5G2
Merged2_1616274_1-567	PcmJ_functional_alpha_subunit_Geobacter_sp_FRC_32_ACM18492_Locustag_Geob_0118	42	174	90	3	70	567	158	328	2.7e-31	124.8	PcmJ_functional_alpha_subunit_Geobacter_sp_FRC_32_ACM18492_Locustag_Geob_0118	PcmJ_functional_alpha_subunit_Geobacter_sp_FRC_32_ACM18492_Locustag_Geob_0118
Merged2_1616274_1-567	PcmJ_functional_alpha_subunit_Geobacter_metallireducens_GS_15_ABB32355_Locustag_Gmet_2126	48.1	108	54	1	70	387	158	265	4.4e-26	107.5	PcmJ_functional_alpha_subunit_Geobacter_metallireducens_GS_15_ABB32355_Locustag_Gmet_2126	PcmJ_functional_alpha_subunit_Geobacter_metallireducens_GS_15_ABB32355_Locustag_Gmet_2126
Merged2_1616437_359-688	CmdA_Aromatoleum_aromaticum_pCyN1_AIS23703	48.3	60	29	1	157	330	46	105	5e-14	66.6	CmdA_Aromatoleum_aromaticum_pCyN1_AIS23703	CmdA_Aromatoleum_aromaticum_pCyN1_AIS23703
Merged2_1617087_1-378	ApcD_Aromatoleum_aromaticum_EbN1_Q5P5G5	56.3	126	55	0	1	378	307	432	2.4e-36	141	ApcD_Aromatoleum_aromaticum_EbN1_Q5P5G5	ApcD_Aromatoleum_aromaticum_EbN1_Q5P5G5
Merged2_1617575_3-140	Phenylethanol_dehydrogenase_Aromatoleum_aromaticum_EbN1_CAI07428	58.1	31	13	0	40	132	217	247	8.9e-05	34.7	Phenylethanol_dehydrogenase_Aromatoleum_aromaticum_EbN1_CAI07428	Phenylethanol_dehydrogenase_Aromatoleum_aromaticum_EbN1_CAI07428
Merged2_1618727_1-321	PpcA_Aromatoleum_aromaticum_EbN1_CAI07883	57.7	26	11	0	241	318	112	137	8.4e-06	39.3	PpcA_Aromatoleum_aromaticum_EbN1_CAI07883	PpcA_Aromatoleum_aromaticum_EbN1_CAI07883
Merged2_1619150_1-78	Phenylethanol_dehydrogenase_Aromatoleum_aromaticum_EbN1_CAI07428	62.5	24	9	0	1	72	224	247	0.00011	33.5	Phenylethanol_dehydrogenase_Aromatoleum_aromaticum_EbN1_CAI07428	Phenylethanol_dehydrogenase_Aromatoleum_aromaticum_EbN1_CAI07428
Merged2_1620706_1201-2199	Phenylphosphate_synthase_subunit_A_Thauera_aromatica_K172_CAC12685	48.5	103	52	1	688	993	508	610	2.8e-23	99	Phenylphosphate_synthase_subunit_A_Thauera_aromatica_K172_CAC12685	Phenylphosphate_synthase_subunit_A_Thauera_aromatica_K172_CAC12685
Merged2_1621456_2-679	Phenylphosphate_synthase_subunit_A_Thauera_aromatica_K172_CAC12685	52.4	229	104	1	7	678	311	539	1.1e-68	249.2	Phenylphosphate_synthase_subunit_A_Thauera_aromatica_K172_CAC12685	Phenylphosphate_synthase_subunit_A_Thauera_aromatica_K172_CAC12685
Merged2_1621493_3-551	Phenylphosphate_synthase_subunit_A_Thauera_aromatica_K172_CAC12685	45.1	182	95	1	19	549	358	539	1.4e-45	172.2	Phenylphosphate_synthase_subunit_A_Thauera_aromatica_K172_CAC12685	Phenylphosphate_synthase_subunit_A_Thauera_aromatica_K172_CAC12685
Merged2_1622160_112-495	Phenylethanol_dehydrogenase_Aromatoleum_aromaticum_EbN1_CAI07428	40.5	121	62	4	28	381	5	118	1.5e-17	78.6	Phenylethanol_dehydrogenase_Aromatoleum_aromaticum_EbN1_CAI07428	Phenylethanol_dehydrogenase_Aromatoleum_aromaticum_EbN1_CAI07428
Merged2_1622780_2-337	Phenylethanol_dehydrogenase_Aromatoleum_aromaticum_EbN1_CAI07428	41.3	109	64	0	1	327	81	189	1.2e-18	82	Phenylethanol_dehydrogenase_Aromatoleum_aromaticum_EbN1_CAI07428	Phenylethanol_dehydrogenase_Aromatoleum_aromaticum_EbN1_CAI07428
Merged2_1622848_1-744	Phenylethanol_dehydrogenase_Aromatoleum_aromaticum_EbN1_CAI07428	41.3	75	43	1	10	231	173	247	3.2e-08	48.5	Phenylethanol_dehydrogenase_Aromatoleum_aromaticum_EbN1_CAI07428	Phenylethanol_dehydrogenase_Aromatoleum_aromaticum_EbN1_CAI07428
Merged2_1623048_3-680	PpcB_Aromatoleum_aromaticum_EbN1_CAI07885	40.6	229	132	2	1	678	131	358	2e-49	185.3	PpcB_Aromatoleum_aromaticum_EbN1_CAI07885	PpcB_Aromatoleum_aromaticum_EbN1_CAI07885
Merged2_1624048_1-765	Phenylphosphate_synthase_subunit_A_Thauera_aromatica_K172_CAC12685	48.7	261	128	2	1	765	311	571	7.2e-72	260	Phenylphosphate_synthase_subunit_A_Thauera_aromatica_K172_CAC12685	Phenylphosphate_synthase_subunit_A_Thauera_aromatica_K172_CAC12685
Merged2_1624282_3-233	Phenylphosphate_synthase_subunit_A_Thauera_aromatica_K172_CAC12685	58.1	74	31	0	1	222	539	612	3.8e-24	99.8	Phenylphosphate_synthase_subunit_A_Thauera_aromatica_K172_CAC12685	Phenylphosphate_synthase_subunit_A_Thauera_aromatica_K172_CAC12685
Merged2_1625768_3-215	Phenylphosphate_synthase_subunit_A_Thauera_aromatica_K172_CAC12685	63.2	68	25	0	4	207	543	610	6.5e-23	95.5	Phenylphosphate_synthase_subunit_A_Thauera_aromatica_K172_CAC12685	Phenylphosphate_synthase_subunit_A_Thauera_aromatica_K172_CAC12685
Merged2_1626507_1-315	CmdA_Aromatoleum_aromaticum_pCyN1_AIS23703	44.6	56	31	0	1	168	255	310	8.8e-08	45.8	CmdA_Aromatoleum_aromaticum_pCyN1_AIS23703	CmdA_Aromatoleum_aromaticum_pCyN1_AIS23703
Merged2_1627307_3-191	Phenylethanol_dehydrogenase_Aromatoleum_aromaticum_EbN1_CAI07428	63.9	36	13	0	61	168	211	246	4.8e-09	49.3	Phenylethanol_dehydrogenase_Aromatoleum_aromaticum_EbN1_CAI07428	Phenylethanol_dehydrogenase_Aromatoleum_aromaticum_EbN1_CAI07428
Merged2_1633704_1-420	ApcC_Aromatoleum_aromaticum_EbN1_Q5P5G4	46.3	121	61	3	61	420	284	401	1.8e-24	101.7	ApcC_Aromatoleum_aromaticum_EbN1_Q5P5G4	ApcC_Aromatoleum_aromaticum_EbN1_Q5P5G4
Merged2_1635689_90-386	Phenylethanol_dehydrogenase_Aromatoleum_aromaticum_EbN1_CAI07428	54.1	98	37	2	1	291	158	248	2.2e-21	90.9	Phenylethanol_dehydrogenase_Aromatoleum_aromaticum_EbN1_CAI07428	Phenylethanol_dehydrogenase_Aromatoleum_aromaticum_EbN1_CAI07428
Merged2_1639887_3-332	PpcA_Aromatoleum_aromaticum_EbN1_CAI07883	40.2	87	50	1	61	321	193	277	4.3e-13	63.5	PpcA_Aromatoleum_aromaticum_EbN1_CAI07883	PpcA_Aromatoleum_aromaticum_EbN1_CAI07883
Merged2_1639991_3-299	Phenylphosphate_synthase_subunit_A_Thauera_aromatica_K172_CAC12685	44.8	96	53	0	10	297	190	285	2.9e-21	90.5	Phenylphosphate_synthase_subunit_A_Thauera_aromatica_K172_CAC12685	Phenylphosphate_synthase_subunit_A_Thauera_aromatica_K172_CAC12685
Merged2_1640250_1-207	CmdB_Aromatoleum_aromaticum_pCyN1_AIS23702	50	62	28	1	16	201	5	63	5.2e-17	75.9	CmdB_Aromatoleum_aromaticum_pCyN1_AIS23702	CmdB_Aromatoleum_aromaticum_pCyN1_AIS23702
Merged2_1640250_1-207	EbdB_Aromatoleum_aromaticum_EbN1_CAI07431	53.7	54	25	0	16	177	18	71	2.6e-16	73.6	EbdB_Aromatoleum_aromaticum_EbN1_CAI07431	EbdB_Aromatoleum_aromaticum_EbN1_CAI07431
Merged2_1640250_1-207	EbdB_Azoarcus_sp_EB1_AAK76388	53.7	54	25	0	16	177	18	71	2.6e-16	73.6	EbdB_Azoarcus_sp_EB1_AAK76388	EbdB_Azoarcus_sp_EB1_AAK76388
Merged2_1640801_1-303	Phenylphosphate_synthase_subunit_A_Thauera_aromatica_K172_CAC12685	48.4	95	49	0	7	291	516	610	8.7e-21	89	Phenylphosphate_synthase_subunit_A_Thauera_aromatica_K172_CAC12685	Phenylphosphate_synthase_subunit_A_Thauera_aromatica_K172_CAC12685
Merged2_164141_3-317	ApcC_Aromatoleum_aromaticum_EbN1_Q5P5G4	48.5	101	52	0	7	309	365	465	3.3e-23	97.1	ApcC_Aromatoleum_aromaticum_EbN1_Q5P5G4	ApcC_Aromatoleum_aromaticum_EbN1_Q5P5G4
Merged2_1641904_1-378	ApcC_Aromatoleum_aromaticum_EbN1_Q5P5G4	42.1	126	71	1	1	378	387	510	4.9e-21	90.1	ApcC_Aromatoleum_aromaticum_EbN1_Q5P5G4	ApcC_Aromatoleum_aromaticum_EbN1_Q5P5G4
Merged2_1641905_1-582	Putative_naphthalene_carboxylase_beta_subunit_Deltaproteobacterium_Naph_S2_EFK07624_Locustag_NPH_5861	54.3	46	21	0	150	13	223	268	2.5e-08	48.5	Putative_naphthalene_carboxylase_beta_subunit_Deltaproteobacterium_Naph_S2_EFK07624_Locustag_NPH_5861	Putative_naphthalene_carboxylase_beta_subunit_Deltaproteobacterium_Naph_S2_EFK07624_Locustag_NPH_5861
Merged2_1641905_1-582	Naphthalene_carboxylase_putative_beta_subunit_Desulfobacterium_sp_N47_CBX30510_Locustag_N47_K27500	56.1	41	18	0	141	19	216	256	2.1e-07	45.4	Naphthalene_carboxylase_putative_beta_subunit_Desulfobacterium_sp_N47_CBX30510_Locustag_N47_K27500	Naphthalene_carboxylase_putative_beta_subunit_Desulfobacterium_sp_N47_CBX30510_Locustag_N47_K27500
Merged2_1641905_1-582	Naphthalene_carboxylase_putative_beta_subunit_Desulfobacterium_sp_N47_CBX30510_Locustag_N47_K27480	48.9	45	23	0	147	13	201	245	3.6e-07	44.7	Naphthalene_carboxylase_putative_beta_subunit_Desulfobacterium_sp_N47_CBX30510_Locustag_N47_K27480	Naphthalene_carboxylase_putative_beta_subunit_Desulfobacterium_sp_N47_CBX30510_Locustag_N47_K27480
Merged2_1641905_1-582	Putative_naphthalene_carboxylase_beta_subunit_Deltaproteobacterium_Naph_S2_EFK07600_Locustag_NPH_5859	53.7	41	19	0	141	19	216	256	6.2e-07	43.9	Putative_naphthalene_carboxylase_beta_subunit_Deltaproteobacterium_Naph_S2_EFK07600_Locustag_NPH_5859	Putative_naphthalene_carboxylase_beta_subunit_Deltaproteobacterium_Naph_S2_EFK07600_Locustag_NPH_5859
Merged2_1641905_1-582	Putative_naphthalene_carboxylase_alpha_subunit_Deltaproteobacterium_Naph_S2_EFK07621_Locustag_NPH_5855	57.5	40	17	0	132	13	216	255	4e-06	41.2	Putative_naphthalene_carboxylase_alpha_subunit_Deltaproteobacterium_Naph_S2_EFK07621_Locustag_NPH_5855	Putative_naphthalene_carboxylase_alpha_subunit_Deltaproteobacterium_Naph_S2_EFK07621_Locustag_NPH_5855
Merged2_1641905_1-582	Naphthalene_carboxylase_alpha_subunit_Desulfobacterium_sp_N47_CBX30514_Locustag_N47_K27540	47.5	40	21	0	132	13	223	262	4e-06	41.2	Naphthalene_carboxylase_alpha_subunit_Desulfobacterium_sp_N47_CBX30514_Locustag_N47_K27540	Naphthalene_carboxylase_alpha_subunit_Desulfobacterium_sp_N47_CBX30514_Locustag_N47_K27540
Merged2_1643745_2-427	ApcC_Aromatoleum_aromaticum_EbN1_Q5P5G4	49.6	141	70	1	4	423	346	486	1.9e-34	134.8	ApcC_Aromatoleum_aromaticum_EbN1_Q5P5G4	ApcC_Aromatoleum_aromaticum_EbN1_Q5P5G4
Merged2_1650602_2-301	Naphthalene_carboxylase_alpha_subunit_Desulfobacterium_sp_N47_CBX30514_Locustag_N47_K27540	45.5	99	53	1	7	300	203	301	4.3e-20	86.7	Naphthalene_carboxylase_alpha_subunit_Desulfobacterium_sp_N47_CBX30514_Locustag_N47_K27540	Naphthalene_carboxylase_alpha_subunit_Desulfobacterium_sp_N47_CBX30514_Locustag_N47_K27540
Merged2_1650602_2-301	Putative_naphthalene_carboxylase_alpha_subunit_Deltaproteobacterium_Naph_S2_EFK07621_Locustag_NPH_5855	45.5	99	53	1	7	300	196	294	9.5e-20	85.5	Putative_naphthalene_carboxylase_alpha_subunit_Deltaproteobacterium_Naph_S2_EFK07621_Locustag_NPH_5855	Putative_naphthalene_carboxylase_alpha_subunit_Deltaproteobacterium_Naph_S2_EFK07621_Locustag_NPH_5855
Merged2_1650918_1-408	PpcB_Aromatoleum_aromaticum_EbN1_CAI07885	45.4	130	67	2	28	408	168	296	6.2e-30	119.8	PpcB_Aromatoleum_aromaticum_EbN1_CAI07885	PpcB_Aromatoleum_aromaticum_EbN1_CAI07885
Merged2_1650918_1-408	Putative_naphthalene_carboxylase_alpha_subunit_Deltaproteobacterium_Naph_S2_EFK07621_Locustag_NPH_5855	43.7	135	76	0	4	408	162	296	5.8e-28	113.2	Putative_naphthalene_carboxylase_alpha_subunit_Deltaproteobacterium_Naph_S2_EFK07621_Locustag_NPH_5855	Putative_naphthalene_carboxylase_alpha_subunit_Deltaproteobacterium_Naph_S2_EFK07621_Locustag_NPH_5855
Merged2_1651046_2-310	Putative_alkane_C2_methylene_hydroxylase_alpha_subunit_Desulfococcus_oleovorans_Hxd3_ABW66004	41	61	29	2	130	303	851	907	3.6e-06	40.4	Putative_alkane_C2_methylene_hydroxylase_alpha_subunit_Desulfococcus_oleovorans_Hxd3_ABW66004	Putative_alkane_C2_methylene_hydroxylase_alpha_subunit_Desulfococcus_oleovorans_Hxd3_ABW66004
Merged2_1651525_3-179	EbdA_Aromatoleum_aromaticum_EbN1_CAI07432	40	55	33	0	13	177	261	315	1.5e-09	50.8	EbdA_Aromatoleum_aromaticum_EbN1_CAI07432	EbdA_Aromatoleum_aromaticum_EbN1_CAI07432
Merged2_1651525_3-179	EbdA_Azoarcus_sp_EB1_AAK76387	40	55	33	0	13	177	261	315	1.5e-09	50.8	EbdA_Azoarcus_sp_EB1_AAK76387	EbdA_Azoarcus_sp_EB1_AAK76387
Merged2_1651741_3-590	Phenylphosphate_synthase_subunit_A_Thauera_aromatica_K172_CAC12685	42.8	180	103	0	49	588	276	455	2.6e-45	171.4	Phenylphosphate_synthase_subunit_A_Thauera_aromatica_K172_CAC12685	Phenylphosphate_synthase_subunit_A_Thauera_aromatica_K172_CAC12685
Merged2_16535_1-975	Phenylphosphate_synthase_subunit_A_Thauera_aromatica_K172_CAC12685	42.6	326	177	3	22	972	3	327	9.8e-74	266.5	Phenylphosphate_synthase_subunit_A_Thauera_aromatica_K172_CAC12685	Phenylphosphate_synthase_subunit_A_Thauera_aromatica_K172_CAC12685
Merged2_1654979_153-398	Phenylethanol_dehydrogenase_Aromatoleum_aromaticum_EbN1_CAI07428	45.1	82	41	2	1	240	168	247	2.3e-11	57.4	Phenylethanol_dehydrogenase_Aromatoleum_aromaticum_EbN1_CAI07428	Phenylethanol_dehydrogenase_Aromatoleum_aromaticum_EbN1_CAI07428
Merged2_1655149_345-485	Phenylethanol_dehydrogenase_Aromatoleum_aromaticum_EbN1_CAI07428	62.1	29	11	0	4	90	217	245	0.00012	34.3	Phenylethanol_dehydrogenase_Aromatoleum_aromaticum_EbN1_CAI07428	Phenylethanol_dehydrogenase_Aromatoleum_aromaticum_EbN1_CAI07428
Merged2_1655724_1-219	Phenylethanol_dehydrogenase_Aromatoleum_aromaticum_EbN1_CAI07428	44.3	70	28	1	34	210	178	247	2.7e-08	47	Phenylethanol_dehydrogenase_Aromatoleum_aromaticum_EbN1_CAI07428	Phenylethanol_dehydrogenase_Aromatoleum_aromaticum_EbN1_CAI07428
Merged2_1657091_1-366	ApcC_Aromatoleum_aromaticum_EbN1_Q5P5G4	54.8	93	41	1	43	318	338	430	1.4e-25	105.1	ApcC_Aromatoleum_aromaticum_EbN1_Q5P5G4	ApcC_Aromatoleum_aromaticum_EbN1_Q5P5G4
Merged2_1657844_1-519	ApcC_Aromatoleum_aromaticum_EbN1_Q5P5G4	41.6	178	95	4	1	519	287	460	1e-29	119.4	ApcC_Aromatoleum_aromaticum_EbN1_Q5P5G4	ApcC_Aromatoleum_aromaticum_EbN1_Q5P5G4
Merged2_16582_2-346	PcmJ_functional_alpha_subunit_Geobacter_metallireducens_GS_15_ABB32355_Locustag_Gmet_2126	42	50	24	2	202	336	465	514	0.00064	33.1	PcmJ_functional_alpha_subunit_Geobacter_metallireducens_GS_15_ABB32355_Locustag_Gmet_2126	PcmJ_functional_alpha_subunit_Geobacter_metallireducens_GS_15_ABB32355_Locustag_Gmet_2126
Merged2_1658590_245-718	Phenylphosphate_synthase_subunit_A_Thauera_aromatica_K172_CAC12685	43.6	156	88	0	7	474	143	298	3.1e-33	131	Phenylphosphate_synthase_subunit_A_Thauera_aromatica_K172_CAC12685	Phenylphosphate_synthase_subunit_A_Thauera_aromatica_K172_CAC12685
Merged2_1658652_2-562	Phenylphosphate_synthase_subunit_B_Thauera_aromatica_K172_CAC12686	40.9	176	86	4	88	561	37	212	2.7e-28	114.8	Phenylphosphate_synthase_subunit_B_Thauera_aromatica_K172_CAC12686	Phenylphosphate_synthase_subunit_B_Thauera_aromatica_K172_CAC12686
Merged2_165918_1-348	Phenylphosphate_synthase_subunit_B_Thauera_aromatica_K172_CAC12686	61.7	115	44	0	4	348	107	221	3e-33	130.6	Phenylphosphate_synthase_subunit_B_Thauera_aromatica_K172_CAC12686	Phenylphosphate_synthase_subunit_B_Thauera_aromatica_K172_CAC12686
Merged2_1659524_2-757	Phenylphosphate_synthase_subunit_A_Thauera_aromatica_K172_CAC12685	45	251	137	1	1	750	185	435	6.7e-62	226.9	Phenylphosphate_synthase_subunit_A_Thauera_aromatica_K172_CAC12685	Phenylphosphate_synthase_subunit_A_Thauera_aromatica_K172_CAC12685
Merged2_1660706_3-488	Phenylphosphate_synthase_subunit_A_Thauera_aromatica_K172_CAC12685	43.5	161	82	2	19	474	3	163	6.2e-37	143.3	Phenylphosphate_synthase_subunit_A_Thauera_aromatica_K172_CAC12685	Phenylphosphate_synthase_subunit_A_Thauera_aromatica_K172_CAC12685
Merged2_1663179_1-393	EbdA_Aromatoleum_aromaticum_EbN1_CAI07432	50	24	12	0	97	168	871	894	0.0028	31.2	EbdA_Aromatoleum_aromaticum_EbN1_CAI07432	EbdA_Aromatoleum_aromaticum_EbN1_CAI07432
Merged2_1663179_1-393	EbdA_Azoarcus_sp_EB1_AAK76387	50	24	12	0	97	168	871	894	0.0028	31.2	EbdA_Azoarcus_sp_EB1_AAK76387	EbdA_Azoarcus_sp_EB1_AAK76387
Merged2_1664119_1-603	EbdA_Aromatoleum_aromaticum_EbN1_CAI07432	44.4	36	20	0	454	561	628	663	2.4e-06	42	EbdA_Aromatoleum_aromaticum_EbN1_CAI07432	EbdA_Aromatoleum_aromaticum_EbN1_CAI07432
Merged2_1664119_1-603	EbdA_Azoarcus_sp_EB1_AAK76387	44.4	36	20	0	454	561	628	663	2.4e-06	42	EbdA_Azoarcus_sp_EB1_AAK76387	EbdA_Azoarcus_sp_EB1_AAK76387
Merged2_1665526_270-512	Phenylphosphate_synthase_subunit_A_Thauera_aromatica_K172_CAC12685	51.9	77	37	0	1	231	534	610	1.4e-16	74.7	Phenylphosphate_synthase_subunit_A_Thauera_aromatica_K172_CAC12685	Phenylphosphate_synthase_subunit_A_Thauera_aromatica_K172_CAC12685
Merged2_1666321_446-640	Phenylethanol_dehydrogenase_Aromatoleum_aromaticum_EbN1_CAI07428	42.6	68	31	2	1	189	183	247	1.4e-08	47.8	Phenylethanol_dehydrogenase_Aromatoleum_aromaticum_EbN1_CAI07428	Phenylethanol_dehydrogenase_Aromatoleum_aromaticum_EbN1_CAI07428
Merged2_1666567_326-517	Phenylphosphate_synthase_subunit_A_Thauera_aromatica_K172_CAC12685	53.8	52	24	0	28	183	558	609	1.6e-12	60.8	Phenylphosphate_synthase_subunit_A_Thauera_aromatica_K172_CAC12685	Phenylphosphate_synthase_subunit_A_Thauera_aromatica_K172_CAC12685
Merged2_1666929_2-307	ApcC_Aromatoleum_aromaticum_EbN1_Q5P5G4	52.9	104	47	2	1	306	302	405	2.2e-27	110.9	ApcC_Aromatoleum_aromaticum_EbN1_Q5P5G4	ApcC_Aromatoleum_aromaticum_EbN1_Q5P5G4
Merged2_1666929_2-307	ApcA_Aromatoleum_aromaticum_EbN1_Q5P5G2	45.1	102	55	1	1	306	268	368	1e-21	92	ApcA_Aromatoleum_aromaticum_EbN1_Q5P5G2	ApcA_Aromatoleum_aromaticum_EbN1_Q5P5G2
Merged2_1667629_3-791	Naphthalene_carboxylase_alpha_subunit_Desulfobacterium_sp_N47_CBX30514_Locustag_N47_K27540	40.5	264	147	4	1	789	117	371	2.8e-47	178.3	Naphthalene_carboxylase_alpha_subunit_Desulfobacterium_sp_N47_CBX30514_Locustag_N47_K27540	Naphthalene_carboxylase_alpha_subunit_Desulfobacterium_sp_N47_CBX30514_Locustag_N47_K27540
Merged2_1667629_3-791	Putative_naphthalene_carboxylase_alpha_subunit_Deltaproteobacterium_Naph_S2_EFK07621_Locustag_NPH_5855	41.3	269	138	7	1	789	110	364	3.1e-46	174.9	Putative_naphthalene_carboxylase_alpha_subunit_Deltaproteobacterium_Naph_S2_EFK07621_Locustag_NPH_5855	Putative_naphthalene_carboxylase_alpha_subunit_Deltaproteobacterium_Naph_S2_EFK07621_Locustag_NPH_5855
Merged2_1667666_2-454	Phenylethanol_dehydrogenase_Aromatoleum_aromaticum_EbN1_CAI07428	40.2	122	65	3	76	432	130	246	5.3e-14	67	Phenylethanol_dehydrogenase_Aromatoleum_aromaticum_EbN1_CAI07428	Phenylethanol_dehydrogenase_Aromatoleum_aromaticum_EbN1_CAI07428
Merged2_1669148_405-722	Phenylethanol_dehydrogenase_Aromatoleum_aromaticum_EbN1_CAI07428	44.4	99	54	1	25	318	8	106	4.5e-20	86.7	Phenylethanol_dehydrogenase_Aromatoleum_aromaticum_EbN1_CAI07428	Phenylethanol_dehydrogenase_Aromatoleum_aromaticum_EbN1_CAI07428
Merged2_1671467_391-1209	Naphthalene_carboxylase_putative_beta_subunit_Desulfobacterium_sp_N47_CBX30510_Locustag_N47_K27500	42	112	65	0	67	402	187	298	1.5e-19	86.3	Naphthalene_carboxylase_putative_beta_subunit_Desulfobacterium_sp_N47_CBX30510_Locustag_N47_K27500	Naphthalene_carboxylase_putative_beta_subunit_Desulfobacterium_sp_N47_CBX30510_Locustag_N47_K27500
Merged2_1671467_391-1209	Putative_naphthalene_carboxylase_beta_subunit_Deltaproteobacterium_Naph_S2_EFK07600_Locustag_NPH_5859	42	112	65	0	67	402	187	298	4.4e-19	84.7	Putative_naphthalene_carboxylase_beta_subunit_Deltaproteobacterium_Naph_S2_EFK07600_Locustag_NPH_5859	Putative_naphthalene_carboxylase_beta_subunit_Deltaproteobacterium_Naph_S2_EFK07600_Locustag_NPH_5859
Merged2_1672233_1-483	Putative_naphthalene_carboxylase_beta_subunit_Deltaproteobacterium_Naph_S2_EFK07600_Locustag_NPH_5859	47.9	73	32	3	16	225	229	298	2.9e-10	54.7	Putative_naphthalene_carboxylase_beta_subunit_Deltaproteobacterium_Naph_S2_EFK07600_Locustag_NPH_5859	Putative_naphthalene_carboxylase_beta_subunit_Deltaproteobacterium_Naph_S2_EFK07600_Locustag_NPH_5859
Merged2_1672233_1-483	Naphthalene_carboxylase_putative_beta_subunit_Desulfobacterium_sp_N47_CBX30510_Locustag_N47_K27500	45.1	71	37	2	16	225	229	298	2.5e-09	51.6	Naphthalene_carboxylase_putative_beta_subunit_Desulfobacterium_sp_N47_CBX30510_Locustag_N47_K27500	Naphthalene_carboxylase_putative_beta_subunit_Desulfobacterium_sp_N47_CBX30510_Locustag_N47_K27500
Merged2_1672577_2-445	PpcB_Aromatoleum_aromaticum_EbN1_CAI07885	42.5	134	71	3	22	414	174	304	5.3e-27	110.2	PpcB_Aromatoleum_aromaticum_EbN1_CAI07885	PpcB_Aromatoleum_aromaticum_EbN1_CAI07885
Merged2_1672577_2-445	Putative_naphthalene_carboxylase_beta_subunit_Deltaproteobacterium_Naph_S2_EFK07600_Locustag_NPH_5859	40.3	119	69	1	37	393	184	300	6.8e-22	93.2	Putative_naphthalene_carboxylase_beta_subunit_Deltaproteobacterium_Naph_S2_EFK07600_Locustag_NPH_5859	Putative_naphthalene_carboxylase_beta_subunit_Deltaproteobacterium_Naph_S2_EFK07600_Locustag_NPH_5859
Merged2_1672577_2-445	Putative_naphthalene_carboxylase_beta_subunit_Deltaproteobacterium_Naph_S2_EFK07615_Locustag_NPH_5863	40.4	109	61	2	61	387	180	284	5.4e-19	83.6	Putative_naphthalene_carboxylase_beta_subunit_Deltaproteobacterium_Naph_S2_EFK07615_Locustag_NPH_5863	Putative_naphthalene_carboxylase_beta_subunit_Deltaproteobacterium_Naph_S2_EFK07615_Locustag_NPH_5863
Merged2_1674089_3-440	ApcC_Aromatoleum_aromaticum_EbN1_Q5P5G4	42.1	140	79	1	1	420	378	515	1.2e-26	109	ApcC_Aromatoleum_aromaticum_EbN1_Q5P5G4	ApcC_Aromatoleum_aromaticum_EbN1_Q5P5G4
Merged2_1674672_2-400	CmdA_Aromatoleum_aromaticum_pCyN1_AIS23703	49.4	85	41	1	103	351	46	130	2.7e-22	94.4	CmdA_Aromatoleum_aromaticum_pCyN1_AIS23703	CmdA_Aromatoleum_aromaticum_pCyN1_AIS23703
Merged2_1674672_2-400	Putative_alkane_C2_methylene_hydroxylase_alpha_subunit_Desulfococcus_oleovorans_Hxd3_ABW66004	48.1	81	41	1	103	342	52	132	1.8e-21	91.7	Putative_alkane_C2_methylene_hydroxylase_alpha_subunit_Desulfococcus_oleovorans_Hxd3_ABW66004	Putative_alkane_C2_methylene_hydroxylase_alpha_subunit_Desulfococcus_oleovorans_Hxd3_ABW66004
Merged2_167470_649-738	Phenylethanol_dehydrogenase_Aromatoleum_aromaticum_EbN1_CAI07428	66.7	24	8	0	19	90	8	31	7.5e-05	34.3	Phenylethanol_dehydrogenase_Aromatoleum_aromaticum_EbN1_CAI07428	Phenylethanol_dehydrogenase_Aromatoleum_aromaticum_EbN1_CAI07428
Merged2_1674884_593-1537	Phenylphosphate_synthase_subunit_A_Thauera_aromatica_K172_CAC12685	41.8	316	174	3	25	945	3	317	3.9e-75	271.2	Phenylphosphate_synthase_subunit_A_Thauera_aromatica_K172_CAC12685	Phenylphosphate_synthase_subunit_A_Thauera_aromatica_K172_CAC12685
Merged2_1675872_1-540	Naphthalene_carboxylase_putative_beta_subunit_Desulfobacterium_sp_N47_CBX30510_Locustag_N47_K27500	40.5	148	84	3	7	444	157	302	3.3e-23	97.8	Naphthalene_carboxylase_putative_beta_subunit_Desulfobacterium_sp_N47_CBX30510_Locustag_N47_K27500	Naphthalene_carboxylase_putative_beta_subunit_Desulfobacterium_sp_N47_CBX30510_Locustag_N47_K27500
Merged2_1677758_270-455	Phenylethanol_dehydrogenase_Aromatoleum_aromaticum_EbN1_CAI07428	46	50	26	1	19	165	4	53	1.7e-06	40.8	Phenylethanol_dehydrogenase_Aromatoleum_aromaticum_EbN1_CAI07428	Phenylethanol_dehydrogenase_Aromatoleum_aromaticum_EbN1_CAI07428
Merged2_1678662_2-607	Phenylphosphate_synthase_subunit_A_Thauera_aromatica_K172_CAC12685	41.2	194	113	1	7	588	248	440	1.6e-45	172.2	Phenylphosphate_synthase_subunit_A_Thauera_aromatica_K172_CAC12685	Phenylphosphate_synthase_subunit_A_Thauera_aromatica_K172_CAC12685
Merged2_1678724_225-548	Putative_alkane_C2_methylene_hydroxylase_alpha_subunit_Desulfococcus_oleovorans_Hxd3_ABW66004	45.5	33	17	1	270	172	910	941	0.003	30.8	Putative_alkane_C2_methylene_hydroxylase_alpha_subunit_Desulfococcus_oleovorans_Hxd3_ABW66004	Putative_alkane_C2_methylene_hydroxylase_alpha_subunit_Desulfococcus_oleovorans_Hxd3_ABW66004
Merged2_1678902_2-406	CmdB_Aromatoleum_aromaticum_pCyN1_AIS23702	60.3	68	27	0	1	204	153	220	9.2e-26	105.9	CmdB_Aromatoleum_aromaticum_pCyN1_AIS23702	CmdB_Aromatoleum_aromaticum_pCyN1_AIS23702
Merged2_1678902_2-406	EbdB_Aromatoleum_aromaticum_EbN1_CAI07431	55.9	68	30	0	1	204	171	238	1.6e-22	95.1	EbdB_Aromatoleum_aromaticum_EbN1_CAI07431	EbdB_Aromatoleum_aromaticum_EbN1_CAI07431
Merged2_1678902_2-406	EbdB_Azoarcus_sp_EB1_AAK76388	55.9	68	30	0	1	204	171	238	1.6e-22	95.1	EbdB_Azoarcus_sp_EB1_AAK76388	EbdB_Azoarcus_sp_EB1_AAK76388
Merged2_1678902_2-406	Putative_alkane_C2_methylene_hydroxylase_beta	48.5	68	35	0	1	204	190	257	2.8e-22	94.4	Putative_alkane_C2_methylene_hydroxylase_beta subunit_Desulfococcus_oleovorans_Hxd3_ABW66006	Putative_alkane_C2_methylene_hydroxylase_beta subunit_Desulfococcus_oleovorans_Hxd3_ABW66006
Merged2_1680731_208-480	EbdB_Aromatoleum_aromaticum_EbN1_CAI07431	59.6	52	21	0	16	171	18	69	1.4e-17	78.2	EbdB_Aromatoleum_aromaticum_EbN1_CAI07431	EbdB_Aromatoleum_aromaticum_EbN1_CAI07431
Merged2_1680731_208-480	EbdB_Azoarcus_sp_EB1_AAK76388	59.6	52	21	0	16	171	18	69	1.4e-17	78.2	EbdB_Azoarcus_sp_EB1_AAK76388	EbdB_Azoarcus_sp_EB1_AAK76388
Merged2_1680731_208-480	CmdB_Aromatoleum_aromaticum_pCyN1_AIS23702	55.8	52	23	0	16	171	5	56	1.5e-16	74.7	CmdB_Aromatoleum_aromaticum_pCyN1_AIS23702	CmdB_Aromatoleum_aromaticum_pCyN1_AIS23702
Merged2_1681561_1-330	Phenylethanol_dehydrogenase_Aromatoleum_aromaticum_EbN1_CAI07428	44.2	95	53	0	4	288	98	192	8.3e-17	75.9	Phenylethanol_dehydrogenase_Aromatoleum_aromaticum_EbN1_CAI07428	Phenylethanol_dehydrogenase_Aromatoleum_aromaticum_EbN1_CAI07428
Merged2_1682215_375-776	Phenylphosphate_synthase_subunit_A_Thauera_aromatica_K172_CAC12685	54.8	135	57	1	4	396	476	610	4.2e-39	150.2	Phenylphosphate_synthase_subunit_A_Thauera_aromatica_K172_CAC12685	Phenylphosphate_synthase_subunit_A_Thauera_aromatica_K172_CAC12685
Merged2_1685960_692-1426	AssD2_Desulfatibacillum_alkenivorans_AK_01_ACL03895	58.6	29	11	1	43	126	14	42	7e-08	47.4	AssD2_Desulfatibacillum_alkenivorans_AK_01_ACL03895	AssD2_Desulfatibacillum_alkenivorans_AK_01_ACL03895
Merged2_1685960_692-1426	Putative_AssD_Smithella_sp_SCADC_KFO69022	53.8	26	12	0	49	126	17	42	7e-08	47.4	Putative_AssD_Smithella_sp_SCADC_KFO69022	Putative_AssD_Smithella_sp_SCADC_KFO69022
Merged2_1685960_692-1426	AssD_Smithella_sp_SDB_KQC10643	53.8	26	12	0	49	126	17	42	7e-08	47.4	AssD_Smithella_sp_SDB_KQC10643	AssD_Smithella_sp_SDB_KQC10643
Merged2_1685960_692-1426	AssD1_Desulfatibacillum_alkenivorans_AK_01_ACL03425	53.8	26	12	0	49	126	17	42	2e-07	45.8	AssD1_Desulfatibacillum_alkenivorans_AK_01_ACL03425	AssD1_Desulfatibacillum_alkenivorans_AK_01_ACL03425
Merged2_1685960_692-1426	Putative_AssD1_Desulfatibacillum_aliphaticivorans_DSM_15576T_JGI_Locus_tag_G491DRAFT_03721_WP_028315532	53.8	26	12	0	49	126	17	42	2e-07	45.8	Putative_AssD1_Desulfatibacillum_aliphaticivorans_DSM_15576T_JGI_Locus_tag_G491DRAFT_03721_WP_028315532	Putative_AssD1_Desulfatibacillum_aliphaticivorans_DSM_15576T_JGI_Locus_tag_G491DRAFT_03721_WP_028315532
Merged2_1685960_692-1426	HbsD2_Desulfobacula_toluolica_Tol2_CCK78652	52	25	12	0	49	123	23	47	6e-07	44.3	HbsD2_Desulfobacula_toluolica_Tol2_CCK78652	HbsD2_Desulfobacula_toluolica_Tol2_CCK78652
Merged2_16901_635-1141	CmdA_Aromatoleum_aromaticum_pCyN1_AIS23703	48.8	82	40	1	94	333	46	127	4.5e-22	94	CmdA_Aromatoleum_aromaticum_pCyN1_AIS23703	CmdA_Aromatoleum_aromaticum_pCyN1_AIS23703
Merged2_1692763_2-382	Phenylphosphate_synthase_subunit_B_Thauera_aromatica_K172_CAC12686	45.6	125	55	2	46	381	32	156	6.6e-18	79.7	Phenylphosphate_synthase_subunit_B_Thauera_aromatica_K172_CAC12686	Phenylphosphate_synthase_subunit_B_Thauera_aromatica_K172_CAC12686
Merged2_1695209_3-371	Putative_naphthalene_carboxylase_beta_subunit_Deltaproteobacterium_Naph_S2_EFK07600_Locustag_NPH_5859	47.5	118	60	1	1	354	197	312	1.9e-25	104.8	Putative_naphthalene_carboxylase_beta_subunit_Deltaproteobacterium_Naph_S2_EFK07600_Locustag_NPH_5859	Putative_naphthalene_carboxylase_beta_subunit_Deltaproteobacterium_Naph_S2_EFK07600_Locustag_NPH_5859
Merged2_1695209_3-371	Naphthalene_carboxylase_putative_beta_subunit_Desulfobacterium_sp_N47_CBX30510_Locustag_N47_K27500	46.6	118	61	1	1	354	197	312	5.4e-25	103.2	Naphthalene_carboxylase_putative_beta_subunit_Desulfobacterium_sp_N47_CBX30510_Locustag_N47_K27500	Naphthalene_carboxylase_putative_beta_subunit_Desulfobacterium_sp_N47_CBX30510_Locustag_N47_K27500
Merged2_1695209_3-371	Naphthalene_carboxylase_alpha_subunit_Desulfobacterium_sp_N47_CBX30514_Locustag_N47_K27540	46.7	105	54	1	1	315	201	303	3.9e-23	97.1	Naphthalene_carboxylase_alpha_subunit_Desulfobacterium_sp_N47_CBX30514_Locustag_N47_K27540	Naphthalene_carboxylase_alpha_subunit_Desulfobacterium_sp_N47_CBX30514_Locustag_N47_K27540
Merged2_1695209_3-371	Putative_naphthalene_carboxylase_alpha_subunit_Deltaproteobacterium_Naph_S2_EFK07621_Locustag_NPH_5855	50.9	106	48	3	1	315	194	296	6.6e-23	96.3	Putative_naphthalene_carboxylase_alpha_subunit_Deltaproteobacterium_Naph_S2_EFK07621_Locustag_NPH_5855	Putative_naphthalene_carboxylase_alpha_subunit_Deltaproteobacterium_Naph_S2_EFK07621_Locustag_NPH_5855
Merged2_1695209_3-371	Putative_naphthalene_carboxylase_beta_subunit_Deltaproteobacterium_Naph_S2_EFK07615_Locustag_NPH_5863	45.6	103	52	2	4	312	186	284	5.8e-19	83.2	Putative_naphthalene_carboxylase_beta_subunit_Deltaproteobacterium_Naph_S2_EFK07615_Locustag_NPH_5863	Putative_naphthalene_carboxylase_beta_subunit_Deltaproteobacterium_Naph_S2_EFK07615_Locustag_NPH_5863
Merged2_1695209_3-371	Naphthalene_carboxylase_putative_beta_subunit_Desulfobacterium_sp_N47_CBX30510_Locustag_N47_K27460	42.7	103	55	2	4	312	187	285	5.4e-17	76.6	Naphthalene_carboxylase_putative_beta_subunit_Desulfobacterium_sp_N47_CBX30510_Locustag_N47_K27460	Naphthalene_carboxylase_putative_beta_subunit_Desulfobacterium_sp_N47_CBX30510_Locustag_N47_K27460
Merged2_1695565_3-1481	Phenylphosphate_synthase_subunit_A_Thauera_aromatica_K172_CAC12685	40.1	486	286	2	28	1470	3	488	1.5e-113	399.4	Phenylphosphate_synthase_subunit_A_Thauera_aromatica_K172_CAC12685	Phenylphosphate_synthase_subunit_A_Thauera_aromatica_K172_CAC12685
Merged2_1696649_1-588	Phenylphosphate_synthase_subunit_A_Thauera_aromatica_K172_CAC12685	42.1	195	113	0	4	588	110	304	1.5e-40	155.6	Phenylphosphate_synthase_subunit_A_Thauera_aromatica_K172_CAC12685	Phenylphosphate_synthase_subunit_A_Thauera_aromatica_K172_CAC12685
Merged2_1697071_68-598	Naphthalene_carboxylase_putative_beta_subunit_Desulfobacterium_sp_N47_CBX30510_Locustag_N47_K27460	40.5	84	43	3	1	234	358	440	1.3e-11	59.3	Naphthalene_carboxylase_putative_beta_subunit_Desulfobacterium_sp_N47_CBX30510_Locustag_N47_K27460	Naphthalene_carboxylase_putative_beta_subunit_Desulfobacterium_sp_N47_CBX30510_Locustag_N47_K27460
Merged2_1697772_440-616	Phenylethanol_dehydrogenase_Aromatoleum_aromaticum_EbN1_CAI07428	61.8	34	13	0	55	156	213	246	2.2e-08	47	Phenylethanol_dehydrogenase_Aromatoleum_aromaticum_EbN1_CAI07428	Phenylethanol_dehydrogenase_Aromatoleum_aromaticum_EbN1_CAI07428
Merged2_1697916_1-369	ApcC_Aromatoleum_aromaticum_EbN1_Q5P5G4	40.2	132	67	3	1	360	15	146	1.6e-16	75.1	ApcC_Aromatoleum_aromaticum_EbN1_Q5P5G4	ApcC_Aromatoleum_aromaticum_EbN1_Q5P5G4
Merged2_1698204_230-835	PpcA_Aromatoleum_aromaticum_EbN1_CAI07883	50	64	32	0	415	606	112	175	1.7e-15	72.4	PpcA_Aromatoleum_aromaticum_EbN1_CAI07883	PpcA_Aromatoleum_aromaticum_EbN1_CAI07883
Merged2_1698959_2-343	EbdB_Aromatoleum_aromaticum_EbN1_CAI07431	59.5	42	17	0	1	126	28	69	4e-14	67	EbdB_Aromatoleum_aromaticum_EbN1_CAI07431	EbdB_Aromatoleum_aromaticum_EbN1_CAI07431
Merged2_1698959_2-343	EbdB_Azoarcus_sp_EB1_AAK76388	59.5	42	17	0	1	126	28	69	4e-14	67	EbdB_Azoarcus_sp_EB1_AAK76388	EbdB_Azoarcus_sp_EB1_AAK76388
Merged2_1698959_2-343	CmdB_Aromatoleum_aromaticum_pCyN1_AIS23702	50	42	21	0	1	126	15	56	8.3e-12	59.3	CmdB_Aromatoleum_aromaticum_pCyN1_AIS23702	CmdB_Aromatoleum_aromaticum_pCyN1_AIS23702
Merged2_1699904_2-514	Phenylphosphate_synthase_subunit_A_Thauera_aromatica_K172_CAC12685	46.7	165	88	0	1	495	90	254	2.8e-43	164.5	Phenylphosphate_synthase_subunit_A_Thauera_aromatica_K172_CAC12685	Phenylphosphate_synthase_subunit_A_Thauera_aromatica_K172_CAC12685
Merged2_1701270_2-475	Putative_naphthalene_carboxylase_alpha_subunit_Deltaproteobacterium_Naph_S2_EFK07621_Locustag_NPH_5855	41.4	152	84	2	1	456	1	147	3e-28	114.4	Putative_naphthalene_carboxylase_alpha_subunit_Deltaproteobacterium_Naph_S2_EFK07621_Locustag_NPH_5855	Putative_naphthalene_carboxylase_alpha_subunit_Deltaproteobacterium_Naph_S2_EFK07621_Locustag_NPH_5855
Merged2_1701270_2-475	Naphthalene_carboxylase_alpha_subunit_Desulfobacterium_sp_N47_CBX30514_Locustag_N47_K27540	41.4	152	84	2	1	456	8	154	6.7e-28	113.2	Naphthalene_carboxylase_alpha_subunit_Desulfobacterium_sp_N47_CBX30514_Locustag_N47_K27540	Naphthalene_carboxylase_alpha_subunit_Desulfobacterium_sp_N47_CBX30514_Locustag_N47_K27540
Merged2_1702081_3-551	Phenylphosphate_synthase_subunit_A_Thauera_aromatica_K172_CAC12685	53.3	182	85	0	4	549	70	251	7.2e-58	213	Phenylphosphate_synthase_subunit_A_Thauera_aromatica_K172_CAC12685	Phenylphosphate_synthase_subunit_A_Thauera_aromatica_K172_CAC12685
Merged2_1702823_703-855	Phenylethanol_dehydrogenase_Aromatoleum_aromaticum_EbN1_CAI07428	51.5	33	16	0	1	99	213	245	4e-06	39.3	Phenylethanol_dehydrogenase_Aromatoleum_aromaticum_EbN1_CAI07428	Phenylethanol_dehydrogenase_Aromatoleum_aromaticum_EbN1_CAI07428
Merged2_1706417_3-347	Naphthalene_carboxylase_putative_beta_subunit_Desulfobacterium_sp_N47_CBX30510_Locustag_N47_K27500	40.5	111	65	1	1	333	147	256	8.4e-20	85.9	Naphthalene_carboxylase_putative_beta_subunit_Desulfobacterium_sp_N47_CBX30510_Locustag_N47_K27500	Naphthalene_carboxylase_putative_beta_subunit_Desulfobacterium_sp_N47_CBX30510_Locustag_N47_K27500
Merged2_1708043_66-515	Phenylphosphate_synthase_subunit_A_Thauera_aromatica_K172_CAC12685	50.5	105	51	1	130	441	508	612	6.6e-25	103.2	Phenylphosphate_synthase_subunit_A_Thauera_aromatica_K172_CAC12685	Phenylphosphate_synthase_subunit_A_Thauera_aromatica_K172_CAC12685
Merged2_1708436_3-341	Naphthalene_carboxylase_putative_beta_subunit_Desulfobacterium_sp_N47_CBX30510_Locustag_N47_K27500	41.1	112	66	0	4	339	187	298	2.1e-23	97.8	Naphthalene_carboxylase_putative_beta_subunit_Desulfobacterium_sp_N47_CBX30510_Locustag_N47_K27500	Naphthalene_carboxylase_putative_beta_subunit_Desulfobacterium_sp_N47_CBX30510_Locustag_N47_K27500
Merged2_1710318_2-337	Phenylphosphate_synthase_subunit_A_Thauera_aromatica_K172_CAC12685	44.4	117	58	1	4	333	23	139	6.9e-27	109.4	Phenylphosphate_synthase_subunit_A_Thauera_aromatica_K172_CAC12685	Phenylphosphate_synthase_subunit_A_Thauera_aromatica_K172_CAC12685
Merged2_1710694_411-572	Phenylethanol_dehydrogenase_Aromatoleum_aromaticum_EbN1_CAI07428	51.2	43	19	1	1	129	207	247	1.9e-06	40.4	Phenylethanol_dehydrogenase_Aromatoleum_aromaticum_EbN1_CAI07428	Phenylethanol_dehydrogenase_Aromatoleum_aromaticum_EbN1_CAI07428
Merged2_1713574_2-304	PcmI_alpha_prime_subunit_isoform_of_PcmJ_Geobacter_metallireducens_GS_15_ABB32354_Locustag_Gmet_2125	52	25	12	0	223	297	499	523	8.7e-05	35.8	PcmI_alpha_prime_subunit_isoform_of_PcmJ_Geobacter_metallireducens_GS_15_ABB32354_Locustag_Gmet_2125	PcmI_alpha_prime_subunit_isoform_of_PcmJ_Geobacter_metallireducens_GS_15_ABB32354_Locustag_Gmet_2125
Merged2_1713574_2-304	PcmI_alpha_prime_subunit_isoform_of_PcmJ_Geobacter_sp_FRC_32_ACM18493_Locustag_Geob_0119	48	25	13	0	223	297	499	523	0.00043	33.5	PcmI_alpha_prime_subunit_isoform_of_PcmJ_Geobacter_sp_FRC_32_ACM18493_Locustag_Geob_0119	PcmI_alpha_prime_subunit_isoform_of_PcmJ_Geobacter_sp_FRC_32_ACM18493_Locustag_Geob_0119
Merged2_1713574_2-304	PcmJ_functional_alpha_subunit_Geobacter_sp_FRC_32_ACM18492_Locustag_Geob_0118	48	25	13	0	223	297	492	516	0.0013	32	PcmJ_functional_alpha_subunit_Geobacter_sp_FRC_32_ACM18492_Locustag_Geob_0118	PcmJ_functional_alpha_subunit_Geobacter_sp_FRC_32_ACM18492_Locustag_Geob_0118
Merged2_1713574_2-304	PcmJ_functional_alpha_subunit_Geobacter_metallireducens_GS_15_ABB32355_Locustag_Gmet_2126	48	25	13	0	223	297	491	515	0.0016	31.6	PcmJ_functional_alpha_subunit_Geobacter_metallireducens_GS_15_ABB32355_Locustag_Gmet_2126	PcmJ_functional_alpha_subunit_Geobacter_metallireducens_GS_15_ABB32355_Locustag_Gmet_2126
Merged2_1714749_3-443	Phenylphosphate_synthase_subunit_A_Thauera_aromatica_K172_CAC12685	46.9	147	77	1	1	441	248	393	1.1e-37	145.6	Phenylphosphate_synthase_subunit_A_Thauera_aromatica_K172_CAC12685	Phenylphosphate_synthase_subunit_A_Thauera_aromatica_K172_CAC12685
Merged2_1716763_459-662	Phenylphosphate_synthase_subunit_A_Thauera_aromatica_K172_CAC12685	49.2	59	30	0	1	177	552	610	4.1e-14	66.2	Phenylphosphate_synthase_subunit_A_Thauera_aromatica_K172_CAC12685	Phenylphosphate_synthase_subunit_A_Thauera_aromatica_K172_CAC12685
Merged2_1717632_240-581	ApcB_Aromatoleum_aromaticum_EbN1_Q5P5G3	64.8	105	37	0	4	318	4	108	5.9e-42	159.5	ApcB_Aromatoleum_aromaticum_EbN1_Q5P5G3	ApcB_Aromatoleum_aromaticum_EbN1_Q5P5G3
Merged2_1717899_115-759	Phenylethanol_dehydrogenase_Aromatoleum_aromaticum_EbN1_CAI07428	40.8	211	121	2	13	642	42	249	4.8e-37	144.1	Phenylethanol_dehydrogenase_Aromatoleum_aromaticum_EbN1_CAI07428	Phenylethanol_dehydrogenase_Aromatoleum_aromaticum_EbN1_CAI07428
Merged2_1719586_1-429	Phenylphosphate_synthase_subunit_A_Thauera_aromatica_K172_CAC12685	45.6	103	55	1	118	423	508	610	3.1e-24	100.9	Phenylphosphate_synthase_subunit_A_Thauera_aromatica_K172_CAC12685	Phenylphosphate_synthase_subunit_A_Thauera_aromatica_K172_CAC12685
Merged2_1721111_3-680	Phenylphosphate_synthase_subunit_B_Thauera_aromatica_K172_CAC12686	42.5	228	127	1	1	672	133	360	2.7e-46	174.9	Phenylphosphate_synthase_subunit_B_Thauera_aromatica_K172_CAC12686	Phenylphosphate_synthase_subunit_B_Thauera_aromatica_K172_CAC12686
Merged2_1726796_3-530	ApcC_Aromatoleum_aromaticum_EbN1_Q5P5G4	42.3	163	90	4	10	492	342	502	1.5e-28	115.5	ApcC_Aromatoleum_aromaticum_EbN1_Q5P5G4	ApcC_Aromatoleum_aromaticum_EbN1_Q5P5G4
Merged2_1726796_3-530	ApcA_Aromatoleum_aromaticum_EbN1_Q5P5G2	40.1	157	92	2	37	504	316	471	1.6e-22	95.5	ApcA_Aromatoleum_aromaticum_EbN1_Q5P5G2	ApcA_Aromatoleum_aromaticum_EbN1_Q5P5G2
Merged2_1728075_3-371	Putative_naphthalene_carboxylase_alpha_subunit_Deltaproteobacterium_Naph_S2_EFK07621_Locustag_NPH_5855	46.2	117	61	1	19	369	172	286	7.8e-24	99.4	Putative_naphthalene_carboxylase_alpha_subunit_Deltaproteobacterium_Naph_S2_EFK07621_Locustag_NPH_5855	Putative_naphthalene_carboxylase_alpha_subunit_Deltaproteobacterium_Naph_S2_EFK07621_Locustag_NPH_5855
Merged2_1728075_3-371	Naphthalene_carboxylase_alpha_subunit_Desulfobacterium_sp_N47_CBX30514_Locustag_N47_K27540	43.6	117	64	1	19	369	179	293	3.9e-23	97.1	Naphthalene_carboxylase_alpha_subunit_Desulfobacterium_sp_N47_CBX30514_Locustag_N47_K27540	Naphthalene_carboxylase_alpha_subunit_Desulfobacterium_sp_N47_CBX30514_Locustag_N47_K27540
Merged2_1728075_3-371	Naphthalene_carboxylase_putative_beta_subunit_Desulfobacterium_sp_N47_CBX30510_Locustag_N47_K27500	52.2	90	41	1	58	327	188	275	2.1e-21	91.3	Naphthalene_carboxylase_putative_beta_subunit_Desulfobacterium_sp_N47_CBX30510_Locustag_N47_K27500	Naphthalene_carboxylase_putative_beta_subunit_Desulfobacterium_sp_N47_CBX30510_Locustag_N47_K27500
Merged2_1728075_3-371	Putative_naphthalene_carboxylase_beta_subunit_Deltaproteobacterium_Naph_S2_EFK07600_Locustag_NPH_5859	50	92	44	1	58	333	188	277	1.8e-20	88.2	Putative_naphthalene_carboxylase_beta_subunit_Deltaproteobacterium_Naph_S2_EFK07600_Locustag_NPH_5859	Putative_naphthalene_carboxylase_beta_subunit_Deltaproteobacterium_Naph_S2_EFK07600_Locustag_NPH_5859
Merged2_1728075_3-371	Putative_naphthalene_carboxylase_beta_subunit_Deltaproteobacterium_Naph_S2_EFK07615_Locustag_NPH_5863	42.4	99	55	1	70	366	180	276	1.1e-17	79	Putative_naphthalene_carboxylase_beta_subunit_Deltaproteobacterium_Naph_S2_EFK07615_Locustag_NPH_5863	Putative_naphthalene_carboxylase_beta_subunit_Deltaproteobacterium_Naph_S2_EFK07615_Locustag_NPH_5863
Merged2_1728075_3-371	PpcA_Aromatoleum_aromaticum_EbN1_CAI07883	48.8	86	40	2	70	327	196	277	4.2e-17	77	PpcA_Aromatoleum_aromaticum_EbN1_CAI07883	PpcA_Aromatoleum_aromaticum_EbN1_CAI07883
Merged2_1728075_3-371	Naphthalene_carboxylase_putative_beta_subunit_Desulfobacterium_sp_N47_CBX30510_Locustag_N47_K27460	41.9	93	52	1	70	348	181	271	4.6e-16	73.6	Naphthalene_carboxylase_putative_beta_subunit_Desulfobacterium_sp_N47_CBX30510_Locustag_N47_K27460	Naphthalene_carboxylase_putative_beta_subunit_Desulfobacterium_sp_N47_CBX30510_Locustag_N47_K27460
Merged2_1728123_2-406	Phenylphosphate_synthase_subunit_B_Thauera_aromatica_K172_CAC12686	45.6	125	66	2	1	372	200	323	3.5e-25	104	Phenylphosphate_synthase_subunit_B_Thauera_aromatica_K172_CAC12686	Phenylphosphate_synthase_subunit_B_Thauera_aromatica_K172_CAC12686
Merged2_1729424_169-306	PcmJ_functional_alpha_subunit_Geobacter_metallireducens_GS_15_ABB32355_Locustag_Gmet_2126	64.7	17	6	0	73	123	498	514	0.0017	30.4	PcmJ_functional_alpha_subunit_Geobacter_metallireducens_GS_15_ABB32355_Locustag_Gmet_2126	PcmJ_functional_alpha_subunit_Geobacter_metallireducens_GS_15_ABB32355_Locustag_Gmet_2126
Merged2_1729424_169-306	PcmJ_functional_alpha_subunit_Geobacter_sp_FRC_32_ACM18492_Locustag_Geob_0118	64.7	17	6	0	73	123	499	515	0.0037	29.3	PcmJ_functional_alpha_subunit_Geobacter_sp_FRC_32_ACM18492_Locustag_Geob_0118	PcmJ_functional_alpha_subunit_Geobacter_sp_FRC_32_ACM18492_Locustag_Geob_0118
Merged2_172952_2-238	PcmI_alpha_prime_subunit_isoform_of_PcmJ_Geobacter_sp_FRC_32_ACM18493_Locustag_Geob_0119	42	50	26	1	52	201	479	525	1.5e-07	44.7	PcmI_alpha_prime_subunit_isoform_of_PcmJ_Geobacter_sp_FRC_32_ACM18493_Locustag_Geob_0119	PcmI_alpha_prime_subunit_isoform_of_PcmJ_Geobacter_sp_FRC_32_ACM18493_Locustag_Geob_0119
Merged2_173706_3-374	PcmI_alpha_prime_subunit_isoform_of_PcmJ_Geobacter_sp_FRC_32_ACM18493_Locustag_Geob_0119	40.7	123	69	2	7	372	7	126	9.7e-22	92.4	PcmI_alpha_prime_subunit_isoform_of_PcmJ_Geobacter_sp_FRC_32_ACM18493_Locustag_Geob_0119	PcmI_alpha_prime_subunit_isoform_of_PcmJ_Geobacter_sp_FRC_32_ACM18493_Locustag_Geob_0119
Merged2_1737959_1-339	Putative_naphthalene_carboxylase_alpha_subunit_Deltaproteobacterium_Naph_S2_EFK07621_Locustag_NPH_5855	46	113	61	0	1	339	180	292	4.2e-24	100.1	Putative_naphthalene_carboxylase_alpha_subunit_Deltaproteobacterium_Naph_S2_EFK07621_Locustag_NPH_5855	Putative_naphthalene_carboxylase_alpha_subunit_Deltaproteobacterium_Naph_S2_EFK07621_Locustag_NPH_5855
Merged2_1737959_1-339	Naphthalene_carboxylase_alpha_subunit_Desulfobacterium_sp_N47_CBX30514_Locustag_N47_K27540	44.2	113	63	0	1	339	187	299	1.2e-23	98.6	Naphthalene_carboxylase_alpha_subunit_Desulfobacterium_sp_N47_CBX30514_Locustag_N47_K27540	Naphthalene_carboxylase_alpha_subunit_Desulfobacterium_sp_N47_CBX30514_Locustag_N47_K27540
Merged2_1737959_1-339	Naphthalene_carboxylase_putative_beta_subunit_Desulfobacterium_sp_N47_CBX30510_Locustag_N47_K27500	41.7	108	63	0	13	336	187	294	4.5e-18	80.1	Naphthalene_carboxylase_putative_beta_subunit_Desulfobacterium_sp_N47_CBX30510_Locustag_N47_K27500	Naphthalene_carboxylase_putative_beta_subunit_Desulfobacterium_sp_N47_CBX30510_Locustag_N47_K27500
Merged2_1737959_1-339	Putative_naphthalene_carboxylase_beta_subunit_Deltaproteobacterium_Naph_S2_EFK07600_Locustag_NPH_5859	41.7	108	63	0	13	336	187	294	1.3e-17	78.6	Putative_naphthalene_carboxylase_beta_subunit_Deltaproteobacterium_Naph_S2_EFK07600_Locustag_NPH_5859	Putative_naphthalene_carboxylase_beta_subunit_Deltaproteobacterium_Naph_S2_EFK07600_Locustag_NPH_5859
Merged2_1737959_1-339	PpcA_Aromatoleum_aromaticum_EbN1_CAI07883	41.7	103	58	1	31	339	197	297	6.5e-17	76.3	PpcA_Aromatoleum_aromaticum_EbN1_CAI07883	PpcA_Aromatoleum_aromaticum_EbN1_CAI07883
Merged2_1738317_2-148	CmdB_Aromatoleum_aromaticum_pCyN1_AIS23702	54.3	46	21	0	10	147	3	48	7.7e-15	68.2	CmdB_Aromatoleum_aromaticum_pCyN1_AIS23702	CmdB_Aromatoleum_aromaticum_pCyN1_AIS23702
Merged2_1738317_2-148	Putative_alkane_C2_methylene_hydroxylase_beta	56.8	44	19	0	16	147	32	75	1.7e-14	67	Putative_alkane_C2_methylene_hydroxylase_beta subunit_Desulfococcus_oleovorans_Hxd3_ABW66006	Putative_alkane_C2_methylene_hydroxylase_beta subunit_Desulfococcus_oleovorans_Hxd3_ABW66006
Merged2_1738317_2-148	EbdB_Aromatoleum_aromaticum_EbN1_CAI07431	54.3	46	21	0	10	147	16	61	3.8e-14	65.9	EbdB_Aromatoleum_aromaticum_EbN1_CAI07431	EbdB_Aromatoleum_aromaticum_EbN1_CAI07431
Merged2_1738317_2-148	EbdB_Azoarcus_sp_EB1_AAK76388	54.3	46	21	0	10	147	16	61	3.8e-14	65.9	EbdB_Azoarcus_sp_EB1_AAK76388	EbdB_Azoarcus_sp_EB1_AAK76388
Merged2_1739864_3-500	CmdC_Aromatoleum_aromaticum_pCyN1_AIS23701	40.5	42	23	1	79	204	83	122	0.00019	35.4	CmdC_Aromatoleum_aromaticum_pCyN1_AIS23701	CmdC_Aromatoleum_aromaticum_pCyN1_AIS23701
Merged2_1740494_3-710	ApcC_Aromatoleum_aromaticum_EbN1_Q5P5G4	43.8	130	71	2	1	390	385	512	2.2e-22	95.5	ApcC_Aromatoleum_aromaticum_EbN1_Q5P5G4	ApcC_Aromatoleum_aromaticum_EbN1_Q5P5G4
Merged2_1741463_2-340	Phenylphosphate_synthase_subunit_A_Thauera_aromatica_K172_CAC12685	41.7	103	60	0	25	333	508	610	3.5e-18	80.5	Phenylphosphate_synthase_subunit_A_Thauera_aromatica_K172_CAC12685	Phenylphosphate_synthase_subunit_A_Thauera_aromatica_K172_CAC12685
Merged2_1741885_301-816	Phenylphosphate_synthase_subunit_B_Thauera_aromatica_K172_CAC12686	48.7	156	75	1	58	510	35	190	3.2e-31	124.4	Phenylphosphate_synthase_subunit_B_Thauera_aromatica_K172_CAC12686	Phenylphosphate_synthase_subunit_B_Thauera_aromatica_K172_CAC12686
Merged2_174269_1408-1584	Phenylphosphate_synthase_subunit_A_Thauera_aromatica_K172_CAC12685	46.9	49	26	0	1	147	562	610	9e-10	51.6	Phenylphosphate_synthase_subunit_A_Thauera_aromatica_K172_CAC12685	Phenylphosphate_synthase_subunit_A_Thauera_aromatica_K172_CAC12685
Merged2_1744543_1-603	Putative_alkane_C2_methylene_hydroxylase_beta	63.2	19	7	0	88	144	34	52	0.00023	35.4	Putative_alkane_C2_methylene_hydroxylase_beta subunit_Desulfococcus_oleovorans_Hxd3_ABW66006	Putative_alkane_C2_methylene_hydroxylase_beta subunit_Desulfococcus_oleovorans_Hxd3_ABW66006
Merged2_1744543_1-603	CmdB_Aromatoleum_aromaticum_pCyN1_AIS23702	61.1	18	7	0	91	144	8	25	0.0011	33.1	CmdB_Aromatoleum_aromaticum_pCyN1_AIS23702	CmdB_Aromatoleum_aromaticum_pCyN1_AIS23702
Merged2_1744543_1-603	EbdB_Aromatoleum_aromaticum_EbN1_CAI07431	43.5	46	15	3	97	228	23	59	0.0011	33.1	EbdB_Aromatoleum_aromaticum_EbN1_CAI07431	EbdB_Aromatoleum_aromaticum_EbN1_CAI07431
Merged2_1744543_1-603	EbdB_Azoarcus_sp_EB1_AAK76388	43.5	46	15	3	97	228	23	59	0.0011	33.1	EbdB_Azoarcus_sp_EB1_AAK76388	EbdB_Azoarcus_sp_EB1_AAK76388
Merged2_174518_3-140	Phenylethanol_dehydrogenase_Aromatoleum_aromaticum_EbN1_CAI07428	51.6	31	15	0	37	129	217	247	1.6e-06	40.4	Phenylethanol_dehydrogenase_Aromatoleum_aromaticum_EbN1_CAI07428	Phenylethanol_dehydrogenase_Aromatoleum_aromaticum_EbN1_CAI07428
Merged2_1745377_1-612	Phenylphosphate_synthase_subunit_B_Thauera_aromatica_K172_CAC12686	43.6	188	101	1	58	606	35	222	1.7e-31	125.6	Phenylphosphate_synthase_subunit_B_Thauera_aromatica_K172_CAC12686	Phenylphosphate_synthase_subunit_B_Thauera_aromatica_K172_CAC12686
Merged2_1745449_3-182	Phenylethanol_dehydrogenase_Aromatoleum_aromaticum_EbN1_CAI07428	66.7	33	11	0	28	126	5	37	1.5e-07	44.3	Phenylethanol_dehydrogenase_Aromatoleum_aromaticum_EbN1_CAI07428	Phenylethanol_dehydrogenase_Aromatoleum_aromaticum_EbN1_CAI07428
Merged2_1746894_1-669	Phenylethanol_dehydrogenase_Aromatoleum_aromaticum_EbN1_CAI07428	40.3	191	112	1	49	621	7	195	1.3e-32	129.4	Phenylethanol_dehydrogenase_Aromatoleum_aromaticum_EbN1_CAI07428	Phenylethanol_dehydrogenase_Aromatoleum_aromaticum_EbN1_CAI07428
Merged2_1747028_1-360	Phenylethanol_dehydrogenase_Aromatoleum_aromaticum_EbN1_CAI07428	42.9	119	63	3	7	354	131	247	2.4e-17	77.8	Phenylethanol_dehydrogenase_Aromatoleum_aromaticum_EbN1_CAI07428	Phenylethanol_dehydrogenase_Aromatoleum_aromaticum_EbN1_CAI07428
Merged2_1747612_1-204	Phenylethanol_dehydrogenase_Aromatoleum_aromaticum_EbN1_CAI07428	48.1	27	14	0	1	81	219	245	0.00038	33.1	Phenylethanol_dehydrogenase_Aromatoleum_aromaticum_EbN1_CAI07428	Phenylethanol_dehydrogenase_Aromatoleum_aromaticum_EbN1_CAI07428
Merged2_17486_3-971	Phenylphosphate_synthase_subunit_A_Thauera_aromatica_K172_CAC12685	48	321	167	0	1	963	128	448	1.7e-89	318.9	Phenylphosphate_synthase_subunit_A_Thauera_aromatica_K172_CAC12685	Phenylphosphate_synthase_subunit_A_Thauera_aromatica_K172_CAC12685
Merged2_1748684_1-432	ApcC_Aromatoleum_aromaticum_EbN1_Q5P5G4	45.9	122	64	2	73	432	277	398	2.5e-21	91.3	ApcC_Aromatoleum_aromaticum_EbN1_Q5P5G4	ApcC_Aromatoleum_aromaticum_EbN1_Q5P5G4
Merged2_1748684_1-432	ApcA_Aromatoleum_aromaticum_EbN1_Q5P5G2	40	135	76	3	31	432	231	361	9.8e-18	79.3	ApcA_Aromatoleum_aromaticum_EbN1_Q5P5G2	ApcA_Aromatoleum_aromaticum_EbN1_Q5P5G2
Merged2_1748924_3-122	EbdB_Aromatoleum_aromaticum_EbN1_CAI07431	52.6	38	18	0	4	117	14	51	1.9e-11	56.6	EbdB_Aromatoleum_aromaticum_EbN1_CAI07431	EbdB_Aromatoleum_aromaticum_EbN1_CAI07431
Merged2_1748924_3-122	EbdB_Azoarcus_sp_EB1_AAK76388	52.6	38	18	0	4	117	14	51	1.9e-11	56.6	EbdB_Azoarcus_sp_EB1_AAK76388	EbdB_Azoarcus_sp_EB1_AAK76388
Merged2_1748924_3-122	CmdB_Aromatoleum_aromaticum_pCyN1_AIS23702	56.8	37	16	0	10	120	3	39	4.2e-11	55.5	CmdB_Aromatoleum_aromaticum_pCyN1_AIS23702	CmdB_Aromatoleum_aromaticum_pCyN1_AIS23702
Merged2_1749865_415-612	AssD1_Desulfatibacillum_alkenivorans_AK_01_ACL03425	66.7	18	6	0	70	123	56	73	0.00037	33.1	AssD1_Desulfatibacillum_alkenivorans_AK_01_ACL03425	AssD1_Desulfatibacillum_alkenivorans_AK_01_ACL03425
Merged2_1749865_415-612	Putative_AssD_Smithella_sp_SCADC_KFO69022	45.5	33	15	1	25	123	44	73	0.0018	30.8	Putative_AssD_Smithella_sp_SCADC_KFO69022	Putative_AssD_Smithella_sp_SCADC_KFO69022
Merged2_1749865_415-612	AssD_Smithella_sp_SDB_KQC10643	45.5	33	15	1	25	123	44	73	0.0018	30.8	AssD_Smithella_sp_SDB_KQC10643	AssD_Smithella_sp_SDB_KQC10643
Merged2_1751731_2-682	Phenylphosphate_synthase_subunit_A_Thauera_aromatica_K172_CAC12685	46.2	104	55	1	370	678	508	611	8.5e-24	100.1	Phenylphosphate_synthase_subunit_A_Thauera_aromatica_K172_CAC12685	Phenylphosphate_synthase_subunit_A_Thauera_aromatica_K172_CAC12685
Merged2_1752338_2-331	Phenylethanol_dehydrogenase_Aromatoleum_aromaticum_EbN1_CAI07428	43.4	99	54	1	34	330	86	182	2.6e-18	80.9	Phenylethanol_dehydrogenase_Aromatoleum_aromaticum_EbN1_CAI07428	Phenylethanol_dehydrogenase_Aromatoleum_aromaticum_EbN1_CAI07428
Merged2_1753184_2-400	ApcC_Aromatoleum_aromaticum_EbN1_Q5P5G4	48.9	133	68	0	1	399	131	263	1.9e-36	141.4	ApcC_Aromatoleum_aromaticum_EbN1_Q5P5G4	ApcC_Aromatoleum_aromaticum_EbN1_Q5P5G4
Merged2_1753184_420-656	ApcA_Aromatoleum_aromaticum_EbN1_Q5P5G2	44.2	43	24	0	103	231	250	292	3.9e-08	46.6	ApcA_Aromatoleum_aromaticum_EbN1_Q5P5G2	ApcA_Aromatoleum_aromaticum_EbN1_Q5P5G2
Merged2_1753288_1-675	ApcC_Aromatoleum_aromaticum_EbN1_Q5P5G4	40.4	230	124	3	1	663	349	574	4.1e-39	151	ApcC_Aromatoleum_aromaticum_EbN1_Q5P5G4	ApcC_Aromatoleum_aromaticum_EbN1_Q5P5G4
Merged2_1753288_1-675	ApcA_Aromatoleum_aromaticum_EbN1_Q5P5G2	43.6	163	87	3	7	492	316	474	1.7e-29	119	ApcA_Aromatoleum_aromaticum_EbN1_Q5P5G2	ApcA_Aromatoleum_aromaticum_EbN1_Q5P5G2
Merged2_1753816_2-568	PpcB_Aromatoleum_aromaticum_EbN1_CAI07885	40.6	170	98	2	43	549	42	209	5.8e-34	133.7	PpcB_Aromatoleum_aromaticum_EbN1_CAI07885	PpcB_Aromatoleum_aromaticum_EbN1_CAI07885
Merged2_1756186_1-552	Phenylethanol_dehydrogenase_Aromatoleum_aromaticum_EbN1_CAI07428	42.4	184	105	1	1	549	66	249	2.2e-38	148.3	Phenylethanol_dehydrogenase_Aromatoleum_aromaticum_EbN1_CAI07428	Phenylethanol_dehydrogenase_Aromatoleum_aromaticum_EbN1_CAI07428
Merged2_1756835_2661-3293	Phenylphosphate_synthase_subunit_A_Thauera_aromatica_K172_CAC12685	49	104	52	1	322	630	508	611	2.4e-25	105.1	Phenylphosphate_synthase_subunit_A_Thauera_aromatica_K172_CAC12685	Phenylphosphate_synthase_subunit_A_Thauera_aromatica_K172_CAC12685
Merged2_1756931_1-309	Putative_alkane_C2_methylene_hydroxylase_alpha_subunit_Desulfococcus_oleovorans_Hxd3_ABW66004	46.2	65	34	1	1	192	68	132	4.3e-15	70.1	Putative_alkane_C2_methylene_hydroxylase_alpha_subunit_Desulfococcus_oleovorans_Hxd3_ABW66004	Putative_alkane_C2_methylene_hydroxylase_alpha_subunit_Desulfococcus_oleovorans_Hxd3_ABW66004
Merged2_175995_340-534	Phenylethanol_dehydrogenase_Aromatoleum_aromaticum_EbN1_CAI07428	57.1	35	15	0	79	183	5	39	1.6e-07	44.3	Phenylethanol_dehydrogenase_Aromatoleum_aromaticum_EbN1_CAI07428	Phenylethanol_dehydrogenase_Aromatoleum_aromaticum_EbN1_CAI07428
Merged2_176118_3-533	ApcC_Aromatoleum_aromaticum_EbN1_Q5P5G4	41.8	146	76	2	76	510	284	421	3e-24	101.3	ApcC_Aromatoleum_aromaticum_EbN1_Q5P5G4	ApcC_Aromatoleum_aromaticum_EbN1_Q5P5G4
Merged2_1761898_318-869	Phenylphosphate_synthase_subunit_A_Thauera_aromatica_K172_CAC12685	49.5	105	52	1	229	540	508	612	1.4e-24	102.4	Phenylphosphate_synthase_subunit_A_Thauera_aromatica_K172_CAC12685	Phenylphosphate_synthase_subunit_A_Thauera_aromatica_K172_CAC12685
Merged2_1762275_1-678	MasG_Aromatoleum_sp_HxN1_CAO03077	41.7	48	20	2	250	375	146	191	0.00074	33.9	MasG_Aromatoleum_sp_HxN1_CAO03077	MasG_Aromatoleum_sp_HxN1_CAO03077
Merged2_1762509_2-424	Phenylphosphate_synthase_subunit_A_Thauera_aromatica_K172_CAC12685	41.8	79	41	2	10	240	509	584	9e-08	46.2	Phenylphosphate_synthase_subunit_A_Thauera_aromatica_K172_CAC12685	Phenylphosphate_synthase_subunit_A_Thauera_aromatica_K172_CAC12685
Merged2_1764229_1-474	Phenylphosphate_synthase_subunit_B_Thauera_aromatica_K172_CAC12686	42.9	161	85	2	4	465	64	224	2.2e-26	108.2	Phenylphosphate_synthase_subunit_B_Thauera_aromatica_K172_CAC12686	Phenylphosphate_synthase_subunit_B_Thauera_aromatica_K172_CAC12686
Merged2_1764856_98-328	Phenylethanol_dehydrogenase_Aromatoleum_aromaticum_EbN1_CAI07428	43.7	71	36	2	4	210	179	247	8.1e-11	55.5	Phenylethanol_dehydrogenase_Aromatoleum_aromaticum_EbN1_CAI07428	Phenylethanol_dehydrogenase_Aromatoleum_aromaticum_EbN1_CAI07428
Merged2_176535_1-333	CmdB_Aromatoleum_aromaticum_pCyN1_AIS23702	62.8	43	16	0	1	129	178	220	6e-15	69.7	CmdB_Aromatoleum_aromaticum_pCyN1_AIS23702	CmdB_Aromatoleum_aromaticum_pCyN1_AIS23702
Merged2_1767487_3-260	Phenylethanol_dehydrogenase_Aromatoleum_aromaticum_EbN1_CAI07428	47.6	82	40	2	1	237	165	246	2.2e-12	60.8	Phenylethanol_dehydrogenase_Aromatoleum_aromaticum_EbN1_CAI07428	Phenylethanol_dehydrogenase_Aromatoleum_aromaticum_EbN1_CAI07428
Merged2_1768238_3-203	Phenylethanol_dehydrogenase_Aromatoleum_aromaticum_EbN1_CAI07428	53.6	28	13	0	76	159	219	246	2e-05	37.4	Phenylethanol_dehydrogenase_Aromatoleum_aromaticum_EbN1_CAI07428	Phenylethanol_dehydrogenase_Aromatoleum_aromaticum_EbN1_CAI07428
Merged2_1770266_3-83	Phenylethanol_dehydrogenase_Aromatoleum_aromaticum_EbN1_CAI07428	72.7	22	6	0	4	69	225	246	8e-06	37.4	Phenylethanol_dehydrogenase_Aromatoleum_aromaticum_EbN1_CAI07428	Phenylethanol_dehydrogenase_Aromatoleum_aromaticum_EbN1_CAI07428
Merged2_1771693_2-775	Phenylphosphate_synthase_subunit_A_Thauera_aromatica_K172_CAC12685	44.1	261	139	1	7	768	10	270	6.2e-63	230.3	Phenylphosphate_synthase_subunit_A_Thauera_aromatica_K172_CAC12685	Phenylphosphate_synthase_subunit_A_Thauera_aromatica_K172_CAC12685
Merged2_1772270_3-227	Phenylphosphate_synthase_subunit_A_Thauera_aromatica_K172_CAC12685	47.9	73	38	0	1	219	540	612	7.9e-19	82	Phenylphosphate_synthase_subunit_A_Thauera_aromatica_K172_CAC12685	Phenylphosphate_synthase_subunit_A_Thauera_aromatica_K172_CAC12685
Merged2_1773827_197-970	Putative_alkane_C2_methylene_hydroxylase_alpha_subunit_Desulfococcus_oleovorans_Hxd3_ABW66004	44.6	83	45	1	208	453	50	132	1.4e-19	86.3	Putative_alkane_C2_methylene_hydroxylase_alpha_subunit_Desulfococcus_oleovorans_Hxd3_ABW66004	Putative_alkane_C2_methylene_hydroxylase_alpha_subunit_Desulfococcus_oleovorans_Hxd3_ABW66004
Merged2_1775498_2-217	Phenylethanol_dehydrogenase_Aromatoleum_aromaticum_EbN1_CAI07428	46.2	39	21	0	64	180	208	246	8.7e-07	42	Phenylethanol_dehydrogenase_Aromatoleum_aromaticum_EbN1_CAI07428	Phenylethanol_dehydrogenase_Aromatoleum_aromaticum_EbN1_CAI07428
Merged2_1776603_1-1518	ApcC_Aromatoleum_aromaticum_EbN1_Q5P5G4	49.4	486	242	3	1	1455	231	713	3.1e-143	498	ApcC_Aromatoleum_aromaticum_EbN1_Q5P5G4	ApcC_Aromatoleum_aromaticum_EbN1_Q5P5G4
Merged2_1776603_1536-2642	ApcD_Aromatoleum_aromaticum_EbN1_Q5P5G5	41.7	357	203	2	31	1098	13	365	1.2e-80	289.7	ApcD_Aromatoleum_aromaticum_EbN1_Q5P5G5	ApcD_Aromatoleum_aromaticum_EbN1_Q5P5G5
Merged2_1777706_144-737	Putative_AssD_Smithella_sp_SCADC_KFO69022	57.7	26	11	0	148	225	17	42	1.3e-07	46.2	Putative_AssD_Smithella_sp_SCADC_KFO69022	Putative_AssD_Smithella_sp_SCADC_KFO69022
Merged2_1777706_144-737	AssD_Smithella_sp_SDB_KQC10643	57.7	26	11	0	148	225	17	42	1.3e-07	46.2	AssD_Smithella_sp_SDB_KQC10643	AssD_Smithella_sp_SDB_KQC10643
Merged2_1779681_3-401	Phenylphosphate_synthase_subunit_B_Thauera_aromatica_K172_CAC12686	44.3	131	66	2	7	399	25	148	7.4e-20	86.3	Phenylphosphate_synthase_subunit_B_Thauera_aromatica_K172_CAC12686	Phenylphosphate_synthase_subunit_B_Thauera_aromatica_K172_CAC12686
Merged2_1784597_349-573	Phenylethanol_dehydrogenase_Aromatoleum_aromaticum_EbN1_CAI07428	44.4	36	20	0	100	207	210	245	8.5e-05	35.4	Phenylethanol_dehydrogenase_Aromatoleum_aromaticum_EbN1_CAI07428	Phenylethanol_dehydrogenase_Aromatoleum_aromaticum_EbN1_CAI07428
Merged2_1784990_3-302	Phenylethanol_dehydrogenase_Aromatoleum_aromaticum_EbN1_CAI07428	41.9	93	50	2	10	288	158	246	3.3e-12	60.5	Phenylethanol_dehydrogenase_Aromatoleum_aromaticum_EbN1_CAI07428	Phenylethanol_dehydrogenase_Aromatoleum_aromaticum_EbN1_CAI07428
Merged2_1785597_1-354	Phenylphosphate_synthase_subunit_B_Thauera_aromatica_K172_CAC12686	40.7	113	64	2	25	354	26	138	1.2e-13	65.5	Phenylphosphate_synthase_subunit_B_Thauera_aromatica_K172_CAC12686	Phenylphosphate_synthase_subunit_B_Thauera_aromatica_K172_CAC12686
Merged2_1785597_351-755	Phenylphosphate_synthase_subunit_A_Thauera_aromatica_K172_CAC12685	59.1	137	51	1	4	399	474	610	1.3e-43	165.2	Phenylphosphate_synthase_subunit_A_Thauera_aromatica_K172_CAC12685	Phenylphosphate_synthase_subunit_A_Thauera_aromatica_K172_CAC12685
Merged2_1785716_3-221	Phenylphosphate_synthase_subunit_A_Thauera_aromatica_K172_CAC12685	40	70	33	2	19	201	3	72	3.5e-11	56.6	Phenylphosphate_synthase_subunit_A_Thauera_aromatica_K172_CAC12685	Phenylphosphate_synthase_subunit_A_Thauera_aromatica_K172_CAC12685
Merged2_1786565_3-326	ApcA_Aromatoleum_aromaticum_EbN1_Q5P5G2	43.7	103	57	1	7	315	270	371	1.6e-17	78.2	ApcA_Aromatoleum_aromaticum_EbN1_Q5P5G2	ApcA_Aromatoleum_aromaticum_EbN1_Q5P5G2
Merged2_1787242_2-481	ApcC_Aromatoleum_aromaticum_EbN1_Q5P5G4	44.1	143	78	1	19	441	338	480	9.5e-30	119.4	ApcC_Aromatoleum_aromaticum_EbN1_Q5P5G4	ApcC_Aromatoleum_aromaticum_EbN1_Q5P5G4
Merged2_1789666_706-975	AssD_Smithella_sp_SDB_KQC10643	41.2	51	26	3	46	189	61	110	0.00023	34.3	AssD_Smithella_sp_SDB_KQC10643	AssD_Smithella_sp_SDB_KQC10643
Merged2_1789995_2-208	Putative_AssD_Smithella_sp_SCADC_KFO69022	46.4	28	15	0	43	126	44	71	0.00051	32.7	Putative_AssD_Smithella_sp_SCADC_KFO69022	Putative_AssD_Smithella_sp_SCADC_KFO69022
Merged2_1789995_2-208	AssD_Smithella_sp_SDB_KQC10643	46.4	28	15	0	43	126	44	71	0.00051	32.7	AssD_Smithella_sp_SDB_KQC10643	AssD_Smithella_sp_SDB_KQC10643
Merged2_1789995_2-208	AssD1_Desulfatibacillum_alkenivorans_AK_01_ACL03425	44.4	27	15	0	46	126	45	71	0.0015	31.2	AssD1_Desulfatibacillum_alkenivorans_AK_01_ACL03425	AssD1_Desulfatibacillum_alkenivorans_AK_01_ACL03425
Merged2_1793052_1-591	Phenylphosphate_synthase_subunit_B_Thauera_aromatica_K172_CAC12686	44.8	172	90	2	1	501	81	252	1.3e-31	125.9	Phenylphosphate_synthase_subunit_B_Thauera_aromatica_K172_CAC12686	Phenylphosphate_synthase_subunit_B_Thauera_aromatica_K172_CAC12686
Merged2_1797746_2-322	Phenylphosphate_synthase_subunit_B_Thauera_aromatica_K172_CAC12686	45.8	107	55	1	1	321	67	170	8.6e-19	82.4	Phenylphosphate_synthase_subunit_B_Thauera_aromatica_K172_CAC12686	Phenylphosphate_synthase_subunit_B_Thauera_aromatica_K172_CAC12686
Merged2_1798157_2-409	ApcC_Aromatoleum_aromaticum_EbN1_Q5P5G4	46.8	124	64	1	37	402	338	461	1.9e-26	108.2	ApcC_Aromatoleum_aromaticum_EbN1_Q5P5G4	ApcC_Aromatoleum_aromaticum_EbN1_Q5P5G4
Merged2_1798157_2-409	ApcA_Aromatoleum_aromaticum_EbN1_Q5P5G2	44.1	127	71	0	13	393	295	421	3.3e-23	97.4	ApcA_Aromatoleum_aromaticum_EbN1_Q5P5G2	ApcA_Aromatoleum_aromaticum_EbN1_Q5P5G2
Merged2_1802478_403-936	CmdA_Aromatoleum_aromaticum_pCyN1_AIS23703	45.9	85	44	1	244	492	46	130	4.5e-20	87.4	CmdA_Aromatoleum_aromaticum_pCyN1_AIS23703	CmdA_Aromatoleum_aromaticum_pCyN1_AIS23703
Merged2_1802478_403-936	Putative_alkane_C2_methylene_hydroxylase_alpha_subunit_Desulfococcus_oleovorans_Hxd3_ABW66004	45.8	83	44	1	238	483	50	132	7.6e-20	86.7	Putative_alkane_C2_methylene_hydroxylase_alpha_subunit_Desulfococcus_oleovorans_Hxd3_ABW66004	Putative_alkane_C2_methylene_hydroxylase_alpha_subunit_Desulfococcus_oleovorans_Hxd3_ABW66004
Merged2_1803655_1-465	Phenylphosphate_synthase_subunit_B_Thauera_aromatica_K172_CAC12686	41.5	142	77	2	49	459	33	173	1.7e-20	88.6	Phenylphosphate_synthase_subunit_B_Thauera_aromatica_K172_CAC12686	Phenylphosphate_synthase_subunit_B_Thauera_aromatica_K172_CAC12686
Merged2_1804433_2-130	Phenylethanol_dehydrogenase_Aromatoleum_aromaticum_EbN1_CAI07428	54.1	37	17	0	4	114	8	44	8e-08	44.7	Phenylethanol_dehydrogenase_Aromatoleum_aromaticum_EbN1_CAI07428	Phenylethanol_dehydrogenase_Aromatoleum_aromaticum_EbN1_CAI07428
Merged2_1806304_2-478	CmdA_Aromatoleum_aromaticum_pCyN1_AIS23703	52.6	38	18	0	1	114	273	310	1.1e-06	42.7	CmdA_Aromatoleum_aromaticum_pCyN1_AIS23703	CmdA_Aromatoleum_aromaticum_pCyN1_AIS23703
Merged2_1806755_123-329	Phenylethanol_dehydrogenase_Aromatoleum_aromaticum_EbN1_CAI07428	48.1	54	28	0	10	171	3	56	2.2e-07	43.9	Phenylethanol_dehydrogenase_Aromatoleum_aromaticum_EbN1_CAI07428	Phenylethanol_dehydrogenase_Aromatoleum_aromaticum_EbN1_CAI07428
Merged2_1808327_3-359	Phenylethanol_dehydrogenase_Aromatoleum_aromaticum_EbN1_CAI07428	43	114	64	1	7	345	133	246	8.7e-20	85.9	Phenylethanol_dehydrogenase_Aromatoleum_aromaticum_EbN1_CAI07428	Phenylethanol_dehydrogenase_Aromatoleum_aromaticum_EbN1_CAI07428
Merged2_180889_1-375	EbdA_Aromatoleum_aromaticum_EbN1_CAI07432	47.2	36	19	0	229	336	628	663	4.4e-06	40.4	EbdA_Aromatoleum_aromaticum_EbN1_CAI07432	EbdA_Aromatoleum_aromaticum_EbN1_CAI07432
Merged2_180889_1-375	EbdA_Azoarcus_sp_EB1_AAK76387	47.2	36	19	0	229	336	628	663	4.4e-06	40.4	EbdA_Azoarcus_sp_EB1_AAK76387	EbdA_Azoarcus_sp_EB1_AAK76387
Merged2_1813203_2-751	ApcC_Aromatoleum_aromaticum_EbN1_Q5P5G4	42.9	147	82	2	1	441	371	515	4.8e-28	114.4	ApcC_Aromatoleum_aromaticum_EbN1_Q5P5G4	ApcC_Aromatoleum_aromaticum_EbN1_Q5P5G4
Merged2_18142_1-306	CmdA_Aromatoleum_aromaticum_pCyN1_AIS23703	52.5	59	26	1	136	306	49	107	5e-16	73.2	CmdA_Aromatoleum_aromaticum_pCyN1_AIS23703	CmdA_Aromatoleum_aromaticum_pCyN1_AIS23703
Merged2_181420_361-1140	Phenylethanol_dehydrogenase_Aromatoleum_aromaticum_EbN1_CAI07428	40.7	243	142	2	46	771	6	247	1e-49	186.4	Phenylethanol_dehydrogenase_Aromatoleum_aromaticum_EbN1_CAI07428	Phenylethanol_dehydrogenase_Aromatoleum_aromaticum_EbN1_CAI07428
Merged2_1814456_473-898	Phenylphosphate_synthase_subunit_B_Thauera_aromatica_K172_CAC12686	43.5	131	68	2	43	420	33	162	1.3e-17	79	Phenylphosphate_synthase_subunit_B_Thauera_aromatica_K172_CAC12686	Phenylphosphate_synthase_subunit_B_Thauera_aromatica_K172_CAC12686
Merged2_1815789_2-364	Naphthalene_carboxylase_putative_beta_subunit_Desulfobacterium_sp_N47_CBX30510_Locustag_N47_K27500	41.6	77	42	2	1	225	227	302	2e-11	58.2	Naphthalene_carboxylase_putative_beta_subunit_Desulfobacterium_sp_N47_CBX30510_Locustag_N47_K27500	Naphthalene_carboxylase_putative_beta_subunit_Desulfobacterium_sp_N47_CBX30510_Locustag_N47_K27500
Merged2_1815789_2-364	Putative_naphthalene_carboxylase_beta_subunit_Deltaproteobacterium_Naph_S2_EFK07600_Locustag_NPH_5859	49	51	26	0	1	153	227	277	1.3e-10	55.5	Putative_naphthalene_carboxylase_beta_subunit_Deltaproteobacterium_Naph_S2_EFK07600_Locustag_NPH_5859	Putative_naphthalene_carboxylase_beta_subunit_Deltaproteobacterium_Naph_S2_EFK07600_Locustag_NPH_5859
Merged2_1815789_2-364	PpcB_Aromatoleum_aromaticum_EbN1_CAI07885	40.8	49	29	0	1	147	221	269	8.6e-07	42.7	PpcB_Aromatoleum_aromaticum_EbN1_CAI07885	PpcB_Aromatoleum_aromaticum_EbN1_CAI07885
Merged2_1816067_193-315	EbdB_Aromatoleum_aromaticum_EbN1_CAI07431	60.5	38	15	0	10	123	16	53	7.9e-13	61.2	EbdB_Aromatoleum_aromaticum_EbN1_CAI07431	EbdB_Aromatoleum_aromaticum_EbN1_CAI07431
Merged2_1816067_193-315	EbdB_Azoarcus_sp_EB1_AAK76388	60.5	38	15	0	10	123	16	53	7.9e-13	61.2	EbdB_Azoarcus_sp_EB1_AAK76388	EbdB_Azoarcus_sp_EB1_AAK76388
Merged2_1816067_193-315	CmdB_Aromatoleum_aromaticum_pCyN1_AIS23702	55.3	38	17	0	10	123	3	40	1.3e-12	60.5	CmdB_Aromatoleum_aromaticum_pCyN1_AIS23702	CmdB_Aromatoleum_aromaticum_pCyN1_AIS23702
Merged2_1816919_656-961	Putative_naphthalene_carboxylase_beta_subunit_Deltaproteobacterium_Naph_S2_EFK07600_Locustag_NPH_5859	45.2	31	17	0	1	93	384	414	0.00012	35.4	Putative_naphthalene_carboxylase_beta_subunit_Deltaproteobacterium_Naph_S2_EFK07600_Locustag_NPH_5859	Putative_naphthalene_carboxylase_beta_subunit_Deltaproteobacterium_Naph_S2_EFK07600_Locustag_NPH_5859
Merged2_1816919_656-961	Naphthalene_carboxylase_putative_beta_subunit_Desulfobacterium_sp_N47_CBX30510_Locustag_N47_K27500	45.2	31	17	0	1	93	384	414	0.00075	32.7	Naphthalene_carboxylase_putative_beta_subunit_Desulfobacterium_sp_N47_CBX30510_Locustag_N47_K27500	Naphthalene_carboxylase_putative_beta_subunit_Desulfobacterium_sp_N47_CBX30510_Locustag_N47_K27500
Merged2_1816949_3-401	Phenylethanol_dehydrogenase_Aromatoleum_aromaticum_EbN1_CAI07428	40.6	128	72	3	1	384	122	245	2.6e-20	87.8	Phenylethanol_dehydrogenase_Aromatoleum_aromaticum_EbN1_CAI07428	Phenylethanol_dehydrogenase_Aromatoleum_aromaticum_EbN1_CAI07428
Merged2_1822833_2-619	Phenylphosphate_synthase_subunit_A_Thauera_aromatica_K172_CAC12685	49	104	52	1	274	582	508	611	4.5e-24	100.9	Phenylphosphate_synthase_subunit_A_Thauera_aromatica_K172_CAC12685	Phenylphosphate_synthase_subunit_A_Thauera_aromatica_K172_CAC12685
Merged2_1828061_3-353	ApcC_Aromatoleum_aromaticum_EbN1_Q5P5G4	49.5	91	45	1	70	339	347	437	3.6e-18	80.5	ApcC_Aromatoleum_aromaticum_EbN1_Q5P5G4	ApcC_Aromatoleum_aromaticum_EbN1_Q5P5G4
Merged2_1828447_1-87	Phenylethanol_dehydrogenase_Aromatoleum_aromaticum_EbN1_CAI07428	44.8	29	16	0	1	87	5	33	0.004	28.5	Phenylethanol_dehydrogenase_Aromatoleum_aromaticum_EbN1_CAI07428	Phenylethanol_dehydrogenase_Aromatoleum_aromaticum_EbN1_CAI07428
Merged2_1829_328-873	HbsD1_Desulfobacula_toluolica_Tol2_CCK78651	42.9	42	24	0	61	186	220	261	0.0017	32.3	HbsD1_Desulfobacula_toluolica_Tol2_CCK78651	HbsD1_Desulfobacula_toluolica_Tol2_CCK78651
Merged2_182982_408-779	Naphthalene_carboxylase_putative_beta_subunit_Desulfobacterium_sp_N47_CBX30510_Locustag_N47_K27460	44.9	69	27	3	7	183	377	444	4.2e-09	50.4	Naphthalene_carboxylase_putative_beta_subunit_Desulfobacterium_sp_N47_CBX30510_Locustag_N47_K27460	Naphthalene_carboxylase_putative_beta_subunit_Desulfobacterium_sp_N47_CBX30510_Locustag_N47_K27460
Merged2_182982_408-779	Putative_naphthalene_carboxylase_beta_subunit_Deltaproteobacterium_Naph_S2_EFK07615_Locustag_NPH_5863	42.6	68	27	3	7	174	376	443	7.2e-09	49.7	Putative_naphthalene_carboxylase_beta_subunit_Deltaproteobacterium_Naph_S2_EFK07615_Locustag_NPH_5863	Putative_naphthalene_carboxylase_beta_subunit_Deltaproteobacterium_Naph_S2_EFK07615_Locustag_NPH_5863
Merged2_1832565_341-550	Phenylethanol_dehydrogenase_Aromatoleum_aromaticum_EbN1_CAI07428	41.5	65	36	1	1	189	182	246	1.2e-08	48.1	Phenylethanol_dehydrogenase_Aromatoleum_aromaticum_EbN1_CAI07428	Phenylethanol_dehydrogenase_Aromatoleum_aromaticum_EbN1_CAI07428
Merged2_1834570_2-640	Phenylphosphate_synthase_subunit_B_Thauera_aromatica_K172_CAC12686	45.9	207	98	4	10	630	132	324	6.1e-40	153.7	Phenylphosphate_synthase_subunit_B_Thauera_aromatica_K172_CAC12686	Phenylphosphate_synthase_subunit_B_Thauera_aromatica_K172_CAC12686
Merged2_1836007_1-192	Phenylphosphate_synthase_subunit_A_Thauera_aromatica_K172_CAC12685	49.2	59	30	0	1	177	552	610	8.5e-14	65.1	Phenylphosphate_synthase_subunit_A_Thauera_aromatica_K172_CAC12685	Phenylphosphate_synthase_subunit_A_Thauera_aromatica_K172_CAC12685
Merged2_1837359_1-582	CmdA_Aromatoleum_aromaticum_pCyN1_AIS23703	50	82	39	1	166	405	49	130	3e-22	94.7	CmdA_Aromatoleum_aromaticum_pCyN1_AIS23703	CmdA_Aromatoleum_aromaticum_pCyN1_AIS23703
Merged2_1837359_1-582	Putative_alkane_C2_methylene_hydroxylase_alpha_subunit_Desulfococcus_oleovorans_Hxd3_ABW66004	44.9	78	42	1	166	396	55	132	3.7e-20	87.8	Putative_alkane_C2_methylene_hydroxylase_alpha_subunit_Desulfococcus_oleovorans_Hxd3_ABW66004	Putative_alkane_C2_methylene_hydroxylase_alpha_subunit_Desulfococcus_oleovorans_Hxd3_ABW66004
Merged2_1837665_640-2163	PcmJ_functional_alpha_subunit_Geobacter_metallireducens_GS_15_ABB32355_Locustag_Gmet_2126	56.7	30	12	1	1405	1491	488	517	0.0037	32.7	PcmJ_functional_alpha_subunit_Geobacter_metallireducens_GS_15_ABB32355_Locustag_Gmet_2126	PcmJ_functional_alpha_subunit_Geobacter_metallireducens_GS_15_ABB32355_Locustag_Gmet_2126
Merged2_1842588_1-615	ApcA_Aromatoleum_aromaticum_EbN1_Q5P5G2	40.5	153	89	1	1	459	325	475	1.6e-21	92.4	ApcA_Aromatoleum_aromaticum_EbN1_Q5P5G2	ApcA_Aromatoleum_aromaticum_EbN1_Q5P5G2
Merged2_1843571_2-304	ApcC_Aromatoleum_aromaticum_EbN1_Q5P5G4	45.1	102	55	1	1	303	377	478	6.7e-21	89.4	ApcC_Aromatoleum_aromaticum_EbN1_Q5P5G4	ApcC_Aromatoleum_aromaticum_EbN1_Q5P5G4
Merged2_184438_1747-2058	Phenylethanol_dehydrogenase_Aromatoleum_aromaticum_EbN1_CAI07428	42.7	103	58	1	7	312	4	106	5.3e-13	63.2	Phenylethanol_dehydrogenase_Aromatoleum_aromaticum_EbN1_CAI07428	Phenylethanol_dehydrogenase_Aromatoleum_aromaticum_EbN1_CAI07428
Merged2_1845282_1-540	Phenylphosphate_synthase_subunit_B_Thauera_aromatica_K172_CAC12686	42.8	180	97	2	13	537	22	200	1.1e-31	125.9	Phenylphosphate_synthase_subunit_B_Thauera_aromatica_K172_CAC12686	Phenylphosphate_synthase_subunit_B_Thauera_aromatica_K172_CAC12686
Merged2_1846629_3-131	ApcC_Aromatoleum_aromaticum_EbN1_Q5P5G4	63.4	41	15	0	7	129	13	53	3.2e-09	49.3	ApcC_Aromatoleum_aromaticum_EbN1_Q5P5G4	ApcC_Aromatoleum_aromaticum_EbN1_Q5P5G4
Merged2_1847461_3-920	Phenylphosphate_synthase_subunit_A_Thauera_aromatica_K172_CAC12685	42.8	311	172	2	1	915	221	531	3.2e-74	268.1	Phenylphosphate_synthase_subunit_A_Thauera_aromatica_K172_CAC12685	Phenylphosphate_synthase_subunit_A_Thauera_aromatica_K172_CAC12685
Merged2_1849455_3-347	Phenylphosphate_synthase_subunit_B_Thauera_aromatica_K172_CAC12686	42.7	117	62	1	7	342	72	188	1.9e-16	74.7	Phenylphosphate_synthase_subunit_B_Thauera_aromatica_K172_CAC12686	Phenylphosphate_synthase_subunit_B_Thauera_aromatica_K172_CAC12686
Merged2_1850243_3-575	ApcC_Aromatoleum_aromaticum_EbN1_Q5P5G4	45.6	193	103	2	1	573	288	480	9e-43	162.9	ApcC_Aromatoleum_aromaticum_EbN1_Q5P5G4	ApcC_Aromatoleum_aromaticum_EbN1_Q5P5G4
Merged2_18508_1476-2489	Phenylphosphate_synthase_subunit_A_Thauera_aromatica_K172_CAC12685	43.6	337	185	3	10	1005	276	612	6.8e-86	307	Phenylphosphate_synthase_subunit_A_Thauera_aromatica_K172_CAC12685	Phenylphosphate_synthase_subunit_A_Thauera_aromatica_K172_CAC12685
Merged2_1852703_1327-1791	CmdB_Aromatoleum_aromaticum_pCyN1_AIS23702	50.9	55	27	0	10	174	3	57	2.6e-16	74.7	CmdB_Aromatoleum_aromaticum_pCyN1_AIS23702	CmdB_Aromatoleum_aromaticum_pCyN1_AIS23702
Merged2_1853248_3-2168	Phenylphosphate_synthase_subunit_B_Thauera_aromatica_K172_CAC12686	41.4	210	110	4	1	606	138	342	1.9e-32	130.6	Phenylphosphate_synthase_subunit_B_Thauera_aromatica_K172_CAC12686	Phenylphosphate_synthase_subunit_B_Thauera_aromatica_K172_CAC12686
Merged2_1853248_3-2168	Phenylphosphate_synthase_subunit_A_Thauera_aromatica_K172_CAC12685	50	108	51	1	1843	2157	503	610	1.6e-20	90.9	Phenylphosphate_synthase_subunit_A_Thauera_aromatica_K172_CAC12685	Phenylphosphate_synthase_subunit_A_Thauera_aromatica_K172_CAC12685
Merged2_1854265_1-501	ApcC_Aromatoleum_aromaticum_EbN1_Q5P5G4	44.6	148	82	0	10	453	327	474	1.7e-34	135.2	ApcC_Aromatoleum_aromaticum_EbN1_Q5P5G4	ApcC_Aromatoleum_aromaticum_EbN1_Q5P5G4
Merged2_1854817_1-381	CmdA_Aromatoleum_aromaticum_pCyN1_AIS23703	51.2	80	37	1	148	381	45	124	6.8e-23	96.3	CmdA_Aromatoleum_aromaticum_pCyN1_AIS23703	CmdA_Aromatoleum_aromaticum_pCyN1_AIS23703
Merged2_1854817_1-381	Putative_alkane_C2_methylene_hydroxylase_alpha_subunit_Desulfococcus_oleovorans_Hxd3_ABW66004	48.1	79	40	1	148	381	51	129	2.7e-19	84.3	Putative_alkane_C2_methylene_hydroxylase_alpha_subunit_Desulfococcus_oleovorans_Hxd3_ABW66004	Putative_alkane_C2_methylene_hydroxylase_alpha_subunit_Desulfococcus_oleovorans_Hxd3_ABW66004
Merged2_1855016_2-472	Phenylphosphate_synthase_subunit_A_Thauera_aromatica_K172_CAC12685	40.9	110	65	0	142	471	500	609	1.7e-18	82	Phenylphosphate_synthase_subunit_A_Thauera_aromatica_K172_CAC12685	Phenylphosphate_synthase_subunit_A_Thauera_aromatica_K172_CAC12685
Merged2_1855997_3-305	Phenylphosphate_synthase_subunit_A_Thauera_aromatica_K172_CAC12685	45.5	101	55	0	1	303	296	396	5.8e-25	102.8	Phenylphosphate_synthase_subunit_A_Thauera_aromatica_K172_CAC12685	Phenylphosphate_synthase_subunit_A_Thauera_aromatica_K172_CAC12685
Merged2_1857853_553-705	Phenylethanol_dehydrogenase_Aromatoleum_aromaticum_EbN1_CAI07428	60.7	28	11	0	43	126	219	246	1.5e-05	37.4	Phenylethanol_dehydrogenase_Aromatoleum_aromaticum_EbN1_CAI07428	Phenylethanol_dehydrogenase_Aromatoleum_aromaticum_EbN1_CAI07428
Merged2_185817_3-587	Phenylphosphate_synthase_subunit_B_Thauera_aromatica_K172_CAC12686	42.7	178	99	2	1	531	88	263	6.3e-36	140.2	Phenylphosphate_synthase_subunit_B_Thauera_aromatica_K172_CAC12686	Phenylphosphate_synthase_subunit_B_Thauera_aromatica_K172_CAC12686
Merged2_185876_3-341	Phenylphosphate_synthase_subunit_A_Thauera_aromatica_K172_CAC12685	44.6	112	61	1	1	336	236	346	4.2e-24	100.1	Phenylphosphate_synthase_subunit_A_Thauera_aromatica_K172_CAC12685	Phenylphosphate_synthase_subunit_A_Thauera_aromatica_K172_CAC12685
Merged2_1862711_3-560	ApcC_Aromatoleum_aromaticum_EbN1_Q5P5G4	43.2	183	100	2	4	549	303	482	2.3e-35	138.3	ApcC_Aromatoleum_aromaticum_EbN1_Q5P5G4	ApcC_Aromatoleum_aromaticum_EbN1_Q5P5G4
Merged2_1862711_3-560	ApcA_Aromatoleum_aromaticum_EbN1_Q5P5G2	40.4	183	104	2	4	552	269	446	1e-30	122.9	ApcA_Aromatoleum_aromaticum_EbN1_Q5P5G2	ApcA_Aromatoleum_aromaticum_EbN1_Q5P5G2
Merged2_1864423_110-427	Phenylethanol_dehydrogenase_Aromatoleum_aromaticum_EbN1_CAI07428	46.3	95	50	1	31	312	154	248	5e-19	83.2	Phenylethanol_dehydrogenase_Aromatoleum_aromaticum_EbN1_CAI07428	Phenylethanol_dehydrogenase_Aromatoleum_aromaticum_EbN1_CAI07428
Merged2_1864694_82-678	Phenylphosphate_synthase_subunit_B_Thauera_aromatica_K172_CAC12686	46.3	188	96	2	19	579	25	208	2.2e-39	151.8	Phenylphosphate_synthase_subunit_B_Thauera_aromatica_K172_CAC12686	Phenylphosphate_synthase_subunit_B_Thauera_aromatica_K172_CAC12686
Merged2_1866869_3-830	Phenylphosphate_synthase_subunit_B_Thauera_aromatica_K172_CAC12686	44.7	273	143	3	4	798	49	321	8.1e-53	196.8	Phenylphosphate_synthase_subunit_B_Thauera_aromatica_K172_CAC12686	Phenylphosphate_synthase_subunit_B_Thauera_aromatica_K172_CAC12686
Merged2_1867711_2-340	PpcB_Aromatoleum_aromaticum_EbN1_CAI07885	69.7	33	10	0	25	123	237	269	2.2e-09	51.2	PpcB_Aromatoleum_aromaticum_EbN1_CAI07885	PpcB_Aromatoleum_aromaticum_EbN1_CAI07885
Merged2_1867746_799-1239	Phenylphosphate_synthase_subunit_B_Thauera_aromatica_K172_CAC12686	41.5	135	72	2	58	441	36	170	1.5e-18	82	Phenylphosphate_synthase_subunit_B_Thauera_aromatica_K172_CAC12686	Phenylphosphate_synthase_subunit_B_Thauera_aromatica_K172_CAC12686
Merged2_1869527_2-421	ApcC_Aromatoleum_aromaticum_EbN1_Q5P5G4	50.4	131	63	2	34	420	280	410	1e-35	139	ApcC_Aromatoleum_aromaticum_EbN1_Q5P5G4	ApcC_Aromatoleum_aromaticum_EbN1_Q5P5G4
Merged2_1869527_2-421	ApcA_Aromatoleum_aromaticum_EbN1_Q5P5G2	41.7	132	76	1	22	417	242	372	1e-27	112.5	ApcA_Aromatoleum_aromaticum_EbN1_Q5P5G2	ApcA_Aromatoleum_aromaticum_EbN1_Q5P5G2
Merged2_1869572_2-373	Naphthalene_carboxylase_alpha_subunit_Desulfobacterium_sp_N47_CBX30514_Locustag_N47_K27540	42.2	83	48	0	1	249	193	275	7.4e-14	66.2	Naphthalene_carboxylase_alpha_subunit_Desulfobacterium_sp_N47_CBX30514_Locustag_N47_K27540	Naphthalene_carboxylase_alpha_subunit_Desulfobacterium_sp_N47_CBX30514_Locustag_N47_K27540
Merged2_1869572_2-373	Putative_naphthalene_carboxylase_alpha_subunit_Deltaproteobacterium_Naph_S2_EFK07621_Locustag_NPH_5855	41	83	49	0	1	249	186	268	1.2e-11	58.9	Putative_naphthalene_carboxylase_alpha_subunit_Deltaproteobacterium_Naph_S2_EFK07621_Locustag_NPH_5855	Putative_naphthalene_carboxylase_alpha_subunit_Deltaproteobacterium_Naph_S2_EFK07621_Locustag_NPH_5855
Merged2_1873034_2-313	Phenylethanol_dehydrogenase_Aromatoleum_aromaticum_EbN1_CAI07428	40.9	93	55	0	19	297	49	141	6.4e-19	82.8	Phenylethanol_dehydrogenase_Aromatoleum_aromaticum_EbN1_CAI07428	Phenylethanol_dehydrogenase_Aromatoleum_aromaticum_EbN1_CAI07428
Merged2_1874759_3-248	Putative_AssD_Smithella_sp_SCADC_KFO69022	57.7	26	11	0	148	225	17	42	4e-08	46.6	Putative_AssD_Smithella_sp_SCADC_KFO69022	Putative_AssD_Smithella_sp_SCADC_KFO69022
Merged2_1874759_3-248	AssD_Smithella_sp_SDB_KQC10643	57.7	26	11	0	148	225	17	42	4e-08	46.6	AssD_Smithella_sp_SDB_KQC10643	AssD_Smithella_sp_SDB_KQC10643
Merged2_1875045_2-310	Phenylethanol_dehydrogenase_Aromatoleum_aromaticum_EbN1_CAI07428	45.7	94	50	1	22	300	154	247	2e-17	77.8	Phenylethanol_dehydrogenase_Aromatoleum_aromaticum_EbN1_CAI07428	Phenylethanol_dehydrogenase_Aromatoleum_aromaticum_EbN1_CAI07428
Merged2_1876781_2-139	Phenylphosphate_synthase_subunit_A_Thauera_aromatica_K172_CAC12685	57.5	40	17	0	1	120	571	610	7e-10	51.6	Phenylphosphate_synthase_subunit_A_Thauera_aromatica_K172_CAC12685	Phenylphosphate_synthase_subunit_A_Thauera_aromatica_K172_CAC12685
Merged2_1878200_1-117	Phenylethanol_dehydrogenase_Aromatoleum_aromaticum_EbN1_CAI07428	48.6	37	19	0	7	117	1	37	2.3e-06	39.7	Phenylethanol_dehydrogenase_Aromatoleum_aromaticum_EbN1_CAI07428	Phenylethanol_dehydrogenase_Aromatoleum_aromaticum_EbN1_CAI07428
Merged2_1878398_2-448	Naphthalene_carboxylase_putative_beta_subunit_Desulfobacterium_sp_N47_CBX30510_Locustag_N47_K27460	42.9	147	84	0	1	441	114	260	3.5e-34	134	Naphthalene_carboxylase_putative_beta_subunit_Desulfobacterium_sp_N47_CBX30510_Locustag_N47_K27460	Naphthalene_carboxylase_putative_beta_subunit_Desulfobacterium_sp_N47_CBX30510_Locustag_N47_K27460
Merged2_1878398_2-448	Putative_naphthalene_carboxylase_beta_subunit_Deltaproteobacterium_Naph_S2_EFK07615_Locustag_NPH_5863	43.5	147	83	0	1	441	113	259	2.3e-33	131.3	Putative_naphthalene_carboxylase_beta_subunit_Deltaproteobacterium_Naph_S2_EFK07615_Locustag_NPH_5863	Putative_naphthalene_carboxylase_beta_subunit_Deltaproteobacterium_Naph_S2_EFK07615_Locustag_NPH_5863
Merged2_187896_2-424	ApcC_Aromatoleum_aromaticum_EbN1_Q5P5G4	45.7	127	67	1	1	381	391	515	1.9e-26	108.2	ApcC_Aromatoleum_aromaticum_EbN1_Q5P5G4	ApcC_Aromatoleum_aromaticum_EbN1_Q5P5G4
Merged2_1879663_2-367	ApcC_Aromatoleum_aromaticum_EbN1_Q5P5G4	46.6	118	59	2	16	366	284	398	9.2e-25	102.4	ApcC_Aromatoleum_aromaticum_EbN1_Q5P5G4	ApcC_Aromatoleum_aromaticum_EbN1_Q5P5G4
Merged2_1880386_1-369	Putative_AssD_Smithella_sp_SCADC_KFO69022	42.6	47	22	2	16	150	30	73	8.1e-05	36.2	Putative_AssD_Smithella_sp_SCADC_KFO69022	Putative_AssD_Smithella_sp_SCADC_KFO69022
Merged2_1880386_1-369	AssD_Smithella_sp_SDB_KQC10643	42.6	47	22	2	16	150	30	73	8.1e-05	36.2	AssD_Smithella_sp_SDB_KQC10643	AssD_Smithella_sp_SDB_KQC10643
Merged2_1880386_1-369	AssD1_Desulfatibacillum_alkenivorans_AK_01_ACL03425	40	45	26	1	16	150	30	73	8.1e-05	36.2	AssD1_Desulfatibacillum_alkenivorans_AK_01_ACL03425	AssD1_Desulfatibacillum_alkenivorans_AK_01_ACL03425
Merged2_1881305_2-610	Phenylphosphate_synthase_subunit_B_Thauera_aromatica_K172_CAC12686	46.5	202	107	1	4	609	29	229	9.2e-46	172.9	Phenylphosphate_synthase_subunit_B_Thauera_aromatica_K172_CAC12686	Phenylphosphate_synthase_subunit_B_Thauera_aromatica_K172_CAC12686
Merged2_1882183_3-629	Phenylphosphate_synthase_subunit_B_Thauera_aromatica_K172_CAC12686	41.2	51	25	1	10	147	309	359	3.9e-07	44.7	Phenylphosphate_synthase_subunit_B_Thauera_aromatica_K172_CAC12686	Phenylphosphate_synthase_subunit_B_Thauera_aromatica_K172_CAC12686
Merged2_1883042_3-290	Phenylethanol_dehydrogenase_Aromatoleum_aromaticum_EbN1_CAI07428	42.2	83	45	3	1	240	165	247	2.3e-10	54.3	Phenylethanol_dehydrogenase_Aromatoleum_aromaticum_EbN1_CAI07428	Phenylethanol_dehydrogenase_Aromatoleum_aromaticum_EbN1_CAI07428
Merged2_1883278_568-1137	Phenylethanol_dehydrogenase_Aromatoleum_aromaticum_EbN1_CAI07428	44	182	98	2	10	555	68	245	1.1e-37	146	Phenylethanol_dehydrogenase_Aromatoleum_aromaticum_EbN1_CAI07428	Phenylethanol_dehydrogenase_Aromatoleum_aromaticum_EbN1_CAI07428
Merged2_18858_2-274	ApcD_Aromatoleum_aromaticum_EbN1_Q5P5G5	76.9	91	20	1	4	273	3	93	2.7e-37	143.7	ApcD_Aromatoleum_aromaticum_EbN1_Q5P5G5	ApcD_Aromatoleum_aromaticum_EbN1_Q5P5G5
Merged2_18858_271-933	ApcC_Aromatoleum_aromaticum_EbN1_Q5P5G4	57.9	214	89	1	1	639	501	714	4e-71	257.3	ApcC_Aromatoleum_aromaticum_EbN1_Q5P5G4	ApcC_Aromatoleum_aromaticum_EbN1_Q5P5G4
Merged2_1886401_526-591	Putative_alkane_C2_methylene_hydroxylase_beta	61.9	21	8	0	4	66	28	48	0.00012	33.1	Putative_alkane_C2_methylene_hydroxylase_beta subunit_Desulfococcus_oleovorans_Hxd3_ABW66006	Putative_alkane_C2_methylene_hydroxylase_beta subunit_Desulfococcus_oleovorans_Hxd3_ABW66006
Merged2_1886827_1-351	Naphthalene_carboxylase_alpha_subunit_Desulfobacterium_sp_N47_CBX30514_Locustag_N47_K27540	51.6	31	15	0	136	228	380	410	0.0011	32.3	Naphthalene_carboxylase_alpha_subunit_Desulfobacterium_sp_N47_CBX30514_Locustag_N47_K27540	Naphthalene_carboxylase_alpha_subunit_Desulfobacterium_sp_N47_CBX30514_Locustag_N47_K27540
Merged2_1889729_1-204	Phenylphosphate_synthase_subunit_B_Thauera_aromatica_K172_CAC12686	42.6	68	32	2	1	183	299	366	2.9e-12	60.1	Phenylphosphate_synthase_subunit_B_Thauera_aromatica_K172_CAC12686	Phenylphosphate_synthase_subunit_B_Thauera_aromatica_K172_CAC12686
Merged2_1890661_2-835	Putative_naphthalene_carboxylase_alpha_subunit_Deltaproteobacterium_Naph_S2_EFK07621_Locustag_NPH_5855	41.1	280	154	7	1	834	1	271	1.2e-48	183	Putative_naphthalene_carboxylase_alpha_subunit_Deltaproteobacterium_Naph_S2_EFK07621_Locustag_NPH_5855	Putative_naphthalene_carboxylase_alpha_subunit_Deltaproteobacterium_Naph_S2_EFK07621_Locustag_NPH_5855
Merged2_1893106_191-538	ApcC_Aromatoleum_aromaticum_EbN1_Q5P5G4	68.6	105	33	0	34	348	10	114	7.9e-42	159.1	ApcC_Aromatoleum_aromaticum_EbN1_Q5P5G4	ApcC_Aromatoleum_aromaticum_EbN1_Q5P5G4
Merged2_1893106_191-538	ApcA_Aromatoleum_aromaticum_EbN1_Q5P5G2	44.6	92	50	1	40	312	3	94	7.2e-19	82.8	ApcA_Aromatoleum_aromaticum_EbN1_Q5P5G2	ApcA_Aromatoleum_aromaticum_EbN1_Q5P5G2
Merged2_1893106_3-194	ApcB_Aromatoleum_aromaticum_EbN1_Q5P5G3	67.9	56	18	0	1	168	68	123	2.7e-20	86.7	ApcB_Aromatoleum_aromaticum_EbN1_Q5P5G3	ApcB_Aromatoleum_aromaticum_EbN1_Q5P5G3
Merged2_1894321_1154-1255	Phenylethanol_dehydrogenase_Aromatoleum_aromaticum_EbN1_CAI07428	48.5	33	17	0	4	102	4	36	2.9e-05	35.8	Phenylethanol_dehydrogenase_Aromatoleum_aromaticum_EbN1_CAI07428	Phenylethanol_dehydrogenase_Aromatoleum_aromaticum_EbN1_CAI07428
Merged2_1899240_3-308	Phenylethanol_dehydrogenase_Aromatoleum_aromaticum_EbN1_CAI07428	41.6	101	46	2	1	297	157	246	1e-13	65.5	Phenylethanol_dehydrogenase_Aromatoleum_aromaticum_EbN1_CAI07428	Phenylethanol_dehydrogenase_Aromatoleum_aromaticum_EbN1_CAI07428
Merged2_1899339_3-440	EbdB_Aromatoleum_aromaticum_EbN1_CAI07431	59.5	42	17	0	1	126	28	69	5.1e-14	67	EbdB_Aromatoleum_aromaticum_EbN1_CAI07431	EbdB_Aromatoleum_aromaticum_EbN1_CAI07431
Merged2_1899339_3-440	EbdB_Azoarcus_sp_EB1_AAK76388	59.5	42	17	0	1	126	28	69	5.1e-14	67	EbdB_Azoarcus_sp_EB1_AAK76388	EbdB_Azoarcus_sp_EB1_AAK76388
Merged2_1899799_249-431	Phenylethanol_dehydrogenase_Aromatoleum_aromaticum_EbN1_CAI07428	54.1	37	17	0	4	114	3	39	8.7e-08	45.1	Phenylethanol_dehydrogenase_Aromatoleum_aromaticum_EbN1_CAI07428	Phenylethanol_dehydrogenase_Aromatoleum_aromaticum_EbN1_CAI07428
Merged2_1900027_300-407	Phenylethanol_dehydrogenase_Aromatoleum_aromaticum_EbN1_CAI07428	62.1	29	11	0	22	108	8	36	6.9e-05	34.7	Phenylethanol_dehydrogenase_Aromatoleum_aromaticum_EbN1_CAI07428	Phenylethanol_dehydrogenase_Aromatoleum_aromaticum_EbN1_CAI07428
Merged2_1905735_1-690	Phenylphosphate_synthase_subunit_A_Thauera_aromatica_K172_CAC12685	47	234	118	2	1	684	377	610	1e-64	236.1	Phenylphosphate_synthase_subunit_A_Thauera_aromatica_K172_CAC12685	Phenylphosphate_synthase_subunit_A_Thauera_aromatica_K172_CAC12685
Merged2_1905735_690-1295	Phenylphosphate_synthase_subunit_B_Thauera_aromatica_K172_CAC12686	43.2	185	99	1	70	606	35	219	6.2e-34	133.7	Phenylphosphate_synthase_subunit_B_Thauera_aromatica_K172_CAC12686	Phenylphosphate_synthase_subunit_B_Thauera_aromatica_K172_CAC12686
Merged2_1906301_1-1422	Phenylphosphate_synthase_subunit_A_Thauera_aromatica_K172_CAC12685	41.2	478	275	3	1	1422	61	536	6.6e-111	390.6	Phenylphosphate_synthase_subunit_A_Thauera_aromatica_K172_CAC12685	Phenylphosphate_synthase_subunit_A_Thauera_aromatica_K172_CAC12685
Merged2_1906625_1254-3041	Phenylphosphate_synthase_subunit_A_Thauera_aromatica_K172_CAC12685	45.6	103	55	1	1408	1713	508	610	2.8e-18	83.2	Phenylphosphate_synthase_subunit_A_Thauera_aromatica_K172_CAC12685	Phenylphosphate_synthase_subunit_A_Thauera_aromatica_K172_CAC12685
Merged2_1906753_267-950	Phenylethanol_dehydrogenase_Aromatoleum_aromaticum_EbN1_CAI07428	40.3	191	112	1	10	582	7	195	8.5e-32	126.7	Phenylethanol_dehydrogenase_Aromatoleum_aromaticum_EbN1_CAI07428	Phenylethanol_dehydrogenase_Aromatoleum_aromaticum_EbN1_CAI07428
Merged2_1906854_3-464	Phenylphosphate_synthase_subunit_B_Thauera_aromatica_K172_CAC12686	42.3	156	84	2	13	462	81	236	3.6e-26	107.5	Phenylphosphate_synthase_subunit_B_Thauera_aromatica_K172_CAC12686	Phenylphosphate_synthase_subunit_B_Thauera_aromatica_K172_CAC12686
Merged2_190728_1-216	Phenylethanol_dehydrogenase_Aromatoleum_aromaticum_EbN1_CAI07428	48.5	68	33	1	1	198	180	247	1.1e-09	51.6	Phenylethanol_dehydrogenase_Aromatoleum_aromaticum_EbN1_CAI07428	Phenylethanol_dehydrogenase_Aromatoleum_aromaticum_EbN1_CAI07428
Merged2_1909958_99-575	Phenylethanol_dehydrogenase_Aromatoleum_aromaticum_EbN1_CAI07428	52.9	157	68	2	1	471	98	248	1.6e-40	155.2	Phenylethanol_dehydrogenase_Aromatoleum_aromaticum_EbN1_CAI07428	Phenylethanol_dehydrogenase_Aromatoleum_aromaticum_EbN1_CAI07428
Merged2_1911626_1-402	ApcC_Aromatoleum_aromaticum_EbN1_Q5P5G4	43.9	114	63	1	7	345	365	478	2.1e-22	94.7	ApcC_Aromatoleum_aromaticum_EbN1_Q5P5G4	ApcC_Aromatoleum_aromaticum_EbN1_Q5P5G4
Merged2_1911626_1-402	ApcA_Aromatoleum_aromaticum_EbN1_Q5P5G2	41.6	125	72	1	4	375	327	451	1.1e-18	82.4	ApcA_Aromatoleum_aromaticum_EbN1_Q5P5G2	ApcA_Aromatoleum_aromaticum_EbN1_Q5P5G2
Merged2_1912509_284-736	CmdA_Aromatoleum_aromaticum_pCyN1_AIS23703	44	84	45	1	94	339	45	128	5.8e-21	90.1	CmdA_Aromatoleum_aromaticum_pCyN1_AIS23703	CmdA_Aromatoleum_aromaticum_pCyN1_AIS23703
Merged2_191308_3-359	ApcC_Aromatoleum_aromaticum_EbN1_Q5P5G4	51.2	80	38	1	121	357	336	415	6.2e-18	79.7	ApcC_Aromatoleum_aromaticum_EbN1_Q5P5G4	ApcC_Aromatoleum_aromaticum_EbN1_Q5P5G4
Merged2_1913190_3-518	Phenylphosphate_synthase_subunit_A_Thauera_aromatica_K172_CAC12685	49.4	87	43	1	250	510	498	583	3.6e-19	84.3	Phenylphosphate_synthase_subunit_A_Thauera_aromatica_K172_CAC12685	Phenylphosphate_synthase_subunit_A_Thauera_aromatica_K172_CAC12685
Merged2_191385_3849-4610	Phenylethanol_dehydrogenase_Aromatoleum_aromaticum_EbN1_CAI07428	40.7	253	142	4	1	753	1	247	2e-45	172.2	Phenylethanol_dehydrogenase_Aromatoleum_aromaticum_EbN1_CAI07428	Phenylethanol_dehydrogenase_Aromatoleum_aromaticum_EbN1_CAI07428
Merged2_1913941_205-594	Phenylethanol_dehydrogenase_Aromatoleum_aromaticum_EbN1_CAI07428	41.1	129	71	3	7	384	121	247	9.8e-17	75.9	Phenylethanol_dehydrogenase_Aromatoleum_aromaticum_EbN1_CAI07428	Phenylethanol_dehydrogenase_Aromatoleum_aromaticum_EbN1_CAI07428
Merged2_1914417_788-919	Phenylethanol_dehydrogenase_Aromatoleum_aromaticum_EbN1_CAI07428	52.8	36	17	0	7	114	4	39	1.8e-07	43.5	Phenylethanol_dehydrogenase_Aromatoleum_aromaticum_EbN1_CAI07428	Phenylethanol_dehydrogenase_Aromatoleum_aromaticum_EbN1_CAI07428
Merged2_1916115_965-1042	Phenylethanol_dehydrogenase_Aromatoleum_aromaticum_EbN1_CAI07428	80	20	4	0	4	63	226	245	2.9e-05	35.4	Phenylethanol_dehydrogenase_Aromatoleum_aromaticum_EbN1_CAI07428	Phenylethanol_dehydrogenase_Aromatoleum_aromaticum_EbN1_CAI07428
Merged2_1916244_1-228	Phenylethanol_dehydrogenase_Aromatoleum_aromaticum_EbN1_CAI07428	45.2	73	39	1	1	219	176	247	2.8e-11	57	Phenylethanol_dehydrogenase_Aromatoleum_aromaticum_EbN1_CAI07428	Phenylethanol_dehydrogenase_Aromatoleum_aromaticum_EbN1_CAI07428
Merged2_1917092_3-428	Phenylphosphate_synthase_subunit_B_Thauera_aromatica_K172_CAC12686	46.5	101	54	0	124	426	116	216	3.6e-20	87.4	Phenylphosphate_synthase_subunit_B_Thauera_aromatica_K172_CAC12686	Phenylphosphate_synthase_subunit_B_Thauera_aromatica_K172_CAC12686
Merged2_1918147_2-346	PcmI_alpha_prime_subunit_isoform_of_PcmJ_Geobacter_metallireducens_GS_15_ABB32354_Locustag_Gmet_2125	54.2	24	11	0	241	312	500	523	0.00064	33.1	PcmI_alpha_prime_subunit_isoform_of_PcmJ_Geobacter_metallireducens_GS_15_ABB32354_Locustag_Gmet_2125	PcmI_alpha_prime_subunit_isoform_of_PcmJ_Geobacter_metallireducens_GS_15_ABB32354_Locustag_Gmet_2125
Merged2_1918147_2-346	PcmI_alpha_prime_subunit_isoform_of_PcmJ_Geobacter_sp_FRC_32_ACM18493_Locustag_Geob_0119	60	20	8	0	253	312	504	523	0.00084	32.7	PcmI_alpha_prime_subunit_isoform_of_PcmJ_Geobacter_sp_FRC_32_ACM18493_Locustag_Geob_0119	PcmI_alpha_prime_subunit_isoform_of_PcmJ_Geobacter_sp_FRC_32_ACM18493_Locustag_Geob_0119
Merged2_1918147_2-346	PcmJ_functional_alpha_subunit_Geobacter_metallireducens_GS_15_ABB32355_Locustag_Gmet_2126	60	20	8	0	253	312	496	515	0.0032	30.8	PcmJ_functional_alpha_subunit_Geobacter_metallireducens_GS_15_ABB32355_Locustag_Gmet_2126	PcmJ_functional_alpha_subunit_Geobacter_metallireducens_GS_15_ABB32355_Locustag_Gmet_2126
Merged2_1918768_413-880	Phenylphosphate_synthase_subunit_A_Thauera_aromatica_K172_CAC12685	57.6	158	62	1	1	459	455	612	1.5e-51	191.8	Phenylphosphate_synthase_subunit_A_Thauera_aromatica_K172_CAC12685	Phenylphosphate_synthase_subunit_A_Thauera_aromatica_K172_CAC12685
Merged2_1923662_564-1331	Phenylethanol_dehydrogenase_Aromatoleum_aromaticum_EbN1_CAI07428	51.2	248	115	2	19	762	7	248	3.1e-67	244.6	Phenylethanol_dehydrogenase_Aromatoleum_aromaticum_EbN1_CAI07428	Phenylethanol_dehydrogenase_Aromatoleum_aromaticum_EbN1_CAI07428
Merged2_1924123_1-543	ApcA_Aromatoleum_aromaticum_EbN1_Q5P5G2	43.4	166	88	4	37	531	310	470	1.7e-27	112.1	ApcA_Aromatoleum_aromaticum_EbN1_Q5P5G2	ApcA_Aromatoleum_aromaticum_EbN1_Q5P5G2
Merged2_1926347_3061-3429	Phenylethanol_dehydrogenase_Aromatoleum_aromaticum_EbN1_CAI07428	51.6	122	55	3	1	360	128	247	1.2e-24	102.1	Phenylethanol_dehydrogenase_Aromatoleum_aromaticum_EbN1_CAI07428	Phenylethanol_dehydrogenase_Aromatoleum_aromaticum_EbN1_CAI07428
Merged2_19265_2-430	Phenylethanol_dehydrogenase_Aromatoleum_aromaticum_EbN1_CAI07428	49	143	73	0	1	429	1	143	4.2e-37	143.7	Phenylethanol_dehydrogenase_Aromatoleum_aromaticum_EbN1_CAI07428	Phenylethanol_dehydrogenase_Aromatoleum_aromaticum_EbN1_CAI07428
Merged2_1929812_3-1112	ApcA_Aromatoleum_aromaticum_EbN1_Q5P5G2	62.3	371	137	3	1	1110	1	369	3e-127	444.5	ApcA_Aromatoleum_aromaticum_EbN1_Q5P5G2	ApcA_Aromatoleum_aromaticum_EbN1_Q5P5G2
Merged2_1930862_311-535	Phenylethanol_dehydrogenase_Aromatoleum_aromaticum_EbN1_CAI07428	45.7	35	19	0	82	186	213	247	7.7e-06	38.9	Phenylethanol_dehydrogenase_Aromatoleum_aromaticum_EbN1_CAI07428	Phenylethanol_dehydrogenase_Aromatoleum_aromaticum_EbN1_CAI07428
Merged2_193212_3-149	Phenylethanol_dehydrogenase_Aromatoleum_aromaticum_EbN1_CAI07428	54.1	37	17	0	19	129	210	246	2.7e-07	43.1	Phenylethanol_dehydrogenase_Aromatoleum_aromaticum_EbN1_CAI07428	Phenylethanol_dehydrogenase_Aromatoleum_aromaticum_EbN1_CAI07428
Merged2_1932375_234-404	ApcC_Aromatoleum_aromaticum_EbN1_Q5P5G4	51	49	24	0	13	159	668	716	1.3e-08	47.8	ApcC_Aromatoleum_aromaticum_EbN1_Q5P5G4	ApcC_Aromatoleum_aromaticum_EbN1_Q5P5G4
Merged2_1932541_3-608	EbdA_Aromatoleum_aromaticum_EbN1_CAI07432	50	42	21	0	163	288	127	168	4.4e-08	47.8	EbdA_Aromatoleum_aromaticum_EbN1_CAI07432	EbdA_Aromatoleum_aromaticum_EbN1_CAI07432
Merged2_1932541_3-608	EbdA_Azoarcus_sp_EB1_AAK76387	50	42	21	0	163	288	127	168	4.4e-08	47.8	EbdA_Azoarcus_sp_EB1_AAK76387	EbdA_Azoarcus_sp_EB1_AAK76387
Merged2_1934711_3-680	Phenylphosphate_synthase_subunit_A_Thauera_aromatica_K172_CAC12685	40.9	225	133	0	1	675	54	278	5.6e-44	167.2	Phenylphosphate_synthase_subunit_A_Thauera_aromatica_K172_CAC12685	Phenylphosphate_synthase_subunit_A_Thauera_aromatica_K172_CAC12685
Merged2_1934862_1-543	ApcC_Aromatoleum_aromaticum_EbN1_Q5P5G4	43.2	176	100	0	1	528	144	319	8.2e-38	146.4	ApcC_Aromatoleum_aromaticum_EbN1_Q5P5G4	ApcC_Aromatoleum_aromaticum_EbN1_Q5P5G4
Merged2_1939438_1-336	Phenylphosphate_synthase_subunit_A_Thauera_aromatica_K172_CAC12685	43.2	111	62	1	4	336	266	375	5.3e-27	109.8	Phenylphosphate_synthase_subunit_A_Thauera_aromatica_K172_CAC12685	Phenylphosphate_synthase_subunit_A_Thauera_aromatica_K172_CAC12685
Merged2_1939517_1-198	BssD_Geobacter_metallireducens_GS_15_ABB31775	60	15	6	0	52	96	29	43	0.0041	29.6	BssD_Geobacter_metallireducens_GS_15_ABB31775	BssD_Geobacter_metallireducens_GS_15_ABB31775
Merged2_1940650_305-559	Phenylethanol_dehydrogenase_Aromatoleum_aromaticum_EbN1_CAI07428	45.3	75	33	2	1	210	176	247	3.6e-12	60.1	Phenylethanol_dehydrogenase_Aromatoleum_aromaticum_EbN1_CAI07428	Phenylethanol_dehydrogenase_Aromatoleum_aromaticum_EbN1_CAI07428
Merged2_1940972_2-466	Phenylphosphate_synthase_subunit_A_Thauera_aromatica_K172_CAC12685	44.9	156	85	1	1	465	331	486	1.5e-40	155.2	Phenylphosphate_synthase_subunit_A_Thauera_aromatica_K172_CAC12685	Phenylphosphate_synthase_subunit_A_Thauera_aromatica_K172_CAC12685
Merged2_1941823_2-826	Naphthalene_carboxylase_putative_beta_subunit_Desulfobacterium_sp_N47_CBX30510_Locustag_N47_K27500	45.9	61	30	2	7	183	240	299	5.1e-07	44.7	Naphthalene_carboxylase_putative_beta_subunit_Desulfobacterium_sp_N47_CBX30510_Locustag_N47_K27500	Naphthalene_carboxylase_putative_beta_subunit_Desulfobacterium_sp_N47_CBX30510_Locustag_N47_K27500
Merged2_1941823_2-826	Putative_naphthalene_carboxylase_beta_subunit_Deltaproteobacterium_Naph_S2_EFK07600_Locustag_NPH_5859	40	60	35	1	7	183	240	299	7.4e-06	40.8	Putative_naphthalene_carboxylase_beta_subunit_Deltaproteobacterium_Naph_S2_EFK07600_Locustag_NPH_5859	Putative_naphthalene_carboxylase_beta_subunit_Deltaproteobacterium_Naph_S2_EFK07600_Locustag_NPH_5859
Merged2_1944704_431-571	Phenylethanol_dehydrogenase_Aromatoleum_aromaticum_EbN1_CAI07428	55.6	36	16	0	25	132	211	246	6.7e-08	45.1	Phenylethanol_dehydrogenase_Aromatoleum_aromaticum_EbN1_CAI07428	Phenylethanol_dehydrogenase_Aromatoleum_aromaticum_EbN1_CAI07428
Merged2_1945471_2333-4741	CmdB_Aromatoleum_aromaticum_pCyN1_AIS23702	60.9	23	9	0	1693	1761	4	26	0.00018	37.7	CmdB_Aromatoleum_aromaticum_pCyN1_AIS23702	CmdB_Aromatoleum_aromaticum_pCyN1_AIS23702
Merged2_1945471_2333-4741	EbdB_Aromatoleum_aromaticum_EbN1_CAI07431	70.6	17	5	0	1711	1761	23	39	0.00069	35.8	EbdB_Aromatoleum_aromaticum_EbN1_CAI07431	EbdB_Aromatoleum_aromaticum_EbN1_CAI07431
Merged2_1945471_2333-4741	EbdB_Azoarcus_sp_EB1_AAK76388	70.6	17	5	0	1711	1761	23	39	0.00069	35.8	EbdB_Azoarcus_sp_EB1_AAK76388	EbdB_Azoarcus_sp_EB1_AAK76388
Merged2_1945471_2333-4741	Putative_alkane_C2_methylene_hydroxylase_beta	56.5	23	10	0	1693	1761	31	53	0.002	34.3	Putative_alkane_C2_methylene_hydroxylase_beta subunit_Desulfococcus_oleovorans_Hxd3_ABW66006	Putative_alkane_C2_methylene_hydroxylase_beta subunit_Desulfococcus_oleovorans_Hxd3_ABW66006
Merged2_1947139_271-405	Phenylethanol_dehydrogenase_Aromatoleum_aromaticum_EbN1_CAI07428	45.5	33	18	0	31	129	217	249	0.00015	33.9	Phenylethanol_dehydrogenase_Aromatoleum_aromaticum_EbN1_CAI07428	Phenylethanol_dehydrogenase_Aromatoleum_aromaticum_EbN1_CAI07428
Merged2_1949717_1-345	Phenylethanol_dehydrogenase_Aromatoleum_aromaticum_EbN1_CAI07428	43.3	97	46	3	67	339	154	247	1.7e-12	61.6	Phenylethanol_dehydrogenase_Aromatoleum_aromaticum_EbN1_CAI07428	Phenylethanol_dehydrogenase_Aromatoleum_aromaticum_EbN1_CAI07428
Merged2_1950167_2-355	Putative_naphthalene_carboxylase_alpha_subunit_Deltaproteobacterium_Naph_S2_EFK07621_Locustag_NPH_5855	42.1	76	43	1	7	231	222	297	8.9e-09	49.3	Putative_naphthalene_carboxylase_alpha_subunit_Deltaproteobacterium_Naph_S2_EFK07621_Locustag_NPH_5855	Putative_naphthalene_carboxylase_alpha_subunit_Deltaproteobacterium_Naph_S2_EFK07621_Locustag_NPH_5855
Merged2_1950167_2-355	Naphthalene_carboxylase_putative_beta_subunit_Desulfobacterium_sp_N47_CBX30510_Locustag_N47_K27500	41	78	43	2	10	237	226	302	2.6e-08	47.8	Naphthalene_carboxylase_putative_beta_subunit_Desulfobacterium_sp_N47_CBX30510_Locustag_N47_K27500	Naphthalene_carboxylase_putative_beta_subunit_Desulfobacterium_sp_N47_CBX30510_Locustag_N47_K27500
Merged2_1950167_2-355	Putative_naphthalene_carboxylase_beta_subunit_Deltaproteobacterium_Naph_S2_EFK07600_Locustag_NPH_5859	46.9	49	26	0	10	156	226	274	1.3e-07	45.4	Putative_naphthalene_carboxylase_beta_subunit_Deltaproteobacterium_Naph_S2_EFK07600_Locustag_NPH_5859	Putative_naphthalene_carboxylase_beta_subunit_Deltaproteobacterium_Naph_S2_EFK07600_Locustag_NPH_5859
Merged2_195367_2-613	PcmI_alpha_prime_subunit_isoform_of_PcmJ_Geobacter_metallireducens_GS_15_ABB32354_Locustag_Gmet_2125	47.2	195	98	4	34	606	7	200	2.3e-44	168.3	PcmI_alpha_prime_subunit_isoform_of_PcmJ_Geobacter_metallireducens_GS_15_ABB32354_Locustag_Gmet_2125	PcmI_alpha_prime_subunit_isoform_of_PcmJ_Geobacter_metallireducens_GS_15_ABB32354_Locustag_Gmet_2125
Merged2_195367_2-613	PcmI_alpha_prime_subunit_isoform_of_PcmJ_Geobacter_sp_FRC_32_ACM18493_Locustag_Geob_0119	44.6	195	103	4	34	606	7	200	2.1e-42	161.8	PcmI_alpha_prime_subunit_isoform_of_PcmJ_Geobacter_sp_FRC_32_ACM18493_Locustag_Geob_0119	PcmI_alpha_prime_subunit_isoform_of_PcmJ_Geobacter_sp_FRC_32_ACM18493_Locustag_Geob_0119
Merged2_195367_2-613	PcmJ_functional_alpha_subunit_Geobacter_metallireducens_GS_15_ABB32355_Locustag_Gmet_2126	43.8	194	106	3	34	606	7	200	5.8e-40	153.7	PcmJ_functional_alpha_subunit_Geobacter_metallireducens_GS_15_ABB32355_Locustag_Gmet_2126	PcmJ_functional_alpha_subunit_Geobacter_metallireducens_GS_15_ABB32355_Locustag_Gmet_2126
Merged2_195367_2-613	PcmJ_functional_alpha_subunit_Geobacter_sp_FRC_32_ACM18492_Locustag_Geob_0118	41.2	194	111	3	34	606	7	200	3.9e-36	141	PcmJ_functional_alpha_subunit_Geobacter_sp_FRC_32_ACM18492_Locustag_Geob_0118	PcmJ_functional_alpha_subunit_Geobacter_sp_FRC_32_ACM18492_Locustag_Geob_0118
Merged2_195489_3393-4163	Phenylethanol_dehydrogenase_Aromatoleum_aromaticum_EbN1_CAI07428	53.8	249	109	1	19	765	6	248	6.1e-71	256.9	Phenylethanol_dehydrogenase_Aromatoleum_aromaticum_EbN1_CAI07428	Phenylethanol_dehydrogenase_Aromatoleum_aromaticum_EbN1_CAI07428
Merged2_1955283_1-744	Phenylphosphate_synthase_subunit_B_Thauera_aromatica_K172_CAC12686	43.3	245	135	1	22	744	24	268	6.6e-54	200.3	Phenylphosphate_synthase_subunit_B_Thauera_aromatica_K172_CAC12686	Phenylphosphate_synthase_subunit_B_Thauera_aromatica_K172_CAC12686
Merged2_1955283_741-980	Phenylphosphate_synthase_subunit_A_Thauera_aromatica_K172_CAC12685	72.6	73	20	0	1	219	538	610	2.6e-28	113.6	Phenylphosphate_synthase_subunit_A_Thauera_aromatica_K172_CAC12685	Phenylphosphate_synthase_subunit_A_Thauera_aromatica_K172_CAC12685
Merged2_1958610_1-447	Phenylphosphate_synthase_subunit_A_Thauera_aromatica_K172_CAC12685	42.1	145	84	0	1	435	41	185	1.6e-34	135.2	Phenylphosphate_synthase_subunit_A_Thauera_aromatica_K172_CAC12685	Phenylphosphate_synthase_subunit_A_Thauera_aromatica_K172_CAC12685
Merged2_1959338_2-250	Phenylethanol_dehydrogenase_Aromatoleum_aromaticum_EbN1_CAI07428	41.2	80	42	1	4	228	166	245	3.3e-10	53.5	Phenylethanol_dehydrogenase_Aromatoleum_aromaticum_EbN1_CAI07428	Phenylethanol_dehydrogenase_Aromatoleum_aromaticum_EbN1_CAI07428
Merged2_1959948_1-657	CmdA_Aromatoleum_aromaticum_pCyN1_AIS23703	48.8	86	42	1	250	501	45	130	2e-22	95.5	CmdA_Aromatoleum_aromaticum_pCyN1_AIS23703	CmdA_Aromatoleum_aromaticum_pCyN1_AIS23703
Merged2_1959948_1-657	Putative_alkane_C2_methylene_hydroxylase_alpha_subunit_Desulfococcus_oleovorans_Hxd3_ABW66004	47.6	82	42	1	250	492	51	132	8.5e-21	90.1	Putative_alkane_C2_methylene_hydroxylase_alpha_subunit_Desulfococcus_oleovorans_Hxd3_ABW66004	Putative_alkane_C2_methylene_hydroxylase_alpha_subunit_Desulfococcus_oleovorans_Hxd3_ABW66004
Merged2_1960463_1213-1350	EbdB_Aromatoleum_aromaticum_EbN1_CAI07431	60.5	43	17	0	10	138	16	58	1.2e-14	67.4	EbdB_Aromatoleum_aromaticum_EbN1_CAI07431	EbdB_Aromatoleum_aromaticum_EbN1_CAI07431
Merged2_1960463_1213-1350	EbdB_Azoarcus_sp_EB1_AAK76388	60.5	43	17	0	10	138	16	58	1.2e-14	67.4	EbdB_Azoarcus_sp_EB1_AAK76388	EbdB_Azoarcus_sp_EB1_AAK76388
Merged2_1960463_1213-1350	CmdB_Aromatoleum_aromaticum_pCyN1_AIS23702	55.8	43	19	0	10	138	3	45	2.1e-14	66.6	CmdB_Aromatoleum_aromaticum_pCyN1_AIS23702	CmdB_Aromatoleum_aromaticum_pCyN1_AIS23702
Merged2_196272_1-600	ApcC_Aromatoleum_aromaticum_EbN1_Q5P5G4	40.4	193	98	5	31	600	262	440	1e-25	106.3	ApcC_Aromatoleum_aromaticum_EbN1_Q5P5G4	ApcC_Aromatoleum_aromaticum_EbN1_Q5P5G4
Merged2_1964769_2-961	EbdB_Aromatoleum_aromaticum_EbN1_CAI07431	40.5	257	101	8	1	759	30	238	7.2e-53	197.2	EbdB_Aromatoleum_aromaticum_EbN1_CAI07431	EbdB_Aromatoleum_aromaticum_EbN1_CAI07431
Merged2_1964769_2-961	EbdB_Azoarcus_sp_EB1_AAK76388	40.5	257	101	8	1	759	30	238	7.2e-53	197.2	EbdB_Azoarcus_sp_EB1_AAK76388	EbdB_Azoarcus_sp_EB1_AAK76388
Merged2_1965632_454-1266	Phenylphosphate_synthase_subunit_B_Thauera_aromatica_K172_CAC12686	41.8	249	135	5	13	735	22	268	2.7e-45	171.8	Phenylphosphate_synthase_subunit_B_Thauera_aromatica_K172_CAC12686	Phenylphosphate_synthase_subunit_B_Thauera_aromatica_K172_CAC12686
Merged2_1968427_1-135	Phenylethanol_dehydrogenase_Aromatoleum_aromaticum_EbN1_CAI07428	69.6	23	7	0	49	117	223	245	3e-05	36.2	Phenylethanol_dehydrogenase_Aromatoleum_aromaticum_EbN1_CAI07428	Phenylethanol_dehydrogenase_Aromatoleum_aromaticum_EbN1_CAI07428
Merged2_1970945_3-509	Phenylphosphate_synthase_subunit_A_Thauera_aromatica_K172_CAC12685	47.4	156	82	0	1	468	99	254	3.1e-39	151	Phenylphosphate_synthase_subunit_A_Thauera_aromatica_K172_CAC12685	Phenylphosphate_synthase_subunit_A_Thauera_aromatica_K172_CAC12685
Merged2_1972539_3-257	Phenylphosphate_synthase_subunit_A_Thauera_aromatica_K172_CAC12685	62.8	78	29	0	10	243	533	610	7.6e-26	105.5	Phenylphosphate_synthase_subunit_A_Thauera_aromatica_K172_CAC12685	Phenylphosphate_synthase_subunit_A_Thauera_aromatica_K172_CAC12685
Merged2_1972788_2-985	Phenylphosphate_synthase_subunit_B_Thauera_aromatica_K172_CAC12686	49.1	226	101	6	97	762	135	350	3.1e-51	191.8	Phenylphosphate_synthase_subunit_B_Thauera_aromatica_K172_CAC12686	Phenylphosphate_synthase_subunit_B_Thauera_aromatica_K172_CAC12686
Merged2_1973077_65-592	Phenylethanol_dehydrogenase_Aromatoleum_aromaticum_EbN1_CAI07428	43.6	172	95	1	10	525	80	249	4.4e-36	140.6	Phenylethanol_dehydrogenase_Aromatoleum_aromaticum_EbN1_CAI07428	Phenylethanol_dehydrogenase_Aromatoleum_aromaticum_EbN1_CAI07428
Merged2_1973627_1-498	ApcC_Aromatoleum_aromaticum_EbN1_Q5P5G4	41.5	164	87	4	19	498	243	401	1.7e-26	108.6	ApcC_Aromatoleum_aromaticum_EbN1_Q5P5G4	ApcC_Aromatoleum_aromaticum_EbN1_Q5P5G4
Merged2_1973749_1-735	Putative_naphthalene_carboxylase_alpha_subunit_Deltaproteobacterium_Naph_S2_EFK07621_Locustag_NPH_5855	40.3	186	96	5	4	540	226	403	2.7e-31	125.2	Putative_naphthalene_carboxylase_alpha_subunit_Deltaproteobacterium_Naph_S2_EFK07621_Locustag_NPH_5855	Putative_naphthalene_carboxylase_alpha_subunit_Deltaproteobacterium_Naph_S2_EFK07621_Locustag_NPH_5855
Merged2_1973749_1-735	Naphthalene_carboxylase_alpha_subunit_Desulfobacterium_sp_N47_CBX30514_Locustag_N47_K27540	40.3	186	96	5	4	540	233	410	3.5e-31	124.8	Naphthalene_carboxylase_alpha_subunit_Desulfobacterium_sp_N47_CBX30514_Locustag_N47_K27540	Naphthalene_carboxylase_alpha_subunit_Desulfobacterium_sp_N47_CBX30514_Locustag_N47_K27540
Merged2_1974785_2-514	ApcC_Aromatoleum_aromaticum_EbN1_Q5P5G4	41.6	173	97	3	1	513	229	399	9.5e-28	112.8	ApcC_Aromatoleum_aromaticum_EbN1_Q5P5G4	ApcC_Aromatoleum_aromaticum_EbN1_Q5P5G4
Merged2_1977519_2-571	CmdB_Aromatoleum_aromaticum_pCyN1_AIS23702	65.2	23	8	0	253	321	4	26	1.9e-05	38.9	CmdB_Aromatoleum_aromaticum_pCyN1_AIS23702	CmdB_Aromatoleum_aromaticum_pCyN1_AIS23702
Merged2_1977519_2-571	EbdB_Aromatoleum_aromaticum_EbN1_CAI07431	60.9	23	9	0	253	321	17	39	9.6e-05	36.6	EbdB_Aromatoleum_aromaticum_EbN1_CAI07431	EbdB_Aromatoleum_aromaticum_EbN1_CAI07431
Merged2_1977519_2-571	EbdB_Azoarcus_sp_EB1_AAK76388	60.9	23	9	0	253	321	17	39	9.6e-05	36.6	EbdB_Azoarcus_sp_EB1_AAK76388	EbdB_Azoarcus_sp_EB1_AAK76388
Merged2_1977519_2-571	Putative_alkane_C2_methylene_hydroxylase_beta	43.9	41	16	1	220	321	13	53	0.00013	36.2	Putative_alkane_C2_methylene_hydroxylase_beta subunit_Desulfococcus_oleovorans_Hxd3_ABW66006	Putative_alkane_C2_methylene_hydroxylase_beta subunit_Desulfococcus_oleovorans_Hxd3_ABW66006
Merged2_1977739_3-458	CmdA_Aromatoleum_aromaticum_pCyN1_AIS23703	48.3	87	43	1	112	366	44	130	1.7e-23	98.6	CmdA_Aromatoleum_aromaticum_pCyN1_AIS23703	CmdA_Aromatoleum_aromaticum_pCyN1_AIS23703
Merged2_1977739_3-458	Putative_alkane_C2_methylene_hydroxylase_alpha_subunit_Desulfococcus_oleovorans_Hxd3_ABW66004	46.5	86	45	1	103	357	47	132	7.7e-21	89.7	Putative_alkane_C2_methylene_hydroxylase_alpha_subunit_Desulfococcus_oleovorans_Hxd3_ABW66004	Putative_alkane_C2_methylene_hydroxylase_alpha_subunit_Desulfococcus_oleovorans_Hxd3_ABW66004
Merged2_197845_4155-6584	Phenylphosphate_synthase_subunit_B_Thauera_aromatica_K172_CAC12686	42.7	379	190	10	4	1116	15	374	6e-64	235.3	Phenylphosphate_synthase_subunit_B_Thauera_aromatica_K172_CAC12686	Phenylphosphate_synthase_subunit_B_Thauera_aromatica_K172_CAC12686
Merged2_1979275_2-160	Phenylethanol_dehydrogenase_Aromatoleum_aromaticum_EbN1_CAI07428	50	48	24	0	4	147	4	51	1.4e-09	50.8	Phenylethanol_dehydrogenase_Aromatoleum_aromaticum_EbN1_CAI07428	Phenylethanol_dehydrogenase_Aromatoleum_aromaticum_EbN1_CAI07428
Merged2_1979467_3-800	ApcC_Aromatoleum_aromaticum_EbN1_Q5P5G4	54.9	266	120	0	1	798	431	696	2e-85	305.1	ApcC_Aromatoleum_aromaticum_EbN1_Q5P5G4	ApcC_Aromatoleum_aromaticum_EbN1_Q5P5G4
Merged2_1980153_619-801	EbdB_Aromatoleum_aromaticum_EbN1_CAI07431	57.7	52	22	0	16	171	18	69	3.5e-17	76.3	EbdB_Aromatoleum_aromaticum_EbN1_CAI07431	EbdB_Aromatoleum_aromaticum_EbN1_CAI07431
Merged2_1980153_619-801	EbdB_Azoarcus_sp_EB1_AAK76388	57.7	52	22	0	16	171	18	69	3.5e-17	76.3	EbdB_Azoarcus_sp_EB1_AAK76388	EbdB_Azoarcus_sp_EB1_AAK76388
Merged2_1980153_619-801	CmdB_Aromatoleum_aromaticum_pCyN1_AIS23702	55.8	52	23	0	16	171	5	56	3e-16	73.2	CmdB_Aromatoleum_aromaticum_pCyN1_AIS23702	CmdB_Aromatoleum_aromaticum_pCyN1_AIS23702
Merged2_1980495_3-623	Putative_naphthalene_carboxylase_alpha_subunit_Deltaproteobacterium_Naph_S2_EFK07621_Locustag_NPH_5855	40.8	174	99	4	97	609	100	272	1e-28	116.3	Putative_naphthalene_carboxylase_alpha_subunit_Deltaproteobacterium_Naph_S2_EFK07621_Locustag_NPH_5855	Putative_naphthalene_carboxylase_alpha_subunit_Deltaproteobacterium_Naph_S2_EFK07621_Locustag_NPH_5855
Merged2_1980495_3-623	Naphthalene_carboxylase_alpha_subunit_Desulfobacterium_sp_N47_CBX30514_Locustag_N47_K27540	40	175	99	6	97	609	107	279	4.4e-27	110.9	Naphthalene_carboxylase_alpha_subunit_Desulfobacterium_sp_N47_CBX30514_Locustag_N47_K27540	Naphthalene_carboxylase_alpha_subunit_Desulfobacterium_sp_N47_CBX30514_Locustag_N47_K27540
Merged2_1980520_1-249	Phenylethanol_dehydrogenase_Aromatoleum_aromaticum_EbN1_CAI07428	40.7	81	43	2	1	234	168	246	8.2e-09	48.9	Phenylethanol_dehydrogenase_Aromatoleum_aromaticum_EbN1_CAI07428	Phenylethanol_dehydrogenase_Aromatoleum_aromaticum_EbN1_CAI07428
Merged2_1980712_3-497	ApcC_Aromatoleum_aromaticum_EbN1_Q5P5G4	44.2	154	82	4	1	456	351	502	2e-27	111.7	ApcC_Aromatoleum_aromaticum_EbN1_Q5P5G4	ApcC_Aromatoleum_aromaticum_EbN1_Q5P5G4
Merged2_1980712_3-497	ApcA_Aromatoleum_aromaticum_EbN1_Q5P5G2	41.4	157	90	2	1	468	316	471	5.8e-22	93.6	ApcA_Aromatoleum_aromaticum_EbN1_Q5P5G2	ApcA_Aromatoleum_aromaticum_EbN1_Q5P5G2
Merged2_1981428_2-907	Naphthalene_carboxylase_putative_beta_subunit_Desulfobacterium_sp_N47_CBX30510_Locustag_N47_K27500	51.4	37	15	2	7	114	241	275	0.00099	33.9	Naphthalene_carboxylase_putative_beta_subunit_Desulfobacterium_sp_N47_CBX30510_Locustag_N47_K27500	Naphthalene_carboxylase_putative_beta_subunit_Desulfobacterium_sp_N47_CBX30510_Locustag_N47_K27500
Merged2_1984205_1-471	Phenylethanol_dehydrogenase_Aromatoleum_aromaticum_EbN1_CAI07428	41.6	113	63	2	121	450	134	246	1.1e-14	69.3	Phenylethanol_dehydrogenase_Aromatoleum_aromaticum_EbN1_CAI07428	Phenylethanol_dehydrogenase_Aromatoleum_aromaticum_EbN1_CAI07428
Merged2_1984207_2-244	ApcC_Aromatoleum_aromaticum_EbN1_Q5P5G4	40.9	44	26	0	103	234	670	713	4.1e-05	36.6	ApcC_Aromatoleum_aromaticum_EbN1_Q5P5G4	ApcC_Aromatoleum_aromaticum_EbN1_Q5P5G4
Merged2_1984273_2-223	Phenylethanol_dehydrogenase_Aromatoleum_aromaticum_EbN1_CAI07428	41.7	72	41	1	1	213	176	247	5.1e-10	52.8	Phenylethanol_dehydrogenase_Aromatoleum_aromaticum_EbN1_CAI07428	Phenylethanol_dehydrogenase_Aromatoleum_aromaticum_EbN1_CAI07428
Merged2_1985436_2-106	CmdB_Aromatoleum_aromaticum_pCyN1_AIS23702	59.4	32	13	0	10	105	3	34	3.1e-10	52.4	CmdB_Aromatoleum_aromaticum_pCyN1_AIS23702	CmdB_Aromatoleum_aromaticum_pCyN1_AIS23702
Merged2_1985436_2-106	Putative_alkane_C2_methylene_hydroxylase_beta	55.9	34	15	0	4	105	28	61	5.3e-10	51.6	Putative_alkane_C2_methylene_hydroxylase_beta subunit_Desulfococcus_oleovorans_Hxd3_ABW66006	Putative_alkane_C2_methylene_hydroxylase_beta subunit_Desulfococcus_oleovorans_Hxd3_ABW66006
Merged2_1985436_2-106	EbdB_Aromatoleum_aromaticum_EbN1_CAI07431	52.9	34	16	0	4	105	14	47	5.3e-10	51.6	EbdB_Aromatoleum_aromaticum_EbN1_CAI07431	EbdB_Aromatoleum_aromaticum_EbN1_CAI07431
Merged2_1985436_2-106	EbdB_Azoarcus_sp_EB1_AAK76388	52.9	34	16	0	4	105	14	47	5.3e-10	51.6	EbdB_Azoarcus_sp_EB1_AAK76388	EbdB_Azoarcus_sp_EB1_AAK76388
Merged2_1985621_2-403	ApcD_Aromatoleum_aromaticum_EbN1_Q5P5G5	76.9	134	28	2	4	402	3	134	1.4e-58	214.9	ApcD_Aromatoleum_aromaticum_EbN1_Q5P5G5	ApcD_Aromatoleum_aromaticum_EbN1_Q5P5G5
Merged2_1985621_400-639	ApcC_Aromatoleum_aromaticum_EbN1_Q5P5G4	52.2	69	32	1	1	204	645	713	2.3e-16	73.9	ApcC_Aromatoleum_aromaticum_EbN1_Q5P5G4	ApcC_Aromatoleum_aromaticum_EbN1_Q5P5G4
Merged2_1987739_3-125	PcmJ_functional_alpha_subunit_Geobacter_sp_FRC_32_ACM18492_Locustag_Geob_0118	64	25	9	0	10	84	493	517	1.2e-05	37.4	PcmJ_functional_alpha_subunit_Geobacter_sp_FRC_32_ACM18492_Locustag_Geob_0118	PcmJ_functional_alpha_subunit_Geobacter_sp_FRC_32_ACM18492_Locustag_Geob_0118
Merged2_1987739_3-125	PcmI_alpha_prime_subunit_isoform_of_PcmJ_Geobacter_metallireducens_GS_15_ABB32354_Locustag_Gmet_2125	60.9	23	9	0	16	84	502	524	4.6e-05	35.4	PcmI_alpha_prime_subunit_isoform_of_PcmJ_Geobacter_metallireducens_GS_15_ABB32354_Locustag_Gmet_2125	PcmI_alpha_prime_subunit_isoform_of_PcmJ_Geobacter_metallireducens_GS_15_ABB32354_Locustag_Gmet_2125
Merged2_1987930_2-307	Phenylethanol_dehydrogenase_Aromatoleum_aromaticum_EbN1_CAI07428	49.5	95	45	2	19	297	154	247	1.5e-17	78.2	Phenylethanol_dehydrogenase_Aromatoleum_aromaticum_EbN1_CAI07428	Phenylethanol_dehydrogenase_Aromatoleum_aromaticum_EbN1_CAI07428
Merged2_1989212_2-547	Phenylphosphate_synthase_subunit_A_Thauera_aromatica_K172_CAC12685	49.5	184	90	1	4	546	15	198	1.8e-53	198.4	Phenylphosphate_synthase_subunit_A_Thauera_aromatica_K172_CAC12685	Phenylphosphate_synthase_subunit_A_Thauera_aromatica_K172_CAC12685
Merged2_1989318_724-819	Phenylethanol_dehydrogenase_Aromatoleum_aromaticum_EbN1_CAI07428	60.7	28	11	0	4	87	219	246	9.5e-06	37.4	Phenylethanol_dehydrogenase_Aromatoleum_aromaticum_EbN1_CAI07428	Phenylethanol_dehydrogenase_Aromatoleum_aromaticum_EbN1_CAI07428
Merged2_1989379_3-128	Phenylethanol_dehydrogenase_Aromatoleum_aromaticum_EbN1_CAI07428	57.1	28	12	0	19	102	219	246	4.3e-06	38.9	Phenylethanol_dehydrogenase_Aromatoleum_aromaticum_EbN1_CAI07428	Phenylethanol_dehydrogenase_Aromatoleum_aromaticum_EbN1_CAI07428
Merged2_1990956_3-230	Phenylphosphate_synthase_subunit_A_Thauera_aromatica_K172_CAC12685	47.1	70	37	0	1	210	541	610	2.7e-14	67	Phenylphosphate_synthase_subunit_A_Thauera_aromatica_K172_CAC12685	Phenylphosphate_synthase_subunit_A_Thauera_aromatica_K172_CAC12685
Merged2_1992087_1-609	ApcD_Aromatoleum_aromaticum_EbN1_Q5P5G5	44.4	36	20	0	172	279	582	617	6e-05	37.4	ApcD_Aromatoleum_aromaticum_EbN1_Q5P5G5	ApcD_Aromatoleum_aromaticum_EbN1_Q5P5G5
Merged2_1993950_1-396	Phenylphosphate_synthase_subunit_A_Thauera_aromatica_K172_CAC12685	47.8	136	66	1	4	396	416	551	1.4e-34	135.2	Phenylphosphate_synthase_subunit_A_Thauera_aromatica_K172_CAC12685	Phenylphosphate_synthase_subunit_A_Thauera_aromatica_K172_CAC12685
Merged2_1996588_3-338	Putative_alkane_C2_methylene_hydroxylase_alpha_subunit_Desulfococcus_oleovorans_Hxd3_ABW66004	50	38	19	0	7	120	886	923	2.3e-06	41.2	Putative_alkane_C2_methylene_hydroxylase_alpha_subunit_Desulfococcus_oleovorans_Hxd3_ABW66004	Putative_alkane_C2_methylene_hydroxylase_alpha_subunit_Desulfococcus_oleovorans_Hxd3_ABW66004
Merged2_1998711_3-293	ApcC_Aromatoleum_aromaticum_EbN1_Q5P5G4	56	75	32	1	34	255	338	412	2.2e-21	90.9	ApcC_Aromatoleum_aromaticum_EbN1_Q5P5G4	ApcC_Aromatoleum_aromaticum_EbN1_Q5P5G4
Merged2_199952_408-572	Phenylethanol_dehydrogenase_Aromatoleum_aromaticum_EbN1_CAI07428	55.6	36	16	0	43	150	210	245	6.6e-07	42	Phenylethanol_dehydrogenase_Aromatoleum_aromaticum_EbN1_CAI07428	Phenylethanol_dehydrogenase_Aromatoleum_aromaticum_EbN1_CAI07428
Merged2_2000370_1-441	Phenylphosphate_synthase_subunit_B_Thauera_aromatica_K172_CAC12686	44.4	153	79	1	1	441	92	244	1.1e-29	119	Phenylphosphate_synthase_subunit_B_Thauera_aromatica_K172_CAC12686	Phenylphosphate_synthase_subunit_B_Thauera_aromatica_K172_CAC12686
Merged2_2001401_2-316	Phenylphosphate_synthase_subunit_B_Thauera_aromatica_K172_CAC12686	49.5	95	48	0	28	312	92	186	2.2e-19	84.3	Phenylphosphate_synthase_subunit_B_Thauera_aromatica_K172_CAC12686	Phenylphosphate_synthase_subunit_B_Thauera_aromatica_K172_CAC12686
Merged2_2001763_2-496	Phenylphosphate_synthase_subunit_A_Thauera_aromatica_K172_CAC12685	50	118	59	0	7	360	134	251	4.9e-29	117.1	Phenylphosphate_synthase_subunit_A_Thauera_aromatica_K172_CAC12685	Phenylphosphate_synthase_subunit_A_Thauera_aromatica_K172_CAC12685
Merged2_2002083_3-446	Phenylphosphate_synthase_subunit_A_Thauera_aromatica_K172_CAC12685	42.7	143	81	1	16	441	257	399	2.5e-32	127.9	Phenylphosphate_synthase_subunit_A_Thauera_aromatica_K172_CAC12685	Phenylphosphate_synthase_subunit_A_Thauera_aromatica_K172_CAC12685
Merged2_2004330_3-782	EbdB_Aromatoleum_aromaticum_EbN1_CAI07431	70.6	17	5	0	160	210	23	39	0.00085	33.9	EbdB_Aromatoleum_aromaticum_EbN1_CAI07431	EbdB_Aromatoleum_aromaticum_EbN1_CAI07431
Merged2_2004330_3-782	EbdB_Azoarcus_sp_EB1_AAK76388	70.6	17	5	0	160	210	23	39	0.00085	33.9	EbdB_Azoarcus_sp_EB1_AAK76388	EbdB_Azoarcus_sp_EB1_AAK76388
Merged2_2004330_3-782	Putative_alkane_C2_methylene_hydroxylase_beta	63.2	19	7	0	154	210	35	53	0.0015	33.1	Putative_alkane_C2_methylene_hydroxylase_beta subunit_Desulfococcus_oleovorans_Hxd3_ABW66006	Putative_alkane_C2_methylene_hydroxylase_beta subunit_Desulfococcus_oleovorans_Hxd3_ABW66006
Merged2_2005964_15-1154	Phenylphosphate_synthase_subunit_A_Thauera_aromatica_K172_CAC12685	45.8	380	200	3	1	1128	233	610	3.3e-97	344.7	Phenylphosphate_synthase_subunit_A_Thauera_aromatica_K172_CAC12685	Phenylphosphate_synthase_subunit_A_Thauera_aromatica_K172_CAC12685
Merged2_2006056_1-534	PpcB_Aromatoleum_aromaticum_EbN1_CAI07885	42.6	176	97	2	4	522	122	296	1.2e-38	149.1	PpcB_Aromatoleum_aromaticum_EbN1_CAI07885	PpcB_Aromatoleum_aromaticum_EbN1_CAI07885
Merged2_2006642_3-599	Phenylphosphate_synthase_subunit_A_Thauera_aromatica_K172_CAC12685	47	200	105	1	1	597	258	457	2.3e-57	211.5	Phenylphosphate_synthase_subunit_A_Thauera_aromatica_K172_CAC12685	Phenylphosphate_synthase_subunit_A_Thauera_aromatica_K172_CAC12685
Merged2_2006926_394-603	Phenylethanol_dehydrogenase_Aromatoleum_aromaticum_EbN1_CAI07428	58.1	31	13	0	103	195	216	246	1.2e-05	38.1	Phenylethanol_dehydrogenase_Aromatoleum_aromaticum_EbN1_CAI07428	Phenylethanol_dehydrogenase_Aromatoleum_aromaticum_EbN1_CAI07428
Merged2_2007231_3-245	Putative_uncharacterized_protein_similar_to_MasE_Smithella_sp_SDB_KQC06283	46.2	26	14	0	129	52	56	81	0.0023	30.8	Putative_uncharacterized_protein_similar_to_MasE_Smithella_sp_SDB_KQC06283	Putative_uncharacterized_protein_similar_to_MasE_Smithella_sp_SDB_KQC06283
Merged2_2008024_3-443	PpcB_Aromatoleum_aromaticum_EbN1_CAI07885	42.4	139	72	5	1	402	200	335	1.1e-24	102.4	PpcB_Aromatoleum_aromaticum_EbN1_CAI07885	PpcB_Aromatoleum_aromaticum_EbN1_CAI07885
Merged2_2008024_3-443	Naphthalene_carboxylase_putative_beta_subunit_Desulfobacterium_sp_N47_CBX30510_Locustag_N47_K27500	40.8	98	56	1	1	294	205	300	1.2e-18	82.4	Naphthalene_carboxylase_putative_beta_subunit_Desulfobacterium_sp_N47_CBX30510_Locustag_N47_K27500	Naphthalene_carboxylase_putative_beta_subunit_Desulfobacterium_sp_N47_CBX30510_Locustag_N47_K27500
Merged2_2009657_275-1147	Phenylphosphate_synthase_subunit_B_Thauera_aromatica_K172_CAC12686	43.9	253	138	3	1	759	96	344	3.5e-54	201.4	Phenylphosphate_synthase_subunit_B_Thauera_aromatica_K172_CAC12686	Phenylphosphate_synthase_subunit_B_Thauera_aromatica_K172_CAC12686
Merged2_2009993_1-393	Putative_naphthalene_carboxylase_beta_subunit_Deltaproteobacterium_Naph_S2_EFK07600_Locustag_NPH_5859	48.3	120	61	1	22	378	149	268	2.1e-27	111.3	Putative_naphthalene_carboxylase_beta_subunit_Deltaproteobacterium_Naph_S2_EFK07600_Locustag_NPH_5859	Putative_naphthalene_carboxylase_beta_subunit_Deltaproteobacterium_Naph_S2_EFK07600_Locustag_NPH_5859
Merged2_2009993_1-393	Naphthalene_carboxylase_putative_beta_subunit_Desulfobacterium_sp_N47_CBX30510_Locustag_N47_K27500	43.3	120	67	1	22	378	149	268	1.9e-23	98.2	Naphthalene_carboxylase_putative_beta_subunit_Desulfobacterium_sp_N47_CBX30510_Locustag_N47_K27500	Naphthalene_carboxylase_putative_beta_subunit_Desulfobacterium_sp_N47_CBX30510_Locustag_N47_K27500
Merged2_2009993_1-393	Putative_naphthalene_carboxylase_beta_subunit_Deltaproteobacterium_Naph_S2_EFK07615_Locustag_NPH_5863	40.3	129	68	2	19	393	138	261	3.2e-23	97.4	Putative_naphthalene_carboxylase_beta_subunit_Deltaproteobacterium_Naph_S2_EFK07615_Locustag_NPH_5863	Putative_naphthalene_carboxylase_beta_subunit_Deltaproteobacterium_Naph_S2_EFK07615_Locustag_NPH_5863
Merged2_2009993_1-393	Naphthalene_carboxylase_alpha_subunit_Desulfobacterium_sp_N47_CBX30514_Locustag_N47_K27540	43	135	70	4	1	393	146	277	7.8e-22	92.8	Naphthalene_carboxylase_alpha_subunit_Desulfobacterium_sp_N47_CBX30514_Locustag_N47_K27540	Naphthalene_carboxylase_alpha_subunit_Desulfobacterium_sp_N47_CBX30514_Locustag_N47_K27540
Merged2_2009993_1-393	PpcA_Aromatoleum_aromaticum_EbN1_CAI07883	40.2	132	76	2	1	393	146	275	2.3e-21	91.3	PpcA_Aromatoleum_aromaticum_EbN1_CAI07883	PpcA_Aromatoleum_aromaticum_EbN1_CAI07883
Merged2_2009993_1-393	Putative_naphthalene_carboxylase_alpha_subunit_Deltaproteobacterium_Naph_S2_EFK07621_Locustag_NPH_5855	40	135	74	4	1	393	139	270	1.2e-19	85.5	Putative_naphthalene_carboxylase_alpha_subunit_Deltaproteobacterium_Naph_S2_EFK07621_Locustag_NPH_5855	Putative_naphthalene_carboxylase_alpha_subunit_Deltaproteobacterium_Naph_S2_EFK07621_Locustag_NPH_5855
Merged2_2011488_3-686	PcmI_alpha_prime_subunit_isoform_of_PcmJ_Geobacter_sp_FRC_32_ACM18493_Locustag_Geob_0119	43.2	37	20	1	556	663	490	526	0.0017	32.7	PcmI_alpha_prime_subunit_isoform_of_PcmJ_Geobacter_sp_FRC_32_ACM18493_Locustag_Geob_0119	PcmI_alpha_prime_subunit_isoform_of_PcmJ_Geobacter_sp_FRC_32_ACM18493_Locustag_Geob_0119
Merged2_2011488_3-686	PcmJ_functional_alpha_subunit_Geobacter_metallireducens_GS_15_ABB32355_Locustag_Gmet_2126	70.6	17	5	0	601	651	498	514	0.0049	31.2	PcmJ_functional_alpha_subunit_Geobacter_metallireducens_GS_15_ABB32355_Locustag_Gmet_2126	PcmJ_functional_alpha_subunit_Geobacter_metallireducens_GS_15_ABB32355_Locustag_Gmet_2126
Merged2_2013881_589-1704	Phenylphosphate_synthase_subunit_A_Thauera_aromatica_K172_CAC12685	47.4	380	184	4	10	1113	3	378	7.4e-102	360.1	Phenylphosphate_synthase_subunit_A_Thauera_aromatica_K172_CAC12685	Phenylphosphate_synthase_subunit_A_Thauera_aromatica_K172_CAC12685
Merged2_2015096_3-836	Phenylphosphate_synthase_subunit_A_Thauera_aromatica_K172_CAC12685	43	279	155	3	4	834	209	485	5.4e-65	237.3	Phenylphosphate_synthase_subunit_A_Thauera_aromatica_K172_CAC12685	Phenylphosphate_synthase_subunit_A_Thauera_aromatica_K172_CAC12685
Merged2_2017502_3-287	Phenylethanol_dehydrogenase_Aromatoleum_aromaticum_EbN1_CAI07428	45.5	88	42	3	4	255	162	247	5.3e-12	59.7	Phenylethanol_dehydrogenase_Aromatoleum_aromaticum_EbN1_CAI07428	Phenylethanol_dehydrogenase_Aromatoleum_aromaticum_EbN1_CAI07428
Merged2_2017518_3-314	Phenylethanol_dehydrogenase_Aromatoleum_aromaticum_EbN1_CAI07428	41.5	94	54	1	25	303	154	247	9.9e-12	58.9	Phenylethanol_dehydrogenase_Aromatoleum_aromaticum_EbN1_CAI07428	Phenylethanol_dehydrogenase_Aromatoleum_aromaticum_EbN1_CAI07428
Merged2_2018068_3-281	Phenylethanol_dehydrogenase_Aromatoleum_aromaticum_EbN1_CAI07428	47.3	91	41	4	4	264	158	245	1.6e-13	64.7	Phenylethanol_dehydrogenase_Aromatoleum_aromaticum_EbN1_CAI07428	Phenylethanol_dehydrogenase_Aromatoleum_aromaticum_EbN1_CAI07428
Merged2_2019975_3-416	ApcC_Aromatoleum_aromaticum_EbN1_Q5P5G4	44.7	141	72	4	1	414	365	502	8.8e-24	99.4	ApcC_Aromatoleum_aromaticum_EbN1_Q5P5G4	ApcC_Aromatoleum_aromaticum_EbN1_Q5P5G4
Merged2_2019975_3-416	ApcA_Aromatoleum_aromaticum_EbN1_Q5P5G2	43	121	67	2	7	363	330	450	1.9e-18	81.6	ApcA_Aromatoleum_aromaticum_EbN1_Q5P5G2	ApcA_Aromatoleum_aromaticum_EbN1_Q5P5G2
Merged2_2021744_1-162	Phenylethanol_dehydrogenase_Aromatoleum_aromaticum_EbN1_CAI07428	45.7	35	19	0	10	114	5	39	6.1e-05	35.4	Phenylethanol_dehydrogenase_Aromatoleum_aromaticum_EbN1_CAI07428	Phenylethanol_dehydrogenase_Aromatoleum_aromaticum_EbN1_CAI07428
Merged2_2024294_2-568	Phenylphosphate_synthase_subunit_A_Thauera_aromatica_K172_CAC12685	43.1	102	58	0	253	558	508	609	1.2e-18	82.8	Phenylphosphate_synthase_subunit_A_Thauera_aromatica_K172_CAC12685	Phenylphosphate_synthase_subunit_A_Thauera_aromatica_K172_CAC12685
Merged2_2026211_2-343	Phenylethanol_dehydrogenase_Aromatoleum_aromaticum_EbN1_CAI07428	42.3	97	47	3	64	336	154	247	3.7e-12	60.5	Phenylethanol_dehydrogenase_Aromatoleum_aromaticum_EbN1_CAI07428	Phenylethanol_dehydrogenase_Aromatoleum_aromaticum_EbN1_CAI07428
Merged2_2026226_2-334	Phenylethanol_dehydrogenase_Aromatoleum_aromaticum_EbN1_CAI07428	42.1	95	46	3	64	330	154	245	8.1e-12	59.3	Phenylethanol_dehydrogenase_Aromatoleum_aromaticum_EbN1_CAI07428	Phenylethanol_dehydrogenase_Aromatoleum_aromaticum_EbN1_CAI07428
Merged2_2026603_85-450	Naphthalene_carboxylase_alpha_subunit_Desulfobacterium_sp_N47_CBX30514_Locustag_N47_K27540	43.8	32	18	0	46	141	3	34	0.00089	32.7	Naphthalene_carboxylase_alpha_subunit_Desulfobacterium_sp_N47_CBX30514_Locustag_N47_K27540	Naphthalene_carboxylase_alpha_subunit_Desulfobacterium_sp_N47_CBX30514_Locustag_N47_K27540
Merged2_2027383_69-329	Phenylethanol_dehydrogenase_Aromatoleum_aromaticum_EbN1_CAI07428	41.7	84	42	2	19	261	5	84	2.3e-09	50.8	Phenylethanol_dehydrogenase_Aromatoleum_aromaticum_EbN1_CAI07428	Phenylethanol_dehydrogenase_Aromatoleum_aromaticum_EbN1_CAI07428
Merged2_2028240_1-147	Phenylethanol_dehydrogenase_Aromatoleum_aromaticum_EbN1_CAI07428	59.5	37	15	0	31	141	213	249	2.4e-08	46.6	Phenylethanol_dehydrogenase_Aromatoleum_aromaticum_EbN1_CAI07428	Phenylethanol_dehydrogenase_Aromatoleum_aromaticum_EbN1_CAI07428
Merged2_2029689_1-516	Phenylphosphate_synthase_subunit_B_Thauera_aromatica_K172_CAC12686	45.5	156	85	0	49	516	133	288	4.3e-36	140.6	Phenylphosphate_synthase_subunit_B_Thauera_aromatica_K172_CAC12686	Phenylphosphate_synthase_subunit_B_Thauera_aromatica_K172_CAC12686
Merged2_2032074_145-483	Phenylethanol_dehydrogenase_Aromatoleum_aromaticum_EbN1_CAI07428	40	100	58	2	25	324	148	245	1.5e-16	75.1	Phenylethanol_dehydrogenase_Aromatoleum_aromaticum_EbN1_CAI07428	Phenylethanol_dehydrogenase_Aromatoleum_aromaticum_EbN1_CAI07428
Merged2_2032087_2-928	PpcB_Aromatoleum_aromaticum_EbN1_CAI07885	40.7	307	167	8	40	927	102	404	1e-56	209.9	PpcB_Aromatoleum_aromaticum_EbN1_CAI07885	PpcB_Aromatoleum_aromaticum_EbN1_CAI07885
Merged2_203234_3-200	Phenylethanol_dehydrogenase_Aromatoleum_aromaticum_EbN1_CAI07428	50.8	65	27	2	7	198	4	64	4.5e-10	52.8	Phenylethanol_dehydrogenase_Aromatoleum_aromaticum_EbN1_CAI07428	Phenylethanol_dehydrogenase_Aromatoleum_aromaticum_EbN1_CAI07428
Merged2_2035638_3-329	Phenylethanol_dehydrogenase_Aromatoleum_aromaticum_EbN1_CAI07428	40	95	49	2	43	312	154	245	2e-15	71.2	Phenylethanol_dehydrogenase_Aromatoleum_aromaticum_EbN1_CAI07428	Phenylethanol_dehydrogenase_Aromatoleum_aromaticum_EbN1_CAI07428
Merged2_2036428_1-465	Phenylphosphate_synthase_subunit_A_Thauera_aromatica_K172_CAC12685	47.6	103	53	1	154	459	508	610	1.5e-24	102.1	Phenylphosphate_synthase_subunit_A_Thauera_aromatica_K172_CAC12685	Phenylphosphate_synthase_subunit_A_Thauera_aromatica_K172_CAC12685
Merged2_2037238_3-353	ApcC_Aromatoleum_aromaticum_EbN1_Q5P5G4	52	102	47	2	49	348	347	448	1.3e-20	88.6	ApcC_Aromatoleum_aromaticum_EbN1_Q5P5G4	ApcC_Aromatoleum_aromaticum_EbN1_Q5P5G4
Merged2_2037238_3-353	ApcA_Aromatoleum_aromaticum_EbN1_Q5P5G2	43.8	105	57	2	25	336	304	407	8.3e-15	69.3	ApcA_Aromatoleum_aromaticum_EbN1_Q5P5G2	ApcA_Aromatoleum_aromaticum_EbN1_Q5P5G2
Merged2_2037730_1-339	EbdB_Aromatoleum_aromaticum_EbN1_CAI07431	63.9	83	30	0	82	330	144	226	1.1e-32	128.6	EbdB_Aromatoleum_aromaticum_EbN1_CAI07431	EbdB_Aromatoleum_aromaticum_EbN1_CAI07431
Merged2_2037730_1-339	EbdB_Azoarcus_sp_EB1_AAK76388	63.9	83	30	0	82	330	144	226	1.1e-32	128.6	EbdB_Azoarcus_sp_EB1_AAK76388	EbdB_Azoarcus_sp_EB1_AAK76388
Merged2_2037730_1-339	Putative_alkane_C2_methylene_hydroxylase_beta	59	83	34	0	82	330	163	245	1.6e-31	124.8	Putative_alkane_C2_methylene_hydroxylase_beta subunit_Desulfococcus_oleovorans_Hxd3_ABW66006	Putative_alkane_C2_methylene_hydroxylase_beta subunit_Desulfococcus_oleovorans_Hxd3_ABW66006
Merged2_2041199_2-550	PcmI_alpha_prime_subunit_isoform_of_PcmJ_Geobacter_sp_FRC_32_ACM18493_Locustag_Geob_0119	41.8	184	102	3	1	546	91	271	6.6e-43	163.3	PcmI_alpha_prime_subunit_isoform_of_PcmJ_Geobacter_sp_FRC_32_ACM18493_Locustag_Geob_0119	PcmI_alpha_prime_subunit_isoform_of_PcmJ_Geobacter_sp_FRC_32_ACM18493_Locustag_Geob_0119
Merged2_2041199_2-550	PcmI_alpha_prime_subunit_isoform_of_PcmJ_Geobacter_metallireducens_GS_15_ABB32354_Locustag_Gmet_2125	42.9	184	100	3	1	546	91	271	8.6e-43	162.9	PcmI_alpha_prime_subunit_isoform_of_PcmJ_Geobacter_metallireducens_GS_15_ABB32354_Locustag_Gmet_2125	PcmI_alpha_prime_subunit_isoform_of_PcmJ_Geobacter_metallireducens_GS_15_ABB32354_Locustag_Gmet_2125
Merged2_2041199_2-550	PcmJ_functional_alpha_subunit_Geobacter_metallireducens_GS_15_ABB32355_Locustag_Gmet_2126	41.7	175	97	3	4	522	92	263	5.8e-39	150.2	PcmJ_functional_alpha_subunit_Geobacter_metallireducens_GS_15_ABB32355_Locustag_Gmet_2126	PcmJ_functional_alpha_subunit_Geobacter_metallireducens_GS_15_ABB32355_Locustag_Gmet_2126
Merged2_2041199_2-550	PcmJ_functional_alpha_subunit_Geobacter_sp_FRC_32_ACM18492_Locustag_Geob_0118	40	180	100	4	4	537	92	265	7e-37	143.3	PcmJ_functional_alpha_subunit_Geobacter_sp_FRC_32_ACM18492_Locustag_Geob_0118	PcmJ_functional_alpha_subunit_Geobacter_sp_FRC_32_ACM18492_Locustag_Geob_0118
Merged2_2041476_3-125	Phenylethanol_dehydrogenase_Aromatoleum_aromaticum_EbN1_CAI07428	55.6	27	12	0	22	102	10	36	0.00018	33.5	Phenylethanol_dehydrogenase_Aromatoleum_aromaticum_EbN1_CAI07428	Phenylethanol_dehydrogenase_Aromatoleum_aromaticum_EbN1_CAI07428
Merged2_204201_185-514	Phenylethanol_dehydrogenase_Aromatoleum_aromaticum_EbN1_CAI07428	42.9	98	51	3	31	318	8	102	4.1e-16	73.6	Phenylethanol_dehydrogenase_Aromatoleum_aromaticum_EbN1_CAI07428	Phenylethanol_dehydrogenase_Aromatoleum_aromaticum_EbN1_CAI07428
Merged2_2042628_1-327	Phenylphosphate_synthase_subunit_B_Thauera_aromatica_K172_CAC12686	41.6	113	62	1	1	327	59	171	1.1e-16	75.5	Phenylphosphate_synthase_subunit_B_Thauera_aromatica_K172_CAC12686	Phenylphosphate_synthase_subunit_B_Thauera_aromatica_K172_CAC12686
Merged2_2043033_714-884	Phenylethanol_dehydrogenase_Aromatoleum_aromaticum_EbN1_CAI07428	62.1	29	11	0	67	153	217	245	6.9e-07	42	Phenylethanol_dehydrogenase_Aromatoleum_aromaticum_EbN1_CAI07428	Phenylethanol_dehydrogenase_Aromatoleum_aromaticum_EbN1_CAI07428
Merged2_2045036_2-379	ApcC_Aromatoleum_aromaticum_EbN1_Q5P5G4	46.8	109	57	1	37	360	332	440	8.3e-21	89.4	ApcC_Aromatoleum_aromaticum_EbN1_Q5P5G4	ApcC_Aromatoleum_aromaticum_EbN1_Q5P5G4
Merged2_2045606_2-316	Phenylphosphate_synthase_subunit_B_Thauera_aromatica_K172_CAC12686	51.5	101	44	3	25	315	90	189	6.9e-21	89.4	Phenylphosphate_synthase_subunit_B_Thauera_aromatica_K172_CAC12686	Phenylphosphate_synthase_subunit_B_Thauera_aromatica_K172_CAC12686
Merged2_2046242_79-531	EbdB_Aromatoleum_aromaticum_EbN1_CAI07431	46.6	73	39	0	226	444	146	218	3e-17	77.8	EbdB_Aromatoleum_aromaticum_EbN1_CAI07431	EbdB_Aromatoleum_aromaticum_EbN1_CAI07431
Merged2_2046242_79-531	EbdB_Azoarcus_sp_EB1_AAK76388	46.6	73	39	0	226	444	146	218	3e-17	77.8	EbdB_Azoarcus_sp_EB1_AAK76388	EbdB_Azoarcus_sp_EB1_AAK76388
Merged2_2046242_79-531	EbdB_Aromatoleum_aromaticum_EbN1_CAI07431	52.2	23	11	0	28	96	17	39	0.0014	32.3	EbdB_Aromatoleum_aromaticum_EbN1_CAI07431	EbdB_Aromatoleum_aromaticum_EbN1_CAI07431
Merged2_2046242_79-531	EbdB_Azoarcus_sp_EB1_AAK76388	52.2	23	11	0	28	96	17	39	0.0014	32.3	EbdB_Azoarcus_sp_EB1_AAK76388	EbdB_Azoarcus_sp_EB1_AAK76388
Merged2_2046463_1-459	CmdA_Aromatoleum_aromaticum_pCyN1_AIS23703	47.1	87	44	1	106	360	44	130	8.2e-23	96.3	CmdA_Aromatoleum_aromaticum_pCyN1_AIS23703	CmdA_Aromatoleum_aromaticum_pCyN1_AIS23703
Merged2_2046463_1-459	Putative_alkane_C2_methylene_hydroxylase_alpha_subunit_Desulfococcus_oleovorans_Hxd3_ABW66004	46.5	86	45	1	97	351	47	132	1.7e-20	88.6	Putative_alkane_C2_methylene_hydroxylase_alpha_subunit_Desulfococcus_oleovorans_Hxd3_ABW66004	Putative_alkane_C2_methylene_hydroxylase_alpha_subunit_Desulfococcus_oleovorans_Hxd3_ABW66004
Merged2_2048105_3-302	ApcA_Aromatoleum_aromaticum_EbN1_Q5P5G2	55.4	83	37	0	49	297	310	392	1.7e-21	91.3	ApcA_Aromatoleum_aromaticum_EbN1_Q5P5G2	ApcA_Aromatoleum_aromaticum_EbN1_Q5P5G2
Merged2_2048105_3-302	ApcC_Aromatoleum_aromaticum_EbN1_Q5P5G4	51.6	95	44	2	19	297	335	429	8.6e-21	89	ApcC_Aromatoleum_aromaticum_EbN1_Q5P5G4	ApcC_Aromatoleum_aromaticum_EbN1_Q5P5G4
Merged2_2051361_723-839	ApcC_Aromatoleum_aromaticum_EbN1_Q5P5G4	57.7	26	11	0	25	102	2	27	0.0024	29.6	ApcC_Aromatoleum_aromaticum_EbN1_Q5P5G4	ApcC_Aromatoleum_aromaticum_EbN1_Q5P5G4
Merged2_205142_1060-1452	ApcB_Aromatoleum_aromaticum_EbN1_Q5P5G3	79.5	122	25	0	1	366	1	122	4.2e-60	219.9	ApcB_Aromatoleum_aromaticum_EbN1_Q5P5G3	ApcB_Aromatoleum_aromaticum_EbN1_Q5P5G3
Merged2_205142_1-1032	ApcA_Aromatoleum_aromaticum_EbN1_Q5P5G2	58.6	343	138	3	1	1026	317	656	7.9e-106	373.2	ApcA_Aromatoleum_aromaticum_EbN1_Q5P5G2	ApcA_Aromatoleum_aromaticum_EbN1_Q5P5G2
Merged2_205142_1509-3701	ApcC_Aromatoleum_aromaticum_EbN1_Q5P5G4	82.5	724	125	1	1	2166	1	724	0	1209.5	ApcC_Aromatoleum_aromaticum_EbN1_Q5P5G4	ApcC_Aromatoleum_aromaticum_EbN1_Q5P5G4
Merged2_205142_3726-5780	ApcD_Aromatoleum_aromaticum_EbN1_Q5P5G5	83.6	684	112	0	1	2052	1	684	0	1221.5	ApcD_Aromatoleum_aromaticum_EbN1_Q5P5G5	ApcD_Aromatoleum_aromaticum_EbN1_Q5P5G5
Merged2_205142_5795-6628	ApcE_Aromatoleum_aromaticum_EbN1_Q5P5G6	48.1	293	131	4	1	816	7	299	7.1e-65	236.9	ApcE_Aromatoleum_aromaticum_EbN1_Q5P5G6	ApcE_Aromatoleum_aromaticum_EbN1_Q5P5G6
Merged2_2055105_1-297	Phenylphosphate_synthase_subunit_A_Thauera_aromatica_K172_CAC12685	41.5	94	55	0	7	288	516	609	3.7e-16	73.6	Phenylphosphate_synthase_subunit_A_Thauera_aromatica_K172_CAC12685	Phenylphosphate_synthase_subunit_A_Thauera_aromatica_K172_CAC12685
Merged2_2055647_194-340	Phenylethanol_dehydrogenase_Aromatoleum_aromaticum_EbN1_CAI07428	60.6	33	13	0	7	105	4	36	3.5e-07	42.7	Phenylethanol_dehydrogenase_Aromatoleum_aromaticum_EbN1_CAI07428	Phenylethanol_dehydrogenase_Aromatoleum_aromaticum_EbN1_CAI07428
Merged2_2056366_520-708	Phenylphosphate_synthase_subunit_B_Thauera_aromatica_K172_CAC12686	48.3	58	26	1	13	186	22	75	2.5e-10	53.5	Phenylphosphate_synthase_subunit_B_Thauera_aromatica_K172_CAC12686	Phenylphosphate_synthase_subunit_B_Thauera_aromatica_K172_CAC12686
Merged2_2058973_2-280	Phenylphosphate_synthase_subunit_A_Thauera_aromatica_K172_CAC12685	59.1	88	36	0	1	264	523	610	1.5e-27	111.3	Phenylphosphate_synthase_subunit_A_Thauera_aromatica_K172_CAC12685	Phenylphosphate_synthase_subunit_A_Thauera_aromatica_K172_CAC12685
Merged2_2058973_277-747	Phenylphosphate_synthase_subunit_B_Thauera_aromatica_K172_CAC12686	41.7	132	67	2	76	471	35	156	2.9e-15	71.2	Phenylphosphate_synthase_subunit_B_Thauera_aromatica_K172_CAC12686	Phenylphosphate_synthase_subunit_B_Thauera_aromatica_K172_CAC12686
Merged2_2059037_2-568	ApcA_Aromatoleum_aromaticum_EbN1_Q5P5G2	40.6	170	92	2	31	525	240	405	5.6e-29	117.1	ApcA_Aromatoleum_aromaticum_EbN1_Q5P5G2	ApcA_Aromatoleum_aromaticum_EbN1_Q5P5G2
Merged2_2059482_1-510	ApcC_Aromatoleum_aromaticum_EbN1_Q5P5G4	43.5	161	91	0	13	495	544	704	2.9e-37	144.4	ApcC_Aromatoleum_aromaticum_EbN1_Q5P5G4	ApcC_Aromatoleum_aromaticum_EbN1_Q5P5G4
Merged2_2062243_2-490	PcmJ_functional_alpha_subunit_Geobacter_sp_FRC_32_ACM18492_Locustag_Geob_0118	41.7	139	78	2	1	408	135	273	4.8e-29	117.1	PcmJ_functional_alpha_subunit_Geobacter_sp_FRC_32_ACM18492_Locustag_Geob_0118	PcmJ_functional_alpha_subunit_Geobacter_sp_FRC_32_ACM18492_Locustag_Geob_0118
Merged2_2062243_2-490	PcmJ_functional_alpha_subunit_Geobacter_metallireducens_GS_15_ABB32355_Locustag_Gmet_2126	44.4	126	66	3	1	369	135	259	1.1e-28	115.9	PcmJ_functional_alpha_subunit_Geobacter_metallireducens_GS_15_ABB32355_Locustag_Gmet_2126	PcmJ_functional_alpha_subunit_Geobacter_metallireducens_GS_15_ABB32355_Locustag_Gmet_2126
Merged2_2062243_2-490	PcmI_alpha_prime_subunit_isoform_of_PcmJ_Geobacter_metallireducens_GS_15_ABB32354_Locustag_Gmet_2125	44.6	112	59	2	1	327	135	246	3.1e-28	114.4	PcmI_alpha_prime_subunit_isoform_of_PcmJ_Geobacter_metallireducens_GS_15_ABB32354_Locustag_Gmet_2125	PcmI_alpha_prime_subunit_isoform_of_PcmJ_Geobacter_metallireducens_GS_15_ABB32354_Locustag_Gmet_2125
Merged2_2062884_637-1902	Putative_alkane_C2_methylene_hydroxylase_alpha_subunit_Desulfococcus_oleovorans_Hxd3_ABW66004	40.4	57	33	1	820	990	851	906	5.1e-06	42	Putative_alkane_C2_methylene_hydroxylase_alpha_subunit_Desulfococcus_oleovorans_Hxd3_ABW66004	Putative_alkane_C2_methylene_hydroxylase_alpha_subunit_Desulfococcus_oleovorans_Hxd3_ABW66004
Merged2_2064110_3-266	Phenylethanol_dehydrogenase_Aromatoleum_aromaticum_EbN1_CAI07428	40.9	88	50	1	1	264	1	86	2.9e-12	60.5	Phenylethanol_dehydrogenase_Aromatoleum_aromaticum_EbN1_CAI07428	Phenylethanol_dehydrogenase_Aromatoleum_aromaticum_EbN1_CAI07428
Merged2_2066618_166-372	Phenylethanol_dehydrogenase_Aromatoleum_aromaticum_EbN1_CAI07428	57.1	28	12	0	82	165	217	244	1.2e-05	38.1	Phenylethanol_dehydrogenase_Aromatoleum_aromaticum_EbN1_CAI07428	Phenylethanol_dehydrogenase_Aromatoleum_aromaticum_EbN1_CAI07428
Merged2_2067630_3-308	Naphthalene_carboxylase_alpha_subunit_Desulfobacterium_sp_N47_CBX30514_Locustag_N47_K27540	42.9	77	43	1	58	285	226	302	1e-13	65.5	Naphthalene_carboxylase_alpha_subunit_Desulfobacterium_sp_N47_CBX30514_Locustag_N47_K27540	Naphthalene_carboxylase_alpha_subunit_Desulfobacterium_sp_N47_CBX30514_Locustag_N47_K27540
Merged2_2067630_3-308	Putative_naphthalene_carboxylase_alpha_subunit_Deltaproteobacterium_Naph_S2_EFK07621_Locustag_NPH_5855	45.1	82	43	2	43	285	215	295	1.4e-13	65.1	Putative_naphthalene_carboxylase_alpha_subunit_Deltaproteobacterium_Naph_S2_EFK07621_Locustag_NPH_5855	Putative_naphthalene_carboxylase_alpha_subunit_Deltaproteobacterium_Naph_S2_EFK07621_Locustag_NPH_5855
Merged2_2067706_2-319	CmdA_Aromatoleum_aromaticum_pCyN1_AIS23703	43.2	44	25	0	1	132	123	166	8.9e-08	45.8	CmdA_Aromatoleum_aromaticum_pCyN1_AIS23703	CmdA_Aromatoleum_aromaticum_pCyN1_AIS23703
Merged2_2070052_3-518	ApcA_Aromatoleum_aromaticum_EbN1_Q5P5G2	44.6	157	79	4	49	516	247	396	9.6e-28	112.8	ApcA_Aromatoleum_aromaticum_EbN1_Q5P5G2	ApcA_Aromatoleum_aromaticum_EbN1_Q5P5G2
Merged2_2070532_102-1154	Phenylphosphate_synthase_subunit_A_Thauera_aromatica_K172_CAC12685	47.3	347	178	2	19	1047	265	610	4.4e-96	340.9	Phenylphosphate_synthase_subunit_A_Thauera_aromatica_K172_CAC12685	Phenylphosphate_synthase_subunit_A_Thauera_aromatica_K172_CAC12685
Merged2_2070962_329-775	Phenylphosphate_synthase_subunit_A_Thauera_aromatica_K172_CAC12685	42.2	102	59	0	133	438	508	609	3.2e-19	84.3	Phenylphosphate_synthase_subunit_A_Thauera_aromatica_K172_CAC12685	Phenylphosphate_synthase_subunit_A_Thauera_aromatica_K172_CAC12685
Merged2_2071325_69-530	Phenylphosphate_synthase_subunit_A_Thauera_aromatica_K172_CAC12685	43.7	103	57	1	124	429	508	610	8e-18	79.7	Phenylphosphate_synthase_subunit_A_Thauera_aromatica_K172_CAC12685	Phenylphosphate_synthase_subunit_A_Thauera_aromatica_K172_CAC12685
Merged2_2071731_1-333	Phenylethanol_dehydrogenase_Aromatoleum_aromaticum_EbN1_CAI07428	43.6	94	50	2	40	318	154	245	5.4e-16	73.2	Phenylethanol_dehydrogenase_Aromatoleum_aromaticum_EbN1_CAI07428	Phenylethanol_dehydrogenase_Aromatoleum_aromaticum_EbN1_CAI07428
Merged2_2073533_1-441	Phenylphosphate_synthase_subunit_A_Thauera_aromatica_K172_CAC12685	46.2	145	78	0	4	438	66	210	3.3e-37	144.1	Phenylphosphate_synthase_subunit_A_Thauera_aromatica_K172_CAC12685	Phenylphosphate_synthase_subunit_A_Thauera_aromatica_K172_CAC12685
Merged2_2074665_2-424	ApcC_Aromatoleum_aromaticum_EbN1_Q5P5G4	42	143	80	3	4	423	288	430	3.2e-21	90.9	ApcC_Aromatoleum_aromaticum_EbN1_Q5P5G4	ApcC_Aromatoleum_aromaticum_EbN1_Q5P5G4
Merged2_2075413_241-345	Phenylethanol_dehydrogenase_Aromatoleum_aromaticum_EbN1_CAI07428	64.3	28	10	0	7	90	5	32	8e-06	37.7	Phenylethanol_dehydrogenase_Aromatoleum_aromaticum_EbN1_CAI07428	Phenylethanol_dehydrogenase_Aromatoleum_aromaticum_EbN1_CAI07428
Merged2_2076365_2-619	Phenylphosphate_synthase_subunit_A_Thauera_aromatica_K172_CAC12685	43.8	208	110	1	16	618	3	210	1.8e-52	195.3	Phenylphosphate_synthase_subunit_A_Thauera_aromatica_K172_CAC12685	Phenylphosphate_synthase_subunit_A_Thauera_aromatica_K172_CAC12685
Merged2_2079458_1-264	PcmI_alpha_prime_subunit_isoform_of_PcmJ_Geobacter_sp_FRC_32_ACM18493_Locustag_Geob_0119	40.3	77	43	1	1	231	452	525	9.9e-13	62	PcmI_alpha_prime_subunit_isoform_of_PcmJ_Geobacter_sp_FRC_32_ACM18493_Locustag_Geob_0119	PcmI_alpha_prime_subunit_isoform_of_PcmJ_Geobacter_sp_FRC_32_ACM18493_Locustag_Geob_0119
Merged2_2080681_3-113	Phenylethanol_dehydrogenase_Aromatoleum_aromaticum_EbN1_CAI07428	60.7	28	11	0	4	87	219	246	6.4e-06	38.1	Phenylethanol_dehydrogenase_Aromatoleum_aromaticum_EbN1_CAI07428	Phenylethanol_dehydrogenase_Aromatoleum_aromaticum_EbN1_CAI07428
Merged2_2082099_348-1181	Phenylphosphate_synthase_subunit_A_Thauera_aromatica_K172_CAC12685	47.6	103	53	1	523	828	508	610	1.8e-23	99.4	Phenylphosphate_synthase_subunit_A_Thauera_aromatica_K172_CAC12685	Phenylphosphate_synthase_subunit_A_Thauera_aromatica_K172_CAC12685
Merged2_2082157_2-379	Phenylphosphate_synthase_subunit_B_Thauera_aromatica_K172_CAC12686	66.7	33	11	0	64	162	36	68	1.1e-07	45.8	Phenylphosphate_synthase_subunit_B_Thauera_aromatica_K172_CAC12686	Phenylphosphate_synthase_subunit_B_Thauera_aromatica_K172_CAC12686
Merged2_2082157_483-905	Phenylphosphate_synthase_subunit_A_Thauera_aromatica_K172_CAC12685	53.1	143	63	1	1	417	468	610	3.6e-41	157.1	Phenylphosphate_synthase_subunit_A_Thauera_aromatica_K172_CAC12685	Phenylphosphate_synthase_subunit_A_Thauera_aromatica_K172_CAC12685
Merged2_208293_957-1145	BssD_Desulfobacula_toluolica_Tol2_CCK78312	71.4	14	4	0	52	93	60	73	0.0018	30.8	BssD_Desulfobacula_toluolica_Tol2_CCK78312	BssD_Desulfobacula_toluolica_Tol2_CCK78312
Merged2_2084231_1-348	Phenylphosphate_synthase_subunit_B_Thauera_aromatica_K172_CAC12686	41.6	113	66	0	10	348	196	308	2.1e-18	81.3	Phenylphosphate_synthase_subunit_B_Thauera_aromatica_K172_CAC12686	Phenylphosphate_synthase_subunit_B_Thauera_aromatica_K172_CAC12686
Merged2_2084532_3-542	ApcA_Aromatoleum_aromaticum_EbN1_Q5P5G2	40.9	154	84	3	79	540	222	368	4.2e-26	107.5	ApcA_Aromatoleum_aromaticum_EbN1_Q5P5G2	ApcA_Aromatoleum_aromaticum_EbN1_Q5P5G2
Merged2_2085529_142-1569	AssA2_Desulfatibacillum_alkenivorans_AK_01_ACL03892	57.9	19	8	0	874	930	373	391	0.0016	33.9	AssA2_Desulfatibacillum_alkenivorans_AK_01_ACL03892	AssA2_Desulfatibacillum_alkenivorans_AK_01_ACL03892
Merged2_2085529_142-1569	AssA2_Desulfatibacillum_aliphaticivorans_DSM_15576T_JGI_Locus_tag_G491DRAFT_04070_WP_051327391	57.9	19	8	0	874	930	373	391	0.0016	33.9	AssA2_Desulfatibacillum_aliphaticivorans_DSM_15576T_JGI_Locus_tag_G491DRAFT_04070_WP_051327391	AssA2_Desulfatibacillum_aliphaticivorans_DSM_15576T_JGI_Locus_tag_G491DRAFT_04070_WP_051327391
Merged2_2086629_219-308	CmdB_Aromatoleum_aromaticum_pCyN1_AIS23702	72	25	7	0	16	90	5	29	8.6e-09	47.4	CmdB_Aromatoleum_aromaticum_pCyN1_AIS23702	CmdB_Aromatoleum_aromaticum_pCyN1_AIS23702
Merged2_2086629_219-308	EbdB_Aromatoleum_aromaticum_EbN1_CAI07431	56	25	11	0	16	90	18	42	6.2e-07	41.2	EbdB_Aromatoleum_aromaticum_EbN1_CAI07431	EbdB_Aromatoleum_aromaticum_EbN1_CAI07431
Merged2_2086629_219-308	EbdB_Azoarcus_sp_EB1_AAK76388	56	25	11	0	16	90	18	42	6.2e-07	41.2	EbdB_Azoarcus_sp_EB1_AAK76388	EbdB_Azoarcus_sp_EB1_AAK76388
Merged2_208761_236-385	Phenylethanol_dehydrogenase_Aromatoleum_aromaticum_EbN1_CAI07428	63.6	33	12	0	1	99	217	249	3.5e-07	42.7	Phenylethanol_dehydrogenase_Aromatoleum_aromaticum_EbN1_CAI07428	Phenylethanol_dehydrogenase_Aromatoleum_aromaticum_EbN1_CAI07428
Merged2_2088683_2-142	Phenylethanol_dehydrogenase_Aromatoleum_aromaticum_EbN1_CAI07428	70.7	41	12	0	13	135	208	248	2e-12	60.1	Phenylethanol_dehydrogenase_Aromatoleum_aromaticum_EbN1_CAI07428	Phenylethanol_dehydrogenase_Aromatoleum_aromaticum_EbN1_CAI07428
Merged2_2088896_151-345	ApcB_Aromatoleum_aromaticum_EbN1_Q5P5G3	75	48	12	0	1	144	59	106	4.7e-20	85.9	ApcB_Aromatoleum_aromaticum_EbN1_Q5P5G3	ApcB_Aromatoleum_aromaticum_EbN1_Q5P5G3
Merged2_2091378_3-308	Phenylethanol_dehydrogenase_Aromatoleum_aromaticum_EbN1_CAI07428	43.4	99	53	1	4	291	4	102	5.7e-12	59.7	Phenylethanol_dehydrogenase_Aromatoleum_aromaticum_EbN1_CAI07428	Phenylethanol_dehydrogenase_Aromatoleum_aromaticum_EbN1_CAI07428
Merged2_2093432_340-546	Phenylethanol_dehydrogenase_Aromatoleum_aromaticum_EbN1_CAI07428	61.9	21	8	0	127	189	225	245	0.0033	30	Phenylethanol_dehydrogenase_Aromatoleum_aromaticum_EbN1_CAI07428	Phenylethanol_dehydrogenase_Aromatoleum_aromaticum_EbN1_CAI07428
Merged2_2093906_1-177	PcmJ_functional_alpha_subunit_Geobacter_metallireducens_GS_15_ABB32355_Locustag_Gmet_2126	42.9	42	23	1	22	144	473	514	0.00043	32.7	PcmJ_functional_alpha_subunit_Geobacter_metallireducens_GS_15_ABB32355_Locustag_Gmet_2126	PcmJ_functional_alpha_subunit_Geobacter_metallireducens_GS_15_ABB32355_Locustag_Gmet_2126
Merged2_2093906_1-177	PcmI_alpha_prime_subunit_isoform_of_PcmJ_Geobacter_sp_FRC_32_ACM18493_Locustag_Geob_0119	50	24	12	0	85	156	503	526	0.00096	31.6	PcmI_alpha_prime_subunit_isoform_of_PcmJ_Geobacter_sp_FRC_32_ACM18493_Locustag_Geob_0119	PcmI_alpha_prime_subunit_isoform_of_PcmJ_Geobacter_sp_FRC_32_ACM18493_Locustag_Geob_0119
Merged2_2093906_1-177	PcmJ_functional_alpha_subunit_Geobacter_sp_FRC_32_ACM18492_Locustag_Geob_0118	42.1	38	21	1	34	144	478	515	0.0048	29.3	PcmJ_functional_alpha_subunit_Geobacter_sp_FRC_32_ACM18492_Locustag_Geob_0118	PcmJ_functional_alpha_subunit_Geobacter_sp_FRC_32_ACM18492_Locustag_Geob_0118
Merged2_209503_4206-4979	Phenylethanol_dehydrogenase_Aromatoleum_aromaticum_EbN1_CAI07428	40.9	252	143	3	19	771	3	249	6.9e-46	173.7	Phenylethanol_dehydrogenase_Aromatoleum_aromaticum_EbN1_CAI07428	Phenylethanol_dehydrogenase_Aromatoleum_aromaticum_EbN1_CAI07428
Merged2_2095209_2-334	ApcC_Aromatoleum_aromaticum_EbN1_Q5P5G4	46.7	105	54	1	25	333	332	436	5.8e-26	106.3	ApcC_Aromatoleum_aromaticum_EbN1_Q5P5G4	ApcC_Aromatoleum_aromaticum_EbN1_Q5P5G4
Merged2_2095209_2-334	ApcA_Aromatoleum_aromaticum_EbN1_Q5P5G2	58.8	80	33	0	82	321	316	395	1.6e-23	98.2	ApcA_Aromatoleum_aromaticum_EbN1_Q5P5G2	ApcA_Aromatoleum_aromaticum_EbN1_Q5P5G2
Merged2_2095963_223-1224	Naphthalene_carboxylase_putative_beta_subunit_Desulfobacterium_sp_N47_CBX30510_Locustag_N47_K27500	47.2	127	65	1	73	453	188	312	3.2e-27	112.1	Naphthalene_carboxylase_putative_beta_subunit_Desulfobacterium_sp_N47_CBX30510_Locustag_N47_K27500	Naphthalene_carboxylase_putative_beta_subunit_Desulfobacterium_sp_N47_CBX30510_Locustag_N47_K27500
Merged2_2097356_132-413	Phenylethanol_dehydrogenase_Aromatoleum_aromaticum_EbN1_CAI07428	40.4	89	52	1	16	282	5	92	1.1e-09	52	Phenylethanol_dehydrogenase_Aromatoleum_aromaticum_EbN1_CAI07428	Phenylethanol_dehydrogenase_Aromatoleum_aromaticum_EbN1_CAI07428
Merged2_2098538_3-278	Phenylethanol_dehydrogenase_Aromatoleum_aromaticum_EbN1_CAI07428	43.7	87	46	1	25	276	3	89	5.5e-14	66.2	Phenylethanol_dehydrogenase_Aromatoleum_aromaticum_EbN1_CAI07428	Phenylethanol_dehydrogenase_Aromatoleum_aromaticum_EbN1_CAI07428
Merged2_2098766_178-696	Phenylphosphate_synthase_subunit_A_Thauera_aromatica_K172_CAC12685	52	173	79	1	7	513	438	610	1.2e-49	185.7	Phenylphosphate_synthase_subunit_A_Thauera_aromatica_K172_CAC12685	Phenylphosphate_synthase_subunit_A_Thauera_aromatica_K172_CAC12685
Merged2_2102554_684-893	Phenylethanol_dehydrogenase_Aromatoleum_aromaticum_EbN1_CAI07428	46.9	49	24	1	58	204	203	249	6.9e-09	48.9	Phenylethanol_dehydrogenase_Aromatoleum_aromaticum_EbN1_CAI07428	Phenylethanol_dehydrogenase_Aromatoleum_aromaticum_EbN1_CAI07428
Merged2_2102862_2-664	EbdB_Aromatoleum_aromaticum_EbN1_CAI07431	41.2	216	84	6	16	663	18	190	2.5e-44	168.3	EbdB_Aromatoleum_aromaticum_EbN1_CAI07431	EbdB_Aromatoleum_aromaticum_EbN1_CAI07431
Merged2_2102862_2-664	EbdB_Azoarcus_sp_EB1_AAK76388	41.2	216	84	6	16	663	18	190	2.5e-44	168.3	EbdB_Azoarcus_sp_EB1_AAK76388	EbdB_Azoarcus_sp_EB1_AAK76388
Merged2_2103166_1-195	Phenylethanol_dehydrogenase_Aromatoleum_aromaticum_EbN1_CAI07428	52.5	40	17	1	64	183	209	246	3.9e-06	39.7	Phenylethanol_dehydrogenase_Aromatoleum_aromaticum_EbN1_CAI07428	Phenylethanol_dehydrogenase_Aromatoleum_aromaticum_EbN1_CAI07428
Merged2_2104332_2-256	Naphthalene_carboxylase_putative_beta_subunit_Desulfobacterium_sp_N47_CBX30510_Locustag_N47_K27460	41.8	67	29	1	1	171	363	429	4e-11	56.6	Naphthalene_carboxylase_putative_beta_subunit_Desulfobacterium_sp_N47_CBX30510_Locustag_N47_K27460	Naphthalene_carboxylase_putative_beta_subunit_Desulfobacterium_sp_N47_CBX30510_Locustag_N47_K27460
Merged2_2105038_3-377	ApcC_Aromatoleum_aromaticum_EbN1_Q5P5G4	47	117	62	0	1	351	370	486	2.6e-27	110.9	ApcC_Aromatoleum_aromaticum_EbN1_Q5P5G4	ApcC_Aromatoleum_aromaticum_EbN1_Q5P5G4
Merged2_2105038_3-377	ApcA_Aromatoleum_aromaticum_EbN1_Q5P5G2	40.5	121	72	0	4	366	334	454	2.8e-21	90.9	ApcA_Aromatoleum_aromaticum_EbN1_Q5P5G2	ApcA_Aromatoleum_aromaticum_EbN1_Q5P5G2
Merged2_2106439_2-778	Putative_naphthalene_carboxylase_beta_subunit_Deltaproteobacterium_Naph_S2_EFK07600_Locustag_NPH_5859	40.9	115	67	1	100	441	188	302	2.5e-19	85.5	Putative_naphthalene_carboxylase_beta_subunit_Deltaproteobacterium_Naph_S2_EFK07600_Locustag_NPH_5859	Putative_naphthalene_carboxylase_beta_subunit_Deltaproteobacterium_Naph_S2_EFK07600_Locustag_NPH_5859
Merged2_2106439_2-778	Naphthalene_carboxylase_putative_beta_subunit_Desulfobacterium_sp_N47_CBX30510_Locustag_N47_K27500	41.4	116	65	2	100	441	188	302	9.4e-19	83.6	Naphthalene_carboxylase_putative_beta_subunit_Desulfobacterium_sp_N47_CBX30510_Locustag_N47_K27500	Naphthalene_carboxylase_putative_beta_subunit_Desulfobacterium_sp_N47_CBX30510_Locustag_N47_K27500
Merged2_2107342_2-238	Phenylethanol_dehydrogenase_Aromatoleum_aromaticum_EbN1_CAI07428	43.8	32	18	0	106	201	5	36	6.8e-05	35.8	Phenylethanol_dehydrogenase_Aromatoleum_aromaticum_EbN1_CAI07428	Phenylethanol_dehydrogenase_Aromatoleum_aromaticum_EbN1_CAI07428
Merged2_2107931_2-343	Phenylphosphate_synthase_subunit_B_Thauera_aromatica_K172_CAC12686	56.1	114	50	0	1	342	132	245	4e-30	120.2	Phenylphosphate_synthase_subunit_B_Thauera_aromatica_K172_CAC12686	Phenylphosphate_synthase_subunit_B_Thauera_aromatica_K172_CAC12686
Merged2_2109923_292-702	Phenylphosphate_synthase_subunit_B_Thauera_aromatica_K172_CAC12686	47.8	134	62	3	31	408	29	162	2.8e-22	94.4	Phenylphosphate_synthase_subunit_B_Thauera_aromatica_K172_CAC12686	Phenylphosphate_synthase_subunit_B_Thauera_aromatica_K172_CAC12686
Merged2_2111078_265-606	Phenylethanol_dehydrogenase_Aromatoleum_aromaticum_EbN1_CAI07428	40	130	60	1	7	342	5	134	5.8e-21	89.7	Phenylethanol_dehydrogenase_Aromatoleum_aromaticum_EbN1_CAI07428	Phenylethanol_dehydrogenase_Aromatoleum_aromaticum_EbN1_CAI07428
Merged2_2111894_1-540	ApcA_Aromatoleum_aromaticum_EbN1_Q5P5G2	41.5	176	100	2	16	540	223	396	3.9e-32	127.5	ApcA_Aromatoleum_aromaticum_EbN1_Q5P5G2	ApcA_Aromatoleum_aromaticum_EbN1_Q5P5G2
Merged2_2111894_1-540	ApcC_Aromatoleum_aromaticum_EbN1_Q5P5G4	40.6	180	100	5	7	534	255	431	2.2e-30	121.7	ApcC_Aromatoleum_aromaticum_EbN1_Q5P5G4	ApcC_Aromatoleum_aromaticum_EbN1_Q5P5G4
Merged2_2112005_3-314	PpcA_Aromatoleum_aromaticum_EbN1_CAI07883	45.6	57	29	2	1	168	243	298	1.3e-06	42	PpcA_Aromatoleum_aromaticum_EbN1_CAI07883	PpcA_Aromatoleum_aromaticum_EbN1_CAI07883
Merged2_2112569_3-281	Phenylphosphate_synthase_subunit_A_Thauera_aromatica_K172_CAC12685	48.9	92	46	1	1	273	519	610	1.3e-23	98.2	Phenylphosphate_synthase_subunit_A_Thauera_aromatica_K172_CAC12685	Phenylphosphate_synthase_subunit_A_Thauera_aromatica_K172_CAC12685
Merged2_2114041_3-488	CmdA_Aromatoleum_aromaticum_pCyN1_AIS23703	48.2	85	42	1	46	294	46	130	9.7e-22	92.8	CmdA_Aromatoleum_aromaticum_pCyN1_AIS23703	CmdA_Aromatoleum_aromaticum_pCyN1_AIS23703
Merged2_2114151_1-366	EbdB_Aromatoleum_aromaticum_EbN1_CAI07431	43.3	67	37	1	157	354	137	203	2.1e-13	64.7	EbdB_Aromatoleum_aromaticum_EbN1_CAI07431	EbdB_Aromatoleum_aromaticum_EbN1_CAI07431
Merged2_2114151_1-366	EbdB_Azoarcus_sp_EB1_AAK76388	43.3	67	37	1	157	354	137	203	2.1e-13	64.7	EbdB_Azoarcus_sp_EB1_AAK76388	EbdB_Azoarcus_sp_EB1_AAK76388
Merged2_2114151_1-366	Putative_alkane_C2_methylene_hydroxylase_beta	42.4	66	37	1	157	351	156	221	6.2e-13	63.2	Putative_alkane_C2_methylene_hydroxylase_beta subunit_Desulfococcus_oleovorans_Hxd3_ABW66006	Putative_alkane_C2_methylene_hydroxylase_beta subunit_Desulfococcus_oleovorans_Hxd3_ABW66006
Merged2_2116007_3-416	CmdA_Aromatoleum_aromaticum_pCyN1_AIS23703	47.1	85	43	1	121	369	46	130	3.7e-22	94	CmdA_Aromatoleum_aromaticum_pCyN1_AIS23703	CmdA_Aromatoleum_aromaticum_pCyN1_AIS23703
Merged2_2116007_3-416	Putative_alkane_C2_methylene_hydroxylase_alpha_subunit_Desulfococcus_oleovorans_Hxd3_ABW66004	48.2	83	42	1	115	360	50	132	6.3e-22	93.2	Putative_alkane_C2_methylene_hydroxylase_alpha_subunit_Desulfococcus_oleovorans_Hxd3_ABW66004	Putative_alkane_C2_methylene_hydroxylase_alpha_subunit_Desulfococcus_oleovorans_Hxd3_ABW66004
Merged2_2119527_3-281	EbdB_Aromatoleum_aromaticum_EbN1_CAI07431	55.8	52	23	0	16	171	18	69	4.1e-17	76.6	EbdB_Aromatoleum_aromaticum_EbN1_CAI07431	EbdB_Aromatoleum_aromaticum_EbN1_CAI07431
Merged2_2119527_3-281	EbdB_Azoarcus_sp_EB1_AAK76388	55.8	52	23	0	16	171	18	69	4.1e-17	76.6	EbdB_Azoarcus_sp_EB1_AAK76388	EbdB_Azoarcus_sp_EB1_AAK76388
Merged2_2119527_3-281	CmdB_Aromatoleum_aromaticum_pCyN1_AIS23702	50	52	26	0	16	171	5	56	8.6e-15	68.9	CmdB_Aromatoleum_aromaticum_pCyN1_AIS23702	CmdB_Aromatoleum_aromaticum_pCyN1_AIS23702
Merged2_2121994_136-474	Phenylphosphate_synthase_subunit_B_Thauera_aromatica_K172_CAC12686	42.2	109	58	1	4	315	88	196	2.6e-18	80.9	Phenylphosphate_synthase_subunit_B_Thauera_aromatica_K172_CAC12686	Phenylphosphate_synthase_subunit_B_Thauera_aromatica_K172_CAC12686
Merged2_2122081_1-318	Phenylethanol_dehydrogenase_Aromatoleum_aromaticum_EbN1_CAI07428	48.9	92	44	2	25	291	154	245	3.4e-15	70.5	Phenylethanol_dehydrogenase_Aromatoleum_aromaticum_EbN1_CAI07428	Phenylethanol_dehydrogenase_Aromatoleum_aromaticum_EbN1_CAI07428
Merged2_2124532_2-256	Phenylethanol_dehydrogenase_Aromatoleum_aromaticum_EbN1_CAI07428	42.7	82	45	1	1	246	168	247	3.6e-12	60.1	Phenylethanol_dehydrogenase_Aromatoleum_aromaticum_EbN1_CAI07428	Phenylethanol_dehydrogenase_Aromatoleum_aromaticum_EbN1_CAI07428
Merged2_2124647_2-232	Naphthalene_carboxylase_putative_beta_subunit_Desulfobacterium_sp_N47_CBX30510_Locustag_N47_K27500	44.1	68	38	0	1	204	189	256	7.3e-12	58.9	Naphthalene_carboxylase_putative_beta_subunit_Desulfobacterium_sp_N47_CBX30510_Locustag_N47_K27500	Naphthalene_carboxylase_putative_beta_subunit_Desulfobacterium_sp_N47_CBX30510_Locustag_N47_K27500
Merged2_2124647_2-232	Putative_naphthalene_carboxylase_beta_subunit_Deltaproteobacterium_Naph_S2_EFK07600_Locustag_NPH_5859	44.1	68	38	0	1	204	189	256	7.3e-12	58.9	Putative_naphthalene_carboxylase_beta_subunit_Deltaproteobacterium_Naph_S2_EFK07600_Locustag_NPH_5859	Putative_naphthalene_carboxylase_beta_subunit_Deltaproteobacterium_Naph_S2_EFK07600_Locustag_NPH_5859
Merged2_2124751_1-447	ApcC_Aromatoleum_aromaticum_EbN1_Q5P5G4	42.9	126	69	3	1	375	385	508	4.1e-19	84	ApcC_Aromatoleum_aromaticum_EbN1_Q5P5G4	ApcC_Aromatoleum_aromaticum_EbN1_Q5P5G4
Merged2_2127751_1-1089	Phenylphosphate_synthase_subunit_A_Thauera_aromatica_K172_CAC12685	43.3	365	199	2	16	1089	3	366	1.5e-94	335.9	Phenylphosphate_synthase_subunit_A_Thauera_aromatica_K172_CAC12685	Phenylphosphate_synthase_subunit_A_Thauera_aromatica_K172_CAC12685
Merged2_213_1-387	Phenylphosphate_synthase_subunit_A_Thauera_aromatica_K172_CAC12685	53.7	134	55	2	1	381	477	610	1.1e-36	142.1	Phenylphosphate_synthase_subunit_A_Thauera_aromatica_K172_CAC12685	Phenylphosphate_synthase_subunit_A_Thauera_aromatica_K172_CAC12685
Merged2_213_473-958	Phenylphosphate_synthase_subunit_B_Thauera_aromatica_K172_CAC12686	40.6	143	82	1	67	486	35	177	6.5e-18	80.1	Phenylphosphate_synthase_subunit_B_Thauera_aromatica_K172_CAC12686	Phenylphosphate_synthase_subunit_B_Thauera_aromatica_K172_CAC12686
Merged2_2130201_3-389	ApcC_Aromatoleum_aromaticum_EbN1_Q5P5G4	40.8	98	52	2	19	300	13	108	5.5e-12	60.1	ApcC_Aromatoleum_aromaticum_EbN1_Q5P5G4	ApcC_Aromatoleum_aromaticum_EbN1_Q5P5G4
Merged2_2131613_1-450	Phenylphosphate_synthase_subunit_A_Thauera_aromatica_K172_CAC12685	46.7	150	80	0	1	450	127	276	2.4e-35	137.9	Phenylphosphate_synthase_subunit_A_Thauera_aromatica_K172_CAC12685	Phenylphosphate_synthase_subunit_A_Thauera_aromatica_K172_CAC12685
Merged2_2133270_3-254	CmdA_Aromatoleum_aromaticum_pCyN1_AIS23703	55.9	34	13	1	157	252	46	79	3.5e-07	43.5	CmdA_Aromatoleum_aromaticum_pCyN1_AIS23703	CmdA_Aromatoleum_aromaticum_pCyN1_AIS23703
Merged2_2134001_1-339	Phenylphosphate_synthase_subunit_A_Thauera_aromatica_K172_CAC12685	43.2	118	62	2	1	339	454	571	1.6e-23	98.2	Phenylphosphate_synthase_subunit_A_Thauera_aromatica_K172_CAC12685	Phenylphosphate_synthase_subunit_A_Thauera_aromatica_K172_CAC12685
Merged2_2134141_3-365	Phenylphosphate_synthase_subunit_A_Thauera_aromatica_K172_CAC12685	40.3	119	71	0	7	363	221	339	2.7e-21	90.9	Phenylphosphate_synthase_subunit_A_Thauera_aromatica_K172_CAC12685	Phenylphosphate_synthase_subunit_A_Thauera_aromatica_K172_CAC12685
Merged2_2134486_2-583	Phenylethanol_dehydrogenase_Aromatoleum_aromaticum_EbN1_CAI07428	42.2	187	106	2	22	579	5	190	1.3e-33	132.5	Phenylethanol_dehydrogenase_Aromatoleum_aromaticum_EbN1_CAI07428	Phenylethanol_dehydrogenase_Aromatoleum_aromaticum_EbN1_CAI07428
Merged2_2134755_2-349	EbdB_Aromatoleum_aromaticum_EbN1_CAI07431	42.2	64	36	1	160	348	137	200	8.5e-12	59.3	EbdB_Aromatoleum_aromaticum_EbN1_CAI07431	EbdB_Aromatoleum_aromaticum_EbN1_CAI07431
Merged2_2134755_2-349	EbdB_Azoarcus_sp_EB1_AAK76388	42.2	64	36	1	160	348	137	200	8.5e-12	59.3	EbdB_Azoarcus_sp_EB1_AAK76388	EbdB_Azoarcus_sp_EB1_AAK76388
Merged2_2135404_138-641	Phenylethanol_dehydrogenase_Aromatoleum_aromaticum_EbN1_CAI07428	41.4	99	52	2	199	495	154	246	5.5e-12	60.5	Phenylethanol_dehydrogenase_Aromatoleum_aromaticum_EbN1_CAI07428	Phenylethanol_dehydrogenase_Aromatoleum_aromaticum_EbN1_CAI07428
Merged2_2135469_2-640	ApcC_Aromatoleum_aromaticum_EbN1_Q5P5G4	71.8	202	57	0	34	639	10	211	5.6e-86	306.6	ApcC_Aromatoleum_aromaticum_EbN1_Q5P5G4	ApcC_Aromatoleum_aromaticum_EbN1_Q5P5G4
Merged2_2138050_3-341	ApcA_Aromatoleum_aromaticum_EbN1_Q5P5G2	70.8	24	7	0	88	159	68	91	5.7e-05	36.6	ApcA_Aromatoleum_aromaticum_EbN1_Q5P5G2	ApcA_Aromatoleum_aromaticum_EbN1_Q5P5G2
Merged2_2144866_3-1247	Phenylphosphate_synthase_subunit_A_Thauera_aromatica_K172_CAC12685	42.5	414	237	1	1	1242	56	468	2.7e-100	355.1	Phenylphosphate_synthase_subunit_A_Thauera_aromatica_K172_CAC12685	Phenylphosphate_synthase_subunit_A_Thauera_aromatica_K172_CAC12685
Merged2_2144875_1-258	Phenylethanol_dehydrogenase_Aromatoleum_aromaticum_EbN1_CAI07428	48.8	82	39	2	1	237	165	246	2e-10	54.3	Phenylethanol_dehydrogenase_Aromatoleum_aromaticum_EbN1_CAI07428	Phenylethanol_dehydrogenase_Aromatoleum_aromaticum_EbN1_CAI07428
Merged2_2144890_1-1047	Phenylphosphate_synthase_subunit_A_Thauera_aromatica_K172_CAC12685	40.4	344	205	0	16	1047	147	490	3.3e-83	298.1	Phenylphosphate_synthase_subunit_A_Thauera_aromatica_K172_CAC12685	Phenylphosphate_synthase_subunit_A_Thauera_aromatica_K172_CAC12685
Merged2_2145851_114-686	ApcD_Aromatoleum_aromaticum_EbN1_Q5P5G5	52.4	189	89	1	4	567	495	683	4.4e-58	213.8	ApcD_Aromatoleum_aromaticum_EbN1_Q5P5G5	ApcD_Aromatoleum_aromaticum_EbN1_Q5P5G5
Merged2_2146099_2-274	Phenylethanol_dehydrogenase_Aromatoleum_aromaticum_EbN1_CAI07428	44.8	29	16	0	64	150	219	247	0.0011	32	Phenylethanol_dehydrogenase_Aromatoleum_aromaticum_EbN1_CAI07428	Phenylethanol_dehydrogenase_Aromatoleum_aromaticum_EbN1_CAI07428
Merged2_2146348_8-1033	Phenylphosphate_synthase_subunit_A_Thauera_aromatica_K172_CAC12685	46.6	337	173	3	19	1014	276	610	1.4e-94	335.9	Phenylphosphate_synthase_subunit_A_Thauera_aromatica_K172_CAC12685	Phenylphosphate_synthase_subunit_A_Thauera_aromatica_K172_CAC12685
Merged2_2147403_1-414	CmdB_Aromatoleum_aromaticum_pCyN1_AIS23702	59.2	71	29	0	7	219	152	222	4.2e-26	107.1	CmdB_Aromatoleum_aromaticum_pCyN1_AIS23702	CmdB_Aromatoleum_aromaticum_pCyN1_AIS23702
Merged2_2147403_1-414	EbdB_Aromatoleum_aromaticum_EbN1_CAI07431	57.5	73	31	0	1	219	168	240	1e-24	102.4	EbdB_Aromatoleum_aromaticum_EbN1_CAI07431	EbdB_Aromatoleum_aromaticum_EbN1_CAI07431
Merged2_2147403_1-414	EbdB_Azoarcus_sp_EB1_AAK76388	57.5	73	31	0	1	219	168	240	1e-24	102.4	EbdB_Azoarcus_sp_EB1_AAK76388	EbdB_Azoarcus_sp_EB1_AAK76388
Merged2_2147403_1-414	Putative_alkane_C2_methylene_hydroxylase_beta	50.7	71	35	0	1	213	187	257	3e-24	100.9	Putative_alkane_C2_methylene_hydroxylase_beta subunit_Desulfococcus_oleovorans_Hxd3_ABW66006	Putative_alkane_C2_methylene_hydroxylase_beta subunit_Desulfococcus_oleovorans_Hxd3_ABW66006
Merged2_2149962_182-736	Phenylethanol_dehydrogenase_Aromatoleum_aromaticum_EbN1_CAI07428	41.5	176	98	3	13	540	75	245	1.4e-29	119	Phenylethanol_dehydrogenase_Aromatoleum_aromaticum_EbN1_CAI07428	Phenylethanol_dehydrogenase_Aromatoleum_aromaticum_EbN1_CAI07428
Merged2_214998_1-1110	ApcA_Aromatoleum_aromaticum_EbN1_Q5P5G2	43.2	155	86	2	16	477	316	469	7.1e-28	114.4	ApcA_Aromatoleum_aromaticum_EbN1_Q5P5G2	ApcA_Aromatoleum_aromaticum_EbN1_Q5P5G2
Merged2_2151573_1-369	ApcC_Aromatoleum_aromaticum_EbN1_Q5P5G4	49.5	107	53	1	49	366	332	438	7.8e-24	99.4	ApcC_Aromatoleum_aromaticum_EbN1_Q5P5G4	ApcC_Aromatoleum_aromaticum_EbN1_Q5P5G4
Merged2_2151573_1-369	ApcA_Aromatoleum_aromaticum_EbN1_Q5P5G2	41.2	119	69	1	7	363	283	400	1.4e-17	78.6	ApcA_Aromatoleum_aromaticum_EbN1_Q5P5G2	ApcA_Aromatoleum_aromaticum_EbN1_Q5P5G2
Merged2_2152995_2-466	Phenylphosphate_synthase_subunit_A_Thauera_aromatica_K172_CAC12685	52.9	70	32	1	259	465	508	577	2e-16	75.1	Phenylphosphate_synthase_subunit_A_Thauera_aromatica_K172_CAC12685	Phenylphosphate_synthase_subunit_A_Thauera_aromatica_K172_CAC12685
Merged2_2153704_1-348	CmdA_Aromatoleum_aromaticum_pCyN1_AIS23703	44.4	72	38	1	10	225	83	152	8.2e-15	69.3	CmdA_Aromatoleum_aromaticum_pCyN1_AIS23703	CmdA_Aromatoleum_aromaticum_pCyN1_AIS23703
Merged2_2153704_1-348	EbdA_Aromatoleum_aromaticum_EbN1_CAI07432	52.1	48	23	0	91	234	127	174	3.8e-12	60.5	EbdA_Aromatoleum_aromaticum_EbN1_CAI07432	EbdA_Aromatoleum_aromaticum_EbN1_CAI07432
Merged2_2153704_1-348	EbdA_Azoarcus_sp_EB1_AAK76387	52.1	48	23	0	91	234	127	174	3.8e-12	60.5	EbdA_Azoarcus_sp_EB1_AAK76387	EbdA_Azoarcus_sp_EB1_AAK76387
Merged2_2153812_1-393	CmdA_Aromatoleum_aromaticum_pCyN1_AIS23703	44.4	72	38	1	55	270	83	152	9.2e-15	69.3	CmdA_Aromatoleum_aromaticum_pCyN1_AIS23703	CmdA_Aromatoleum_aromaticum_pCyN1_AIS23703
Merged2_2153812_1-393	EbdA_Aromatoleum_aromaticum_EbN1_CAI07432	52.1	48	23	0	136	279	127	174	4.3e-12	60.5	EbdA_Aromatoleum_aromaticum_EbN1_CAI07432	EbdA_Aromatoleum_aromaticum_EbN1_CAI07432
Merged2_2153812_1-393	EbdA_Azoarcus_sp_EB1_AAK76387	52.1	48	23	0	136	279	127	174	4.3e-12	60.5	EbdA_Azoarcus_sp_EB1_AAK76387	EbdA_Azoarcus_sp_EB1_AAK76387
Merged2_2156377_3-341	PcmJ_functional_alpha_subunit_Geobacter_metallireducens_GS_15_ABB32355_Locustag_Gmet_2126	70.6	17	5	0	256	306	498	514	0.00063	33.1	PcmJ_functional_alpha_subunit_Geobacter_metallireducens_GS_15_ABB32355_Locustag_Gmet_2126	PcmJ_functional_alpha_subunit_Geobacter_metallireducens_GS_15_ABB32355_Locustag_Gmet_2126
Merged2_2156377_3-341	PcmJ_functional_alpha_subunit_Geobacter_sp_FRC_32_ACM18492_Locustag_Geob_0118	70.6	17	5	0	256	306	499	515	0.0014	32	PcmJ_functional_alpha_subunit_Geobacter_sp_FRC_32_ACM18492_Locustag_Geob_0118	PcmJ_functional_alpha_subunit_Geobacter_sp_FRC_32_ACM18492_Locustag_Geob_0118
Merged2_2156377_3-341	PcmI_alpha_prime_subunit_isoform_of_PcmJ_Geobacter_sp_FRC_32_ACM18493_Locustag_Geob_0119	40.5	37	21	1	211	318	490	526	0.0018	31.6	PcmI_alpha_prime_subunit_isoform_of_PcmJ_Geobacter_sp_FRC_32_ACM18493_Locustag_Geob_0119	PcmI_alpha_prime_subunit_isoform_of_PcmJ_Geobacter_sp_FRC_32_ACM18493_Locustag_Geob_0119
Merged2_2156377_3-341	PcmI_alpha_prime_subunit_isoform_of_PcmJ_Geobacter_metallireducens_GS_15_ABB32354_Locustag_Gmet_2125	64.7	17	6	0	256	306	506	522	0.0024	31.2	PcmI_alpha_prime_subunit_isoform_of_PcmJ_Geobacter_metallireducens_GS_15_ABB32354_Locustag_Gmet_2125	PcmI_alpha_prime_subunit_isoform_of_PcmJ_Geobacter_metallireducens_GS_15_ABB32354_Locustag_Gmet_2125
Merged2_2157022_2-145	Phenylethanol_dehydrogenase_Aromatoleum_aromaticum_EbN1_CAI07428	55.2	29	13	0	1	87	217	245	1.1e-05	37.7	Phenylethanol_dehydrogenase_Aromatoleum_aromaticum_EbN1_CAI07428	Phenylethanol_dehydrogenase_Aromatoleum_aromaticum_EbN1_CAI07428
Merged2_2157482_1-1320	Phenylphosphate_synthase_subunit_A_Thauera_aromatica_K172_CAC12685	46.4	69	37	0	61	267	537	605	1.7e-12	63.5	Phenylphosphate_synthase_subunit_A_Thauera_aromatica_K172_CAC12685	Phenylphosphate_synthase_subunit_A_Thauera_aromatica_K172_CAC12685
Merged2_215785_3-236	PpcB_Aromatoleum_aromaticum_EbN1_CAI07885	41.2	68	37	3	7	207	401	466	2e-09	50.8	PpcB_Aromatoleum_aromaticum_EbN1_CAI07885	PpcB_Aromatoleum_aromaticum_EbN1_CAI07885
Merged2_2159967_1-663	PpcA_Aromatoleum_aromaticum_EbN1_CAI07883	43.6	101	56	1	364	663	112	212	4.7e-19	84.3	PpcA_Aromatoleum_aromaticum_EbN1_CAI07883	PpcA_Aromatoleum_aromaticum_EbN1_CAI07883
Merged2_2160677_302-535	Phenylethanol_dehydrogenase_Aromatoleum_aromaticum_EbN1_CAI07428	48.9	47	22	1	82	222	203	247	1.4e-05	38.1	Phenylethanol_dehydrogenase_Aromatoleum_aromaticum_EbN1_CAI07428	Phenylethanol_dehydrogenase_Aromatoleum_aromaticum_EbN1_CAI07428
Merged2_2163563_505-672	Phenylethanol_dehydrogenase_Aromatoleum_aromaticum_EbN1_CAI07428	51.3	39	19	0	43	159	209	247	5.2e-07	42.4	Phenylethanol_dehydrogenase_Aromatoleum_aromaticum_EbN1_CAI07428	Phenylethanol_dehydrogenase_Aromatoleum_aromaticum_EbN1_CAI07428
Merged2_2164299_3-2081	Phenylphosphate_synthase_subunit_A_Thauera_aromatica_K172_CAC12685	43.7	103	57	1	1762	2067	508	610	2.8e-17	80.1	Phenylphosphate_synthase_subunit_A_Thauera_aromatica_K172_CAC12685	Phenylphosphate_synthase_subunit_A_Thauera_aromatica_K172_CAC12685
Merged2_2164839_1-459	ApcC_Aromatoleum_aromaticum_EbN1_Q5P5G4	44.9	138	73	2	1	411	367	502	6.1e-26	106.7	ApcC_Aromatoleum_aromaticum_EbN1_Q5P5G4	ApcC_Aromatoleum_aromaticum_EbN1_Q5P5G4
Merged2_2165338_1-309	Phenylphosphate_synthase_subunit_B_Thauera_aromatica_K172_CAC12686	46.6	73	36	1	79	288	282	354	1.5e-15	71.6	Phenylphosphate_synthase_subunit_B_Thauera_aromatica_K172_CAC12686	Phenylphosphate_synthase_subunit_B_Thauera_aromatica_K172_CAC12686
Merged2_2165767_3-593	CmdA_Aromatoleum_aromaticum_pCyN1_AIS23703	48.8	82	40	1	148	387	49	130	2.6e-21	91.7	CmdA_Aromatoleum_aromaticum_pCyN1_AIS23703	CmdA_Aromatoleum_aromaticum_pCyN1_AIS23703
Merged2_2165767_3-593	Putative_alkane_C2_methylene_hydroxylase_alpha_subunit_Desulfococcus_oleovorans_Hxd3_ABW66004	41	78	45	1	148	378	55	132	9.3e-19	83.2	Putative_alkane_C2_methylene_hydroxylase_alpha_subunit_Desulfococcus_oleovorans_Hxd3_ABW66004	Putative_alkane_C2_methylene_hydroxylase_alpha_subunit_Desulfococcus_oleovorans_Hxd3_ABW66004
Merged2_2171822_1-420	Naphthalene_carboxylase_alpha_subunit_Desulfobacterium_sp_N47_CBX30514_Locustag_N47_K27540	46.1	141	75	1	1	420	133	273	2.6e-31	124.4	Naphthalene_carboxylase_alpha_subunit_Desulfobacterium_sp_N47_CBX30514_Locustag_N47_K27540	Naphthalene_carboxylase_alpha_subunit_Desulfobacterium_sp_N47_CBX30514_Locustag_N47_K27540
Merged2_2171822_1-420	Putative_naphthalene_carboxylase_alpha_subunit_Deltaproteobacterium_Naph_S2_EFK07621_Locustag_NPH_5855	46.8	141	74	1	1	420	126	266	1.7e-30	121.7	Putative_naphthalene_carboxylase_alpha_subunit_Deltaproteobacterium_Naph_S2_EFK07621_Locustag_NPH_5855	Putative_naphthalene_carboxylase_alpha_subunit_Deltaproteobacterium_Naph_S2_EFK07621_Locustag_NPH_5855
Merged2_2174200_2-451	ApcC_Aromatoleum_aromaticum_EbN1_Q5P5G4	70.7	150	44	0	1	450	113	262	6.3e-60	219.5	ApcC_Aromatoleum_aromaticum_EbN1_Q5P5G4	ApcC_Aromatoleum_aromaticum_EbN1_Q5P5G4
Merged2_2176865_235-1461	ApcA_Aromatoleum_aromaticum_EbN1_Q5P5G2	52.8	390	184	0	58	1227	2	391	2.8e-118	414.8	ApcA_Aromatoleum_aromaticum_EbN1_Q5P5G2	ApcA_Aromatoleum_aromaticum_EbN1_Q5P5G2
Merged2_2182227_2-436	Phenylethanol_dehydrogenase_Aromatoleum_aromaticum_EbN1_CAI07428	44.4	142	78	1	1	426	53	193	1.7e-30	121.7	Phenylethanol_dehydrogenase_Aromatoleum_aromaticum_EbN1_CAI07428	Phenylethanol_dehydrogenase_Aromatoleum_aromaticum_EbN1_CAI07428
Merged2_2182820_3-764	Phenylphosphate_synthase_subunit_B_Thauera_aromatica_K172_CAC12686	42.2	249	134	5	22	744	22	268	4.4e-45	171	Phenylphosphate_synthase_subunit_B_Thauera_aromatica_K172_CAC12686	Phenylphosphate_synthase_subunit_B_Thauera_aromatica_K172_CAC12686
Merged2_218452_3234-3596	Phenylethanol_dehydrogenase_Aromatoleum_aromaticum_EbN1_CAI07428	43.2	118	63	3	1	342	128	245	6.5e-15	69.7	Phenylethanol_dehydrogenase_Aromatoleum_aromaticum_EbN1_CAI07428	Phenylethanol_dehydrogenase_Aromatoleum_aromaticum_EbN1_CAI07428
Merged2_2187947_2-529	PcmJ_functional_alpha_subunit_Geobacter_sp_FRC_32_ACM18492_Locustag_Geob_0118	45.5	33	18	0	412	510	483	515	0.0013	32.7	PcmJ_functional_alpha_subunit_Geobacter_sp_FRC_32_ACM18492_Locustag_Geob_0118	PcmJ_functional_alpha_subunit_Geobacter_sp_FRC_32_ACM18492_Locustag_Geob_0118
Merged2_2189718_2-727	Naphthalene_carboxylase_putative_beta_subunit_Desulfobacterium_sp_N47_CBX30510_Locustag_N47_K27460	40.4	208	120	4	1	621	82	286	3.2e-37	144.8	Naphthalene_carboxylase_putative_beta_subunit_Desulfobacterium_sp_N47_CBX30510_Locustag_N47_K27460	Naphthalene_carboxylase_putative_beta_subunit_Desulfobacterium_sp_N47_CBX30510_Locustag_N47_K27460
Merged2_2192241_276-476	AssD1_Desulfatibacillum_alkenivorans_AK_01_ACL03425	50	24	12	0	49	120	48	71	0.0019	30.8	AssD1_Desulfatibacillum_alkenivorans_AK_01_ACL03425	AssD1_Desulfatibacillum_alkenivorans_AK_01_ACL03425
Merged2_2192241_276-476	Putative_AssD_Smithella_sp_SCADC_KFO69022	68.8	16	5	0	73	120	56	71	0.0024	30.4	Putative_AssD_Smithella_sp_SCADC_KFO69022	Putative_AssD_Smithella_sp_SCADC_KFO69022
Merged2_2192241_276-476	AssD_Smithella_sp_SDB_KQC10643	68.8	16	5	0	73	120	56	71	0.0024	30.4	AssD_Smithella_sp_SDB_KQC10643	AssD_Smithella_sp_SDB_KQC10643
Merged2_2193_1-1032	ApcA_Aromatoleum_aromaticum_EbN1_Q5P5G2	40.5	185	110	0	7	561	295	479	2e-32	129.4	ApcA_Aromatoleum_aromaticum_EbN1_Q5P5G2	ApcA_Aromatoleum_aromaticum_EbN1_Q5P5G2
Merged2_2193272_2-376	EbdB_Aromatoleum_aromaticum_EbN1_CAI07431	56.4	55	24	0	16	180	18	72	8.5e-18	79.3	EbdB_Aromatoleum_aromaticum_EbN1_CAI07431	EbdB_Aromatoleum_aromaticum_EbN1_CAI07431
Merged2_2193272_2-376	EbdB_Azoarcus_sp_EB1_AAK76388	56.4	55	24	0	16	180	18	72	8.5e-18	79.3	EbdB_Azoarcus_sp_EB1_AAK76388	EbdB_Azoarcus_sp_EB1_AAK76388
Merged2_2193272_2-376	CmdB_Aromatoleum_aromaticum_pCyN1_AIS23702	52.7	55	26	0	16	180	5	59	4.7e-16	73.6	CmdB_Aromatoleum_aromaticum_pCyN1_AIS23702	CmdB_Aromatoleum_aromaticum_pCyN1_AIS23702
Merged2_2193994_2-598	Phenylethanol_dehydrogenase_Aromatoleum_aromaticum_EbN1_CAI07428	41.8	182	101	3	52	597	5	181	4.8e-31	124	Phenylethanol_dehydrogenase_Aromatoleum_aromaticum_EbN1_CAI07428	Phenylethanol_dehydrogenase_Aromatoleum_aromaticum_EbN1_CAI07428
Merged2_2194668_2-100	Phenylethanol_dehydrogenase_Aromatoleum_aromaticum_EbN1_CAI07428	73.3	15	4	0	1	45	231	245	0.0046	28.5	Phenylethanol_dehydrogenase_Aromatoleum_aromaticum_EbN1_CAI07428	Phenylethanol_dehydrogenase_Aromatoleum_aromaticum_EbN1_CAI07428
Merged2_2198898_1-672	CmdA_Aromatoleum_aromaticum_pCyN1_AIS23703	41.7	115	61	4	112	438	49	163	5.1e-21	90.9	CmdA_Aromatoleum_aromaticum_pCyN1_AIS23703	CmdA_Aromatoleum_aromaticum_pCyN1_AIS23703
Merged2_2201107_119-970	Phenylphosphate_synthase_subunit_A_Thauera_aromatica_K172_CAC12685	50.7	69	34	0	496	702	539	607	9.9e-14	67	Phenylphosphate_synthase_subunit_A_Thauera_aromatica_K172_CAC12685	Phenylphosphate_synthase_subunit_A_Thauera_aromatica_K172_CAC12685
Merged2_2203405_870-1112	EbdB_Aromatoleum_aromaticum_EbN1_CAI07431	52.3	65	27	1	16	210	18	78	1e-16	75.1	EbdB_Aromatoleum_aromaticum_EbN1_CAI07431	EbdB_Aromatoleum_aromaticum_EbN1_CAI07431
Merged2_2203405_870-1112	EbdB_Azoarcus_sp_EB1_AAK76388	52.3	65	27	1	16	210	18	78	1e-16	75.1	EbdB_Azoarcus_sp_EB1_AAK76388	EbdB_Azoarcus_sp_EB1_AAK76388
Merged2_2203405_870-1112	CmdB_Aromatoleum_aromaticum_pCyN1_AIS23702	53.8	52	24	0	16	171	5	56	5.2e-16	72.8	CmdB_Aromatoleum_aromaticum_pCyN1_AIS23702	CmdB_Aromatoleum_aromaticum_pCyN1_AIS23702
Merged2_2203748_2-439	CmdB_Aromatoleum_aromaticum_pCyN1_AIS23702	46.2	130	51	1	1	390	110	220	1e-38	149.1	CmdB_Aromatoleum_aromaticum_pCyN1_AIS23702	CmdB_Aromatoleum_aromaticum_pCyN1_AIS23702
Merged2_2203748_2-439	EbdB_Aromatoleum_aromaticum_EbN1_CAI07431	48.1	129	48	1	4	390	129	238	1.9e-37	144.8	EbdB_Aromatoleum_aromaticum_EbN1_CAI07431	EbdB_Aromatoleum_aromaticum_EbN1_CAI07431
Merged2_2203748_2-439	EbdB_Azoarcus_sp_EB1_AAK76388	48.1	129	48	1	4	390	129	238	1.9e-37	144.8	EbdB_Azoarcus_sp_EB1_AAK76388	EbdB_Azoarcus_sp_EB1_AAK76388
Merged2_2203748_2-439	Putative_alkane_C2_methylene_hydroxylase_beta	51	100	49	0	91	390	158	257	6.2e-36	139.8	Putative_alkane_C2_methylene_hydroxylase_beta subunit_Desulfococcus_oleovorans_Hxd3_ABW66006	Putative_alkane_C2_methylene_hydroxylase_beta subunit_Desulfococcus_oleovorans_Hxd3_ABW66006
Merged2_2207320_1-519	ApcC_Aromatoleum_aromaticum_EbN1_Q5P5G4	41.9	136	76	3	70	468	340	475	3.2e-23	97.8	ApcC_Aromatoleum_aromaticum_EbN1_Q5P5G4	ApcC_Aromatoleum_aromaticum_EbN1_Q5P5G4
Merged2_2207578_1-102	Phenylethanol_dehydrogenase_Aromatoleum_aromaticum_EbN1_CAI07428	60.7	28	11	0	7	90	219	246	1.6e-06	40	Phenylethanol_dehydrogenase_Aromatoleum_aromaticum_EbN1_CAI07428	Phenylethanol_dehydrogenase_Aromatoleum_aromaticum_EbN1_CAI07428
Merged2_2208578_456-1481	Phenylphosphate_synthase_subunit_B_Thauera_aromatica_K172_CAC12686	40.9	308	170	3	58	945	35	342	3e-57	211.8	Phenylphosphate_synthase_subunit_B_Thauera_aromatica_K172_CAC12686	Phenylphosphate_synthase_subunit_B_Thauera_aromatica_K172_CAC12686
Merged2_2211033_2-787	EbdA_Aromatoleum_aromaticum_EbN1_CAI07432	40.8	76	44	1	178	402	628	703	2.7e-13	65.5	EbdA_Aromatoleum_aromaticum_EbN1_CAI07432	EbdA_Aromatoleum_aromaticum_EbN1_CAI07432
Merged2_2211033_2-787	EbdA_Azoarcus_sp_EB1_AAK76387	40.8	76	44	1	178	402	628	703	2.7e-13	65.5	EbdA_Azoarcus_sp_EB1_AAK76387	EbdA_Azoarcus_sp_EB1_AAK76387
Merged2_2215729_1-396	Phenylphosphate_synthase_subunit_B_Thauera_aromatica_K172_CAC12686	40.7	135	75	1	1	390	59	193	7.4e-20	86.3	Phenylphosphate_synthase_subunit_B_Thauera_aromatica_K172_CAC12686	Phenylphosphate_synthase_subunit_B_Thauera_aromatica_K172_CAC12686
Merged2_2216901_2-538	Phenylphosphate_synthase_subunit_A_Thauera_aromatica_K172_CAC12685	49.7	185	81	2	1	534	431	610	2.5e-47	177.9	Phenylphosphate_synthase_subunit_A_Thauera_aromatica_K172_CAC12685	Phenylphosphate_synthase_subunit_A_Thauera_aromatica_K172_CAC12685
Merged2_221747_591-1730	PpcB_Aromatoleum_aromaticum_EbN1_CAI07885	45.2	42	23	0	847	972	213	254	6e-06	41.6	PpcB_Aromatoleum_aromaticum_EbN1_CAI07885	PpcB_Aromatoleum_aromaticum_EbN1_CAI07885
Merged2_2220785_1-123	Phenylethanol_dehydrogenase_Aromatoleum_aromaticum_EbN1_CAI07428	56.2	32	14	0	19	114	8	39	6.5e-07	41.6	Phenylethanol_dehydrogenase_Aromatoleum_aromaticum_EbN1_CAI07428	Phenylethanol_dehydrogenase_Aromatoleum_aromaticum_EbN1_CAI07428
Merged2_2222336_2-355	Phenylphosphate_synthase_subunit_B_Thauera_aromatica_K172_CAC12686	50.8	118	55	2	4	354	222	337	7.3e-27	109.4	Phenylphosphate_synthase_subunit_B_Thauera_aromatica_K172_CAC12686	Phenylphosphate_synthase_subunit_B_Thauera_aromatica_K172_CAC12686
Merged2_2223434_3-308	ApcC_Aromatoleum_aromaticum_EbN1_Q5P5G4	57.6	92	37	1	37	306	346	437	4.1e-26	106.7	ApcC_Aromatoleum_aromaticum_EbN1_Q5P5G4	ApcC_Aromatoleum_aromaticum_EbN1_Q5P5G4
Merged2_2223434_3-308	ApcA_Aromatoleum_aromaticum_EbN1_Q5P5G2	55.3	85	38	0	52	306	316	400	3e-21	90.5	ApcA_Aromatoleum_aromaticum_EbN1_Q5P5G2	ApcA_Aromatoleum_aromaticum_EbN1_Q5P5G2
Merged2_2223523_2-490	Phenylphosphate_synthase_subunit_A_Thauera_aromatica_K172_CAC12685	42	162	94	0	4	489	332	493	1.1e-38	149.1	Phenylphosphate_synthase_subunit_A_Thauera_aromatica_K172_CAC12685	Phenylphosphate_synthase_subunit_A_Thauera_aromatica_K172_CAC12685
Merged2_2225503_3-632	CmdA_Aromatoleum_aromaticum_pCyN1_AIS23703	45.3	86	45	1	94	345	45	130	2.8e-21	91.7	CmdA_Aromatoleum_aromaticum_pCyN1_AIS23703	CmdA_Aromatoleum_aromaticum_pCyN1_AIS23703
Merged2_2226481_1-921	Phenylphosphate_synthase_subunit_A_Thauera_aromatica_K172_CAC12685	43	307	171	1	7	915	304	610	8.4e-75	270	Phenylphosphate_synthase_subunit_A_Thauera_aromatica_K172_CAC12685	Phenylphosphate_synthase_subunit_A_Thauera_aromatica_K172_CAC12685
Merged2_2227373_1-348	PcmI_alpha_prime_subunit_isoform_of_PcmJ_Geobacter_sp_FRC_32_ACM18493_Locustag_Geob_0119	45.9	37	19	1	220	327	490	526	0.00029	34.3	PcmI_alpha_prime_subunit_isoform_of_PcmJ_Geobacter_sp_FRC_32_ACM18493_Locustag_Geob_0119	PcmI_alpha_prime_subunit_isoform_of_PcmJ_Geobacter_sp_FRC_32_ACM18493_Locustag_Geob_0119
Merged2_2227373_1-348	PcmJ_functional_alpha_subunit_Geobacter_metallireducens_GS_15_ABB32355_Locustag_Gmet_2126	70.6	17	5	0	265	315	498	514	0.00065	33.1	PcmJ_functional_alpha_subunit_Geobacter_metallireducens_GS_15_ABB32355_Locustag_Gmet_2126	PcmJ_functional_alpha_subunit_Geobacter_metallireducens_GS_15_ABB32355_Locustag_Gmet_2126
Merged2_2227373_1-348	PcmJ_functional_alpha_subunit_Geobacter_sp_FRC_32_ACM18492_Locustag_Geob_0118	70.6	17	5	0	265	315	499	515	0.0014	32	PcmJ_functional_alpha_subunit_Geobacter_sp_FRC_32_ACM18492_Locustag_Geob_0118	PcmJ_functional_alpha_subunit_Geobacter_sp_FRC_32_ACM18492_Locustag_Geob_0118
Merged2_2227373_1-348	PcmI_alpha_prime_subunit_isoform_of_PcmJ_Geobacter_metallireducens_GS_15_ABB32354_Locustag_Gmet_2125	64.7	17	6	0	265	315	506	522	0.0025	31.2	PcmI_alpha_prime_subunit_isoform_of_PcmJ_Geobacter_metallireducens_GS_15_ABB32354_Locustag_Gmet_2125	PcmI_alpha_prime_subunit_isoform_of_PcmJ_Geobacter_metallireducens_GS_15_ABB32354_Locustag_Gmet_2125
Merged2_2229444_1-1278	Phenylphosphate_synthase_subunit_A_Thauera_aromatica_K172_CAC12685	41.8	91	50	1	7	279	520	607	1.6e-15	73.6	Phenylphosphate_synthase_subunit_A_Thauera_aromatica_K172_CAC12685	Phenylphosphate_synthase_subunit_A_Thauera_aromatica_K172_CAC12685
Merged2_2230766_2-313	ApcC_Aromatoleum_aromaticum_EbN1_Q5P5G4	40.6	96	56	1	1	285	385	480	2.7e-17	77.4	ApcC_Aromatoleum_aromaticum_EbN1_Q5P5G4	ApcC_Aromatoleum_aromaticum_EbN1_Q5P5G4
Merged2_2230766_2-313	ApcA_Aromatoleum_aromaticum_EbN1_Q5P5G2	42.3	104	59	1	1	309	348	451	3.6e-14	67	ApcA_Aromatoleum_aromaticum_EbN1_Q5P5G2	ApcA_Aromatoleum_aromaticum_EbN1_Q5P5G2
Merged2_2231255_1-462	ApcC_Aromatoleum_aromaticum_EbN1_Q5P5G4	46.5	142	73	3	37	456	338	478	3.3e-27	110.9	ApcC_Aromatoleum_aromaticum_EbN1_Q5P5G4	ApcC_Aromatoleum_aromaticum_EbN1_Q5P5G4
Merged2_2232886_1-654	Phenylphosphate_synthase_subunit_A_Thauera_aromatica_K172_CAC12685	41.8	98	57	0	358	651	508	605	2.5e-17	78.6	Phenylphosphate_synthase_subunit_A_Thauera_aromatica_K172_CAC12685	Phenylphosphate_synthase_subunit_A_Thauera_aromatica_K172_CAC12685
Merged2_2234126_202-393	Phenylethanol_dehydrogenase_Aromatoleum_aromaticum_EbN1_CAI07428	47.1	34	18	0	16	117	5	38	0.00021	33.9	Phenylethanol_dehydrogenase_Aromatoleum_aromaticum_EbN1_CAI07428	Phenylethanol_dehydrogenase_Aromatoleum_aromaticum_EbN1_CAI07428
Merged2_2234190_1-234	HbsD1_Desulfobacula_toluolica_Tol2_CCK78651	46.3	41	22	0	100	222	2	42	1.2e-09	51.6	HbsD1_Desulfobacula_toluolica_Tol2_CCK78651	HbsD1_Desulfobacula_toluolica_Tol2_CCK78651
Merged2_2234190_1-234	AssD2_prime__Desulfatibacillum_alkenivorans_AK_01_ACL03894	51.4	37	18	0	112	222	8	44	2e-09	50.8	AssD2_prime__Desulfatibacillum_alkenivorans_AK_01_ACL03894	AssD2_prime__Desulfatibacillum_alkenivorans_AK_01_ACL03894
Merged2_2234190_1-234	Putative_AssD2_Desulfatibacillum_aliphaticivorans_DSM_15576T_JGI_Locus_tag_G491DRAFT_04072_WP_015946969	51.4	37	18	0	112	222	8	44	2e-09	50.8	Putative_AssD2_Desulfatibacillum_aliphaticivorans_DSM_15576T_JGI_Locus_tag_G491DRAFT_04072_WP_015946969	Putative_AssD2_Desulfatibacillum_aliphaticivorans_DSM_15576T_JGI_Locus_tag_G491DRAFT_04072_WP_015946969
Merged2_223895_3-212	Phenylethanol_dehydrogenase_Aromatoleum_aromaticum_EbN1_CAI07428	43.6	39	22	0	28	144	9	47	0.0003	33.5	Phenylethanol_dehydrogenase_Aromatoleum_aromaticum_EbN1_CAI07428	Phenylethanol_dehydrogenase_Aromatoleum_aromaticum_EbN1_CAI07428
Merged2_2242182_1-432	Phenylethanol_dehydrogenase_Aromatoleum_aromaticum_EbN1_CAI07428	53.6	28	13	0	346	429	213	240	0.00016	35.4	Phenylethanol_dehydrogenase_Aromatoleum_aromaticum_EbN1_CAI07428	Phenylethanol_dehydrogenase_Aromatoleum_aromaticum_EbN1_CAI07428
Merged2_2242209_1-558	PpcA_Aromatoleum_aromaticum_EbN1_CAI07883	40.3	154	82	5	100	558	11	155	2.2e-25	105.1	PpcA_Aromatoleum_aromaticum_EbN1_CAI07883	PpcA_Aromatoleum_aromaticum_EbN1_CAI07883
Merged2_2242840_2-571	Phenylphosphate_synthase_subunit_B_Thauera_aromatica_K172_CAC12686	42.3	189	105	1	16	570	24	212	7.3e-37	143.3	Phenylphosphate_synthase_subunit_B_Thauera_aromatica_K172_CAC12686	Phenylphosphate_synthase_subunit_B_Thauera_aromatica_K172_CAC12686
Merged2_2242840_568-645	Phenylphosphate_synthase_subunit_A_Thauera_aromatica_K172_CAC12685	52.6	19	9	0	1	57	592	610	0.0021	29.3	Phenylphosphate_synthase_subunit_A_Thauera_aromatica_K172_CAC12685	Phenylphosphate_synthase_subunit_A_Thauera_aromatica_K172_CAC12685
Merged2_2244146_714-785	CmdB_Aromatoleum_aromaticum_pCyN1_AIS23702	73.7	19	5	0	16	72	5	23	2.1e-05	35.8	CmdB_Aromatoleum_aromaticum_pCyN1_AIS23702	CmdB_Aromatoleum_aromaticum_pCyN1_AIS23702
Merged2_2244146_714-785	EbdB_Aromatoleum_aromaticum_EbN1_CAI07431	52.6	19	9	0	16	72	18	36	0.0019	29.3	EbdB_Aromatoleum_aromaticum_EbN1_CAI07431	EbdB_Aromatoleum_aromaticum_EbN1_CAI07431
Merged2_2244146_714-785	EbdB_Azoarcus_sp_EB1_AAK76388	52.6	19	9	0	16	72	18	36	0.0019	29.3	EbdB_Azoarcus_sp_EB1_AAK76388	EbdB_Azoarcus_sp_EB1_AAK76388
Merged2_2244415_261-407	Phenylethanol_dehydrogenase_Aromatoleum_aromaticum_EbN1_CAI07428	59.5	37	15	0	31	141	213	249	2.4e-08	46.6	Phenylethanol_dehydrogenase_Aromatoleum_aromaticum_EbN1_CAI07428	Phenylethanol_dehydrogenase_Aromatoleum_aromaticum_EbN1_CAI07428
Merged2_2244959_1-624	Phenylphosphate_synthase_subunit_A_Thauera_aromatica_K172_CAC12685	41.5	207	121	0	4	624	134	340	1.5e-43	165.6	Phenylphosphate_synthase_subunit_A_Thauera_aromatica_K172_CAC12685	Phenylphosphate_synthase_subunit_A_Thauera_aromatica_K172_CAC12685
Merged2_2246292_3-416	Phenylethanol_dehydrogenase_Aromatoleum_aromaticum_EbN1_CAI07428	41.2	119	66	2	55	405	130	246	1.8e-13	65.1	Phenylethanol_dehydrogenase_Aromatoleum_aromaticum_EbN1_CAI07428	Phenylethanol_dehydrogenase_Aromatoleum_aromaticum_EbN1_CAI07428
Merged2_2246618_2-355	Putative_alkane_C2_methylene_hydroxylase_alpha_subunit_Desulfococcus_oleovorans_Hxd3_ABW66004	40.3	72	43	0	124	339	102	173	4.6e-13	63.5	Putative_alkane_C2_methylene_hydroxylase_alpha_subunit_Desulfococcus_oleovorans_Hxd3_ABW66004	Putative_alkane_C2_methylene_hydroxylase_alpha_subunit_Desulfococcus_oleovorans_Hxd3_ABW66004
Merged2_2248096_869-1507	Putative_alkane_C2_methylene_hydroxylase_alpha_subunit_Desulfococcus_oleovorans_Hxd3_ABW66004	48.2	83	42	1	178	423	50	132	3.7e-21	91.3	Putative_alkane_C2_methylene_hydroxylase_alpha_subunit_Desulfococcus_oleovorans_Hxd3_ABW66004	Putative_alkane_C2_methylene_hydroxylase_alpha_subunit_Desulfococcus_oleovorans_Hxd3_ABW66004
Merged2_224821_3-227	Phenylethanol_dehydrogenase_Aromatoleum_aromaticum_EbN1_CAI07428	51.4	37	18	0	76	186	209	245	2.6e-06	40.4	Phenylethanol_dehydrogenase_Aromatoleum_aromaticum_EbN1_CAI07428	Phenylethanol_dehydrogenase_Aromatoleum_aromaticum_EbN1_CAI07428
Merged2_2248565_2-88	Phenylethanol_dehydrogenase_Aromatoleum_aromaticum_EbN1_CAI07428	75	24	6	0	7	78	223	246	3e-06	38.9	Phenylethanol_dehydrogenase_Aromatoleum_aromaticum_EbN1_CAI07428	Phenylethanol_dehydrogenase_Aromatoleum_aromaticum_EbN1_CAI07428
Merged2_2251100_883-1059	BssA_Aromatoleum_aromaticum_EbN1_CAI07159	40.8	49	28	1	22	165	261	309	5.1e-05	35.8	BssA_Aromatoleum_aromaticum_EbN1_CAI07159	BssA_Aromatoleum_aromaticum_EbN1_CAI07159
Merged2_2254821_3223-3606	Phenylphosphate_synthase_subunit_A_Thauera_aromatica_K172_CAC12685	44.7	103	56	1	67	372	508	610	5.3e-23	96.7	Phenylphosphate_synthase_subunit_A_Thauera_aromatica_K172_CAC12685	Phenylphosphate_synthase_subunit_A_Thauera_aromatica_K172_CAC12685
Merged2_2256060_1-108	Phenylethanol_dehydrogenase_Aromatoleum_aromaticum_EbN1_CAI07428	55.2	29	13	0	7	93	219	247	0.00026	32.7	Phenylethanol_dehydrogenase_Aromatoleum_aromaticum_EbN1_CAI07428	Phenylethanol_dehydrogenase_Aromatoleum_aromaticum_EbN1_CAI07428
Merged2_2257522_1-378	Phenylphosphate_synthase_subunit_A_Thauera_aromatica_K172_CAC12685	48.4	124	64	0	4	375	135	258	1.8e-28	114.8	Phenylphosphate_synthase_subunit_A_Thauera_aromatica_K172_CAC12685	Phenylphosphate_synthase_subunit_A_Thauera_aromatica_K172_CAC12685
Merged2_2258171_2-358	Phenylphosphate_synthase_subunit_A_Thauera_aromatica_K172_CAC12685	42.9	105	60	0	4	318	390	494	5.2e-25	103.2	Phenylphosphate_synthase_subunit_A_Thauera_aromatica_K172_CAC12685	Phenylphosphate_synthase_subunit_A_Thauera_aromatica_K172_CAC12685
Merged2_2259413_2-133	Putative_naphthalene_carboxylase_beta_subunit_Deltaproteobacterium_Naph_S2_EFK07615_Locustag_NPH_5863	40	25	15	0	99	25	357	381	0.0036	29.3	Putative_naphthalene_carboxylase_beta_subunit_Deltaproteobacterium_Naph_S2_EFK07615_Locustag_NPH_5863	Putative_naphthalene_carboxylase_beta_subunit_Deltaproteobacterium_Naph_S2_EFK07615_Locustag_NPH_5863
Merged2_2262029_2-868	EbdA_Aromatoleum_aromaticum_EbN1_CAI07432	53.3	30	14	0	40	129	402	431	0.00033	35.4	EbdA_Aromatoleum_aromaticum_EbN1_CAI07432	EbdA_Aromatoleum_aromaticum_EbN1_CAI07432
Merged2_2262029_2-868	EbdA_Azoarcus_sp_EB1_AAK76387	53.3	30	14	0	40	129	402	431	0.00033	35.4	EbdA_Azoarcus_sp_EB1_AAK76387	EbdA_Azoarcus_sp_EB1_AAK76387
Merged2_2262633_309-1136	NmsD_partial_Bacterium_enrichment_culture_clone_N47_ADB04295	64	25	9	0	145	219	25	49	2.7e-08	48.9	NmsD_partial_Bacterium_enrichment_culture_clone_N47_ADB04295	NmsD_partial_Bacterium_enrichment_culture_clone_N47_ADB04295
Merged2_2262633_309-1136	MasG_Aromatoleum_sp_HxN1_CAO03077	61.5	26	10	0	145	222	18	43	6.1e-08	47.8	MasG_Aromatoleum_sp_HxN1_CAO03077	MasG_Aromatoleum_sp_HxN1_CAO03077
Merged2_2262633_309-1136	HbsD2_Desulfobacula_toluolica_Tol2_CCK78652	57.1	28	12	0	145	228	23	50	1e-07	47	HbsD2_Desulfobacula_toluolica_Tol2_CCK78652	HbsD2_Desulfobacula_toluolica_Tol2_CCK78652
Merged2_2264979_1-1743	Phenylphosphate_synthase_subunit_A_Thauera_aromatica_K172_CAC12685	46.2	104	55	1	1432	1740	508	611	2.8e-23	99.8	Phenylphosphate_synthase_subunit_A_Thauera_aromatica_K172_CAC12685	Phenylphosphate_synthase_subunit_A_Thauera_aromatica_K172_CAC12685
Merged2_2266554_2-535	Phenylphosphate_synthase_subunit_A_Thauera_aromatica_K172_CAC12685	53	66	30	1	340	534	508	573	3.7e-14	67.8	Phenylphosphate_synthase_subunit_A_Thauera_aromatica_K172_CAC12685	Phenylphosphate_synthase_subunit_A_Thauera_aromatica_K172_CAC12685
Merged2_2268377_2-211	Putative_alkane_C2_methylene_hydroxylase_beta	49.3	67	31	1	4	204	28	91	3.7e-18	79.7	Putative_alkane_C2_methylene_hydroxylase_beta subunit_Desulfococcus_oleovorans_Hxd3_ABW66006	Putative_alkane_C2_methylene_hydroxylase_beta subunit_Desulfococcus_oleovorans_Hxd3_ABW66006
Merged2_2268377_2-211	EbdB_Aromatoleum_aromaticum_EbN1_CAI07431	50.8	65	29	1	4	198	14	75	6.9e-17	75.5	EbdB_Aromatoleum_aromaticum_EbN1_CAI07431	EbdB_Aromatoleum_aromaticum_EbN1_CAI07431
Merged2_2268377_2-211	EbdB_Azoarcus_sp_EB1_AAK76388	50.8	65	29	1	4	198	14	75	6.9e-17	75.5	EbdB_Azoarcus_sp_EB1_AAK76388	EbdB_Azoarcus_sp_EB1_AAK76388
Merged2_2268377_2-211	CmdB_Aromatoleum_aromaticum_pCyN1_AIS23702	51.9	54	26	0	10	171	3	56	7.6e-16	72	CmdB_Aromatoleum_aromaticum_pCyN1_AIS23702	CmdB_Aromatoleum_aromaticum_pCyN1_AIS23702
Merged2_2270230_1-342	ApcC_Aromatoleum_aromaticum_EbN1_Q5P5G4	49.1	116	57	2	1	342	357	472	8.6e-25	102.4	ApcC_Aromatoleum_aromaticum_EbN1_Q5P5G4	ApcC_Aromatoleum_aromaticum_EbN1_Q5P5G4
Merged2_2270230_1-342	ApcA_Aromatoleum_aromaticum_EbN1_Q5P5G2	44	109	60	1	19	342	327	435	3e-17	77.4	ApcA_Aromatoleum_aromaticum_EbN1_Q5P5G2	ApcA_Aromatoleum_aromaticum_EbN1_Q5P5G2
Merged2_2271552_849-980	Phenylethanol_dehydrogenase_Aromatoleum_aromaticum_EbN1_CAI07428	65.2	23	8	0	1	69	223	245	0.00014	33.9	Phenylethanol_dehydrogenase_Aromatoleum_aromaticum_EbN1_CAI07428	Phenylethanol_dehydrogenase_Aromatoleum_aromaticum_EbN1_CAI07428
Merged2_2272356_2-1192	Phenylphosphate_synthase_subunit_A_Thauera_aromatica_K172_CAC12685	44.5	402	216	3	1	1191	154	553	3.6e-102	361.3	Phenylphosphate_synthase_subunit_A_Thauera_aromatica_K172_CAC12685	Phenylphosphate_synthase_subunit_A_Thauera_aromatica_K172_CAC12685
Merged2_2272517_1-534	Phenylphosphate_synthase_subunit_A_Thauera_aromatica_K172_CAC12685	42.7	178	102	0	1	534	48	225	6.8e-45	169.9	Phenylphosphate_synthase_subunit_A_Thauera_aromatica_K172_CAC12685	Phenylphosphate_synthase_subunit_A_Thauera_aromatica_K172_CAC12685
Merged2_2273655_3-407	Phenylphosphate_synthase_subunit_B_Thauera_aromatica_K172_CAC12686	50	118	59	0	52	405	133	250	4.7e-30	120.2	Phenylphosphate_synthase_subunit_B_Thauera_aromatica_K172_CAC12686	Phenylphosphate_synthase_subunit_B_Thauera_aromatica_K172_CAC12686
Merged2_2274300_169-510	Phenylethanol_dehydrogenase_Aromatoleum_aromaticum_EbN1_CAI07428	40.4	109	63	1	7	333	141	247	7.3e-16	72.8	Phenylethanol_dehydrogenase_Aromatoleum_aromaticum_EbN1_CAI07428	Phenylethanol_dehydrogenase_Aromatoleum_aromaticum_EbN1_CAI07428
Merged2_2274568_3-1022	ApcC_Aromatoleum_aromaticum_EbN1_Q5P5G4	44.3	167	89	2	109	603	338	502	3.3e-32	128.6	ApcC_Aromatoleum_aromaticum_EbN1_Q5P5G4	ApcC_Aromatoleum_aromaticum_EbN1_Q5P5G4
Merged2_2276422_3-437	PcmI_alpha_prime_subunit_isoform_of_PcmJ_Geobacter_sp_FRC_32_ACM18493_Locustag_Geob_0119	44.9	147	78	2	1	432	122	268	3.2e-32	127.5	PcmI_alpha_prime_subunit_isoform_of_PcmJ_Geobacter_sp_FRC_32_ACM18493_Locustag_Geob_0119	PcmI_alpha_prime_subunit_isoform_of_PcmJ_Geobacter_sp_FRC_32_ACM18493_Locustag_Geob_0119
Merged2_2276422_3-437	PcmJ_functional_alpha_subunit_Geobacter_sp_FRC_32_ACM18492_Locustag_Geob_0118	46.5	144	74	2	1	423	122	265	4.1e-32	127.1	PcmJ_functional_alpha_subunit_Geobacter_sp_FRC_32_ACM18492_Locustag_Geob_0118	PcmJ_functional_alpha_subunit_Geobacter_sp_FRC_32_ACM18492_Locustag_Geob_0118
Merged2_2276422_3-437	PcmI_alpha_prime_subunit_isoform_of_PcmJ_Geobacter_metallireducens_GS_15_ABB32354_Locustag_Gmet_2125	43.5	147	80	2	1	432	122	268	1.6e-31	125.2	PcmI_alpha_prime_subunit_isoform_of_PcmJ_Geobacter_metallireducens_GS_15_ABB32354_Locustag_Gmet_2125	PcmI_alpha_prime_subunit_isoform_of_PcmJ_Geobacter_metallireducens_GS_15_ABB32354_Locustag_Gmet_2125
Merged2_2276422_3-437	PcmJ_functional_alpha_subunit_Geobacter_metallireducens_GS_15_ABB32355_Locustag_Gmet_2126	44.4	144	77	2	1	423	122	265	4.6e-31	123.6	PcmJ_functional_alpha_subunit_Geobacter_metallireducens_GS_15_ABB32355_Locustag_Gmet_2126	PcmJ_functional_alpha_subunit_Geobacter_metallireducens_GS_15_ABB32355_Locustag_Gmet_2126
Merged2_2276642_3-560	ApcC_Aromatoleum_aromaticum_EbN1_Q5P5G4	40.9	186	106	3	7	558	254	437	4.8e-33	130.6	ApcC_Aromatoleum_aromaticum_EbN1_Q5P5G4	ApcC_Aromatoleum_aromaticum_EbN1_Q5P5G4
Merged2_2276642_3-560	ApcA_Aromatoleum_aromaticum_EbN1_Q5P5G2	42.2	185	104	2	4	558	219	400	3.1e-32	127.9	ApcA_Aromatoleum_aromaticum_EbN1_Q5P5G2	ApcA_Aromatoleum_aromaticum_EbN1_Q5P5G2
Merged2_2283438_1-549	ApcC_Aromatoleum_aromaticum_EbN1_Q5P5G4	61.4	57	21	1	382	549	347	403	8.1e-17	76.6	ApcC_Aromatoleum_aromaticum_EbN1_Q5P5G4	ApcC_Aromatoleum_aromaticum_EbN1_Q5P5G4
Merged2_2283672_856-1416	Phenylethanol_dehydrogenase_Aromatoleum_aromaticum_EbN1_CAI07428	40.2	179	102	3	28	555	71	247	6.3e-25	103.6	Phenylethanol_dehydrogenase_Aromatoleum_aromaticum_EbN1_CAI07428	Phenylethanol_dehydrogenase_Aromatoleum_aromaticum_EbN1_CAI07428
Merged2_2283884_3-476	ApcC_Aromatoleum_aromaticum_EbN1_Q5P5G4	41.5	142	81	1	1	426	377	516	2.9e-23	97.8	ApcC_Aromatoleum_aromaticum_EbN1_Q5P5G4	ApcC_Aromatoleum_aromaticum_EbN1_Q5P5G4
Merged2_2285452_1-807	Phenylphosphate_synthase_subunit_A_Thauera_aromatica_K172_CAC12685	47.2	267	133	4	4	789	347	610	4e-73	264.2	Phenylphosphate_synthase_subunit_A_Thauera_aromatica_K172_CAC12685	Phenylphosphate_synthase_subunit_A_Thauera_aromatica_K172_CAC12685
Merged2_2285551_1-219	Putative_naphthalene_carboxylase_alpha_subunit_Deltaproteobacterium_Naph_S2_EFK07621_Locustag_NPH_5855	44.7	38	21	0	135	22	1	38	3.3e-06	40	Putative_naphthalene_carboxylase_alpha_subunit_Deltaproteobacterium_Naph_S2_EFK07621_Locustag_NPH_5855	Putative_naphthalene_carboxylase_alpha_subunit_Deltaproteobacterium_Naph_S2_EFK07621_Locustag_NPH_5855
Merged2_2287819_2-493	CmdA_Aromatoleum_aromaticum_pCyN1_AIS23703	50.6	85	40	1	151	399	46	130	1.5e-22	95.5	CmdA_Aromatoleum_aromaticum_pCyN1_AIS23703	CmdA_Aromatoleum_aromaticum_pCyN1_AIS23703
Merged2_2287819_2-493	Putative_alkane_C2_methylene_hydroxylase_alpha_subunit_Desulfococcus_oleovorans_Hxd3_ABW66004	48.1	81	41	1	151	390	52	132	3.7e-21	90.9	Putative_alkane_C2_methylene_hydroxylase_alpha_subunit_Desulfococcus_oleovorans_Hxd3_ABW66004	Putative_alkane_C2_methylene_hydroxylase_alpha_subunit_Desulfococcus_oleovorans_Hxd3_ABW66004
Merged2_2289882_3-227	Phenylethanol_dehydrogenase_Aromatoleum_aromaticum_EbN1_CAI07428	45.9	37	20	0	28	138	211	247	1.7e-05	37.7	Phenylethanol_dehydrogenase_Aromatoleum_aromaticum_EbN1_CAI07428	Phenylethanol_dehydrogenase_Aromatoleum_aromaticum_EbN1_CAI07428
Merged2_2291382_1-231	Phenylethanol_dehydrogenase_Aromatoleum_aromaticum_EbN1_CAI07428	45.5	66	35	1	10	204	5	70	3.4e-09	50.1	Phenylethanol_dehydrogenase_Aromatoleum_aromaticum_EbN1_CAI07428	Phenylethanol_dehydrogenase_Aromatoleum_aromaticum_EbN1_CAI07428
Merged2_2292395_1-633	ApcC_Aromatoleum_aromaticum_EbN1_Q5P5G4	45.1	215	101	4	10	627	299	505	2.1e-45	171.8	ApcC_Aromatoleum_aromaticum_EbN1_Q5P5G4	ApcC_Aromatoleum_aromaticum_EbN1_Q5P5G4
Merged2_2292822_3-701	ApcC_Aromatoleum_aromaticum_EbN1_Q5P5G4	56	232	101	1	4	699	213	443	2.7e-73	264.6	ApcC_Aromatoleum_aromaticum_EbN1_Q5P5G4	ApcC_Aromatoleum_aromaticum_EbN1_Q5P5G4
Merged2_2292923_83-502	ApcC_Aromatoleum_aromaticum_EbN1_Q5P5G4	42	112	64	1	76	411	15	125	8.1e-17	76.3	ApcC_Aromatoleum_aromaticum_EbN1_Q5P5G4	ApcC_Aromatoleum_aromaticum_EbN1_Q5P5G4
Merged2_2293071_31-339	Phenylphosphate_synthase_subunit_A_Thauera_aromatica_K172_CAC12685	42	100	58	0	1	300	510	609	2.7e-17	77.4	Phenylphosphate_synthase_subunit_A_Thauera_aromatica_K172_CAC12685	Phenylphosphate_synthase_subunit_A_Thauera_aromatica_K172_CAC12685
Merged2_2293748_3-1679	EbdA_Aromatoleum_aromaticum_EbN1_CAI07432	40.6	69	40	1	1390	1593	628	696	4.1e-11	59.3	EbdA_Aromatoleum_aromaticum_EbN1_CAI07432	EbdA_Aromatoleum_aromaticum_EbN1_CAI07432
Merged2_2293748_3-1679	EbdA_Azoarcus_sp_EB1_AAK76387	40.6	69	40	1	1390	1593	628	696	4.1e-11	59.3	EbdA_Azoarcus_sp_EB1_AAK76387	EbdA_Azoarcus_sp_EB1_AAK76387
Merged2_2298557_1-378	Phenylphosphate_synthase_subunit_B_Thauera_aromatica_K172_CAC12686	49.6	129	62	1	1	378	159	287	5.2e-31	123.2	Phenylphosphate_synthase_subunit_B_Thauera_aromatica_K172_CAC12686	Phenylphosphate_synthase_subunit_B_Thauera_aromatica_K172_CAC12686
Merged2_2301114_2-862	ApcA_Aromatoleum_aromaticum_EbN1_Q5P5G2	41.8	165	94	2	82	573	316	479	5.3e-23	97.8	ApcA_Aromatoleum_aromaticum_EbN1_Q5P5G2	ApcA_Aromatoleum_aromaticum_EbN1_Q5P5G2
Merged2_2301379_296-550	Phenylethanol_dehydrogenase_Aromatoleum_aromaticum_EbN1_CAI07428	45.1	71	37	1	22	228	177	247	1.5e-10	54.7	Phenylethanol_dehydrogenase_Aromatoleum_aromaticum_EbN1_CAI07428	Phenylethanol_dehydrogenase_Aromatoleum_aromaticum_EbN1_CAI07428
Merged2_2301904_1780-1893	Phenylphosphate_synthase_subunit_A_Thauera_aromatica_K172_CAC12685	52.8	36	17	0	1	108	576	611	2.1e-07	43.1	Phenylphosphate_synthase_subunit_A_Thauera_aromatica_K172_CAC12685	Phenylphosphate_synthase_subunit_A_Thauera_aromatica_K172_CAC12685
Merged2_2304426_1-330	PpcC_Aromatoleum_aromaticum_EbN1_CAI07884	48	25	13	0	282	208	100	124	0.0023	31.2	PpcC_Aromatoleum_aromaticum_EbN1_CAI07884	PpcC_Aromatoleum_aromaticum_EbN1_CAI07884
Merged2_2304715_3-854	PcmJ_functional_alpha_subunit_Geobacter_metallireducens_GS_15_ABB32355_Locustag_Gmet_2126	40	50	25	2	709	843	465	514	0.00055	34.7	PcmJ_functional_alpha_subunit_Geobacter_metallireducens_GS_15_ABB32355_Locustag_Gmet_2126	PcmJ_functional_alpha_subunit_Geobacter_metallireducens_GS_15_ABB32355_Locustag_Gmet_2126
Merged2_2304715_3-854	PcmI_alpha_prime_subunit_isoform_of_PcmJ_Geobacter_metallireducens_GS_15_ABB32354_Locustag_Gmet_2125	58.3	24	10	0	772	843	499	522	0.0046	31.6	PcmI_alpha_prime_subunit_isoform_of_PcmJ_Geobacter_metallireducens_GS_15_ABB32354_Locustag_Gmet_2125	PcmI_alpha_prime_subunit_isoform_of_PcmJ_Geobacter_metallireducens_GS_15_ABB32354_Locustag_Gmet_2125
Merged2_2305106_2-295	Phenylethanol_dehydrogenase_Aromatoleum_aromaticum_EbN1_CAI07428	42.6	94	51	2	1	279	154	245	1.4e-15	71.6	Phenylethanol_dehydrogenase_Aromatoleum_aromaticum_EbN1_CAI07428	Phenylethanol_dehydrogenase_Aromatoleum_aromaticum_EbN1_CAI07428
Merged2_2305961_3-449	ApcC_Aromatoleum_aromaticum_EbN1_Q5P5G4	41.7	151	85	2	1	444	279	429	4.9e-28	113.6	ApcC_Aromatoleum_aromaticum_EbN1_Q5P5G4	ApcC_Aromatoleum_aromaticum_EbN1_Q5P5G4
Merged2_2305961_3-449	ApcA_Aromatoleum_aromaticum_EbN1_Q5P5G2	41.2	148	85	2	4	444	246	392	7e-27	109.8	ApcA_Aromatoleum_aromaticum_EbN1_Q5P5G2	ApcA_Aromatoleum_aromaticum_EbN1_Q5P5G2
Merged2_2306613_3-545	Phenylphosphate_synthase_subunit_A_Thauera_aromatica_K172_CAC12685	42.4	172	98	1	31	543	261	432	4.7e-41	157.1	Phenylphosphate_synthase_subunit_A_Thauera_aromatica_K172_CAC12685	Phenylphosphate_synthase_subunit_A_Thauera_aromatica_K172_CAC12685
Merged2_2306826_3-368	Phenylethanol_dehydrogenase_Aromatoleum_aromaticum_EbN1_CAI07428	52.7	110	52	0	37	366	75	184	3.8e-31	123.6	Phenylethanol_dehydrogenase_Aromatoleum_aromaticum_EbN1_CAI07428	Phenylethanol_dehydrogenase_Aromatoleum_aromaticum_EbN1_CAI07428
Merged2_2307112_1-864	ApcA_Aromatoleum_aromaticum_EbN1_Q5P5G2	41.9	136	78	1	1	405	332	467	2.1e-19	85.9	ApcA_Aromatoleum_aromaticum_EbN1_Q5P5G2	ApcA_Aromatoleum_aromaticum_EbN1_Q5P5G2
Merged2_23074_2-940	Naphthalene_carboxylase_alpha_subunit_Desulfobacterium_sp_N47_CBX30514_Locustag_N47_K27540	41.4	309	174	4	1	924	8	310	7.7e-60	220.3	Naphthalene_carboxylase_alpha_subunit_Desulfobacterium_sp_N47_CBX30514_Locustag_N47_K27540	Naphthalene_carboxylase_alpha_subunit_Desulfobacterium_sp_N47_CBX30514_Locustag_N47_K27540
Merged2_23074_2-940	Putative_naphthalene_carboxylase_alpha_subunit_Deltaproteobacterium_Naph_S2_EFK07621_Locustag_NPH_5855	41.4	309	174	4	1	924	1	303	2.9e-59	218.4	Putative_naphthalene_carboxylase_alpha_subunit_Deltaproteobacterium_Naph_S2_EFK07621_Locustag_NPH_5855	Putative_naphthalene_carboxylase_alpha_subunit_Deltaproteobacterium_Naph_S2_EFK07621_Locustag_NPH_5855
Merged2_2308870_182-538	Phenylphosphate_synthase_subunit_A_Thauera_aromatica_K172_CAC12685	56.2	121	49	1	1	351	490	610	1.6e-34	134.8	Phenylphosphate_synthase_subunit_A_Thauera_aromatica_K172_CAC12685	Phenylphosphate_synthase_subunit_A_Thauera_aromatica_K172_CAC12685
Merged2_2308899_2-124	Phenylphosphate_synthase_subunit_A_Thauera_aromatica_K172_CAC12685	59	39	16	0	1	117	572	610	1.3e-10	53.9	Phenylphosphate_synthase_subunit_A_Thauera_aromatica_K172_CAC12685	Phenylphosphate_synthase_subunit_A_Thauera_aromatica_K172_CAC12685
Merged2_2312486_780-1118	Phenylphosphate_synthase_subunit_A_Thauera_aromatica_K172_CAC12685	43.3	104	59	0	25	336	508	611	6.3e-20	86.3	Phenylphosphate_synthase_subunit_A_Thauera_aromatica_K172_CAC12685	Phenylphosphate_synthase_subunit_A_Thauera_aromatica_K172_CAC12685
Merged2_2312942_2-562	ApcC_Aromatoleum_aromaticum_EbN1_Q5P5G4	41.8	184	106	1	1	549	515	698	5.7e-42	160.2	ApcC_Aromatoleum_aromaticum_EbN1_Q5P5G4	ApcC_Aromatoleum_aromaticum_EbN1_Q5P5G4
Merged2_2313552_1-126	Phenylphosphate_synthase_subunit_B_Thauera_aromatica_K172_CAC12686	50	40	16	1	4	123	19	54	0.0015	30.4	Phenylphosphate_synthase_subunit_B_Thauera_aromatica_K172_CAC12686	Phenylphosphate_synthase_subunit_B_Thauera_aromatica_K172_CAC12686
Merged2_231400_1-753	Phenylphosphate_synthase_subunit_B_Thauera_aromatica_K172_CAC12686	40.1	252	147	2	1	750	54	303	2.1e-47	178.7	Phenylphosphate_synthase_subunit_B_Thauera_aromatica_K172_CAC12686	Phenylphosphate_synthase_subunit_B_Thauera_aromatica_K172_CAC12686
Merged2_2314984_205-324	Phenylethanol_dehydrogenase_Aromatoleum_aromaticum_EbN1_CAI07428	62.2	37	14	0	1	111	211	247	1.5e-08	47	Phenylethanol_dehydrogenase_Aromatoleum_aromaticum_EbN1_CAI07428	Phenylethanol_dehydrogenase_Aromatoleum_aromaticum_EbN1_CAI07428
Merged2_2315157_1-492	Phenylethanol_dehydrogenase_Aromatoleum_aromaticum_EbN1_CAI07428	42.7	143	80	2	58	483	106	247	2.2e-26	108.2	Phenylethanol_dehydrogenase_Aromatoleum_aromaticum_EbN1_CAI07428	Phenylethanol_dehydrogenase_Aromatoleum_aromaticum_EbN1_CAI07428
Merged2_231570_3-395	ApcC_Aromatoleum_aromaticum_EbN1_Q5P5G4	44.5	128	58	2	28	390	280	401	4.9e-24	100.1	ApcC_Aromatoleum_aromaticum_EbN1_Q5P5G4	ApcC_Aromatoleum_aromaticum_EbN1_Q5P5G4
Merged2_2316687_1694-1906	EbdB_Aromatoleum_aromaticum_EbN1_CAI07431	59.6	52	21	0	16	171	18	69	6.3e-18	79	EbdB_Aromatoleum_aromaticum_EbN1_CAI07431	EbdB_Aromatoleum_aromaticum_EbN1_CAI07431
Merged2_2316687_1694-1906	EbdB_Azoarcus_sp_EB1_AAK76388	59.6	52	21	0	16	171	18	69	6.3e-18	79	EbdB_Azoarcus_sp_EB1_AAK76388	EbdB_Azoarcus_sp_EB1_AAK76388
Merged2_2316687_1694-1906	CmdB_Aromatoleum_aromaticum_pCyN1_AIS23702	51.9	52	25	0	16	171	5	56	1.3e-15	71.2	CmdB_Aromatoleum_aromaticum_pCyN1_AIS23702	CmdB_Aromatoleum_aromaticum_pCyN1_AIS23702
Merged2_2318925_379-636	Phenylphosphate_synthase_subunit_A_Thauera_aromatica_K172_CAC12685	65	80	28	0	1	240	531	610	5.7e-29	115.9	Phenylphosphate_synthase_subunit_A_Thauera_aromatica_K172_CAC12685	Phenylphosphate_synthase_subunit_A_Thauera_aromatica_K172_CAC12685
Merged2_2319882_3-335	EbdB_Aromatoleum_aromaticum_EbN1_CAI07431	40.5	37	22	0	220	330	137	173	1.5e-05	38.5	EbdB_Aromatoleum_aromaticum_EbN1_CAI07431	EbdB_Aromatoleum_aromaticum_EbN1_CAI07431
Merged2_2319882_3-335	EbdB_Azoarcus_sp_EB1_AAK76388	40.5	37	22	0	220	330	137	173	1.5e-05	38.5	EbdB_Azoarcus_sp_EB1_AAK76388	EbdB_Azoarcus_sp_EB1_AAK76388
Merged2_2319951_1-117	Phenylphosphate_synthase_subunit_A_Thauera_aromatica_K172_CAC12685	55.6	36	16	0	1	108	575	610	6.6e-09	48.1	Phenylphosphate_synthase_subunit_A_Thauera_aromatica_K172_CAC12685	Phenylphosphate_synthase_subunit_A_Thauera_aromatica_K172_CAC12685
Merged2_2319951_114-458	Phenylphosphate_synthase_subunit_A_Thauera_aromatica_K172_CAC12685	51.8	110	48	1	31	345	457	566	2e-29	117.9	Phenylphosphate_synthase_subunit_A_Thauera_aromatica_K172_CAC12685	Phenylphosphate_synthase_subunit_A_Thauera_aromatica_K172_CAC12685
Merged2_2321216_110-370	Phenylethanol_dehydrogenase_Aromatoleum_aromaticum_EbN1_CAI07428	43.8	89	41	3	1	249	160	245	7e-11	55.8	Phenylethanol_dehydrogenase_Aromatoleum_aromaticum_EbN1_CAI07428	Phenylethanol_dehydrogenase_Aromatoleum_aromaticum_EbN1_CAI07428
Merged2_2321286_613-795	Phenylethanol_dehydrogenase_Aromatoleum_aromaticum_EbN1_CAI07428	42.9	49	27	1	34	177	199	247	6.2e-06	38.9	Phenylethanol_dehydrogenase_Aromatoleum_aromaticum_EbN1_CAI07428	Phenylethanol_dehydrogenase_Aromatoleum_aromaticum_EbN1_CAI07428
Merged2_2321714_881-1207	Phenylethanol_dehydrogenase_Aromatoleum_aromaticum_EbN1_CAI07428	45.5	33	18	0	223	321	217	249	0.00036	33.9	Phenylethanol_dehydrogenase_Aromatoleum_aromaticum_EbN1_CAI07428	Phenylethanol_dehydrogenase_Aromatoleum_aromaticum_EbN1_CAI07428
Merged2_2322339_537-695	Phenylethanol_dehydrogenase_Aromatoleum_aromaticum_EbN1_CAI07428	57.1	35	15	0	10	114	4	38	4.9e-07	42.4	Phenylethanol_dehydrogenase_Aromatoleum_aromaticum_EbN1_CAI07428	Phenylethanol_dehydrogenase_Aromatoleum_aromaticum_EbN1_CAI07428
Merged2_2323149_142-615	Putative_alkane_C2_methylene_hydroxylase_alpha_subunit_Desulfococcus_oleovorans_Hxd3_ABW66004	43.8	48	27	0	181	324	876	923	1.5e-06	42.4	Putative_alkane_C2_methylene_hydroxylase_alpha_subunit_Desulfococcus_oleovorans_Hxd3_ABW66004	Putative_alkane_C2_methylene_hydroxylase_alpha_subunit_Desulfococcus_oleovorans_Hxd3_ABW66004
Merged2_2326740_49-345	Phenylethanol_dehydrogenase_Aromatoleum_aromaticum_EbN1_CAI07428	44.6	92	50	1	1	273	154	245	9.1e-15	68.9	Phenylethanol_dehydrogenase_Aromatoleum_aromaticum_EbN1_CAI07428	Phenylethanol_dehydrogenase_Aromatoleum_aromaticum_EbN1_CAI07428
Merged2_2327333_3-641	EbdB_Aromatoleum_aromaticum_EbN1_CAI07431	40.7	216	79	6	1	639	33	202	2.2e-42	161.8	EbdB_Aromatoleum_aromaticum_EbN1_CAI07431	EbdB_Aromatoleum_aromaticum_EbN1_CAI07431
Merged2_2327333_3-641	EbdB_Azoarcus_sp_EB1_AAK76388	40.7	216	79	6	1	639	33	202	2.2e-42	161.8	EbdB_Azoarcus_sp_EB1_AAK76388	EbdB_Azoarcus_sp_EB1_AAK76388
Merged2_2329277_1-330	PpcA_Aromatoleum_aromaticum_EbN1_CAI07883	42.9	42	24	0	7	132	382	423	0.00036	33.9	PpcA_Aromatoleum_aromaticum_EbN1_CAI07883	PpcA_Aromatoleum_aromaticum_EbN1_CAI07883
Merged2_2330293_2026-2418	ApcB_Aromatoleum_aromaticum_EbN1_Q5P5G3	62.6	123	46	0	1	369	1	123	1.4e-47	178.3	ApcB_Aromatoleum_aromaticum_EbN1_Q5P5G3	ApcB_Aromatoleum_aromaticum_EbN1_Q5P5G3
Merged2_2330293_2415-2789	ApcC_Aromatoleum_aromaticum_EbN1_Q5P5G4	69.3	114	35	0	34	375	10	123	3.3e-46	173.7	ApcC_Aromatoleum_aromaticum_EbN1_Q5P5G4	ApcC_Aromatoleum_aromaticum_EbN1_Q5P5G4
Merged2_2330293_2415-2789	ApcA_Aromatoleum_aromaticum_EbN1_Q5P5G2	43.5	92	51	1	40	312	3	94	1.2e-16	75.5	ApcA_Aromatoleum_aromaticum_EbN1_Q5P5G2	ApcA_Aromatoleum_aromaticum_EbN1_Q5P5G2
Merged2_2330293_62-2029	ApcA_Aromatoleum_aromaticum_EbN1_Q5P5G2	52	664	297	9	1	1944	1	658	3e-178	614.8	ApcA_Aromatoleum_aromaticum_EbN1_Q5P5G2	ApcA_Aromatoleum_aromaticum_EbN1_Q5P5G2
Merged2_2330609_2-385	ApcC_Aromatoleum_aromaticum_EbN1_Q5P5G4	44.5	128	70	1	1	381	338	465	9.6e-25	102.4	ApcC_Aromatoleum_aromaticum_EbN1_Q5P5G4	ApcC_Aromatoleum_aromaticum_EbN1_Q5P5G4
Merged2_2330711_3-218	PcmJ_functional_alpha_subunit_Geobacter_sp_FRC_32_ACM18492_Locustag_Geob_0118	58.3	24	9	1	133	201	492	515	0.0045	29.6	PcmJ_functional_alpha_subunit_Geobacter_sp_FRC_32_ACM18492_Locustag_Geob_0118	PcmJ_functional_alpha_subunit_Geobacter_sp_FRC_32_ACM18492_Locustag_Geob_0118
Merged2_2335178_307-546	Phenylethanol_dehydrogenase_Aromatoleum_aromaticum_EbN1_CAI07428	50	34	16	1	25	126	6	38	0.00034	33.5	Phenylethanol_dehydrogenase_Aromatoleum_aromaticum_EbN1_CAI07428	Phenylethanol_dehydrogenase_Aromatoleum_aromaticum_EbN1_CAI07428
Merged2_2336441_120-419	ApcA_Aromatoleum_aromaticum_EbN1_Q5P5G2	53.8	80	37	0	61	300	2	81	2.3e-21	90.9	ApcA_Aromatoleum_aromaticum_EbN1_Q5P5G2	ApcA_Aromatoleum_aromaticum_EbN1_Q5P5G2
Merged2_2337040_3-782	NmsA_partial_Bacterium_enrichment_culture_clone	41.5	53	27	2	768	610	371	419	0.0042	31.6	NmsA_partial_Bacterium_enrichment_culture_clone N47_ADB04297	NmsA_partial_Bacterium_enrichment_culture_clone N47_ADB04297
Merged2_2337953_408-551	Phenylethanol_dehydrogenase_Aromatoleum_aromaticum_EbN1_CAI07428	64.3	28	10	0	49	132	219	246	1.3e-06	40.8	Phenylethanol_dehydrogenase_Aromatoleum_aromaticum_EbN1_CAI07428	Phenylethanol_dehydrogenase_Aromatoleum_aromaticum_EbN1_CAI07428
Merged2_234043_2-367	BssD_Thauera_aromatica_K172_CAA05050	73.7	19	5	0	1	57	23	41	4.3e-06	40.4	BssD_Thauera_aromatica_K172_CAA05050	BssD_Thauera_aromatica_K172_CAA05050
Merged2_234043_2-367	AssD1_Desulfatibacillum_alkenivorans_AK_01_ACL03425	61.1	18	7	0	4	57	25	42	2.1e-05	38.1	AssD1_Desulfatibacillum_alkenivorans_AK_01_ACL03425	AssD1_Desulfatibacillum_alkenivorans_AK_01_ACL03425
Merged2_234043_2-367	Putative_AssD1_Desulfatibacillum_aliphaticivorans_DSM_15576T_JGI_Locus_tag_G491DRAFT_03721_WP_028315532	61.1	18	7	0	4	57	25	42	2.1e-05	38.1	Putative_AssD1_Desulfatibacillum_aliphaticivorans_DSM_15576T_JGI_Locus_tag_G491DRAFT_03721_WP_028315532	Putative_AssD1_Desulfatibacillum_aliphaticivorans_DSM_15576T_JGI_Locus_tag_G491DRAFT_03721_WP_028315532
Merged2_234043_2-367	AssD2_Desulfatibacillum_alkenivorans_AK_01_ACL03895	61.1	18	7	0	4	57	25	42	3.6e-05	37.4	AssD2_Desulfatibacillum_alkenivorans_AK_01_ACL03895	AssD2_Desulfatibacillum_alkenivorans_AK_01_ACL03895
Merged2_234043_2-367	Putative_AssD_Smithella_sp_SCADC_KFO69022	61.1	18	7	0	4	57	25	42	6.2e-05	36.6	Putative_AssD_Smithella_sp_SCADC_KFO69022	Putative_AssD_Smithella_sp_SCADC_KFO69022
Merged2_234043_2-367	AssD_Smithella_sp_SDB_KQC10643	61.1	18	7	0	4	57	25	42	6.2e-05	36.6	AssD_Smithella_sp_SDB_KQC10643	AssD_Smithella_sp_SDB_KQC10643
Merged2_234467_3-419	ApcA_Aromatoleum_aromaticum_EbN1_Q5P5G2	44.6	130	64	1	1	390	263	384	2e-23	98.2	ApcA_Aromatoleum_aromaticum_EbN1_Q5P5G2	ApcA_Aromatoleum_aromaticum_EbN1_Q5P5G2
Merged2_2344930_1-549	CmdA_Aromatoleum_aromaticum_pCyN1_AIS23703	47.7	86	43	1	133	384	45	130	3.7e-22	94.4	CmdA_Aromatoleum_aromaticum_pCyN1_AIS23703	CmdA_Aromatoleum_aromaticum_pCyN1_AIS23703
Merged2_2344930_1-549	Putative_alkane_C2_methylene_hydroxylase_alpha_subunit_Desulfococcus_oleovorans_Hxd3_ABW66004	46.3	82	43	1	133	375	51	132	2.3e-19	85.1	Putative_alkane_C2_methylene_hydroxylase_alpha_subunit_Desulfococcus_oleovorans_Hxd3_ABW66004	Putative_alkane_C2_methylene_hydroxylase_alpha_subunit_Desulfococcus_oleovorans_Hxd3_ABW66004
Merged2_2350400_2-340	PcmI_alpha_prime_subunit_isoform_of_PcmJ_Geobacter_metallireducens_GS_15_ABB32354_Locustag_Gmet_2125	41.8	110	64	0	10	339	26	135	1.5e-26	108.2	PcmI_alpha_prime_subunit_isoform_of_PcmJ_Geobacter_metallireducens_GS_15_ABB32354_Locustag_Gmet_2125	PcmI_alpha_prime_subunit_isoform_of_PcmJ_Geobacter_metallireducens_GS_15_ABB32354_Locustag_Gmet_2125
Merged2_2350400_2-340	PcmI_alpha_prime_subunit_isoform_of_PcmJ_Geobacter_sp_FRC_32_ACM18493_Locustag_Geob_0119	40	110	66	0	10	339	26	135	2.2e-25	104.4	PcmI_alpha_prime_subunit_isoform_of_PcmJ_Geobacter_sp_FRC_32_ACM18493_Locustag_Geob_0119	PcmI_alpha_prime_subunit_isoform_of_PcmJ_Geobacter_sp_FRC_32_ACM18493_Locustag_Geob_0119
Merged2_2350400_2-340	PcmJ_functional_alpha_subunit_Geobacter_metallireducens_GS_15_ABB32355_Locustag_Gmet_2126	40.9	110	65	0	10	339	26	135	1.6e-23	98.2	PcmJ_functional_alpha_subunit_Geobacter_metallireducens_GS_15_ABB32355_Locustag_Gmet_2126	PcmJ_functional_alpha_subunit_Geobacter_metallireducens_GS_15_ABB32355_Locustag_Gmet_2126
Merged2_2351829_3-299	Phenylethanol_dehydrogenase_Aromatoleum_aromaticum_EbN1_CAI07428	57.7	97	35	2	1	291	158	248	5.9e-22	92.8	Phenylethanol_dehydrogenase_Aromatoleum_aromaticum_EbN1_CAI07428	Phenylethanol_dehydrogenase_Aromatoleum_aromaticum_EbN1_CAI07428
Merged2_2351970_2-274	Phenylethanol_dehydrogenase_Aromatoleum_aromaticum_EbN1_CAI07428	40.5	84	46	2	13	258	166	247	3e-12	60.5	Phenylethanol_dehydrogenase_Aromatoleum_aromaticum_EbN1_CAI07428	Phenylethanol_dehydrogenase_Aromatoleum_aromaticum_EbN1_CAI07428
Merged2_2352830_1-138	Phenylethanol_dehydrogenase_Aromatoleum_aromaticum_EbN1_CAI07428	59.5	42	17	0	10	135	208	249	9.1e-10	51.2	Phenylethanol_dehydrogenase_Aromatoleum_aromaticum_EbN1_CAI07428	Phenylethanol_dehydrogenase_Aromatoleum_aromaticum_EbN1_CAI07428
Merged2_2354048_3-446	ApcC_Aromatoleum_aromaticum_EbN1_Q5P5G4	47.9	142	72	2	1	423	355	495	1.3e-28	115.5	ApcC_Aromatoleum_aromaticum_EbN1_Q5P5G4	ApcC_Aromatoleum_aromaticum_EbN1_Q5P5G4
Merged2_2354085_3-488	Phenylphosphate_synthase_subunit_A_Thauera_aromatica_K172_CAC12685	41.2	160	94	0	1	480	154	313	6.4e-34	133.3	Phenylphosphate_synthase_subunit_A_Thauera_aromatica_K172_CAC12685	Phenylphosphate_synthase_subunit_A_Thauera_aromatica_K172_CAC12685
Merged2_235507_3-377	Phenylethanol_dehydrogenase_Aromatoleum_aromaticum_EbN1_CAI07428	40.5	121	69	2	4	360	128	247	2.9e-18	80.9	Phenylethanol_dehydrogenase_Aromatoleum_aromaticum_EbN1_CAI07428	Phenylethanol_dehydrogenase_Aromatoleum_aromaticum_EbN1_CAI07428
Merged2_2356671_303-938	Phenylphosphate_synthase_subunit_A_Thauera_aromatica_K172_CAC12685	52.4	212	96	1	1	621	399	610	1.2e-64	235.7	Phenylphosphate_synthase_subunit_A_Thauera_aromatica_K172_CAC12685	Phenylphosphate_synthase_subunit_A_Thauera_aromatica_K172_CAC12685
Merged2_2357143_1-306	CmdA_Aromatoleum_aromaticum_pCyN1_AIS23703	49.3	73	35	1	1	213	58	130	1.4e-18	81.6	CmdA_Aromatoleum_aromaticum_pCyN1_AIS23703	CmdA_Aromatoleum_aromaticum_pCyN1_AIS23703
Merged2_2357143_1-306	Putative_alkane_C2_methylene_hydroxylase_alpha_subunit_Desulfococcus_oleovorans_Hxd3_ABW66004	47.8	69	35	1	1	204	64	132	1.7e-16	74.7	Putative_alkane_C2_methylene_hydroxylase_alpha_subunit_Desulfococcus_oleovorans_Hxd3_ABW66004	Putative_alkane_C2_methylene_hydroxylase_alpha_subunit_Desulfococcus_oleovorans_Hxd3_ABW66004
Merged2_2357581_1-117	Phenylethanol_dehydrogenase_Aromatoleum_aromaticum_EbN1_CAI07428	52.9	34	16	0	16	117	5	38	5.2e-06	38.5	Phenylethanol_dehydrogenase_Aromatoleum_aromaticum_EbN1_CAI07428	Phenylethanol_dehydrogenase_Aromatoleum_aromaticum_EbN1_CAI07428
Merged2_2359954_76-372	Phenylethanol_dehydrogenase_Aromatoleum_aromaticum_EbN1_CAI07428	44.8	96	49	2	10	291	154	247	1.4e-15	71.6	Phenylethanol_dehydrogenase_Aromatoleum_aromaticum_EbN1_CAI07428	Phenylethanol_dehydrogenase_Aromatoleum_aromaticum_EbN1_CAI07428
Merged2_2360284_520-702	Phenylethanol_dehydrogenase_Aromatoleum_aromaticum_EbN1_CAI07428	45.5	33	18	0	79	177	217	249	4e-05	36.2	Phenylethanol_dehydrogenase_Aromatoleum_aromaticum_EbN1_CAI07428	Phenylethanol_dehydrogenase_Aromatoleum_aromaticum_EbN1_CAI07428
Merged2_2361028_1-630	ApcD_Aromatoleum_aromaticum_EbN1_Q5P5G5	44.7	206	113	1	1	615	111	316	1.4e-49	185.7	ApcD_Aromatoleum_aromaticum_EbN1_Q5P5G5	ApcD_Aromatoleum_aromaticum_EbN1_Q5P5G5
Merged2_2361232_3-269	Phenylphosphate_synthase_subunit_B_Thauera_aromatica_K172_CAC12686	42.1	76	43	1	4	231	294	368	1.3e-15	71.6	Phenylphosphate_synthase_subunit_B_Thauera_aromatica_K172_CAC12686	Phenylphosphate_synthase_subunit_B_Thauera_aromatica_K172_CAC12686
Merged2_2361397_1-1407	Putative_alkane_C2_methylene_hydroxylase_alpha_subunit_Desulfococcus_oleovorans_Hxd3_ABW66004	44.4	27	15	0	1108	1188	880	906	0.022	30	Putative_alkane_C2_methylene_hydroxylase_alpha_subunit_Desulfococcus_oleovorans_Hxd3_ABW66004	Putative_alkane_C2_methylene_hydroxylase_alpha_subunit_Desulfococcus_oleovorans_Hxd3_ABW66004
Merged2_2364189_1-414	ApcA_Aromatoleum_aromaticum_EbN1_Q5P5G2	45.5	101	54	1	91	390	316	416	3e-16	74.3	ApcA_Aromatoleum_aromaticum_EbN1_Q5P5G2	ApcA_Aromatoleum_aromaticum_EbN1_Q5P5G2
Merged2_2364612_1-357	Phenylphosphate_synthase_subunit_A_Thauera_aromatica_K172_CAC12685	50.5	93	46	0	79	357	508	600	8.4e-23	95.9	Phenylphosphate_synthase_subunit_A_Thauera_aromatica_K172_CAC12685	Phenylphosphate_synthase_subunit_A_Thauera_aromatica_K172_CAC12685
Merged2_236502_3-377	Phenylphosphate_synthase_subunit_B_Thauera_aromatica_K172_CAC12686	45.1	122	57	2	1	366	148	259	1e-23	99	Phenylphosphate_synthase_subunit_B_Thauera_aromatica_K172_CAC12686	Phenylphosphate_synthase_subunit_B_Thauera_aromatica_K172_CAC12686
Merged2_2366093_1-369	Phenylphosphate_synthase_subunit_A_Thauera_aromatica_K172_CAC12685	47.2	123	64	1	4	369	300	422	6.4e-34	132.9	Phenylphosphate_synthase_subunit_A_Thauera_aromatica_K172_CAC12685	Phenylphosphate_synthase_subunit_A_Thauera_aromatica_K172_CAC12685
Merged2_2366566_3-101	CmdB_Aromatoleum_aromaticum_pCyN1_AIS23702	71.4	28	8	0	16	99	5	32	6.6e-10	51.2	CmdB_Aromatoleum_aromaticum_pCyN1_AIS23702	CmdB_Aromatoleum_aromaticum_pCyN1_AIS23702
Merged2_2366566_3-101	EbdB_Aromatoleum_aromaticum_EbN1_CAI07431	57.1	28	12	0	16	99	18	45	4.7e-08	45.1	EbdB_Aromatoleum_aromaticum_EbN1_CAI07431	EbdB_Aromatoleum_aromaticum_EbN1_CAI07431
Merged2_2366566_3-101	EbdB_Azoarcus_sp_EB1_AAK76388	57.1	28	12	0	16	99	18	45	4.7e-08	45.1	EbdB_Azoarcus_sp_EB1_AAK76388	EbdB_Azoarcus_sp_EB1_AAK76388
Merged2_2367112_49-465	Phenylphosphate_synthase_subunit_A_Thauera_aromatica_K172_CAC12685	56	141	58	1	4	414	471	611	5.9e-44	166.4	Phenylphosphate_synthase_subunit_A_Thauera_aromatica_K172_CAC12685	Phenylphosphate_synthase_subunit_A_Thauera_aromatica_K172_CAC12685
Merged2_2367821_1-654	ApcC_Aromatoleum_aromaticum_EbN1_Q5P5G4	40.5	215	107	9	16	633	223	425	1.7e-37	145.6	ApcC_Aromatoleum_aromaticum_EbN1_Q5P5G4	ApcC_Aromatoleum_aromaticum_EbN1_Q5P5G4
Merged2_2369521_2-493	Phenylphosphate_synthase_subunit_A_Thauera_aromatica_K172_CAC12685	40	170	96	3	1	492	394	563	1.4e-31	125.6	Phenylphosphate_synthase_subunit_A_Thauera_aromatica_K172_CAC12685	Phenylphosphate_synthase_subunit_A_Thauera_aromatica_K172_CAC12685
Merged2_2370703_3-548	NmsD_partial_Bacterium_enrichment_culture_clone_N47_ADB04295	48	25	13	0	200	126	175	199	0.0039	31.2	NmsD_partial_Bacterium_enrichment_culture_clone_N47_ADB04295	NmsD_partial_Bacterium_enrichment_culture_clone_N47_ADB04295
Merged2_2371687_2-880	ApcA_Aromatoleum_aromaticum_EbN1_Q5P5G2	60.8	293	113	2	1	876	74	365	2.2e-101	358.2	ApcA_Aromatoleum_aromaticum_EbN1_Q5P5G2	ApcA_Aromatoleum_aromaticum_EbN1_Q5P5G2
Merged2_2371910_3-461	ApcA_Aromatoleum_aromaticum_EbN1_Q5P5G2	53.9	152	70	0	4	459	137	288	2.2e-44	167.9	ApcA_Aromatoleum_aromaticum_EbN1_Q5P5G2	ApcA_Aromatoleum_aromaticum_EbN1_Q5P5G2
Merged2_2372227_3-551	CmdA_Aromatoleum_aromaticum_pCyN1_AIS23703	41	117	57	4	88	411	46	159	1.1e-21	92.8	CmdA_Aromatoleum_aromaticum_pCyN1_AIS23703	CmdA_Aromatoleum_aromaticum_pCyN1_AIS23703
Merged2_2373259_3-170	Phenylethanol_dehydrogenase_Aromatoleum_aromaticum_EbN1_CAI07428	45.7	35	19	0	19	123	5	39	0.00031	33.1	Phenylethanol_dehydrogenase_Aromatoleum_aromaticum_EbN1_CAI07428	Phenylethanol_dehydrogenase_Aromatoleum_aromaticum_EbN1_CAI07428
Merged2_2373559_2073-3725	Phenylphosphate_synthase_subunit_A_Thauera_aromatica_K172_CAC12685	46.3	108	57	1	1312	1632	503	610	1.5e-21	94	Phenylphosphate_synthase_subunit_A_Thauera_aromatica_K172_CAC12685	Phenylphosphate_synthase_subunit_A_Thauera_aromatica_K172_CAC12685
Merged2_2375200_1-528	Phenylphosphate_synthase_subunit_A_Thauera_aromatica_K172_CAC12685	47.7	176	92	0	1	528	69	244	1.3e-48	182.2	Phenylphosphate_synthase_subunit_A_Thauera_aromatica_K172_CAC12685	Phenylphosphate_synthase_subunit_A_Thauera_aromatica_K172_CAC12685
Merged2_2375671_1-366	BssD_Thauera_aromatica_K172_CAA05050	47.6	42	22	0	58	183	13	54	6.4e-10	53.1	BssD_Thauera_aromatica_K172_CAA05050	BssD_Thauera_aromatica_K172_CAA05050
Merged2_2375671_1-366	BssD_Aromatoleum_aromaticum_EbN1_CAI07157	48.6	37	19	0	58	168	13	49	7.1e-09	49.7	BssD_Aromatoleum_aromaticum_EbN1_CAI07157	BssD_Aromatoleum_aromaticum_EbN1_CAI07157
Merged2_2375713_758-1018	Phenylethanol_dehydrogenase_Aromatoleum_aromaticum_EbN1_CAI07428	50	36	18	0	58	165	210	245	8.9e-06	38.9	Phenylethanol_dehydrogenase_Aromatoleum_aromaticum_EbN1_CAI07428	Phenylethanol_dehydrogenase_Aromatoleum_aromaticum_EbN1_CAI07428
Merged2_2375922_2-589	Phenylphosphate_synthase_subunit_B_Thauera_aromatica_K172_CAC12686	46.6	176	89	1	43	555	93	268	7.8e-34	133.3	Phenylphosphate_synthase_subunit_B_Thauera_aromatica_K172_CAC12686	Phenylphosphate_synthase_subunit_B_Thauera_aromatica_K172_CAC12686
Merged2_2376869_1-192	Phenylethanol_dehydrogenase_Aromatoleum_aromaticum_EbN1_CAI07428	44.6	56	27	2	16	183	195	246	3.5e-07	43.1	Phenylethanol_dehydrogenase_Aromatoleum_aromaticum_EbN1_CAI07428	Phenylethanol_dehydrogenase_Aromatoleum_aromaticum_EbN1_CAI07428
[truncated: 4,218 more rows]

## Sheet: Bactibase_Results
Merged2_1009249_2-301	BAC137	41.2	97	55	2	4	291	128	223	5.6e-20	84.3	BAC137 | Linocin M18	BAC137 | Linocin M18
[truncated: 610 more rows]
