# Supplementary material for: The tropical cookbook: Termite diet and phylogenetics—Over geographical origin—Drive the microbiome and functional genetic structure of nests
Source: Front Microbiol. 2023 Mar 14;14:1089525. doi: 10.3389/fmicb.2023.1089525 (PMC10043212; doi:10.3389/fmicb.2023.1089525)
Supplement: Supplementary file 24 [file Table_5.XLS]

## Sheet: Sheet1
Merged2_401_3-752	gi|648521317|ref|WP_026213068.1|	80	250	46	1	1	750	1	246	2.8e-115	414.5
Merged2_5129_229-492	gi|1214428586|ref|WP_088818371.1|	80	85	16	1	13	264	24	108	8e-33	139
Merged2_8643_107-550	gi|491303081|ref|WP_005161084.1|	81.8	137	25	0	1	411	1	137	4.4e-60	230.3
Merged2_8643_107-550	gi|748225284|ref|WP_039795972.1|	81.8	137	25	0	1	411	1	137	7.5e-60	229.6
Merged2_8643_107-550	gi|740737987|ref|WP_038523273.1|	81	137	26	0	1	411	1	137	2.9e-59	227.6
Merged2_8643_107-550	gi|452957179|gb|EME62554.1|	81	137	26	0	1	411	1	137	2.9e-59	227.6
Merged2_8643_107-550	gi|739480244|ref|WP_037340115.1|	80.3	137	27	0	1	411	1	137	3.7e-59	227.3
Merged2_8643_107-550	gi|1020291680|ref|WP_063271825.1|	80.3	137	27	0	1	411	1	137	6.4e-59	226.5
Merged2_8643_107-550	gi|667681748|gb|AIG76364.1|	80.3	137	27	0	1	411	7	143	8.3e-59	226.1
Merged2_8643_107-550	gi|1194605690|ref|WP_085940904.1|	80.3	137	27	0	1	411	7	143	8.3e-59	226.1
Merged2_8643_107-550	gi|654472104|ref|WP_027942329.1|	80.3	137	27	0	1	411	1	137	8.3e-59	226.1
Merged2_10068_672-1025	gi|489496231|ref|WP_003401147.1|	90.6	96	9	0	64	351	1	96	9.6e-42	169.1
Merged2_10587_3-1256	gi|1178728621|ref|WP_083211978.1|	80.6	144	28	0	523	954	220	363	2e-57	223
Merged2_10587_3-1256	gi|1178728621|ref|WP_083211978.1|	84.6	91	13	1	1254	982	137	226	4e-34	145.6
Merged2_10587_3-1256	gi|1184675693|ref|WP_085235865.1|	93.6	94	6	0	1254	973	137	230	2.1e-43	176.4
Merged2_10587_3-1256	gi|1178599154|ref|WP_083113822.1|	93.6	94	6	0	1254	973	137	230	4.8e-43	175.3
Merged2_10587_3-1256	gi|556616510|ref|WP_023372597.1|	93.6	94	6	0	1254	973	137	230	4.8e-43	175.3
Merged2_10587_3-1256	gi|1148391484|gb|OOK81529.1|	93.6	94	6	0	1254	973	134	227	4.8e-43	175.3
Merged2_10587_3-1256	gi|489509098|ref|WP_003413962.1|	93.6	94	6	0	1254	973	137	230	8.1e-43	174.5
Merged2_10587_3-1256	gi|686023403|ref|WP_031719187.1|	93.6	94	6	0	1254	973	137	230	8.1e-43	174.5
Merged2_10587_3-1256	gi|942683551|ref|WP_055390627.1|	93.6	94	6	0	1254	973	137	230	8.1e-43	174.5
Merged2_10587_3-1256	gi|685909875|ref|WP_031647600.1|	93.6	94	6	0	1254	973	137	230	8.1e-43	174.5
Merged2_10587_3-1256	gi|505103786|ref|WP_015290888.1|	93.6	94	6	0	1254	973	137	230	8.1e-43	174.5
Merged2_10587_3-1256	gi|1062731982|ref|WP_069334299.1|	93.6	94	6	0	1254	973	137	230	8.1e-43	174.5
Merged2_10587_3-1256	gi|1093614738|ref|WP_070896847.1|	93.6	94	6	0	1254	973	137	230	8.1e-43	174.5
Merged2_10587_3-1256	gi|942616868|ref|WP_055374756.1|	93.6	94	6	0	1254	973	137	230	8.1e-43	174.5
Merged2_10587_3-1256	gi|13399468|pdb|1FX7|A	93.6	94	6	0	1254	973	137	230	8.1e-43	174.5
Merged2_10587_3-1256	gi|950479632|ref|WP_057375789.1|	93.6	94	6	0	1254	973	137	230	8.1e-43	174.5
Merged2_10587_3-1256	gi|949992274|ref|WP_057140300.1|	93.6	94	6	0	1254	973	137	230	8.1e-43	174.5
Merged2_10587_3-1256	gi|912493708|ref|WP_050170578.1|	93.6	94	6	0	1254	973	115	208	8.1e-43	174.5
Merged2_10587_3-1256	gi|949913043|ref|WP_057126034.1|	93.6	94	6	0	1254	973	137	230	8.1e-43	174.5
Merged2_10587_3-1256	gi|1177226151|gb|ORB86512.1|	93.6	94	6	0	1254	973	137	230	8.1e-43	174.5
Merged2_10587_3-1256	gi|1189250636|ref|WP_085674443.1|	93.6	94	6	0	1254	973	137	230	8.1e-43	174.5
Merged2_10587_3-1256	gi|1093617824|ref|WP_070898359.1|	92.6	94	7	0	1254	973	137	230	1.1e-42	174.1
Merged2_10587_3-1256	gi|490016566|ref|WP_003919109.1|	92.6	94	7	0	1254	973	137	230	1.1e-42	174.1
Merged2_10587_3-1256	gi|890495884|ref|WP_048891571.1|	92.6	94	7	0	1254	973	137	230	1.1e-42	174.1
Merged2_10587_3-1256	gi|1023987285|ref|WP_063469091.1|	92.6	94	7	0	1254	973	137	230	1.8e-42	173.3
Merged2_10587_3-1256	gi|686049047|ref|WP_031734276.1|	92.6	94	7	0	1254	973	137	230	2.4e-42	172.9
Merged2_11039_1-738	gi|1182988835|gb|ORV10133.1|	90.7	247	22	1	1	738	1	247	3.1e-119	427.6
Merged2_11039_1-738	gi|1184634746|ref|WP_085196013.1|	91.8	245	19	1	7	738	11	255	7e-119	426.4
Merged2_11039_1-738	gi|1181411749|ref|WP_084707304.1|	90.9	243	21	1	13	738	33	275	5.9e-118	423.3
Merged2_11039_1-738	gi|1039943721|ref|WP_065013776.1|	89.8	246	24	1	1	735	4	249	7.7e-118	422.9
Merged2_11039_1-738	gi|1055729839|ref|WP_067341753.1|	87.4	247	30	1	1	738	5	251	3.2e-116	417.5
Merged2_11039_1-738	gi|1063531966|ref|WP_069395218.1|	86.6	247	32	1	1	738	7	253	6.1e-115	413.3
Merged2_11039_1-738	gi|1175420428|ref|WP_081968215.1|	90.7	236	22	0	31	738	1	236	4e-114	410.6
Merged2_11039_1-738	gi|1178617193|ref|WP_083130475.1|	90.3	237	22	1	31	738	1	237	6.8e-114	409.8
Merged2_11039_1-738	gi|501362347|ref|WP_012393913.1|	86.2	247	33	1	1	738	9	255	1.2e-113	409.1
Merged2_11039_1-738	gi|752628703|ref|WP_041298064.1|	83	247	41	1	1	738	9	255	3.5e-110	397.5
Merged2_11039_1-738	gi|943981918|ref|WP_055576551.1|	83	247	41	1	1	738	9	255	4.5e-110	397.1
Merged2_11039_1-738	gi|937366300|ref|WP_054585513.1|	84.9	245	36	1	7	738	23	267	1.3e-109	395.6
Merged2_11039_1-738	gi|1184635457|ref|WP_085196724.1|	83.7	246	39	1	1	735	9	254	2.3e-109	394.8
Merged2_11039_1-738	gi|890503710|ref|WP_048892925.1|	83.7	245	39	1	7	738	11	255	5e-109	393.7
Merged2_11039_1-738	gi|490017571|ref|WP_003920102.1|	82.9	246	41	1	1	735	9	254	8.6e-109	392.9
Merged2_11039_1-738	gi|576465542|gb|EUA59138.1|	83.7	245	39	1	7	738	4	248	2.5e-108	391.3
Merged2_11039_1-738	gi|504192885|ref|WP_014379987.1|	83.7	245	39	1	7	738	11	255	2.5e-108	391.3
Merged2_11039_1-738	gi|1184691390|ref|WP_085251006.1|	82.4	245	42	1	7	738	20	264	2.1e-107	388.3
Merged2_11039_1-738	gi|1133671140|ref|WP_076057680.1|	80.5	251	44	1	1	738	17	267	2.1e-107	388.3
Merged2_11039_1-738	gi|1178570892|ref|WP_083087132.1|	83.2	244	40	1	7	735	11	254	3.6e-107	387.5
Merged2_11039_1-738	gi|1184509362|ref|WP_085080203.1|	82.6	247	42	1	1	738	1	247	4.7e-107	387.1
Merged2_11039_1-738	gi|1133873170|ref|WP_076248128.1|	80.9	251	43	1	1	738	9	259	4.7e-107	387.1
Merged2_11039_1-738	gi|738446907|ref|WP_036398096.1|	82	245	43	1	7	738	13	257	6.1e-107	386.7
Merged2_11039_1-738	gi|1178596418|ref|WP_083111145.1|	82.9	245	41	1	7	738	19	263	6.1e-107	386.7
Merged2_11039_1-738	gi|1133742766|ref|WP_076125626.1|	80.9	251	43	1	1	738	9	259	6.1e-107	386.7
Merged2_12588_1116-1700	gi|1178547179|ref|WP_083064790.1|	93.8	194	12	0	1	582	538	731	5.2e-93	340.1
Merged2_12588_1116-1700	gi|1222551330|ref|WP_090600718.1|	93.3	194	13	0	1	582	538	731	2e-92	338.2
Merged2_12588_1116-1700	gi|1184691390|ref|WP_085251006.1|	93.8	194	12	0	1	582	532	725	2.6e-92	337.8
Merged2_12588_1116-1700	gi|1055333723|ref|WP_066998684.1|	93.3	194	13	0	1	582	538	731	2.6e-92	337.8
Merged2_12588_1116-1700	gi|1184671197|ref|WP_085231487.1|	93.8	194	12	0	1	582	525	718	2.6e-92	337.8
Merged2_12588_1116-1700	gi|1063562616|ref|WP_069422352.1|	92.8	194	14	0	1	582	535	728	2.6e-92	337.8
Merged2_12588_1116-1700	gi|1159287990|ref|WP_079220267.1|	92.8	194	14	0	1	582	494	687	2.6e-92	337.8
Merged2_12588_1116-1700	gi|1055521137|ref|WP_067179557.1|	93.3	194	13	0	1	582	535	728	4.4e-92	337
Merged2_12588_1116-1700	gi|1055131001|ref|WP_066878844.1|	92.8	194	14	0	1	582	535	728	5.8e-92	336.7
Merged2_12588_1116-1700	gi|1055120389|ref|WP_066868505.1|	92.8	194	14	0	1	582	535	728	5.8e-92	336.7
Merged2_12588_1116-1700	gi|1055773767|ref|WP_067374680.1|	92.8	194	14	0	1	582	531	724	7.5e-92	336.3
Merged2_12588_1116-1700	gi|1055630245|ref|WP_067270254.1|	93.3	194	13	0	1	582	535	728	7.5e-92	336.3
Merged2_12588_1116-1700	gi|1055680789|ref|WP_067310495.1|	93.3	194	13	0	1	582	535	728	7.5e-92	336.3
Merged2_12588_1116-1700	gi|738518735|ref|WP_036467213.1|	92.3	194	15	0	1	582	535	728	9.8e-92	335.9
Merged2_12588_1116-1700	gi|1184620587|ref|WP_085182076.1|	92.8	194	14	0	1	582	523	716	9.8e-92	335.9
Merged2_12588_1116-1700	gi|1055595626|ref|WP_067237562.1|	92.8	194	14	0	1	582	531	724	1.3e-91	335.5
Merged2_12588_1116-1700	gi|1056473392|ref|WP_067914302.1|	92.8	194	14	0	1	582	535	728	1.3e-91	335.5
Merged2_12588_1116-1700	gi|1178582082|ref|WP_083097892.1|	92.8	194	14	0	1	582	538	731	1.3e-91	335.5
Merged2_12588_1116-1700	gi|1056389884|ref|WP_067832934.1|	92.8	194	14	0	1	582	535	728	1.3e-91	335.5
Merged2_12588_1116-1700	gi|1184694900|ref|WP_085254252.1|	92.3	194	15	0	1	582	517	710	1.3e-91	335.5
Merged2_12588_1116-1700	gi|1039971399|ref|WP_065037333.1|	92.3	194	15	0	1	582	530	723	1.7e-91	335.1
Merged2_12588_1116-1700	gi|1184509362|ref|WP_085080203.1|	93.3	193	13	0	1	579	515	707	1.7e-91	335.1
Merged2_12588_1116-1700	gi|1056790647|ref|WP_068211521.1|	92.3	194	15	0	1	582	526	719	1.7e-91	335.1
Merged2_12588_1116-1700	gi|1055697318|ref|WP_067320052.1|	92.3	194	15	0	1	582	526	719	1.7e-91	335.1
Merged2_12588_1116-1700	gi|1056653461|ref|WP_068081589.1|	92.8	194	14	0	1	582	531	724	1.7e-91	335.1
Merged2_15783_1-87	gi|1182988835|gb|ORV10133.1|	89.7	29	3	0	1	87	1	29	2.9e-08	55.8
Merged2_15783_1-87	gi|1063531966|ref|WP_069395218.1|	82.8	29	5	0	1	87	7	35	3.8e-08	55.5
Merged2_15783_1-87	gi|1055722930|ref|WP_067335128.1|	88.9	27	3	0	7	87	10	36	1.5e-07	53.5
Merged2_15783_1-87	gi|1184634746|ref|WP_085196013.1|	88.9	27	3	0	7	87	11	37	5.5e-07	51.6
Merged2_15783_1-87	gi|1181411749|ref|WP_084707304.1|	92	25	2	0	13	87	33	57	5.5e-07	51.6
Merged2_15783_1-87	gi|1056735266|ref|WP_068159150.1|	88.9	27	3	0	7	87	19	45	9.4e-07	50.8
Merged2_15783_1-87	gi|1056597884|ref|WP_068029007.1|	88.9	27	3	0	7	87	19	45	9.4e-07	50.8
Merged2_15783_1-87	gi|829165670|ref|WP_047322321.1|	88.9	27	3	0	7	87	11	37	1.2e-06	50.4
Merged2_16457_1-225	gi|1252938887|ref|WP_096857391.1|	82.1	28	5	0	139	222	19	46	5.4e-06	49.7
Merged2_17103_3-650	gi|1056701665|ref|WP_068126697.1|	86.4	214	29	0	7	648	178	391	1.6e-98	358.6
Merged2_17103_3-650	gi|1129562739|ref|WP_075511759.1|	87	215	28	0	4	648	181	395	6e-98	356.7
Merged2_17103_3-650	gi|738458218|ref|WP_036409301.1|	87	215	28	0	4	648	180	394	6e-98	356.7
Merged2_17103_3-650	gi|1222560676|ref|WP_090610009.1|	86	215	30	0	4	648	157	371	1e-97	355.9
Merged2_17103_3-650	gi|1184529358|ref|WP_085099367.1|	85	214	32	0	7	648	180	393	1.1e-96	352.4
Merged2_17103_3-650	gi|183174779|gb|ACC39889.1|	86.5	215	29	0	4	648	189	403	1.1e-96	352.4
Merged2_17103_3-650	gi|1184625539|ref|WP_085186975.1|	84.2	215	34	0	4	648	179	393	1.5e-96	352.1
Merged2_17103_3-650	gi|738462898|ref|WP_036413694.1|	86	215	30	0	4	648	179	393	1.5e-96	352.1
Merged2_17103_3-650	gi|1184695101|ref|WP_085254453.1|	84.7	215	33	0	4	648	182	396	1.9e-96	351.7
Merged2_17103_3-650	gi|764935774|ref|WP_044506271.1|	84.6	214	33	0	7	648	180	393	2.5e-96	351.3
Merged2_17103_3-650	gi|1184689131|ref|WP_085248790.1|	85	214	32	0	7	648	177	390	2.5e-96	351.3
Merged2_17103_3-650	gi|1178554217|ref|WP_083071159.1|	84.7	215	33	0	4	648	160	374	3.3e-96	350.9
Merged2_17103_3-650	gi|1189248976|ref|WP_085672783.1|	85.1	215	32	0	4	648	184	398	3.3e-96	350.9
Merged2_17103_3-650	gi|1175116506|ref|WP_081665133.1|	84.2	215	34	0	4	648	179	393	5.6e-96	350.1
Merged2_17103_3-650	gi|1178554143|ref|WP_083071085.1|	84.7	215	33	0	4	648	184	398	5.6e-96	350.1
Merged2_17103_3-650	gi|939333044|ref|WP_054879358.1|	84.7	215	33	0	4	648	179	393	7.3e-96	349.7
Merged2_17103_3-650	gi|829093739|ref|WP_047315212.1|	84.7	215	33	0	4	648	179	393	7.3e-96	349.7
Merged2_17103_3-650	gi|1178430159|ref|WP_082952693.1|	84.7	215	33	0	4	648	181	395	7.3e-96	349.7
Merged2_17103_3-650	gi|1023986346|ref|WP_063468778.1|	84.7	215	33	0	4	648	181	395	1.2e-95	349
Merged2_17103_3-650	gi|1129595623|ref|WP_075541977.1|	84.7	215	33	0	4	648	181	395	1.2e-95	349
Merged2_17103_3-650	gi|1184708760|ref|WP_085267869.1|	84.7	216	33	0	1	648	182	397	1.6e-95	348.6
Merged2_17103_3-650	gi|1184684209|ref|WP_085244034.1|	84.1	214	34	0	7	648	180	393	1.6e-95	348.6
Merged2_17103_3-650	gi|1196498940|ref|WP_086154744.1|	84.2	215	34	0	4	648	159	373	2.8e-95	347.8
Merged2_17103_3-650	gi|505102354|ref|WP_015289456.1|	84.2	215	34	0	4	648	159	373	3.6e-95	347.4
Merged2_17103_3-650	gi|1184597329|ref|WP_085162101.1|	84.2	215	34	0	4	648	183	397	3.6e-95	347.4
Merged2_23346_36-377	gi|836692458|ref|WP_047839886.1|	86.4	22	3	0	341	276	116	137	0.00027	44.7
Merged2_23346_36-377	gi|640675941|ref|WP_025100707.1|	81.8	22	4	0	341	276	116	137	0.00077	43.1
Merged2_23346_36-377	gi|503454739|ref|WP_013689400.1|	81.8	22	4	0	341	276	116	137	0.00077	43.1
Merged2_23346_36-377	gi|516533518|ref|WP_017921324.1|	81.8	22	4	0	341	276	116	137	0.00077	43.1
Merged2_23346_36-377	gi|1267303754|ref|WP_098151686.1|	81.8	22	4	0	341	276	116	137	0.00077	43.1
Merged2_23346_36-377	gi|738095657|ref|WP_036054307.1|	81.8	22	4	0	341	276	116	137	0.00077	43.1
Merged2_23346_36-377	gi|817524155|ref|WP_046580111.1|	81.8	22	4	0	341	276	116	137	0.00077	43.1
Merged2_24237_359-838	gi|1178596693|ref|WP_083111420.1|	91.2	159	14	0	1	477	1	159	6e-79	293.1
Merged2_24237_359-838	gi|1055816628|ref|WP_067410145.1|	89.9	159	16	0	1	477	1	159	6e-79	293.1
Merged2_24237_359-838	gi|1055599599|ref|WP_067241443.1|	90.6	159	15	0	1	477	1	159	7.8e-79	292.7
Merged2_24237_359-838	gi|1055786061|ref|WP_067382450.1|	90.6	159	15	0	1	477	1	159	1e-78	292.4
Merged2_24237_359-838	gi|1184689795|ref|WP_085249411.1|	90.6	159	15	0	1	477	1	159	1.3e-78	292
Merged2_24237_359-838	gi|1056592755|ref|WP_068023878.1|	88.1	159	19	0	1	477	1	159	5.1e-78	290
Merged2_24237_359-838	gi|1184711451|ref|WP_085270560.1|	90.5	158	15	0	1	474	1	158	6.6e-78	289.7
Merged2_24237_359-838	gi|943984331|ref|WP_055578964.1|	90.5	158	15	0	1	474	1	158	8.7e-78	289.3
Merged2_24237_359-838	gi|1039979098|ref|WP_065044292.1|	89.9	159	16	0	1	477	1	159	8.7e-78	289.3
Merged2_24237_359-838	gi|1056715464|ref|WP_068140371.1|	88.1	159	19	0	1	477	1	159	8.7e-78	289.3
Merged2_24237_359-838	gi|1055495694|ref|WP_067154673.1|	88.7	159	18	0	1	477	1	159	8.7e-78	289.3
Merged2_24237_359-838	gi|1143090860|ref|WP_077082290.1|	88.6	158	18	0	1	474	1	158	8.7e-78	289.3
Merged2_24237_359-838	gi|1055265494|ref|WP_066933164.1|	88.1	159	19	0	1	477	1	159	1.1e-77	288.9
Merged2_24237_359-838	gi|1184698023|ref|WP_085257375.1|	88.7	159	18	0	1	477	1	159	1.9e-77	288.1
Merged2_24237_359-838	gi|1184502834|ref|WP_085074339.1|	87.4	159	20	0	1	477	1	159	2.5e-77	287.7
Merged2_24237_359-838	gi|1055240818|ref|WP_066912671.1|	89.3	159	17	0	1	477	1	159	2.5e-77	287.7
Merged2_24237_359-838	gi|1056434905|ref|WP_067876745.1|	88.7	159	18	0	1	477	1	159	2.5e-77	287.7
Merged2_24237_359-838	gi|1133671510|ref|WP_076058007.1|	88.7	159	18	0	1	477	1	159	3.3e-77	287.3
Merged2_24237_359-838	gi|1055343720|ref|WP_067008324.1|	87.4	159	20	0	1	477	1	159	4.3e-77	287
Merged2_24237_359-838	gi|1055459400|ref|WP_067119801.1|	88.1	159	19	0	1	477	1	159	4.3e-77	287
Merged2_24237_359-838	gi|1178559168|ref|WP_083075717.1|	87.4	159	20	0	1	477	1	159	5.6e-77	286.6
Merged2_24237_359-838	gi|1055300108|ref|WP_066966570.1|	88.7	159	18	0	1	477	1	159	5.6e-77	286.6
Merged2_24237_359-838	gi|1056812200|ref|WP_068231981.1|	88.7	159	18	0	1	477	1	159	7.3e-77	286.2
Merged2_24237_359-838	gi|1063539238|ref|WP_069402408.1|	88	158	19	0	1	474	1	158	7.3e-77	286.2
Merged2_24237_359-838	gi|1101006906|ref|WP_071511898.1|	87.4	159	20	0	1	477	1	159	9.6e-77	285.8
Merged2_27910_3-251	gi|1184712160|ref|WP_085271269.1|	89	82	9	0	1	246	53	134	1.4e-39	161.4
Merged2_27910_3-251	gi|620040140|emb|CDO88979.1|	87.8	82	10	0	1	246	53	134	3.2e-39	160.2
Merged2_27910_3-251	gi|1037480232|gb|OBA77094.1|	87.8	82	10	0	1	246	65	146	3.2e-39	160.2
Merged2_27910_3-251	gi|1063539700|ref|WP_069402870.1|	88.9	81	9	0	1	243	65	145	5.4e-39	159.5
Merged2_27910_3-251	gi|1180820006|ref|WP_084293630.1|	87.5	80	10	0	1	240	62	141	5.4e-39	159.5
Merged2_27910_3-251	gi|1055489071|ref|WP_067148103.1|	89	82	9	0	1	246	53	134	7e-39	159.1
Merged2_27910_3-251	gi|1038187407|gb|OBH56914.1|	90.1	81	8	0	4	246	54	134	9.2e-39	158.7
Merged2_27910_3-251	gi|1133745395|ref|WP_076128192.1|	86.6	82	11	0	1	246	65	146	9.2e-39	158.7
Merged2_27910_3-251	gi|806821913|emb|CQD14825.1|	87.8	82	10	0	1	246	53	134	9.2e-39	158.7
Merged2_27910_3-251	gi|1133672239|ref|WP_076058687.1|	86.6	82	11	0	1	246	65	146	9.2e-39	158.7
Merged2_27910_3-251	gi|738519648|ref|WP_036468125.1|	86.6	82	11	0	1	246	65	146	9.2e-39	158.7
Merged2_27910_3-251	gi|1178555983|ref|WP_083072532.1|	86.6	82	11	0	1	246	65	146	1.2e-38	158.3
Merged2_27910_3-251	gi|1056740457|ref|WP_068164330.1|	89	82	9	0	1	246	65	146	1.2e-38	158.3
Merged2_27910_3-251	gi|1056284975|ref|WP_067750622.1|	86.6	82	11	0	1	246	65	146	1.2e-38	158.3
Merged2_27910_3-251	gi|1056617745|ref|WP_068048403.1|	88.6	79	9	0	10	246	68	146	1.2e-38	158.3
Merged2_27910_3-251	gi|1129595513|ref|WP_075541867.1|	87.5	80	10	0	1	240	53	132	1.2e-38	158.3
Merged2_27910_3-251	gi|1055562380|ref|WP_067206463.1|	89.9	79	8	0	10	246	68	146	1.6e-38	157.9
Merged2_27910_3-251	gi|1184659864|ref|WP_085220249.1|	87.8	82	10	0	1	246	65	146	1.6e-38	157.9
Merged2_27910_3-251	gi|1246860021|ref|WP_096444478.1|	86.6	82	11	0	1	246	68	149	1.6e-38	157.9
Merged2_27910_3-251	gi|1207590014|dbj|BAX92894.1|	86.6	82	11	0	1	246	71	152	1.6e-38	157.9
Merged2_27910_3-251	gi|1246090133|ref|WP_096288067.1|	86.6	82	11	0	1	246	68	149	1.6e-38	157.9
Merged2_27910_3-251	gi|1129603861|ref|WP_075549869.1|	87.5	80	10	0	1	240	53	132	1.6e-38	157.9
Merged2_27910_3-251	gi|764935597|ref|WP_044506094.1|	87.7	81	10	0	1	243	65	145	2e-38	157.5
Merged2_27910_3-251	gi|1056602072|ref|WP_068033189.1|	87.8	82	10	0	1	246	65	146	2.7e-38	157.1
Merged2_27910_3-251	gi|1184597244|ref|WP_085162016.1|	86.2	80	11	0	1	240	65	144	2.7e-38	157.1
Merged2_28562_1-345	gi|1039946788|ref|WP_065016323.1|	97.4	114	3	0	1	342	117	230	7.2e-58	222.6
Merged2_28562_1-345	gi|1178570236|ref|WP_083086486.1|	94.7	114	6	0	1	342	117	230	7.9e-57	219.2
Merged2_28562_1-345	gi|490016566|ref|WP_003919109.1|	92.1	114	9	0	1	342	117	230	2.5e-55	214.2
Merged2_28562_1-345	gi|890495884|ref|WP_048891571.1|	92.1	114	9	0	1	342	117	230	2.5e-55	214.2
Merged2_28562_1-345	gi|1055718133|ref|WP_067332502.1|	89.5	114	12	0	1	342	117	230	3.7e-54	210.3
Merged2_28562_1-345	gi|556616510|ref|WP_023372597.1|	91.2	114	10	0	1	342	117	230	6.3e-54	209.5
Merged2_28562_1-345	gi|1148391484|gb|OOK81529.1|	91.2	114	10	0	1	342	114	227	6.3e-54	209.5
Merged2_28562_1-345	gi|1178599154|ref|WP_083113822.1|	91.2	114	10	0	1	342	117	230	8.2e-54	209.1
Merged2_28562_1-345	gi|1184675693|ref|WP_085235865.1|	91.2	114	10	0	1	342	117	230	1.1e-53	208.8
Merged2_28562_1-345	gi|1023987285|ref|WP_063469091.1|	90.4	114	11	0	1	342	117	230	2.4e-53	207.6
Merged2_28562_1-345	gi|1177226151|gb|ORB86512.1|	90.4	114	11	0	1	342	117	230	3.1e-53	207.2
Merged2_28562_1-345	gi|1178619194|ref|WP_083132428.1|	93.9	114	5	1	1	342	117	228	3.1e-53	207.2
Merged2_28562_1-345	gi|949571537|ref|WP_057003528.1|	93.9	114	5	1	1	342	117	228	3.1e-53	207.2
Merged2_28562_1-345	gi|779917329|ref|WP_045382318.1|	93.9	114	5	1	1	342	117	228	3.1e-53	207.2
Merged2_28562_1-345	gi|1189250636|ref|WP_085674443.1|	89.5	114	12	0	1	342	117	230	6.9e-53	206.1
Merged2_28562_1-345	gi|1011694023|ref|WP_062540389.1|	93	114	6	1	1	342	117	228	6.9e-53	206.1
Merged2_28562_1-345	gi|1056440680|ref|WP_067882518.1|	90.4	115	10	1	1	342	117	231	6.9e-53	206.1
Merged2_28562_1-345	gi|489509098|ref|WP_003413962.1|	89.5	114	12	0	1	342	117	230	9.1e-53	205.7
Merged2_28562_1-345	gi|686023403|ref|WP_031719187.1|	89.5	114	12	0	1	342	117	230	9.1e-53	205.7
Merged2_28562_1-345	gi|942683551|ref|WP_055390627.1|	89.5	114	12	0	1	342	117	230	9.1e-53	205.7
Merged2_28562_1-345	gi|505103786|ref|WP_015290888.1|	89.5	114	12	0	1	342	117	230	9.1e-53	205.7
Merged2_28562_1-345	gi|1062731982|ref|WP_069334299.1|	89.5	114	12	0	1	342	117	230	9.1e-53	205.7
Merged2_28562_1-345	gi|1093614738|ref|WP_070896847.1|	89.5	114	12	0	1	342	117	230	9.1e-53	205.7
Merged2_28562_1-345	gi|912493708|ref|WP_050170578.1|	89.5	114	12	0	1	342	95	208	9.1e-53	205.7
Merged2_28562_1-345	gi|1093617824|ref|WP_070898359.1|	88.6	114	13	0	1	342	117	230	1.2e-52	205.3
Merged2_28795_2-1222	gi|1184634746|ref|WP_085196013.1|	93.8	371	23	0	109	1221	310	680	9.3e-193	672.5
Merged2_28795_2-1222	gi|1039943721|ref|WP_065013776.1|	92.7	371	27	0	109	1221	305	675	4.3e-190	663.7
Merged2_28795_2-1222	gi|1133807359|ref|WP_076186663.1|	91.4	373	32	0	103	1221	323	695	5.6e-190	663.3
Merged2_28795_2-1222	gi|1039961908|ref|WP_065029127.1|	91.9	371	30	0	109	1221	325	695	1.6e-189	661.8
Merged2_28795_2-1222	gi|1133717304|ref|WP_076102014.1|	91.6	371	31	0	109	1221	325	695	2.1e-189	661.4
Merged2_28795_2-1222	gi|1039662992|ref|WP_064954884.1|	91.6	371	31	0	109	1221	325	695	2.1e-189	661.4
Merged2_28795_2-1222	gi|1133669232|ref|WP_076055909.1|	91.6	371	31	0	109	1221	325	695	2.1e-189	661.4
Merged2_28795_2-1222	gi|1056500615|ref|WP_067938322.1|	91.4	371	32	0	109	1221	321	691	2.8e-189	661
Merged2_28795_2-1222	gi|1055737075|ref|WP_067348727.1|	90.9	373	34	0	103	1221	319	691	2.8e-189	661
Merged2_28795_2-1222	gi|1055131001|ref|WP_066878844.1|	91.2	373	33	0	103	1221	320	692	4.8e-189	660.2
Merged2_28795_2-1222	gi|1055120389|ref|WP_066868505.1|	91.2	373	33	0	103	1221	320	692	4.8e-189	660.2
Merged2_28795_2-1222	gi|1178496047|ref|WP_083017523.1|	91.2	373	33	0	103	1221	319	691	6.2e-189	659.8
Merged2_28795_2-1222	gi|1055509678|ref|WP_067168306.1|	91.2	373	33	0	103	1221	319	691	6.2e-189	659.8
Merged2_28795_2-1222	gi|1055521137|ref|WP_067179557.1|	90.9	373	34	0	103	1221	320	692	6.2e-189	659.8
Merged2_28795_2-1222	gi|1055468107|ref|WP_067128318.1|	91.2	373	33	0	103	1221	323	695	8.1e-189	659.4
Merged2_28795_2-1222	gi|1055729839|ref|WP_067341753.1|	91.4	373	32	0	103	1221	304	676	1.1e-188	659.1
Merged2_28795_2-1222	gi|1055333723|ref|WP_066998684.1|	90.9	373	34	0	103	1221	323	695	1.4e-188	658.7
Merged2_28795_2-1222	gi|1184740369|ref|WP_085290314.1|	91.2	373	33	0	103	1221	326	698	1.4e-188	658.7
Merged2_28795_2-1222	gi|625017145|gb|KBZ68857.1|	91.4	371	32	0	109	1221	325	695	1.8e-188	658.3
Merged2_28795_2-1222	gi|1039548145|ref|WP_064877587.1|	91.2	373	33	0	103	1221	323	695	1.8e-188	658.3
Merged2_28795_2-1222	gi|1178582082|ref|WP_083097892.1|	90.6	373	35	0	103	1221	323	695	3.1e-188	657.5
Merged2_28795_2-1222	gi|942694456|ref|WP_055399130.1|	90.6	373	35	0	103	1221	317	689	3.1e-188	657.5
Merged2_28795_2-1222	gi|1063531966|ref|WP_069395218.1|	90.6	373	35	0	103	1221	306	678	3.1e-188	657.5
Merged2_28795_2-1222	gi|1184659625|ref|WP_085220010.1|	90.8	371	34	0	109	1221	325	695	4e-188	657.1
Merged2_28795_2-1222	gi|1056653461|ref|WP_068081589.1|	90.3	373	36	0	103	1221	316	688	4e-188	657.1
Merged2_30868_848-1852	gi|1184674460|ref|WP_085234632.1|	89.3	270	29	0	193	1002	255	524	5.7e-140	496.9
Merged2_30868_848-1852	gi|1133739702|ref|WP_076122564.1|	86.7	270	36	0	193	1002	284	553	2.1e-134	478.4
Merged2_30868_848-1852	gi|1133873889|ref|WP_076248847.1|	86.3	270	37	0	193	1002	285	554	2.8e-134	478
Merged2_30868_848-1852	gi|1133672506|ref|WP_076058953.1|	86.3	270	37	0	193	1002	275	544	3.6e-134	477.6
Merged2_30868_848-1852	gi|1246858350|ref|WP_096442807.1|	83.8	271	44	0	190	1002	276	546	1.3e-131	469.2
Merged2_30868_848-1852	gi|1056797901|ref|WP_068218008.1|	83	270	46	0	193	1002	274	543	3.7e-131	467.6
Merged2_30868_848-1852	gi|1184686622|ref|WP_085246435.1|	83	271	46	0	190	1002	268	538	4.9e-131	467.2
Merged2_30868_848-1852	gi|1101006154|ref|WP_071511146.1|	82.6	270	47	0	193	1002	253	522	6.4e-131	466.8
Merged2_30868_848-1852	gi|1184523157|ref|WP_085093166.1|	83	271	46	0	190	1002	260	530	6.4e-131	466.8
Merged2_30868_848-1852	gi|1184613264|ref|WP_085175171.1|	83	271	46	0	190	1002	268	538	6.4e-131	466.8
Merged2_30868_848-1852	gi|1184601682|ref|WP_085165722.1|	82.2	270	48	0	193	1002	256	525	8.3e-131	466.5
Merged2_30868_848-1852	gi|829164369|ref|WP_047321801.1|	82.2	270	48	0	193	1002	281	550	8.3e-131	466.5
Merged2_30868_848-1852	gi|942697289|ref|WP_055401957.1|	82.6	270	47	0	193	1002	274	543	1.1e-130	466.1
Merged2_30868_848-1852	gi|1056373943|ref|WP_067817160.1|	82.6	270	47	0	193	1002	274	543	1.1e-130	466.1
Merged2_30868_848-1852	gi|1056462557|ref|WP_067903826.1|	82.6	270	47	0	193	1002	274	543	1.1e-130	466.1
Merged2_30868_848-1852	gi|1184591167|ref|WP_085156044.1|	81.5	270	50	0	193	1002	267	536	7e-130	463.4
Merged2_30868_848-1852	gi|1055355241|ref|WP_067019502.1|	81.2	271	51	0	190	1002	265	535	1.2e-129	462.6
Merged2_30868_848-1852	gi|1055304867|ref|WP_066971198.1|	82.2	270	48	0	193	1002	266	535	1.2e-129	462.6
Merged2_30868_848-1852	gi|1055130208|ref|WP_066878051.1|	81.2	271	51	0	190	1002	265	535	1.2e-129	462.6
Merged2_30868_848-1852	gi|1178555635|ref|WP_083072184.1|	82.2	270	48	0	193	1002	252	521	1.6e-129	462.2
Merged2_30868_848-1852	gi|1055524642|ref|WP_067183062.1|	80.8	271	52	0	190	1002	265	535	1.6e-129	462.2
Merged2_30868_848-1852	gi|1039963775|ref|WP_065030994.1|	81.2	271	51	0	190	1002	274	544	2e-129	461.8
Merged2_30868_848-1852	gi|1143097172|ref|WP_077087734.1|	83	270	46	0	193	1002	274	543	2e-129	461.8
Merged2_30868_848-1852	gi|1056433377|ref|WP_067875217.1|	82.3	271	48	0	190	1002	265	535	4.6e-129	460.7
Merged2_30868_848-1852	gi|1055269161|ref|WP_066936831.1|	81.1	270	51	0	193	1002	256	525	4.6e-129	460.7
Merged2_31682_224-541	gi|928793269|ref|WP_053869427.1|	82.2	101	18	0	1	303	24	124	6.2e-40	162.9
Merged2_31682_224-541	gi|489499427|ref|WP_003404335.1|	82.2	101	18	0	1	303	24	124	8.1e-40	162.5
Merged2_31682_224-541	gi|289708462|gb|EFD72478.1|	82.2	101	18	0	1	303	26	126	8.1e-40	162.5
Merged2_31682_224-541	gi|953548248|ref|WP_058021932.1|	82.2	101	18	0	1	303	24	124	8.1e-40	162.5
Merged2_31682_224-541	gi|560885865|ref|WP_023643532.1|	82.2	101	18	0	1	303	24	124	8.1e-40	162.5
Merged2_31682_224-541	gi|909712621|ref|WP_049955814.1|	82.2	101	18	0	1	303	24	124	8.1e-40	162.5
Merged2_31682_224-541	gi|909714224|ref|WP_049957417.1|	82.2	101	18	0	1	303	24	124	8.1e-40	162.5
Merged2_31682_224-541	gi|952023900|gb|KRT48565.1|	82.2	101	18	0	1	303	15	115	8.1e-40	162.5
Merged2_31682_224-541	gi|323720751|gb|EGB29823.1|	82.2	101	18	0	1	303	7	107	8.1e-40	162.5
Merged2_31682_224-541	gi|503766373|ref|WP_014000449.1|	81.2	101	19	0	1	303	24	124	1.8e-39	161.4
Merged2_31682_224-541	gi|909837387|ref|WP_049959370.1|	81.2	101	19	0	1	303	24	124	1.8e-39	161.4
Merged2_31682_224-541	gi|669091141|gb|AIH68352.1|	81.2	101	19	0	1	303	24	124	1.8e-39	161.4
Merged2_31682_224-541	gi|909846195|ref|WP_049960193.1|	82.2	101	18	0	1	303	24	124	1.8e-39	161.4
Merged2_31682_224-541	gi|909714489|ref|WP_049957682.1|	81.2	101	19	0	1	303	24	124	2.4e-39	161
Merged2_31682_224-541	gi|950450335|ref|WP_057364530.1|	81.2	101	19	0	1	303	24	124	2.4e-39	161
Merged2_31682_224-541	gi|942581028|ref|WP_055367050.1|	81.2	101	19	0	1	303	24	124	3.1e-39	160.6
Merged2_31682_224-541	gi|909712096|ref|WP_049955289.1|	81.2	101	19	0	1	303	24	124	4e-39	160.2
Merged2_31682_224-541	gi|669047873|gb|AIH26120.1|	81.2	101	19	0	1	303	24	124	4e-39	160.2
Merged2_31682_224-541	gi|669075300|gb|AIH52870.1|	81.2	101	19	0	1	303	24	124	4e-39	160.2
Merged2_31682_224-541	gi|639030853|ref|WP_024456428.1|	81.2	101	19	0	1	303	24	124	4e-39	160.2
Merged2_31682_224-541	gi|950383235|ref|WP_057336530.1|	81.2	101	19	0	1	303	24	124	4e-39	160.2
Merged2_31682_224-541	gi|942624893|ref|WP_055378105.1|	81.2	101	19	0	1	303	24	124	5.3e-39	159.8
Merged2_31682_224-541	gi|942583655|ref|WP_055368039.1|	81.2	101	19	0	1	303	24	124	5.3e-39	159.8
Merged2_31682_224-541	gi|950285340|ref|WP_057319522.1|	81.2	101	19	0	1	303	24	124	5.3e-39	159.8
Merged2_31682_224-541	gi|942646240|ref|WP_055384550.1|	81.2	101	19	0	1	303	24	124	5.3e-39	159.8
Merged2_31745_76-399	gi|1178448809|ref|WP_082971185.1|	89.4	104	11	0	10	321	4	107	1.4e-42	171.8
Merged2_31745_76-399	gi|1037986137|gb|OBF66960.1|	87.9	107	13	0	1	321	6	112	1.4e-42	171.8
Merged2_31745_76-399	gi|1056499534|ref|WP_067937306.1|	88.5	104	12	0	10	321	4	107	1.8e-42	171.4
Merged2_31745_76-399	gi|754166852|ref|WP_041787211.1|	88.5	104	12	0	10	321	4	107	5.2e-42	169.9
Merged2_31745_76-399	gi|378800868|gb|AFC45004.1|	86.9	107	14	0	1	321	2	108	5.2e-42	169.9
Merged2_31745_76-399	gi|1184611967|ref|WP_085173874.1|	90.4	104	10	0	10	321	4	107	6.8e-42	169.5
Merged2_31745_76-399	gi|495534660|ref|WP_008259239.1|	87.5	104	13	0	10	321	4	107	6.8e-42	169.5
Merged2_31745_76-399	gi|378806004|gb|AFC50139.1|	86	107	15	0	1	321	2	108	6.8e-42	169.5
Merged2_31745_76-399	gi|1184640905|ref|WP_085201726.1|	90.4	104	10	0	10	321	4	107	8.8e-42	169.1
Merged2_31745_76-399	gi|1184523673|ref|WP_085093682.1|	89.4	104	11	0	10	321	4	107	8.8e-42	169.1
Merged2_31745_76-399	gi|1178546807|ref|WP_083064418.1|	89.4	104	11	0	10	321	4	107	8.8e-42	169.1
Merged2_31745_76-399	gi|1184506533|ref|WP_085077375.1|	89.4	104	11	0	10	321	4	107	8.8e-42	169.1
Merged2_31745_76-399	gi|1178449748|ref|WP_082972124.1|	88.5	104	12	0	10	321	4	107	1.2e-41	168.7
Merged2_31745_76-399	gi|1038351407|gb|OBJ09019.1|	86.9	107	14	0	1	321	6	112	1.2e-41	168.7
Merged2_31745_76-399	gi|1173539075|ref|WP_081283700.1|	86.5	104	14	0	10	321	4	107	1.5e-41	168.3
Merged2_31745_76-399	gi|1056819486|ref|WP_068239252.1|	89.4	104	11	0	10	321	4	107	1.5e-41	168.3
Merged2_31745_76-399	gi|1038164047|gb|OBH34655.1|	85	107	16	0	1	321	2	108	1.5e-41	168.3
Merged2_31745_76-399	gi|1216331236|ref|WP_089152462.1|	86.5	104	14	0	10	321	4	107	1.5e-41	168.3
Merged2_31745_76-399	gi|1215822337|gb|ASL16724.1|	85	107	16	0	1	321	15	121	1.5e-41	168.3
Merged2_31745_76-399	gi|1173567276|ref|WP_081293048.1|	87.5	104	13	0	10	321	4	107	1.5e-41	168.3
Merged2_31745_76-399	gi|1038272613|gb|OBI36656.1|	86	107	15	0	1	321	6	112	1.5e-41	168.3
Merged2_31745_76-399	gi|495047854|ref|WP_007772690.1|	87.5	104	13	0	10	321	4	107	1.5e-41	168.3
Merged2_31745_76-399	gi|1055302302|ref|WP_066968761.1|	90.3	103	10	0	13	321	5	107	2e-41	167.9
Merged2_31745_76-399	gi|738506559|ref|WP_036455246.1|	86.5	104	14	0	10	321	4	107	2e-41	167.9
Merged2_31745_76-399	gi|1178430324|ref|WP_082952858.1|	86.5	104	14	0	10	321	4	107	2e-41	167.9
Merged2_32683_2423-2920	gi|488046721|ref|WP_002118118.1|	80	40	8	0	122	3	265	304	5.6e-11	67.4
Merged2_32683_2423-2920	gi|1196868648|ref|WP_086313367.1|	80	40	8	0	122	3	265	304	5.6e-11	67.4
Merged2_32683_2423-2920	gi|1196637747|ref|WP_086227483.1|	80	40	8	0	122	3	265	304	5.6e-11	67.4
Merged2_32683_2423-2920	gi|1057154653|ref|WP_068543543.1|	80	40	8	0	122	3	265	304	5.6e-11	67.4
Merged2_32683_2423-2920	gi|691001504|ref|WP_031968620.1|	80	40	8	0	122	3	265	304	5.6e-11	67.4
Merged2_32683_2423-2920	gi|948181234|ref|WP_056839235.1|	80	40	8	0	122	3	267	306	2.1e-10	65.5
Merged2_32854_587-919	gi|489499427|ref|WP_003404335.1|	86.6	97	13	0	1	291	24	120	4.8e-43	173.3
Merged2_32854_587-919	gi|289708462|gb|EFD72478.1|	86.6	97	13	0	1	291	26	122	4.8e-43	173.3
Merged2_32854_587-919	gi|953548248|ref|WP_058021932.1|	86.6	97	13	0	1	291	24	120	4.8e-43	173.3
Merged2_32854_587-919	gi|560885865|ref|WP_023643532.1|	86.6	97	13	0	1	291	24	120	4.8e-43	173.3
Merged2_32854_587-919	gi|909712621|ref|WP_049955814.1|	86.6	97	13	0	1	291	24	120	4.8e-43	173.3
Merged2_32854_587-919	gi|909714224|ref|WP_049957417.1|	86.6	97	13	0	1	291	24	120	4.8e-43	173.3
Merged2_32854_587-919	gi|952023900|gb|KRT48565.1|	86.6	97	13	0	1	291	15	111	4.8e-43	173.3
Merged2_32854_587-919	gi|323720751|gb|EGB29823.1|	86.6	97	13	0	1	291	7	103	4.8e-43	173.3
Merged2_32854_587-919	gi|503766373|ref|WP_014000449.1|	85.6	97	14	0	1	291	24	120	1.1e-42	172.2
Merged2_32854_587-919	gi|909837387|ref|WP_049959370.1|	85.6	97	14	0	1	291	24	120	1.1e-42	172.2
Merged2_32854_587-919	gi|669091141|gb|AIH68352.1|	85.6	97	14	0	1	291	24	120	1.1e-42	172.2
Merged2_32854_587-919	gi|909846195|ref|WP_049960193.1|	86.6	97	13	0	1	291	24	120	1.1e-42	172.2
Merged2_32854_587-919	gi|909714489|ref|WP_049957682.1|	85.6	97	14	0	1	291	24	120	1.4e-42	171.8
Merged2_32854_587-919	gi|950450335|ref|WP_057364530.1|	85.6	97	14	0	1	291	24	120	1.4e-42	171.8
Merged2_32854_587-919	gi|942581028|ref|WP_055367050.1|	85.6	97	14	0	1	291	24	120	1.8e-42	171.4
Merged2_32854_587-919	gi|909712096|ref|WP_049955289.1|	85.6	97	14	0	1	291	24	120	2.4e-42	171
Merged2_32854_587-919	gi|928793269|ref|WP_053869427.1|	85.6	97	14	0	1	291	24	120	2.4e-42	171
Merged2_32854_587-919	gi|669047873|gb|AIH26120.1|	85.6	97	14	0	1	291	24	120	2.4e-42	171
Merged2_32854_587-919	gi|669075300|gb|AIH52870.1|	85.6	97	14	0	1	291	24	120	2.4e-42	171
Merged2_32854_587-919	gi|639030853|ref|WP_024456428.1|	85.6	97	14	0	1	291	24	120	2.4e-42	171
Merged2_32854_587-919	gi|950383235|ref|WP_057336530.1|	85.6	97	14	0	1	291	24	120	2.4e-42	171
Merged2_32854_587-919	gi|942624893|ref|WP_055378105.1|	85.6	97	14	0	1	291	24	120	3.1e-42	170.6
Merged2_32854_587-919	gi|942583655|ref|WP_055368039.1|	85.6	97	14	0	1	291	24	120	3.1e-42	170.6
Merged2_32854_587-919	gi|950285340|ref|WP_057319522.1|	85.6	97	14	0	1	291	24	120	3.1e-42	170.6
Merged2_32854_587-919	gi|942646240|ref|WP_055384550.1|	85.6	97	14	0	1	291	24	120	3.1e-42	170.6
Merged2_35239_3-632	gi|1094026222|ref|WP_071022160.1|	92.9	210	15	0	1	630	1	210	4.6e-111	400.2
Merged2_35239_3-632	gi|1056740918|ref|WP_068164791.1|	92.4	210	16	0	1	630	5	214	7.8e-111	399.4
Merged2_35239_3-632	gi|1056601291|ref|WP_068032414.1|	92.4	210	16	0	1	630	5	214	7.8e-111	399.4
Merged2_35239_3-632	gi|1184504384|ref|WP_085075798.1|	92.4	210	16	0	1	630	5	214	7.8e-111	399.4
Merged2_35239_3-632	gi|522729303|ref|WP_020724992.1|	92.4	210	16	0	1	630	5	214	2.3e-110	397.9
Merged2_35239_3-632	gi|523653913|ref|WP_020787791.1|	92.4	210	16	0	1	630	5	214	2.3e-110	397.9
Merged2_35239_3-632	gi|1231809177|ref|WP_094361533.1|	91.9	210	17	0	1	630	1	210	5.1e-110	396.7
Merged2_35239_3-632	gi|1246786295|ref|WP_096371011.1|	91.9	210	17	0	1	630	1	210	5.1e-110	396.7
Merged2_35239_3-632	gi|505168980|ref|WP_015356082.1|	91.9	210	17	0	1	630	1	210	5.1e-110	396.7
Merged2_35239_3-632	gi|1100992129|ref|WP_071498376.1|	91.9	210	17	0	1	630	5	214	5.1e-110	396.7
Merged2_35239_3-632	gi|1194651087|ref|WP_085979813.1|	91.9	210	17	0	1	630	1	210	5.1e-110	396.7
Merged2_35239_3-632	gi|522803556|ref|WP_020728611.1|	91.9	210	17	0	1	630	5	214	5.1e-110	396.7
Merged2_35239_3-632	gi|1063561977|ref|WP_069421713.1|	91	210	19	0	1	630	1	210	8.6e-110	396
Merged2_35239_3-632	gi|1268827918|ref|WP_099052635.1|	91.4	210	18	0	1	630	1	210	1.1e-109	395.6
Merged2_35239_3-632	gi|1196402909|ref|WP_086085649.1|	91.4	210	18	0	1	630	1	210	1.5e-109	395.2
Merged2_35239_3-632	gi|1209243065|ref|WP_088295337.1|	93.2	206	14	0	13	630	3	208	1.5e-109	395.2
Merged2_35239_3-632	gi|495049422|ref|WP_007774258.1|	93.7	206	13	0	13	630	3	208	1.5e-109	395.2
Merged2_35239_3-632	gi|1055635508|ref|WP_067275517.1|	91.9	210	17	0	1	630	5	214	1.9e-109	394.8
Merged2_35239_3-632	gi|1056611023|ref|WP_068041901.1|	91.4	210	18	0	1	630	5	214	1.9e-109	394.8
Merged2_35239_3-632	gi|1178469014|ref|WP_082991349.1|	93.2	206	14	0	13	630	7	212	1.9e-109	394.8
Merged2_35239_3-632	gi|1038422654|gb|OBJ74832.1|	93.2	206	14	0	13	630	3	208	1.9e-109	394.8
Merged2_35239_3-632	gi|1177113821|gb|ORA93352.1|	93.2	206	14	0	13	630	3	208	1.9e-109	394.8
Merged2_35239_3-632	gi|1178496800|ref|WP_083018276.1|	93.2	206	14	0	13	630	7	212	1.9e-109	394.8
Merged2_35239_3-632	gi|1184710514|ref|WP_085269623.1|	92.8	208	15	0	7	630	2	209	1.9e-109	394.8
Merged2_35239_3-632	gi|808661044|emb|CQD22716.1|	91.4	210	18	0	1	630	1	210	4.3e-109	393.7
Merged2_35379_1012-1377	gi|1184674460|ref|WP_085234632.1|	86.8	121	16	0	1	363	404	524	9.3e-64	242.3
Merged2_35379_1012-1377	gi|1039963775|ref|WP_065030994.1|	83.2	119	20	0	7	363	426	544	4e-59	226.9
Merged2_35379_1012-1377	gi|1133672506|ref|WP_076058953.1|	84	119	19	0	7	363	426	544	6.9e-59	226.1
Merged2_35379_1012-1377	gi|1101006154|ref|WP_071511146.1|	81.5	119	22	0	7	363	404	522	9e-59	225.7
Merged2_35379_1012-1377	gi|1133873889|ref|WP_076248847.1|	83.2	119	20	0	7	363	436	554	1.5e-58	224.9
Merged2_35379_1012-1377	gi|1133739702|ref|WP_076122564.1|	83.2	119	20	0	7	363	435	553	1.5e-58	224.9
Merged2_35379_1012-1377	gi|1055355241|ref|WP_067019502.1|	81.5	119	22	0	7	363	417	535	3.4e-58	223.8
Merged2_35379_1012-1377	gi|1055524642|ref|WP_067183062.1|	80.7	119	23	0	7	363	417	535	4.5e-58	223.4
Merged2_35379_1012-1377	gi|1055130208|ref|WP_066878051.1|	80.7	119	23	0	7	363	417	535	4.5e-58	223.4
Merged2_35379_1012-1377	gi|1055117694|ref|WP_066865867.1|	80.7	119	23	0	7	363	420	538	4.5e-58	223.4
Merged2_35379_1012-1377	gi|1184601682|ref|WP_085165722.1|	81.5	119	22	0	7	363	407	525	9.9e-58	222.2
Merged2_35379_1012-1377	gi|829164369|ref|WP_047321801.1|	81.5	119	22	0	7	363	432	550	9.9e-58	222.2
Merged2_35379_1012-1377	gi|505102227|ref|WP_015289329.1|	81.4	118	22	0	7	360	387	504	1.3e-57	221.9
Merged2_35379_1012-1377	gi|1246858350|ref|WP_096442807.1|	83.2	119	20	0	7	363	428	546	1.3e-57	221.9
Merged2_35379_1012-1377	gi|1056658822|ref|WP_068086950.1|	80.7	119	23	0	7	363	427	545	1.7e-57	221.5
Merged2_35379_1012-1377	gi|1184591167|ref|WP_085156044.1|	81.5	119	22	0	7	363	418	536	2.2e-57	221.1
Merged2_35379_1012-1377	gi|1055304867|ref|WP_066971198.1|	80.7	119	23	0	7	363	417	535	2.9e-57	220.7
Merged2_35379_1012-1377	gi|1184781127|ref|WP_085326310.1|	81.4	118	22	0	7	360	405	522	3.8e-57	220.3
Merged2_35379_1012-1377	gi|1246092383|ref|WP_096290106.1|	81.5	119	22	0	7	363	426	544	3.8e-57	220.3
Merged2_35379_1012-1377	gi|1143097172|ref|WP_077087734.1|	82.4	119	21	0	7	363	425	543	6.4e-57	219.5
Merged2_35379_1012-1377	gi|503766383|ref|WP_014000459.1|	80.5	118	23	0	7	360	386	503	8.4e-57	219.2
Merged2_35379_1012-1377	gi|505115575|ref|WP_015302677.1|	80.5	118	23	0	7	360	386	503	8.4e-57	219.2
Merged2_35379_1012-1377	gi|505105378|ref|WP_015292480.1|	80.5	118	23	0	7	360	386	503	8.4e-57	219.2
Merged2_35379_1012-1377	gi|1184663330|ref|WP_085223715.1|	80.7	119	23	0	7	363	426	544	1.9e-56	218
Merged2_35379_1012-1377	gi|1184691000|ref|WP_085250616.1|	82.1	117	21	0	7	357	420	536	1.6e-55	214.9
Merged2_36169_612-1304	gi|1039946788|ref|WP_065016323.1|	95.7	230	10	0	1	690	1	230	1.7e-122	438.3
Merged2_36169_612-1304	gi|1178570236|ref|WP_083086486.1|	93.5	230	15	0	1	690	1	230	5.9e-120	429.9
Merged2_36169_612-1304	gi|1055718133|ref|WP_067332502.1|	92.6	230	17	0	1	690	1	230	2.3e-119	427.9
Merged2_36169_612-1304	gi|890495884|ref|WP_048891571.1|	92.2	230	18	0	1	690	1	230	1.9e-118	424.9
Merged2_36169_612-1304	gi|1178556130|ref|WP_083072679.1|	93.5	231	14	1	1	690	1	231	4.3e-118	423.7
Merged2_36169_612-1304	gi|490016566|ref|WP_003919109.1|	91.7	230	19	0	1	690	1	230	5.6e-118	423.3
Merged2_36169_612-1304	gi|1178619194|ref|WP_083132428.1|	93.9	230	12	1	1	690	1	228	9.5e-118	422.5
Merged2_36169_612-1304	gi|949571537|ref|WP_057003528.1|	93.9	230	12	1	1	690	1	228	9.5e-118	422.5
Merged2_36169_612-1304	gi|1178599154|ref|WP_083113822.1|	92.6	230	17	0	1	690	1	230	1.2e-117	422.2
Merged2_36169_612-1304	gi|1184675693|ref|WP_085235865.1|	92.2	230	18	0	1	690	1	230	1.2e-117	422.2
Merged2_36169_612-1304	gi|556616510|ref|WP_023372597.1|	92.2	230	18	0	1	690	1	230	1.6e-117	421.8
Merged2_36169_612-1304	gi|779917329|ref|WP_045382318.1|	93.5	230	13	1	1	690	1	228	2.1e-117	421.4
Merged2_36169_612-1304	gi|1177226151|gb|ORB86512.1|	92.2	230	18	0	1	690	1	230	3.6e-117	420.6
Merged2_36169_612-1304	gi|1011694023|ref|WP_062540389.1|	93.5	230	13	1	1	690	1	228	3.6e-117	420.6
Merged2_36169_612-1304	gi|1023987285|ref|WP_063469091.1|	91.7	230	19	0	1	690	1	230	6.1e-117	419.9
Merged2_36169_612-1304	gi|1246088452|ref|WP_096286386.1|	93	230	15	1	1	690	1	229	6.1e-117	419.9
Merged2_36169_612-1304	gi|489972034|ref|WP_003875234.1|	93	230	15	1	1	690	1	229	8e-117	419.5
Merged2_36169_612-1304	gi|1222551955|ref|WP_090601316.1|	93	230	15	1	1	690	1	229	8e-117	419.5
Merged2_36169_612-1304	gi|1063538367|ref|WP_069401537.1|	92.6	230	16	1	1	690	1	229	8e-117	419.5
Merged2_36169_612-1304	gi|1189250636|ref|WP_085674443.1|	91.7	230	19	0	1	690	1	230	1e-116	419.1
Merged2_36169_612-1304	gi|1056440680|ref|WP_067882518.1|	91.8	231	18	1	1	690	1	231	1e-116	419.1
Merged2_36169_612-1304	gi|764940549|ref|WP_044511046.1|	92.6	230	16	1	1	690	1	229	1e-116	419.1
Merged2_36169_612-1304	gi|738519781|ref|WP_036468258.1|	92.6	230	16	1	1	690	1	229	1.4e-116	418.7
Merged2_36169_612-1304	gi|1056616235|ref|WP_068046893.1|	92.6	230	16	1	1	690	1	229	1.8e-116	418.3
Merged2_36169_612-1304	gi|1055193417|ref|WP_066909885.1|	91.3	231	19	1	1	690	1	231	1.8e-116	418.3
Merged2_36428_2-193	gi|693210817|ref|WP_032329739.1|	81.8	22	4	0	127	192	20	41	0.00019	44.3
Merged2_36428_2-193	gi|972406686|ref|WP_059040194.1|	81.8	22	4	0	127	192	20	41	0.00019	44.3
Merged2_36428_2-193	gi|545288429|ref|WP_021571406.1|	81.8	22	4	0	127	192	20	41	0.00019	44.3
Merged2_36428_2-193	gi|1254637386|ref|WP_097343487.1|	81.8	22	4	0	127	192	20	41	0.00019	44.3
Merged2_36428_2-193	gi|1121186324|ref|WP_073527277.1|	81.8	22	4	0	127	192	20	41	0.00019	44.3
Merged2_36428_2-193	gi|928829145|ref|WP_053887476.1|	81.8	22	4	0	127	192	20	41	0.00019	44.3
Merged2_36428_2-193	gi|446108498|ref|WP_000186353.1|	81.8	22	4	0	127	192	20	41	0.00019	44.3
Merged2_36428_2-193	gi|780035603|ref|WP_045445861.1|	81.8	22	4	0	127	192	20	41	0.00019	44.3
Merged2_36428_2-193	gi|757799911|ref|WP_043017113.1|	81.8	22	4	0	127	192	20	41	0.00019	44.3
Merged2_36428_2-193	gi|1165748070|ref|WP_079935169.1|	81.8	22	4	0	127	192	20	41	0.00019	44.3
Merged2_36428_2-193	gi|851965477|ref|WP_048234783.1|	81.8	22	4	0	127	192	20	41	0.00019	44.3
Merged2_36428_2-193	gi|507083162|ref|WP_016153911.1|	81.8	22	4	0	127	192	20	41	0.00019	44.3
Merged2_36428_2-193	gi|851928312|ref|WP_048220863.1|	81.8	22	4	0	127	192	20	41	0.00019	44.3
Merged2_36428_2-193	gi|829882978|ref|WP_047358788.1|	81.8	22	4	0	127	192	20	41	0.00019	44.3
Merged2_36428_2-193	gi|805304732|ref|WP_046094372.1|	81.8	22	4	0	127	192	20	41	0.00019	44.3
Merged2_36428_2-193	gi|1098653820|ref|WP_071260155.1|	81.8	22	4	0	127	192	20	41	0.00019	44.3
Merged2_36428_2-193	gi|740857191|ref|WP_038642443.1|	81.8	22	4	0	127	192	20	41	0.00019	44.3
Merged2_36428_2-193	gi|1183857730|ref|WP_085047777.1|	81.8	22	4	0	127	192	20	41	0.00019	44.3
Merged2_36428_2-193	gi|754950786|ref|WP_042306967.1|	81.8	22	4	0	127	192	20	41	0.00019	44.3
Merged2_36428_2-193	gi|1160960530|ref|WP_079796861.1|	81.8	22	4	0	127	192	20	41	0.00019	44.3
Merged2_36428_2-193	gi|959109915|ref|WP_058114597.1|	81.8	22	4	0	127	192	20	41	0.00019	44.3
Merged2_36428_2-193	gi|1160951451|ref|WP_079788891.1|	81.8	22	4	0	127	192	20	41	0.00019	44.3
Merged2_36428_2-193	gi|1160935208|ref|WP_079775866.1|	81.8	22	4	0	127	192	20	41	0.00019	44.3
Merged2_36428_2-193	gi|1160983143|ref|WP_079815462.1|	81.8	22	4	0	127	192	20	41	0.00019	44.3
Merged2_36428_2-193	gi|554683121|ref|WP_023183050.1|	81.8	22	4	0	127	192	20	41	0.00019	44.3
Merged2_37072_932-1135	gi|1178556130|ref|WP_083072679.1|	88.9	63	7	0	16	204	4	66	7.3e-26	115.5
Merged2_37072_932-1135	gi|1184698302|ref|WP_085257654.1|	88.9	63	7	0	16	204	4	66	7.3e-26	115.5
Merged2_37072_932-1135	gi|1055628653|ref|WP_067268966.1|	88.9	63	7	0	16	204	4	66	7.3e-26	115.5
Merged2_37072_932-1135	gi|1055596138|ref|WP_067238074.1|	88.9	63	7	0	16	204	4	66	7.3e-26	115.5
Merged2_37072_932-1135	gi|738519781|ref|WP_036468258.1|	88.9	63	7	0	16	204	4	66	7.3e-26	115.5
Merged2_37072_932-1135	gi|1121662756|ref|WP_073877338.1|	88.9	63	7	0	16	204	4	66	7.3e-26	115.5
Merged2_37072_932-1135	gi|1055282908|ref|WP_066950336.1|	88.9	63	7	0	16	204	4	66	7.3e-26	115.5
Merged2_37072_932-1135	gi|1133677351|ref|WP_076063733.1|	88.9	63	7	0	16	204	4	66	7.3e-26	115.5
Merged2_37072_932-1135	gi|1246088452|ref|WP_096286386.1|	88.9	63	7	0	16	204	4	66	7.3e-26	115.5
Merged2_37072_932-1135	gi|1056616235|ref|WP_068046893.1|	88.9	63	7	0	16	204	4	66	7.3e-26	115.5
Merged2_37072_932-1135	gi|1178663244|ref|WP_083173738.1|	88.9	63	7	0	16	204	4	66	7.3e-26	115.5
Merged2_37072_932-1135	gi|1184619786|ref|WP_085181275.1|	88.9	63	7	0	16	204	4	66	7.3e-26	115.5
Merged2_37072_932-1135	gi|1184634926|ref|WP_085196193.1|	88.9	63	7	0	16	204	4	66	7.3e-26	115.5
Merged2_37072_932-1135	gi|1039946788|ref|WP_065016323.1|	88.9	63	7	0	16	204	4	66	7.3e-26	115.5
Merged2_37072_932-1135	gi|489972034|ref|WP_003875234.1|	88.9	63	7	0	16	204	4	66	7.3e-26	115.5
Merged2_37072_932-1135	gi|1222551955|ref|WP_090601316.1|	88.9	63	7	0	16	204	4	66	7.3e-26	115.5
Merged2_37072_932-1135	gi|806837627|ref|WP_046185826.1|	88.9	63	7	0	16	204	4	66	7.3e-26	115.5
Merged2_37072_932-1135	gi|1055454827|ref|WP_067115228.1|	88.9	63	7	0	16	204	4	66	7.3e-26	115.5
Merged2_37072_932-1135	gi|727253368|ref|WP_033712699.1|	88.9	63	7	0	16	204	4	66	7.3e-26	115.5
Merged2_37072_932-1135	gi|1180545772|ref|WP_084037709.1|	88.9	63	7	0	16	204	4	66	7.3e-26	115.5
Merged2_37072_932-1135	gi|1180781949|ref|WP_084259895.1|	88.9	63	7	0	16	204	4	66	7.3e-26	115.5
Merged2_37072_932-1135	gi|1184666325|ref|WP_085226710.1|	88.9	63	7	0	16	204	4	66	7.3e-26	115.5
Merged2_37072_932-1135	gi|764940549|ref|WP_044511046.1|	88.9	63	7	0	16	204	4	66	7.3e-26	115.5
Merged2_37072_932-1135	gi|1016060785|ref|WP_062908032.1|	88.9	63	7	0	16	204	4	66	7.3e-26	115.5
Merged2_37072_932-1135	gi|1015927648|ref|WP_062886771.1|	88.9	63	7	0	16	204	4	66	7.3e-26	115.5
Merged2_37821_964-1119	gi|1123851571|ref|WP_074388503.1|	80	50	10	0	1	150	200	249	6.8e-16	82
Merged2_37821_964-1119	gi|495733143|ref|WP_008457722.1|	80	50	10	0	1	150	194	243	6.8e-16	82
Merged2_37905_838-1167	gi|489496231|ref|WP_003401147.1|	89.6	96	10	0	40	327	1	96	5.8e-41	166.4
Merged2_42892_3-614	gi|576403118|gb|ETZ96969.1|	93.9	181	11	0	1	543	950	1130	2.7e-92	337.8
Merged2_44071_582-1274	gi|1039946788|ref|WP_065016323.1|	97.8	230	5	0	1	690	1	230	4.2e-126	450.3
Merged2_44071_582-1274	gi|1178570236|ref|WP_083086486.1|	95.2	230	11	0	1	690	1	230	9.8e-123	439.1
Merged2_44071_582-1274	gi|1055718133|ref|WP_067332502.1|	93.5	230	15	0	1	690	1	230	1.8e-121	434.9
Merged2_44071_582-1274	gi|890495884|ref|WP_048891571.1|	93.9	230	14	0	1	690	1	230	3.1e-121	434.1
Merged2_44071_582-1274	gi|490016566|ref|WP_003919109.1|	93.5	230	15	0	1	690	1	230	9.2e-121	432.6
Merged2_44071_582-1274	gi|1178556130|ref|WP_083072679.1|	94.4	231	12	1	1	690	1	231	3.5e-120	430.6
Merged2_44071_582-1274	gi|556616510|ref|WP_023372597.1|	93.5	230	15	0	1	690	1	230	5.9e-120	429.9
Merged2_44071_582-1274	gi|1178619194|ref|WP_083132428.1|	94.8	230	10	1	1	690	1	228	5.9e-120	429.9
Merged2_44071_582-1274	gi|949571537|ref|WP_057003528.1|	94.8	230	10	1	1	690	1	228	5.9e-120	429.9
Merged2_44071_582-1274	gi|1178599154|ref|WP_083113822.1|	93.5	230	15	0	1	690	1	230	1e-119	429.1
Merged2_44071_582-1274	gi|489972034|ref|WP_003875234.1|	94.8	230	11	1	1	690	1	229	1.3e-119	428.7
Merged2_44071_582-1274	gi|779917329|ref|WP_045382318.1|	94.3	230	11	1	1	690	1	228	1.3e-119	428.7
Merged2_44071_582-1274	gi|1023987285|ref|WP_063469091.1|	93	230	16	0	1	690	1	230	2.3e-119	427.9
Merged2_44071_582-1274	gi|1011694023|ref|WP_062540389.1|	94.3	230	11	1	1	690	1	228	2.3e-119	427.9
Merged2_44071_582-1274	gi|1177226151|gb|ORB86512.1|	93	230	16	0	1	690	1	230	2.9e-119	427.6
Merged2_44071_582-1274	gi|1184675693|ref|WP_085235865.1|	93	230	16	0	1	690	1	230	2.9e-119	427.6
Merged2_44071_582-1274	gi|1222551955|ref|WP_090601316.1|	94.3	230	12	1	1	690	1	229	2.9e-119	427.6
Merged2_44071_582-1274	gi|1055454827|ref|WP_067115228.1|	93.9	230	13	1	1	690	1	229	2.9e-119	427.6
Merged2_44071_582-1274	gi|727253368|ref|WP_033712699.1|	94.3	230	12	1	1	690	1	229	2.9e-119	427.6
Merged2_44071_582-1274	gi|1180545772|ref|WP_084037709.1|	94.3	230	12	1	1	690	1	229	2.9e-119	427.6
Merged2_44071_582-1274	gi|1180781949|ref|WP_084259895.1|	94.3	230	12	1	1	690	1	229	2.9e-119	427.6
Merged2_44071_582-1274	gi|1063538367|ref|WP_069401537.1|	93.9	230	13	1	1	690	1	229	2.9e-119	427.6
Merged2_44071_582-1274	gi|1184634926|ref|WP_085196193.1|	94.8	231	9	2	1	690	1	229	3.8e-119	427.2
Merged2_44071_582-1274	gi|764940549|ref|WP_044511046.1|	93.9	230	13	1	1	690	1	229	3.8e-119	427.2
Merged2_44071_582-1274	gi|1016060785|ref|WP_062908032.1|	94.3	230	12	1	1	690	1	229	3.8e-119	427.2
Merged2_45167_1-189	gi|973177484|gb|KUL16573.1|	83	53	9	0	31	189	2	54	1.4e-18	91.3
Merged2_45167_1-189	gi|564404753|gb|ETB72223.1|	83	53	9	0	31	189	2	54	1.4e-18	91.3
Merged2_45167_1-189	gi|973167209|gb|KUL06698.1|	83	53	9	0	31	189	2	54	1.4e-18	91.3
Merged2_45167_1-189	gi|923994536|emb|CUB23243.1|	81.8	55	10	0	25	189	7	61	1.8e-18	90.9
Merged2_45167_1-189	gi|948046542|ref|WP_056705597.1|	81.8	55	10	0	25	189	12	66	1.8e-18	90.9
Merged2_45167_1-189	gi|1238771952|ref|WP_095407937.1|	81.8	55	10	0	25	189	12	66	1.8e-18	90.9
Merged2_45167_1-189	gi|851978147|ref|WP_048239956.1|	81.8	55	10	0	25	189	12	66	1.8e-18	90.9
Merged2_45167_1-189	gi|751640966|ref|WP_041108608.1|	81.8	55	10	0	25	189	12	66	1.8e-18	90.9
Merged2_45167_1-189	gi|1130455707|ref|WP_075622526.1|	81.8	55	10	0	25	189	12	66	1.8e-18	90.9
Merged2_45167_1-189	gi|637170475|ref|WP_024426646.1|	81.8	55	10	0	25	189	12	66	1.8e-18	90.9
Merged2_45167_1-189	gi|736151273|ref|WP_034282738.1|	81.8	55	10	0	25	189	12	66	1.8e-18	90.9
Merged2_45167_1-189	gi|751649274|ref|WP_041116148.1|	81.8	55	10	0	25	189	12	66	1.8e-18	90.9
Merged2_45167_1-189	gi|1080128139|ref|WP_070326791.1|	81.8	55	10	0	25	189	12	66	1.8e-18	90.9
Merged2_45167_1-189	gi|769893043|ref|WP_045034455.1|	81.8	55	10	0	25	189	12	66	1.8e-18	90.9
Merged2_45167_1-189	gi|737410288|ref|WP_035391389.1|	81.8	55	10	0	25	189	12	66	1.8e-18	90.9
Merged2_45167_1-189	gi|949743664|ref|WP_057078343.1|	81.8	55	10	0	25	189	12	66	1.8e-18	90.9
Merged2_45167_1-189	gi|518573716|ref|WP_019743923.1|	81.8	55	10	0	25	189	12	66	1.8e-18	90.9
Merged2_45167_1-189	gi|1002966721|ref|WP_061418307.1|	81.8	55	10	0	25	189	12	66	1.8e-18	90.9
Merged2_45167_1-189	gi|915499051|ref|WP_050827048.1|	81.8	55	10	0	25	189	12	66	1.8e-18	90.9
Merged2_45167_1-189	gi|983548563|ref|WP_060700118.1|	81.8	55	10	0	25	189	12	66	1.8e-18	90.9
Merged2_45167_1-189	gi|495618615|ref|WP_008343194.1|	81.8	55	10	0	25	189	12	66	1.8e-18	90.9
Merged2_45167_1-189	gi|817172214|ref|WP_046527042.1|	81.8	55	10	0	25	189	12	66	1.8e-18	90.9
Merged2_45167_1-189	gi|746111226|ref|WP_039177075.1|	81.8	55	10	0	25	189	12	66	1.8e-18	90.9
Merged2_45167_1-189	gi|1122241468|ref|WP_073979882.1|	81.8	55	10	0	25	189	12	66	1.8e-18	90.9
Merged2_45167_1-189	gi|850283441|ref|WP_048002046.1|	81.8	55	10	0	25	189	12	66	1.8e-18	90.9
Merged2_45825_254-946	gi|890495884|ref|WP_048891571.1|	96.5	230	8	0	1	690	1	230	9.8e-123	439.1
Merged2_45825_254-946	gi|1178570236|ref|WP_083086486.1|	96.5	230	8	0	1	690	1	230	1.7e-122	438.3
Merged2_45825_254-946	gi|490016566|ref|WP_003919109.1|	96.1	230	9	0	1	690	1	230	2.8e-122	437.6
Merged2_45825_254-946	gi|1184675693|ref|WP_085235865.1|	96.1	230	9	0	1	690	1	230	6.3e-122	436.4
Merged2_45825_254-946	gi|1178599154|ref|WP_083113822.1|	96.1	230	9	0	1	690	1	230	8.3e-122	436
Merged2_45825_254-946	gi|556616510|ref|WP_023372597.1|	96.1	230	9	0	1	690	1	230	1.1e-121	435.6
Merged2_45825_254-946	gi|505103786|ref|WP_015290888.1|	96.1	230	9	0	1	690	1	230	1.8e-121	434.9
Merged2_45825_254-946	gi|1177226151|gb|ORB86512.1|	96.1	230	9	0	1	690	1	230	1.8e-121	434.9
Merged2_45825_254-946	gi|489509098|ref|WP_003413962.1|	95.7	230	10	0	1	690	1	230	4.1e-121	433.7
Merged2_45825_254-946	gi|1189250636|ref|WP_085674443.1|	95.7	230	10	0	1	690	1	230	4.1e-121	433.7
Merged2_45825_254-946	gi|1023987285|ref|WP_063469091.1|	95.7	230	10	0	1	690	1	230	4.1e-121	433.7
Merged2_45825_254-946	gi|1093617824|ref|WP_070898359.1|	95.2	230	11	0	1	690	1	230	5.4e-121	433.3
Merged2_45825_254-946	gi|1039946788|ref|WP_065016323.1|	94.8	230	12	0	1	690	1	230	7e-121	433
Merged2_45825_254-946	gi|686049047|ref|WP_031734276.1|	95.2	230	11	0	1	690	1	230	1.2e-120	432.2
Merged2_45825_254-946	gi|686023403|ref|WP_031719187.1|	95.2	230	11	0	1	690	1	230	1.2e-120	432.2
Merged2_45825_254-946	gi|942683551|ref|WP_055390627.1|	95.2	230	11	0	1	690	1	230	1.2e-120	432.2
Merged2_45825_254-946	gi|685909875|ref|WP_031647600.1|	95.2	230	11	0	1	690	1	230	1.6e-120	431.8
Merged2_45825_254-946	gi|1093614738|ref|WP_070896847.1|	95.2	230	11	0	1	690	1	230	1.6e-120	431.8
Merged2_45825_254-946	gi|942616868|ref|WP_055374756.1|	95.2	230	11	0	1	690	1	230	1.6e-120	431.8
Merged2_45825_254-946	gi|13399468|pdb|1FX7|A	95.7	230	10	0	1	690	1	230	1.6e-120	431.8
Merged2_45825_254-946	gi|1094030996|ref|WP_071026869.1|	94.3	230	13	0	1	690	1	230	1.6e-120	431.8
Merged2_45825_254-946	gi|1062731982|ref|WP_069334299.1|	95.2	230	11	0	1	690	1	230	2e-120	431.4
Merged2_45825_254-946	gi|942575903|ref|WP_055364879.1|	95.2	230	11	0	1	690	1	230	2e-120	431.4
Merged2_45825_254-946	gi|686049447|ref|WP_031734530.1|	95.2	230	11	0	1	690	1	230	2e-120	431.4
Merged2_45825_254-946	gi|912518822|ref|WP_050175371.1|	95.2	230	11	0	1	690	1	230	2e-120	431.4
Merged2_46049_1249-1389	gi|1092900600|ref|WP_070804975.1|	82.2	45	8	0	7	141	12	56	2.9e-13	73.2
Merged2_46049_1249-1389	gi|1236102933|ref|WP_094904865.1|	82.2	45	8	0	7	141	12	56	6.4e-13	72
Merged2_46049_1249-1389	gi|1110750169|ref|WP_071975306.1|	80	45	9	0	7	141	401	445	8.3e-13	71.6
Merged2_46049_1249-1389	gi|447120549|ref|WP_001197805.1|	80	45	9	0	7	141	12	56	8.3e-13	71.6
Merged2_46049_1249-1389	gi|1001552221|ref|WP_061202157.1|	80	45	9	0	7	141	12	56	8.3e-13	71.6
Merged2_46049_1249-1389	gi|1167720068|ref|WP_080091733.1|	80	45	9	0	7	141	12	56	8.3e-13	71.6
Merged2_46049_1249-1389	gi|916179532|ref|WP_050963527.1|	80	45	9	0	7	141	12	56	8.3e-13	71.6
Merged2_46049_1249-1389	gi|1160964057|ref|WP_079799831.1|	80	45	9	0	7	141	12	56	8.3e-13	71.6
Merged2_46049_1249-1389	gi|928791343|ref|WP_053868804.1|	80	45	9	0	7	141	12	56	8.3e-13	71.6
Merged2_46049_1249-1389	gi|916169807|ref|WP_050961251.1|	80	45	9	0	7	141	12	56	8.3e-13	71.6
Merged2_46049_1249-1389	gi|1186140860|ref|WP_085345463.1|	80	45	9	0	7	141	12	56	8.3e-13	71.6
Merged2_46049_1249-1389	gi|1001551989|ref|WP_061202074.1|	80	45	9	0	7	141	12	56	8.3e-13	71.6
Merged2_46049_1249-1389	gi|527088161|ref|WP_020899393.1|	80	45	9	0	7	141	12	56	8.3e-13	71.6
Merged2_46049_1249-1389	gi|1167665594|ref|WP_080075621.1|	80	45	9	0	7	141	12	56	8.3e-13	71.6
Merged2_46049_1249-1389	gi|1008829609|ref|WP_061873836.1|	80	45	9	0	7	141	12	56	8.3e-13	71.6
Merged2_46049_1249-1389	gi|916125752|ref|WP_050957681.1|	80	45	9	0	7	141	12	56	8.3e-13	71.6
Merged2_46049_1249-1389	gi|1161038314|ref|WP_079845635.1|	80	45	9	0	7	141	12	56	8.3e-13	71.6
Merged2_46049_1249-1389	gi|1005290595|ref|WP_061584249.1|	80	45	9	0	7	141	12	56	8.3e-13	71.6
Merged2_46049_1249-1389	gi|1167913068|ref|WP_080193138.1|	80	45	9	0	7	141	12	56	8.3e-13	71.6
Merged2_46049_1249-1389	gi|916106551|ref|WP_050956624.1|	80	45	9	0	7	141	12	56	8.3e-13	71.6
Merged2_46049_1249-1389	gi|950823368|ref|WP_057521762.1|	80	45	9	0	7	141	12	56	8.3e-13	71.6
Merged2_46049_1249-1389	gi|1005601502|ref|WP_061686417.1|	80	45	9	0	7	141	12	56	8.3e-13	71.6
Merged2_46049_1249-1389	gi|1005581805|ref|WP_061672693.1|	80	45	9	0	7	141	12	56	8.3e-13	71.6
Merged2_46049_1249-1389	gi|1254248233|ref|WP_097168698.1|	80	45	9	0	7	141	12	56	8.3e-13	71.6
Merged2_46049_1249-1389	gi|970299352|ref|WP_058671298.1|	80	45	9	0	7	141	12	56	8.3e-13	71.6
Merged2_46880_152-1060	gi|765022536|ref|WP_044588617.1|	89.8	197	20	0	313	903	1	197	8.1e-101	366.7
Merged2_46880_152-1060	gi|764974239|ref|WP_044542348.1|	90.4	197	19	0	313	903	1	197	1.8e-100	365.5
Merged2_46880_152-1060	gi|1224159225|ref|WP_092187514.1|	84.8	197	30	0	313	903	1	197	1.5e-94	345.9
Merged2_46880_152-1060	gi|639180814|ref|WP_024520409.1|	82.7	197	34	0	313	903	1	197	1.5e-94	345.9
Merged2_46880_152-1060	gi|654689309|ref|WP_028147969.1|	84.8	197	30	0	313	903	1	197	1.5e-94	345.9
Merged2_46880_152-1060	gi|1110683215|ref|WP_071909491.1|	84.3	197	31	0	313	903	1	197	3.3e-94	344.7
Merged2_46880_152-1060	gi|654716204|ref|WP_028173935.1|	84.8	197	30	0	313	903	1	197	5.6e-94	344
Merged2_46880_152-1060	gi|742480642|ref|WP_038935695.1|	84.8	197	30	0	313	903	1	197	5.6e-94	344
Merged2_46880_152-1060	gi|1122656471|ref|WP_074129800.1|	83.8	197	32	0	313	903	1	197	7.3e-94	343.6
Merged2_46880_152-1060	gi|1123578292|ref|WP_074278610.1|	83.2	197	33	0	313	903	1	197	9.6e-94	343.2
Merged2_46880_152-1060	gi|653471706|ref|WP_027548195.1|	84.3	197	31	0	313	903	1	197	1.3e-93	342.8
Merged2_46880_152-1060	gi|769278304|ref|WP_045011353.1|	84.3	197	31	0	313	903	1	197	1.3e-93	342.8
Merged2_46880_152-1060	gi|1167821777|ref|WP_080134841.1|	83.8	197	32	0	313	903	1	197	2.1e-93	342
Merged2_46880_152-1060	gi|769267218|ref|WP_045003920.1|	83.2	197	33	0	313	903	1	197	3.6e-93	341.3
Merged2_46880_152-1060	gi|499402821|ref|WP_011090288.1|	84.3	197	31	0	313	903	1	197	4.8e-93	340.9
Merged2_46880_152-1060	gi|504304790|ref|WP_014491892.1|	84.3	197	31	0	313	903	1	197	4.8e-93	340.9
Merged2_46880_152-1060	gi|985861714|ref|WP_060909003.1|	84.3	197	31	0	313	903	1	197	4.8e-93	340.9
Merged2_46880_152-1060	gi|1141031145|ref|WP_076867080.1|	82.2	197	35	0	313	903	1	197	8.1e-93	340.1
Merged2_46880_152-1060	gi|653407265|ref|WP_027521241.1|	81.2	197	37	0	313	903	1	197	8.1e-93	340.1
Merged2_46880_152-1060	gi|1160711551|ref|WP_079571480.1|	82.7	197	34	0	313	903	1	197	8.1e-93	340.1
Merged2_46880_152-1060	gi|1241809716|ref|WP_095731904.1|	81.9	199	29	1	307	903	6	197	1.4e-92	339.3
Merged2_46880_152-1060	gi|746087137|ref|WP_039154116.1|	83.8	197	32	0	313	903	1	197	1.4e-92	339.3
Merged2_46880_152-1060	gi|914636660|ref|WP_050628324.1|	81.9	199	29	1	307	903	6	197	2.4e-92	338.6
Merged2_46880_152-1060	gi|1160684266|ref|WP_079544975.1|	82.7	197	34	0	313	903	1	197	2.4e-92	338.6
Merged2_46880_152-1060	gi|656039076|ref|WP_029077783.1|	81.2	197	37	0	313	903	1	197	4e-92	337.8
Merged2_47527_3-176	gi|1178609738|ref|WP_083123394.1|	83.9	56	9	0	1	168	879	934	1.1e-19	94.7
Merged2_47527_3-176	gi|663744665|ref|WP_030520507.1|	80	55	11	0	4	168	890	944	1.1e-19	94.7
Merged2_47527_3-176	gi|1264326648|ref|WP_097941448.1|	82.1	56	10	0	1	168	881	936	2.5e-19	93.6
Merged2_47527_3-176	gi|1016286873|ref|WP_062971137.1|	81.8	55	10	0	4	168	881	935	2.5e-19	93.6
Merged2_47527_3-176	gi|1016364975|ref|WP_063034332.1|	80	55	11	0	4	168	880	934	2.5e-19	93.6
Merged2_47527_3-176	gi|907623868|ref|WP_049746920.1|	82.1	56	10	0	4	171	887	942	3.3e-19	93.2
Merged2_47527_3-176	gi|1121426014|ref|WP_073678643.1|	82.1	56	10	0	4	171	887	942	3.3e-19	93.2
Merged2_47527_3-176	gi|738504378|ref|WP_036453171.1|	82.1	56	10	0	4	171	887	942	3.3e-19	93.2
Merged2_47527_3-176	gi|500048125|ref|WP_011728843.1|	82.1	56	10	0	4	171	887	942	3.3e-19	93.2
Merged2_47527_3-176	gi|959689690|ref|WP_058126172.1|	82.1	56	10	0	4	171	887	942	3.3e-19	93.2
Merged2_47527_3-176	gi|1119804389|ref|WP_072698291.1|	81.8	55	10	0	1	165	881	935	3.3e-19	93.2
Merged2_47527_3-176	gi|1231932224|ref|WP_094478168.1|	81.8	55	10	0	4	168	889	943	4.3e-19	92.8
Merged2_47527_3-176	gi|1184589887|ref|WP_085154764.1|	83.6	55	9	0	4	168	880	934	4.3e-19	92.8
Merged2_47527_3-176	gi|746333977|ref|WP_039379495.1|	80.4	56	11	0	1	168	886	941	5.6e-19	92.4
Merged2_47527_3-176	gi|702715103|ref|WP_033246201.1|	80	55	11	0	4	168	880	934	5.6e-19	92.4
Merged2_47527_3-176	gi|1178638133|ref|WP_083149569.1|	81.8	55	10	0	4	168	880	934	7.4e-19	92
Merged2_47527_3-176	gi|748283758|ref|WP_039825416.1|	81.5	54	10	0	4	165	880	933	7.4e-19	92
Merged2_47527_3-176	gi|973238847|ref|WP_059100009.1|	81.8	55	10	0	4	168	880	934	1.3e-18	91.3
Merged2_47527_3-176	gi|1039652025|ref|WP_064944255.1|	80.4	56	11	0	1	168	886	941	1.3e-18	91.3
Merged2_47527_3-176	gi|1132259687|ref|WP_075920349.1|	80.4	56	11	0	1	168	886	941	1.3e-18	91.3
Merged2_47527_3-176	gi|1063565794|ref|WP_069425263.1|	80.4	56	11	0	1	168	886	941	1.3e-18	91.3
Merged2_47527_3-176	gi|1045499886|ref|WP_065511516.1|	80.4	56	11	0	1	168	886	941	1.3e-18	91.3
Merged2_47527_3-176	gi|738495225|ref|WP_036444365.1|	80.4	56	11	0	1	168	886	941	1.3e-18	91.3
Merged2_47527_3-176	gi|1222460624|ref|WP_090511781.1|	80.4	56	11	0	1	168	886	941	1.3e-18	91.3
Merged2_47527_3-176	gi|1178650283|ref|WP_083160900.1|	80.4	56	11	0	1	168	886	941	1.3e-18	91.3
Merged2_47527_190-753	gi|576403118|gb|ETZ96969.1|	84.4	186	29	0	1	558	945	1130	6e-86	316.6
Merged2_48526_834-995	gi|489499427|ref|WP_003404335.1|	92.6	54	4	0	162	1	57	110	1.6e-23	107.5
Merged2_48526_834-995	gi|289708462|gb|EFD72478.1|	92.6	54	4	0	162	1	59	112	1.6e-23	107.5
Merged2_48526_834-995	gi|953548248|ref|WP_058021932.1|	92.6	54	4	0	162	1	57	110	1.6e-23	107.5
Merged2_48526_834-995	gi|503766373|ref|WP_014000449.1|	92.6	54	4	0	162	1	57	110	1.6e-23	107.5
Merged2_48526_834-995	gi|909837387|ref|WP_049959370.1|	92.6	54	4	0	162	1	57	110	1.6e-23	107.5
Merged2_48526_834-995	gi|560885865|ref|WP_023643532.1|	92.6	54	4	0	162	1	57	110	1.6e-23	107.5
Merged2_48526_834-995	gi|909712621|ref|WP_049955814.1|	92.6	54	4	0	162	1	57	110	1.6e-23	107.5
Merged2_48526_834-995	gi|909714224|ref|WP_049957417.1|	92.6	54	4	0	162	1	57	110	1.6e-23	107.5
Merged2_48526_834-995	gi|952023900|gb|KRT48565.1|	92.6	54	4	0	162	1	48	101	1.6e-23	107.5
Merged2_48526_834-995	gi|323720751|gb|EGB29823.1|	92.6	54	4	0	162	1	40	93	1.6e-23	107.5
Merged2_48526_834-995	gi|669091141|gb|AIH68352.1|	90.7	54	5	0	162	1	57	110	3.5e-23	106.3
Merged2_48526_834-995	gi|909846195|ref|WP_049960193.1|	92.6	54	4	0	162	1	57	110	3.5e-23	106.3
Merged2_48526_834-995	gi|909714489|ref|WP_049957682.1|	90.7	54	5	0	162	1	57	110	4.6e-23	105.9
Merged2_48526_834-995	gi|950450335|ref|WP_057364530.1|	90.7	54	5	0	162	1	57	110	4.6e-23	105.9
Merged2_48526_834-995	gi|942581028|ref|WP_055367050.1|	90.7	54	5	0	162	1	57	110	6e-23	105.5
Merged2_48526_834-995	gi|909712096|ref|WP_049955289.1|	90.7	54	5	0	162	1	57	110	7.8e-23	105.1
Merged2_48526_834-995	gi|928793269|ref|WP_053869427.1|	90.7	54	5	0	162	1	57	110	7.8e-23	105.1
Merged2_48526_834-995	gi|669047873|gb|AIH26120.1|	90.7	54	5	0	162	1	57	110	7.8e-23	105.1
Merged2_48526_834-995	gi|669075300|gb|AIH52870.1|	90.7	54	5	0	162	1	57	110	7.8e-23	105.1
Merged2_48526_834-995	gi|639030853|ref|WP_024456428.1|	90.7	54	5	0	162	1	57	110	7.8e-23	105.1
Merged2_48526_834-995	gi|950383235|ref|WP_057336530.1|	90.7	54	5	0	162	1	57	110	7.8e-23	105.1
Merged2_48526_834-995	gi|942624893|ref|WP_055378105.1|	90.7	54	5	0	162	1	57	110	1e-22	104.8
Merged2_48526_834-995	gi|942583655|ref|WP_055368039.1|	90.7	54	5	0	162	1	57	110	1e-22	104.8
Merged2_48526_834-995	gi|950285340|ref|WP_057319522.1|	90.7	54	5	0	162	1	57	110	1e-22	104.8
Merged2_48526_834-995	gi|942646240|ref|WP_055384550.1|	90.7	54	5	0	162	1	57	110	1e-22	104.8
Merged2_49009_57-1019	gi|1184531297|ref|WP_085101302.1|	81.2	320	54	1	1	960	1	314	4.1e-135	480.7
Merged2_49009_57-1019	gi|1101004114|ref|WP_071509106.1|	87.2	320	35	1	1	960	1	314	1.2e-134	479.2
Merged2_49009_57-1019	gi|1184712495|ref|WP_085271604.1|	87.5	320	34	1	1	960	1	314	2e-134	478.4
Merged2_49009_57-1019	gi|1055305484|ref|WP_066971815.1|	80.9	320	55	1	1	960	1	314	2.6e-134	478
Merged2_49009_57-1019	gi|1178559540|ref|WP_083076089.1|	80.9	320	55	1	1	960	1	314	2.6e-134	478
Merged2_49009_57-1019	gi|1184601604|ref|WP_085165644.1|	80.3	320	57	1	1	960	1	314	3.4e-134	477.6
Merged2_49009_57-1019	gi|1056820131|ref|WP_068239897.1|	86.2	320	38	1	1	960	1	314	3.4e-134	477.6
Merged2_49009_57-1019	gi|1178488087|ref|WP_083009777.1|	87.2	320	38	1	1	960	1	317	3.4e-134	477.6
Merged2_49009_57-1019	gi|829166811|ref|WP_047322760.1|	80.3	320	57	1	1	960	1	314	5.9e-134	476.9
Merged2_49009_57-1019	gi|1184674057|ref|WP_085234229.1|	81.6	320	52	1	1	960	1	313	1.7e-133	475.3
Merged2_49009_57-1019	gi|1178578168|ref|WP_083094025.1|	85.9	320	39	1	1	960	1	314	1.7e-133	475.3
Merged2_49009_57-1019	gi|1055264974|ref|WP_066932644.1|	80	320	58	1	1	960	1	314	1.7e-133	475.3
Merged2_49009_57-1019	gi|1184639667|ref|WP_085200537.1|	80	320	58	1	1	960	1	314	2.9e-133	474.6
Merged2_49009_57-1019	gi|1055346213|ref|WP_067010785.1|	80.6	320	56	1	1	960	1	314	5e-133	473.8
Merged2_49009_57-1019	gi|1056797672|ref|WP_068217779.1|	80	320	61	1	1	960	1	317	5e-133	473.8
Merged2_49009_57-1019	gi|1056379992|ref|WP_067823209.1|	80	320	61	1	1	960	1	317	8.5e-133	473
Merged2_49009_57-1019	gi|1222552409|ref|WP_090601770.1|	85.3	320	44	1	1	960	1	317	3.2e-132	471.1
Merged2_49009_57-1019	gi|1055477959|ref|WP_067137945.1|	85	320	42	1	1	960	1	314	4.7e-131	467.2
Merged2_49009_57-1019	gi|1056385371|ref|WP_067828448.1|	85	320	42	1	1	960	1	314	1.4e-130	465.7
Merged2_49009_57-1019	gi|1039556408|ref|WP_064885484.1|	84.7	320	43	1	1	960	1	314	2.3e-130	464.9
Merged2_49009_57-1019	gi|1055520862|ref|WP_067179282.1|	84.7	320	43	1	1	960	1	314	2.3e-130	464.9
Merged2_49009_57-1019	gi|1246855324|ref|WP_096439785.1|	85	320	42	1	1	960	1	314	3e-130	464.5
Merged2_49009_57-1019	gi|1056467273|ref|WP_067908183.1|	84.7	320	43	1	1	960	1	314	6.7e-130	463.4
Merged2_49009_57-1019	gi|1056500793|ref|WP_067938500.1|	84.7	320	43	1	1	960	1	314	8.8e-130	463
Merged2_49009_57-1019	gi|1055130459|ref|WP_066878302.1|	84.4	320	44	1	1	960	1	314	8.8e-130	463
Merged2_49859_1389-1553	gi|1056812886|ref|WP_068232667.1|	88.6	44	2	1	43	165	188	231	5.2e-14	75.9
Merged2_49859_1389-1553	gi|576403118|gb|ETZ96969.1|	88.6	44	2	1	43	165	184	227	5.2e-14	75.9
Merged2_49859_1389-1553	gi|556617273|ref|WP_023373351.1|	88.6	44	2	1	43	165	184	227	5.2e-14	75.9
Merged2_49859_1389-1553	gi|1178525246|ref|WP_083044413.1|	88.6	44	2	1	43	165	184	227	5.2e-14	75.9
Merged2_49859_1389-1553	gi|1177226467|gb|ORB86828.1|	88.6	44	2	1	43	165	187	230	5.2e-14	75.9
Merged2_49859_1389-1553	gi|1189248115|ref|WP_085671922.1|	88.6	44	2	1	43	165	194	237	5.2e-14	75.9
Merged2_49859_1389-1553	gi|1178599475|ref|WP_083114143.1|	88.6	44	2	1	43	165	194	237	5.2e-14	75.9
Merged2_49859_1389-1553	gi|1231809177|ref|WP_094361533.1|	88.6	44	2	1	43	165	190	233	8.8e-14	75.1
Merged2_49859_1389-1553	gi|1246786295|ref|WP_096371011.1|	88.6	44	2	1	43	165	190	233	8.8e-14	75.1
Merged2_49859_1389-1553	gi|505168980|ref|WP_015356082.1|	88.6	44	2	1	43	165	190	233	8.8e-14	75.1
Merged2_49859_1389-1553	gi|1100992129|ref|WP_071498376.1|	88.6	44	2	1	43	165	194	237	8.8e-14	75.1
Merged2_49859_1389-1553	gi|1194651087|ref|WP_085979813.1|	88.6	44	2	1	43	165	190	233	8.8e-14	75.1
Merged2_49859_1389-1553	gi|522729303|ref|WP_020724992.1|	88.6	44	2	1	43	165	194	237	8.8e-14	75.1
Merged2_49859_1389-1553	gi|183175621|gb|ACC40731.1|	88.6	44	2	1	43	165	184	227	8.8e-14	75.1
Merged2_49859_1389-1553	gi|1196402909|ref|WP_086085649.1|	88.6	44	2	1	43	165	190	233	8.8e-14	75.1
Merged2_49859_1389-1553	gi|1268827918|ref|WP_099052635.1|	88.6	44	2	1	43	165	190	233	8.8e-14	75.1
Merged2_49859_1389-1553	gi|523653913|ref|WP_020787791.1|	88.6	44	2	1	43	165	194	237	8.8e-14	75.1
Merged2_49859_1389-1553	gi|966754574|dbj|GAQ38921.1|	88.6	44	2	1	43	165	184	227	8.8e-14	75.1
Merged2_49859_1389-1553	gi|641305353|emb|CDM76351.1|	88.6	44	2	1	43	165	184	227	8.8e-14	75.1
Merged2_49859_1389-1553	gi|522803556|ref|WP_020728611.1|	88.6	44	2	1	43	165	194	237	8.8e-14	75.1
Merged2_49859_1389-1553	gi|1178489269|ref|WP_083010884.1|	88.6	44	2	1	43	165	184	227	8.8e-14	75.1
Merged2_49859_1389-1553	gi|1101008494|ref|WP_071513486.1|	88.6	44	2	1	43	165	184	227	8.8e-14	75.1
Merged2_49859_1389-1553	gi|1055453487|ref|WP_067114018.1|	88.6	44	2	1	43	165	188	231	8.8e-14	75.1
Merged2_49859_1389-1553	gi|1184642112|ref|WP_085202933.1|	88.6	44	2	1	43	165	188	231	8.8e-14	75.1
Merged2_49859_1389-1553	gi|1056681934|ref|WP_068108372.1|	88.6	44	2	1	43	165	188	231	8.8e-14	75.1
Merged2_50234_1881-2360	gi|1063539238|ref|WP_069402408.1|	94.3	158	9	0	1	474	1	158	7.6e-82	302.8
Merged2_50234_1881-2360	gi|1143090860|ref|WP_077082290.1|	94.3	158	9	0	1	474	1	158	1.7e-81	301.6
Merged2_50234_1881-2360	gi|1055719466|ref|WP_067333097.1|	93.8	160	10	0	1	480	1	160	1.7e-81	301.6
Merged2_50234_1881-2360	gi|1143098741|ref|WP_077089300.1|	94.3	158	9	0	1	474	1	158	3.8e-81	300.4
Merged2_50234_1881-2360	gi|1246093428|ref|WP_096291151.1|	94.3	158	9	0	1	474	1	158	3.8e-81	300.4
Merged2_50234_1881-2360	gi|1222559668|ref|WP_090609029.1|	94.3	158	9	0	1	474	1	158	8.4e-81	299.3
Merged2_50234_1881-2360	gi|764941286|ref|WP_044511783.1|	93	158	11	0	1	474	1	158	2.4e-80	297.7
Merged2_50234_1881-2360	gi|1055075422|ref|WP_066824931.1|	93.7	158	10	0	1	474	1	158	2.4e-80	297.7
Merged2_50234_1881-2360	gi|738524020|ref|WP_036472497.1|	93	158	11	0	1	474	1	158	4.2e-80	297
Merged2_50234_1881-2360	gi|1246855752|ref|WP_096440213.1|	93	158	11	0	1	474	1	158	4.2e-80	297
Merged2_50234_1881-2360	gi|1133671510|ref|WP_076058007.1|	90.6	159	15	0	1	477	1	159	1.2e-79	295.4
Merged2_50234_1881-2360	gi|1184660164|ref|WP_085220549.1|	93.7	158	10	0	1	474	1	158	1.2e-79	295.4
Merged2_50234_1881-2360	gi|1039979098|ref|WP_065044292.1|	89.9	159	16	0	1	477	1	159	1.6e-79	295
Merged2_50234_1881-2360	gi|1178596693|ref|WP_083111420.1|	89.9	159	16	0	1	477	1	159	2.1e-79	294.7
Merged2_50234_1881-2360	gi|738409564|ref|WP_036361175.1|	89.9	159	16	0	1	477	1	159	4.6e-79	293.5
Merged2_50234_1881-2360	gi|1184689795|ref|WP_085249411.1|	89.3	159	17	0	1	477	1	159	6e-79	293.1
Merged2_50234_1881-2360	gi|1178559168|ref|WP_083075717.1|	89.3	159	17	0	1	477	1	159	6e-79	293.1
Merged2_50234_1881-2360	gi|1184508401|ref|WP_085079242.1|	89.3	159	17	0	1	477	1	159	6e-79	293.1
Merged2_50234_1881-2360	gi|1039968294|ref|WP_065034228.1|	89.3	159	17	0	1	477	1	159	1e-78	292.4
Merged2_50234_1881-2360	gi|1055459400|ref|WP_067119801.1|	88.7	159	18	0	1	477	1	159	1e-78	292.4
Merged2_50234_1881-2360	gi|1055695111|ref|WP_067318685.1|	88.7	159	18	0	1	477	1	159	1e-78	292.4
Merged2_50234_1881-2360	gi|943984331|ref|WP_055578964.1|	89.9	158	16	0	1	474	1	158	1.3e-78	292
Merged2_50234_1881-2360	gi|1055816628|ref|WP_067410145.1|	89.3	159	17	0	1	477	1	159	1.3e-78	292
Merged2_50234_1881-2360	gi|647292577|ref|WP_025737138.1|	91.8	158	13	0	1	474	1	158	1.3e-78	292
Merged2_50234_1881-2360	gi|1184674399|ref|WP_085234571.1|	90.5	158	15	0	1	474	1	158	3.9e-78	290.4
Merged2_50732_3-1040	gi|887339708|emb|CKT22534.1|	90.7	345	32	0	1	1035	859	1203	2.2e-171	601.3
Merged2_51571_405-2642	gi|1223800556|ref|WP_091834303.1|	81	21	4	0	2152	2214	430	450	0.0017	44.7
Merged2_51571_405-2642	gi|917303864|ref|WP_051910576.1|	81	21	4	0	2152	2214	471	491	0.0039	43.5
Merged2_51571_405-2642	gi|736532974|ref|WP_034547752.1|	81	21	4	0	2152	2214	486	506	0.0039	43.5
Merged2_51571_405-2642	gi|1116012315|emb|SIO01292.1|	81	21	4	0	2152	2214	484	504	0.0039	43.5
Merged2_51571_405-2642	gi|736532843|ref|WP_034547624.1|	81	21	4	0	2152	2214	480	500	0.0039	43.5
Merged2_51571_405-2642	gi|494997259|ref|WP_007723275.1|	81	21	4	0	2152	2214	473	493	0.0039	43.5
Merged2_51571_405-2642	gi|737025405|ref|WP_035020783.1|	81	21	4	0	2152	2214	485	505	0.0039	43.5
Merged2_51571_405-2642	gi|554675373|ref|WP_023176460.1|	81	21	4	0	2152	2214	485	505	0.0039	43.5
Merged2_51571_405-2642	gi|1221886548|ref|WP_089977215.1|	81	21	4	0	2152	2214	485	505	0.0039	43.5
Merged2_51571_405-2642	gi|1140919887|ref|WP_076768604.1|	81	21	4	0	2152	2214	479	499	0.0039	43.5
Merged2_52656_1-264	gi|1154202059|ref|WP_078574986.1|	80.3	61	12	0	79	261	762	822	3.3e-18	90.5
Merged2_52656_1-264	gi|1154231955|ref|WP_078603607.1|	80.3	61	12	0	79	261	761	821	4.2e-18	90.1
Merged2_52656_1-264	gi|1178558993|ref|WP_083075542.1|	80.3	61	12	0	79	261	761	821	4.2e-18	90.1
Merged2_52656_1-264	gi|1154227431|ref|WP_078599098.1|	80.3	61	12	0	79	261	761	821	4.2e-18	90.1
Merged2_52656_1-264	gi|1267644358|ref|WP_098411236.1|	80.3	61	12	0	79	261	761	821	4.2e-18	90.1
Merged2_52656_1-264	gi|1154155676|ref|WP_078530724.1|	80.3	61	12	0	79	261	762	822	4.2e-18	90.1
Merged2_52656_1-264	gi|1154165276|ref|WP_078539288.1|	80.3	61	12	0	79	261	761	821	4.2e-18	90.1
Merged2_52656_1-264	gi|1154173105|ref|WP_078547090.1|	80.3	61	12	0	79	261	761	821	4.2e-18	90.1
Merged2_52656_1-264	gi|1154144028|ref|WP_078519154.1|	80.3	61	12	0	79	261	761	821	4.2e-18	90.1
Merged2_52656_1-264	gi|1154197510|ref|WP_078570472.1|	80.3	61	12	0	79	261	761	821	4.2e-18	90.1
Merged2_52656_1-264	gi|1131014311|ref|WP_075775093.1|	80.3	61	12	0	79	261	757	817	5.5e-18	89.7
Merged2_52656_1-264	gi|1214070636|ref|WP_088718420.1|	80.3	61	12	0	79	261	757	817	5.5e-18	89.7
Merged2_52656_1-264	gi|1214076871|ref|WP_088724452.1|	80.3	61	12	0	79	261	757	817	5.5e-18	89.7
Merged2_52656_1-264	gi|1214078872|ref|WP_088726409.1|	80.3	61	12	0	79	261	757	817	5.5e-18	89.7
Merged2_52656_1-264	gi|1214075528|ref|WP_088723295.1|	80.3	61	12	0	79	261	757	817	5.5e-18	89.7
Merged2_52656_1-264	gi|1247514728|gb|PCJ70563.1|	80.3	61	12	0	79	261	757	817	5.5e-18	89.7
Merged2_52656_1-264	gi|496232188|ref|WP_008946223.1|	80.3	61	12	0	79	261	717	777	7.2e-18	89.4
Merged2_52656_1-264	gi|761814550|ref|WP_043870121.1|	80.3	61	12	0	79	261	759	819	9.5e-18	89
Merged2_52656_1-264	gi|655389293|ref|WP_028793188.1|	81.7	60	11	0	82	261	758	817	1.6e-17	88.2
Merged2_52656_1-264	gi|1225141698|ref|WP_093154540.1|	81.7	60	11	0	82	261	739	798	1.6e-17	88.2
Merged2_52656_1-264	gi|1148738487|ref|WP_077472823.1|	80.3	61	12	0	79	261	772	832	2.8e-17	87.4
Merged2_52656_1-264	gi|1169106246|ref|WP_080458872.1|	80.3	61	12	0	79	261	716	776	3.6e-17	87
Merged2_52656_1-264	gi|1064154088|gb|ODU52316.1|	82.5	57	10	0	82	252	690	746	4.7e-17	86.7
Merged2_52656_1-264	gi|1175571270|ref|WP_082112969.1|	82.5	57	10	0	82	252	734	790	4.7e-17	86.7
Merged2_52656_1-264	gi|647185166|ref|WP_025660503.1|	80	60	12	0	70	249	772	831	1.4e-16	85.1
Merged2_52799_1-1131	gi|1047427500|ref|WP_065747631.1|	82.3	378	66	1	1	1131	287	664	3.9e-185	647.1
Merged2_52799_1-1131	gi|499824401|ref|WP_011505135.1|	81.2	378	70	1	1	1131	287	664	1.4e-182	638.6
Merged2_53457_1-1527	gi|1184710514|ref|WP_085269623.1|	80.3	508	100	0	1	1524	430	937	1.1e-246	852
Merged2_53457_1-1527	gi|829168844|ref|WP_047323596.1|	81.1	508	96	0	1	1524	425	932	3.1e-246	850.5
Merged2_53457_1-1527	gi|1264326648|ref|WP_097941448.1|	82.9	502	85	1	19	1524	436	936	3.1e-246	850.5
Merged2_53457_1-1527	gi|806836770|ref|WP_046185051.1|	81.1	508	96	0	1	1524	425	932	4.1e-246	850.1
Merged2_53457_1-1527	gi|808576524|emb|CPR12181.1|	80.3	508	100	0	1	1524	436	943	4.1e-246	850.1
Merged2_53457_1-1527	gi|1184618393|ref|WP_085179981.1|	80.3	508	100	0	1	1524	430	937	4.1e-246	850.1
Merged2_53457_1-1527	gi|808661044|emb|CQD22716.1|	80.3	508	100	0	1	1524	431	938	6.9e-246	849.4
Merged2_53457_1-1527	gi|1222370838|ref|WP_090423225.1|	80.3	508	100	0	1	1524	425	932	6.9e-246	849.4
Merged2_53457_1-1527	gi|1055453487|ref|WP_067114018.1|	80.6	511	96	1	1	1524	429	939	1.2e-245	848.6
Merged2_53457_1-1527	gi|1184679535|ref|WP_085239613.1|	80.3	508	100	0	1	1524	425	932	1.2e-245	848.6
Merged2_53457_1-1527	gi|1045411199|ref|WP_065483773.1|	80.3	508	100	0	1	1524	425	932	1.2e-245	848.6
Merged2_53457_1-1527	gi|1184692583|ref|WP_085252199.1|	82.1	502	90	0	19	1524	441	942	1.5e-245	848.2
Merged2_53457_1-1527	gi|1055221302|ref|WP_066910687.1|	80.1	508	101	0	1	1524	429	936	2.6e-245	847.4
Merged2_53457_1-1527	gi|1045322521|ref|WP_065442131.1|	80.1	508	101	0	1	1524	425	932	2.6e-245	847.4
Merged2_53457_1-1527	gi|1016418699|ref|WP_063058075.1|	81.5	502	93	0	19	1524	433	934	3.4e-245	847
Merged2_53457_1-1527	gi|1016286873|ref|WP_062971137.1|	81.9	502	91	0	19	1524	434	935	3.4e-245	847
Merged2_53457_1-1527	gi|494302877|ref|WP_007171848.1|	80.3	508	100	0	1	1524	425	932	4.5e-245	846.7
Merged2_53457_1-1527	gi|890501144|ref|WP_048892661.1|	80.5	508	99	0	1	1524	423	930	4.5e-245	846.7
Merged2_53457_1-1527	gi|748631754|ref|WP_039889931.1|	81.1	502	95	0	19	1524	434	935	4.5e-245	846.7
Merged2_53457_1-1527	gi|490017724|ref|WP_003920253.1|	81.1	502	95	0	19	1524	439	940	4.5e-245	846.7
Merged2_53457_1-1527	gi|1056605002|ref|WP_068035888.1|	81.9	502	91	0	19	1524	434	935	5.9e-245	846.3
Merged2_53457_1-1527	gi|1133872325|ref|WP_076247283.1|	80	510	100	1	1	1524	429	938	7.6e-245	845.9
Merged2_53457_1-1527	gi|1133742001|ref|WP_076124861.1|	80	510	100	1	1	1524	429	938	1e-244	845.5
Merged2_53457_1-1527	gi|1056681934|ref|WP_068108372.1|	80.1	508	101	0	1	1524	429	936	1.7e-244	844.7
Merged2_53457_1-1527	gi|1177226467|gb|ORB86828.1|	81.1	502	95	0	19	1524	432	933	1.7e-244	844.7
Merged2_55465_1668-2312	gi|1055070013|ref|WP_066819526.1|	84.7	215	33	0	1	645	1	215	5.9e-98	356.7
Merged2_55465_1668-2312	gi|1063537160|ref|WP_069400330.1|	83.7	215	35	0	1	645	1	215	3.9e-97	354
Merged2_55465_1668-2312	gi|1055458699|ref|WP_067119100.1|	84.2	215	34	0	1	645	1	215	3.9e-97	354
Merged2_55465_1668-2312	gi|1184509588|ref|WP_085080422.1|	85.6	215	31	0	1	645	1	215	3.9e-97	354
Merged2_55465_1668-2312	gi|1056612206|ref|WP_068042911.1|	85.1	215	32	0	1	645	1	215	8.6e-97	352.8
Merged2_55465_1668-2312	gi|1056580637|ref|WP_068012244.1|	85.6	215	31	0	1	645	1	215	8.6e-97	352.8
Merged2_55465_1668-2312	gi|1184531297|ref|WP_085101302.1|	84.7	215	33	0	1	645	1	215	1.1e-96	352.4
Merged2_55465_1668-2312	gi|1056695808|ref|WP_068121944.1|	85.6	215	31	0	1	645	1	215	1.1e-96	352.4
Merged2_55465_1668-2312	gi|1055278758|ref|WP_066946186.1|	84.7	215	33	0	1	645	1	215	1.9e-96	351.7
Merged2_55465_1668-2312	gi|1056507621|ref|WP_067944353.1|	85.1	215	32	0	1	645	1	215	1.9e-96	351.7
Merged2_55465_1668-2312	gi|1056284581|ref|WP_067750371.1|	84.2	215	34	0	1	645	1	215	1.9e-96	351.7
Merged2_55465_1668-2312	gi|1055305484|ref|WP_066971815.1|	84.7	215	33	0	1	645	1	215	2.5e-96	351.3
Merged2_55465_1668-2312	gi|1056338362|ref|WP_067784243.1|	83.7	215	35	0	1	645	1	215	2.5e-96	351.3
Merged2_55465_1668-2312	gi|1133870616|ref|WP_076245574.1|	84.7	215	33	0	1	645	1	215	3.3e-96	350.9
Merged2_55465_1668-2312	gi|1184697512|ref|WP_085256864.1|	83.7	215	35	0	1	645	1	215	3.3e-96	350.9
Merged2_55465_1668-2312	gi|1133740156|ref|WP_076123018.1|	84.7	215	33	0	1	645	1	215	4.3e-96	350.5
Merged2_55465_1668-2312	gi|764935134|ref|WP_044505631.1|	82.8	215	37	0	1	645	1	215	4.3e-96	350.5
Merged2_55465_1668-2312	gi|1056268744|ref|WP_067740901.1|	84.2	215	34	0	1	645	1	215	5.6e-96	350.1
Merged2_55465_1668-2312	gi|1055561651|ref|WP_067205981.1|	84.2	215	34	0	1	645	1	215	5.6e-96	350.1
Merged2_55465_1668-2312	gi|1178663361|ref|WP_083173855.1|	84.7	215	33	0	1	645	1	215	7.3e-96	349.7
Merged2_55465_1668-2312	gi|1055669003|ref|WP_067303039.1|	83.3	215	36	0	1	645	1	215	7.3e-96	349.7
Merged2_55465_1668-2312	gi|1143107388|ref|WP_077097854.1|	83.3	215	36	0	1	645	1	215	9.5e-96	349.4
Merged2_55465_1668-2312	gi|1121664442|ref|WP_073879024.1|	83.3	215	36	0	1	645	1	215	1.2e-95	349
Merged2_55465_1668-2312	gi|1184639667|ref|WP_085200537.1|	83.7	215	35	0	1	645	1	215	1.6e-95	348.6
Merged2_55465_1668-2312	gi|1056665066|ref|WP_068092896.1|	83.7	215	35	0	1	645	1	215	1.6e-95	348.6
Merged2_55968_1012-1170	gi|1247822243|emb|SNX90653.1|	86.8	53	7	0	1	159	28	80	2.7e-20	96.7
Merged2_55968_1012-1170	gi|1094945184|emb|SEM32953.1|	86.8	53	7	0	1	159	28	80	2.7e-20	96.7
Merged2_55968_1012-1170	gi|1089577524|emb|SEC47691.1|	86.8	53	7	0	1	159	3	55	2.7e-20	96.7
Merged2_55968_1012-1170	gi|396926741|gb|EJI93978.1|	86.8	53	7	0	1	159	3	55	2.7e-20	96.7
Merged2_55968_1012-1170	gi|1089613228|emb|SEB89269.1|	86.8	53	7	0	1	159	3	55	2.7e-20	96.7
Merged2_55968_1012-1170	gi|10334814|gb|AAG16749.1|AF277002_1	86.8	53	7	0	1	159	3	55	2.7e-20	96.7
Merged2_55968_1012-1170	gi|488684764|gb|EOM78224.1|	86.8	53	7	0	1	159	3	55	2.7e-20	96.7
Merged2_55968_1012-1170	gi|1207993669|dbj|BAX98299.1|	86.8	53	7	0	1	159	2	54	4.7e-20	95.9
Merged2_55968_1012-1170	gi|1158402197|emb|SKM65496.1|	86.8	53	7	0	1	159	2	54	4.7e-20	95.9
Merged2_55968_1012-1170	gi|1033134189|ref|WP_064440399.1|	84.9	53	8	0	1	159	1	53	4.7e-20	95.9
Merged2_55968_1012-1170	gi|702662851|ref|WP_033234793.1|	84.9	53	8	0	1	159	1	53	6.1e-20	95.5
Merged2_55968_1012-1170	gi|1119933442|ref|WP_072815477.1|	84.9	53	8	0	1	159	1	53	6.1e-20	95.5
Merged2_55968_1012-1170	gi|518493863|ref|WP_019664070.1|	84.9	53	8	0	1	159	1	53	6.1e-20	95.5
Merged2_55968_1012-1170	gi|1119964511|ref|WP_072844246.1|	84.9	53	8	0	1	159	1	53	6.1e-20	95.5
Merged2_55968_1012-1170	gi|1119919190|ref|WP_072801998.1|	84.9	53	8	0	1	159	1	53	6.1e-20	95.5
Merged2_55968_1012-1170	gi|1142797797|ref|WP_077043633.1|	84.9	53	8	0	1	159	1	53	6.1e-20	95.5
Merged2_55968_1012-1170	gi|1084307067|ref|WP_070378317.1|	84.9	53	8	0	1	159	1	53	6.1e-20	95.5
Merged2_55968_1012-1170	gi|1057013152|ref|WP_068424508.1|	84.9	53	8	0	1	159	1	53	6.1e-20	95.5
Merged2_55968_1012-1170	gi|1219225266|ref|WP_089242773.1|	84.9	53	8	0	1	159	1	53	6.1e-20	95.5
Merged2_55968_1012-1170	gi|1056738293|ref|WP_068162171.1|	84.9	53	8	0	1	159	1	53	6.1e-20	95.5
Merged2_55968_1012-1170	gi|1056962885|ref|WP_068375876.1|	84.9	53	8	0	1	159	1	53	6.1e-20	95.5
Merged2_55968_1012-1170	gi|686462020|ref|WP_031939730.1|	84.9	53	8	0	1	159	1	53	6.1e-20	95.5
Merged2_55968_1012-1170	gi|1119804597|ref|WP_072698488.1|	84.9	53	8	0	1	159	1	53	6.1e-20	95.5
Merged2_55968_1012-1170	gi|653349443|ref|WP_027499530.1|	84.9	53	8	0	1	159	1	53	6.1e-20	95.5
Merged2_55968_1012-1170	gi|1268142219|ref|WP_098695954.1|	84.9	53	8	0	1	159	1	53	6.1e-20	95.5
Merged2_59456_1-348	gi|1048494152|emb|SAY41832.1|	100	116	0	0	1	348	217	332	1.5e-58	224.9
Merged2_59456_1-348	gi|896190660|ref|WP_049199912.1|	100	116	0	0	1	348	217	332	1.5e-58	224.9
Merged2_59456_1-348	gi|640737379|ref|WP_025160059.1|	100	116	0	0	1	348	217	332	1.5e-58	224.9
Merged2_59456_1-348	gi|1093660632|ref|WP_070914145.1|	100	116	0	0	1	348	217	332	1.5e-58	224.9
Merged2_59456_1-348	gi|1121188321|ref|WP_073529262.1|	99.1	116	1	0	1	348	217	332	3.2e-58	223.8
Merged2_59456_1-348	gi|1028644358|ref|WP_063990986.1|	99.1	116	1	0	1	348	217	332	4.2e-58	223.4
Merged2_59456_1-348	gi|644350503|ref|WP_025301784.1|	99.1	116	1	0	1	348	217	332	4.2e-58	223.4
Merged2_59456_1-348	gi|742395865|ref|WP_038874990.1|	99.1	116	1	0	1	348	217	332	4.2e-58	223.4
Merged2_59456_1-348	gi|851961365|ref|WP_048232852.1|	99.1	116	1	0	1	348	217	332	4.2e-58	223.4
Merged2_59456_1-348	gi|742406259|ref|WP_038885380.1|	99.1	116	1	0	1	348	217	332	4.2e-58	223.4
Merged2_59456_1-348	gi|836570777|ref|WP_047728656.1|	98.3	116	2	0	1	348	217	332	5.5e-58	223
Merged2_59456_1-348	gi|1039033233|gb|ANM77428.1|	98.3	116	2	0	1	348	176	291	1.2e-57	221.9
Merged2_59456_1-348	gi|491078670|ref|WP_004940290.1|	98.3	116	2	0	1	348	217	332	1.2e-57	221.9
Merged2_59456_1-348	gi|542026519|gb|ERH72123.1|	98.3	116	2	0	1	348	176	291	1.6e-57	221.5
Merged2_59456_1-348	gi|505189759|ref|WP_015376861.1|	98.3	116	2	0	1	348	217	332	1.6e-57	221.5
Merged2_59456_1-348	gi|727178817|ref|WP_033642108.1|	98.3	116	2	0	1	348	217	332	1.6e-57	221.5
Merged2_59456_1-348	gi|817735629|ref|WP_046688375.1|	97.4	116	3	0	1	348	217	332	2.1e-57	221.1
Merged2_59456_1-348	gi|1127887401|emb|CDJ75662.1|	97.4	116	3	0	1	348	176	291	2.7e-57	220.7
Merged2_59456_1-348	gi|727168250|ref|WP_033637347.1|	97.4	116	3	0	1	348	217	332	2.7e-57	220.7
Merged2_59456_1-348	gi|764982176|ref|WP_044548725.1|	96.6	116	4	0	1	348	217	332	6.1e-57	219.5
Merged2_59456_1-348	gi|525767755|ref|WP_020825524.1|	96.6	116	4	0	1	348	217	332	6.1e-57	219.5
Merged2_59456_1-348	gi|503577705|ref|WP_013811781.1|	95.7	116	5	0	1	348	217	332	1.4e-56	218.4
Merged2_59456_1-348	gi|1006547891|ref|WP_061796351.1|	95.7	116	5	0	1	348	217	332	1.4e-56	218.4
Merged2_59456_1-348	gi|500841665|ref|WP_012005566.1|	95.7	116	5	0	1	348	217	332	1.4e-56	218.4
Merged2_59456_1-348	gi|493367589|ref|WP_006323983.1|	95.7	116	5	0	1	348	217	332	1.8e-56	218
Merged2_59692_2-454	gi|962138694|gb|KTC36725.1|	84.1	151	24	0	1	453	107	257	2.1e-65	248.1
Merged2_59692_2-454	gi|1236962524|ref|WP_095106630.1|	82.8	151	26	0	1	453	108	258	2.7e-65	247.7
Merged2_59692_2-454	gi|696286774|ref|WP_032862495.1|	82.8	151	26	0	1	453	107	257	2.7e-65	247.7
Merged2_59692_2-454	gi|506365892|ref|WP_015885611.1|	82.8	151	26	0	1	453	107	257	4.7e-65	246.9
Merged2_59692_2-454	gi|657057579|ref|WP_029300308.1|	82.8	151	26	0	1	453	107	257	4.7e-65	246.9
Merged2_59692_2-454	gi|516458287|ref|WP_017847127.1|	82.8	151	26	0	1	453	107	257	4.7e-65	246.9
Merged2_59692_2-454	gi|515707214|ref|WP_017139814.1|	82.8	151	26	0	1	453	107	257	4.7e-65	246.9
Merged2_59692_2-454	gi|1154825598|ref|WP_078738863.1|	82.8	151	26	0	1	453	107	257	4.7e-65	246.9
Merged2_59692_2-454	gi|515699392|ref|WP_017131992.1|	82.8	151	26	0	1	453	107	257	4.7e-65	246.9
Merged2_59692_2-454	gi|1057212091|ref|WP_068585257.1|	83.4	151	25	0	1	453	107	257	6.1e-65	246.5
Merged2_59692_2-454	gi|1189151538|ref|WP_085580463.1|	82.8	151	26	0	1	453	108	258	6.1e-65	246.5
Merged2_59692_2-454	gi|1189203089|ref|WP_085629536.1|	82.8	151	26	0	1	453	108	258	6.1e-65	246.5
Merged2_59692_2-454	gi|644598678|ref|WP_025340262.1|	82.1	151	27	0	1	453	106	256	7.9e-65	246.1
Merged2_59692_2-454	gi|1124467045|ref|WP_074752671.1|	81.5	151	28	0	1	453	106	256	1e-64	245.7
Merged2_59692_2-454	gi|1174890095|ref|WP_081565915.1|	81.5	151	28	0	1	453	106	256	1e-64	245.7
Merged2_59692_2-454	gi|1011488059|ref|WP_062382737.1|	81.5	151	28	0	1	453	106	256	1e-64	245.7
Merged2_59692_2-454	gi|740657530|ref|WP_038442833.1|	82.1	151	27	0	1	453	107	257	1e-64	245.7
Merged2_59692_2-454	gi|1225454493|ref|WP_093463492.1|	81.5	151	28	0	1	453	106	256	1e-64	245.7
Merged2_59692_2-454	gi|515691684|ref|WP_017124284.1|	82.1	151	27	0	1	453	107	257	1e-64	245.7
Merged2_59692_2-454	gi|949590054|ref|WP_057021614.1|	82.1	151	27	0	1	453	107	257	1e-64	245.7
Merged2_59692_2-454	gi|498130096|ref|WP_010444252.1|	82.8	151	26	0	1	453	107	257	1e-64	245.7
Merged2_59692_2-454	gi|929032799|ref|WP_054056499.1|	83.4	151	25	0	1	453	107	257	1e-64	245.7
Merged2_59692_2-454	gi|949572665|ref|WP_057004529.1|	82.1	151	27	0	1	453	107	257	1.4e-64	245.4
Merged2_59692_2-454	gi|921201664|ref|WP_053146976.1|	81.5	151	28	0	1	453	108	258	1.4e-64	245.4
Merged2_59692_2-454	gi|640688394|ref|WP_025112789.1|	82.8	151	26	0	1	453	108	258	1.4e-64	245.4
Merged2_61185_3-467	gi|887339708|emb|CKT22534.1|	88.4	86	10	0	208	465	761	846	2.6e-39	161.4
Merged2_61905_3-308	gi|1088386138|gb|OHC27476.1|	86.3	102	14	0	1	306	137	238	3.4e-43	173.7
Merged2_61905_3-308	gi|835599474|ref|WP_047579261.1|	85.3	102	15	0	1	306	136	237	3.4e-43	173.7
Merged2_61905_3-308	gi|520784903|ref|WP_020289418.1|	85.3	102	15	0	1	306	136	237	3.4e-43	173.7
Merged2_61905_3-308	gi|1049933264|ref|WP_065834858.1|	85.3	102	15	0	1	306	136	237	3.4e-43	173.7
Merged2_61905_3-308	gi|640743794|ref|WP_025165848.1|	83.3	102	17	0	1	306	135	236	3.7e-42	170.2
Merged2_61905_3-308	gi|1216904678|ref|WP_089168746.1|	83.3	102	17	0	1	306	135	236	3.7e-42	170.2
Merged2_61905_3-308	gi|1088368024|gb|OHC11661.1|	83.3	102	17	0	1	306	135	236	3.7e-42	170.2
Merged2_61905_3-308	gi|748241572|ref|WP_039802881.1|	83.3	102	17	0	1	306	135	236	3.7e-42	170.2
Merged2_61905_3-308	gi|1222296096|ref|WP_090349272.1|	83.3	102	17	0	1	306	135	236	4.9e-42	169.9
Merged2_61905_3-308	gi|550703770|ref|WP_022640510.1|	82.4	102	18	0	1	306	136	237	4.9e-42	169.9
Merged2_61905_3-308	gi|1222896172|ref|WP_090939619.1|	84.3	102	16	0	1	306	135	236	6.4e-42	169.5
Merged2_61905_3-308	gi|949590054|ref|WP_057021614.1|	83.3	102	17	0	1	306	136	237	6.4e-42	169.5
Merged2_61905_3-308	gi|1222575779|ref|WP_090624935.1|	84.3	102	16	0	1	306	135	236	6.4e-42	169.5
Merged2_61905_3-308	gi|1222853696|ref|WP_090897826.1|	84.3	102	16	0	1	306	135	236	6.4e-42	169.5
Merged2_61905_3-308	gi|1222686130|ref|WP_090732682.1|	84.3	102	16	0	1	306	135	236	6.4e-42	169.5
Merged2_61905_3-308	gi|1222258664|ref|WP_090312766.1|	81.4	102	19	0	1	306	135	236	8.3e-42	169.1
Merged2_61905_3-308	gi|518172324|ref|WP_019342532.1|	83.3	102	17	0	1	306	135	236	8.3e-42	169.1
Merged2_61905_3-308	gi|1120438246|ref|WP_073300712.1|	83.3	102	17	0	1	306	135	236	8.3e-42	169.1
Merged2_61905_3-308	gi|1130983233|ref|WP_075746011.1|	83.3	102	17	0	1	306	135	236	8.3e-42	169.1
Merged2_61905_3-308	gi|1222446280|ref|WP_090497616.1|	84.3	102	16	0	1	306	135	236	1.1e-41	168.7
Merged2_61905_3-308	gi|739158550|ref|WP_037022740.1|	83.3	102	17	0	1	306	135	236	1.1e-41	168.7
Merged2_61905_3-308	gi|1224408746|ref|WP_092432355.1|	81.4	102	19	0	1	306	135	236	1.1e-41	168.7
Merged2_61905_3-308	gi|771506904|ref|WP_045162833.1|	83.3	102	17	0	1	306	135	236	1.1e-41	168.7
Merged2_61905_3-308	gi|1222155876|ref|WP_090211171.1|	80.4	102	20	0	1	306	135	236	1.1e-41	168.7
Merged2_61905_3-308	gi|1159268288|ref|WP_079201319.1|	83.3	102	17	0	1	306	135	236	2.4e-41	167.5
Merged2_62524_1-330	gi|1040001554|ref|WP_065065092.1|	100	110	0	0	1	330	20	129	1.2e-57	221.9
Merged2_62524_1-330	gi|654754366|ref|WP_028209467.1|	99.1	110	1	0	1	330	20	129	3.4e-57	220.3
Merged2_62524_1-330	gi|754904091|ref|WP_042262475.1|	98.2	110	2	0	1	330	20	129	9.9e-57	218.8
Merged2_62524_1-330	gi|1223961993|ref|WP_091993121.1|	98.2	110	2	0	1	330	20	129	9.9e-57	218.8
Merged2_62524_1-330	gi|654746474|ref|WP_028201990.1|	98.2	110	2	0	1	330	20	129	9.9e-57	218.8
Merged2_62524_1-330	gi|1011203920|ref|WP_062124047.1|	98.2	110	2	0	1	330	22	131	2.2e-56	217.6
Merged2_62524_1-330	gi|1128928439|ref|WP_075295517.1|	98.2	110	2	0	1	330	22	131	2.9e-56	217.2
Merged2_62524_1-330	gi|517230642|ref|WP_018419460.1|	97.3	110	3	0	1	330	23	132	6.4e-56	216.1
Merged2_62524_1-330	gi|496202640|ref|WP_008922477.1|	97.3	110	3	0	1	330	22	131	6.4e-56	216.1
Merged2_62524_1-330	gi|495626921|ref|WP_008351500.1|	97.3	110	3	0	1	330	20	129	8.4e-56	215.7
Merged2_62524_1-330	gi|1188362372|ref|WP_085483696.1|	97.3	110	3	0	1	330	22	131	1.1e-55	215.3
Merged2_62524_1-330	gi|1032694757|ref|WP_064272567.1|	96.4	110	4	0	1	330	20	129	1.4e-55	214.9
Merged2_62524_1-330	gi|517243076|ref|WP_018431894.1|	96.4	110	4	0	1	330	23	132	1.4e-55	214.9
Merged2_62524_1-330	gi|1222967891|ref|WP_091009995.1|	97.3	110	3	0	1	330	21	130	1.4e-55	214.9
Merged2_62524_1-330	gi|1235628645|ref|WP_094780786.1|	96.4	110	4	0	1	330	22	131	1.9e-55	214.5
Merged2_62524_1-330	gi|929013833|ref|WP_054037764.1|	96.4	110	4	0	1	330	20	129	1.9e-55	214.5
Merged2_62524_1-330	gi|1198933084|ref|WP_087046741.1|	96.4	110	4	0	1	330	20	129	1.9e-55	214.5
Merged2_62524_1-330	gi|654303188|ref|WP_027816826.1|	96.4	110	4	0	1	330	20	129	1.9e-55	214.5
Merged2_62524_1-330	gi|1222757489|ref|WP_090803087.1|	96.4	110	4	0	1	330	23	132	1.9e-55	214.5
Merged2_62524_1-330	gi|1000851179|ref|WP_061117886.1|	96.4	110	4	0	1	330	20	129	2.4e-55	214.2
Merged2_62524_1-330	gi|652943256|ref|WP_027196736.1|	96.4	110	4	0	1	330	23	132	2.4e-55	214.2
Merged2_62524_1-330	gi|754972562|ref|WP_042328392.1|	96.4	110	4	0	1	330	22	131	3.2e-55	213.8
Merged2_62524_1-330	gi|1255289988|ref|WP_097391341.1|	95.5	110	5	0	1	330	20	129	4.2e-55	213.4
Merged2_62524_1-330	gi|503103302|ref|WP_013338077.1|	95.5	110	5	0	1	330	20	129	4.2e-55	213.4
Merged2_62524_1-330	gi|654262669|ref|WP_027777895.1|	95.5	110	5	0	1	330	20	129	5.4e-55	213
Merged2_62570_1-327	gi|517840837|ref|WP_019011045.1|	82.4	17	3	0	276	326	10	26	0.00074	43.1
Merged2_62570_1-327	gi|1028844797|ref|WP_064013761.1|	82.4	17	3	0	276	326	10	26	0.00074	43.1
Merged2_62570_1-327	gi|575460542|gb|AHG91659.1|	93.8	16	1	0	279	326	1	16	0.00096	42.7
Merged2_62570_1-327	gi|763381924|ref|WP_044239093.1|	93.8	16	1	0	279	326	1	16	0.0013	42.4
Merged2_62570_1-327	gi|913449894|ref|WP_050429303.1|	87.5	16	2	0	279	326	4	19	0.0016	42
Merged2_62570_1-327	gi|769943135|ref|WP_045076444.1|	87.5	16	2	0	279	326	1	16	0.0016	42
Merged2_62570_1-327	gi|651438903|ref|WP_026534836.1|	87.5	16	2	0	279	326	1	16	0.0016	42
Merged2_62570_1-327	gi|495185074|ref|WP_007909864.1|	87.5	16	2	0	279	326	1	16	0.0016	42
Merged2_62570_1-327	gi|765007368|ref|WP_044573532.1|	81.2	16	3	0	279	326	1	16	0.0021	41.6
Merged2_62570_1-327	gi|1124424885|ref|WP_074712123.1|	81.2	16	3	0	279	326	1	16	0.0021	41.6
Merged2_62570_1-327	gi|654825116|ref|WP_028278023.1|	81.2	16	3	0	279	326	1	16	0.0021	41.6
Merged2_62570_1-327	gi|948077330|ref|WP_056736108.1|	81.2	16	3	0	279	326	1	16	0.0021	41.6
Merged2_62570_1-327	gi|1219313202|ref|WP_089329420.1|	87.5	16	2	0	279	326	1	16	0.0021	41.6
Merged2_62570_1-327	gi|489895027|ref|WP_003798476.1|	81.2	16	3	0	279	326	1	16	0.0021	41.6
Merged2_62570_1-327	gi|1160694933|ref|WP_079555274.1|	81.2	16	3	0	279	326	1	16	0.0021	41.6
Merged2_62570_1-327	gi|1140957161|ref|WP_076803575.1|	81.2	16	3	0	279	326	1	16	0.0021	41.6
Merged2_62570_1-327	gi|947686472|ref|WP_056348994.1|	81.2	16	3	0	279	326	1	16	0.0021	41.6
Merged2_62570_1-327	gi|1081787236|ref|WP_070348993.1|	81.2	16	3	0	279	326	1	16	0.0021	41.6
Merged2_62570_1-327	gi|651507441|ref|WP_026556757.1|	81.2	16	3	0	279	326	1	16	0.0021	41.6
Merged2_62570_1-327	gi|497460992|ref|WP_009775190.1|	81.2	16	3	0	279	326	1	16	0.0021	41.6
Merged2_62570_1-327	gi|947971420|ref|WP_056631164.1|	81.2	16	3	0	279	326	1	16	0.0021	41.6
Merged2_62570_1-327	gi|971861259|ref|WP_058930151.1|	81.2	16	3	0	279	326	1	16	0.0021	41.6
Merged2_62570_1-327	gi|928985507|ref|WP_054009739.1|	81.2	16	3	0	279	326	1	16	0.0021	41.6
Merged2_62570_1-327	gi|759709712|ref|WP_043423409.1|	81.2	16	3	0	279	326	1	16	0.0021	41.6
Merged2_62570_1-327	gi|1132143555|ref|WP_075831265.1|	87.5	16	2	0	279	326	17	32	0.0028	41.2
Merged2_67956_3-131	gi|1186757552|ref|WP_085453609.1|	80	45	7	1	1	129	1	45	4.5e-13	72.4
Merged2_71175_493-612	gi|1016291694|ref|WP_062975845.1|	80	40	6	1	4	117	82	121	8.7e-11	64.7
Merged2_71175_493-612	gi|1055722937|ref|WP_067335133.1|	80	35	7	0	4	108	82	116	1.9e-10	63.5
Merged2_71175_493-612	gi|657266522|ref|WP_029370286.1|	80	35	7	0	4	108	82	116	1.9e-10	63.5
Merged2_71175_493-612	gi|1225135620|ref|WP_093148462.1|	84.8	33	5	0	4	102	82	114	1.9e-10	63.5
Merged2_71175_493-612	gi|738498988|ref|WP_036447920.1|	80.6	36	7	0	4	111	82	117	2.5e-10	63.2
Merged2_72886_741-2819	gi|1243955749|ref|WP_096049095.1|	99	692	7	0	1	2076	1	692	0	1350.1
Merged2_72886_741-2819	gi|821535717|ref|WP_046857598.1|	98.6	692	10	0	1	2076	1	692	0	1349.7
Merged2_72886_741-2819	gi|1183715963|ref|WP_084942341.1|	98.8	692	8	0	1	2076	1	692	0	1349.3
Merged2_72886_741-2819	gi|655280549|ref|WP_028689957.1|	98.7	692	9	0	1	2076	1	692	0	1347.8
Merged2_72886_741-2819	gi|1011731977|ref|WP_062575613.1|	98.7	692	9	0	1	2076	1	692	0	1347.4
Merged2_72886_741-2819	gi|1059915647|ref|WP_069015980.1|	98.4	692	11	0	1	2076	1	692	0	1343.9
Merged2_72886_741-2819	gi|1226999159|ref|WP_094010897.1|	98.1	692	13	0	1	2076	1	692	0	1343.9
Merged2_72886_741-2819	gi|914746958|ref|WP_050707540.1|	98.3	692	12	0	1	2076	1	692	0	1341.3
Merged2_72886_741-2819	gi|560480788|ref|WP_023631264.1|	97.8	692	15	0	1	2076	1	692	0	1340.5
Merged2_72886_741-2819	gi|499855684|ref|WP_011536418.1|	97.5	692	17	0	1	2076	1	692	0	1332
Merged2_72886_741-2819	gi|1024908423|ref|WP_063541818.1|	96.4	692	25	0	1	2076	1	692	0	1315.1
Merged2_72886_741-2819	gi|653578671|ref|WP_027592142.1|	95.4	692	32	0	1	2076	1	692	0	1313.9
Merged2_72886_741-2819	gi|512731957|ref|WP_016489833.1|	95.8	692	29	0	1	2076	1	692	0	1313.9
Merged2_72886_741-2819	gi|939349425|ref|WP_054894879.1|	96.2	692	26	0	1	2076	1	692	0	1313.5
Merged2_72886_741-2819	gi|512745658|ref|WP_016502239.1|	95.8	692	29	0	1	2076	1	692	0	1313.5
Merged2_72886_741-2819	gi|1050241525|ref|WP_065864605.1|	96.2	692	26	0	1	2076	1	692	0	1312.7
Merged2_72886_741-2819	gi|753199931|ref|WP_041506321.1|	95.8	692	29	0	1	2076	1	692	0	1312.7
Merged2_72886_741-2819	gi|1200054547|ref|WP_087500925.1|	95.7	692	30	0	1	2076	1	692	0	1312
Merged2_72886_741-2819	gi|505085238|ref|WP_015272340.1|	95.7	692	30	0	1	2076	1	692	0	1312
Merged2_72886_741-2819	gi|1189194392|ref|WP_085621509.1|	95.5	692	31	0	1	2076	1	692	0	1312
Merged2_72886_741-2819	gi|980975615|ref|WP_059394539.1|	95.7	692	30	0	1	2076	1	692	0	1312
Merged2_72886_741-2819	gi|916392584|ref|WP_051096446.1|	95.7	692	30	0	1	2076	1	692	0	1311.6
Merged2_72886_741-2819	gi|746584182|ref|WP_039612341.1|	95.7	692	30	0	1	2076	1	692	0	1311.6
Merged2_72886_741-2819	gi|503740730|ref|WP_013974806.1|	95.7	692	30	0	1	2076	1	692	0	1311.2
Merged2_72886_741-2819	gi|937349975|ref|WP_054572027.1|	95.5	692	31	0	1	2076	1	692	0	1311.2
Merged2_75417_2-1111	gi|914743339|ref|WP_050703921.1|	97.3	370	10	0	1	1110	607	976	4e-203	706.8
Merged2_75417_2-1111	gi|499854683|ref|WP_011535417.1|	97.3	370	10	0	1	1110	607	976	4e-203	706.8
Merged2_75417_2-1111	gi|560470817|ref|WP_023630221.1|	96.5	370	13	0	1	1110	607	976	5.8e-202	703
Merged2_75417_2-1111	gi|1189251426|ref|WP_085675153.1|	96.8	370	12	0	1	1110	607	976	2.2e-201	701
Merged2_75417_2-1111	gi|504567258|ref|WP_014754360.1|	96.5	370	13	0	1	1110	607	976	6.4e-201	699.5
Merged2_75417_2-1111	gi|504405148|ref|WP_014592250.1|	96.5	370	13	0	1	1110	607	976	6.4e-201	699.5
Merged2_75417_2-1111	gi|489344810|ref|WP_003251956.1|	96.5	370	13	0	1	1110	607	976	6.4e-201	699.5
Merged2_75417_2-1111	gi|644599563|ref|WP_025340484.1|	96.5	370	13	0	1	1110	607	976	6.4e-201	699.5
Merged2_75417_2-1111	gi|1125702709|ref|WP_075046219.1|	96.5	370	13	0	1	1110	607	976	6.4e-201	699.5
Merged2_75417_2-1111	gi|1189161657|ref|WP_085590366.1|	96.5	370	13	0	1	1110	607	976	6.4e-201	699.5
Merged2_75417_2-1111	gi|1004682739|ref|WP_061550399.1|	96.5	370	13	0	1	1110	607	976	6.4e-201	699.5
Merged2_75417_2-1111	gi|817647965|ref|WP_046614835.1|	96.5	370	13	0	1	1110	607	976	6.4e-201	699.5
Merged2_75417_2-1111	gi|545909309|ref|WP_021785781.1|	96.5	370	13	0	1	1110	607	976	1.1e-200	698.7
Merged2_75417_2-1111	gi|1183615438|ref|WP_084850834.1|	96.5	370	13	0	1	1110	607	976	1.1e-200	698.7
Merged2_75417_2-1111	gi|503739960|ref|WP_013974036.1|	96.2	370	14	0	1	1110	607	976	1.1e-200	698.7
Merged2_75417_2-1111	gi|402212327|gb|EJT83724.1|	96.2	370	14	0	1	1110	607	976	1.1e-200	698.7
Merged2_75417_2-1111	gi|1159294811|ref|WP_079226703.1|	96.2	370	14	0	1	1110	607	976	1.4e-200	698.4
Merged2_75417_2-1111	gi|1189198810|ref|WP_085625831.1|	96.2	370	14	0	1	1110	607	976	1.4e-200	698.4
Merged2_75417_2-1111	gi|1084320135|ref|WP_070384326.1|	96.2	370	14	0	1	1110	607	976	1.9e-200	698
Merged2_75417_2-1111	gi|505084543|ref|WP_015271645.1|	96.2	370	14	0	1	1110	607	976	1.9e-200	698
Merged2_75417_2-1111	gi|1189303850|ref|WP_085721040.1|	96.2	370	14	0	1	1110	607	976	1.9e-200	698
Merged2_75417_2-1111	gi|1028164692|ref|WP_063913229.1|	96.2	370	14	0	1	1110	607	976	1.9e-200	698
Merged2_75417_2-1111	gi|1200053873|ref|WP_087500362.1|	96.2	370	14	0	1	1110	607	976	1.9e-200	698
Merged2_75417_2-1111	gi|654447436|ref|WP_027917919.1|	95.9	370	15	0	1	1110	607	976	1.9e-200	698
Merged2_75417_2-1111	gi|499254953|ref|WP_010952493.1|	96.2	370	14	0	1	1110	607	976	2.4e-200	697.6
Merged2_75955_1-180	gi|1110750169|ref|WP_071975306.1|	85.3	34	5	0	1	102	1379	1412	5.5e-09	59.3
Merged2_75955_1-180	gi|447120549|ref|WP_001197805.1|	85.3	34	5	0	1	102	993	1026	5.5e-09	59.3
Merged2_75955_1-180	gi|1001552221|ref|WP_061202157.1|	85.3	34	5	0	1	102	993	1026	5.5e-09	59.3
Merged2_75955_1-180	gi|1167720068|ref|WP_080091733.1|	85.3	34	5	0	1	102	993	1026	5.5e-09	59.3
Merged2_75955_1-180	gi|916179532|ref|WP_050963527.1|	85.3	34	5	0	1	102	993	1026	5.5e-09	59.3
Merged2_75955_1-180	gi|1160964057|ref|WP_079799831.1|	85.3	34	5	0	1	102	993	1026	5.5e-09	59.3
Merged2_75955_1-180	gi|928791343|ref|WP_053868804.1|	85.3	34	5	0	1	102	993	1026	5.5e-09	59.3
Merged2_75955_1-180	gi|916169807|ref|WP_050961251.1|	85.3	34	5	0	1	102	993	1026	5.5e-09	59.3
Merged2_75955_1-180	gi|1186140860|ref|WP_085345463.1|	85.3	34	5	0	1	102	993	1026	5.5e-09	59.3
Merged2_75955_1-180	gi|1001551989|ref|WP_061202074.1|	85.3	34	5	0	1	102	993	1026	5.5e-09	59.3
Merged2_75955_1-180	gi|916038953|ref|WP_050953108.1|	85.3	34	5	0	1	102	993	1026	5.5e-09	59.3
Merged2_75955_1-180	gi|527088161|ref|WP_020899393.1|	85.3	34	5	0	1	102	993	1026	5.5e-09	59.3
Merged2_75955_1-180	gi|1167665594|ref|WP_080075621.1|	85.3	34	5	0	1	102	993	1026	5.5e-09	59.3
Merged2_75955_1-180	gi|1008829609|ref|WP_061873836.1|	85.3	34	5	0	1	102	993	1026	5.5e-09	59.3
Merged2_75955_1-180	gi|916125752|ref|WP_050957681.1|	85.3	34	5	0	1	102	993	1026	5.5e-09	59.3
Merged2_75955_1-180	gi|1161038314|ref|WP_079845635.1|	85.3	34	5	0	1	102	993	1026	5.5e-09	59.3
Merged2_75955_1-180	gi|1005290595|ref|WP_061584249.1|	85.3	34	5	0	1	102	993	1026	5.5e-09	59.3
Merged2_75955_1-180	gi|1167913068|ref|WP_080193138.1|	85.3	34	5	0	1	102	993	1026	5.5e-09	59.3
Merged2_75955_1-180	gi|916106551|ref|WP_050956624.1|	85.3	34	5	0	1	102	993	1026	5.5e-09	59.3
Merged2_75955_1-180	gi|950823368|ref|WP_057521762.1|	85.3	34	5	0	1	102	993	1026	5.5e-09	59.3
Merged2_75955_1-180	gi|1005601502|ref|WP_061686417.1|	85.3	34	5	0	1	102	993	1026	5.5e-09	59.3
Merged2_75955_1-180	gi|1005581805|ref|WP_061672693.1|	85.3	34	5	0	1	102	993	1026	5.5e-09	59.3
Merged2_75955_1-180	gi|1254248233|ref|WP_097168698.1|	85.3	34	5	0	1	102	993	1026	5.5e-09	59.3
Merged2_75955_1-180	gi|970299352|ref|WP_058671298.1|	85.3	34	5	0	1	102	993	1026	5.5e-09	59.3
Merged2_75955_1-180	gi|1186182848|ref|WP_085383007.1|	85.3	34	5	0	1	102	993	1026	5.5e-09	59.3
Merged2_77051_1-96	gi|652982042|ref|WP_027234632.1|	81.8	22	4	0	25	90	370	391	0.0041	38.9
Merged2_78119_2-364	gi|970987615|ref|WP_058856253.1|	80.6	124	19	2	1	357	808	931	4.9e-49	193.4
Merged2_78425_320-439	gi|491339349|ref|WP_005197304.1|	85	40	6	0	1	120	1	40	1e-11	67.8
Merged2_78425_320-439	gi|1165721404|ref|WP_079929543.1|	85	40	6	0	1	120	1	40	1e-11	67.8
Merged2_78425_320-439	gi|493415252|ref|WP_006371155.1|	85	40	6	0	1	120	1	40	1e-11	67.8
Merged2_78425_320-439	gi|516949724|ref|WP_018179848.1|	85	40	6	0	1	120	1	40	1e-11	67.8
Merged2_78425_320-439	gi|973765582|ref|WP_059161144.1|	82.5	40	7	0	1	120	1	40	1.3e-11	67.4
Merged2_78425_320-439	gi|973769106|ref|WP_059164588.1|	82.5	40	7	0	1	120	1	40	1.3e-11	67.4
Merged2_78425_320-439	gi|499878840|ref|WP_011559574.1|	82.5	40	7	0	1	120	1	40	1.3e-11	67.4
Merged2_78425_320-439	gi|1063556453|ref|WP_069416264.1|	82.5	40	7	0	1	120	1	40	1.3e-11	67.4
Merged2_78425_320-439	gi|1222290434|ref|WP_090344044.1|	82.5	40	7	0	1	120	1	40	1.3e-11	67.4
Merged2_78425_320-439	gi|489984415|ref|WP_003887473.1|	82.5	40	7	0	1	120	1	40	1.3e-11	67.4
Merged2_78425_320-439	gi|1222220220|ref|WP_090274790.1|	82.5	40	7	0	1	120	1	40	1.3e-11	67.4
Merged2_78425_320-439	gi|1121702581|ref|WP_073909946.1|	82.5	40	7	0	1	120	1	40	1.3e-11	67.4
Merged2_78425_320-439	gi|1055428633|ref|WP_067089931.1|	82.5	40	7	0	1	120	1	40	1.3e-11	67.4
Merged2_78425_320-439	gi|973238664|ref|WP_059099826.1|	82.5	40	7	0	1	120	1	40	1.3e-11	67.4
Merged2_78425_320-439	gi|1179670783|ref|WP_083409255.1|	82.5	40	7	0	1	120	1	40	1.3e-11	67.4
Merged2_78425_320-439	gi|1056719237|ref|WP_068143658.1|	82.5	40	7	0	1	120	1	40	1.3e-11	67.4
Merged2_78425_320-439	gi|1033035130|ref|WP_064350921.1|	82.5	40	7	0	1	120	1	40	1.3e-11	67.4
Merged2_78425_320-439	gi|1033093025|ref|WP_064402400.1|	82.5	40	7	0	1	120	1	40	1.3e-11	67.4
Merged2_78425_320-439	gi|1033115617|ref|WP_064424215.1|	82.5	40	7	0	1	120	1	40	1.3e-11	67.4
Merged2_78425_320-439	gi|1055661213|ref|WP_067298961.1|	82.5	40	7	0	1	120	1	40	1.3e-11	67.4
Merged2_78425_320-439	gi|738487090|ref|WP_036437167.1|	82.5	40	7	0	1	120	1	40	1.3e-11	67.4
Merged2_78425_320-439	gi|973231626|ref|WP_059092951.1|	82.5	40	7	0	1	120	1	40	1.3e-11	67.4
Merged2_78425_320-439	gi|1184629505|ref|WP_085190921.1|	82.5	40	7	0	1	120	1	40	1.3e-11	67.4
Merged2_78425_320-439	gi|1178644950|ref|WP_083156263.1|	82.5	40	7	0	1	120	1	40	1.3e-11	67.4
Merged2_78425_320-439	gi|973236006|ref|WP_059097215.1|	82.5	40	7	0	1	120	1	40	1.3e-11	67.4
Merged2_78538_316-537	gi|941273175|ref|WP_055102969.1|	83.3	54	9	0	1	162	985	1038	1e-17	88.6
Merged2_78538_316-537	gi|860311573|ref|WP_048373350.1|	83.3	54	9	0	1	162	985	1038	1.4e-17	88.2
Merged2_78538_316-537	gi|516349337|ref|WP_017739370.1|	83.3	54	9	0	1	162	985	1038	1.8e-17	87.8
Merged2_78538_316-537	gi|1150855877|ref|WP_078048385.1|	83.3	54	9	0	1	162	985	1038	1.8e-17	87.8
Merged2_78538_316-537	gi|727817803|ref|WP_033901161.1|	83.3	54	9	0	1	162	985	1038	1.8e-17	87.8
Merged2_78538_316-537	gi|1028887085|ref|WP_064052427.1|	83.3	54	9	0	1	162	985	1038	1.8e-17	87.8
Merged2_78538_316-537	gi|655189083|ref|WP_028616062.1|	83.3	54	9	0	1	162	985	1038	1.8e-17	87.8
Merged2_78538_316-537	gi|647576817|ref|WP_025854639.1|	83.3	54	9	0	1	162	985	1038	1.8e-17	87.8
Merged2_78538_316-537	gi|1100988854|ref|WP_071495767.1|	83.3	54	9	0	1	162	985	1038	1.8e-17	87.8
Merged2_78538_316-537	gi|516458443|ref|WP_017847283.1|	83.3	54	9	0	1	162	985	1038	1.8e-17	87.8
Merged2_78538_316-537	gi|1051486828|ref|WP_065909299.1|	83.3	54	9	0	1	162	985	1038	1.8e-17	87.8
Merged2_78538_316-537	gi|502162523|ref|WP_012724111.1|	83.3	54	9	0	1	162	985	1038	1.8e-17	87.8
Merged2_78538_316-537	gi|497896441|ref|WP_010210597.1|	83.3	54	9	0	1	162	985	1038	1.8e-17	87.8
Merged2_78538_316-537	gi|742371267|ref|WP_038850455.1|	83.3	54	9	0	1	162	985	1038	1.8e-17	87.8
Merged2_78538_316-537	gi|1232057708|gb|OYU09570.1|	83.3	54	9	0	1	162	985	1038	1.8e-17	87.8
Merged2_78538_316-537	gi|814584028|ref|WP_046383237.1|	83.3	54	9	0	1	162	985	1038	1.8e-17	87.8
Merged2_78538_316-537	gi|817113326|ref|WP_046486472.1|	83.3	54	9	0	1	162	985	1038	1.8e-17	87.8
Merged2_78538_316-537	gi|1051413449|ref|WP_065880465.1|	83.3	54	9	0	1	162	985	1038	1.8e-17	87.8
Merged2_78538_316-537	gi|1100981438|ref|WP_071488416.1|	83.3	54	9	0	1	162	985	1038	1.8e-17	87.8
Merged2_78538_316-537	gi|1222318186|ref|WP_090371248.1|	83.3	54	9	0	1	162	985	1038	1.8e-17	87.8
Merged2_78538_316-537	gi|497855329|ref|WP_010169485.1|	83.3	54	9	0	1	162	985	1038	1.8e-17	87.8
Merged2_78538_316-537	gi|515546925|ref|WP_016979912.1|	83.3	54	9	0	1	162	985	1038	1.8e-17	87.8
Merged2_78538_316-537	gi|949573667|ref|WP_057005531.1|	83.3	54	9	0	1	162	985	1038	1.8e-17	87.8
Merged2_78538_316-537	gi|1051405054|ref|WP_065873184.1|	83.3	54	9	0	1	162	985	1038	1.8e-17	87.8
Merged2_78538_316-537	gi|734853399|ref|WP_034103509.1|	83.3	54	9	0	1	162	985	1038	1.8e-17	87.8
Merged2_78741_3-119	gi|489496231|ref|WP_003401147.1|	81.6	38	7	0	4	117	5	42	9e-13	71.2
Merged2_81108_1-330	gi|503802486|ref|WP_014036480.1|	100	110	0	0	1	330	1	110	1.2e-57	221.9
Merged2_81108_1-330	gi|696382927|ref|WP_032956816.1|	100	110	0	0	1	330	1	110	1.2e-57	221.9
Merged2_81108_1-330	gi|1125747811|ref|WP_075075654.1|	100	110	0	0	1	330	1	110	1.2e-57	221.9
Merged2_81108_1-330	gi|1207664277|ref|WP_088025366.1|	100	110	0	0	1	330	1	110	1.2e-57	221.9
Merged2_81108_1-330	gi|1130905344|ref|WP_075674949.1|	100	110	0	0	1	330	1	110	1.2e-57	221.9
Merged2_81108_1-330	gi|504459372|ref|WP_014646474.1|	100	110	0	0	1	330	1	110	1.2e-57	221.9
Merged2_81108_1-330	gi|924456235|ref|WP_053495330.1|	100	110	0	0	1	330	1	110	1.2e-57	221.9
Merged2_81108_1-330	gi|518488937|ref|WP_019659144.1|	100	110	0	0	1	330	1	110	1.2e-57	221.9
Merged2_81108_1-330	gi|544779954|ref|WP_021203653.1|	100	110	0	0	1	330	1	110	1.2e-57	221.9
Merged2_81108_1-330	gi|491558239|ref|WP_005415825.1|	100	110	0	0	1	330	1	110	1.2e-57	221.9
Merged2_81108_1-330	gi|896538886|ref|WP_049441411.1|	100	110	0	0	1	330	1	110	1.2e-57	221.9
Merged2_81108_1-330	gi|972326393|ref|WP_058983391.1|	100	110	0	0	1	330	1	110	1.2e-57	221.9
Merged2_81108_1-330	gi|1226979044|ref|WP_094000206.1|	100	110	0	0	1	330	1	110	1.2e-57	221.9
Merged2_81108_1-330	gi|1003989305|ref|WP_061480683.1|	100	110	0	0	1	330	1	110	1.2e-57	221.9
Merged2_81108_1-330	gi|896556730|ref|WP_049456453.1|	100	110	0	0	1	330	1	110	1.2e-57	221.9
Merged2_81108_1-330	gi|1098950377|ref|WP_071305504.1|	100	110	0	0	1	330	1	110	1.2e-57	221.9
Merged2_81108_1-330	gi|1040999294|ref|WP_065197084.1|	100	110	0	0	1	330	1	110	1.2e-57	221.9
Merged2_81108_1-330	gi|1040960854|ref|WP_065177448.1|	100	110	0	0	1	330	1	110	1.2e-57	221.9
Merged2_81108_1-330	gi|1118032372|ref|WP_072166828.1|	100	110	0	0	1	330	1	110	1.2e-57	221.9
Merged2_81108_1-330	gi|1210308352|ref|WP_088496927.1|	100	110	0	0	1	330	1	110	1.2e-57	221.9
Merged2_81108_1-330	gi|896530782|ref|WP_049433860.1|	100	110	0	0	1	330	1	110	1.2e-57	221.9
Merged2_81108_1-330	gi|872682229|emb|CRR39130.1|	100	110	0	0	1	330	1	110	1.2e-57	221.9
Merged2_81108_1-330	gi|1254115230|ref|WP_097048354.1|	100	110	0	0	1	330	1	110	1.2e-57	221.9
Merged2_81108_1-330	gi|1040986885|ref|WP_065186380.1|	100	110	0	0	1	330	1	110	1.2e-57	221.9
Merged2_81108_1-330	gi|1238739082|ref|WP_095379015.1|	100	110	0	0	1	330	1	110	1.2e-57	221.9
Merged2_82869_1097-1576	gi|1056452773|ref|WP_067894042.1|	84.6	156	24	0	1	468	1	156	3e-70	264.2
Merged2_82869_1097-1576	gi|750541745|ref|WP_040823614.1|	82.4	159	28	0	1	477	1	159	5.6e-69	260
Merged2_83555_2-283	gi|1184710514|ref|WP_085269623.1|	80.4	92	18	0	1	276	474	565	1e-38	158.7
Merged2_87444_1-252	gi|503632073|ref|WP_013866149.1|	83.3	78	13	0	1	234	242	319	5.8e-33	139.4
Merged2_87444_1-252	gi|503606002|ref|WP_013840078.1|	83.1	77	13	0	1	231	250	326	1.3e-32	138.3
Merged2_87444_1-252	gi|1222541114|ref|WP_090590897.1|	84.4	77	12	0	1	231	244	320	1.4e-31	134.8
Merged2_87444_1-252	gi|1201940659|ref|WP_087622396.1|	81	79	15	0	1	237	237	315	2.4e-31	134
Merged2_87444_1-252	gi|1124519929|ref|WP_074803983.1|	81.8	77	14	0	1	231	240	316	4.2e-31	133.3
Merged2_87444_1-252	gi|545117278|ref|WP_021479913.1|	81.8	77	14	0	1	231	240	316	4.2e-31	133.3
Merged2_87444_1-252	gi|1196489010|ref|WP_086150122.1|	81.8	77	14	0	1	231	240	316	4.2e-31	133.3
Merged2_87444_1-252	gi|1001712319|ref|WP_061268284.1|	81.8	77	14	0	1	231	240	316	4.2e-31	133.3
Merged2_87444_1-252	gi|1134161462|ref|WP_076404163.1|	81.8	77	14	0	1	231	240	316	4.2e-31	133.3
Merged2_87444_1-252	gi|759967717|ref|WP_043651576.1|	81.8	77	14	0	1	231	240	316	4.2e-31	133.3
Merged2_87444_1-252	gi|1001713066|ref|WP_061269031.1|	81.8	77	14	0	1	231	239	315	4.2e-31	133.3
Merged2_87444_1-252	gi|1057255567|ref|WP_068625534.1|	80.8	78	15	0	1	234	243	320	4.2e-31	133.3
Merged2_87444_1-252	gi|1057348969|ref|WP_068709490.1|	80.8	78	15	0	1	234	243	320	4.2e-31	133.3
Merged2_87444_1-252	gi|947420432|ref|WP_056086258.1|	80	80	16	0	1	240	241	320	7.1e-31	132.5
Merged2_87444_1-252	gi|950158526|ref|WP_057208909.1|	80	80	16	0	1	240	241	320	7.1e-31	132.5
Merged2_87444_1-252	gi|502643709|ref|WP_012880107.1|	81.6	76	14	0	1	228	242	317	7.1e-31	132.5
Merged2_87444_1-252	gi|1032776295|ref|WP_064314993.1|	80.5	77	15	0	1	231	240	316	9.3e-31	132.1
Merged2_87444_1-252	gi|922772648|ref|WP_053370374.1|	80.5	77	15	0	1	231	240	316	9.3e-31	132.1
Merged2_87444_1-252	gi|1063493702|ref|WP_069385537.1|	84.4	77	12	0	1	231	240	316	9.3e-31	132.1
Merged2_87444_1-252	gi|1199741367|ref|WP_087470417.1|	80.5	77	15	0	1	231	240	316	9.3e-31	132.1
Merged2_87444_1-252	gi|1073096706|ref|WP_069983018.1|	80.5	77	15	0	1	231	243	319	9.3e-31	132.1
Merged2_87444_1-252	gi|948225103|ref|WP_056882788.1|	81	79	15	0	1	237	242	320	9.3e-31	132.1
Merged2_87444_1-252	gi|1176862048|ref|WP_082618452.1|	82.7	75	13	0	1	225	268	342	9.3e-31	132.1
Merged2_87444_1-252	gi|946184176|gb|KRC35979.1|	82.7	75	13	0	1	225	230	304	9.3e-31	132.1
Merged2_87444_1-252	gi|914680944|ref|WP_050671256.1|	80.8	78	15	0	1	234	241	318	3.5e-30	130.2
Merged2_88620_937-1284	gi|489499427|ref|WP_003404335.1|	84.6	104	16	0	10	321	9	112	5.9e-44	176.4
Merged2_88620_937-1284	gi|289708462|gb|EFD72478.1|	84.6	104	16	0	10	321	11	114	5.9e-44	176.4
Merged2_88620_937-1284	gi|560885865|ref|WP_023643532.1|	84.6	104	16	0	10	321	9	112	5.9e-44	176.4
Merged2_88620_937-1284	gi|909712621|ref|WP_049955814.1|	84.6	104	16	0	10	321	9	112	5.9e-44	176.4
Merged2_88620_937-1284	gi|909714224|ref|WP_049957417.1|	84.6	104	16	0	10	321	9	112	5.9e-44	176.4
Merged2_88620_937-1284	gi|503766373|ref|WP_014000449.1|	84.6	104	16	0	10	321	9	112	7.8e-44	176
Merged2_88620_937-1284	gi|953548248|ref|WP_058021932.1|	83.7	104	17	0	10	321	9	112	1e-43	175.6
Merged2_88620_937-1284	gi|909837387|ref|WP_049959370.1|	83.7	104	17	0	10	321	9	112	1.3e-43	175.3
Merged2_88620_937-1284	gi|669091141|gb|AIH68352.1|	83.7	104	17	0	10	321	9	112	1.3e-43	175.3
Merged2_88620_937-1284	gi|909846195|ref|WP_049960193.1|	83.7	104	17	0	10	321	9	112	1.7e-43	174.9
Merged2_88620_937-1284	gi|909714489|ref|WP_049957682.1|	83.7	104	17	0	10	321	9	112	1.7e-43	174.9
Merged2_88620_937-1284	gi|950450335|ref|WP_057364530.1|	83.7	104	17	0	10	321	9	112	1.7e-43	174.9
Merged2_88620_937-1284	gi|942581028|ref|WP_055367050.1|	83.7	104	17	0	10	321	9	112	2.3e-43	174.5
Merged2_88620_937-1284	gi|909712096|ref|WP_049955289.1|	83.7	104	17	0	10	321	9	112	2.9e-43	174.1
Merged2_88620_937-1284	gi|928793269|ref|WP_053869427.1|	83.7	104	17	0	10	321	9	112	2.9e-43	174.1
Merged2_88620_937-1284	gi|669047873|gb|AIH26120.1|	83.7	104	17	0	10	321	9	112	2.9e-43	174.1
Merged2_88620_937-1284	gi|669075300|gb|AIH52870.1|	83.7	104	17	0	10	321	9	112	2.9e-43	174.1
Merged2_88620_937-1284	gi|639030853|ref|WP_024456428.1|	83.7	104	17	0	10	321	9	112	2.9e-43	174.1
Merged2_88620_937-1284	gi|950383235|ref|WP_057336530.1|	83.7	104	17	0	10	321	9	112	2.9e-43	174.1
Merged2_88620_937-1284	gi|942624893|ref|WP_055378105.1|	83.7	104	17	0	10	321	9	112	3.8e-43	173.7
Merged2_88620_937-1284	gi|942583655|ref|WP_055368039.1|	83.7	104	17	0	10	321	9	112	3.8e-43	173.7
Merged2_88620_937-1284	gi|950285340|ref|WP_057319522.1|	83.7	104	17	0	10	321	9	112	3.8e-43	173.7
Merged2_88620_937-1284	gi|942646240|ref|WP_055384550.1|	83.7	104	17	0	10	321	9	112	3.8e-43	173.7
Merged2_88620_937-1284	gi|952023900|gb|KRT48565.1|	83.5	103	17	0	13	321	1	103	8.6e-43	172.6
Merged2_88620_937-1284	gi|323720751|gb|EGB29823.1|	85.3	95	14	0	37	321	1	95	4e-40	163.7
Merged2_92710_766-1017	gi|489496231|ref|WP_003401147.1|	85.7	77	11	0	1	231	1	77	7.6e-33	139
Merged2_95629_3-185	gi|921973363|ref|WP_053266114.1|	81.4	59	11	0	7	183	12	70	1.6e-19	94.4
Merged2_95629_3-185	gi|835823014|ref|WP_047669394.1|	80.7	57	11	0	7	177	12	68	5.9e-19	92.4
Merged2_95874_3-302	gi|797061271|ref|WP_045822631.1|	80	95	19	0	16	300	4	98	4.6e-37	153.3
Merged2_95874_3-302	gi|655014196|ref|WP_028463173.1|	80	95	19	0	16	300	4	98	1.8e-36	151.4
Merged2_96681_3-623	gi|887339708|emb|CKT22534.1|	89.4	208	21	1	1	621	935	1142	2.4e-96	351.3
Merged2_100526_2-181	gi|946867397|ref|WP_055790319.1|	87.5	56	7	0	1	168	331	386	3.3e-22	103.2
Merged2_100526_2-181	gi|1032774694|ref|WP_064313728.1|	84.5	58	9	0	1	174	340	397	5.6e-22	102.4
Merged2_100526_2-181	gi|1232427138|gb|OYW88262.1|	83.9	56	9	0	1	168	332	387	7.4e-22	102.1
Merged2_100526_2-181	gi|948109893|ref|WP_056768442.1|	85.7	56	8	0	1	168	327	382	7.4e-22	102.1
Merged2_100526_2-181	gi|1061672672|ref|WP_069203247.1|	83.9	56	9	0	1	168	328	383	1.6e-21	100.9
Merged2_100526_2-181	gi|1175998961|gb|OQX06399.1|	84.5	58	9	0	1	174	322	379	2.1e-21	100.5
Merged2_100526_2-181	gi|494024443|ref|WP_006966679.1|	83.9	56	9	0	1	168	320	375	2.1e-21	100.5
Merged2_100526_2-181	gi|966635523|gb|KTF70643.1|	82.8	58	10	0	1	174	316	373	2.8e-21	100.1
Merged2_100526_2-181	gi|1181275445|ref|WP_084581454.1|	82.8	58	10	0	1	174	340	397	2.8e-21	100.1
Merged2_100526_2-181	gi|823308240|ref|WP_047063019.1|	83.9	56	9	0	1	168	330	385	2.8e-21	100.1
Merged2_100526_2-181	gi|950522460|ref|WP_057405596.1|	83.9	56	9	0	1	168	330	385	2.8e-21	100.1
Merged2_100526_2-181	gi|1069777657|gb|AOR81420.1|	83.9	56	9	0	1	168	321	376	4.8e-21	99.4
Merged2_100526_2-181	gi|1172344048|ref|WP_080727322.1|	83.9	56	9	0	1	168	332	387	4.8e-21	99.4
Merged2_100526_2-181	gi|934042397|gb|KPL66787.1|	80.4	56	11	0	1	168	329	384	6.2e-21	99
Merged2_100526_2-181	gi|936194964|ref|WP_054529106.1|	80.4	56	11	0	1	168	332	387	6.2e-21	99
Merged2_100526_2-181	gi|738771936|ref|WP_036665139.1|	81	58	11	0	1	174	311	368	8.1e-21	98.6
Merged2_100526_2-181	gi|1178763274|ref|WP_083216162.1|	82.1	56	10	0	1	168	332	387	1.1e-20	98.2
Merged2_100526_2-181	gi|499927237|ref|WP_011607971.1|	82.1	56	10	0	1	168	332	387	1.8e-20	97.4
Merged2_100526_2-181	gi|516022352|ref|WP_017452935.1|	87	54	7	0	1	162	336	389	2.4e-20	97.1
Merged2_100526_2-181	gi|971488102|ref|WP_058896263.1|	87	54	7	0	1	162	336	389	2.4e-20	97.1
Merged2_100526_2-181	gi|764960630|ref|WP_044530662.1|	87	54	7	0	1	162	336	389	2.4e-20	97.1
Merged2_100526_2-181	gi|730240015|ref|WP_033944406.1|	80.4	56	11	0	1	168	331	386	2.4e-20	97.1
Merged2_100526_2-181	gi|1054967714|ref|WP_066721586.1|	80.4	56	11	0	1	168	327	382	3.1e-20	96.7
Merged2_100526_2-181	gi|1174897256|ref|WP_081571897.1|	82.1	56	10	0	1	168	317	372	6.9e-20	95.5
Merged2_100526_2-181	gi|1174864641|ref|WP_081542088.1|	82.1	56	10	0	1	168	317	372	6.9e-20	95.5
Merged2_101625_456-866	gi|655279702|ref|WP_028689114.1|	97.8	136	3	0	1	408	287	422	2.3e-71	267.7
Merged2_101625_456-866	gi|914746767|ref|WP_050707349.1|	97.1	136	4	0	1	408	287	422	5.2e-71	266.5
Merged2_101625_456-866	gi|821531960|ref|WP_046853841.1|	97.8	136	3	0	1	408	287	422	5.2e-71	266.5
Merged2_101625_456-866	gi|499851014|ref|WP_011531748.1|	97.1	136	4	0	1	408	287	422	1.1e-70	265.4
Merged2_101625_456-866	gi|560474040|ref|WP_023630575.1|	97.1	136	4	0	1	408	287	422	1.5e-70	265
Merged2_101625_456-866	gi|655283989|ref|WP_028693347.1|	94.9	136	7	0	1	408	287	422	2.6e-70	264.2
Merged2_101625_456-866	gi|939345730|ref|WP_054891184.1|	96.3	136	5	0	1	408	287	422	3.3e-70	263.8
Merged2_101625_456-866	gi|497370730|ref|WP_009684943.1|	96.3	136	5	0	1	408	287	422	4.4e-70	263.5
Merged2_101625_456-866	gi|557301185|ref|WP_023378221.1|	94.9	136	7	0	1	408	287	422	9.7e-70	262.3
Merged2_101625_456-866	gi|982914364|ref|WP_060395289.1|	94.9	136	7	0	1	408	287	422	9.7e-70	262.3
Merged2_101625_456-866	gi|948136024|ref|WP_056794363.1|	95.6	136	6	0	1	408	287	422	9.7e-70	262.3
Merged2_101625_456-866	gi|746550586|ref|WP_039582576.1|	94.9	136	7	0	1	408	287	422	9.7e-70	262.3
Merged2_101625_456-866	gi|1050240001|ref|WP_065863953.1|	95.6	136	6	0	1	408	287	422	9.7e-70	262.3
Merged2_101625_456-866	gi|969971833|ref|WP_058638201.1|	94.9	136	7	0	1	408	287	422	9.7e-70	262.3
Merged2_101625_456-866	gi|983324880|ref|WP_060509919.1|	95.6	136	6	0	1	408	287	422	1.3e-69	261.9
Merged2_101625_456-866	gi|648239214|ref|WP_026020363.1|	95.6	136	6	0	1	408	287	422	1.3e-69	261.9
Merged2_101625_456-866	gi|655202346|ref|WP_028625077.1|	94.9	136	7	0	1	408	287	422	1.7e-69	261.5
Merged2_101625_456-866	gi|1189194562|ref|WP_085621679.1|	94.9	136	7	0	1	408	287	422	1.7e-69	261.5
Merged2_101625_456-866	gi|655277223|ref|WP_028686685.1|	94.9	136	7	0	1	408	287	422	1.7e-69	261.5
Merged2_101625_456-866	gi|558876771|ref|WP_023532374.1|	94.9	136	7	0	1	408	287	422	1.7e-69	261.5
Merged2_101625_456-866	gi|969841558|ref|WP_058602914.1|	94.9	136	7	0	1	408	287	422	1.7e-69	261.5
Merged2_101625_456-866	gi|655212758|ref|WP_028632034.1|	94.9	136	7	0	1	408	287	422	1.7e-69	261.5
Merged2_101625_456-866	gi|511760167|ref|WP_016393376.1|	94.1	136	8	0	1	408	287	422	2.2e-69	261.2
Merged2_101625_456-866	gi|505085040|ref|WP_015272142.1|	95.6	136	6	0	1	408	287	422	2.2e-69	261.2
Merged2_101625_456-866	gi|568213489|ref|WP_024087853.1|	95.6	136	6	0	1	408	287	422	2.2e-69	261.2
Merged2_102130_61-312	gi|926408060|ref|WP_053735809.1|	80	75	15	0	28	252	1	75	1.3e-24	111.7
Merged2_106956_311-427	gi|746281768|ref|WP_039329235.1|	100	38	0	0	1	114	280	317	1.2e-17	87.4
Merged2_106956_311-427	gi|736826287|ref|WP_034827871.1|	100	38	0	0	1	114	280	317	1.2e-17	87.4
Merged2_106956_311-427	gi|1254164690|ref|WP_097095343.1|	100	38	0	0	1	114	280	317	1.2e-17	87.4
Merged2_106956_311-427	gi|491072639|ref|WP_004934262.1|	100	38	0	0	1	114	279	316	1.2e-17	87.4
Merged2_106956_311-427	gi|896288652|ref|WP_049271835.1|	100	38	0	0	1	114	279	316	1.2e-17	87.4
Merged2_106956_311-427	gi|1121192452|ref|WP_073533183.1|	100	38	0	0	1	114	279	316	1.2e-17	87.4
Merged2_106956_311-427	gi|1217739740|ref|WP_089185437.1|	100	38	0	0	1	114	279	316	1.2e-17	87.4
Merged2_106956_311-427	gi|1236063027|ref|WP_094871341.1|	100	38	0	0	1	114	278	315	1.2e-17	87.4
Merged2_106956_311-427	gi|1028642446|ref|WP_063989074.1|	97.4	38	1	0	1	114	279	316	2.7e-17	86.3
Merged2_106956_311-427	gi|932297225|ref|WP_054305776.1|	97.4	38	1	0	1	114	279	316	3.5e-17	85.9
Merged2_106956_311-427	gi|505157044|ref|WP_015344146.1|	97.4	38	1	0	1	114	279	316	3.5e-17	85.9
Merged2_106956_311-427	gi|655314482|ref|WP_028722939.1|	97.4	38	1	0	1	114	280	317	3.5e-17	85.9
Merged2_106956_311-427	gi|525765806|ref|WP_020824775.1|	97.4	38	1	0	1	114	279	316	3.5e-17	85.9
Merged2_106956_311-427	gi|739568800|ref|WP_037426848.1|	97.4	38	1	0	1	114	279	316	3.5e-17	85.9
Merged2_106956_311-427	gi|1184548529|ref|WP_085116483.1|	97.4	38	1	0	1	114	279	316	3.5e-17	85.9
Merged2_106956_311-427	gi|1006550606|ref|WP_061798827.1|	97.4	38	1	0	1	114	279	316	3.5e-17	85.9
Merged2_106956_311-427	gi|491089317|ref|WP_004950926.1|	97.4	38	1	0	1	114	279	316	3.5e-17	85.9
Merged2_106956_311-427	gi|500839538|ref|WP_012004659.1|	97.4	38	1	0	1	114	279	316	3.5e-17	85.9
Merged2_106956_311-427	gi|740858542|ref|WP_038643794.1|	97.4	38	1	0	1	114	280	317	3.5e-17	85.9
Merged2_106956_311-427	gi|495381066|ref|WP_008105777.1|	97.4	38	1	0	1	114	280	317	3.5e-17	85.9
Merged2_106956_311-427	gi|1181652020|gb|ORM62373.1|	97.4	38	1	0	1	114	280	317	3.5e-17	85.9
Merged2_106956_311-427	gi|1037424914|ref|WP_064738157.1|	97.4	38	1	0	1	114	280	317	3.5e-17	85.9
Merged2_106956_311-427	gi|496419003|ref|WP_009127850.1|	97.4	38	1	0	1	114	280	317	3.5e-17	85.9
Merged2_106956_311-427	gi|736792562|ref|WP_034794805.1|	97.4	38	1	0	1	114	281	318	3.5e-17	85.9
Merged2_106956_311-427	gi|1183705578|ref|WP_084933226.1|	97.4	38	1	0	1	114	280	317	3.5e-17	85.9
Merged2_109312_267-497	gi|923066911|ref|WP_053450560.1|	100	77	0	0	1	231	1	77	2.8e-34	143.7
Merged2_109312_267-497	gi|924504953|ref|WP_053511469.1|	100	77	0	0	1	231	1	77	2.8e-34	143.7
Merged2_109312_267-497	gi|896558373|ref|WP_049457286.1|	98.7	77	1	0	1	231	1	77	1.4e-33	141.4
Merged2_109312_267-497	gi|974375826|gb|KUP00721.1|	96.1	77	3	0	1	231	1	77	1.8e-33	141
Merged2_109312_267-497	gi|827600860|gb|KLN99137.1|	96.1	77	3	0	1	231	1	77	1.8e-33	141
Merged2_109312_267-497	gi|896537795|ref|WP_049440320.1|	96.1	77	3	0	1	231	1	77	1.8e-33	141
Merged2_109312_267-497	gi|815698730|ref|WP_046432074.1|	96.1	77	3	0	1	231	1	77	1.8e-33	141
Merged2_109312_267-497	gi|1041002130|ref|WP_065199874.1|	96.1	77	3	0	1	231	1	77	3.1e-33	140.2
Merged2_109312_267-497	gi|1125747888|ref|WP_075075731.1|	94.8	77	4	0	1	231	1	77	5.3e-33	139.4
Merged2_109312_267-497	gi|924457822|ref|WP_053496103.1|	94.8	77	4	0	1	231	1	77	5.3e-33	139.4
Merged2_109312_267-497	gi|950756071|ref|WP_057503045.1|	94.8	77	4	0	1	231	1	77	7e-33	139
Merged2_109312_267-497	gi|896553495|ref|WP_049453776.1|	94.8	77	4	0	1	231	1	77	7e-33	139
Merged2_109312_267-497	gi|1098953347|ref|WP_071306461.1|	94.8	77	4	0	1	231	1	77	7e-33	139
Merged2_109312_267-497	gi|498167553|ref|WP_010481709.1|	94.8	77	4	0	1	231	1	77	7e-33	139
Merged2_109312_267-497	gi|896532634|ref|WP_049435663.1|	94.8	77	4	0	1	231	1	77	7e-33	139
Merged2_109312_267-497	gi|950753836|ref|WP_057501092.1|	94.8	77	4	0	1	231	1	77	7e-33	139
Merged2_109312_267-497	gi|1130906904|ref|WP_075676509.1|	94.8	77	4	0	1	231	1	77	7e-33	139
Merged2_109312_267-497	gi|1040985878|ref|WP_065185412.1|	94.8	77	4	0	1	231	1	77	7e-33	139
Merged2_109312_267-497	gi|1210291433|ref|WP_088480900.1|	94.8	77	4	0	1	231	1	77	7e-33	139
Merged2_109312_267-497	gi|896545997|ref|WP_049447287.1|	94.8	77	4	0	1	231	1	77	7e-33	139
Merged2_109312_267-497	gi|896567222|ref|WP_049463263.1|	94.8	77	4	0	1	231	1	77	7e-33	139
Merged2_109312_267-497	gi|896562453|ref|WP_049459226.1|	94.8	77	4	0	1	231	1	77	7e-33	139
Merged2_109312_267-497	gi|692317695|ref|WP_032128515.1|	94.8	77	4	0	1	231	1	77	7e-33	139
Merged2_109312_267-497	gi|896484713|ref|WP_049396259.1|	94.8	77	4	0	1	231	1	77	7e-33	139
Merged2_109312_267-497	gi|503804206|ref|WP_014038200.1|	94.8	77	4	0	1	231	1	77	7e-33	139
Merged2_110530_331-399	gi|1180109313|ref|WP_083628698.1|	91.3	23	2	0	1	69	1	23	1e-08	57
Merged2_110530_331-399	gi|1223248763|ref|WP_091287937.1|	87	23	3	0	1	69	1	23	1.4e-08	56.6
Merged2_110530_331-399	gi|1225574483|ref|WP_093579227.1|	87	23	3	0	1	69	1	23	2.3e-08	55.8
Merged2_110530_331-399	gi|1254294035|ref|WP_097205841.1|	87	23	3	0	1	69	1	23	2.3e-08	55.8
Merged2_110530_331-399	gi|1089575975|emb|SDW75072.1|	82.6	23	4	0	1	69	9	31	3e-08	55.5
Merged2_110530_331-399	gi|1110167339|emb|SHG68382.1|	87	23	3	0	1	69	12	34	3e-08	55.5
Merged2_110530_331-399	gi|1222422801|ref|WP_090474529.1|	87	23	3	0	1	69	1	23	3e-08	55.5
Merged2_110530_331-399	gi|1056897550|ref|WP_068311937.1|	82.6	23	4	0	1	69	1	23	5.2e-08	54.7
Merged2_110530_331-399	gi|736944590|ref|WP_034941533.1|	82.6	23	4	0	1	69	1	23	6.7e-08	54.3
Merged2_110530_331-399	gi|1247771309|emb|SNX95345.1|	82.6	23	4	0	1	69	12	34	6.7e-08	54.3
Merged2_110530_331-399	gi|644681828|ref|WP_025356767.1|	81.8	22	4	0	1	66	1	22	1.2e-07	53.5
Merged2_110530_331-399	gi|1056378320|ref|WP_067821537.1|	81.8	22	4	0	1	66	1	22	1.5e-07	53.1
Merged2_111405_2-151	gi|1122355858|ref|WP_074040015.1|	88.2	34	4	0	19	120	4	37	1.2e-09	61.2
Merged2_111405_2-151	gi|494002205|ref|WP_006944760.1|	88.2	34	4	0	19	120	4	37	1.2e-09	61.2
Merged2_111405_2-151	gi|740780968|ref|WP_038566252.1|	85.3	34	5	0	19	120	4	37	1.6e-09	60.8
Merged2_111405_2-151	gi|1011342866|ref|WP_062256891.1|	85.3	34	5	0	19	120	4	37	1.6e-09	60.8
Merged2_111405_2-151	gi|829089735|ref|WP_047311223.1|	85.3	34	5	0	19	120	4	37	1.6e-09	60.8
Merged2_111405_2-151	gi|663751662|ref|WP_030527300.1|	87.5	32	4	0	25	120	8	39	7.8e-09	58.5
Merged2_111405_2-151	gi|914680944|ref|WP_050671256.1|	84.4	32	5	0	25	120	8	39	1.7e-08	57.4
Merged2_111405_2-151	gi|909832200|gb|AKU14991.1|	84.4	32	5	0	25	120	8	39	1.7e-08	57.4
Merged2_111405_2-151	gi|1179927498|ref|WP_083449853.1|	84.4	32	5	0	25	120	32	63	1.7e-08	57.4
Merged2_111405_2-151	gi|1056840810|ref|WP_068259837.1|	81.2	32	6	0	25	120	8	39	2.3e-08	57
Merged2_111405_2-151	gi|1181041600|ref|WP_084451011.1|	81.2	32	6	0	25	120	8	39	2.3e-08	57
Merged2_111405_2-151	gi|1119707943|ref|WP_072626032.1|	81.2	32	6	0	25	120	8	39	2.3e-08	57
Merged2_111405_2-151	gi|948024913|ref|WP_056684175.1|	84.4	32	5	0	25	120	5	36	2.3e-08	57
Merged2_111405_2-151	gi|1055846953|ref|WP_067431276.1|	84.4	32	5	0	25	120	5	36	2.3e-08	57
Merged2_111405_2-151	gi|947234377|ref|WP_055989819.1|	81.2	32	6	0	25	120	8	39	2.3e-08	57
Merged2_111405_2-151	gi|490054199|ref|WP_003956511.1|	84.4	32	5	0	25	120	4	35	2.3e-08	57
Merged2_111405_2-151	gi|739720668|ref|WP_037574341.1|	84.4	32	5	0	25	120	4	35	3e-08	56.6
Merged2_111405_2-151	gi|1133888669|ref|WP_076263020.1|	84.4	32	5	0	25	120	4	35	3.9e-08	56.2
Merged2_111405_2-151	gi|736769185|ref|WP_034772626.1|	84.4	32	5	0	25	120	4	35	3.9e-08	56.2
Merged2_111405_2-151	gi|503259756|ref|WP_013494417.1|	81.2	32	6	0	25	120	4	35	3.9e-08	56.2
Merged2_111405_2-151	gi|771547850|ref|WP_045189046.1|	84.4	32	5	0	25	120	4	35	3.9e-08	56.2
Merged2_111405_2-151	gi|947191510|ref|WP_055962424.1|	81.2	32	6	0	25	120	10	41	3.9e-08	56.2
Merged2_111405_2-151	gi|947627456|ref|WP_056290445.1|	81.2	32	6	0	25	120	5	36	3.9e-08	56.2
Merged2_114282_1010-1081	gi|931361448|gb|KPJ53372.1|	90	20	2	0	1	60	792	811	0.004	38.5
Merged2_116521_1-324	gi|502529867|ref|WP_012814013.1|	80.6	93	18	0	4	282	168	260	3.4e-33	140.6
Merged2_116521_1-324	gi|1184512597|ref|WP_085082933.1|	81.8	88	16	0	4	267	171	258	3.4e-33	140.6
Merged2_116521_1-324	gi|503593872|ref|WP_013827948.1|	80.7	88	17	0	4	267	171	258	5.7e-33	139.8
Merged2_116521_1-324	gi|1178520797|ref|WP_083040376.1|	80.7	88	17	0	4	267	171	258	5.7e-33	139.8
Merged2_116521_1-324	gi|808806324|ref|WP_046285503.1|	83	88	15	0	4	267	170	257	7.5e-33	139.4
Merged2_116521_1-324	gi|1027823866|ref|WP_063725726.1|	82	89	16	0	1	267	170	258	1.3e-32	138.7
Merged2_116521_1-324	gi|494299727|ref|WP_007170251.1|	80.7	88	17	0	4	267	174	261	2.8e-32	137.5
Merged2_116521_1-324	gi|1056543073|ref|WP_067975958.1|	81.6	87	16	0	4	264	170	256	4.9e-32	136.7
Merged2_116521_1-324	gi|1178563367|ref|WP_083079805.1|	80.7	88	17	0	4	267	170	257	4.9e-32	136.7
Merged2_116521_1-324	gi|1184542114|ref|WP_085111063.1|	80.5	87	17	0	4	264	170	256	1.1e-31	135.6
Merged2_118150_3-317	gi|1189248115|ref|WP_085671922.1|	81.6	103	19	0	1	309	533	635	1.3e-45	181.8
Merged2_118150_3-317	gi|1063561977|ref|WP_069421713.1|	81.6	103	19	0	1	309	527	629	2.9e-45	180.6
Merged2_118150_3-317	gi|1055501745|ref|WP_067160723.1|	80.6	103	20	0	1	309	526	628	4.9e-45	179.9
Merged2_118150_3-317	gi|1055818844|ref|WP_067412361.1|	80.6	103	20	0	1	309	532	634	1.1e-44	178.7
Merged2_118150_3-317	gi|820789362|ref|WP_046751153.1|	80.6	103	20	0	1	309	530	632	1.1e-44	178.7
Merged2_118150_3-317	gi|1039612707|ref|WP_064927244.1|	80.6	103	20	0	1	309	530	632	1.1e-44	178.7
Merged2_118248_2-325	gi|1011465651|ref|WP_062362056.1|	100	107	0	0	1	321	693	799	6.5e-53	206.1
Merged2_118248_2-325	gi|914743049|ref|WP_050703631.1|	100	107	0	0	1	321	693	799	6.5e-53	206.1
Merged2_118248_2-325	gi|655281984|ref|WP_028691381.1|	100	107	0	0	1	321	693	799	6.5e-53	206.1
Merged2_118248_2-325	gi|1059916791|ref|WP_069017038.1|	100	107	0	0	1	321	693	799	6.5e-53	206.1
Merged2_118248_2-325	gi|1183714311|ref|WP_084940846.1|	100	107	0	0	1	321	693	799	6.5e-53	206.1
Merged2_118248_2-325	gi|1243955976|ref|WP_096049322.1|	100	107	0	0	1	321	693	799	6.5e-53	206.1
Merged2_118248_2-325	gi|1011731565|ref|WP_062575201.1|	100	107	0	0	1	321	693	799	6.5e-53	206.1
Merged2_118248_2-325	gi|740921577|ref|WP_038706824.1|	98.1	107	2	0	1	321	693	799	1.9e-52	204.5
Merged2_118248_2-325	gi|821532264|ref|WP_046854145.1|	98.1	107	2	0	1	321	693	799	1.9e-52	204.5
Merged2_118248_2-325	gi|1227000769|ref|WP_094012507.1|	98.1	107	2	0	1	321	693	799	1.9e-52	204.5
Merged2_118248_2-325	gi|499851303|ref|WP_011532037.1|	97.2	107	3	0	1	321	693	799	9.4e-52	202.2
Merged2_118248_2-325	gi|820875776|ref|WP_046787863.1|	97.2	107	3	0	1	321	693	799	2.7e-51	200.7
Merged2_118248_2-325	gi|511761951|ref|WP_016395149.1|	97.2	107	3	0	1	321	693	799	2.7e-51	200.7
Merged2_118248_2-325	gi|501273360|ref|WP_012316378.1|	97.2	107	3	0	1	321	693	799	2.7e-51	200.7
Merged2_118248_2-325	gi|557305909|ref|WP_023382488.1|	97.2	107	3	0	1	321	693	799	3.6e-51	200.3
Merged2_118248_2-325	gi|653582012|ref|WP_027594975.1|	96.3	107	4	0	1	321	693	799	4.7e-51	199.9
Merged2_118248_2-325	gi|1184714968|ref|WP_085273985.1|	96.3	107	4	0	1	321	693	799	4.7e-51	199.9
Merged2_118248_2-325	gi|518267844|ref|WP_019438052.1|	97.2	107	3	0	1	321	693	799	4.7e-51	199.9
Merged2_118248_2-325	gi|1084319210|ref|WP_070383401.1|	97.2	107	3	0	1	321	693	799	4.7e-51	199.9
Merged2_118248_2-325	gi|504402464|ref|WP_014589566.1|	97.2	107	3	0	1	321	693	799	4.7e-51	199.9
Merged2_118248_2-325	gi|1134159796|ref|WP_076402498.1|	97.2	107	3	0	1	321	693	799	4.7e-51	199.9
Merged2_118248_2-325	gi|500997675|ref|WP_012051102.1|	97.2	107	3	0	1	321	693	799	4.7e-51	199.9
Merged2_118248_2-325	gi|490714248|ref|WP_004576994.1|	97.2	107	3	0	1	321	693	799	4.7e-51	199.9
Merged2_118248_2-325	gi|983367217|ref|WP_060546073.1|	97.2	107	3	0	1	321	693	799	4.7e-51	199.9
Merged2_118248_2-325	gi|495371058|ref|WP_008095771.1|	96.3	107	4	0	1	321	693	799	4.7e-51	199.9
Merged2_118248_322-396	gi|1046623835|ref|WP_065692868.1|	80	25	5	0	1	75	1	25	0.00022	42.7
Merged2_118248_322-396	gi|1113198601|gb|OJU68300.1|	80	25	5	0	1	75	1	25	0.00029	42.4
Merged2_119019_2-511	gi|553785727|ref|WP_023117122.1|	81.8	170	31	0	1	510	681	850	4.4e-72	270.4
Merged2_119019_2-511	gi|553783125|ref|WP_023114627.1|	81.8	170	31	0	1	510	681	850	4.4e-72	270.4
Merged2_119019_2-511	gi|730505507|ref|WP_034031628.1|	81.8	170	31	0	1	510	681	850	4.4e-72	270.4
Merged2_119019_2-511	gi|1001046364|ref|WP_061191288.1|	81.8	170	31	0	1	510	681	850	4.4e-72	270.4
Merged2_119019_2-511	gi|730724445|ref|WP_034082505.1|	81.2	170	32	0	1	510	681	850	9.9e-72	269.2
Merged2_119019_2-511	gi|504415462|ref|WP_014602564.1|	81.2	170	32	0	1	510	681	850	9.9e-72	269.2
Merged2_119019_2-511	gi|685892561|ref|WP_031633796.1|	81.2	170	32	0	1	510	681	850	9.9e-72	269.2
Merged2_119019_2-511	gi|935268377|ref|WP_054377932.1|	81.2	170	32	0	1	510	681	850	9.9e-72	269.2
Merged2_119019_2-511	gi|1229211661|ref|WP_094202328.1|	81.2	170	32	0	1	510	681	850	1.3e-71	268.9
Merged2_119019_2-511	gi|489183022|ref|WP_003092464.1|	81.2	170	32	0	1	510	681	850	1.7e-71	268.5
Merged2_119019_2-511	gi|1121399338|ref|WP_073665135.1|	81.2	170	32	0	1	510	681	850	1.7e-71	268.5
Merged2_119019_2-511	gi|730510251|ref|WP_034032720.1|	81.2	170	32	0	1	510	681	850	1.7e-71	268.5
Merged2_119019_2-511	gi|959912427|ref|WP_058175672.1|	81.2	170	32	0	1	510	681	850	1.7e-71	268.5
Merged2_119019_2-511	gi|730650976|ref|WP_034064051.1|	81.2	170	32	0	1	510	681	850	1.7e-71	268.5
Merged2_119019_2-511	gi|988890364|ref|WP_060961785.1|	81.2	170	32	0	1	510	681	850	1.7e-71	268.5
Merged2_119019_2-511	gi|730547033|ref|WP_034043488.1|	81.2	170	32	0	1	510	681	850	1.7e-71	268.5
Merged2_119019_2-511	gi|1178632427|ref|WP_083144682.1|	81.2	170	32	0	1	510	681	850	1.7e-71	268.5
Merged2_119019_2-511	gi|1121394486|ref|WP_073663431.1|	81.2	170	32	0	1	510	681	850	1.7e-71	268.5
Merged2_119019_2-511	gi|489213405|ref|WP_003122137.1|	81.2	170	32	0	1	510	681	850	1.7e-71	268.5
Merged2_119019_2-511	gi|553787517|ref|WP_023118829.1|	81.2	170	32	0	1	510	681	850	1.7e-71	268.5
Merged2_119019_2-511	gi|1209307593|ref|WP_088352228.1|	81.2	170	32	0	1	510	681	850	1.7e-71	268.5
Merged2_119019_2-511	gi|489208578|ref|WP_003117477.1|	81.2	170	32	0	1	510	681	850	1.7e-71	268.5
Merged2_119019_2-511	gi|959876677|ref|WP_058152164.1|	81.2	170	32	0	1	510	681	850	1.7e-71	268.5
Merged2_119019_2-511	gi|685939275|ref|WP_031671217.1|	81.2	170	32	0	1	510	681	850	1.7e-71	268.5
Merged2_119019_2-511	gi|1001044553|ref|WP_061190135.1|	81.2	170	32	0	1	510	681	850	1.7e-71	268.5
Merged2_119161_3-131	gi|1229208767|ref|WP_094199569.1|	80	35	6	1	4	108	157	190	9.3e-11	64.7
Merged2_119161_3-131	gi|1100964263|ref|WP_071471779.1|	80	35	6	1	4	108	156	189	9.3e-11	64.7
Merged2_121652_2-280	gi|1160941071|ref|WP_079780528.1|	83.1	65	11	0	1	195	961	1025	4.2e-24	110.2
Merged2_121652_2-280	gi|1168013345|ref|WP_080250346.1|	84.6	65	10	0	1	195	961	1025	1.2e-23	108.6
Merged2_121652_2-280	gi|1236172002|ref|WP_094964241.1|	84.6	65	10	0	1	195	961	1025	1.2e-23	108.6
Merged2_121652_2-280	gi|1197881170|ref|WP_086805484.1|	84.6	65	10	0	1	195	961	1025	1.2e-23	108.6
Merged2_121652_2-280	gi|1110750169|ref|WP_071975306.1|	83.1	65	11	0	1	195	1347	1411	2.7e-23	107.5
Merged2_121652_2-280	gi|447120549|ref|WP_001197805.1|	83.1	65	11	0	1	195	961	1025	2.7e-23	107.5
Merged2_121652_2-280	gi|1001552221|ref|WP_061202157.1|	83.1	65	11	0	1	195	961	1025	2.7e-23	107.5
Merged2_121652_2-280	gi|1167720068|ref|WP_080091733.1|	83.1	65	11	0	1	195	961	1025	2.7e-23	107.5
Merged2_121652_2-280	gi|916179532|ref|WP_050963527.1|	83.1	65	11	0	1	195	961	1025	2.7e-23	107.5
Merged2_121652_2-280	gi|1160964057|ref|WP_079799831.1|	83.1	65	11	0	1	195	961	1025	2.7e-23	107.5
Merged2_121652_2-280	gi|928791343|ref|WP_053868804.1|	83.1	65	11	0	1	195	961	1025	2.7e-23	107.5
Merged2_121652_2-280	gi|916169807|ref|WP_050961251.1|	83.1	65	11	0	1	195	961	1025	2.7e-23	107.5
Merged2_121652_2-280	gi|1186140860|ref|WP_085345463.1|	83.1	65	11	0	1	195	961	1025	2.7e-23	107.5
Merged2_121652_2-280	gi|1001551989|ref|WP_061202074.1|	83.1	65	11	0	1	195	961	1025	2.7e-23	107.5
Merged2_121652_2-280	gi|916038953|ref|WP_050953108.1|	83.1	65	11	0	1	195	961	1025	2.7e-23	107.5
Merged2_121652_2-280	gi|527088161|ref|WP_020899393.1|	83.1	65	11	0	1	195	961	1025	2.7e-23	107.5
Merged2_121652_2-280	gi|1167665594|ref|WP_080075621.1|	83.1	65	11	0	1	195	961	1025	2.7e-23	107.5
Merged2_121652_2-280	gi|1008829609|ref|WP_061873836.1|	83.1	65	11	0	1	195	961	1025	2.7e-23	107.5
Merged2_121652_2-280	gi|916125752|ref|WP_050957681.1|	83.1	65	11	0	1	195	961	1025	2.7e-23	107.5
Merged2_121652_2-280	gi|1161038314|ref|WP_079845635.1|	83.1	65	11	0	1	195	961	1025	2.7e-23	107.5
Merged2_121652_2-280	gi|1005290595|ref|WP_061584249.1|	83.1	65	11	0	1	195	961	1025	2.7e-23	107.5
Merged2_121652_2-280	gi|1167913068|ref|WP_080193138.1|	83.1	65	11	0	1	195	961	1025	2.7e-23	107.5
Merged2_121652_2-280	gi|916106551|ref|WP_050956624.1|	83.1	65	11	0	1	195	961	1025	2.7e-23	107.5
Merged2_121652_2-280	gi|950823368|ref|WP_057521762.1|	83.1	65	11	0	1	195	961	1025	2.7e-23	107.5
Merged2_121652_2-280	gi|1005601502|ref|WP_061686417.1|	83.1	65	11	0	1	195	961	1025	2.7e-23	107.5
Merged2_122907_3-413	gi|692318198|ref|WP_032129006.1|	100	137	0	0	1	411	79	215	1.1e-68	258.8
Merged2_122907_3-413	gi|1098547007|ref|WP_071229050.1|	100	137	0	0	1	411	79	215	1.1e-68	258.8
Merged2_122907_3-413	gi|501503972|ref|WP_012512141.1|	100	137	0	0	1	411	79	215	1.1e-68	258.8
Merged2_122907_3-413	gi|896515912|ref|WP_049421390.1|	100	137	0	0	1	411	79	215	1.1e-68	258.8
Merged2_122907_3-413	gi|1226981227|ref|WP_094002389.1|	100	137	0	0	1	411	79	215	1.1e-68	258.8
Merged2_122907_3-413	gi|48927350|emb|CAG34251.1|	100	137	0	0	1	411	84	220	1.1e-68	258.8
Merged2_122907_3-413	gi|1254115737|ref|WP_097048861.1|	100	137	0	0	1	411	79	215	1.1e-68	258.8
Merged2_122907_3-413	gi|896542434|ref|WP_049443976.1|	100	137	0	0	1	411	79	215	1.1e-68	258.8
Merged2_122907_3-413	gi|1207666372|ref|WP_088027201.1|	99.3	137	1	0	1	411	79	215	2.4e-68	257.7
Merged2_122907_3-413	gi|11071585|emb|CAC14596.1|	99.3	137	1	0	1	411	84	220	3.1e-68	257.3
Merged2_122907_3-413	gi|815699265|ref|WP_046432587.1|	99.3	137	1	0	1	411	79	215	3.1e-68	257.3
Merged2_122907_3-413	gi|896497802|ref|WP_049406052.1|	99.3	137	1	0	1	411	79	215	3.1e-68	257.3
Merged2_122907_3-413	gi|896532912|ref|WP_049435922.1|	99.3	137	1	0	1	411	79	215	3.1e-68	257.3
Merged2_122907_3-413	gi|696400979|ref|WP_032972989.1|	99.3	137	1	0	1	411	79	215	3.1e-68	257.3
Merged2_122907_3-413	gi|1047336007|ref|WP_065724658.1|	99.3	137	1	0	1	411	79	215	3.1e-68	257.3
Merged2_122907_3-413	gi|950754019|ref|WP_057501275.1|	99.3	137	1	0	1	411	79	215	4.1e-68	256.9
Merged2_122907_3-413	gi|896528060|ref|WP_049431838.1|	98.5	137	2	0	1	411	79	215	9.1e-68	255.8
Merged2_122907_3-413	gi|950757356|ref|WP_057504330.1|	98.5	137	2	0	1	411	79	215	9.1e-68	255.8
Merged2_122907_3-413	gi|657834768|ref|WP_029550774.1|	98.5	137	2	0	1	411	79	215	9.1e-68	255.8
Merged2_122907_3-413	gi|503804534|ref|WP_014038528.1|	98.5	137	2	0	1	411	79	215	1.6e-67	255
Merged2_122907_3-413	gi|874592868|gb|KMU66148.1|	98.5	137	2	0	1	411	84	220	1.6e-67	255
Merged2_122907_3-413	gi|1040998698|ref|WP_065196488.1|	98.5	137	2	0	1	411	79	215	1.6e-67	255
Merged2_122907_3-413	gi|1210307972|ref|WP_088496547.1|	98.5	137	2	0	1	411	79	215	1.6e-67	255
Merged2_122907_3-413	gi|1040961434|ref|WP_065178028.1|	98.5	137	2	0	1	411	79	215	1.6e-67	255
Merged2_122907_3-413	gi|872680193|emb|CRR69276.1|	98.5	137	2	0	1	411	79	215	1.6e-67	255
Merged2_123184_313-372	gi|701777278|gb|KGQ11008.1|	100	20	0	0	1	60	1	20	0.0015	39.7
Merged2_123184_313-372	gi|488971973|ref|WP_002882901.1|	100	20	0	0	1	60	1	20	0.0015	39.7
Merged2_123184_313-372	gi|490308759|ref|WP_004203671.1|	100	20	0	0	1	60	1	20	0.0015	39.7
Merged2_123184_313-372	gi|1031843093|ref|WP_064166968.1|	100	20	0	0	1	60	1	20	0.0015	39.7
Merged2_123184_313-372	gi|1236882265|ref|WP_095033590.1|	100	20	0	0	1	60	1	20	0.0015	39.7
Merged2_123184_313-372	gi|1079460774|ref|WP_070181120.1|	100	20	0	0	1	60	1	20	0.0015	39.7
Merged2_123184_313-372	gi|1231356500|ref|WP_094303545.1|	100	20	0	0	1	60	1	20	0.0015	39.7
Merged2_123184_313-372	gi|505181835|ref|WP_015368937.1|	100	20	0	0	1	60	1	20	0.0015	39.7
Merged2_123184_313-372	gi|491007654|ref|WP_004869370.1|	100	20	0	0	1	60	1	20	0.0015	39.7
Merged2_123184_313-372	gi|490209108|ref|WP_004107514.1|	100	20	0	0	1	60	1	20	0.0015	39.7
Merged2_123184_313-372	gi|490228881|ref|WP_004127228.1|	100	20	0	0	1	60	1	20	0.0015	39.7
Merged2_123184_313-372	gi|1092606707|ref|WP_070555324.1|	100	20	0	0	1	60	1	20	0.0015	39.7
Merged2_123184_313-372	gi|503993430|ref|WP_014227424.1|	100	20	0	0	1	60	1	20	0.0015	39.7
Merged2_123184_313-372	gi|503133626|ref|WP_013368287.1|	100	20	0	0	1	60	1	20	0.0015	39.7
Merged2_123184_313-372	gi|930180178|ref|WP_054180926.1|	100	20	0	0	1	60	1	20	0.0015	39.7
Merged2_123184_313-372	gi|493871457|ref|WP_006817963.1|	100	20	0	0	1	60	1	20	0.0015	39.7
Merged2_123184_313-372	gi|1005721781|ref|WP_061706467.1|	100	20	0	0	1	60	1	20	0.0015	39.7
Merged2_123184_313-372	gi|759350852|ref|WP_043081512.1|	100	20	0	0	1	60	1	20	0.0015	39.7
Merged2_123184_313-372	gi|494954746|ref|WP_007680774.1|	100	20	0	0	1	60	1	20	0.0015	39.7
Merged2_123184_313-372	gi|488373250|ref|WP_002442635.1|	100	20	0	0	1	60	1	20	0.0015	39.7
Merged2_123184_313-372	gi|1035698668|ref|WP_064540403.1|	100	20	0	0	1	60	1	20	0.0015	39.7
Merged2_123184_313-372	gi|495040448|ref|WP_007765477.1|	100	20	0	0	1	60	1	20	0.0015	39.7
Merged2_123184_313-372	gi|647321601|ref|WP_025758808.1|	100	20	0	0	1	60	1	20	0.0015	39.7
Merged2_123184_313-372	gi|506223154|ref|WP_015742929.1|	100	20	0	0	1	60	1	20	0.0015	39.7
Merged2_123184_313-372	gi|763326970|ref|WP_044185417.1|	100	20	0	0	1	60	1	20	0.0015	39.7
Merged2_124602_3-236	gi|518284832|ref|WP_019455040.1|	100	77	0	0	1	231	49	125	1.9e-41	167.5
Merged2_124602_3-236	gi|515495865|ref|WP_016929119.1|	100	77	0	0	1	231	49	125	1.9e-41	167.5
Merged2_124602_3-236	gi|505189522|ref|WP_015376624.1|	100	77	0	0	1	231	49	125	1.9e-41	167.5
Merged2_124602_3-236	gi|742394284|ref|WP_038873410.1|	100	77	0	0	1	231	49	125	1.9e-41	167.5
Merged2_124602_3-236	gi|491071262|ref|WP_004932886.1|	98.7	77	1	0	1	231	49	125	2.4e-41	167.2
Merged2_124602_3-236	gi|1006545838|ref|WP_061794930.1|	97.4	77	2	0	1	231	49	125	5.4e-41	166
Merged2_124602_3-236	gi|1217738530|ref|WP_089184228.1|	98.7	77	1	0	1	231	49	125	5.4e-41	166
Merged2_124602_3-236	gi|500840644|ref|WP_012005174.1|	96.1	77	3	0	1	231	49	125	1.6e-40	164.5
Merged2_124602_3-236	gi|1020050154|ref|WP_063198674.1|	94.8	77	4	0	1	231	49	125	1.6e-40	164.5
Merged2_124602_3-236	gi|493361120|ref|WP_006317561.1|	96.1	77	3	0	1	231	49	125	4.6e-40	162.9
Merged2_124602_3-236	gi|491088461|ref|WP_004950071.1|	93.5	77	5	0	1	231	49	125	1.3e-39	161.4
Merged2_124602_3-236	gi|640696378|ref|WP_025120460.1|	94.8	77	4	0	1	231	49	125	1.7e-39	161
Merged2_124602_3-236	gi|1015897724|ref|WP_062869605.1|	93.5	77	5	0	1	231	49	125	2.3e-39	160.6
Merged2_124602_3-236	gi|640473680|ref|WP_024914227.1|	94.8	77	4	0	1	231	49	125	3e-39	160.2
Merged2_124602_3-236	gi|639138097|ref|WP_024483557.1|	94.8	77	4	0	1	231	49	125	8.6e-39	158.7
Merged2_124602_3-236	gi|558561902|ref|WP_023492454.1|	93.5	77	5	0	1	231	49	125	1.1e-38	158.3
Merged2_124602_3-236	gi|748737365|ref|WP_039995481.1|	94.8	77	4	0	1	231	49	125	1.1e-38	158.3
Merged2_124602_3-236	gi|544015452|gb|ERK14190.1|	94.8	77	4	0	1	231	36	112	1.1e-38	158.3
Merged2_124602_3-236	gi|1242728119|ref|WP_095846023.1|	92.2	77	6	0	1	231	49	125	1.5e-38	157.9
Merged2_124602_3-236	gi|505486234|ref|WP_015670880.1|	92.2	77	6	0	1	231	49	125	1.5e-38	157.9
Merged2_124602_3-236	gi|1141206147|ref|WP_076942570.1|	92.2	77	6	0	1	231	49	125	3.3e-38	156.8
Merged2_124602_3-236	gi|1178649975|ref|WP_083160592.1|	92.2	77	6	0	1	231	49	125	5.6e-38	156
Merged2_124602_3-236	gi|491093829|ref|WP_004955436.1|	92.2	77	6	0	1	231	49	125	7.3e-38	155.6
Merged2_124602_3-236	gi|491412797|ref|WP_005270600.1|	92.2	77	6	0	1	231	49	125	2.1e-37	154.1
Merged2_124602_3-236	gi|902508457|ref|WP_049598893.1|	92.2	77	6	0	1	231	49	125	2.1e-37	154.1
Merged2_124602_239-385	gi|571161684|emb|CDL55442.1|	81.6	49	9	0	1	147	128	176	5.3e-18	89
Merged2_124602_239-385	gi|571167977|emb|CDL61319.1|	81.6	49	9	0	1	147	128	176	5.3e-18	89
Merged2_124602_239-385	gi|1148483385|ref|WP_077270857.1|	81.6	49	9	0	1	147	128	176	5.3e-18	89
Merged2_124602_239-385	gi|571244775|emb|CDL51398.1|	81.6	49	9	0	1	147	128	176	5.3e-18	89
Merged2_124602_239-385	gi|571195343|emb|CDL22043.1|	81.6	49	9	0	1	147	128	176	5.3e-18	89
Merged2_125513_3-485	gi|1011729993|ref|WP_062573631.1|	98.8	161	2	0	1	483	138	298	2.8e-84	310.8
Merged2_125513_3-485	gi|1059917123|ref|WP_069017354.1|	98.8	161	2	0	1	483	138	298	2.8e-84	310.8
Merged2_125513_3-485	gi|1011464427|ref|WP_062360832.1|	98.1	161	3	0	1	483	138	298	4.8e-84	310.1
Merged2_125513_3-485	gi|499853545|ref|WP_011534279.1|	98.1	161	3	0	1	483	138	298	1.4e-83	308.5
Merged2_125513_3-485	gi|1183714998|ref|WP_084941522.1|	97.5	161	4	0	1	483	138	298	1.8e-83	308.1
Merged2_125513_3-485	gi|1243954760|ref|WP_096048106.1|	97.5	161	4	0	1	483	138	298	1.8e-83	308.1
Merged2_125513_3-485	gi|914745304|ref|WP_050705886.1|	96.9	161	5	0	1	483	138	298	3.1e-83	307.4
Merged2_125513_3-485	gi|1214578990|ref|WP_088851527.1|	97.5	161	4	0	1	483	138	298	5.3e-83	306.6
Merged2_125513_3-485	gi|655282315|ref|WP_028691708.1|	96.3	161	6	0	1	483	138	298	1.5e-82	305.1
Merged2_125513_3-485	gi|499256187|ref|WP_010953727.1|	95	161	8	0	1	483	138	298	2.9e-81	300.8
Merged2_125513_3-485	gi|519035992|ref|WP_020191867.1|	94.4	161	9	0	1	483	138	298	6.5e-81	299.7
Merged2_125513_3-485	gi|1189189225|ref|WP_085616566.1|	94.4	161	9	0	1	483	138	298	1.9e-80	298.1
Merged2_125513_3-485	gi|939338409|ref|WP_054884477.1|	94.4	161	9	0	1	483	138	298	1.9e-80	298.1
Merged2_125513_3-485	gi|505083335|ref|WP_015270437.1|	94.4	161	9	0	1	483	138	298	3.2e-80	297.4
Merged2_125513_3-485	gi|1183622763|ref|WP_084857602.1|	93.8	161	10	0	1	483	138	298	3.2e-80	297.4
Merged2_125513_3-485	gi|1222288844|ref|WP_090342473.1|	93.8	161	10	0	1	483	138	298	7.1e-80	296.2
Merged2_125513_3-485	gi|939360162|ref|WP_054905257.1|	93.8	161	10	0	1	483	138	298	2.7e-79	294.3
Merged2_125513_3-485	gi|740921107|ref|WP_038706354.1|	90.7	161	15	0	1	483	138	298	1.6e-76	285
Merged2_125513_3-485	gi|1226999685|ref|WP_094011423.1|	90.7	161	15	0	1	483	138	298	1.6e-76	285
Merged2_125513_3-485	gi|821534214|ref|WP_046856095.1|	90.1	161	16	0	1	483	138	298	3.7e-76	283.9
Merged2_125513_3-485	gi|497911044|ref|WP_010225200.1|	90.1	161	16	0	1	483	138	298	3.7e-76	283.9
Merged2_125513_3-485	gi|821533303|ref|WP_046855184.1|	90.1	161	16	0	1	483	138	298	1.4e-75	282
Merged2_125513_3-485	gi|1189199632|ref|WP_085626653.1|	88.8	161	18	0	1	483	138	298	4.1e-75	280.4
Merged2_125513_3-485	gi|1189159905|ref|WP_085588676.1|	88.2	161	19	0	1	483	138	298	6.9e-75	279.6
Merged2_125513_3-485	gi|754759741|ref|WP_042124152.1|	87	161	21	0	1	483	138	298	1e-73	275.8
Merged2_126708_88-339	gi|545301323|ref|WP_021581120.1|	82.9	82	14	0	1	246	651	732	2.1e-30	131
Merged2_126708_88-339	gi|754632428|ref|WP_042019115.1|	82.9	82	14	0	1	246	651	732	2.1e-30	131
Merged2_126708_88-339	gi|1124259642|ref|WP_074558099.1|	82.9	82	14	0	1	246	651	732	3.5e-30	130.2
Merged2_126708_88-339	gi|1041866150|ref|WP_065227830.1|	82.9	82	14	0	1	246	651	732	3.5e-30	130.2
Merged2_126708_88-339	gi|1252933357|ref|WP_096854229.1|	82.9	82	14	0	1	246	651	732	3.5e-30	130.2
Merged2_126708_88-339	gi|446028717|ref|WP_000106572.1|	82.9	82	14	0	1	246	651	732	3.5e-30	130.2
Merged2_126708_88-339	gi|446028730|ref|WP_000106585.1|	82.9	82	14	0	1	246	651	732	3.5e-30	130.2
Merged2_126708_88-339	gi|1206294960|ref|WP_087893948.1|	82.9	82	14	0	1	246	651	732	3.5e-30	130.2
Merged2_126708_88-339	gi|740508984|ref|WP_038339105.1|	82.9	82	14	0	1	246	651	732	3.5e-30	130.2
Merged2_126708_88-339	gi|1253977310|ref|WP_096990394.1|	82.9	82	14	0	1	246	651	732	3.5e-30	130.2
Merged2_126708_88-339	gi|1206313715|ref|WP_087900130.1|	82.9	82	14	0	1	246	651	732	3.5e-30	130.2
Merged2_126708_88-339	gi|486386735|ref|WP_001600622.1|	82.9	82	14	0	1	246	651	732	3.5e-30	130.2
Merged2_126708_88-339	gi|510922099|ref|WP_016242895.1|	82.9	82	14	0	1	246	651	732	3.5e-30	130.2
Merged2_126708_88-339	gi|446028696|ref|WP_000106551.1|	81.7	82	15	0	1	246	651	732	4.6e-30	129.8
Merged2_126708_88-339	gi|1261181155|ref|WP_097740622.1|	81.7	82	15	0	1	246	651	732	4.6e-30	129.8
Merged2_126708_88-339	gi|647242558|ref|WP_025693480.1|	81.7	82	15	0	1	246	651	732	4.6e-30	129.8
Merged2_126708_88-339	gi|1148749988|ref|WP_077482549.1|	81.7	82	15	0	1	246	651	732	4.6e-30	129.8
Merged2_126708_88-339	gi|1200111041|ref|WP_087549108.1|	81.7	82	15	0	1	246	651	732	4.6e-30	129.8
Merged2_126708_88-339	gi|895838981|ref|WP_048956242.1|	81.7	82	15	0	1	246	651	732	4.6e-30	129.8
Merged2_126708_88-339	gi|545287989|ref|WP_021570974.1|	81.7	82	15	0	1	246	651	732	4.6e-30	129.8
Merged2_126708_88-339	gi|446028699|ref|WP_000106554.1|	81.7	82	15	0	1	246	651	732	4.6e-30	129.8
Merged2_126708_88-339	gi|446028695|ref|WP_000106550.1|	81.7	82	15	0	1	246	651	732	4.6e-30	129.8
Merged2_126708_88-339	gi|1255916533|ref|WP_097472336.1|	81.7	82	15	0	1	246	651	732	4.6e-30	129.8
Merged2_126708_88-339	gi|1255327511|ref|WP_097413685.1|	81.7	82	15	0	1	246	651	732	4.6e-30	129.8
Merged2_126708_88-339	gi|1221105041|ref|WP_089519798.1|	81.7	82	15	0	1	246	651	732	4.6e-30	129.8
Merged2_127851_577-687	gi|1125154171|gb|OLB10470.1|	83.8	37	6	0	1	111	1	37	1.4e-10	63.9
Merged2_130113_1-228	gi|737930821|ref|WP_035895737.1|	100	75	0	0	1	225	53	127	1.7e-39	161
Merged2_130113_1-228	gi|1035703922|ref|WP_064545350.1|	94.7	75	4	0	1	225	53	127	7.9e-37	152.1
Merged2_130113_1-228	gi|1213456980|gb|ASG63385.1|	94.7	75	4	0	1	225	53	127	7.9e-37	152.1
Merged2_130113_1-228	gi|1011967552|ref|WP_062773664.1|	93.3	75	5	0	1	225	53	127	3.9e-36	149.8
Merged2_130113_1-228	gi|917768555|ref|WP_052282559.1|	92	75	6	0	1	225	53	127	1.5e-35	147.9
Merged2_130113_1-228	gi|1145313594|gb|OOB85884.1|	90.7	75	7	0	1	225	53	127	1.9e-35	147.5
Merged2_130113_1-228	gi|506487914|ref|WP_015964435.1|	93.2	73	5	0	1	219	53	125	3.3e-35	146.7
Merged2_130113_1-228	gi|743511258|ref|WP_039028828.1|	89.3	75	8	0	1	225	55	129	7.4e-35	145.6
Merged2_130113_1-228	gi|685438453|gb|KGA99283.1|	88	75	9	0	1	225	53	127	9.6e-35	145.2
Merged2_130113_1-228	gi|673532748|emb|CDZ83451.1|	86.7	75	10	0	1	225	53	127	2.8e-34	143.7
Merged2_130113_1-228	gi|1168773257|ref|WP_080343302.1|	89	73	8	0	1	219	70	142	2.8e-34	143.7
Merged2_130113_1-228	gi|1176348161|ref|WP_082195333.1|	89	73	8	0	1	219	70	142	2.8e-34	143.7
Merged2_130113_1-228	gi|1254240014|ref|WP_097163041.1|	86.7	75	10	0	1	225	53	127	8.1e-34	142.1
Merged2_130113_1-228	gi|992390486|ref|WP_061077476.1|	87.7	73	9	0	1	219	55	127	1.1e-33	141.7
Merged2_130113_1-228	gi|754925898|ref|WP_042282937.1|	87.7	73	9	0	1	219	55	127	1.4e-33	141.4
Merged2_130113_1-228	gi|756181186|ref|WP_042623086.1|	87.7	73	9	0	1	219	55	127	1.4e-33	141.4
Merged2_130113_1-228	gi|218356440|emb|CAQ89063.1|	89	73	8	0	1	219	68	140	1.4e-33	141.4
Merged2_130113_1-228	gi|984387343|gb|KWW06894.1|	89	73	8	0	1	219	55	127	1.4e-33	141.4
Merged2_130113_1-228	gi|325497334|gb|EGC95193.1|	89	73	8	0	1	219	39	111	1.4e-33	141.4
Merged2_130113_1-228	gi|992380557|ref|WP_061067883.1|	86.7	75	10	0	1	225	55	129	1.4e-33	141.4
Merged2_130113_1-228	gi|908735166|ref|WP_049857750.1|	90.4	73	7	0	1	219	53	125	1.4e-33	141.4
Merged2_130113_1-228	gi|1004040304|ref|WP_061495632.1|	86.7	75	10	0	1	225	55	129	1.4e-33	141.4
Merged2_130113_1-228	gi|838565916|gb|KLV50465.1|	86.7	75	10	0	1	225	53	127	1.4e-33	141.4
Merged2_130113_1-228	gi|930179390|ref|WP_054180138.1|	86.7	75	10	0	1	225	53	127	1.8e-33	141
Merged2_130113_1-228	gi|1172791422|ref|WP_080949896.1|	86.3	73	10	0	1	219	70	142	3.1e-33	140.2
Merged2_130189_202-552	gi|1055979540|ref|WP_067513642.1|	88.9	117	13	0	1	351	1	117	2e-55	214.5
Merged2_130189_202-552	gi|1194666473|ref|WP_085995152.1|	87.2	117	15	0	1	351	26	142	7.5e-55	212.6
Merged2_130189_202-552	gi|750437874|ref|WP_040719756.1|	91.1	112	10	0	16	351	5	116	9.9e-55	212.2
Merged2_130189_202-552	gi|935248239|ref|WP_054374954.1|	91.1	112	10	0	16	351	6	117	9.9e-55	212.2
Merged2_130189_202-552	gi|490037079|ref|WP_003939502.1|	91.1	112	10	0	16	351	6	117	9.9e-55	212.2
Merged2_130189_202-552	gi|498280912|ref|WP_010595068.1|	91.1	112	10	0	16	351	6	117	9.9e-55	212.2
Merged2_130189_202-552	gi|1029995721|ref|WP_064066734.1|	91.1	112	10	0	16	351	6	117	9.9e-55	212.2
Merged2_130189_202-552	gi|504116866|ref|WP_014350852.1|	86.3	117	16	0	1	351	1	117	1.3e-54	211.8
Merged2_130189_202-552	gi|970987615|ref|WP_058856253.1|	86.3	117	16	0	1	351	1	117	1.7e-54	211.5
Merged2_130189_202-552	gi|1016875989|ref|WP_063128792.1|	86.3	117	16	0	1	351	1	117	3.7e-54	210.3
Merged2_130189_202-552	gi|1143133028|ref|WP_077115223.1|	88	117	14	0	1	351	1	117	3.7e-54	210.3
Merged2_130189_202-552	gi|663744665|ref|WP_030520507.1|	86.3	117	16	0	1	351	1	117	4.9e-54	209.9
Merged2_130189_202-552	gi|1056412755|ref|WP_067854886.1|	86.3	117	16	0	1	351	1	117	4.9e-54	209.9
Merged2_130189_202-552	gi|750515131|ref|WP_040797001.1|	86.3	117	16	0	1	351	1	117	4.9e-54	209.9
Merged2_130189_202-552	gi|748283758|ref|WP_039825416.1|	86.3	117	16	0	1	351	1	117	6.4e-54	209.5
Merged2_130189_202-552	gi|1016418699|ref|WP_063058075.1|	86.3	117	16	0	1	351	1	117	6.4e-54	209.5
Merged2_130189_202-552	gi|1016286873|ref|WP_062971137.1|	86.3	117	16	0	1	351	1	117	6.4e-54	209.5
Merged2_130189_202-552	gi|1016364975|ref|WP_063034332.1|	86.3	117	16	0	1	351	1	117	6.4e-54	209.5
Merged2_130189_202-552	gi|702715103|ref|WP_033246201.1|	86.3	117	16	0	1	351	1	117	6.4e-54	209.5
Merged2_130189_202-552	gi|1056605002|ref|WP_068035888.1|	85.5	117	17	0	1	351	1	117	8.3e-54	209.1
Merged2_130189_202-552	gi|1119804389|ref|WP_072698291.1|	86.3	117	16	0	1	351	1	117	8.3e-54	209.1
Merged2_130189_202-552	gi|1056192000|ref|WP_067683714.1|	87.7	114	14	0	10	351	3	116	3.2e-53	207.2
Merged2_130189_202-552	gi|1056674098|ref|WP_068101190.1|	89.3	112	12	0	16	351	6	117	7.1e-53	206.1
Merged2_130189_202-552	gi|1056452132|ref|WP_067893401.1|	86.8	114	15	0	10	351	3	116	1.2e-52	205.3
Merged2_130189_202-552	gi|972365340|ref|WP_059019825.1|	86.6	112	15	0	16	351	8	119	4.6e-52	203.4
Merged2_134634_1-279	gi|674737523|gb|KFL04520.1|	100	92	0	0	1	276	195	286	1.4e-48	191.4
Merged2_134634_1-279	gi|1039032377|gb|ANM76572.1|	100	92	0	0	1	276	195	286	1.4e-48	191.4
Merged2_134634_1-279	gi|896189107|ref|WP_049198581.1|	100	92	0	0	1	276	205	296	1.4e-48	191.4
Merged2_134634_1-279	gi|836569736|ref|WP_047727680.1|	100	92	0	0	1	276	205	296	1.4e-48	191.4
Merged2_134634_1-279	gi|742398478|ref|WP_038877603.1|	100	92	0	0	1	276	205	296	1.4e-48	191.4
Merged2_134634_1-279	gi|896327146|ref|WP_049295466.1|	100	92	0	0	1	276	205	296	1.4e-48	191.4
Merged2_134634_1-279	gi|518284694|ref|WP_019454902.1|	100	92	0	0	1	276	205	296	1.4e-48	191.4
Merged2_134634_1-279	gi|1028643047|ref|WP_063989675.1|	100	92	0	0	1	276	205	296	1.4e-48	191.4
Merged2_134634_1-279	gi|1122396603|ref|WP_074054387.1|	100	92	0	0	1	276	205	296	1.4e-48	191.4
Merged2_134634_1-279	gi|983084560|ref|WP_060424279.1|	100	92	0	0	1	276	205	296	1.4e-48	191.4
Merged2_134634_1-279	gi|1032715664|ref|WP_064291001.1|	100	92	0	0	1	276	205	296	1.4e-48	191.4
Merged2_134634_1-279	gi|727174976|ref|WP_033640518.1|	100	92	0	0	1	276	205	296	1.4e-48	191.4
Merged2_134634_1-279	gi|759419493|ref|WP_043143367.1|	100	92	0	0	1	276	205	296	1.4e-48	191.4
Merged2_134634_1-279	gi|1231913135|ref|WP_094460723.1|	100	92	0	0	1	276	205	296	1.4e-48	191.4
Merged2_134634_1-279	gi|491069820|ref|WP_004931446.1|	100	92	0	0	1	276	205	296	1.4e-48	191.4
Merged2_134634_1-279	gi|896335117|ref|WP_049300232.1|	100	92	0	0	1	276	205	296	1.4e-48	191.4
Merged2_134634_1-279	gi|644355280|ref|WP_025302604.1|	100	92	0	0	1	276	205	296	1.4e-48	191.4
Merged2_134634_1-279	gi|1140889535|ref|WP_076740286.1|	100	92	0	0	1	276	205	296	1.4e-48	191.4
Merged2_134634_1-279	gi|727170363|ref|WP_033638312.1|	100	92	0	0	1	276	205	296	1.4e-48	191.4
Merged2_134634_1-279	gi|727160782|ref|WP_033633216.1|	100	92	0	0	1	276	205	296	1.4e-48	191.4
Merged2_134634_1-279	gi|763151699|ref|WP_044031362.1|	100	92	0	0	1	276	205	296	1.4e-48	191.4
Merged2_134634_1-279	gi|852257259|ref|WP_048323141.1|	100	92	0	0	1	276	205	296	1.4e-48	191.4
Merged2_134634_1-279	gi|1217705656|ref|WP_089180830.1|	100	92	0	0	1	276	205	296	1.4e-48	191.4
Merged2_134634_1-279	gi|983068604|ref|WP_060418188.1|	100	92	0	0	1	276	205	296	1.4e-48	191.4
Merged2_134634_1-279	gi|1197537183|ref|WP_086579718.1|	100	92	0	0	1	276	205	296	1.4e-48	191.4
Merged2_134634_279-347	gi|727170361|ref|WP_033638311.1|	100	23	0	0	1	69	1	23	2.2e-06	49.3
Merged2_134634_279-347	gi|727160783|ref|WP_033633217.1|	100	23	0	0	1	69	1	23	2.2e-06	49.3
Merged2_134634_279-347	gi|505190584|ref|WP_015377686.1|	100	23	0	0	1	69	1	23	2.2e-06	49.3
Merged2_134634_279-347	gi|983126173|ref|WP_060446421.1|	100	23	0	0	1	69	1	23	2.2e-06	49.3
Merged2_134634_279-347	gi|835578789|ref|WP_047567842.1|	100	23	0	0	1	69	1	23	2.2e-06	49.3
Merged2_134634_279-347	gi|1217752458|ref|WP_089195818.1|	100	23	0	0	1	69	1	23	2.2e-06	49.3
Merged2_134634_279-347	gi|1028643046|ref|WP_063989674.1|	100	23	0	0	1	69	1	23	2.2e-06	49.3
Merged2_134634_279-347	gi|983097691|ref|WP_060436245.1|	100	23	0	0	1	69	1	23	2.2e-06	49.3
Merged2_134634_279-347	gi|896189106|ref|WP_049198580.1|	100	23	0	0	1	69	1	23	2.2e-06	49.3
Merged2_134634_279-347	gi|727174978|ref|WP_033640519.1|	100	23	0	0	1	69	1	23	2.2e-06	49.3
Merged2_134634_279-347	gi|896202758|ref|WP_049209395.1|	100	23	0	0	1	69	1	23	2.2e-06	49.3
Merged2_134634_279-347	gi|896335114|ref|WP_049300231.1|	100	23	0	0	1	69	1	23	2.2e-06	49.3
Merged2_134634_279-347	gi|491069822|ref|WP_004931448.1|	100	23	0	0	1	69	1	23	2.2e-06	49.3
Merged2_134634_279-347	gi|1169187115|ref|WP_080490889.1|	100	23	0	0	1	69	1	23	2.2e-06	49.3
Merged2_134634_279-347	gi|1048495201|emb|SAY42881.1|	100	23	0	0	1	69	1	23	2.2e-06	49.3
Merged2_134634_279-347	gi|742398481|ref|WP_038877606.1|	100	23	0	0	1	69	1	23	2.2e-06	49.3
Merged2_134634_279-347	gi|822043711|ref|WP_046898521.1|	100	23	0	0	1	69	1	23	2.2e-06	49.3
Merged2_134634_279-347	gi|983155799|ref|WP_060453698.1|	100	23	0	0	1	69	1	23	2.2e-06	49.3
Merged2_134634_279-347	gi|515494726|ref|WP_016927980.1|	100	23	0	0	1	69	1	23	2.2e-06	49.3
Merged2_134634_279-347	gi|1228044696|ref|WP_094142155.1|	100	23	0	0	1	69	1	23	2.2e-06	49.3
Merged2_134634_279-347	gi|999940910|gb|KXJ01180.1|	100	23	0	0	1	69	1	23	2.2e-06	49.3
Merged2_134634_279-347	gi|942457222|ref|WP_055317051.1|	100	23	0	0	1	69	1	23	2.2e-06	49.3
Merged2_134634_279-347	gi|983095514|ref|WP_060434612.1|	100	23	0	0	1	69	1	23	2.2e-06	49.3
Merged2_134634_279-347	gi|1184548459|ref|WP_085116436.1|	95.7	23	1	0	1	69	1	23	3.7e-06	48.5
Merged2_134634_279-347	gi|496403975|ref|WP_009112965.1|	95.7	23	1	0	1	69	1	23	3.7e-06	48.5
Merged2_135662_171-428	gi|1165564541|ref|WP_079905919.1|	80.5	82	16	0	10	255	13	94	1.4e-29	128.3
Merged2_135662_171-428	gi|583074652|ref|WP_024154383.1|	80.5	82	16	0	10	255	13	94	1.4e-29	128.3
Merged2_135662_171-428	gi|959306877|gb|KSU38076.1|	80.5	82	16	0	10	255	13	94	1.4e-29	128.3
Merged2_135662_171-428	gi|1092900600|ref|WP_070804975.1|	80.5	82	16	0	10	255	13	94	4e-29	126.7
Merged2_135662_171-428	gi|447120557|ref|WP_001197813.1|	80.5	82	16	0	10	255	13	94	5.2e-29	126.3
Merged2_135662_171-428	gi|912582014|ref|WP_050191091.1|	80.5	82	16	0	10	255	13	94	5.2e-29	126.3
Merged2_135662_171-428	gi|912559359|ref|WP_050188317.1|	80.5	82	16	0	10	255	13	94	5.2e-29	126.3
Merged2_135662_171-428	gi|880829756|ref|WP_048667657.1|	80.5	82	16	0	10	255	13	94	5.2e-29	126.3
Merged2_135662_171-428	gi|880812292|ref|WP_048663920.1|	80.5	82	16	0	10	255	13	94	5.2e-29	126.3
Merged2_135662_171-428	gi|912586122|ref|WP_050191703.1|	80.5	82	16	0	10	255	13	94	5.2e-29	126.3
Merged2_135662_171-428	gi|912916131|ref|WP_050306976.1|	80.5	82	16	0	10	255	13	94	5.2e-29	126.3
Merged2_135662_171-428	gi|912586661|ref|WP_050191783.1|	80.5	82	16	0	10	255	13	94	5.2e-29	126.3
Merged2_135662_171-428	gi|950632644|ref|WP_057483756.1|	80.5	82	16	0	10	255	13	94	5.2e-29	126.3
Merged2_135662_171-428	gi|447120553|ref|WP_001197809.1|	80.5	82	16	0	10	255	13	94	5.2e-29	126.3
Merged2_135662_171-428	gi|582970720|ref|WP_024142522.1|	80.5	82	16	0	10	255	13	94	5.2e-29	126.3
Merged2_135662_171-428	gi|817605114|ref|WP_046598295.1|	80.5	82	16	0	10	255	13	94	5.2e-29	126.3
Merged2_135662_171-428	gi|582970984|ref|WP_024142786.1|	80.5	82	16	0	10	255	13	94	5.2e-29	126.3
Merged2_135662_171-428	gi|817600553|ref|WP_046594473.1|	80.5	82	16	0	10	255	13	94	5.2e-29	126.3
Merged2_135662_171-428	gi|1114634179|ref|WP_072082781.1|	80.5	82	16	0	10	255	13	94	5.2e-29	126.3
Merged2_135662_171-428	gi|902856591|gb|KNB38959.1|	81	79	15	0	19	255	2	80	2e-28	124.4
Merged2_135662_171-428	gi|1166439167|ref|WP_079975982.1|	81	79	15	0	19	255	2	80	2e-28	124.4
Merged2_135662_171-428	gi|1043002814|ref|WP_065313374.1|	80.5	77	15	0	25	255	1	77	1.7e-27	121.3
Merged2_136902_1-69	gi|1063533247|ref|WP_069396499.1|	90	20	2	0	1	60	909	928	4.1e-05	45.1
Merged2_136902_1-69	gi|1039954962|ref|WP_065022789.1|	81	21	4	0	1	63	908	928	0.00016	43.1
Merged2_136902_1-69	gi|1269230116|dbj|GAY18368.1|	81	21	4	0	1	63	914	934	0.00016	43.1
Merged2_136902_1-69	gi|797162898|ref|WP_045843414.1|	85	20	3	0	1	60	916	935	0.00027	42.4
Merged2_136902_1-69	gi|489995855|ref|WP_003898889.1|	80	20	4	0	1	60	921	940	0.00059	41.2
Merged2_136902_1-69	gi|1148643871|ref|WP_077387648.1|	80	20	4	0	1	60	921	940	0.00059	41.2
Merged2_136902_1-69	gi|490007535|ref|WP_003910373.1|	80	20	4	0	1	60	921	940	0.00059	41.2
Merged2_136902_1-69	gi|1153963823|ref|WP_078447196.1|	80	20	4	0	1	60	921	940	0.00059	41.2
Merged2_136902_1-69	gi|1158497804|ref|WP_079029750.1|	80	20	4	0	1	60	921	940	0.00059	41.2
Merged2_136902_1-69	gi|1158536863|ref|WP_079068721.1|	80	20	4	0	1	60	921	940	0.00059	41.2
Merged2_136902_1-69	gi|1153962289|ref|WP_078445695.1|	80	20	4	0	1	60	921	940	0.00059	41.2
Merged2_136902_1-69	gi|1172234089|ref|WP_080624312.1|	80	20	4	0	1	60	921	940	0.00059	41.2
Merged2_136902_1-69	gi|895476717|emb|CNW10293.1|	80	20	4	0	1	60	921	940	0.00059	41.2
Merged2_136902_1-69	gi|1158560858|ref|WP_079088974.1|	80	20	4	0	1	60	921	940	0.00059	41.2
Merged2_136902_1-69	gi|1158537190|ref|WP_079069048.1|	80	20	4	0	1	60	921	940	0.00059	41.2
Merged2_136902_1-69	gi|1154834739|ref|WP_078747718.1|	80	20	4	0	1	60	921	940	0.00059	41.2
Merged2_136902_1-69	gi|690312194|gb|AIR14225.1|	80	20	4	0	1	60	925	944	0.00059	41.2
Merged2_136902_1-69	gi|1153960923|ref|WP_078444330.1|	80	20	4	0	1	60	921	940	0.00059	41.2
Merged2_136902_1-69	gi|1158440646|ref|WP_079020627.1|	80	20	4	0	1	60	921	940	0.00059	41.2
Merged2_136902_1-69	gi|1158536957|ref|WP_079068815.1|	80	20	4	0	1	60	921	940	0.00059	41.2
Merged2_136902_1-69	gi|1154812013|ref|WP_078727707.1|	80	20	4	0	1	60	921	940	0.00059	41.2
Merged2_136902_1-69	gi|490000506|ref|WP_003903472.1|	80	20	4	0	1	60	921	940	0.00059	41.2
Merged2_136902_1-69	gi|626994106|gb|KCR16798.1|	80	20	4	0	1	60	921	940	0.00059	41.2
Merged2_136902_1-69	gi|1153964993|ref|WP_078448366.1|	80	20	4	0	1	60	921	940	0.00059	41.2
Merged2_136902_1-69	gi|1158986040|ref|WP_079156798.1|	80	20	4	0	1	60	921	940	0.00059	41.2
Merged2_137153_450-629	gi|446006404|ref|WP_000084259.1|	86.7	60	8	0	180	1	7	66	1.8e-23	107.5
Merged2_137153_450-629	gi|1035723268|ref|WP_064561530.1|	86.7	60	8	0	180	1	9	68	3.9e-23	106.3
Merged2_137153_450-629	gi|1035667997|ref|WP_064515073.1|	86.7	60	8	0	180	1	9	68	3.9e-23	106.3
Merged2_137153_450-629	gi|736439436|ref|WP_034461424.1|	86.7	60	8	0	180	1	9	68	3.9e-23	106.3
Merged2_137153_450-629	gi|736478519|ref|WP_034500050.1|	86.7	60	8	0	180	1	9	68	3.9e-23	106.3
Merged2_137153_450-629	gi|1035699974|ref|WP_064541709.1|	85	60	9	0	180	1	9	68	5.1e-23	105.9
Merged2_137153_450-629	gi|1245908621|ref|WP_096152078.1|	86.7	60	8	0	180	1	7	66	6.7e-23	105.5
Merged2_137153_450-629	gi|817120568|ref|WP_046493425.1|	86.7	60	8	0	180	1	7	66	6.7e-23	105.5
Merged2_137153_450-629	gi|502671992|ref|WP_012907805.1|	86.7	60	8	0	180	1	7	66	6.7e-23	105.5
Merged2_137153_450-629	gi|1178500762|ref|WP_083022021.1|	86.7	60	8	0	180	1	7	66	6.7e-23	105.5
Merged2_137153_450-629	gi|1032821828|ref|WP_064327962.1|	86.7	60	8	0	180	1	7	66	6.7e-23	105.5
Merged2_137153_450-629	gi|1022650264|ref|WP_063408235.1|	86.7	60	8	0	180	1	7	66	6.7e-23	105.5
Merged2_137153_450-629	gi|742931636|ref|WP_039024683.1|	86.7	60	8	0	180	1	7	66	6.7e-23	105.5
Merged2_137153_450-629	gi|657885912|ref|WP_029590140.1|	86.7	60	8	0	180	1	7	66	6.7e-23	105.5
Merged2_137153_450-629	gi|896010956|ref|WP_049075700.1|	86.7	60	8	0	180	1	7	66	6.7e-23	105.5
Merged2_137153_450-629	gi|490993794|ref|WP_004855525.1|	86.7	60	8	0	180	1	7	66	6.7e-23	105.5
Merged2_137153_450-629	gi|1222413446|ref|WP_090465294.1|	86.7	60	8	0	180	1	7	66	6.7e-23	105.5
Merged2_137153_450-629	gi|1236116122|ref|WP_094916562.1|	86.7	60	8	0	180	1	7	66	6.7e-23	105.5
Merged2_137153_450-629	gi|504646657|ref|WP_014833759.1|	86.7	60	8	0	180	1	7	66	6.7e-23	105.5
Merged2_137153_450-629	gi|695703467|ref|WP_032639961.1|	86.7	60	8	0	180	1	7	66	6.7e-23	105.5
Merged2_137153_450-629	gi|1168759712|ref|WP_080330325.1|	86.7	60	8	0	180	1	7	66	6.7e-23	105.5
Merged2_137153_450-629	gi|495777228|ref|WP_008501807.1|	86.7	60	8	0	180	1	7	66	6.7e-23	105.5
Merged2_137153_450-629	gi|502864341|ref|WP_013099317.1|	86.7	60	8	0	180	1	7	66	6.7e-23	105.5
Merged2_137153_450-629	gi|1205118603|ref|WP_087822921.1|	86.7	60	8	0	180	1	7	66	6.7e-23	105.5
Merged2_137153_450-629	gi|504698603|ref|WP_014885705.1|	86.7	60	8	0	180	1	7	66	6.7e-23	105.5
Merged2_139097_1734-2174	gi|1133745395|ref|WP_076128192.1|	87.7	146	18	0	1	438	1	146	5.5e-71	266.5
Merged2_139097_1734-2174	gi|1133672239|ref|WP_076058687.1|	87	146	19	0	1	438	1	146	7.2e-71	266.2
Merged2_139097_1734-2174	gi|1133669638|ref|WP_076056315.1|	87.7	146	18	0	1	438	1	146	3.6e-70	263.8
Merged2_139097_1734-2174	gi|1056740457|ref|WP_068164330.1|	86.3	146	20	0	1	438	1	146	8e-70	262.7
Merged2_139097_1734-2174	gi|1194647742|ref|WP_085976499.1|	87.7	146	18	0	1	438	4	149	8e-70	262.7
Merged2_139097_1734-2174	gi|1039990611|ref|WP_065055280.1|	87	146	19	0	1	438	1	146	1e-69	262.3
Merged2_139097_1734-2174	gi|1184739629|ref|WP_085289574.1|	87	146	19	0	1	438	1	146	1e-69	262.3
Merged2_139097_1734-2174	gi|386789338|gb|AFJ35457.1|	87	146	19	0	1	438	1	146	1.8e-69	261.5
Merged2_139097_1734-2174	gi|1055328820|ref|WP_066993781.1|	87.7	146	18	0	1	438	1	146	1.8e-69	261.5
Merged2_139097_1734-2174	gi|1040012590|ref|WP_065074882.1|	86.3	146	20	0	1	438	1	146	2.3e-69	261.2
Merged2_139097_1734-2174	gi|1133716874|ref|WP_076101708.1|	87	146	19	0	1	438	1	146	3e-69	260.8
Merged2_139097_1734-2174	gi|576340837|gb|ETZ35407.1|	87	146	19	0	1	438	1	146	3e-69	260.8
Merged2_139097_1734-2174	gi|1194648090|ref|WP_085976847.1|	87	146	19	0	1	438	4	149	3e-69	260.8
Merged2_139097_1734-2174	gi|378799648|gb|AFC43784.1|	87	146	19	0	1	438	7	152	3e-69	260.8
Merged2_139097_1734-2174	gi|1055511069|ref|WP_067169696.1|	86.3	146	20	0	1	438	1	146	3e-69	260.8
Merged2_139097_1734-2174	gi|1184659864|ref|WP_085220249.1|	84.2	146	23	0	1	438	1	146	4e-69	260.4
Merged2_139097_1734-2174	gi|1056602072|ref|WP_068033189.1|	84.9	146	22	0	1	438	1	146	5.2e-69	260
Merged2_139097_1734-2174	gi|1178555983|ref|WP_083072532.1|	84.9	146	22	0	1	438	1	146	6.8e-69	259.6
Merged2_139097_1734-2174	gi|378804807|gb|AFC48942.1|	86.3	146	20	0	1	438	1	146	6.8e-69	259.6
Merged2_139097_1734-2174	gi|738519648|ref|WP_036468125.1|	84.2	146	23	0	1	438	1	146	6.8e-69	259.6
Merged2_139097_1734-2174	gi|1055818734|ref|WP_067412251.1|	84.9	146	22	0	1	438	1	146	8.8e-69	259.2
Merged2_139097_1734-2174	gi|1246090133|ref|WP_096288067.1|	84.9	146	22	0	1	438	4	149	1.2e-68	258.8
Merged2_139097_1734-2174	gi|495046313|ref|WP_007771149.1|	85.6	146	21	0	1	438	1	146	1.2e-68	258.8
Merged2_139097_1734-2174	gi|1178576611|ref|WP_083092508.1|	86.3	146	20	0	1	438	1	146	1.2e-68	258.8
Merged2_139097_1734-2174	gi|1246860021|ref|WP_096444478.1|	84.7	144	22	0	1	432	4	147	1.5e-68	258.5
Merged2_139144_1-486	gi|1056223668|ref|WP_067706989.1|	90	160	16	0	1	480	1	160	3.6e-79	293.9
Merged2_139144_1-486	gi|750438400|ref|WP_040720282.1|	90.1	162	16	0	1	486	1	162	6.1e-79	293.1
Merged2_139144_1-486	gi|748260267|ref|WP_039815507.1|	89.5	162	17	0	1	486	1	162	6.1e-79	293.1
Merged2_139144_1-486	gi|1056370034|ref|WP_067813251.1|	89.4	160	17	0	1	480	1	160	7.9e-79	292.7
Merged2_139144_1-486	gi|1055991418|ref|WP_067524610.1|	89.4	161	17	0	1	483	1	161	3.9e-78	290.4
Merged2_139144_1-486	gi|750528197|ref|WP_040810066.1|	88.8	161	18	0	1	483	1	161	5.1e-78	290
Merged2_139144_1-486	gi|659877205|ref|WP_029923971.1|	88.9	162	18	0	1	486	1	162	5.1e-78	290
Merged2_139144_1-486	gi|1056599788|ref|WP_068030911.1|	87.7	162	20	0	1	486	1	162	6.7e-78	289.7
Merged2_139144_1-486	gi|1056404408|ref|WP_067846856.1|	88.8	160	18	0	1	480	1	160	6.7e-78	289.7
Merged2_139144_1-486	gi|1056016898|ref|WP_067547658.1|	87.7	162	20	0	1	486	1	162	8.8e-78	289.3
Merged2_139144_1-486	gi|1056439337|ref|WP_067881177.1|	88.9	162	18	0	1	486	1	162	8.8e-78	289.3
Merged2_139144_1-486	gi|644663143|ref|WP_025351502.1|	88.9	162	18	0	1	486	1	162	8.8e-78	289.3
Merged2_139144_1-486	gi|939043554|ref|WP_054814151.1|	88.7	159	18	0	1	477	1	159	8.8e-78	289.3
Merged2_139144_1-486	gi|504117913|ref|WP_014351899.1|	88.8	161	18	0	1	483	1	161	1.1e-77	288.9
Merged2_139144_1-486	gi|696556456|ref|WP_033088609.1|	87.6	161	20	0	1	483	1	161	1.1e-77	288.9
Merged2_139144_1-486	gi|1056216866|ref|WP_067700277.1|	88.2	161	19	0	1	483	1	161	1.1e-77	288.9
Merged2_139144_1-486	gi|750410708|ref|WP_040692605.1|	88.8	160	18	0	1	480	1	160	1.1e-77	288.9
Merged2_139144_1-486	gi|1056038671|ref|WP_067566725.1|	87	162	21	0	1	486	1	162	1.1e-77	288.9
Merged2_139144_1-486	gi|517877793|ref|WP_019048001.1|	89.9	159	16	0	1	477	1	159	1.1e-77	288.9
Merged2_139144_1-486	gi|1268142219|ref|WP_098695954.1|	87.7	162	20	0	1	486	1	162	1.5e-77	288.5
Merged2_139144_1-486	gi|1056061553|ref|WP_067587251.1|	87.7	162	20	0	1	486	1	162	1.5e-77	288.5
Merged2_139144_1-486	gi|1016317892|ref|WP_062989039.1|	88.1	160	19	0	1	480	1	160	2e-77	288.1
Merged2_139144_1-486	gi|759970159|ref|WP_043654018.1|	89.3	159	17	0	1	477	1	159	2e-77	288.1
Merged2_139144_1-486	gi|750554664|ref|WP_040836533.1|	88.8	160	18	0	1	480	1	160	2.6e-77	287.7
Merged2_139144_1-486	gi|655027695|ref|WP_028476591.1|	88.7	159	18	0	1	477	1	159	2.6e-77	287.7
Merged2_143152_2-223	gi|491603164|ref|WP_005460724.1|	86.5	74	10	0	1	222	176	249	8.2e-31	132.1
Merged2_143152_2-223	gi|655243950|ref|WP_028655210.1|	87.7	73	9	0	1	219	178	250	1.4e-30	131.3
Merged2_143152_2-223	gi|1178616216|ref|WP_083129498.1|	85.1	74	11	0	1	222	158	231	1.8e-30	131
Merged2_143152_2-223	gi|1231812273|ref|WP_094364498.1|	85.1	74	11	0	1	222	173	246	1.8e-30	131
Merged2_143152_2-223	gi|970450100|ref|WP_058730794.1|	86.5	74	10	0	1	222	176	249	1.8e-30	131
Merged2_143152_2-223	gi|503593872|ref|WP_013827948.1|	86.5	74	10	0	1	222	161	234	2.4e-30	130.6
Merged2_143152_2-223	gi|1178520797|ref|WP_083040376.1|	86.5	74	10	0	1	222	161	234	2.4e-30	130.6
Merged2_143152_2-223	gi|1184542114|ref|WP_085111063.1|	86.5	74	10	0	1	222	160	233	2.4e-30	130.6
Merged2_143152_2-223	gi|1129565892|ref|WP_075514724.1|	85.1	74	11	0	1	222	176	249	4.1e-30	129.8
Merged2_143152_2-223	gi|1184512597|ref|WP_085082933.1|	86.5	74	10	0	1	222	161	234	6.9e-30	129
Merged2_143152_2-223	gi|502529867|ref|WP_012814013.1|	87.7	73	9	0	1	219	158	230	9.1e-30	128.6
Merged2_143152_2-223	gi|808806324|ref|WP_046285503.1|	87.7	73	9	0	1	219	160	232	9.1e-30	128.6
Merged2_143152_2-223	gi|938898436|ref|WP_054682429.1|	83.8	74	12	0	1	222	175	248	9.1e-30	128.6
Merged2_143152_2-223	gi|1056543073|ref|WP_067975958.1|	85.1	74	11	0	1	222	160	233	1.2e-29	128.3
Merged2_143152_2-223	gi|503630542|ref|WP_013864618.1|	83.8	74	12	0	1	222	170	243	1.2e-29	128.3
Merged2_143152_2-223	gi|494299727|ref|WP_007170251.1|	85.1	74	11	0	1	222	164	237	1.2e-29	128.3
Merged2_143152_2-223	gi|1119038490|emb|SIL87298.1|	83.8	74	12	0	1	222	178	251	1.2e-29	128.3
Merged2_143152_2-223	gi|1015932610|ref|WP_062890017.1|	85.1	74	11	0	1	222	160	233	2e-29	127.5
Merged2_143152_2-223	gi|1039889193|ref|WP_064999375.1|	85.1	74	11	0	1	222	160	233	2e-29	127.5
Merged2_143152_2-223	gi|1228090188|ref|WP_094173198.1|	83.8	74	12	0	1	222	188	261	2e-29	127.5
Merged2_143152_2-223	gi|806841425|ref|WP_046189027.1|	85.1	74	11	0	1	222	160	233	2.6e-29	127.1
Merged2_143152_2-223	gi|1178563367|ref|WP_083079805.1|	83.8	74	12	0	1	222	160	233	2.6e-29	127.1
Merged2_143152_2-223	gi|872697943|ref|WP_048549651.1|	82.4	74	13	0	1	222	168	241	2.6e-29	127.1
Merged2_143152_2-223	gi|1094032090|ref|WP_071027963.1|	85.1	74	11	0	1	222	160	233	3.4e-29	126.7
Merged2_143152_2-223	gi|806837003|ref|WP_046185264.1|	85.1	74	11	0	1	222	160	233	5.9e-29	125.9
Merged2_145015_348-977	gi|1056612206|ref|WP_068042911.1|	85.2	210	31	0	1	630	1	210	6.6e-94	343.2
Merged2_145015_348-977	gi|1056695808|ref|WP_068121944.1|	85.2	210	31	0	1	630	1	210	8.7e-94	342.8
Merged2_145015_348-977	gi|1055070013|ref|WP_066819526.1|	84.3	210	33	0	1	630	1	210	8.7e-94	342.8
Merged2_145015_348-977	gi|1184509588|ref|WP_085080422.1|	84.8	210	32	0	1	630	1	210	8.7e-94	342.8
Merged2_145015_348-977	gi|1055278758|ref|WP_066946186.1|	85.2	210	31	0	1	630	1	210	1.1e-93	342.4
Merged2_145015_348-977	gi|1056268744|ref|WP_067740901.1|	85.2	210	31	0	1	630	1	210	1.1e-93	342.4
Merged2_145015_348-977	gi|1055561651|ref|WP_067205981.1|	85.2	210	31	0	1	630	1	210	1.1e-93	342.4
Merged2_145015_348-977	gi|1055458699|ref|WP_067119100.1|	83.8	210	34	0	1	630	1	210	1.1e-93	342.4
Merged2_145015_348-977	gi|1055305484|ref|WP_066971815.1|	85.2	210	31	0	1	630	1	210	1.5e-93	342
Merged2_145015_348-977	gi|1063537160|ref|WP_069400330.1|	83.8	210	34	0	1	630	1	210	1.5e-93	342
Merged2_145015_348-977	gi|1184531297|ref|WP_085101302.1|	84.8	210	32	0	1	630	1	210	2.5e-93	341.3
Merged2_145015_348-977	gi|1056580637|ref|WP_068012244.1|	84.8	210	32	0	1	630	1	210	4.3e-93	340.5
Merged2_145015_348-977	gi|1143107388|ref|WP_077097854.1|	84.3	210	33	0	1	630	1	210	4.3e-93	340.5
Merged2_145015_348-977	gi|1056665066|ref|WP_068092896.1|	84.3	210	33	0	1	630	1	210	5.6e-93	340.1
Merged2_145015_348-977	gi|1056484748|ref|WP_067924736.1|	84.3	210	33	0	1	630	1	210	5.6e-93	340.1
Merged2_145015_348-977	gi|1184639667|ref|WP_085200537.1|	84.8	210	32	0	1	630	1	210	7.3e-93	339.7
Merged2_145015_348-977	gi|1056284581|ref|WP_067750371.1|	84.3	210	33	0	1	630	1	210	7.3e-93	339.7
Merged2_145015_348-977	gi|1056507621|ref|WP_067944353.1|	84.3	210	33	0	1	630	1	210	9.6e-93	339.3
Merged2_145015_348-977	gi|1056338362|ref|WP_067784243.1|	83.8	210	34	0	1	630	1	210	9.6e-93	339.3
Merged2_145015_348-977	gi|1184697512|ref|WP_085256864.1|	83.3	210	35	0	1	630	1	210	9.6e-93	339.3
Merged2_145015_348-977	gi|1133740156|ref|WP_076123018.1|	83.8	210	34	0	1	630	1	210	1.3e-92	339
Merged2_145015_348-977	gi|1178663361|ref|WP_083173855.1|	84.3	210	33	0	1	630	1	210	1.3e-92	339
Merged2_145015_348-977	gi|1056632697|ref|WP_068062554.1|	83.3	210	35	0	1	630	1	210	1.3e-92	339
Merged2_145015_348-977	gi|764935134|ref|WP_044505631.1|	82.9	210	36	0	1	630	1	210	1.6e-92	338.6
Merged2_145015_348-977	gi|1055669003|ref|WP_067303039.1|	83.3	210	35	0	1	630	1	210	2.8e-92	337.8
Merged2_145487_2-517	gi|496534677|ref|WP_009241368.1|	84.2	171	27	0	1	513	22	192	6.4e-87	319.7
Merged2_145487_2-517	gi|1021858313|ref|WP_063391767.1|	83.6	171	28	0	1	513	22	192	9.3e-86	315.8
Merged2_145487_2-517	gi|493624355|ref|WP_006576536.1|	83.6	171	28	0	1	513	22	192	6e-85	313.2
Merged2_145487_2-517	gi|656006492|ref|WP_029047919.1|	83	171	29	0	1	513	22	192	1e-84	312.4
Merged2_145487_2-517	gi|927581031|ref|WP_053822315.1|	83	171	29	0	1	513	22	192	2.3e-84	311.2
Merged2_145487_2-517	gi|498511811|ref|WP_010812260.1|	82.5	171	30	0	1	513	22	192	3e-84	310.8
Merged2_145487_2-517	gi|742886095|ref|WP_039014508.1|	82.5	171	30	0	1	513	22	192	3.9e-84	310.5
Merged2_145487_2-517	gi|501320256|ref|WP_012351891.1|	82.5	171	30	0	1	513	22	192	5.1e-84	310.1
Merged2_145487_2-517	gi|1011000161|ref|WP_061958276.1|	82.5	171	30	0	1	513	22	192	5.1e-84	310.1
Merged2_145487_2-517	gi|503721614|ref|WP_013955690.1|	81.9	171	31	0	1	513	22	192	8.7e-84	309.3
Merged2_145487_2-517	gi|1064267292|gb|ODV41721.1|	81.9	171	31	0	1	513	22	192	1.1e-83	308.9
Merged2_145487_2-517	gi|1152313249|ref|WP_078195403.1|	81.9	171	31	0	1	513	22	192	1.5e-83	308.5
Merged2_145487_2-517	gi|1020101973|ref|WP_063236906.1|	81.9	171	31	0	1	513	22	192	1.9e-83	308.1
Merged2_145487_2-517	gi|757644867|ref|WP_042884247.1|	81.3	171	32	0	1	513	22	192	2.5e-83	307.8
Merged2_145487_2-517	gi|519046256|ref|WP_020202131.1|	81.9	171	31	0	1	513	22	192	5.6e-83	306.6
Merged2_145487_2-517	gi|495916378|ref|WP_008640957.1|	81.3	171	32	0	1	513	22	192	5.6e-83	306.6
Merged2_145487_2-517	gi|493142348|ref|WP_006157940.1|	81.9	171	31	0	1	513	22	192	7.4e-83	306.2
Merged2_145487_2-517	gi|499616051|ref|WP_011296785.1|	80.7	171	33	0	1	513	22	192	7.4e-83	306.2
Merged2_145487_2-517	gi|1054986553|ref|WP_066739371.1|	81.3	171	32	0	1	513	22	192	1.6e-82	305.1
Merged2_145487_2-517	gi|518281954|ref|WP_019452162.1|	80.7	171	33	0	1	513	22	192	1.6e-82	305.1
Merged2_145487_2-517	gi|1224271631|ref|WP_092298083.1|	80.1	171	34	0	1	513	22	192	6.2e-82	303.1
Merged2_145487_2-517	gi|651617590|ref|WP_026611706.1|	80.7	171	33	0	1	513	22	192	1.4e-81	302
Merged2_147676_2-514	gi|1184712495|ref|WP_085271604.1|	84.7	170	26	0	1	510	145	314	4.2e-78	290.4
Merged2_147676_2-514	gi|1055070013|ref|WP_066819526.1|	84.7	170	26	0	1	510	145	314	7.1e-78	289.7
Merged2_147676_2-514	gi|1055458699|ref|WP_067119100.1|	84.1	170	27	0	1	510	145	314	7.1e-78	289.7
Merged2_147676_2-514	gi|1133870616|ref|WP_076245574.1|	85.3	170	25	0	1	510	145	314	1.2e-77	288.9
Merged2_147676_2-514	gi|1133740156|ref|WP_076123018.1|	85.3	170	25	0	1	510	145	314	1.2e-77	288.9
Merged2_147676_2-514	gi|1055264974|ref|WP_066932644.1|	84.7	170	26	0	1	510	145	314	1.6e-77	288.5
Merged2_147676_2-514	gi|1143107388|ref|WP_077097854.1|	84.1	170	27	0	1	510	145	314	2.1e-77	288.1
Merged2_147676_2-514	gi|1184678561|ref|WP_085238639.1|	84.1	170	27	0	1	510	145	314	2.7e-77	287.7
Merged2_147676_2-514	gi|1055278758|ref|WP_066946186.1|	84.1	170	27	0	1	510	145	314	3.5e-77	287.3
Merged2_147676_2-514	gi|1056436874|ref|WP_067878714.1|	82.9	170	29	0	1	510	145	314	4.6e-77	287
Merged2_147676_2-514	gi|1056861141|ref|WP_068278589.1|	82.9	170	29	0	1	510	145	314	4.6e-77	287
Merged2_147676_2-514	gi|1184509588|ref|WP_085080422.1|	83.5	170	28	0	1	510	145	314	4.6e-77	287
Merged2_147676_2-514	gi|1056612206|ref|WP_068042911.1|	83.5	170	28	0	1	510	145	314	6e-77	286.6
Merged2_147676_2-514	gi|1056820131|ref|WP_068239897.1|	82.9	170	29	0	1	510	145	314	6e-77	286.6
Merged2_147676_2-514	gi|1133734184|ref|WP_076117274.1|	84.7	170	26	0	1	510	145	314	6e-77	286.6
Merged2_147676_2-514	gi|1178559540|ref|WP_083076089.1|	83.5	170	28	0	1	510	145	314	6e-77	286.6
Merged2_147676_2-514	gi|1184531297|ref|WP_085101302.1|	83.5	170	28	0	1	510	145	314	7.8e-77	286.2
Merged2_147676_2-514	gi|1055346213|ref|WP_067010785.1|	84.1	170	27	0	1	510	145	314	7.8e-77	286.2
Merged2_147676_2-514	gi|1056507621|ref|WP_067944353.1|	83.5	170	28	0	1	510	145	314	1e-76	285.8
Merged2_147676_2-514	gi|1056695808|ref|WP_068121944.1|	83.5	170	28	0	1	510	145	314	1e-76	285.8
Merged2_147676_2-514	gi|1056665066|ref|WP_068092896.1|	82.9	170	29	0	1	510	145	314	1e-76	285.8
Merged2_147676_2-514	gi|1056632697|ref|WP_068062554.1|	81.8	170	31	0	1	510	145	314	1e-76	285.8
Merged2_147676_2-514	gi|1184697512|ref|WP_085256864.1|	82.9	170	29	0	1	510	145	314	1e-76	285.8
Merged2_147676_2-514	gi|1184639667|ref|WP_085200537.1|	83.5	170	28	0	1	510	145	314	1.3e-76	285.4
Merged2_147676_2-514	gi|1178663361|ref|WP_083173855.1|	82.9	170	29	0	1	510	145	314	1.3e-76	285.4
Merged2_147734_2-787	gi|1077998848|ref|WP_070091670.1|	99.2	262	2	0	1	786	202	463	1.2e-137	488.8
Merged2_147734_2-787	gi|759485710|ref|WP_043206636.1|	99.2	262	2	0	1	786	202	463	1.2e-137	488.8
Merged2_147734_2-787	gi|939340340|ref|WP_054886408.1|	99.2	262	2	0	1	786	202	463	1.6e-137	488.4
Merged2_147734_2-787	gi|1189251747|ref|WP_085675414.1|	99.2	262	2	0	1	786	202	463	1.6e-137	488.4
Merged2_147734_2-787	gi|1011729538|ref|WP_062573176.1|	99.2	262	2	0	1	786	202	463	1.6e-137	488.4
Merged2_147734_2-787	gi|655281453|ref|WP_028690855.1|	99.2	262	2	0	1	786	202	463	1.6e-137	488.4
Merged2_147734_2-787	gi|1214579273|ref|WP_088851810.1|	99.2	262	2	0	1	786	202	463	1.6e-137	488.4
Merged2_147734_2-787	gi|740628992|ref|WP_038414503.1|	98.9	262	3	0	1	786	202	463	2.7e-137	487.6
Merged2_147734_2-787	gi|983291934|ref|WP_060478821.1|	99.2	262	2	0	1	786	202	463	3.6e-137	487.3
Merged2_147734_2-787	gi|557302369|ref|WP_023379240.1|	98.9	262	3	0	1	786	202	463	3.6e-137	487.3
Merged2_147734_2-787	gi|654447678|ref|WP_027918160.1|	98.9	262	3	0	1	786	202	463	4.6e-137	486.9
Merged2_147734_2-787	gi|1159295039|ref|WP_079226931.1|	98.9	262	3	0	1	786	202	463	4.6e-137	486.9
Merged2_147734_2-787	gi|759482835|ref|WP_043203824.1|	98.1	262	5	0	1	786	202	463	7.9e-137	486.1
Merged2_147734_2-787	gi|515085891|ref|WP_016715536.1|	98.9	262	3	0	1	786	202	463	7.9e-137	486.1
Merged2_147734_2-787	gi|501227997|ref|WP_012271015.1|	98.9	262	3	0	1	786	202	463	7.9e-137	486.1
Merged2_147734_2-787	gi|1189199297|ref|WP_085626318.1|	98.9	262	3	0	1	786	202	463	7.9e-137	486.1
Merged2_147734_2-787	gi|512727372|ref|WP_016485333.1|	98.1	262	5	0	1	786	202	463	7.9e-137	486.1
Merged2_147734_2-787	gi|984394429|gb|KWW13267.1|	98.1	262	5	0	1	786	202	463	7.9e-137	486.1
Merged2_147734_2-787	gi|501270190|ref|WP_012313208.1|	98.1	262	5	0	1	786	202	463	7.9e-137	486.1
Merged2_147734_2-787	gi|1028163064|ref|WP_063911601.1|	98.9	262	3	0	1	786	202	463	7.9e-137	486.1
Merged2_147734_2-787	gi|497368647|ref|WP_009682860.1|	98.9	262	3	0	1	786	202	463	7.9e-137	486.1
Merged2_147734_2-787	gi|916395792|ref|WP_051099654.1|	98.9	262	3	0	1	786	202	463	7.9e-137	486.1
Merged2_147734_2-787	gi|1200055303|ref|WP_087501514.1|	98.9	262	3	0	1	786	202	463	7.9e-137	486.1
Merged2_147734_2-787	gi|495365612|ref|WP_008090328.1|	98.5	262	4	0	1	786	202	463	7.9e-137	486.1
Merged2_147734_2-787	gi|820875316|ref|WP_046787403.1|	98.1	262	5	0	1	786	202	463	7.9e-137	486.1
Merged2_147946_3-119	gi|1119961232|ref|WP_072841481.1|	82.1	39	7	0	1	117	1	39	2.6e-12	69.7
Merged2_148616_8-457	gi|493472680|ref|WP_006427716.1|	100	149	0	0	1	447	245	393	1.9e-79	294.7
Merged2_148616_8-457	gi|896555790|ref|WP_049455685.1|	98.7	149	2	0	1	447	245	393	1.6e-78	291.6
Merged2_148616_8-457	gi|950734028|ref|WP_057497677.1|	98.7	149	2	0	1	447	245	393	2.1e-78	291.2
Merged2_148616_8-457	gi|896569772|ref|WP_049464945.1|	98.7	149	2	0	1	447	245	393	2.1e-78	291.2
Merged2_148616_8-457	gi|896523403|ref|WP_049427530.1|	98.7	149	2	0	1	447	245	393	2.1e-78	291.2
Merged2_148616_8-457	gi|498172117|ref|WP_010486273.1|	98	149	3	0	1	447	245	393	2.1e-78	291.2
Merged2_148616_8-457	gi|491551177|ref|WP_005408768.1|	98	149	3	0	1	447	245	393	6.2e-78	289.7
Merged2_148616_8-457	gi|696382979|ref|WP_032956867.1|	98	149	3	0	1	447	245	393	6.2e-78	289.7
Merged2_148616_8-457	gi|896550475|ref|WP_049451302.1|	98	149	3	0	1	447	245	393	6.2e-78	289.7
Merged2_148616_8-457	gi|544780503|ref|WP_021204129.1|	98	149	3	0	1	447	245	393	6.2e-78	289.7
Merged2_148616_8-457	gi|815695762|ref|WP_046429740.1|	98	149	3	0	1	447	245	393	6.2e-78	289.7
Merged2_148616_8-457	gi|504459421|ref|WP_014646523.1|	98	149	3	0	1	447	245	393	6.2e-78	289.7
Merged2_148616_8-457	gi|518488891|ref|WP_019659098.1|	98	149	3	0	1	447	245	393	6.2e-78	289.7
Merged2_148616_8-457	gi|1040986584|ref|WP_065186079.1|	98	149	3	0	1	447	245	393	6.2e-78	289.7
Merged2_148616_8-457	gi|1003989197|ref|WP_061480663.1|	98	149	3	0	1	447	245	393	6.2e-78	289.7
Merged2_148616_8-457	gi|924484887|ref|WP_053501021.1|	98	149	3	0	1	447	245	393	6.2e-78	289.7
Merged2_148616_8-457	gi|923065582|ref|WP_053449231.1|	98	149	3	0	1	447	245	393	6.2e-78	289.7
Merged2_148616_8-457	gi|896535848|ref|WP_049438442.1|	98	149	3	0	1	447	245	393	6.2e-78	289.7
Merged2_148616_8-457	gi|896504554|ref|WP_049412202.1|	98	149	3	0	1	447	245	393	6.2e-78	289.7
Merged2_148616_8-457	gi|896565591|ref|WP_049461952.1|	97.3	149	4	0	1	447	245	393	8.1e-78	289.3
Merged2_148616_8-457	gi|491558291|ref|WP_005415877.1|	98	149	3	0	1	447	245	393	8.1e-78	289.3
Merged2_148616_8-457	gi|1238738394|ref|WP_095378327.1|	97.3	149	4	0	1	447	245	393	1.4e-77	288.5
Merged2_148616_8-457	gi|1040960830|ref|WP_065177424.1|	97.3	149	4	0	1	447	245	393	1.8e-77	288.1
Merged2_148616_8-457	gi|1040983294|ref|WP_065183057.1|	97.3	149	4	0	1	447	245	393	2.4e-77	287.7
Merged2_148616_8-457	gi|1210290214|ref|WP_088479681.1|	98	149	2	1	1	447	245	392	2e-76	284.6
Merged2_150136_84-491	gi|1180499339|ref|WP_083999679.1|	82.2	129	23	0	1	387	10	138	4.5e-59	226.9
Merged2_150136_84-491	gi|1223521689|ref|WP_091558415.1|	80.2	131	26	0	1	393	10	140	2.2e-58	224.6
Merged2_150136_84-491	gi|1223234294|ref|WP_091273624.1|	80.6	129	25	0	1	387	10	138	8.5e-58	222.6
Merged2_150136_84-491	gi|937181366|ref|WP_054570954.1|	80.6	129	25	0	1	387	10	138	1.1e-57	222.2
Merged2_150136_84-491	gi|493590717|ref|WP_006543607.1|	80.6	129	25	0	1	387	10	138	1.1e-57	222.2
Merged2_150136_84-491	gi|1121608058|ref|WP_073833556.1|	80.2	131	26	0	1	393	10	140	7.2e-57	219.5
Merged2_151849_2-130	gi|1223035658|ref|WP_091077047.1|	85.7	28	4	0	1	84	282	309	3.7e-07	52.8
Merged2_151849_2-130	gi|1223137441|ref|WP_091177801.1|	85.7	28	4	0	1	84	282	309	3.7e-07	52.8
Merged2_151849_2-130	gi|947470236|ref|WP_056134594.1|	82.1	28	5	0	1	84	285	312	6.3e-07	52
Merged2_151849_2-130	gi|502632153|ref|WP_012868745.1|	82.1	28	5	0	1	84	285	312	6.3e-07	52
Merged2_151849_2-130	gi|502629833|ref|WP_012866469.1|	82.1	28	5	0	1	84	284	311	6.3e-07	52
Merged2_151849_2-130	gi|1054694821|ref|WP_066460670.1|	82.1	28	5	0	1	84	285	312	6.3e-07	52
Merged2_151849_2-130	gi|1201940659|ref|WP_087622396.1|	82.1	28	5	0	1	84	281	308	6.3e-07	52
Merged2_151849_2-130	gi|1223488381|ref|WP_091525757.1|	82.1	28	5	0	1	84	282	309	6.3e-07	52
Merged2_151849_2-130	gi|1056781537|ref|WP_068203235.1|	82.1	28	5	0	1	84	287	314	8.2e-07	51.6
Merged2_151849_2-130	gi|1056781232|ref|WP_068202930.1|	82.1	28	5	0	1	84	283	310	8.2e-07	51.6
Merged2_151849_2-130	gi|948225103|ref|WP_056882788.1|	82.1	28	5	0	1	84	286	313	1.1e-06	51.2
Merged2_151849_2-130	gi|1223752416|ref|WP_091786716.1|	82.1	28	5	0	1	84	301	328	1.1e-06	51.2
Merged2_151849_2-130	gi|946473189|gb|KRF23274.1|	82.1	28	5	0	1	84	286	313	1.1e-06	51.2
Merged2_151849_2-130	gi|946478762|gb|KRF28837.1|	82.1	28	5	0	1	84	286	313	1.1e-06	51.2
Merged2_151849_2-130	gi|1176828980|ref|WP_082592232.1|	82.1	28	5	0	1	84	301	328	1.1e-06	51.2
Merged2_151849_2-130	gi|1176836887|ref|WP_082593898.1|	82.1	28	5	0	1	84	301	328	1.1e-06	51.2
Merged2_151849_2-130	gi|948261968|ref|WP_056919470.1|	82.1	28	5	0	1	84	286	313	1.1e-06	51.2
Merged2_151849_2-130	gi|1176814807|ref|WP_082580998.1|	82.1	28	5	0	1	84	278	305	1.1e-06	51.2
Merged2_151849_2-130	gi|945936652|gb|KQZ89848.1|	82.1	28	5	0	1	84	296	323	1.1e-06	51.2
Merged2_151849_2-130	gi|493640234|ref|WP_006591954.1|	82.1	28	5	0	1	84	323	350	1.1e-06	51.2
Merged2_151849_2-130	gi|493550131|ref|WP_006503814.1|	88.5	26	3	0	1	78	283	308	1.1e-06	51.2
Merged2_153598_2-409	gi|887339708|emb|CKT22534.1|	87.4	135	17	0	1	405	901	1035	1.3e-63	241.9
Merged2_155215_2-349	gi|914743339|ref|WP_050703921.1|	100	116	0	0	1	348	531	646	3.8e-59	226.9
Merged2_155215_2-349	gi|499854683|ref|WP_011535417.1|	100	116	0	0	1	348	531	646	3.8e-59	226.9
Merged2_155215_2-349	gi|644599563|ref|WP_025340484.1|	97.4	116	3	0	1	348	531	646	7.2e-58	222.6
Merged2_155215_2-349	gi|1125702709|ref|WP_075046219.1|	97.4	116	3	0	1	348	531	646	7.2e-58	222.6
Merged2_155215_2-349	gi|505084543|ref|WP_015271645.1|	97.4	116	3	0	1	348	531	646	7.2e-58	222.6
Merged2_155215_2-349	gi|503739960|ref|WP_013974036.1|	97.4	116	3	0	1	348	531	646	7.2e-58	222.6
Merged2_155215_2-349	gi|1004682739|ref|WP_061550399.1|	97.4	116	3	0	1	348	531	646	7.2e-58	222.6
Merged2_155215_2-349	gi|402212327|gb|EJT83724.1|	97.4	116	3	0	1	348	531	646	7.2e-58	222.6
Merged2_155215_2-349	gi|1028164692|ref|WP_063913229.1|	97.4	116	3	0	1	348	531	646	7.2e-58	222.6
Merged2_155215_2-349	gi|1189198810|ref|WP_085625831.1|	97.4	116	3	0	1	348	531	646	7.2e-58	222.6
Merged2_155215_2-349	gi|515083978|ref|WP_016713643.1|	97.4	116	3	0	1	348	531	646	9.4e-58	222.2
Merged2_155215_2-349	gi|983312580|ref|WP_060497965.1|	97.4	116	3	0	1	348	531	646	9.4e-58	222.2
Merged2_155215_2-349	gi|501230960|ref|WP_012273978.1|	97.4	116	3	0	1	348	531	646	1.6e-57	221.5
Merged2_155215_2-349	gi|1189161657|ref|WP_085590366.1|	96.6	116	4	0	1	348	531	646	1.6e-57	221.5
Merged2_155215_2-349	gi|1200053873|ref|WP_087500362.1|	97.4	116	3	0	1	348	531	646	1.6e-57	221.5
Merged2_155215_2-349	gi|495372450|ref|WP_008097163.1|	97.4	116	3	0	1	348	531	646	1.6e-57	221.5
Merged2_155215_2-349	gi|647315907|ref|WP_025753922.1|	96.6	116	4	0	1	348	531	646	2.1e-57	221.1
Merged2_155215_2-349	gi|1159294811|ref|WP_079226703.1|	96.6	116	4	0	1	348	531	646	2.1e-57	221.1
Merged2_155215_2-349	gi|1189303850|ref|WP_085721040.1|	96.6	116	4	0	1	348	531	646	2.7e-57	220.7
Merged2_155215_2-349	gi|504567258|ref|WP_014754360.1|	96.6	116	4	0	1	348	531	646	3.6e-57	220.3
Merged2_155215_2-349	gi|489344810|ref|WP_003251956.1|	96.6	116	4	0	1	348	531	646	3.6e-57	220.3
Merged2_155215_2-349	gi|511762402|ref|WP_016395599.1|	96.6	116	4	0	1	348	531	646	3.6e-57	220.3
Merged2_155215_2-349	gi|817647965|ref|WP_046614835.1|	95.7	116	5	0	1	348	531	646	6.1e-57	219.5
Merged2_155215_2-349	gi|504405148|ref|WP_014592250.1|	95.7	116	5	0	1	348	531	646	1e-56	218.8
Merged2_155215_2-349	gi|545909309|ref|WP_021785781.1|	95.7	116	5	0	1	348	531	646	1e-56	218.8
Merged2_160085_3-140	gi|739720668|ref|WP_037574341.1|	83.3	30	5	0	22	111	6	35	1.6e-08	57.4
Merged2_160085_3-140	gi|1180149903|ref|WP_083669286.1|	89.7	29	3	0	25	111	4	32	4.6e-08	55.8
Merged2_160085_3-140	gi|506260790|ref|WP_015780565.1|	89.7	29	3	0	25	111	33	61	4.6e-08	55.8
Merged2_160085_3-140	gi|1081060768|gb|OFS13720.1|	89.7	29	3	0	25	111	21	49	4.6e-08	55.8
Merged2_160085_3-140	gi|1179411910|ref|WP_083323530.1|	89.7	29	3	0	25	111	63	91	4.6e-08	55.8
Merged2_160678_2-382	gi|896247914|ref|WP_049242784.1|	100	127	0	0	1	381	725	851	1.9e-67	254.6
Merged2_160678_2-382	gi|505189758|ref|WP_015376860.1|	100	127	0	0	1	381	725	851	1.9e-67	254.6
Merged2_160678_2-382	gi|983083709|ref|WP_060423439.1|	100	127	0	0	1	381	725	851	1.9e-67	254.6
Merged2_160678_2-382	gi|727189303|ref|WP_033651107.1|	100	127	0	0	1	381	725	851	1.9e-67	254.6
Merged2_160678_2-382	gi|518283964|ref|WP_019454172.1|	100	127	0	0	1	381	725	851	1.9e-67	254.6
Merged2_160678_2-382	gi|1032715051|ref|WP_064290388.1|	100	127	0	0	1	381	725	851	1.9e-67	254.6
Merged2_160678_2-382	gi|822042628|ref|WP_046897502.1|	100	127	0	0	1	381	725	851	1.9e-67	254.6
Merged2_160678_2-382	gi|491078681|ref|WP_004940301.1|	100	127	0	0	1	381	725	851	1.9e-67	254.6
Merged2_160678_2-382	gi|1119710184|ref|WP_072628272.1|	100	127	0	0	1	381	725	851	1.9e-67	254.6
Merged2_160678_2-382	gi|983102531|ref|WP_060440562.1|	100	127	0	0	1	381	725	851	1.9e-67	254.6
Merged2_160678_2-382	gi|727161556|ref|WP_033633987.1|	100	127	0	0	1	381	725	851	1.9e-67	254.6
Merged2_160678_2-382	gi|515495588|ref|WP_016928842.1|	100	127	0	0	1	381	725	851	1.9e-67	254.6
Merged2_160678_2-382	gi|896298579|ref|WP_049279669.1|	100	127	0	0	1	381	725	851	1.9e-67	254.6
Merged2_160678_2-382	gi|983096049|ref|WP_060435147.1|	100	127	0	0	1	381	725	851	1.9e-67	254.6
Merged2_160678_2-382	gi|742395862|ref|WP_038874987.1|	100	127	0	0	1	381	725	851	1.9e-67	254.6
Merged2_160678_2-382	gi|1189779455|ref|WP_085819272.1|	100	127	0	0	1	381	725	851	1.9e-67	254.6
Merged2_160678_2-382	gi|851961362|ref|WP_048232850.1|	100	127	0	0	1	381	725	851	1.9e-67	254.6
Merged2_160678_2-382	gi|1231913757|ref|WP_094461345.1|	100	127	0	0	1	381	725	851	1.9e-67	254.6
Merged2_160678_2-382	gi|836570780|ref|WP_047728659.1|	100	127	0	0	1	381	725	851	1.9e-67	254.6
Merged2_160678_2-382	gi|999941509|gb|KXJ01762.1|	100	127	0	0	1	381	725	851	1.9e-67	254.6
Merged2_160678_2-382	gi|1008823196|ref|WP_061872223.1|	100	127	0	0	1	381	725	851	1.9e-67	254.6
Merged2_160678_2-382	gi|983121776|ref|WP_060442904.1|	100	127	0	0	1	381	725	851	1.9e-67	254.6
Merged2_160678_2-382	gi|727168248|ref|WP_033637346.1|	99.2	127	1	0	1	381	725	851	4.2e-67	253.4
Merged2_160678_2-382	gi|1217739670|ref|WP_089185367.1|	99.2	127	1	0	1	381	725	851	4.2e-67	253.4
Merged2_160678_2-382	gi|896186207|ref|WP_049196341.1|	99.2	127	1	0	1	381	725	851	4.2e-67	253.4
Merged2_161791_3-176	gi|951151523|ref|WP_057631888.1|	94.7	57	3	0	1	171	1	57	3.6e-26	116.3
Merged2_161791_3-176	gi|1219218602|ref|WP_089236174.1|	94.7	57	3	0	1	171	1	57	1.1e-25	114.8
Merged2_161791_3-176	gi|727707994|ref|WP_033831543.1|	94.7	57	3	0	1	171	1	57	1.1e-25	114.8
Merged2_161791_3-176	gi|927874055|ref|WP_053834279.1|	93.1	58	4	0	1	174	1	58	1.1e-25	114.8
Merged2_161791_3-176	gi|742876294|ref|WP_039005014.1|	93.1	58	4	0	1	174	1	58	1.1e-25	114.8
Merged2_161791_3-176	gi|497283158|ref|WP_009597375.1|	93.1	58	4	0	1	174	1	58	1.1e-25	114.8
Merged2_161791_3-176	gi|759363368|ref|WP_043092253.1|	91.4	58	5	0	1	174	1	58	1.4e-25	114.4
Merged2_161791_3-176	gi|498026086|ref|WP_010340242.1|	91.4	58	5	0	1	174	1	58	1.4e-25	114.4
Merged2_161791_3-176	gi|868610850|ref|WP_048492197.1|	91.4	58	5	0	1	174	1	58	1.4e-25	114.4
Merged2_161791_3-176	gi|516526266|ref|WP_017914072.1|	91.4	58	5	0	1	174	1	58	1.4e-25	114.4
Merged2_161791_3-176	gi|1159290570|ref|WP_079222465.1|	94.7	57	3	0	1	171	1	57	2.4e-25	113.6
Merged2_161791_3-176	gi|1192767677|emb|SBV35796.1|	93	57	4	0	1	171	1	57	3.1e-25	113.2
[truncated: 37,612 more rows]
